# Supplementary material for: Conservation of cell-intrinsic immune responses in diverse nonhuman primate species
Source: Life Sci Alliance. 2019 Oct 24;2(5):e201900495. doi: 10.26508/lsa.201900495 (PMC6814850; doi:10.26508/lsa.201900495)
Supplement: Supplementary file 2 [file LSA-2019-00495_SdataFS3.csv]

	Sample	donor	treatment	replicate	GenomeMapped	Origin	Name	variable	value	Complete
1	10_Barcode_Splitter_on_data_11_data_12_and_data_8_PR248T3	PR248	treated	C	human	bonobo	PR248 treated C	Percent Assigned	71.23578024	human Percent Assigned
2	10_Barcode_Splitter_on_data_14_data_10_and_data_3_PR111T3	PR111	treated	C	human	bonobo	PR111 treated C	Percent Assigned	75.56184237	human Percent Assigned
3	11_Barcode_Splitter_on_data_14_data_10_and_data_3_PR235M1	PR235	mock	A	human	bonobo	PR235 mock A	Percent Assigned	75.40905894	human Percent Assigned
4	12_Barcode_Splitter_on_data_14_data_10_and_data_3_PR235M2	PR235	mock	B	human	bonobo	PR235 mock B	Percent Assigned	70.25108301	human Percent Assigned
5	13_Barcode_Splitter_on_data_14_data_10_and_data_3_PR235M3	PR235	mock	C	human	bonobo	PR235 mock C	Percent Assigned	72.3175935	human Percent Assigned
6	14_Barcode_Splitter_on_data_14_data_10_and_data_3_PR235T1	PR235	treated	A	human	bonobo	PR235 treated A	Percent Assigned	66.87495395	human Percent Assigned
7	15_Barcode_Splitter_on_data_14_data_10_and_data_3_PR235T2	PR235	treated	B	human	bonobo	PR235 treated B	Percent Assigned	73.06243322	human Percent Assigned
8	16_Barcode_Splitter_on_data_14_data_10_and_data_3_PR235T3	PR235	treated	C	human	bonobo	PR235 treated C	Percent Assigned	73.6079595	human Percent Assigned
9	5_Barcode_Splitter_on_data_11_data_12_and_data_8_PR248M1	PR248	mock	A	human	bonobo	PR248 mock A	Percent Assigned	74.99210217	human Percent Assigned
10	5_Barcode_Splitter_on_data_14_data_10_and_data_3_PR111M1	PR111	mock	A	human	bonobo	PR111 mock A	Percent Assigned	77.23338276	human Percent Assigned
11	6_Barcode_Splitter_on_data_11_data_12_and_data_8_PR248M2	PR248	mock	B	human	bonobo	PR248 mock B	Percent Assigned	65.99621024	human Percent Assigned
12	6_Barcode_Splitter_on_data_14_data_10_and_data_3_PR111M2	PR111	mock	B	human	bonobo	PR111 mock B	Percent Assigned	77.86811381	human Percent Assigned
13	7_Barcode_Splitter_on_data_11_data_12_and_data_8_PR248M3	PR248	mock	C	human	bonobo	PR248 mock C	Percent Assigned	57.81568421	human Percent Assigned
14	7_Barcode_Splitter_on_data_14_data_10_and_data_3_PR111M3	PR111	mock	C	human	bonobo	PR111 mock C	Percent Assigned	75.15227197	human Percent Assigned
15	8_Barcode_Splitter_on_data_11_data_12_and_data_8_PR248T1	PR248	treated	A	human	bonobo	PR248 treated A	Percent Assigned	76.2656991	human Percent Assigned
16	8_Barcode_Splitter_on_data_14_data_10_and_data_3_PR111T1	PR111	treated	A	human	bonobo	PR111 treated A	Percent Assigned	77.64685291	human Percent Assigned
17	9_Barcode_Splitter_on_data_11_data_12_and_data_8_PR248T2	PR248	treated	B	human	bonobo	PR248 treated B	Percent Assigned	76.63385113	human Percent Assigned
18	9_Barcode_Splitter_on_data_14_data_10_and_data_3_PR111T2	PR111	treated	B	human	bonobo	PR111 treated B	Percent Assigned	75.80883536	human Percent Assigned
19	10_Barcode_Splitter_on_data_12_data_11_and_data_8_S4933M3	S4933	mock	C	human	chimpanzee	S4933 mock C	Percent Assigned	64.10676466717	human Percent Assigned
20	10_Barcode_Splitter_on_data_3_data_1_and_data_6_S3611T3	S3611	treated	C	human	chimpanzee	S3611 treated C	Percent Assigned	63.6607889256872	human Percent Assigned
21	11_Barcode_Splitter_on_data_12_data_11_and_data_8_S4933T1	S4933	treated	A	human	chimpanzee	S4933 treated A	Percent Assigned	65.1467450773283	human Percent Assigned
22	12_Barcode_Splitter_on_data_12_data_11_and_data_8_S4933T2	S4933	treated	B	human	chimpanzee	S4933 treated B	Percent Assigned	63.6373927301826	human Percent Assigned
23	13_Barcode_Splitter_on_data_12_data_11_and_data_8_S4933T3	S4933	treated	C	human	chimpanzee	S4933 treated C	Percent Assigned	64.967703105978	human Percent Assigned
24	2_Barcode_Splitter_on_data_12_data_11_and_data_8_S3649M1	S3649	mock	A	human	chimpanzee	S3649 mock A	Percent Assigned	65.7954419348932	human Percent Assigned
25	3_Barcode_Splitter_on_data_12_data_11_and_data_8_S3649M2	S3649	mock	B	human	chimpanzee	S3649 mock B	Percent Assigned	64.4526605578457	human Percent Assigned
26	4_Barcode_Splitter_on_data_12_data_11_and_data_8_S3649M3	S3649	mock	C	human	chimpanzee	S3649 mock C	Percent Assigned	60.3703986919325	human Percent Assigned
27	5_Barcode_Splitter_on_data_12_data_11_and_data_8_S3649T1	S3649	treated	A	human	chimpanzee	S3649 treated A	Percent Assigned	60.9880133951981	human Percent Assigned
28	5_Barcode_Splitter_on_data_3_data_1_and_data_6_S3611M1	S3611	mock	A	human	chimpanzee	S3611 mock A	Percent Assigned	70.427232574433	human Percent Assigned
29	6_Barcode_Splitter_on_data_12_data_11_and_data_8_S3649T2	S3649	treated	B	human	chimpanzee	S3649 treated B	Percent Assigned	67.0159067757425	human Percent Assigned
30	6_Barcode_Splitter_on_data_3_data_1_and_data_6_S3611M2	S3611	mock	B	human	chimpanzee	S3611 mock B	Percent Assigned	64.3161220968283	human Percent Assigned
31	7_Barcode_Splitter_on_data_12_data_11_and_data_8_S3649T3	S3649	treated	C	human	chimpanzee	S3649 treated C	Percent Assigned	64.6547188403832	human Percent Assigned
32	7_Barcode_Splitter_on_data_3_data_1_and_data_6_S3611M3	S3611	mock	C	human	chimpanzee	S3611 mock C	Percent Assigned	64.1195697150433	human Percent Assigned
33	8_Barcode_Splitter_on_data_12_data_11_and_data_8_S4933M1	S4933	mock	A	human	chimpanzee	S4933 mock A	Percent Assigned	64.428286422427	human Percent Assigned
34	8_Barcode_Splitter_on_data_3_data_1_and_data_6_S3611T1	S3611	treated	A	human	chimpanzee	S3611 treated A	Percent Assigned	70.418455838471	human Percent Assigned
35	9_Barcode_Splitter_on_data_12_data_11_and_data_8_S4933M2	S4933	mock	B	human	chimpanzee	S4933 mock B	Percent Assigned	64.1479615391091	human Percent Assigned
36	9_Barcode_Splitter_on_data_3_data_1_and_data_6_S3611T2	S3611	treated	B	human	chimpanzee	S3611 treated B	Percent Assigned	65.6606379691482	human Percent Assigned
37	10_Barcode_Splitter_on_data_7_data_8_and_data_6_PR573M3	PR573	mock	C	human	gorilla	PR573 mock C	Percent Assigned	70.28238517	human Percent Assigned
38	11_Barcode_Splitter_on_data_7_data_8_and_data_6_PR573T1	PR573	treated	A	human	gorilla	PR573 treated A	Percent Assigned	66.41568838	human Percent Assigned
39	12_Barcode_Splitter_on_data_7_data_8_and_data_6_PR573T2	PR573	treated	B	human	gorilla	PR573 treated B	Percent Assigned	72.30531321	human Percent Assigned
40	13_Barcode_Splitter_on_data_7_data_8_and_data_6_PR573T3	PR573	treated	C	human	gorilla	PR573 treated C	Percent Assigned	73.10174652	human Percent Assigned
41	2_Barcode_Splitter_on_data_7_data_8_and_data_6_PR230M1	PR230	mock	A	human	gorilla	PR230 mock A	Percent Assigned	73.23943877	human Percent Assigned
42	2_Barcode_Splitter_on_data_9_data_8_and_data_4_PR107M1	PR107	mock	A	human	gorilla	PR107 mock A	Percent Assigned	65.45832949	human Percent Assigned
43	3_Barcode_Splitter_on_data_7_data_8_and_data_6_PR230M2	PR230	mock	B	human	gorilla	PR230 mock B	Percent Assigned	64.68036241	human Percent Assigned
44	3_Barcode_Splitter_on_data_9_data_8_and_data_4_PR107M2	PR107	mock	B	human	gorilla	PR107 mock B	Percent Assigned	69.18972784	human Percent Assigned
45	4_Barcode_Splitter_on_data_7_data_8_and_data_6_PR230M3	PR230	mock	C	human	gorilla	PR230 mock C	Percent Assigned	65.22201553	human Percent Assigned
46	4_Barcode_Splitter_on_data_9_data_8_and_data_4_PR107M3	PR107	mock	C	human	gorilla	PR107 mock C	Percent Assigned	75.04915577	human Percent Assigned
47	5_Barcode_Splitter_on_data_7_data_8_and_data_6_PR230T1	PR230	treated	A	human	gorilla	PR230 treated A	Percent Assigned	69.43960871	human Percent Assigned
48	5_Barcode_Splitter_on_data_9_data_8_and_data_4_PR107T1	PR107	treated	A	human	gorilla	PR107 treated A	Percent Assigned	61.56238748	human Percent Assigned
49	6_Barcode_Splitter_on_data_7_data_8_and_data_6_PR230T2	PR230	treated	B	human	gorilla	PR230 treated B	Percent Assigned	67.6646069	human Percent Assigned
50	6_Barcode_Splitter_on_data_9_data_8_and_data_4_PR107T2	PR107	treated	B	human	gorilla	PR107 treated B	Percent Assigned	66.75416119	human Percent Assigned
51	7_Barcode_Splitter_on_data_7_data_8_and_data_6_PR230T3	PR230	treated	C	human	gorilla	PR230 treated C	Percent Assigned	61.32128346	human Percent Assigned
52	7_Barcode_Splitter_on_data_9_data_8_and_data_4_PR107T3	PR107	treated	C	human	gorilla	PR107 treated C	Percent Assigned	70.59404435	human Percent Assigned
53	8_Barcode_Splitter_on_data_7_data_8_and_data_6_PR573M1	PR573	mock	A	human	gorilla	PR573 mock A	Percent Assigned	72.38698956	human Percent Assigned
54	9_Barcode_Splitter_on_data_7_data_8_and_data_6_PR573M2	PR573	mock	B	human	gorilla	PR573 mock B	Percent Assigned	74.37810616	human Percent Assigned
55	10_Barcode_Splitter_on_data_8_data_7_and_data_3_AFM1	AF	mock	A	human	human	AF mock A	Percent Assigned	77.8651799778459	human Percent Assigned
56	11_Barcode_Splitter_on_data_8_data_7_and_data_3_AFM2	AF	mock	B	human	human	AF mock B	Percent Assigned	80.3445108901181	human Percent Assigned
57	11_Barcode_Splitter_on_data_8_data_9_and_data_7_NHDF-mockA	NHDF	mock	A	human	human	NHDF mock A	Percent Assigned	76.5375439112668	human Percent Assigned
58	12_Barcode_Splitter_on_data_8_data_7_and_data_3_AFM3	AF	mock	C	human	human	AF mock C	Percent Assigned	78.0933549216082	human Percent Assigned
59	12_Barcode_Splitter_on_data_8_data_9_and_data_7_NHDF-treatedA	NHDF	treated	A	human	human	NHDF treated A	Percent Assigned	79.4954411339643	human Percent Assigned
60	12_Barcode_Splitter_on_data_9_data_10_and_data_6_NHDF-mockC	NHDF	mock	C	human	human	NHDF mock C	Percent Assigned	75.7629021311937	human Percent Assigned
61	12_Barcode_Splitter_on_data_9_data_8_and_data_10_NHDF-mockB	NHDF	mock	B	human	human	NHDF mock B	Percent Assigned	59.5283187461259	human Percent Assigned
62	13_Barcode_Splitter_on_data_8_data_7_and_data_3_AFT1	AF	treated	A	human	human	AF treated A	Percent Assigned	79.1664028154462	human Percent Assigned
63	13_Barcode_Splitter_on_data_9_data_10_and_data_6_NHDF-treatedC	NHDF	treated	C	human	human	NHDF treated C	Percent Assigned	75.1484155590755	human Percent Assigned
64	13_Barcode_Splitter_on_data_9_data_8_and_data_10_NHDF-treatedB	NHDF	treated	B	human	human	NHDF treated B	Percent Assigned	73.9555144612381	human Percent Assigned
65	14_Barcode_Splitter_on_data_8_data_7_and_data_3_AFT2	AF	treated	B	human	human	AF treated B	Percent Assigned	79.2338414392602	human Percent Assigned
66	15_Barcode_Splitter_on_data_8_data_7_and_data_3_AFT3	AF	treated	C	human	human	AF treated C	Percent Assigned	77.9377426671663	human Percent Assigned
67	16_Barcode_Splitter_on_data_8_data_7_and_data_3_SRM1	SR	mock	A	human	human	SR mock A	Percent Assigned	78.2855406118677	human Percent Assigned
68	17_Barcode_Splitter_on_data_8_data_7_and_data_3_SRM2	SR	mock	B	human	human	SR mock B	Percent Assigned	79.8474343609885	human Percent Assigned
69	18_Barcode_Splitter_on_data_8_data_7_and_data_3_SRM3	SR	mock	C	human	human	SR mock C	Percent Assigned	79.8898499818834	human Percent Assigned
70	19_Barcode_Splitter_on_data_8_data_7_and_data_3_SRT1	SR	treated	A	human	human	SR treated A	Percent Assigned	80.5745112352165	human Percent Assigned
71	20_Barcode_Splitter_on_data_8_data_7_and_data_3_SRT2	SR	treated	B	human	human	SR treated B	Percent Assigned	80.0778778165204	human Percent Assigned
72	21_Barcode_Splitter_on_data_8_data_7_and_data_3_SRT3	SR	treated	C	human	human	SR treated C	Percent Assigned	78.9128772899864	human Percent Assigned
73	13_Barcode_Splitter_on_data_8_data_9_and_data_7_PR00036-mockA	PR00036	mock	A	human	olive baboon	PR00036 mock A	Percent Assigned	61.9067918665613	human Percent Assigned
74	14_Barcode_Splitter_on_data_8_data_9_and_data_7_PR00036-mockB	PR00036	mock	B	human	olive baboon	PR00036 mock B	Percent Assigned	65.3896915657112	human Percent Assigned
75	14_Barcode_Splitter_on_data_9_data_10_and_data_6_PR00033-mockA	PR00033	mock	A	human	olive baboon	PR00033 mock A	Percent Assigned	58.6051369085005	human Percent Assigned
76	14_Barcode_Splitter_on_data_9_data_8_and_data_10_PR00039-mockA	PR00039	mock	A	human	olive baboon	PR00039 mock A	Percent Assigned	64.8849955279004	human Percent Assigned
77	15_Barcode_Splitter_on_data_8_data_9_and_data_7_PR00036-mockC	PR00036	mock	C	human	olive baboon	PR00036 mock C	Percent Assigned	67.6388890053064	human Percent Assigned
78	15_Barcode_Splitter_on_data_9_data_10_and_data_6_PR00033-mockB	PR00033	mock	B	human	olive baboon	PR00033 mock B	Percent Assigned	62.9547082122667	human Percent Assigned
79	15_Barcode_Splitter_on_data_9_data_8_and_data_10_PR00039-mockB	PR00039	mock	B	human	olive baboon	PR00039 mock B	Percent Assigned	70.6067045141439	human Percent Assigned
80	16_Barcode_Splitter_on_data_8_data_9_and_data_7_PR00036-treatedA	PR00036	treated	A	human	olive baboon	PR00036 treated A	Percent Assigned	58.002126750744	human Percent Assigned
81	16_Barcode_Splitter_on_data_9_data_10_and_data_6_PR00033-mockC	PR00033	mock	C	human	olive baboon	PR00033 mock C	Percent Assigned	65.1961669731366	human Percent Assigned
82	16_Barcode_Splitter_on_data_9_data_8_and_data_10_PR00039-mockC	PR00039	mock	C	human	olive baboon	PR00039 mock C	Percent Assigned	68.6964772951378	human Percent Assigned
83	17_Barcode_Splitter_on_data_8_data_9_and_data_7_PR00036-treatedB	PR00036	treated	B	human	olive baboon	PR00036 treated B	Percent Assigned	59.111947040337	human Percent Assigned
84	17_Barcode_Splitter_on_data_9_data_10_and_data_6_PR00033-treatedA	PR00033	treated	A	human	olive baboon	PR00033 treated A	Percent Assigned	55.0391723970773	human Percent Assigned
85	17_Barcode_Splitter_on_data_9_data_8_and_data_10_PR00039-treatedA	PR00039	treated	A	human	olive baboon	PR00039 treated A	Percent Assigned	66.0360804583842	human Percent Assigned
86	18_Barcode_Splitter_on_data_8_data_9_and_data_7_PR00036-treatedC	PR00036	treated	C	human	olive baboon	PR00036 treated C	Percent Assigned	64.7373975183418	human Percent Assigned
87	18_Barcode_Splitter_on_data_9_data_10_and_data_6_PR00033-treatedB	PR00033	treated	B	human	olive baboon	PR00033 treated B	Percent Assigned	56.9360994774219	human Percent Assigned
88	18_Barcode_Splitter_on_data_9_data_8_and_data_10_PR00039-treatedB	PR00039	treated	B	human	olive baboon	PR00039 treated B	Percent Assigned	63.8563141565474	human Percent Assigned
89	19_Barcode_Splitter_on_data_9_data_10_and_data_6_PR00033-treatedC	PR00033	treated	C	human	olive baboon	PR00033 treated C	Percent Assigned	58.4406411078033	human Percent Assigned
90	19_Barcode_Splitter_on_data_9_data_8_and_data_10_PR00039-treatedC	PR00039	treated	C	human	olive baboon	PR00039 treated C	Percent Assigned	64.5119205239658	human Percent Assigned
91	10_Barcode_Splitter_on_data_14_data_15_and_data_6_PR00054-24B	PR00054	treated	B	human	orangutan	PR00054 treated B	Percent Assigned	76.3472774944425	human Percent Assigned
92	10_Barcode_Splitter_on_data_9_data_8_and_data_4_PR01109-24C	PR01109	treated	C	human	orangutan	PR01109 treated C	Percent Assigned	74.4716631517379	human Percent Assigned
93	11_Barcode_Splitter_on_data_14_data_15_and_data_6_PR00054-24C	PR00054	treated	C	human	orangutan	PR00054 treated C	Percent Assigned	76.2427943922277	human Percent Assigned
94	11_Barcode_Splitter_on_data_9_data_8_and_data_4_PR01109-mockA	PR01109	mock	A	human	orangutan	PR01109 mock A	Percent Assigned	74.3705842554282	human Percent Assigned
95	12_Barcode_Splitter_on_data_14_data_15_and_data_6_PR00054-mockB	PR00054	mock	B	human	orangutan	PR00054 mock B	Percent Assigned	74.7356897626238	human Percent Assigned
96	12_Barcode_Splitter_on_data_9_data_8_and_data_4_PR01109-mockB	PR01109	mock	B	human	orangutan	PR01109 mock B	Percent Assigned	74.6574950586833	human Percent Assigned
97	13_Barcode_Splitter_on_data_14_data_15_and_data_6_PR00054-mockC	PR00054	mock	C	human	orangutan	PR00054 mock C	Percent Assigned	75.1398387843251	human Percent Assigned
98	13_Barcode_Splitter_on_data_9_data_8_and_data_4_PR01109-mockC	PR01109	mock	C	human	orangutan	PR01109 mock C	Percent Assigned	74.1508390386502	human Percent Assigned
99	2_Barcode_Splitter_on_data_14_data_15_and_data_6_AG06105-24A	AG06105	treated	A	human	orangutan	AG06105 treated A	Percent Assigned	76.6131139451804	human Percent Assigned
100	3_Barcode_Splitter_on_data_14_data_15_and_data_6_AG06105-24B	AG06105	treated	B	human	orangutan	AG06105 treated B	Percent Assigned	76.3221215517358	human Percent Assigned
101	4_Barcode_Splitter_on_data_14_data_15_and_data_6_AG06105-24C	AG06105	treated	C	human	orangutan	AG06105 treated C	Percent Assigned	76.6985880026721	human Percent Assigned
102	5_Barcode_Splitter_on_data_14_data_15_and_data_6_AG06105-mockA	AG06105	mock	A	human	orangutan	AG06105 mock A	Percent Assigned	75.9471708059242	human Percent Assigned
103	6_Barcode_Splitter_on_data_14_data_15_and_data_6_AG06105-mockB	AG06105	mock	B	human	orangutan	AG06105 mock B	Percent Assigned	75.3541015487994	human Percent Assigned
104	7_Barcode_Splitter_on_data_14_data_15_and_data_6_AG06105-mockC	AG06105	mock	C	human	orangutan	AG06105 mock C	Percent Assigned	75.708882972193	human Percent Assigned
105	8_Barcode_Splitter_on_data_14_data_15_and_data_6_PR00054--mockA	PR00054	mock	A	human	orangutan	PR00054 mock A	Percent Assigned	74.6436019599686	human Percent Assigned
106	8_Barcode_Splitter_on_data_9_data_8_and_data_4_PR01109-24A	PR01109	treated	A	human	orangutan	PR01109 treated A	Percent Assigned	75.7202430250211	human Percent Assigned
107	9_Barcode_Splitter_on_data_14_data_15_and_data_6_PR00054-24A	PR00054	treated	A	human	orangutan	PR00054 treated A	Percent Assigned	73.5828331620235	human Percent Assigned
108	9_Barcode_Splitter_on_data_9_data_8_and_data_4_PR01109-24B	PR01109	treated	B	human	orangutan	PR01109 treated B	Percent Assigned	75.7855137960855	human Percent Assigned
109	10_Barcode_Splitter_on_data_16_data_15_and_data_7_PT3-PR0058--p6--transfected-with-0-5-ug-polyI-C-for-24-h	PR0058	treated	C	human	pigtailed macaque	PR0058 treated C	Percent Assigned	75.16325875	human Percent Assigned
110	10_Barcode_Splitter_on_data_17_data_13_and_data_4_7T3-AG07923--p10---transfected-with-0-5-ug-polyI-C-for-24-h	AG07923	treated	C	human	pigtailed macaque	AG07923 treated C	Percent Assigned	71.40369097	human Percent Assigned
111	11_Barcode_Splitter_on_data_17_data_13_and_data_4_8M1-AG08490---p5--mock-transfected	AG08490	mock	A	human	pigtailed macaque	AG08490 mock A	Percent Assigned	73.01296275	human Percent Assigned
112	12_Barcode_Splitter_on_data_17_data_13_and_data_4_8M2-AG08490---p5--mock-transfected	AG08490	mock	B	human	pigtailed macaque	AG08490 mock B	Percent Assigned	73.50364132	human Percent Assigned
113	13_Barcode_Splitter_on_data_17_data_13_and_data_4_8M3-AG08490---p5--mock-transfected	AG08490	mock	C	human	pigtailed macaque	AG08490 mock C	Percent Assigned	75.30815524	human Percent Assigned
114	14_Barcode_Splitter_on_data_17_data_13_and_data_4_8T1-AG08490---p5--transfected-with-0-5-ug-polyI-C-for-24-h	AG08490	treated	A	human	pigtailed macaque	AG08490 treated A	Percent Assigned	73.47578114	human Percent Assigned
115	15_Barcode_Splitter_on_data_17_data_13_and_data_4_8T2-AG08490---p5--transfected-with-0-5-ug-polyI-C-for-24-h	AG08490	treated	B	human	pigtailed macaque	AG08490 treated B	Percent Assigned	68.59328891	human Percent Assigned
116	16_Barcode_Splitter_on_data_17_data_13_and_data_4_8T3-AG08490---p5--transfected-with-0-5-ug-polyI-C-for-24-h	AG08490	treated	C	human	pigtailed macaque	AG08490 treated C	Percent Assigned	66.20706995	human Percent Assigned
117	5_Barcode_Splitter_on_data_16_data_15_and_data_7_PM1-PR0058--p6--mock-transfected	PR0058	mock	A	human	pigtailed macaque	PR0058 mock A	Percent Assigned	77.38644194	human Percent Assigned
118	5_Barcode_Splitter_on_data_17_data_13_and_data_4_7M1-AG07923--p10---mock-transfected	AG07923	mock	A	human	pigtailed macaque	AG07923 mock A	Percent Assigned	73.02002782	human Percent Assigned
119	6_Barcode_Splitter_on_data_16_data_15_and_data_7_PM2-PR0058--p6--mock-transfected	PR0058	mock	B	human	pigtailed macaque	PR0058 mock B	Percent Assigned	76.17029296	human Percent Assigned
120	6_Barcode_Splitter_on_data_17_data_13_and_data_4_7M2-AG07923--p10---mock-transfected	AG07923	mock	B	human	pigtailed macaque	AG07923 mock B	Percent Assigned	74.67311178	human Percent Assigned
121	7_Barcode_Splitter_on_data_16_data_15_and_data_7_PM3-PR0058--p6--mock-transfected	PR0058	mock	C	human	pigtailed macaque	PR0058 mock C	Percent Assigned	74.07353268	human Percent Assigned
122	7_Barcode_Splitter_on_data_17_data_13_and_data_4_7M3-AG07923--p10---mock-transfected	AG07923	mock	C	human	pigtailed macaque	AG07923 mock C	Percent Assigned	75.91474246	human Percent Assigned
123	8_Barcode_Splitter_on_data_16_data_15_and_data_7_PT1-PR0058--p6--transfected-with-0-5-ug-polyI-C-for-24-h	PR0058	treated	A	human	pigtailed macaque	PR0058 treated A	Percent Assigned	73.99757125	human Percent Assigned
124	8_Barcode_Splitter_on_data_17_data_13_and_data_4_7T1-AG07923--p10---transfected-with-0-5-ug-polyI-C-for-24-h	AG07923	treated	A	human	pigtailed macaque	AG07923 treated A	Percent Assigned	70.90059531	human Percent Assigned
125	9_Barcode_Splitter_on_data_16_data_15_and_data_7_PT2-PR0058--p6--transfected-with-0-5-ug-polyI-C-for-24-h	PR0058	treated	B	human	pigtailed macaque	PR0058 treated B	Percent Assigned	71.0091893	human Percent Assigned
126	9_Barcode_Splitter_on_data_17_data_13_and_data_4_7T2-AG07923--p10---transfected-with-0-5-ug-polyI-C-for-24-h	AG07923	treated	B	human	pigtailed macaque	AG07923 treated B	Percent Assigned	67.69011277	human Percent Assigned
127	10_Barcode_Splitter_on_data_8_data_1_and_data_6_JG461-AG08308_mockC--p4--mock-transfected-for-24-h-in-a-6-well-format	AG08308	mock	C	human	rhesus macaque	AG08308 mock C	Percent Assigned	71.57303571	human Percent Assigned
128	11_Barcode_Splitter_on_data_31_data_30_and_data_20_JG468-AG08305_treatedA--p9--transfected-for-24-h-with-0-5-ug-polyI-C-in-6-well-format	AG08305	treated	A	human	rhesus macaque	AG08305 treated A	Percent Assigned	68.85469636	human Percent Assigned
129	11_Barcode_Splitter_on_data_8_data_1_and_data_6_JG462-AG08312_treatedA--p4--transfected-for-24-h-with-0-5-ug-polyI-C-in-6-well-format	AG08312	treated	A	human	rhesus macaque	AG08312 treated A	Percent Assigned	66.66277302	human Percent Assigned
130	12_Barcode_Splitter_on_data_31_data_30_and_data_20_JG469-AG08305_treatedB--p9--transfected-for-24-h-with-0-5-ug-polyI-C-in-6-well-format	AG08305	treated	B	human	rhesus macaque	AG08305 treated B	Percent Assigned	68.24953721	human Percent Assigned
131	12_Barcode_Splitter_on_data_8_data_1_and_data_6_JG463-AG08312_treatedB--p4--transfected-for-24-h-with-0-5-ug-polyI-C-in-6-well-format	AG08312	treated	B	human	rhesus macaque	AG08312 treated B	Percent Assigned	66.05862288	human Percent Assigned
132	13_Barcode_Splitter_on_data_31_data_30_and_data_20_JG470-AG08305_treatedC--p9--transfected-for-24-h-with-0-5-ug-polyI-C-in-6-well-format	AG08305	treated	C	human	rhesus macaque	AG08305 treated C	Percent Assigned	71.98993607	human Percent Assigned
133	13_Barcode_Splitter_on_data_8_data_1_and_data_6_JG464-AG08312_treatedC--p4--transfected-for-24-h-with-0-5-ug-polyI-C-in-6-well-format	AG08312	treated	C	human	rhesus macaque	AG08312 treated C	Percent Assigned	66.18929342	human Percent Assigned
134	14_Barcode_Splitter_on_data_31_data_30_and_data_20_JG471-AG08305_mockA--p9--mock-transfected-for-24-h-in-a-6-well-format	AG08305	mock	A	human	rhesus macaque	AG08305 mock A	Percent Assigned	66.32128802	human Percent Assigned
135	14_Barcode_Splitter_on_data_8_data_1_and_data_6_JG465-AG08312_mockA--p4--mock-transfected-for-24-h-in-a-6-well-format	AG08312	mock	A	human	rhesus macaque	AG08312 mock A	Percent Assigned	64.45655188	human Percent Assigned
136	15_Barcode_Splitter_on_data_31_data_30_and_data_20_JG472-AG08305_mockB--p9--mock-transfected-for-24-h-in-a-6-well-format	AG08305	mock	B	human	rhesus macaque	AG08305 mock B	Percent Assigned	68.06282244	human Percent Assigned
137	15_Barcode_Splitter_on_data_8_data_1_and_data_6_JG466-AG08312_mockB--p4--mock-transfected-for-24-h-in-a-6-well-format	AG08312	mock	B	human	rhesus macaque	AG08312 mock B	Percent Assigned	69.7192691	human Percent Assigned
138	16_Barcode_Splitter_on_data_31_data_30_and_data_20_JG473-AG08305_mockC--p9--mock-transfected-for-24-h-in-a-6-well-format	AG08305	mock	C	human	rhesus macaque	AG08305 mock C	Percent Assigned	70.64183198	human Percent Assigned
139	16_Barcode_Splitter_on_data_8_data_1_and_data_6_JG467-AG08312_mockC--p4--mock-transfected-for-24-h-in-a-6-well-format	AG08312	mock	C	human	rhesus macaque	AG08312 mock C	Percent Assigned	69.78983093	human Percent Assigned
140	5_Barcode_Splitter_on_data_8_data_1_and_data_6_JG456-AG08308_treatedA--p4--transfected-for-24-h-with-0-5-ug-polyI-C-in-6-well-format	AG08308	treated	A	human	rhesus macaque	AG08308 treated A	Percent Assigned	68.47307421	human Percent Assigned
141	6_Barcode_Splitter_on_data_8_data_1_and_data_6_JG457-AG08308_treatedB--p4--transfected-for-24-h-with-0-5-ug-polyI-C-in-6-well-format	AG08308	treated	B	human	rhesus macaque	AG08308 treated B	Percent Assigned	68.15961435	human Percent Assigned
142	7_Barcode_Splitter_on_data_8_data_1_and_data_6_JG458-AG08308_treatedC--p4--transfected-for-24-h-with-0-5-ug-polyI-C-in-6-well-format	AG08308	treated	C	human	rhesus macaque	AG08308 treated C	Percent Assigned	65.8653399	human Percent Assigned
143	8_Barcode_Splitter_on_data_8_data_1_and_data_6_JG459-AG08308_mockA--p4--mock-transfected-for-24-h-in-a-6-well-format	AG08308	mock	A	human	rhesus macaque	AG08308 mock A	Percent Assigned	67.74476969	human Percent Assigned
144	9_Barcode_Splitter_on_data_8_data_1_and_data_6_JG460-AG08308_mockB--p4--mock-transfected-for-24-h-in-a-6-well-format	AG08308	mock	B	human	rhesus macaque	AG08308 mock B	Percent Assigned	67.31536124	human Percent Assigned
145	10_Barcode_Splitter_on_data_13_data_14_and_data_3_SQMAT3	SQMA	treated	C	human	squirrel monkey	SQMA treated C	Percent Assigned	65.51914143	human Percent Assigned
146	11_Barcode_Splitter_on_data_11_data_12_and_data_8_AG05311A_M01	AG05311	mock	A	human	squirrel monkey	AG05311 mock A	Percent Assigned	68.65458328	human Percent Assigned
147	11_Barcode_Splitter_on_data_13_data_14_and_data_3_SQMB-M2	SQMB	mock	B	human	squirrel monkey	SQMB mock B	Percent Assigned	75.9845376	human Percent Assigned
148	12_Barcode_Splitter_on_data_11_data_12_and_data_8_AG05311A_M02	AG05311	mock	B	human	squirrel monkey	AG05311 mock B	Percent Assigned	65.130035	human Percent Assigned
149	12_Barcode_Splitter_on_data_13_data_14_and_data_3_SQMB-M3	SQMB	mock	C	human	squirrel monkey	SQMB mock C	Percent Assigned	73.18634537	human Percent Assigned
150	13_Barcode_Splitter_on_data_11_data_12_and_data_8_AG05311A_M03	AG05311	mock	C	human	squirrel monkey	AG05311 mock C	Percent Assigned	66.74477632	human Percent Assigned
151	13_Barcode_Splitter_on_data_13_data_14_and_data_3_SQMBM1	SQMB	mock	A	human	squirrel monkey	SQMB mock A	Percent Assigned	74.99631712	human Percent Assigned
152	14_Barcode_Splitter_on_data_11_data_12_and_data_8_AG05311A_T01	AG05311	treated	A	human	squirrel monkey	AG05311 treated A	Percent Assigned	65.72786462	human Percent Assigned
153	14_Barcode_Splitter_on_data_13_data_14_and_data_3_SQMBT1	SQMB	treated	A	human	squirrel monkey	SQMB treated A	Percent Assigned	67.98189681	human Percent Assigned
154	15_Barcode_Splitter_on_data_11_data_12_and_data_8_AG05311A_T02	AG05311	treated	B	human	squirrel monkey	AG05311 treated B	Percent Assigned	67.15054696	human Percent Assigned
155	15_Barcode_Splitter_on_data_13_data_14_and_data_3_SQMBT2	SQMB	treated	B	human	squirrel monkey	SQMB treated B	Percent Assigned	69.05056143	human Percent Assigned
156	16_Barcode_Splitter_on_data_11_data_12_and_data_8_AG05311A_T03	AG05311	treated	C	human	squirrel monkey	AG05311 treated C	Percent Assigned	63.77250488	human Percent Assigned
157	16_Barcode_Splitter_on_data_13_data_14_and_data_3_SQMBT3	SQMB	treated	C	human	squirrel monkey	SQMB treated C	Percent Assigned	74.29329318	human Percent Assigned
158	5_Barcode_Splitter_on_data_13_data_14_and_data_3_SQMAM1	SQMA	mock	A	human	squirrel monkey	SQMA mock A	Percent Assigned	71.7153743	human Percent Assigned
159	6_Barcode_Splitter_on_data_13_data_14_and_data_3_SQMAM2	SQMA	mock	B	human	squirrel monkey	SQMA mock B	Percent Assigned	69.69611471	human Percent Assigned
160	7_Barcode_Splitter_on_data_13_data_14_and_data_3_SQMAM3	SQMA	mock	C	human	squirrel monkey	SQMA mock C	Percent Assigned	72.62078239	human Percent Assigned
161	8_Barcode_Splitter_on_data_13_data_14_and_data_3_SQMAT1	SQMA	treated	A	human	squirrel monkey	SQMA treated A	Percent Assigned	67.26461129	human Percent Assigned
162	9_Barcode_Splitter_on_data_13_data_14_and_data_3_SQMAT2	SQMA	treated	B	human	squirrel monkey	SQMA treated B	Percent Assigned	65.57993401	human Percent Assigned
163	10_Barcode_Splitter_on_data_11_data_12_and_data_8_PR248T3	PR248	treated	C	species	bonobo	PR248 treated C	Percent Assigned	70.83645588	species Percent Assigned
164	10_Barcode_Splitter_on_data_14_data_10_and_data_3_PR111T3	PR111	treated	C	species	bonobo	PR111 treated C	Percent Assigned	71.87805127	species Percent Assigned
165	11_Barcode_Splitter_on_data_14_data_10_and_data_3_PR235M1	PR235	mock	A	species	bonobo	PR235 mock A	Percent Assigned	69.33630322	species Percent Assigned
166	12_Barcode_Splitter_on_data_14_data_10_and_data_3_PR235M2	PR235	mock	B	species	bonobo	PR235 mock B	Percent Assigned	67.09514211	species Percent Assigned
167	13_Barcode_Splitter_on_data_14_data_10_and_data_3_PR235M3	PR235	mock	C	species	bonobo	PR235 mock C	Percent Assigned	67.34693284	species Percent Assigned
168	14_Barcode_Splitter_on_data_14_data_10_and_data_3_PR235T1	PR235	treated	A	species	bonobo	PR235 treated A	Percent Assigned	68.83028528	species Percent Assigned
169	15_Barcode_Splitter_on_data_14_data_10_and_data_3_PR235T2	PR235	treated	B	species	bonobo	PR235 treated B	Percent Assigned	70.2871461	species Percent Assigned
170	16_Barcode_Splitter_on_data_14_data_10_and_data_3_PR235T3	PR235	treated	C	species	bonobo	PR235 treated C	Percent Assigned	68.19556042	species Percent Assigned
171	5_Barcode_Splitter_on_data_11_data_12_and_data_8_PR248M1	PR248	mock	A	species	bonobo	PR248 mock A	Percent Assigned	70.33768659	species Percent Assigned
172	5_Barcode_Splitter_on_data_14_data_10_and_data_3_PR111M1	PR111	mock	A	species	bonobo	PR111 mock A	Percent Assigned	72.18997975	species Percent Assigned
173	6_Barcode_Splitter_on_data_11_data_12_and_data_8_PR248M2	PR248	mock	B	species	bonobo	PR248 mock B	Percent Assigned	66.19068099	species Percent Assigned
174	6_Barcode_Splitter_on_data_14_data_10_and_data_3_PR111M2	PR111	mock	B	species	bonobo	PR111 mock B	Percent Assigned	72.38028387	species Percent Assigned
175	7_Barcode_Splitter_on_data_11_data_12_and_data_8_PR248M3	PR248	mock	C	species	bonobo	PR248 mock C	Percent Assigned	63.59266905	species Percent Assigned
176	7_Barcode_Splitter_on_data_14_data_10_and_data_3_PR111M3	PR111	mock	C	species	bonobo	PR111 mock C	Percent Assigned	70.71455516	species Percent Assigned
177	8_Barcode_Splitter_on_data_11_data_12_and_data_8_PR248T1	PR248	treated	A	species	bonobo	PR248 treated A	Percent Assigned	72.78131519	species Percent Assigned
178	8_Barcode_Splitter_on_data_14_data_10_and_data_3_PR111T1	PR111	treated	A	species	bonobo	PR111 treated A	Percent Assigned	73.46277282	species Percent Assigned
179	9_Barcode_Splitter_on_data_11_data_12_and_data_8_PR248T2	PR248	treated	B	species	bonobo	PR248 treated B	Percent Assigned	72.79030022	species Percent Assigned
180	9_Barcode_Splitter_on_data_14_data_10_and_data_3_PR111T2	PR111	treated	B	species	bonobo	PR111 treated B	Percent Assigned	72.66080267	species Percent Assigned
181	10_Barcode_Splitter_on_data_12_data_11_and_data_8_S4933M3	S4933	mock	C	species	chimpanzee	S4933 mock C	Percent Assigned	65.6229602261002	species Percent Assigned
182	10_Barcode_Splitter_on_data_3_data_1_and_data_6_S3611T3	S3611	treated	C	species	chimpanzee	S3611 treated C	Percent Assigned	67.5028807689701	species Percent Assigned
183	11_Barcode_Splitter_on_data_12_data_11_and_data_8_S4933T1	S4933	treated	A	species	chimpanzee	S4933 treated A	Percent Assigned	66.9638351307877	species Percent Assigned
184	12_Barcode_Splitter_on_data_12_data_11_and_data_8_S4933T2	S4933	treated	B	species	chimpanzee	S4933 treated B	Percent Assigned	66.6815481192518	species Percent Assigned
185	13_Barcode_Splitter_on_data_12_data_11_and_data_8_S4933T3	S4933	treated	C	species	chimpanzee	S4933 treated C	Percent Assigned	66.7478131057578	species Percent Assigned
186	2_Barcode_Splitter_on_data_12_data_11_and_data_8_S3649M1	S3649	mock	A	species	chimpanzee	S3649 mock A	Percent Assigned	66.4419810201827	species Percent Assigned
187	3_Barcode_Splitter_on_data_12_data_11_and_data_8_S3649M2	S3649	mock	B	species	chimpanzee	S3649 mock B	Percent Assigned	66.4262048048865	species Percent Assigned
188	4_Barcode_Splitter_on_data_12_data_11_and_data_8_S3649M3	S3649	mock	C	species	chimpanzee	S3649 mock C	Percent Assigned	65.5358406165151	species Percent Assigned
189	5_Barcode_Splitter_on_data_12_data_11_and_data_8_S3649T1	S3649	treated	A	species	chimpanzee	S3649 treated A	Percent Assigned	65.2516762973816	species Percent Assigned
190	5_Barcode_Splitter_on_data_3_data_1_and_data_6_S3611M1	S3611	mock	A	species	chimpanzee	S3611 mock A	Percent Assigned	67.3563670820317	species Percent Assigned
191	6_Barcode_Splitter_on_data_12_data_11_and_data_8_S3649T2	S3649	treated	B	species	chimpanzee	S3649 treated B	Percent Assigned	66.4700448729908	species Percent Assigned
192	6_Barcode_Splitter_on_data_3_data_1_and_data_6_S3611M2	S3611	mock	B	species	chimpanzee	S3611 mock B	Percent Assigned	66.3332808489577	species Percent Assigned
193	7_Barcode_Splitter_on_data_12_data_11_and_data_8_S3649T3	S3649	treated	C	species	chimpanzee	S3649 treated C	Percent Assigned	65.0521640380317	species Percent Assigned
194	7_Barcode_Splitter_on_data_3_data_1_and_data_6_S3611M3	S3611	mock	C	species	chimpanzee	S3611 mock C	Percent Assigned	66.5784833729557	species Percent Assigned
195	8_Barcode_Splitter_on_data_12_data_11_and_data_8_S4933M1	S4933	mock	A	species	chimpanzee	S4933 mock A	Percent Assigned	65.8123850014428	species Percent Assigned
196	8_Barcode_Splitter_on_data_3_data_1_and_data_6_S3611T1	S3611	treated	A	species	chimpanzee	S3611 treated A	Percent Assigned	68.9742052337771	species Percent Assigned
197	9_Barcode_Splitter_on_data_12_data_11_and_data_8_S4933M2	S4933	mock	B	species	chimpanzee	S4933 mock B	Percent Assigned	65.9551119259076	species Percent Assigned
198	9_Barcode_Splitter_on_data_3_data_1_and_data_6_S3611T2	S3611	treated	B	species	chimpanzee	S3611 treated B	Percent Assigned	68.1387431342704	species Percent Assigned
199	10_Barcode_Splitter_on_data_7_data_8_and_data_6_PR573M3	PR573	mock	C	species	gorilla	PR573 mock C	Percent Assigned	62.98573491	species Percent Assigned
200	11_Barcode_Splitter_on_data_7_data_8_and_data_6_PR573T1	PR573	treated	A	species	gorilla	PR573 treated A	Percent Assigned	61.80362037	species Percent Assigned
201	12_Barcode_Splitter_on_data_7_data_8_and_data_6_PR573T2	PR573	treated	B	species	gorilla	PR573 treated B	Percent Assigned	66.27182699	species Percent Assigned
202	13_Barcode_Splitter_on_data_7_data_8_and_data_6_PR573T3	PR573	treated	C	species	gorilla	PR573 treated C	Percent Assigned	65.59182316	species Percent Assigned
203	2_Barcode_Splitter_on_data_7_data_8_and_data_6_PR230M1	PR230	mock	A	species	gorilla	PR230 mock A	Percent Assigned	65.15346235	species Percent Assigned
204	2_Barcode_Splitter_on_data_9_data_8_and_data_4_PR107M1	PR107	mock	A	species	gorilla	PR107 mock A	Percent Assigned	62.0994181	species Percent Assigned
205	3_Barcode_Splitter_on_data_7_data_8_and_data_6_PR230M2	PR230	mock	B	species	gorilla	PR230 mock B	Percent Assigned	59.84289951	species Percent Assigned
206	3_Barcode_Splitter_on_data_9_data_8_and_data_4_PR107M2	PR107	mock	B	species	gorilla	PR107 mock B	Percent Assigned	62.85429467	species Percent Assigned
207	4_Barcode_Splitter_on_data_7_data_8_and_data_6_PR230M3	PR230	mock	C	species	gorilla	PR230 mock C	Percent Assigned	63.72922851	species Percent Assigned
208	4_Barcode_Splitter_on_data_9_data_8_and_data_4_PR107M3	PR107	mock	C	species	gorilla	PR107 mock C	Percent Assigned	66.69429206	species Percent Assigned
209	5_Barcode_Splitter_on_data_7_data_8_and_data_6_PR230T1	PR230	treated	A	species	gorilla	PR230 treated A	Percent Assigned	65.91307169	species Percent Assigned
210	5_Barcode_Splitter_on_data_9_data_8_and_data_4_PR107T1	PR107	treated	A	species	gorilla	PR107 treated A	Percent Assigned	58.09581997	species Percent Assigned
211	6_Barcode_Splitter_on_data_7_data_8_and_data_6_PR230T2	PR230	treated	B	species	gorilla	PR230 treated B	Percent Assigned	64.39570206	species Percent Assigned
212	6_Barcode_Splitter_on_data_9_data_8_and_data_4_PR107T2	PR107	treated	B	species	gorilla	PR107 treated B	Percent Assigned	57.10333594	species Percent Assigned
213	7_Barcode_Splitter_on_data_7_data_8_and_data_6_PR230T3	PR230	treated	C	species	gorilla	PR230 treated C	Percent Assigned	59.83254087	species Percent Assigned
214	7_Barcode_Splitter_on_data_9_data_8_and_data_4_PR107T3	PR107	treated	C	species	gorilla	PR107 treated C	Percent Assigned	60.37328292	species Percent Assigned
215	8_Barcode_Splitter_on_data_7_data_8_and_data_6_PR573M1	PR573	mock	A	species	gorilla	PR573 mock A	Percent Assigned	63.97278288	species Percent Assigned
216	9_Barcode_Splitter_on_data_7_data_8_and_data_6_PR573M2	PR573	mock	B	species	gorilla	PR573 mock B	Percent Assigned	65.90702966	species Percent Assigned
217	10_Barcode_Splitter_on_data_8_data_7_and_data_3_AFM1	AF	mock	A	human	human	AF mock A	Percent Assigned	77.8651799778459	human Percent Assigned
218	11_Barcode_Splitter_on_data_8_data_7_and_data_3_AFM2	AF	mock	B	human	human	AF mock B	Percent Assigned	80.3445108901181	human Percent Assigned
219	11_Barcode_Splitter_on_data_8_data_9_and_data_7_NHDF-mockA	NHDF	mock	A	human	human	NHDF mock A	Percent Assigned	76.5375439112668	human Percent Assigned
220	12_Barcode_Splitter_on_data_8_data_7_and_data_3_AFM3	AF	mock	C	human	human	AF mock C	Percent Assigned	78.0933549216082	human Percent Assigned
221	12_Barcode_Splitter_on_data_8_data_9_and_data_7_NHDF-treatedA	NHDF	treated	A	human	human	NHDF treated A	Percent Assigned	79.4954411339643	human Percent Assigned
222	12_Barcode_Splitter_on_data_9_data_10_and_data_6_NHDF-mockC	NHDF	mock	C	human	human	NHDF mock C	Percent Assigned	75.7629021311937	human Percent Assigned
223	12_Barcode_Splitter_on_data_9_data_8_and_data_10_NHDF-mockB	NHDF	mock	B	human	human	NHDF mock B	Percent Assigned	59.5283187461259	human Percent Assigned
224	13_Barcode_Splitter_on_data_8_data_7_and_data_3_AFT1	AF	treated	A	human	human	AF treated A	Percent Assigned	79.1664028154462	human Percent Assigned
225	13_Barcode_Splitter_on_data_9_data_10_and_data_6_NHDF-treatedC	NHDF	treated	C	human	human	NHDF treated C	Percent Assigned	75.1484155590755	human Percent Assigned
226	13_Barcode_Splitter_on_data_9_data_8_and_data_10_NHDF-treatedB	NHDF	treated	B	human	human	NHDF treated B	Percent Assigned	73.9555144612381	human Percent Assigned
227	14_Barcode_Splitter_on_data_8_data_7_and_data_3_AFT2	AF	treated	B	human	human	AF treated B	Percent Assigned	79.2338414392602	human Percent Assigned
228	15_Barcode_Splitter_on_data_8_data_7_and_data_3_AFT3	AF	treated	C	human	human	AF treated C	Percent Assigned	77.9377426671663	human Percent Assigned
229	16_Barcode_Splitter_on_data_8_data_7_and_data_3_SRM1	SR	mock	A	human	human	SR mock A	Percent Assigned	78.2855406118677	human Percent Assigned
230	17_Barcode_Splitter_on_data_8_data_7_and_data_3_SRM2	SR	mock	B	human	human	SR mock B	Percent Assigned	79.8474343609885	human Percent Assigned
231	18_Barcode_Splitter_on_data_8_data_7_and_data_3_SRM3	SR	mock	C	human	human	SR mock C	Percent Assigned	79.8898499818834	human Percent Assigned
232	19_Barcode_Splitter_on_data_8_data_7_and_data_3_SRT1	SR	treated	A	human	human	SR treated A	Percent Assigned	80.5745112352165	human Percent Assigned
233	20_Barcode_Splitter_on_data_8_data_7_and_data_3_SRT2	SR	treated	B	human	human	SR treated B	Percent Assigned	80.0778778165204	human Percent Assigned
234	21_Barcode_Splitter_on_data_8_data_7_and_data_3_SRT3	SR	treated	C	human	human	SR treated C	Percent Assigned	78.9128772899864	human Percent Assigned
235	10_Barcode_Splitter_on_data_12_data_15_and_data_7_C57A-T3	C57A	treated	C	species	mouse	C57A treated C	Percent Assigned	76.9976669844826	species Percent Assigned
236	10_Barcode_Splitter_on_data_31_data_30_and_data_20_C57C-T3	C57C	treated	C	species	mouse	C57C treated C	Percent Assigned	76.7247422702727	species Percent Assigned
237	11_Barcode_Splitter_on_data_12_data_15_and_data_7_C57B-M1	C57B	mock	A	species	mouse	C57B mock A	Percent Assigned	81.2448570832109	species Percent Assigned
238	12_Barcode_Splitter_on_data_12_data_15_and_data_7_C57B-M2	C57B	mock	B	species	mouse	C57B mock B	Percent Assigned	79.2862795692914	species Percent Assigned
239	13_Barcode_Splitter_on_data_12_data_15_and_data_7_C57B-M3	C57B	mock	C	species	mouse	C57B mock C	Percent Assigned	80.6585213270148	species Percent Assigned
240	14_Barcode_Splitter_on_data_12_data_15_and_data_7_C57B-T1	C57B	treated	A	species	mouse	C57B treated A	Percent Assigned	77.793054939141	species Percent Assigned
241	15_Barcode_Splitter_on_data_12_data_15_and_data_7_C57B-T2	C57B	treated	B	species	mouse	C57B treated B	Percent Assigned	78.6586228576154	species Percent Assigned
242	16_Barcode_Splitter_on_data_12_data_15_and_data_7_C57B-T3	C57B	treated	C	species	mouse	C57B treated C	Percent Assigned	78.3047371795791	species Percent Assigned
243	5_Barcode_Splitter_on_data_12_data_15_and_data_7_C57A-M1	C57A	mock	A	species	mouse	C57A mock A	Percent Assigned	80.110940701713	species Percent Assigned
244	5_Barcode_Splitter_on_data_31_data_30_and_data_20_C57C-M1	C57C	mock	A	species	mouse	C57C mock A	Percent Assigned	78.2328691124472	species Percent Assigned
245	6_Barcode_Splitter_on_data_12_data_15_and_data_7_C57A-M2	C57A	mock	B	species	mouse	C57A mock B	Percent Assigned	80.1709218641732	species Percent Assigned
246	6_Barcode_Splitter_on_data_31_data_30_and_data_20_C57C-M2	C57C	mock	B	species	mouse	C57C mock B	Percent Assigned	78.2945977838907	species Percent Assigned
247	7_Barcode_Splitter_on_data_12_data_15_and_data_7_C57A-M3	C57A	mock	C	species	mouse	C57A mock C	Percent Assigned	79.722139078881	species Percent Assigned
248	7_Barcode_Splitter_on_data_31_data_30_and_data_20_C57C-M3	C57C	mock	C	species	mouse	C57C mock C	Percent Assigned	78.2512029512415	species Percent Assigned
249	8_Barcode_Splitter_on_data_12_data_15_and_data_7_C57A-T1	C57A	treated	A	species	mouse	C57A treated A	Percent Assigned	77.7808283820125	species Percent Assigned
250	8_Barcode_Splitter_on_data_31_data_30_and_data_20_C57C-T1	C57C	treated	A	species	mouse	C57C treated A	Percent Assigned	76.9562624359815	species Percent Assigned
251	9_Barcode_Splitter_on_data_12_data_15_and_data_7_C57A-T2	C57A	treated	B	species	mouse	C57A treated B	Percent Assigned	77.7180304564632	species Percent Assigned
252	9_Barcode_Splitter_on_data_31_data_30_and_data_20_C57C-T2	C57C	treated	B	species	mouse	C57C treated B	Percent Assigned	77.0538663374455	species Percent Assigned
253	13_Barcode_Splitter_on_data_8_data_9_and_data_7_PR00036-mockA	PR00036	mock	A	species	olive baboon	PR00036 mock A	Percent Assigned	49.8276783696826	species Percent Assigned
254	14_Barcode_Splitter_on_data_8_data_9_and_data_7_PR00036-mockB	PR00036	mock	B	species	olive baboon	PR00036 mock B	Percent Assigned	48.4924486158126	species Percent Assigned
255	14_Barcode_Splitter_on_data_9_data_10_and_data_6_PR00033-mockA	PR00033	mock	A	species	olive baboon	PR00033 mock A	Percent Assigned	49.118622736375	species Percent Assigned
256	14_Barcode_Splitter_on_data_9_data_8_and_data_10_PR00039-mockA	PR00039	mock	A	species	olive baboon	PR00039 mock A	Percent Assigned	50.4901443092268	species Percent Assigned
257	15_Barcode_Splitter_on_data_8_data_9_and_data_7_PR00036-mockC	PR00036	mock	C	species	olive baboon	PR00036 mock C	Percent Assigned	51.1265323822721	species Percent Assigned
258	15_Barcode_Splitter_on_data_9_data_10_and_data_6_PR00033-mockB	PR00033	mock	B	species	olive baboon	PR00033 mock B	Percent Assigned	48.9635603833621	species Percent Assigned
259	15_Barcode_Splitter_on_data_9_data_8_and_data_10_PR00039-mockB	PR00039	mock	B	species	olive baboon	PR00039 mock B	Percent Assigned	56.488421474617	species Percent Assigned
260	16_Barcode_Splitter_on_data_8_data_9_and_data_7_PR00036-treatedA	PR00036	treated	A	species	olive baboon	PR00036 treated A	Percent Assigned	44.1236322660238	species Percent Assigned
261	16_Barcode_Splitter_on_data_9_data_10_and_data_6_PR00033-mockC	PR00033	mock	C	species	olive baboon	PR00033 mock C	Percent Assigned	50.943978898452	species Percent Assigned
262	16_Barcode_Splitter_on_data_9_data_8_and_data_10_PR00039-mockC	PR00039	mock	C	species	olive baboon	PR00039 mock C	Percent Assigned	54.1299792920698	species Percent Assigned
263	17_Barcode_Splitter_on_data_8_data_9_and_data_7_PR00036-treatedB	PR00036	treated	B	species	olive baboon	PR00036 treated B	Percent Assigned	45.0510609842423	species Percent Assigned
264	17_Barcode_Splitter_on_data_9_data_10_and_data_6_PR00033-treatedA	PR00033	treated	A	species	olive baboon	PR00033 treated A	Percent Assigned	45.0966153937335	species Percent Assigned
265	17_Barcode_Splitter_on_data_9_data_8_and_data_10_PR00039-treatedA	PR00039	treated	A	species	olive baboon	PR00039 treated A	Percent Assigned	52.3593894492967	species Percent Assigned
266	18_Barcode_Splitter_on_data_8_data_9_and_data_7_PR00036-treatedC	PR00036	treated	C	species	olive baboon	PR00036 treated C	Percent Assigned	47.859329573121	species Percent Assigned
267	18_Barcode_Splitter_on_data_9_data_10_and_data_6_PR00033-treatedB	PR00033	treated	B	species	olive baboon	PR00033 treated B	Percent Assigned	46.3983420087201	species Percent Assigned
268	18_Barcode_Splitter_on_data_9_data_8_and_data_10_PR00039-treatedB	PR00039	treated	B	species	olive baboon	PR00039 treated B	Percent Assigned	49.8219339367602	species Percent Assigned
269	19_Barcode_Splitter_on_data_9_data_10_and_data_6_PR00033-treatedC	PR00033	treated	C	species	olive baboon	PR00033 treated C	Percent Assigned	46.5764944116781	species Percent Assigned
270	19_Barcode_Splitter_on_data_9_data_8_and_data_10_PR00039-treatedC	PR00039	treated	C	species	olive baboon	PR00039 treated C	Percent Assigned	51.9551309177049	species Percent Assigned
271	10_Barcode_Splitter_on_data_14_data_15_and_data_6_PR00054-24B	PR00054	treated	B	species	orangutan	PR00054 treated B	Percent Assigned	66.433102150278	species Percent Assigned
272	10_Barcode_Splitter_on_data_9_data_8_and_data_4_PR01109-24C	PR01109	treated	C	species	orangutan	PR01109 treated C	Percent Assigned	64.5049499707781	species Percent Assigned
273	11_Barcode_Splitter_on_data_14_data_15_and_data_6_PR00054-24C	PR00054	treated	C	species	orangutan	PR00054 treated C	Percent Assigned	67.1574719941323	species Percent Assigned
274	11_Barcode_Splitter_on_data_9_data_8_and_data_4_PR01109-mockA	PR01109	mock	A	species	orangutan	PR01109 mock A	Percent Assigned	65.4526681282412	species Percent Assigned
275	12_Barcode_Splitter_on_data_14_data_15_and_data_6_PR00054-mockB	PR00054	mock	B	species	orangutan	PR00054 mock B	Percent Assigned	66.0887617825952	species Percent Assigned
276	12_Barcode_Splitter_on_data_9_data_8_and_data_4_PR01109-mockB	PR01109	mock	B	species	orangutan	PR01109 mock B	Percent Assigned	65.4399403008504	species Percent Assigned
277	13_Barcode_Splitter_on_data_14_data_15_and_data_6_PR00054-mockC	PR00054	mock	C	species	orangutan	PR00054 mock C	Percent Assigned	64.7696849531154	species Percent Assigned
278	13_Barcode_Splitter_on_data_9_data_8_and_data_4_PR01109-mockC	PR01109	mock	C	species	orangutan	PR01109 mock C	Percent Assigned	67.2362504996045	species Percent Assigned
279	2_Barcode_Splitter_on_data_14_data_15_and_data_6_AG06105-24A	AG06105	treated	A	species	orangutan	AG06105 treated A	Percent Assigned	66.5246767046322	species Percent Assigned
280	3_Barcode_Splitter_on_data_14_data_15_and_data_6_AG06105-24B	AG06105	treated	B	species	orangutan	AG06105 treated B	Percent Assigned	65.7920356384224	species Percent Assigned
281	4_Barcode_Splitter_on_data_14_data_15_and_data_6_AG06105-24C	AG06105	treated	C	species	orangutan	AG06105 treated C	Percent Assigned	67.366727505672	species Percent Assigned
282	5_Barcode_Splitter_on_data_14_data_15_and_data_6_AG06105-mockA	AG06105	mock	A	species	orangutan	AG06105 mock A	Percent Assigned	67.7905417706214	species Percent Assigned
283	6_Barcode_Splitter_on_data_14_data_15_and_data_6_AG06105-mockB	AG06105	mock	B	species	orangutan	AG06105 mock B	Percent Assigned	68.9867890450812	species Percent Assigned
284	7_Barcode_Splitter_on_data_14_data_15_and_data_6_AG06105-mockC	AG06105	mock	C	species	orangutan	AG06105 mock C	Percent Assigned	66.3232876845813	species Percent Assigned
285	8_Barcode_Splitter_on_data_14_data_15_and_data_6_PR00054--mockA	PR00054	mock	A	species	orangutan	PR00054 mock A	Percent Assigned	66.0010653362354	species Percent Assigned
286	8_Barcode_Splitter_on_data_9_data_8_and_data_4_PR01109-24A	PR01109	treated	A	species	orangutan	PR01109 treated A	Percent Assigned	67.1888974986099	species Percent Assigned
287	9_Barcode_Splitter_on_data_14_data_15_and_data_6_PR00054-24A	PR00054	treated	A	species	orangutan	PR00054 treated A	Percent Assigned	65.0847700852122	species Percent Assigned
288	9_Barcode_Splitter_on_data_9_data_8_and_data_4_PR01109-24B	PR01109	treated	B	species	orangutan	PR01109 treated B	Percent Assigned	66.4922324729315	species Percent Assigned
289	10_Barcode_Splitter_on_data_16_data_15_and_data_7_PT3-PR0058--p6--transfected-with-0-5-ug-polyI-C-for-24-h	PR0058	treated	C	species	pigtailed macaque	PR0058 treated C	Percent Assigned	75.31233725	species Percent Assigned
290	10_Barcode_Splitter_on_data_17_data_13_and_data_4_7T3-AG07923--p10---transfected-with-0-5-ug-polyI-C-for-24-h	AG07923	treated	C	species	pigtailed macaque	AG07923 treated C	Percent Assigned	72.98439121	species Percent Assigned
291	11_Barcode_Splitter_on_data_17_data_13_and_data_4_8M1-AG08490---p5--mock-transfected	AG08490	mock	A	species	pigtailed macaque	AG08490 mock A	Percent Assigned	74.39970462	species Percent Assigned
292	12_Barcode_Splitter_on_data_17_data_13_and_data_4_8M2-AG08490---p5--mock-transfected	AG08490	mock	B	species	pigtailed macaque	AG08490 mock B	Percent Assigned	73.21707536	species Percent Assigned
293	13_Barcode_Splitter_on_data_17_data_13_and_data_4_8M3-AG08490---p5--mock-transfected	AG08490	mock	C	species	pigtailed macaque	AG08490 mock C	Percent Assigned	74.27324669	species Percent Assigned
294	14_Barcode_Splitter_on_data_17_data_13_and_data_4_8T1-AG08490---p5--transfected-with-0-5-ug-polyI-C-for-24-h	AG08490	treated	A	species	pigtailed macaque	AG08490 treated A	Percent Assigned	75.0088836	species Percent Assigned
295	15_Barcode_Splitter_on_data_17_data_13_and_data_4_8T2-AG08490---p5--transfected-with-0-5-ug-polyI-C-for-24-h	AG08490	treated	B	species	pigtailed macaque	AG08490 treated B	Percent Assigned	74.01259711	species Percent Assigned
296	16_Barcode_Splitter_on_data_17_data_13_and_data_4_8T3-AG08490---p5--transfected-with-0-5-ug-polyI-C-for-24-h	AG08490	treated	C	species	pigtailed macaque	AG08490 treated C	Percent Assigned	73.68293434	species Percent Assigned
297	5_Barcode_Splitter_on_data_16_data_15_and_data_7_PM1-PR0058--p6--mock-transfected	PR0058	mock	A	species	pigtailed macaque	PR0058 mock A	Percent Assigned	76.09923227	species Percent Assigned
298	5_Barcode_Splitter_on_data_17_data_13_and_data_4_7M1-AG07923--p10---mock-transfected	AG07923	mock	A	species	pigtailed macaque	AG07923 mock A	Percent Assigned	73.02487606	species Percent Assigned
299	6_Barcode_Splitter_on_data_16_data_15_and_data_7_PM2-PR0058--p6--mock-transfected	PR0058	mock	B	species	pigtailed macaque	PR0058 mock B	Percent Assigned	74.4277808	species Percent Assigned
300	6_Barcode_Splitter_on_data_17_data_13_and_data_4_7M2-AG07923--p10---mock-transfected	AG07923	mock	B	species	pigtailed macaque	AG07923 mock B	Percent Assigned	73.42594551	species Percent Assigned
301	7_Barcode_Splitter_on_data_16_data_15_and_data_7_PM3-PR0058--p6--mock-transfected	PR0058	mock	C	species	pigtailed macaque	PR0058 mock C	Percent Assigned	74.81194548	species Percent Assigned
302	7_Barcode_Splitter_on_data_17_data_13_and_data_4_7M3-AG07923--p10---mock-transfected	AG07923	mock	C	species	pigtailed macaque	AG07923 mock C	Percent Assigned	72.77174901	species Percent Assigned
303	8_Barcode_Splitter_on_data_16_data_15_and_data_7_PT1-PR0058--p6--transfected-with-0-5-ug-polyI-C-for-24-h	PR0058	treated	A	species	pigtailed macaque	PR0058 treated A	Percent Assigned	75.22884991	species Percent Assigned
304	8_Barcode_Splitter_on_data_17_data_13_and_data_4_7T1-AG07923--p10---transfected-with-0-5-ug-polyI-C-for-24-h	AG07923	treated	A	species	pigtailed macaque	AG07923 treated A	Percent Assigned	72.97630642	species Percent Assigned
305	9_Barcode_Splitter_on_data_16_data_15_and_data_7_PT2-PR0058--p6--transfected-with-0-5-ug-polyI-C-for-24-h	PR0058	treated	B	species	pigtailed macaque	PR0058 treated B	Percent Assigned	74.2647753	species Percent Assigned
306	9_Barcode_Splitter_on_data_17_data_13_and_data_4_7T2-AG07923--p10---transfected-with-0-5-ug-polyI-C-for-24-h	AG07923	treated	B	species	pigtailed macaque	AG07923 treated B	Percent Assigned	72.33450366	species Percent Assigned
307	10_Barcode_Splitter_on_data_8_data_1_and_data_6_JG461-AG08308_mockC--p4--mock-transfected-for-24-h-in-a-6-well-format	AG08308	mock	C	species	rhesus macaque	AG08308 mock C	Percent Assigned	65.39385504	species Percent Assigned
308	11_Barcode_Splitter_on_data_31_data_30_and_data_20_JG468-AG08305_treatedA--p9--transfected-for-24-h-with-0-5-ug-polyI-C-in-6-well-format	AG08305	treated	A	species	rhesus macaque	AG08305 treated A	Percent Assigned	62.97701859	species Percent Assigned
309	11_Barcode_Splitter_on_data_8_data_1_and_data_6_JG462-AG08312_treatedA--p4--transfected-for-24-h-with-0-5-ug-polyI-C-in-6-well-format	AG08312	treated	A	species	rhesus macaque	AG08312 treated A	Percent Assigned	61.96612449	species Percent Assigned
310	12_Barcode_Splitter_on_data_31_data_30_and_data_20_JG469-AG08305_treatedB--p9--transfected-for-24-h-with-0-5-ug-polyI-C-in-6-well-format	AG08305	treated	B	species	rhesus macaque	AG08305 treated B	Percent Assigned	63.13673405	species Percent Assigned
311	12_Barcode_Splitter_on_data_8_data_1_and_data_6_JG463-AG08312_treatedB--p4--transfected-for-24-h-with-0-5-ug-polyI-C-in-6-well-format	AG08312	treated	B	species	rhesus macaque	AG08312 treated B	Percent Assigned	63.15718594	species Percent Assigned
312	13_Barcode_Splitter_on_data_31_data_30_and_data_20_JG470-AG08305_treatedC--p9--transfected-for-24-h-with-0-5-ug-polyI-C-in-6-well-format	AG08305	treated	C	species	rhesus macaque	AG08305 treated C	Percent Assigned	63.74632563	species Percent Assigned
313	13_Barcode_Splitter_on_data_8_data_1_and_data_6_JG464-AG08312_treatedC--p4--transfected-for-24-h-with-0-5-ug-polyI-C-in-6-well-format	AG08312	treated	C	species	rhesus macaque	AG08312 treated C	Percent Assigned	61.74798276	species Percent Assigned
314	14_Barcode_Splitter_on_data_31_data_30_and_data_20_JG471-AG08305_mockA--p9--mock-transfected-for-24-h-in-a-6-well-format	AG08305	mock	A	species	rhesus macaque	AG08305 mock A	Percent Assigned	63.25329979	species Percent Assigned
315	14_Barcode_Splitter_on_data_8_data_1_and_data_6_JG465-AG08312_mockA--p4--mock-transfected-for-24-h-in-a-6-well-format	AG08312	mock	A	species	rhesus macaque	AG08312 mock A	Percent Assigned	62.9620755	species Percent Assigned
316	15_Barcode_Splitter_on_data_31_data_30_and_data_20_JG472-AG08305_mockB--p9--mock-transfected-for-24-h-in-a-6-well-format	AG08305	mock	B	species	rhesus macaque	AG08305 mock B	Percent Assigned	63.35187591	species Percent Assigned
317	15_Barcode_Splitter_on_data_8_data_1_and_data_6_JG466-AG08312_mockB--p4--mock-transfected-for-24-h-in-a-6-well-format	AG08312	mock	B	species	rhesus macaque	AG08312 mock B	Percent Assigned	63.59202239	species Percent Assigned
318	16_Barcode_Splitter_on_data_31_data_30_and_data_20_JG473-AG08305_mockC--p9--mock-transfected-for-24-h-in-a-6-well-format	AG08305	mock	C	species	rhesus macaque	AG08305 mock C	Percent Assigned	63.37592552	species Percent Assigned
319	16_Barcode_Splitter_on_data_8_data_1_and_data_6_JG467-AG08312_mockC--p4--mock-transfected-for-24-h-in-a-6-well-format	AG08312	mock	C	species	rhesus macaque	AG08312 mock C	Percent Assigned	63.13472454	species Percent Assigned
320	5_Barcode_Splitter_on_data_8_data_1_and_data_6_JG456-AG08308_treatedA--p4--transfected-for-24-h-with-0-5-ug-polyI-C-in-6-well-format	AG08308	treated	A	species	rhesus macaque	AG08308 treated A	Percent Assigned	63.98560043	species Percent Assigned
321	6_Barcode_Splitter_on_data_8_data_1_and_data_6_JG457-AG08308_treatedB--p4--transfected-for-24-h-with-0-5-ug-polyI-C-in-6-well-format	AG08308	treated	B	species	rhesus macaque	AG08308 treated B	Percent Assigned	63.01832619	species Percent Assigned
322	7_Barcode_Splitter_on_data_8_data_1_and_data_6_JG458-AG08308_treatedC--p4--transfected-for-24-h-with-0-5-ug-polyI-C-in-6-well-format	AG08308	treated	C	species	rhesus macaque	AG08308 treated C	Percent Assigned	62.88823243	species Percent Assigned
323	8_Barcode_Splitter_on_data_8_data_1_and_data_6_JG459-AG08308_mockA--p4--mock-transfected-for-24-h-in-a-6-well-format	AG08308	mock	A	species	rhesus macaque	AG08308 mock A	Percent Assigned	64.8869107	species Percent Assigned
324	9_Barcode_Splitter_on_data_8_data_1_and_data_6_JG460-AG08308_mockB--p4--mock-transfected-for-24-h-in-a-6-well-format	AG08308	mock	B	species	rhesus macaque	AG08308 mock B	Percent Assigned	64.37539081	species Percent Assigned
325	10_Barcode_Splitter_on_data_13_data_14_and_data_3_SQMAT3	SQMA	treated	C	species	squirrel monkey	SQMA treated C	Percent Assigned	69.12859573	species Percent Assigned
326	11_Barcode_Splitter_on_data_11_data_12_and_data_8_AG05311A_M01	AG05311	mock	A	species	squirrel monkey	AG05311 mock A	Percent Assigned	68.21207093	species Percent Assigned
327	11_Barcode_Splitter_on_data_13_data_14_and_data_3_SQMB-M2	SQMB	mock	B	species	squirrel monkey	SQMB mock B	Percent Assigned	73.78460376	species Percent Assigned
328	12_Barcode_Splitter_on_data_11_data_12_and_data_8_AG05311A_M02	AG05311	mock	B	species	squirrel monkey	AG05311 mock B	Percent Assigned	68.26726581	species Percent Assigned
329	12_Barcode_Splitter_on_data_13_data_14_and_data_3_SQMB-M3	SQMB	mock	C	species	squirrel monkey	SQMB mock C	Percent Assigned	73.69568035	species Percent Assigned
330	13_Barcode_Splitter_on_data_11_data_12_and_data_8_AG05311A_M03	AG05311	mock	C	species	squirrel monkey	AG05311 mock C	Percent Assigned	68.81963953	species Percent Assigned
331	13_Barcode_Splitter_on_data_13_data_14_and_data_3_SQMBM1	SQMB	mock	A	species	squirrel monkey	SQMB mock A	Percent Assigned	73.93242544	species Percent Assigned
332	14_Barcode_Splitter_on_data_11_data_12_and_data_8_AG05311A_T01	AG05311	treated	A	species	squirrel monkey	AG05311 treated A	Percent Assigned	69.69301312	species Percent Assigned
333	14_Barcode_Splitter_on_data_13_data_14_and_data_3_SQMBT1	SQMB	treated	A	species	squirrel monkey	SQMB treated A	Percent Assigned	73.02145619	species Percent Assigned
334	15_Barcode_Splitter_on_data_11_data_12_and_data_8_AG05311A_T02	AG05311	treated	B	species	squirrel monkey	AG05311 treated B	Percent Assigned	69.04294755	species Percent Assigned
335	15_Barcode_Splitter_on_data_13_data_14_and_data_3_SQMBT2	SQMB	treated	B	species	squirrel monkey	SQMB treated B	Percent Assigned	73.06084839	species Percent Assigned
336	16_Barcode_Splitter_on_data_11_data_12_and_data_8_AG05311A_T03	AG05311	treated	C	species	squirrel monkey	AG05311 treated C	Percent Assigned	68.70207229	species Percent Assigned
337	16_Barcode_Splitter_on_data_13_data_14_and_data_3_SQMBT3	SQMB	treated	C	species	squirrel monkey	SQMB treated C	Percent Assigned	73.44647538	species Percent Assigned
338	5_Barcode_Splitter_on_data_13_data_14_and_data_3_SQMAM1	SQMA	mock	A	species	squirrel monkey	SQMA mock A	Percent Assigned	72.97797283	species Percent Assigned
339	6_Barcode_Splitter_on_data_13_data_14_and_data_3_SQMAM2	SQMA	mock	B	species	squirrel monkey	SQMA mock B	Percent Assigned	73.44326376	species Percent Assigned
340	7_Barcode_Splitter_on_data_13_data_14_and_data_3_SQMAM3	SQMA	mock	C	species	squirrel monkey	SQMA mock C	Percent Assigned	73.15534036	species Percent Assigned
341	8_Barcode_Splitter_on_data_13_data_14_and_data_3_SQMAT1	SQMA	treated	A	species	squirrel monkey	SQMA treated A	Percent Assigned	70.8859053	species Percent Assigned
342	9_Barcode_Splitter_on_data_13_data_14_and_data_3_SQMAT2	SQMA	treated	B	species	squirrel monkey	SQMA treated B	Percent Assigned	70.38558516	species Percent Assigned
343	10_Barcode_Splitter_on_data_11_data_12_and_data_8_PR248T3	PR248	treated	C	human	bonobo	PR248 treated C	Percent Aligned	91.32	human Percent Aligned
344	10_Barcode_Splitter_on_data_14_data_10_and_data_3_PR111T3	PR111	treated	C	human	bonobo	PR111 treated C	Percent Aligned	92.63	human Percent Aligned
345	11_Barcode_Splitter_on_data_14_data_10_and_data_3_PR235M1	PR235	mock	A	human	bonobo	PR235 mock A	Percent Aligned	91.75	human Percent Aligned
346	12_Barcode_Splitter_on_data_14_data_10_and_data_3_PR235M2	PR235	mock	B	human	bonobo	PR235 mock B	Percent Aligned	90.79	human Percent Aligned
347	13_Barcode_Splitter_on_data_14_data_10_and_data_3_PR235M3	PR235	mock	C	human	bonobo	PR235 mock C	Percent Aligned	91.16	human Percent Aligned
348	14_Barcode_Splitter_on_data_14_data_10_and_data_3_PR235T1	PR235	treated	A	human	bonobo	PR235 treated A	Percent Aligned	85.49	human Percent Aligned
349	15_Barcode_Splitter_on_data_14_data_10_and_data_3_PR235T2	PR235	treated	B	human	bonobo	PR235 treated B	Percent Aligned	90.18	human Percent Aligned
350	16_Barcode_Splitter_on_data_14_data_10_and_data_3_PR235T3	PR235	treated	C	human	bonobo	PR235 treated C	Percent Aligned	90.38	human Percent Aligned
351	5_Barcode_Splitter_on_data_11_data_12_and_data_8_PR248M1	PR248	mock	A	human	bonobo	PR248 mock A	Percent Aligned	91.4	human Percent Aligned
352	5_Barcode_Splitter_on_data_14_data_10_and_data_3_PR111M1	PR111	mock	A	human	bonobo	PR111 mock A	Percent Aligned	92.28	human Percent Aligned
353	6_Barcode_Splitter_on_data_11_data_12_and_data_8_PR248M2	PR248	mock	B	human	bonobo	PR248 mock B	Percent Aligned	89.4	human Percent Aligned
354	6_Barcode_Splitter_on_data_14_data_10_and_data_3_PR111M2	PR111	mock	B	human	bonobo	PR111 mock B	Percent Aligned	92.47	human Percent Aligned
355	7_Barcode_Splitter_on_data_11_data_12_and_data_8_PR248M3	PR248	mock	C	human	bonobo	PR248 mock C	Percent Aligned	87.33	human Percent Aligned
356	7_Barcode_Splitter_on_data_14_data_10_and_data_3_PR111M3	PR111	mock	C	human	bonobo	PR111 mock C	Percent Aligned	92.04	human Percent Aligned
357	8_Barcode_Splitter_on_data_11_data_12_and_data_8_PR248T1	PR248	treated	A	human	bonobo	PR248 treated A	Percent Aligned	92.4	human Percent Aligned
358	8_Barcode_Splitter_on_data_14_data_10_and_data_3_PR111T1	PR111	treated	A	human	bonobo	PR111 treated A	Percent Aligned	92.78	human Percent Aligned
359	9_Barcode_Splitter_on_data_11_data_12_and_data_8_PR248T2	PR248	treated	B	human	bonobo	PR248 treated B	Percent Aligned	92.27	human Percent Aligned
360	9_Barcode_Splitter_on_data_14_data_10_and_data_3_PR111T2	PR111	treated	B	human	bonobo	PR111 treated B	Percent Aligned	92.33	human Percent Aligned
361	10_Barcode_Splitter_on_data_12_data_11_and_data_8_S4933M3	S4933	mock	C	human	chimpanzee	S4933 mock C	Percent Aligned	84.77	human Percent Aligned
362	10_Barcode_Splitter_on_data_3_data_1_and_data_6_S3611T3	S3611	treated	C	human	chimpanzee	S3611 treated C	Percent Aligned	86.13	human Percent Aligned
363	11_Barcode_Splitter_on_data_12_data_11_and_data_8_S4933T1	S4933	treated	A	human	chimpanzee	S4933 treated A	Percent Aligned	86.34	human Percent Aligned
364	12_Barcode_Splitter_on_data_12_data_11_and_data_8_S4933T2	S4933	treated	B	human	chimpanzee	S4933 treated B	Percent Aligned	87.2	human Percent Aligned
365	13_Barcode_Splitter_on_data_12_data_11_and_data_8_S4933T3	S4933	treated	C	human	chimpanzee	S4933 treated C	Percent Aligned	86.88	human Percent Aligned
366	2_Barcode_Splitter_on_data_12_data_11_and_data_8_S3649M1	S3649	mock	A	human	chimpanzee	S3649 mock A	Percent Aligned	86.62	human Percent Aligned
367	3_Barcode_Splitter_on_data_12_data_11_and_data_8_S3649M2	S3649	mock	B	human	chimpanzee	S3649 mock B	Percent Aligned	86.61	human Percent Aligned
368	4_Barcode_Splitter_on_data_12_data_11_and_data_8_S3649M3	S3649	mock	C	human	chimpanzee	S3649 mock C	Percent Aligned	85.59	human Percent Aligned
369	5_Barcode_Splitter_on_data_12_data_11_and_data_8_S3649T1	S3649	treated	A	human	chimpanzee	S3649 treated A	Percent Aligned	86.7	human Percent Aligned
370	5_Barcode_Splitter_on_data_3_data_1_and_data_6_S3611M1	S3611	mock	A	human	chimpanzee	S3611 mock A	Percent Aligned	87.97	human Percent Aligned
371	6_Barcode_Splitter_on_data_12_data_11_and_data_8_S3649T2	S3649	treated	B	human	chimpanzee	S3649 treated B	Percent Aligned	87.6	human Percent Aligned
372	6_Barcode_Splitter_on_data_3_data_1_and_data_6_S3611M2	S3611	mock	B	human	chimpanzee	S3611 mock B	Percent Aligned	86.04	human Percent Aligned
373	7_Barcode_Splitter_on_data_12_data_11_and_data_8_S3649T3	S3649	treated	C	human	chimpanzee	S3649 treated C	Percent Aligned	87.34	human Percent Aligned
374	7_Barcode_Splitter_on_data_3_data_1_and_data_6_S3611M3	S3611	mock	C	human	chimpanzee	S3611 mock C	Percent Aligned	85.15	human Percent Aligned
375	8_Barcode_Splitter_on_data_12_data_11_and_data_8_S4933M1	S4933	mock	A	human	chimpanzee	S4933 mock A	Percent Aligned	86.36	human Percent Aligned
376	8_Barcode_Splitter_on_data_3_data_1_and_data_6_S3611T1	S3611	treated	A	human	chimpanzee	S3611 treated A	Percent Aligned	88.42	human Percent Aligned
377	9_Barcode_Splitter_on_data_12_data_11_and_data_8_S4933M2	S4933	mock	B	human	chimpanzee	S4933 mock B	Percent Aligned	85.42	human Percent Aligned
378	9_Barcode_Splitter_on_data_3_data_1_and_data_6_S3611T2	S3611	treated	B	human	chimpanzee	S3611 treated B	Percent Aligned	87	human Percent Aligned
379	10_Barcode_Splitter_on_data_7_data_8_and_data_6_PR573M3	PR573	mock	C	human	gorilla	PR573 mock C	Percent Aligned	90.66	human Percent Aligned
380	11_Barcode_Splitter_on_data_7_data_8_and_data_6_PR573T1	PR573	treated	A	human	gorilla	PR573 treated A	Percent Aligned	90.49	human Percent Aligned
381	12_Barcode_Splitter_on_data_7_data_8_and_data_6_PR573T2	PR573	treated	B	human	gorilla	PR573 treated B	Percent Aligned	91.52	human Percent Aligned
382	13_Barcode_Splitter_on_data_7_data_8_and_data_6_PR573T3	PR573	treated	C	human	gorilla	PR573 treated C	Percent Aligned	92.11	human Percent Aligned
383	2_Barcode_Splitter_on_data_7_data_8_and_data_6_PR230M1	PR230	mock	A	human	gorilla	PR230 mock A	Percent Aligned	91.14	human Percent Aligned
384	2_Barcode_Splitter_on_data_9_data_8_and_data_4_PR107M1	PR107	mock	A	human	gorilla	PR107 mock A	Percent Aligned	89.49	human Percent Aligned
385	3_Barcode_Splitter_on_data_7_data_8_and_data_6_PR230M2	PR230	mock	B	human	gorilla	PR230 mock B	Percent Aligned	89.18	human Percent Aligned
386	3_Barcode_Splitter_on_data_9_data_8_and_data_4_PR107M2	PR107	mock	B	human	gorilla	PR107 mock B	Percent Aligned	90.46	human Percent Aligned
387	4_Barcode_Splitter_on_data_7_data_8_and_data_6_PR230M3	PR230	mock	C	human	gorilla	PR230 mock C	Percent Aligned	88.36	human Percent Aligned
388	4_Barcode_Splitter_on_data_9_data_8_and_data_4_PR107M3	PR107	mock	C	human	gorilla	PR107 mock C	Percent Aligned	92.35	human Percent Aligned
389	5_Barcode_Splitter_on_data_7_data_8_and_data_6_PR230T1	PR230	treated	A	human	gorilla	PR230 treated A	Percent Aligned	90.65	human Percent Aligned
390	5_Barcode_Splitter_on_data_9_data_8_and_data_4_PR107T1	PR107	treated	A	human	gorilla	PR107 treated A	Percent Aligned	89.71	human Percent Aligned
391	6_Barcode_Splitter_on_data_7_data_8_and_data_6_PR230T2	PR230	treated	B	human	gorilla	PR230 treated B	Percent Aligned	90.62	human Percent Aligned
392	6_Barcode_Splitter_on_data_9_data_8_and_data_4_PR107T2	PR107	treated	B	human	gorilla	PR107 treated B	Percent Aligned	91.36	human Percent Aligned
393	7_Barcode_Splitter_on_data_7_data_8_and_data_6_PR230T3	PR230	treated	C	human	gorilla	PR230 treated C	Percent Aligned	88.69	human Percent Aligned
394	7_Barcode_Splitter_on_data_9_data_8_and_data_4_PR107T3	PR107	treated	C	human	gorilla	PR107 treated C	Percent Aligned	91.94	human Percent Aligned
395	8_Barcode_Splitter_on_data_7_data_8_and_data_6_PR573M1	PR573	mock	A	human	gorilla	PR573 mock A	Percent Aligned	91.31	human Percent Aligned
396	9_Barcode_Splitter_on_data_7_data_8_and_data_6_PR573M2	PR573	mock	B	human	gorilla	PR573 mock B	Percent Aligned	91.1	human Percent Aligned
397	10_Barcode_Splitter_on_data_8_data_7_and_data_3_AFM1	AF	mock	A	human	human	AF mock A	Percent Aligned	92.97	human Percent Aligned
398	11_Barcode_Splitter_on_data_8_data_7_and_data_3_AFM2	AF	mock	B	human	human	AF mock B	Percent Aligned	93.99	human Percent Aligned
399	11_Barcode_Splitter_on_data_8_data_9_and_data_7_NHDF-mockA	NHDF	mock	A	human	human	NHDF mock A	Percent Aligned	90.47	human Percent Aligned
400	12_Barcode_Splitter_on_data_8_data_7_and_data_3_AFM3	AF	mock	C	human	human	AF mock C	Percent Aligned	93.11	human Percent Aligned
401	12_Barcode_Splitter_on_data_8_data_9_and_data_7_NHDF-treatedA	NHDF	treated	A	human	human	NHDF treated A	Percent Aligned	92.23	human Percent Aligned
402	12_Barcode_Splitter_on_data_9_data_10_and_data_6_NHDF-mockC	NHDF	mock	C	human	human	NHDF mock C	Percent Aligned	91.19	human Percent Aligned
403	12_Barcode_Splitter_on_data_9_data_8_and_data_10_NHDF-mockB	NHDF	mock	B	human	human	NHDF mock B	Percent Aligned	88.58	human Percent Aligned
404	13_Barcode_Splitter_on_data_8_data_7_and_data_3_AFT1	AF	treated	A	human	human	AF treated A	Percent Aligned	93.85	human Percent Aligned
405	13_Barcode_Splitter_on_data_9_data_10_and_data_6_NHDF-treatedC	NHDF	treated	C	human	human	NHDF treated C	Percent Aligned	90.41	human Percent Aligned
406	13_Barcode_Splitter_on_data_9_data_8_and_data_10_NHDF-treatedB	NHDF	treated	B	human	human	NHDF treated B	Percent Aligned	90.58	human Percent Aligned
407	14_Barcode_Splitter_on_data_8_data_7_and_data_3_AFT2	AF	treated	B	human	human	AF treated B	Percent Aligned	93.74	human Percent Aligned
408	15_Barcode_Splitter_on_data_8_data_7_and_data_3_AFT3	AF	treated	C	human	human	AF treated C	Percent Aligned	93.33	human Percent Aligned
409	16_Barcode_Splitter_on_data_8_data_7_and_data_3_SRM1	SR	mock	A	human	human	SR mock A	Percent Aligned	92.28	human Percent Aligned
410	17_Barcode_Splitter_on_data_8_data_7_and_data_3_SRM2	SR	mock	B	human	human	SR mock B	Percent Aligned	93.55	human Percent Aligned
411	18_Barcode_Splitter_on_data_8_data_7_and_data_3_SRM3	SR	mock	C	human	human	SR mock C	Percent Aligned	94	human Percent Aligned
412	19_Barcode_Splitter_on_data_8_data_7_and_data_3_SRT1	SR	treated	A	human	human	SR treated A	Percent Aligned	94.59	human Percent Aligned
413	20_Barcode_Splitter_on_data_8_data_7_and_data_3_SRT2	SR	treated	B	human	human	SR treated B	Percent Aligned	94.42	human Percent Aligned
414	21_Barcode_Splitter_on_data_8_data_7_and_data_3_SRT3	SR	treated	C	human	human	SR treated C	Percent Aligned	94.04	human Percent Aligned
415	13_Barcode_Splitter_on_data_8_data_9_and_data_7_PR00036-mockA	PR00036	mock	A	human	olive baboon	PR00036 mock A	Percent Aligned	78.62	human Percent Aligned
416	14_Barcode_Splitter_on_data_8_data_9_and_data_7_PR00036-mockB	PR00036	mock	B	human	olive baboon	PR00036 mock B	Percent Aligned	77.38	human Percent Aligned
417	14_Barcode_Splitter_on_data_9_data_10_and_data_6_PR00033-mockA	PR00033	mock	A	human	olive baboon	PR00033 mock A	Percent Aligned	79.14	human Percent Aligned
418	14_Barcode_Splitter_on_data_9_data_8_and_data_10_PR00039-mockA	PR00039	mock	A	human	olive baboon	PR00039 mock A	Percent Aligned	79.33	human Percent Aligned
419	15_Barcode_Splitter_on_data_8_data_9_and_data_7_PR00036-mockC	PR00036	mock	C	human	olive baboon	PR00036 mock C	Percent Aligned	80	human Percent Aligned
420	15_Barcode_Splitter_on_data_9_data_10_and_data_6_PR00033-mockB	PR00033	mock	B	human	olive baboon	PR00033 mock B	Percent Aligned	78.66	human Percent Aligned
421	15_Barcode_Splitter_on_data_9_data_8_and_data_10_PR00039-mockB	PR00039	mock	B	human	olive baboon	PR00039 mock B	Percent Aligned	82.83	human Percent Aligned
422	16_Barcode_Splitter_on_data_8_data_9_and_data_7_PR00036-treatedA	PR00036	treated	A	human	olive baboon	PR00036 treated A	Percent Aligned	74.28	human Percent Aligned
423	16_Barcode_Splitter_on_data_9_data_10_and_data_6_PR00033-mockC	PR00033	mock	C	human	olive baboon	PR00033 mock C	Percent Aligned	80.21	human Percent Aligned
424	16_Barcode_Splitter_on_data_9_data_8_and_data_10_PR00039-mockC	PR00039	mock	C	human	olive baboon	PR00039 mock C	Percent Aligned	81.97	human Percent Aligned
425	17_Barcode_Splitter_on_data_8_data_9_and_data_7_PR00036-treatedB	PR00036	treated	B	human	olive baboon	PR00036 treated B	Percent Aligned	76.57	human Percent Aligned
426	17_Barcode_Splitter_on_data_9_data_10_and_data_6_PR00033-treatedA	PR00033	treated	A	human	olive baboon	PR00033 treated A	Percent Aligned	76.02	human Percent Aligned
427	17_Barcode_Splitter_on_data_9_data_8_and_data_10_PR00039-treatedA	PR00039	treated	A	human	olive baboon	PR00039 treated A	Percent Aligned	80.81	human Percent Aligned
428	18_Barcode_Splitter_on_data_8_data_9_and_data_7_PR00036-treatedC	PR00036	treated	C	human	olive baboon	PR00036 treated C	Percent Aligned	77.87	human Percent Aligned
429	18_Barcode_Splitter_on_data_9_data_10_and_data_6_PR00033-treatedB	PR00033	treated	B	human	olive baboon	PR00033 treated B	Percent Aligned	76.19	human Percent Aligned
430	18_Barcode_Splitter_on_data_9_data_8_and_data_10_PR00039-treatedB	PR00039	treated	B	human	olive baboon	PR00039 treated B	Percent Aligned	79.36	human Percent Aligned
431	19_Barcode_Splitter_on_data_9_data_10_and_data_6_PR00033-treatedC	PR00033	treated	C	human	olive baboon	PR00033 treated C	Percent Aligned	76.78	human Percent Aligned
432	19_Barcode_Splitter_on_data_9_data_8_and_data_10_PR00039-treatedC	PR00039	treated	C	human	olive baboon	PR00039 treated C	Percent Aligned	79.2	human Percent Aligned
433	10_Barcode_Splitter_on_data_14_data_15_and_data_6_PR00054-24B	PR00054	treated	B	human	orangutan	PR00054 treated B	Percent Aligned	90.63	human Percent Aligned
434	10_Barcode_Splitter_on_data_9_data_8_and_data_4_PR01109-24C	PR01109	treated	C	human	orangutan	PR01109 treated C	Percent Aligned	90.73	human Percent Aligned
435	11_Barcode_Splitter_on_data_14_data_15_and_data_6_PR00054-24C	PR00054	treated	C	human	orangutan	PR00054 treated C	Percent Aligned	90.33	human Percent Aligned
436	11_Barcode_Splitter_on_data_9_data_8_and_data_4_PR01109-mockA	PR01109	mock	A	human	orangutan	PR01109 mock A	Percent Aligned	89.69	human Percent Aligned
437	12_Barcode_Splitter_on_data_14_data_15_and_data_6_PR00054-mockB	PR00054	mock	B	human	orangutan	PR00054 mock B	Percent Aligned	89.65	human Percent Aligned
438	12_Barcode_Splitter_on_data_9_data_8_and_data_4_PR01109-mockB	PR01109	mock	B	human	orangutan	PR01109 mock B	Percent Aligned	89.85	human Percent Aligned
439	13_Barcode_Splitter_on_data_14_data_15_and_data_6_PR00054-mockC	PR00054	mock	C	human	orangutan	PR00054 mock C	Percent Aligned	89.72	human Percent Aligned
440	13_Barcode_Splitter_on_data_9_data_8_and_data_4_PR01109-mockC	PR01109	mock	C	human	orangutan	PR01109 mock C	Percent Aligned	90.07	human Percent Aligned
441	2_Barcode_Splitter_on_data_14_data_15_and_data_6_AG06105-24A	AG06105	treated	A	human	orangutan	AG06105 treated A	Percent Aligned	91.28	human Percent Aligned
442	3_Barcode_Splitter_on_data_14_data_15_and_data_6_AG06105-24B	AG06105	treated	B	human	orangutan	AG06105 treated B	Percent Aligned	91.22	human Percent Aligned
443	4_Barcode_Splitter_on_data_14_data_15_and_data_6_AG06105-24C	AG06105	treated	C	human	orangutan	AG06105 treated C	Percent Aligned	91.21	human Percent Aligned
444	5_Barcode_Splitter_on_data_14_data_15_and_data_6_AG06105-mockA	AG06105	mock	A	human	orangutan	AG06105 mock A	Percent Aligned	90.19	human Percent Aligned
445	6_Barcode_Splitter_on_data_14_data_15_and_data_6_AG06105-mockB	AG06105	mock	B	human	orangutan	AG06105 mock B	Percent Aligned	89.89	human Percent Aligned
446	7_Barcode_Splitter_on_data_14_data_15_and_data_6_AG06105-mockC	AG06105	mock	C	human	orangutan	AG06105 mock C	Percent Aligned	90.58	human Percent Aligned
447	8_Barcode_Splitter_on_data_14_data_15_and_data_6_PR00054--mockA	PR00054	mock	A	human	orangutan	PR00054 mock A	Percent Aligned	89.91	human Percent Aligned
448	8_Barcode_Splitter_on_data_9_data_8_and_data_4_PR01109-24A	PR01109	treated	A	human	orangutan	PR01109 treated A	Percent Aligned	90.62	human Percent Aligned
449	9_Barcode_Splitter_on_data_14_data_15_and_data_6_PR00054-24A	PR00054	treated	A	human	orangutan	PR00054 treated A	Percent Aligned	90.39	human Percent Aligned
450	9_Barcode_Splitter_on_data_9_data_8_and_data_4_PR01109-24B	PR01109	treated	B	human	orangutan	PR01109 treated B	Percent Aligned	90.65	human Percent Aligned
451	10_Barcode_Splitter_on_data_16_data_15_and_data_7_PT3-PR0058--p6--transfected-with-0-5-ug-polyI-C-for-24-h	PR0058	treated	C	human	pigtailed macaque	PR0058 treated C	Percent Aligned	85.94	human Percent Aligned
452	10_Barcode_Splitter_on_data_17_data_13_and_data_4_7T3-AG07923--p10---transfected-with-0-5-ug-polyI-C-for-24-h	AG07923	treated	C	human	pigtailed macaque	AG07923 treated C	Percent Aligned	85.33	human Percent Aligned
453	11_Barcode_Splitter_on_data_17_data_13_and_data_4_8M1-AG08490---p5--mock-transfected	AG08490	mock	A	human	pigtailed macaque	AG08490 mock A	Percent Aligned	85.46	human Percent Aligned
454	12_Barcode_Splitter_on_data_17_data_13_and_data_4_8M2-AG08490---p5--mock-transfected	AG08490	mock	B	human	pigtailed macaque	AG08490 mock B	Percent Aligned	85.73	human Percent Aligned
455	13_Barcode_Splitter_on_data_17_data_13_and_data_4_8M3-AG08490---p5--mock-transfected	AG08490	mock	C	human	pigtailed macaque	AG08490 mock C	Percent Aligned	85.97	human Percent Aligned
456	14_Barcode_Splitter_on_data_17_data_13_and_data_4_8T1-AG08490---p5--transfected-with-0-5-ug-polyI-C-for-24-h	AG08490	treated	A	human	pigtailed macaque	AG08490 treated A	Percent Aligned	85.58	human Percent Aligned
457	15_Barcode_Splitter_on_data_17_data_13_and_data_4_8T2-AG08490---p5--transfected-with-0-5-ug-polyI-C-for-24-h	AG08490	treated	B	human	pigtailed macaque	AG08490 treated B	Percent Aligned	84.84	human Percent Aligned
458	16_Barcode_Splitter_on_data_17_data_13_and_data_4_8T3-AG08490---p5--transfected-with-0-5-ug-polyI-C-for-24-h	AG08490	treated	C	human	pigtailed macaque	AG08490 treated C	Percent Aligned	84.28	human Percent Aligned
459	5_Barcode_Splitter_on_data_16_data_15_and_data_7_PM1-PR0058--p6--mock-transfected	PR0058	mock	A	human	pigtailed macaque	PR0058 mock A	Percent Aligned	86.84	human Percent Aligned
460	5_Barcode_Splitter_on_data_17_data_13_and_data_4_7M1-AG07923--p10---mock-transfected	AG07923	mock	A	human	pigtailed macaque	AG07923 mock A	Percent Aligned	85.66	human Percent Aligned
461	6_Barcode_Splitter_on_data_16_data_15_and_data_7_PM2-PR0058--p6--mock-transfected	PR0058	mock	B	human	pigtailed macaque	PR0058 mock B	Percent Aligned	86.16	human Percent Aligned
462	6_Barcode_Splitter_on_data_17_data_13_and_data_4_7M2-AG07923--p10---mock-transfected	AG07923	mock	B	human	pigtailed macaque	AG07923 mock B	Percent Aligned	85.79	human Percent Aligned
463	7_Barcode_Splitter_on_data_16_data_15_and_data_7_PM3-PR0058--p6--mock-transfected	PR0058	mock	C	human	pigtailed macaque	PR0058 mock C	Percent Aligned	85.8	human Percent Aligned
464	7_Barcode_Splitter_on_data_17_data_13_and_data_4_7M3-AG07923--p10---mock-transfected	AG07923	mock	C	human	pigtailed macaque	AG07923 mock C	Percent Aligned	85.82	human Percent Aligned
465	8_Barcode_Splitter_on_data_16_data_15_and_data_7_PT1-PR0058--p6--transfected-with-0-5-ug-polyI-C-for-24-h	PR0058	treated	A	human	pigtailed macaque	PR0058 treated A	Percent Aligned	85.93	human Percent Aligned
466	8_Barcode_Splitter_on_data_17_data_13_and_data_4_7T1-AG07923--p10---transfected-with-0-5-ug-polyI-C-for-24-h	AG07923	treated	A	human	pigtailed macaque	AG07923 treated A	Percent Aligned	84.62	human Percent Aligned
467	9_Barcode_Splitter_on_data_16_data_15_and_data_7_PT2-PR0058--p6--transfected-with-0-5-ug-polyI-C-for-24-h	PR0058	treated	B	human	pigtailed macaque	PR0058 treated B	Percent Aligned	85.04	human Percent Aligned
468	9_Barcode_Splitter_on_data_17_data_13_and_data_4_7T2-AG07923--p10---transfected-with-0-5-ug-polyI-C-for-24-h	AG07923	treated	B	human	pigtailed macaque	AG07923 treated B	Percent Aligned	84.49	human Percent Aligned
469	10_Barcode_Splitter_on_data_8_data_1_and_data_6_JG461-AG08308_mockC--p4--mock-transfected-for-24-h-in-a-6-well-format	AG08308	mock	C	human	rhesus macaque	AG08308 mock C	Percent Aligned	85.28	human Percent Aligned
470	11_Barcode_Splitter_on_data_31_data_30_and_data_20_JG468-AG08305_treatedA--p9--transfected-for-24-h-with-0-5-ug-polyI-C-in-6-well-format	AG08305	treated	A	human	rhesus macaque	AG08305 treated A	Percent Aligned	84.24	human Percent Aligned
471	11_Barcode_Splitter_on_data_8_data_1_and_data_6_JG462-AG08312_treatedA--p4--transfected-for-24-h-with-0-5-ug-polyI-C-in-6-well-format	AG08312	treated	A	human	rhesus macaque	AG08312 treated A	Percent Aligned	83.84	human Percent Aligned
472	12_Barcode_Splitter_on_data_31_data_30_and_data_20_JG469-AG08305_treatedB--p9--transfected-for-24-h-with-0-5-ug-polyI-C-in-6-well-format	AG08305	treated	B	human	rhesus macaque	AG08305 treated B	Percent Aligned	83.83	human Percent Aligned
473	12_Barcode_Splitter_on_data_8_data_1_and_data_6_JG463-AG08312_treatedB--p4--transfected-for-24-h-with-0-5-ug-polyI-C-in-6-well-format	AG08312	treated	B	human	rhesus macaque	AG08312 treated B	Percent Aligned	83.92	human Percent Aligned
474	13_Barcode_Splitter_on_data_31_data_30_and_data_20_JG470-AG08305_treatedC--p9--transfected-for-24-h-with-0-5-ug-polyI-C-in-6-well-format	AG08305	treated	C	human	rhesus macaque	AG08305 treated C	Percent Aligned	84.72	human Percent Aligned
475	13_Barcode_Splitter_on_data_8_data_1_and_data_6_JG464-AG08312_treatedC--p4--transfected-for-24-h-with-0-5-ug-polyI-C-in-6-well-format	AG08312	treated	C	human	rhesus macaque	AG08312 treated C	Percent Aligned	83.61	human Percent Aligned
476	14_Barcode_Splitter_on_data_31_data_30_and_data_20_JG471-AG08305_mockA--p9--mock-transfected-for-24-h-in-a-6-well-format	AG08305	mock	A	human	rhesus macaque	AG08305 mock A	Percent Aligned	83.53	human Percent Aligned
477	14_Barcode_Splitter_on_data_8_data_1_and_data_6_JG465-AG08312_mockA--p4--mock-transfected-for-24-h-in-a-6-well-format	AG08312	mock	A	human	rhesus macaque	AG08312 mock A	Percent Aligned	83.53	human Percent Aligned
478	15_Barcode_Splitter_on_data_31_data_30_and_data_20_JG472-AG08305_mockB--p9--mock-transfected-for-24-h-in-a-6-well-format	AG08305	mock	B	human	rhesus macaque	AG08305 mock B	Percent Aligned	84.11	human Percent Aligned
479	15_Barcode_Splitter_on_data_8_data_1_and_data_6_JG466-AG08312_mockB--p4--mock-transfected-for-24-h-in-a-6-well-format	AG08312	mock	B	human	rhesus macaque	AG08312 mock B	Percent Aligned	84.52	human Percent Aligned
480	16_Barcode_Splitter_on_data_31_data_30_and_data_20_JG473-AG08305_mockC--p9--mock-transfected-for-24-h-in-a-6-well-format	AG08305	mock	C	human	rhesus macaque	AG08305 mock C	Percent Aligned	84.33	human Percent Aligned
481	16_Barcode_Splitter_on_data_8_data_1_and_data_6_JG467-AG08312_mockC--p4--mock-transfected-for-24-h-in-a-6-well-format	AG08312	mock	C	human	rhesus macaque	AG08312 mock C	Percent Aligned	84.68	human Percent Aligned
482	5_Barcode_Splitter_on_data_8_data_1_and_data_6_JG456-AG08308_treatedA--p4--transfected-for-24-h-with-0-5-ug-polyI-C-in-6-well-format	AG08308	treated	A	human	rhesus macaque	AG08308 treated A	Percent Aligned	84.65	human Percent Aligned
483	6_Barcode_Splitter_on_data_8_data_1_and_data_6_JG457-AG08308_treatedB--p4--transfected-for-24-h-with-0-5-ug-polyI-C-in-6-well-format	AG08308	treated	B	human	rhesus macaque	AG08308 treated B	Percent Aligned	84.2	human Percent Aligned
484	7_Barcode_Splitter_on_data_8_data_1_and_data_6_JG458-AG08308_treatedC--p4--transfected-for-24-h-with-0-5-ug-polyI-C-in-6-well-format	AG08308	treated	C	human	rhesus macaque	AG08308 treated C	Percent Aligned	83.64	human Percent Aligned
485	8_Barcode_Splitter_on_data_8_data_1_and_data_6_JG459-AG08308_mockA--p4--mock-transfected-for-24-h-in-a-6-well-format	AG08308	mock	A	human	rhesus macaque	AG08308 mock A	Percent Aligned	84.58	human Percent Aligned
486	9_Barcode_Splitter_on_data_8_data_1_and_data_6_JG460-AG08308_mockB--p4--mock-transfected-for-24-h-in-a-6-well-format	AG08308	mock	B	human	rhesus macaque	AG08308 mock B	Percent Aligned	84.36	human Percent Aligned
487	10_Barcode_Splitter_on_data_13_data_14_and_data_3_SQMAT3	SQMA	treated	C	human	squirrel monkey	SQMA treated C	Percent Aligned	70.29	human Percent Aligned
488	11_Barcode_Splitter_on_data_11_data_12_and_data_8_AG05311A_M01	AG05311	mock	A	human	squirrel monkey	AG05311 mock A	Percent Aligned	71.4	human Percent Aligned
489	11_Barcode_Splitter_on_data_13_data_14_and_data_3_SQMB-M2	SQMB	mock	B	human	squirrel monkey	SQMB mock B	Percent Aligned	74.76	human Percent Aligned
490	12_Barcode_Splitter_on_data_11_data_12_and_data_8_AG05311A_M02	AG05311	mock	B	human	squirrel monkey	AG05311 mock B	Percent Aligned	70.91	human Percent Aligned
491	12_Barcode_Splitter_on_data_13_data_14_and_data_3_SQMB-M3	SQMB	mock	C	human	squirrel monkey	SQMB mock C	Percent Aligned	74.41	human Percent Aligned
492	13_Barcode_Splitter_on_data_11_data_12_and_data_8_AG05311A_M03	AG05311	mock	C	human	squirrel monkey	AG05311 mock C	Percent Aligned	71.83	human Percent Aligned
493	13_Barcode_Splitter_on_data_13_data_14_and_data_3_SQMBM1	SQMB	mock	A	human	squirrel monkey	SQMB mock A	Percent Aligned	74.67	human Percent Aligned
494	14_Barcode_Splitter_on_data_11_data_12_and_data_8_AG05311A_T01	AG05311	treated	A	human	squirrel monkey	AG05311 treated A	Percent Aligned	71.63	human Percent Aligned
495	14_Barcode_Splitter_on_data_13_data_14_and_data_3_SQMBT1	SQMB	treated	A	human	squirrel monkey	SQMB treated A	Percent Aligned	72.45	human Percent Aligned
496	15_Barcode_Splitter_on_data_11_data_12_and_data_8_AG05311A_T02	AG05311	treated	B	human	squirrel monkey	AG05311 treated B	Percent Aligned	70.97	human Percent Aligned
497	15_Barcode_Splitter_on_data_13_data_14_and_data_3_SQMBT2	SQMB	treated	B	human	squirrel monkey	SQMB treated B	Percent Aligned	72.68	human Percent Aligned
498	16_Barcode_Splitter_on_data_11_data_12_and_data_8_AG05311A_T03	AG05311	treated	C	human	squirrel monkey	AG05311 treated C	Percent Aligned	70.36	human Percent Aligned
499	16_Barcode_Splitter_on_data_13_data_14_and_data_3_SQMBT3	SQMB	treated	C	human	squirrel monkey	SQMB treated C	Percent Aligned	73.55	human Percent Aligned
500	5_Barcode_Splitter_on_data_13_data_14_and_data_3_SQMAM1	SQMA	mock	A	human	squirrel monkey	SQMA mock A	Percent Aligned	73.77	human Percent Aligned
501	6_Barcode_Splitter_on_data_13_data_14_and_data_3_SQMAM2	SQMA	mock	B	human	squirrel monkey	SQMA mock B	Percent Aligned	73.68	human Percent Aligned
502	7_Barcode_Splitter_on_data_13_data_14_and_data_3_SQMAM3	SQMA	mock	C	human	squirrel monkey	SQMA mock C	Percent Aligned	73.87	human Percent Aligned
503	8_Barcode_Splitter_on_data_13_data_14_and_data_3_SQMAT1	SQMA	treated	A	human	squirrel monkey	SQMA treated A	Percent Aligned	71.41	human Percent Aligned
504	9_Barcode_Splitter_on_data_13_data_14_and_data_3_SQMAT2	SQMA	treated	B	human	squirrel monkey	SQMA treated B	Percent Aligned	70.68	human Percent Aligned
505	10_Barcode_Splitter_on_data_11_data_12_and_data_8_PR248T3	PR248	treated	C	species	bonobo	PR248 treated C	Percent Aligned	92.58	species Percent Aligned
506	10_Barcode_Splitter_on_data_14_data_10_and_data_3_PR111T3	PR111	treated	C	species	bonobo	PR111 treated C	Percent Aligned	93.64	species Percent Aligned
507	11_Barcode_Splitter_on_data_14_data_10_and_data_3_PR235M1	PR235	mock	A	species	bonobo	PR235 mock A	Percent Aligned	92.09	species Percent Aligned
508	12_Barcode_Splitter_on_data_14_data_10_and_data_3_PR235M2	PR235	mock	B	species	bonobo	PR235 mock B	Percent Aligned	91.47	species Percent Aligned
509	13_Barcode_Splitter_on_data_14_data_10_and_data_3_PR235M3	PR235	mock	C	species	bonobo	PR235 mock C	Percent Aligned	91.78	species Percent Aligned
510	14_Barcode_Splitter_on_data_14_data_10_and_data_3_PR235T1	PR235	treated	A	species	bonobo	PR235 treated A	Percent Aligned	86.51	species Percent Aligned
511	15_Barcode_Splitter_on_data_14_data_10_and_data_3_PR235T2	PR235	treated	B	species	bonobo	PR235 treated B	Percent Aligned	90.7	species Percent Aligned
512	16_Barcode_Splitter_on_data_14_data_10_and_data_3_PR235T3	PR235	treated	C	species	bonobo	PR235 treated C	Percent Aligned	90.94	species Percent Aligned
513	5_Barcode_Splitter_on_data_11_data_12_and_data_8_PR248M1	PR248	mock	A	species	bonobo	PR248 mock A	Percent Aligned	91.97	species Percent Aligned
514	5_Barcode_Splitter_on_data_14_data_10_and_data_3_PR111M1	PR111	mock	A	species	bonobo	PR111 mock A	Percent Aligned	92.89	species Percent Aligned
515	6_Barcode_Splitter_on_data_11_data_12_and_data_8_PR248M2	PR248	mock	B	species	bonobo	PR248 mock B	Percent Aligned	91.21	species Percent Aligned
516	6_Barcode_Splitter_on_data_14_data_10_and_data_3_PR111M2	PR111	mock	B	species	bonobo	PR111 mock B	Percent Aligned	93.26	species Percent Aligned
517	7_Barcode_Splitter_on_data_11_data_12_and_data_8_PR248M3	PR248	mock	C	species	bonobo	PR248 mock C	Percent Aligned	88.69	species Percent Aligned
518	7_Barcode_Splitter_on_data_14_data_10_and_data_3_PR111M3	PR111	mock	C	species	bonobo	PR111 mock C	Percent Aligned	92.84	species Percent Aligned
519	8_Barcode_Splitter_on_data_11_data_12_and_data_8_PR248T1	PR248	treated	A	species	bonobo	PR248 treated A	Percent Aligned	92.94	species Percent Aligned
520	8_Barcode_Splitter_on_data_14_data_10_and_data_3_PR111T1	PR111	treated	A	species	bonobo	PR111 treated A	Percent Aligned	93.43	species Percent Aligned
521	9_Barcode_Splitter_on_data_11_data_12_and_data_8_PR248T2	PR248	treated	B	species	bonobo	PR248 treated B	Percent Aligned	92.83	species Percent Aligned
522	9_Barcode_Splitter_on_data_14_data_10_and_data_3_PR111T2	PR111	treated	B	species	bonobo	PR111 treated B	Percent Aligned	93.1	species Percent Aligned
523	10_Barcode_Splitter_on_data_12_data_11_and_data_8_S4933M3	S4933	mock	C	species	chimpanzee	S4933 mock C	Percent Aligned	84.97	species Percent Aligned
524	10_Barcode_Splitter_on_data_3_data_1_and_data_6_S3611T3	S3611	treated	C	species	chimpanzee	S3611 treated C	Percent Aligned	86.55	species Percent Aligned
525	11_Barcode_Splitter_on_data_12_data_11_and_data_8_S4933T1	S4933	treated	A	species	chimpanzee	S4933 treated A	Percent Aligned	86.13	species Percent Aligned
526	12_Barcode_Splitter_on_data_12_data_11_and_data_8_S4933T2	S4933	treated	B	species	chimpanzee	S4933 treated B	Percent Aligned	87.39	species Percent Aligned
527	13_Barcode_Splitter_on_data_12_data_11_and_data_8_S4933T3	S4933	treated	C	species	chimpanzee	S4933 treated C	Percent Aligned	86.78	species Percent Aligned
528	2_Barcode_Splitter_on_data_12_data_11_and_data_8_S3649M1	S3649	mock	A	species	chimpanzee	S3649 mock A	Percent Aligned	86.42	species Percent Aligned
529	3_Barcode_Splitter_on_data_12_data_11_and_data_8_S3649M2	S3649	mock	B	species	chimpanzee	S3649 mock B	Percent Aligned	86.82	species Percent Aligned
530	4_Barcode_Splitter_on_data_12_data_11_and_data_8_S3649M3	S3649	mock	C	species	chimpanzee	S3649 mock C	Percent Aligned	86.71	species Percent Aligned
531	5_Barcode_Splitter_on_data_12_data_11_and_data_8_S3649T1	S3649	treated	A	species	chimpanzee	S3649 treated A	Percent Aligned	86.87	species Percent Aligned
532	5_Barcode_Splitter_on_data_3_data_1_and_data_6_S3611M1	S3611	mock	A	species	chimpanzee	S3611 mock A	Percent Aligned	87.01	species Percent Aligned
533	6_Barcode_Splitter_on_data_12_data_11_and_data_8_S3649T2	S3649	treated	B	species	chimpanzee	S3649 treated B	Percent Aligned	86.38	species Percent Aligned
534	6_Barcode_Splitter_on_data_3_data_1_and_data_6_S3611M2	S3611	mock	B	species	chimpanzee	S3611 mock B	Percent Aligned	86.47	species Percent Aligned
535	7_Barcode_Splitter_on_data_12_data_11_and_data_8_S3649T3	S3649	treated	C	species	chimpanzee	S3649 treated C	Percent Aligned	86.45	species Percent Aligned
536	7_Barcode_Splitter_on_data_3_data_1_and_data_6_S3611M3	S3611	mock	C	species	chimpanzee	S3611 mock C	Percent Aligned	85.69	species Percent Aligned
537	8_Barcode_Splitter_on_data_12_data_11_and_data_8_S4933M1	S4933	mock	A	species	chimpanzee	S4933 mock A	Percent Aligned	86.43	species Percent Aligned
538	8_Barcode_Splitter_on_data_3_data_1_and_data_6_S3611T1	S3611	treated	A	species	chimpanzee	S3611 treated A	Percent Aligned	87.18	species Percent Aligned
539	9_Barcode_Splitter_on_data_12_data_11_and_data_8_S4933M2	S4933	mock	B	species	chimpanzee	S4933 mock B	Percent Aligned	85.7	species Percent Aligned
540	9_Barcode_Splitter_on_data_3_data_1_and_data_6_S3611T2	S3611	treated	B	species	chimpanzee	S3611 treated B	Percent Aligned	86.89	species Percent Aligned
541	10_Barcode_Splitter_on_data_7_data_8_and_data_6_PR573M3	PR573	mock	C	species	gorilla	PR573 mock C	Percent Aligned	91.32	species Percent Aligned
542	11_Barcode_Splitter_on_data_7_data_8_and_data_6_PR573T1	PR573	treated	A	species	gorilla	PR573 treated A	Percent Aligned	91.35	species Percent Aligned
543	12_Barcode_Splitter_on_data_7_data_8_and_data_6_PR573T2	PR573	treated	B	species	gorilla	PR573 treated B	Percent Aligned	92.13	species Percent Aligned
544	13_Barcode_Splitter_on_data_7_data_8_and_data_6_PR573T3	PR573	treated	C	species	gorilla	PR573 treated C	Percent Aligned	92.46	species Percent Aligned
545	2_Barcode_Splitter_on_data_7_data_8_and_data_6_PR230M1	PR230	mock	A	species	gorilla	PR230 mock A	Percent Aligned	91.71	species Percent Aligned
546	2_Barcode_Splitter_on_data_9_data_8_and_data_4_PR107M1	PR107	mock	A	species	gorilla	PR107 mock A	Percent Aligned	90.38	species Percent Aligned
547	3_Barcode_Splitter_on_data_7_data_8_and_data_6_PR230M2	PR230	mock	B	species	gorilla	PR230 mock B	Percent Aligned	90.35	species Percent Aligned
548	3_Barcode_Splitter_on_data_9_data_8_and_data_4_PR107M2	PR107	mock	B	species	gorilla	PR107 mock B	Percent Aligned	91.27	species Percent Aligned
549	4_Barcode_Splitter_on_data_7_data_8_and_data_6_PR230M3	PR230	mock	C	species	gorilla	PR230 mock C	Percent Aligned	89.4	species Percent Aligned
550	4_Barcode_Splitter_on_data_9_data_8_and_data_4_PR107M3	PR107	mock	C	species	gorilla	PR107 mock C	Percent Aligned	92.36	species Percent Aligned
551	5_Barcode_Splitter_on_data_7_data_8_and_data_6_PR230T1	PR230	treated	A	species	gorilla	PR230 treated A	Percent Aligned	90.61	species Percent Aligned
552	5_Barcode_Splitter_on_data_9_data_8_and_data_4_PR107T1	PR107	treated	A	species	gorilla	PR107 treated A	Percent Aligned	90.25	species Percent Aligned
553	6_Barcode_Splitter_on_data_7_data_8_and_data_6_PR230T2	PR230	treated	B	species	gorilla	PR230 treated B	Percent Aligned	90.73	species Percent Aligned
554	6_Barcode_Splitter_on_data_9_data_8_and_data_4_PR107T2	PR107	treated	B	species	gorilla	PR107 treated B	Percent Aligned	92	species Percent Aligned
555	7_Barcode_Splitter_on_data_7_data_8_and_data_6_PR230T3	PR230	treated	C	species	gorilla	PR230 treated C	Percent Aligned	89.76	species Percent Aligned
556	7_Barcode_Splitter_on_data_9_data_8_and_data_4_PR107T3	PR107	treated	C	species	gorilla	PR107 treated C	Percent Aligned	92.4	species Percent Aligned
557	8_Barcode_Splitter_on_data_7_data_8_and_data_6_PR573M1	PR573	mock	A	species	gorilla	PR573 mock A	Percent Aligned	91.82	species Percent Aligned
558	9_Barcode_Splitter_on_data_7_data_8_and_data_6_PR573M2	PR573	mock	B	species	gorilla	PR573 mock B	Percent Aligned	91.35	species Percent Aligned
559	10_Barcode_Splitter_on_data_8_data_7_and_data_3_AFM1	AF	mock	A	human	human	AF mock A	Percent Aligned	92.97	human Percent Aligned
560	11_Barcode_Splitter_on_data_8_data_7_and_data_3_AFM2	AF	mock	B	human	human	AF mock B	Percent Aligned	93.99	human Percent Aligned
561	11_Barcode_Splitter_on_data_8_data_9_and_data_7_NHDF-mockA	NHDF	mock	A	human	human	NHDF mock A	Percent Aligned	90.47	human Percent Aligned
562	12_Barcode_Splitter_on_data_8_data_7_and_data_3_AFM3	AF	mock	C	human	human	AF mock C	Percent Aligned	93.11	human Percent Aligned
563	12_Barcode_Splitter_on_data_8_data_9_and_data_7_NHDF-treatedA	NHDF	treated	A	human	human	NHDF treated A	Percent Aligned	92.23	human Percent Aligned
564	12_Barcode_Splitter_on_data_9_data_10_and_data_6_NHDF-mockC	NHDF	mock	C	human	human	NHDF mock C	Percent Aligned	91.19	human Percent Aligned
565	12_Barcode_Splitter_on_data_9_data_8_and_data_10_NHDF-mockB	NHDF	mock	B	human	human	NHDF mock B	Percent Aligned	88.58	human Percent Aligned
566	13_Barcode_Splitter_on_data_8_data_7_and_data_3_AFT1	AF	treated	A	human	human	AF treated A	Percent Aligned	93.85	human Percent Aligned
567	13_Barcode_Splitter_on_data_9_data_10_and_data_6_NHDF-treatedC	NHDF	treated	C	human	human	NHDF treated C	Percent Aligned	90.41	human Percent Aligned
568	13_Barcode_Splitter_on_data_9_data_8_and_data_10_NHDF-treatedB	NHDF	treated	B	human	human	NHDF treated B	Percent Aligned	90.58	human Percent Aligned
569	14_Barcode_Splitter_on_data_8_data_7_and_data_3_AFT2	AF	treated	B	human	human	AF treated B	Percent Aligned	93.74	human Percent Aligned
570	15_Barcode_Splitter_on_data_8_data_7_and_data_3_AFT3	AF	treated	C	human	human	AF treated C	Percent Aligned	93.33	human Percent Aligned
571	16_Barcode_Splitter_on_data_8_data_7_and_data_3_SRM1	SR	mock	A	human	human	SR mock A	Percent Aligned	92.28	human Percent Aligned
572	17_Barcode_Splitter_on_data_8_data_7_and_data_3_SRM2	SR	mock	B	human	human	SR mock B	Percent Aligned	93.55	human Percent Aligned
573	18_Barcode_Splitter_on_data_8_data_7_and_data_3_SRM3	SR	mock	C	human	human	SR mock C	Percent Aligned	94	human Percent Aligned
574	19_Barcode_Splitter_on_data_8_data_7_and_data_3_SRT1	SR	treated	A	human	human	SR treated A	Percent Aligned	94.59	human Percent Aligned
575	20_Barcode_Splitter_on_data_8_data_7_and_data_3_SRT2	SR	treated	B	human	human	SR treated B	Percent Aligned	94.42	human Percent Aligned
576	21_Barcode_Splitter_on_data_8_data_7_and_data_3_SRT3	SR	treated	C	human	human	SR treated C	Percent Aligned	94.04	human Percent Aligned
577	10_Barcode_Splitter_on_data_12_data_15_and_data_7_C57A-T3	C57A	treated	C	species	mouse	C57A treated C	Percent Aligned	90.61	species Percent Aligned
578	10_Barcode_Splitter_on_data_31_data_30_and_data_20_C57C-T3	C57C	treated	C	species	mouse	C57C treated C	Percent Aligned	90.61	species Percent Aligned
579	11_Barcode_Splitter_on_data_12_data_15_and_data_7_C57B-M1	C57B	mock	A	species	mouse	C57B mock A	Percent Aligned	92.74	species Percent Aligned
580	12_Barcode_Splitter_on_data_12_data_15_and_data_7_C57B-M2	C57B	mock	B	species	mouse	C57B mock B	Percent Aligned	90.71	species Percent Aligned
581	13_Barcode_Splitter_on_data_12_data_15_and_data_7_C57B-M3	C57B	mock	C	species	mouse	C57B mock C	Percent Aligned	92.6	species Percent Aligned
582	14_Barcode_Splitter_on_data_12_data_15_and_data_7_C57B-T1	C57B	treated	A	species	mouse	C57B treated A	Percent Aligned	91.08	species Percent Aligned
583	15_Barcode_Splitter_on_data_12_data_15_and_data_7_C57B-T2	C57B	treated	B	species	mouse	C57B treated B	Percent Aligned	91.67	species Percent Aligned
584	16_Barcode_Splitter_on_data_12_data_15_and_data_7_C57B-T3	C57B	treated	C	species	mouse	C57B treated C	Percent Aligned	91.4	species Percent Aligned
585	5_Barcode_Splitter_on_data_12_data_15_and_data_7_C57A-M1	C57A	mock	A	species	mouse	C57A mock A	Percent Aligned	92.23	species Percent Aligned
586	5_Barcode_Splitter_on_data_31_data_30_and_data_20_C57C-M1	C57C	mock	A	species	mouse	C57C mock A	Percent Aligned	91.52	species Percent Aligned
587	6_Barcode_Splitter_on_data_12_data_15_and_data_7_C57A-M2	C57A	mock	B	species	mouse	C57A mock B	Percent Aligned	92.26	species Percent Aligned
588	6_Barcode_Splitter_on_data_31_data_30_and_data_20_C57C-M2	C57C	mock	B	species	mouse	C57C mock B	Percent Aligned	91.4	species Percent Aligned
589	7_Barcode_Splitter_on_data_12_data_15_and_data_7_C57A-M3	C57A	mock	C	species	mouse	C57A mock C	Percent Aligned	92.15	species Percent Aligned
590	7_Barcode_Splitter_on_data_31_data_30_and_data_20_C57C-M3	C57C	mock	C	species	mouse	C57C mock C	Percent Aligned	91.34	species Percent Aligned
591	8_Barcode_Splitter_on_data_12_data_15_and_data_7_C57A-T1	C57A	treated	A	species	mouse	C57A treated A	Percent Aligned	91.41	species Percent Aligned
592	8_Barcode_Splitter_on_data_31_data_30_and_data_20_C57C-T1	C57C	treated	A	species	mouse	C57C treated A	Percent Aligned	90.77	species Percent Aligned
593	9_Barcode_Splitter_on_data_12_data_15_and_data_7_C57A-T2	C57A	treated	B	species	mouse	C57A treated B	Percent Aligned	91.07	species Percent Aligned
594	9_Barcode_Splitter_on_data_31_data_30_and_data_20_C57C-T2	C57C	treated	B	species	mouse	C57C treated B	Percent Aligned	90.71	species Percent Aligned
595	13_Barcode_Splitter_on_data_8_data_9_and_data_7_PR00036-mockA	PR00036	mock	A	species	olive baboon	PR00036 mock A	Percent Aligned	83.45	species Percent Aligned
596	14_Barcode_Splitter_on_data_8_data_9_and_data_7_PR00036-mockB	PR00036	mock	B	species	olive baboon	PR00036 mock B	Percent Aligned	82.63	species Percent Aligned
597	14_Barcode_Splitter_on_data_9_data_10_and_data_6_PR00033-mockA	PR00033	mock	A	species	olive baboon	PR00033 mock A	Percent Aligned	84.15	species Percent Aligned
598	14_Barcode_Splitter_on_data_9_data_8_and_data_10_PR00039-mockA	PR00039	mock	A	species	olive baboon	PR00039 mock A	Percent Aligned	84.42	species Percent Aligned
599	15_Barcode_Splitter_on_data_8_data_9_and_data_7_PR00036-mockC	PR00036	mock	C	species	olive baboon	PR00036 mock C	Percent Aligned	84.98	species Percent Aligned
600	15_Barcode_Splitter_on_data_9_data_10_and_data_6_PR00033-mockB	PR00033	mock	B	species	olive baboon	PR00033 mock B	Percent Aligned	83.71	species Percent Aligned
601	15_Barcode_Splitter_on_data_9_data_8_and_data_10_PR00039-mockB	PR00039	mock	B	species	olive baboon	PR00039 mock B	Percent Aligned	87.57	species Percent Aligned
602	16_Barcode_Splitter_on_data_8_data_9_and_data_7_PR00036-treatedA	PR00036	treated	A	species	olive baboon	PR00036 treated A	Percent Aligned	81.01	species Percent Aligned
603	16_Barcode_Splitter_on_data_9_data_10_and_data_6_PR00033-mockC	PR00033	mock	C	species	olive baboon	PR00033 mock C	Percent Aligned	85.03	species Percent Aligned
604	16_Barcode_Splitter_on_data_9_data_8_and_data_10_PR00039-mockC	PR00039	mock	C	species	olive baboon	PR00039 mock C	Percent Aligned	86.75	species Percent Aligned
605	17_Barcode_Splitter_on_data_8_data_9_and_data_7_PR00036-treatedB	PR00036	treated	B	species	olive baboon	PR00036 treated B	Percent Aligned	83.29	species Percent Aligned
606	17_Barcode_Splitter_on_data_9_data_10_and_data_6_PR00033-treatedA	PR00033	treated	A	species	olive baboon	PR00033 treated A	Percent Aligned	82.52	species Percent Aligned
607	17_Barcode_Splitter_on_data_9_data_8_and_data_10_PR00039-treatedA	PR00039	treated	A	species	olive baboon	PR00039 treated A	Percent Aligned	86.6	species Percent Aligned
608	18_Barcode_Splitter_on_data_8_data_9_and_data_7_PR00036-treatedC	PR00036	treated	C	species	olive baboon	PR00036 treated C	Percent Aligned	84.4	species Percent Aligned
609	18_Barcode_Splitter_on_data_9_data_10_and_data_6_PR00033-treatedB	PR00033	treated	B	species	olive baboon	PR00033 treated B	Percent Aligned	82.72	species Percent Aligned
610	18_Barcode_Splitter_on_data_9_data_8_and_data_10_PR00039-treatedB	PR00039	treated	B	species	olive baboon	PR00039 treated B	Percent Aligned	85.3	species Percent Aligned
611	19_Barcode_Splitter_on_data_9_data_10_and_data_6_PR00033-treatedC	PR00033	treated	C	species	olive baboon	PR00033 treated C	Percent Aligned	83.29	species Percent Aligned
612	19_Barcode_Splitter_on_data_9_data_8_and_data_10_PR00039-treatedC	PR00039	treated	C	species	olive baboon	PR00039 treated C	Percent Aligned	85.1	species Percent Aligned
613	10_Barcode_Splitter_on_data_14_data_15_and_data_6_PR00054-24B	PR00054	treated	B	species	orangutan	PR00054 treated B	Percent Aligned	92.04	species Percent Aligned
614	10_Barcode_Splitter_on_data_9_data_8_and_data_4_PR01109-24C	PR01109	treated	C	species	orangutan	PR01109 treated C	Percent Aligned	92.27	species Percent Aligned
615	11_Barcode_Splitter_on_data_14_data_15_and_data_6_PR00054-24C	PR00054	treated	C	species	orangutan	PR00054 treated C	Percent Aligned	91.79	species Percent Aligned
616	11_Barcode_Splitter_on_data_9_data_8_and_data_4_PR01109-mockA	PR01109	mock	A	species	orangutan	PR01109 mock A	Percent Aligned	92.23	species Percent Aligned
617	12_Barcode_Splitter_on_data_14_data_15_and_data_6_PR00054-mockB	PR00054	mock	B	species	orangutan	PR00054 mock B	Percent Aligned	91.56	species Percent Aligned
618	12_Barcode_Splitter_on_data_9_data_8_and_data_4_PR01109-mockB	PR01109	mock	B	species	orangutan	PR01109 mock B	Percent Aligned	92.11	species Percent Aligned
619	13_Barcode_Splitter_on_data_14_data_15_and_data_6_PR00054-mockC	PR00054	mock	C	species	orangutan	PR00054 mock C	Percent Aligned	91.95	species Percent Aligned
620	13_Barcode_Splitter_on_data_9_data_8_and_data_4_PR01109-mockC	PR01109	mock	C	species	orangutan	PR01109 mock C	Percent Aligned	92.06	species Percent Aligned
621	2_Barcode_Splitter_on_data_14_data_15_and_data_6_AG06105-24A	AG06105	treated	A	species	orangutan	AG06105 treated A	Percent Aligned	92.93	species Percent Aligned
622	3_Barcode_Splitter_on_data_14_data_15_and_data_6_AG06105-24B	AG06105	treated	B	species	orangutan	AG06105 treated B	Percent Aligned	92.87	species Percent Aligned
623	4_Barcode_Splitter_on_data_14_data_15_and_data_6_AG06105-24C	AG06105	treated	C	species	orangutan	AG06105 treated C	Percent Aligned	92.87	species Percent Aligned
624	5_Barcode_Splitter_on_data_14_data_15_and_data_6_AG06105-mockA	AG06105	mock	A	species	orangutan	AG06105 mock A	Percent Aligned	91.74	species Percent Aligned
625	6_Barcode_Splitter_on_data_14_data_15_and_data_6_AG06105-mockB	AG06105	mock	B	species	orangutan	AG06105 mock B	Percent Aligned	92.01	species Percent Aligned
626	7_Barcode_Splitter_on_data_14_data_15_and_data_6_AG06105-mockC	AG06105	mock	C	species	orangutan	AG06105 mock C	Percent Aligned	92.35	species Percent Aligned
627	8_Barcode_Splitter_on_data_14_data_15_and_data_6_PR00054--mockA	PR00054	mock	A	species	orangutan	PR00054 mock A	Percent Aligned	91.89	species Percent Aligned
628	8_Barcode_Splitter_on_data_9_data_8_and_data_4_PR01109-24A	PR01109	treated	A	species	orangutan	PR01109 treated A	Percent Aligned	92.1	species Percent Aligned
629	9_Barcode_Splitter_on_data_14_data_15_and_data_6_PR00054-24A	PR00054	treated	A	species	orangutan	PR00054 treated A	Percent Aligned	91.84	species Percent Aligned
630	9_Barcode_Splitter_on_data_9_data_8_and_data_4_PR01109-24B	PR01109	treated	B	species	orangutan	PR01109 treated B	Percent Aligned	92.02	species Percent Aligned
631	10_Barcode_Splitter_on_data_16_data_15_and_data_7_PT3-PR0058--p6--transfected-with-0-5-ug-polyI-C-for-24-h	PR0058	treated	C	species	pigtailed macaque	PR0058 treated C	Percent Aligned	94.17	species Percent Aligned
632	10_Barcode_Splitter_on_data_17_data_13_and_data_4_7T3-AG07923--p10---transfected-with-0-5-ug-polyI-C-for-24-h	AG07923	treated	C	species	pigtailed macaque	AG07923 treated C	Percent Aligned	94.27	species Percent Aligned
633	11_Barcode_Splitter_on_data_17_data_13_and_data_4_8M1-AG08490---p5--mock-transfected	AG08490	mock	A	species	pigtailed macaque	AG08490 mock A	Percent Aligned	93.95	species Percent Aligned
634	12_Barcode_Splitter_on_data_17_data_13_and_data_4_8M2-AG08490---p5--mock-transfected	AG08490	mock	B	species	pigtailed macaque	AG08490 mock B	Percent Aligned	94.29	species Percent Aligned
635	13_Barcode_Splitter_on_data_17_data_13_and_data_4_8M3-AG08490---p5--mock-transfected	AG08490	mock	C	species	pigtailed macaque	AG08490 mock C	Percent Aligned	94.35	species Percent Aligned
636	14_Barcode_Splitter_on_data_17_data_13_and_data_4_8T1-AG08490---p5--transfected-with-0-5-ug-polyI-C-for-24-h	AG08490	treated	A	species	pigtailed macaque	AG08490 treated A	Percent Aligned	94.1	species Percent Aligned
637	15_Barcode_Splitter_on_data_17_data_13_and_data_4_8T2-AG08490---p5--transfected-with-0-5-ug-polyI-C-for-24-h	AG08490	treated	B	species	pigtailed macaque	AG08490 treated B	Percent Aligned	94.07	species Percent Aligned
638	16_Barcode_Splitter_on_data_17_data_13_and_data_4_8T3-AG08490---p5--transfected-with-0-5-ug-polyI-C-for-24-h	AG08490	treated	C	species	pigtailed macaque	AG08490 treated C	Percent Aligned	93.71	species Percent Aligned
639	5_Barcode_Splitter_on_data_16_data_15_and_data_7_PM1-PR0058--p6--mock-transfected	PR0058	mock	A	species	pigtailed macaque	PR0058 mock A	Percent Aligned	94.34	species Percent Aligned
640	5_Barcode_Splitter_on_data_17_data_13_and_data_4_7M1-AG07923--p10---mock-transfected	AG07923	mock	A	species	pigtailed macaque	AG07923 mock A	Percent Aligned	94.48	species Percent Aligned
641	6_Barcode_Splitter_on_data_16_data_15_and_data_7_PM2-PR0058--p6--mock-transfected	PR0058	mock	B	species	pigtailed macaque	PR0058 mock B	Percent Aligned	93.97	species Percent Aligned
642	6_Barcode_Splitter_on_data_17_data_13_and_data_4_7M2-AG07923--p10---mock-transfected	AG07923	mock	B	species	pigtailed macaque	AG07923 mock B	Percent Aligned	94.53	species Percent Aligned
643	7_Barcode_Splitter_on_data_16_data_15_and_data_7_PM3-PR0058--p6--mock-transfected	PR0058	mock	C	species	pigtailed macaque	PR0058 mock C	Percent Aligned	94.07	species Percent Aligned
644	7_Barcode_Splitter_on_data_17_data_13_and_data_4_7M3-AG07923--p10---mock-transfected	AG07923	mock	C	species	pigtailed macaque	AG07923 mock C	Percent Aligned	94.62	species Percent Aligned
645	8_Barcode_Splitter_on_data_16_data_15_and_data_7_PT1-PR0058--p6--transfected-with-0-5-ug-polyI-C-for-24-h	PR0058	treated	A	species	pigtailed macaque	PR0058 treated A	Percent Aligned	94.09	species Percent Aligned
646	8_Barcode_Splitter_on_data_17_data_13_and_data_4_7T1-AG07923--p10---transfected-with-0-5-ug-polyI-C-for-24-h	AG07923	treated	A	species	pigtailed macaque	AG07923 treated A	Percent Aligned	94.25	species Percent Aligned
647	9_Barcode_Splitter_on_data_16_data_15_and_data_7_PT2-PR0058--p6--transfected-with-0-5-ug-polyI-C-for-24-h	PR0058	treated	B	species	pigtailed macaque	PR0058 treated B	Percent Aligned	93.88	species Percent Aligned
648	9_Barcode_Splitter_on_data_17_data_13_and_data_4_7T2-AG07923--p10---transfected-with-0-5-ug-polyI-C-for-24-h	AG07923	treated	B	species	pigtailed macaque	AG07923 treated B	Percent Aligned	94.4	species Percent Aligned
649	10_Barcode_Splitter_on_data_8_data_1_and_data_6_JG461-AG08308_mockC--p4--mock-transfected-for-24-h-in-a-6-well-format	AG08308	mock	C	species	rhesus macaque	AG08308 mock C	Percent Aligned	90.52	species Percent Aligned
650	11_Barcode_Splitter_on_data_31_data_30_and_data_20_JG468-AG08305_treatedA--p9--transfected-for-24-h-with-0-5-ug-polyI-C-in-6-well-format	AG08305	treated	A	species	rhesus macaque	AG08305 treated A	Percent Aligned	90.21	species Percent Aligned
651	11_Barcode_Splitter_on_data_8_data_1_and_data_6_JG462-AG08312_treatedA--p4--transfected-for-24-h-with-0-5-ug-polyI-C-in-6-well-format	AG08312	treated	A	species	rhesus macaque	AG08312 treated A	Percent Aligned	89.87	species Percent Aligned
652	12_Barcode_Splitter_on_data_31_data_30_and_data_20_JG469-AG08305_treatedB--p9--transfected-for-24-h-with-0-5-ug-polyI-C-in-6-well-format	AG08305	treated	B	species	rhesus macaque	AG08305 treated B	Percent Aligned	89.8	species Percent Aligned
653	12_Barcode_Splitter_on_data_8_data_1_and_data_6_JG463-AG08312_treatedB--p4--transfected-for-24-h-with-0-5-ug-polyI-C-in-6-well-format	AG08312	treated	B	species	rhesus macaque	AG08312 treated B	Percent Aligned	89.22	species Percent Aligned
654	13_Barcode_Splitter_on_data_31_data_30_and_data_20_JG470-AG08305_treatedC--p9--transfected-for-24-h-with-0-5-ug-polyI-C-in-6-well-format	AG08305	treated	C	species	rhesus macaque	AG08305 treated C	Percent Aligned	90.59	species Percent Aligned
655	13_Barcode_Splitter_on_data_8_data_1_and_data_6_JG464-AG08312_treatedC--p4--transfected-for-24-h-with-0-5-ug-polyI-C-in-6-well-format	AG08312	treated	C	species	rhesus macaque	AG08312 treated C	Percent Aligned	89.62	species Percent Aligned
656	14_Barcode_Splitter_on_data_31_data_30_and_data_20_JG471-AG08305_mockA--p9--mock-transfected-for-24-h-in-a-6-well-format	AG08305	mock	A	species	rhesus macaque	AG08305 mock A	Percent Aligned	89.27	species Percent Aligned
657	14_Barcode_Splitter_on_data_8_data_1_and_data_6_JG465-AG08312_mockA--p4--mock-transfected-for-24-h-in-a-6-well-format	AG08312	mock	A	species	rhesus macaque	AG08312 mock A	Percent Aligned	88.86	species Percent Aligned
658	15_Barcode_Splitter_on_data_31_data_30_and_data_20_JG472-AG08305_mockB--p9--mock-transfected-for-24-h-in-a-6-well-format	AG08305	mock	B	species	rhesus macaque	AG08305 mock B	Percent Aligned	89.61	species Percent Aligned
659	15_Barcode_Splitter_on_data_8_data_1_and_data_6_JG466-AG08312_mockB--p4--mock-transfected-for-24-h-in-a-6-well-format	AG08312	mock	B	species	rhesus macaque	AG08312 mock B	Percent Aligned	89.8	species Percent Aligned
660	16_Barcode_Splitter_on_data_31_data_30_and_data_20_JG473-AG08305_mockC--p9--mock-transfected-for-24-h-in-a-6-well-format	AG08305	mock	C	species	rhesus macaque	AG08305 mock C	Percent Aligned	90.36	species Percent Aligned
661	16_Barcode_Splitter_on_data_8_data_1_and_data_6_JG467-AG08312_mockC--p4--mock-transfected-for-24-h-in-a-6-well-format	AG08312	mock	C	species	rhesus macaque	AG08312 mock C	Percent Aligned	90.13	species Percent Aligned
662	5_Barcode_Splitter_on_data_8_data_1_and_data_6_JG456-AG08308_treatedA--p4--transfected-for-24-h-with-0-5-ug-polyI-C-in-6-well-format	AG08308	treated	A	species	rhesus macaque	AG08308 treated A	Percent Aligned	90.17	species Percent Aligned
663	6_Barcode_Splitter_on_data_8_data_1_and_data_6_JG457-AG08308_treatedB--p4--transfected-for-24-h-with-0-5-ug-polyI-C-in-6-well-format	AG08308	treated	B	species	rhesus macaque	AG08308 treated B	Percent Aligned	89.92	species Percent Aligned
664	7_Barcode_Splitter_on_data_8_data_1_and_data_6_JG458-AG08308_treatedC--p4--transfected-for-24-h-with-0-5-ug-polyI-C-in-6-well-format	AG08308	treated	C	species	rhesus macaque	AG08308 treated C	Percent Aligned	89.33	species Percent Aligned
665	8_Barcode_Splitter_on_data_8_data_1_and_data_6_JG459-AG08308_mockA--p4--mock-transfected-for-24-h-in-a-6-well-format	AG08308	mock	A	species	rhesus macaque	AG08308 mock A	Percent Aligned	89.81	species Percent Aligned
666	9_Barcode_Splitter_on_data_8_data_1_and_data_6_JG460-AG08308_mockB--p4--mock-transfected-for-24-h-in-a-6-well-format	AG08308	mock	B	species	rhesus macaque	AG08308 mock B	Percent Aligned	89.89	species Percent Aligned
667	10_Barcode_Splitter_on_data_13_data_14_and_data_3_SQMAT3	SQMA	treated	C	species	squirrel monkey	SQMA treated C	Percent Aligned	91.52	species Percent Aligned
668	11_Barcode_Splitter_on_data_11_data_12_and_data_8_AG05311A_M01	AG05311	mock	A	species	squirrel monkey	AG05311 mock A	Percent Aligned	91.46	species Percent Aligned
669	11_Barcode_Splitter_on_data_13_data_14_and_data_3_SQMB-M2	SQMB	mock	B	species	squirrel monkey	SQMB mock B	Percent Aligned	92.94	species Percent Aligned
670	12_Barcode_Splitter_on_data_11_data_12_and_data_8_AG05311A_M02	AG05311	mock	B	species	squirrel monkey	AG05311 mock B	Percent Aligned	90.94	species Percent Aligned
671	12_Barcode_Splitter_on_data_13_data_14_and_data_3_SQMB-M3	SQMB	mock	C	species	squirrel monkey	SQMB mock C	Percent Aligned	92.73	species Percent Aligned
672	13_Barcode_Splitter_on_data_11_data_12_and_data_8_AG05311A_M03	AG05311	mock	C	species	squirrel monkey	AG05311 mock C	Percent Aligned	91.4	species Percent Aligned
673	13_Barcode_Splitter_on_data_13_data_14_and_data_3_SQMBM1	SQMB	mock	A	species	squirrel monkey	SQMB mock A	Percent Aligned	92.91	species Percent Aligned
674	14_Barcode_Splitter_on_data_11_data_12_and_data_8_AG05311A_T01	AG05311	treated	A	species	squirrel monkey	AG05311 treated A	Percent Aligned	91.27	species Percent Aligned
675	14_Barcode_Splitter_on_data_13_data_14_and_data_3_SQMBT1	SQMB	treated	A	species	squirrel monkey	SQMB treated A	Percent Aligned	91.95	species Percent Aligned
676	15_Barcode_Splitter_on_data_11_data_12_and_data_8_AG05311A_T02	AG05311	treated	B	species	squirrel monkey	AG05311 treated B	Percent Aligned	91.42	species Percent Aligned
677	15_Barcode_Splitter_on_data_13_data_14_and_data_3_SQMBT2	SQMB	treated	B	species	squirrel monkey	SQMB treated B	Percent Aligned	92.24	species Percent Aligned
678	16_Barcode_Splitter_on_data_11_data_12_and_data_8_AG05311A_T03	AG05311	treated	C	species	squirrel monkey	AG05311 treated C	Percent Aligned	91	species Percent Aligned
679	16_Barcode_Splitter_on_data_13_data_14_and_data_3_SQMBT3	SQMB	treated	C	species	squirrel monkey	SQMB treated C	Percent Aligned	92.64	species Percent Aligned
680	5_Barcode_Splitter_on_data_13_data_14_and_data_3_SQMAM1	SQMA	mock	A	species	squirrel monkey	SQMA mock A	Percent Aligned	92.43	species Percent Aligned
681	6_Barcode_Splitter_on_data_13_data_14_and_data_3_SQMAM2	SQMA	mock	B	species	squirrel monkey	SQMA mock B	Percent Aligned	92.19	species Percent Aligned
682	7_Barcode_Splitter_on_data_13_data_14_and_data_3_SQMAM3	SQMA	mock	C	species	squirrel monkey	SQMA mock C	Percent Aligned	92.53	species Percent Aligned
683	8_Barcode_Splitter_on_data_13_data_14_and_data_3_SQMAT1	SQMA	treated	A	species	squirrel monkey	SQMA treated A	Percent Aligned	91.59	species Percent Aligned
684	9_Barcode_Splitter_on_data_13_data_14_and_data_3_SQMAT2	SQMA	treated	B	species	squirrel monkey	SQMA treated B	Percent Aligned	91.34	species Percent Aligned
