# Supplementary material for: Conservation of cell-intrinsic immune responses in diverse nonhuman primate species
Source: Life Sci Alliance. 2019 Oct 24;2(5):e201900495. doi: 10.26508/lsa.201900495 (PMC6814850; doi:10.26508/lsa.201900495)
Supplement: Supplementary file 3 [file LSA-2019-00495_SdataFS4.csv]

	Sample	variable	value	L1	genome
1	PR248 treated C	AssignedPercent	70.8364558756237	bonobo	species
2	PR111 treated C	AssignedPercent	71.878051270406	bonobo	species
3	PR235 mock A	AssignedPercent	69.3363032198808	bonobo	species
4	PR235 mock B	AssignedPercent	67.0951421130834	bonobo	species
5	PR235 mock C	AssignedPercent	67.3469328396768	bonobo	species
6	PR235 treated A	AssignedPercent	68.8302852821503	bonobo	species
7	PR235 treated B	AssignedPercent	70.28714609832	bonobo	species
8	PR235 treated C	AssignedPercent	68.1955604197934	bonobo	species
9	PR248 mock A	AssignedPercent	70.337686588288	bonobo	species
10	PR111 mock A	AssignedPercent	72.1899797513061	bonobo	species
11	PR248 mock B	AssignedPercent	66.190680986161	bonobo	species
12	PR111 mock B	AssignedPercent	72.3802838665527	bonobo	species
13	PR248 mock C	AssignedPercent	63.5926690467823	bonobo	species
14	PR111 mock C	AssignedPercent	70.714555160434	bonobo	species
15	PR248 treated A	AssignedPercent	72.7813151920896	bonobo	species
16	PR111 treated A	AssignedPercent	73.4627728200614	bonobo	species
17	PR248 treated B	AssignedPercent	72.7903002161986	bonobo	species
18	PR111 treated B	AssignedPercent	72.6608026716194	bonobo	species
19	PR248 treated C	MappingQualityPercent	13.4428015716485	bonobo	species
20	PR111 treated C	MappingQualityPercent	10.5532854216902	bonobo	species
21	PR235 mock A	MappingQualityPercent	14.2246105445832	bonobo	species
22	PR235 mock B	MappingQualityPercent	16.4145987727879	bonobo	species
23	PR235 mock C	MappingQualityPercent	15.772145249982	bonobo	species
24	PR235 treated A	MappingQualityPercent	16.0175364242825	bonobo	species
25	PR235 treated B	MappingQualityPercent	14.4771813490434	bonobo	species
26	PR235 treated C	MappingQualityPercent	15.0528409320609	bonobo	species
27	PR248 mock A	MappingQualityPercent	14.3926381337575	bonobo	species
28	PR111 mock A	MappingQualityPercent	12.6816970007341	bonobo	species
29	PR248 mock B	MappingQualityPercent	16.7094959708137	bonobo	species
30	PR111 mock B	MappingQualityPercent	11.635660526315	bonobo	species
31	PR248 mock C	MappingQualityPercent	24.2233914786605	bonobo	species
32	PR111 mock C	MappingQualityPercent	12.7348536811266	bonobo	species
33	PR248 treated A	MappingQualityPercent	12.4336300578243	bonobo	species
34	PR111 treated A	MappingQualityPercent	11.4769174796703	bonobo	species
35	PR248 treated B	MappingQualityPercent	11.8174944000075	bonobo	species
36	PR111 treated B	MappingQualityPercent	12.0124502574906	bonobo	species
37	PR248 treated C	NoFeaturePercent	15.5158706919374	bonobo	species
38	PR111 treated C	NoFeaturePercent	17.3651276853615	bonobo	species
39	PR235 mock A	NoFeaturePercent	16.2756608730198	bonobo	species
40	PR235 mock B	NoFeaturePercent	16.3289229298491	bonobo	species
41	PR235 mock C	NoFeaturePercent	16.7189537060166	bonobo	species
42	PR235 treated A	NoFeaturePercent	14.9299418459944	bonobo	species
43	PR235 treated B	NoFeaturePercent	15.0500045103497	bonobo	species
44	PR235 treated C	NoFeaturePercent	16.5837682042502	bonobo	species
45	PR248 mock A	NoFeaturePercent	15.1072926693396	bonobo	species
46	PR111 mock A	NoFeaturePercent	14.9560748907426	bonobo	species
47	PR248 mock B	NoFeaturePercent	16.9506642694319	bonobo	species
48	PR111 mock B	NoFeaturePercent	15.8100751401444	bonobo	species
49	PR248 mock C	NoFeaturePercent	12.0217188288605	bonobo	species
50	PR111 mock C	NoFeaturePercent	16.3872385725645	bonobo	species
51	PR248 treated A	NoFeaturePercent	14.5693900770089	bonobo	species
52	PR111 treated A	NoFeaturePercent	14.8472890923091	bonobo	species
53	PR248 treated B	NoFeaturePercent	15.1772540253092	bonobo	species
54	PR111 treated B	NoFeaturePercent	15.1273390914523	bonobo	species
55	PR248 treated C	AssignedPercent	71.235780239378	bonobo	human
56	PR111 treated C	AssignedPercent	75.5618423715497	bonobo	human
57	PR235 mock A	AssignedPercent	75.4090589382436	bonobo	human
58	PR235 mock B	AssignedPercent	70.2510830139097	bonobo	human
59	PR235 mock C	AssignedPercent	72.3175934970307	bonobo	human
60	PR235 treated A	AssignedPercent	66.8749539482108	bonobo	human
61	PR235 treated B	AssignedPercent	73.0624332167714	bonobo	human
62	PR235 treated C	AssignedPercent	73.607959499141	bonobo	human
63	PR248 mock A	AssignedPercent	74.9921021710505	bonobo	human
64	PR111 mock A	AssignedPercent	77.2333827634696	bonobo	human
65	PR248 mock B	AssignedPercent	65.9962102399646	bonobo	human
66	PR111 mock B	AssignedPercent	77.8681138149862	bonobo	human
67	PR248 mock C	AssignedPercent	57.8156842053061	bonobo	human
68	PR111 mock C	AssignedPercent	75.1522719744206	bonobo	human
69	PR248 treated A	AssignedPercent	76.2656991023993	bonobo	human
70	PR111 treated A	AssignedPercent	77.6468529101502	bonobo	human
71	PR248 treated B	AssignedPercent	76.6338511271959	bonobo	human
72	PR111 treated B	AssignedPercent	75.8088353602184	bonobo	human
73	PR248 treated C	MappingQualityPercent	23.5679772664708	bonobo	human
74	PR111 treated C	MappingQualityPercent	17.835558803689	bonobo	human
75	PR235 mock A	MappingQualityPercent	19.0952846390427	bonobo	human
76	PR235 mock B	MappingQualityPercent	24.0941207433155	bonobo	human
77	PR235 mock C	MappingQualityPercent	22.2928041528171	bonobo	human
78	PR235 treated A	MappingQualityPercent	28.1539463696765	bonobo	human
79	PR235 treated B	MappingQualityPercent	21.505780724768	bonobo	human
80	PR235 treated C	MappingQualityPercent	20.5377228093499	bonobo	human
81	PR248 mock A	MappingQualityPercent	19.9746610523057	bonobo	human
82	PR111 mock A	MappingQualityPercent	17.8880850561099	bonobo	human
83	PR248 mock B	MappingQualityPercent	29.1157816670231	bonobo	human
84	PR111 mock B	MappingQualityPercent	17.0533148693791	bonobo	human
85	PR248 mock C	MappingQualityPercent	38.4880322333491	bonobo	human
86	PR111 mock C	MappingQualityPercent	18.9601743028087	bonobo	human
87	PR248 treated A	MappingQualityPercent	18.5171511035695	bonobo	human
88	PR111 treated A	MappingQualityPercent	17.232854529315	bonobo	human
89	PR248 treated B	MappingQualityPercent	17.6253120680226	bonobo	human
90	PR111 treated B	MappingQualityPercent	18.7824060022125	bonobo	human
91	PR248 treated C	NoFeaturePercent	3.21232954414736	bonobo	human
92	PR111 treated C	NoFeaturePercent	4.62968126128026	bonobo	human
93	PR235 mock A	NoFeaturePercent	3.62003990723418	bonobo	human
94	PR235 mock B	NoFeaturePercent	3.89832176074326	bonobo	human
95	PR235 mock C	NoFeaturePercent	3.58610703275165	bonobo	human
96	PR235 treated A	NoFeaturePercent	3.08989610063984	bonobo	human
97	PR235 treated B	NoFeaturePercent	3.28372968515673	bonobo	human
98	PR235 treated C	NoFeaturePercent	3.44894172852805	bonobo	human
99	PR248 mock A	NoFeaturePercent	3.21462134670339	bonobo	human
100	PR111 mock A	NoFeaturePercent	3.11974743318516	bonobo	human
101	PR248 mock B	NoFeaturePercent	3.33718348276126	bonobo	human
102	PR111 mock B	NoFeaturePercent	3.3069212550753	bonobo	human
103	PR248 mock C	NoFeaturePercent	2.10579779447815	bonobo	human
104	PR111 mock C	NoFeaturePercent	4.23697077111544	bonobo	human
105	PR248 treated A	NoFeaturePercent	3.09791525559419	bonobo	human
106	PR111 treated A	NoFeaturePercent	3.00927244426476	bonobo	human
107	PR248 treated B	NoFeaturePercent	3.57388163814559	bonobo	human
108	PR111 treated B	NoFeaturePercent	3.37892764599073	bonobo	human
109	S4933 mock C	AssignedPercent	65.6229602261002	chimpanzee	species
110	S3611 treated C	AssignedPercent	67.5028807689701	chimpanzee	species
111	S4933 treated A	AssignedPercent	66.9638351307877	chimpanzee	species
112	S4933 treated B	AssignedPercent	66.6815481192518	chimpanzee	species
113	S4933 treated C	AssignedPercent	66.7478131057578	chimpanzee	species
114	S3649 mock A	AssignedPercent	66.4419810201827	chimpanzee	species
115	S3649 mock B	AssignedPercent	66.4262048048865	chimpanzee	species
116	S3649 mock C	AssignedPercent	65.5358406165151	chimpanzee	species
117	S3649 treated A	AssignedPercent	65.2516762973816	chimpanzee	species
118	S3611 mock A	AssignedPercent	67.3563670820317	chimpanzee	species
119	S3649 treated B	AssignedPercent	66.4700448729908	chimpanzee	species
120	S3611 mock B	AssignedPercent	66.3332808489577	chimpanzee	species
121	S3649 treated C	AssignedPercent	65.0521640380317	chimpanzee	species
122	S3611 mock C	AssignedPercent	66.5784833729557	chimpanzee	species
123	S4933 mock A	AssignedPercent	65.8123850014428	chimpanzee	species
124	S3611 treated A	AssignedPercent	68.9742052337771	chimpanzee	species
125	S4933 mock B	AssignedPercent	65.9551119259076	chimpanzee	species
126	S3611 treated B	AssignedPercent	68.1387431342704	chimpanzee	species
127	S4933 mock C	MappingQualityPercent	21.6769971951009	chimpanzee	species
128	S3611 treated C	MappingQualityPercent	20.0738171878898	chimpanzee	species
129	S4933 treated A	MappingQualityPercent	20.8322502985946	chimpanzee	species
130	S4933 treated B	MappingQualityPercent	20.1489943248636	chimpanzee	species
131	S4933 treated C	MappingQualityPercent	20.2942168302508	chimpanzee	species
132	S3649 mock A	MappingQualityPercent	21.4359152657449	chimpanzee	species
133	S3649 mock B	MappingQualityPercent	21.0885678962799	chimpanzee	species
134	S3649 mock C	MappingQualityPercent	21.0541195399143	chimpanzee	species
135	S3649 treated A	MappingQualityPercent	21.5703108124557	chimpanzee	species
136	S3611 mock A	MappingQualityPercent	19.8217516413296	chimpanzee	species
137	S3649 treated B	MappingQualityPercent	21.459484725099	chimpanzee	species
138	S3611 mock B	MappingQualityPercent	20.1718716590903	chimpanzee	species
139	S3649 treated C	MappingQualityPercent	21.4755872502172	chimpanzee	species
140	S3611 mock C	MappingQualityPercent	20.5306317966129	chimpanzee	species
141	S4933 mock A	MappingQualityPercent	21.4308503328123	chimpanzee	species
142	S3611 treated A	MappingQualityPercent	20.0763252920997	chimpanzee	species
143	S4933 mock B	MappingQualityPercent	21.0451617285875	chimpanzee	species
144	S3611 treated B	MappingQualityPercent	20.2248315090209	chimpanzee	species
145	S4933 mock C	NoFeaturePercent	12.5197315823684	chimpanzee	species
146	S3611 treated C	NoFeaturePercent	12.2257952736837	chimpanzee	species
147	S4933 treated A	NoFeaturePercent	12.0116490590352	chimpanzee	species
148	S4933 treated B	NoFeaturePercent	12.983044002542	chimpanzee	species
149	S4933 treated C	NoFeaturePercent	12.7706577301263	chimpanzee	species
150	S3649 mock A	NoFeaturePercent	11.917528875337	chimpanzee	species
151	S3649 mock B	NoFeaturePercent	12.2830275717105	chimpanzee	species
152	S3649 mock C	NoFeaturePercent	13.2061554884701	chimpanzee	species
153	S3649 treated A	NoFeaturePercent	12.9904896339632	chimpanzee	species
154	S3611 mock A	NoFeaturePercent	12.618621379201	chimpanzee	species
155	S3649 treated B	NoFeaturePercent	11.8810534327725	chimpanzee	species
156	S3611 mock B	NoFeaturePercent	13.294953719571	chimpanzee	species
157	S3649 treated C	NoFeaturePercent	13.2886333852703	chimpanzee	species
158	S3611 mock C	NoFeaturePercent	12.689404992714	chimpanzee	species
159	S4933 mock A	NoFeaturePercent	12.5733452518756	chimpanzee	species
160	S3611 treated A	NoFeaturePercent	10.7496798787255	chimpanzee	species
161	S4933 mock B	NoFeaturePercent	12.8188827493943	chimpanzee	species
162	S3611 treated B	NoFeaturePercent	11.4378530291016	chimpanzee	species
163	S4933 mock C	AssignedPercent	64.10676466717	chimpanzee	human
164	S3611 treated C	AssignedPercent	63.6607889256872	chimpanzee	human
165	S4933 treated A	AssignedPercent	65.1467450773283	chimpanzee	human
166	S4933 treated B	AssignedPercent	63.6373927301826	chimpanzee	human
167	S4933 treated C	AssignedPercent	64.967703105978	chimpanzee	human
168	S3649 mock A	AssignedPercent	65.7954419348932	chimpanzee	human
169	S3649 mock B	AssignedPercent	64.4526605578457	chimpanzee	human
170	S3649 mock C	AssignedPercent	60.3703986919325	chimpanzee	human
171	S3649 treated A	AssignedPercent	60.9880133951981	chimpanzee	human
172	S3611 mock A	AssignedPercent	70.427232574433	chimpanzee	human
173	S3649 treated B	AssignedPercent	67.0159067757425	chimpanzee	human
174	S3611 mock B	AssignedPercent	64.3161220968283	chimpanzee	human
175	S3649 treated C	AssignedPercent	64.6547188403832	chimpanzee	human
176	S3611 mock C	AssignedPercent	64.1195697150433	chimpanzee	human
177	S4933 mock A	AssignedPercent	64.428286422427	chimpanzee	human
178	S3611 treated A	AssignedPercent	70.418455838471	chimpanzee	human
179	S4933 mock B	AssignedPercent	64.1479615391091	chimpanzee	human
180	S3611 treated B	AssignedPercent	65.6606379691482	chimpanzee	human
181	S4933 mock C	MappingQualityPercent	31.478240943308	chimpanzee	human
182	S3611 treated C	MappingQualityPercent	31.9451478814118	chimpanzee	human
183	S4933 treated A	MappingQualityPercent	30.3386165974576	chimpanzee	human
184	S4933 treated B	MappingQualityPercent	31.5259815069992	chimpanzee	human
185	S4933 treated C	MappingQualityPercent	30.1775714435374	chimpanzee	human
186	S3649 mock A	MappingQualityPercent	29.6754793852927	chimpanzee	human
187	S3649 mock B	MappingQualityPercent	31.2031734154678	chimpanzee	human
188	S3649 mock C	MappingQualityPercent	35.3877900446648	chimpanzee	human
189	S3649 treated A	MappingQualityPercent	34.0458121321052	chimpanzee	human
190	S3611 mock A	MappingQualityPercent	23.6301481249371	chimpanzee	human
191	S3649 treated B	MappingQualityPercent	27.6997007555958	chimpanzee	human
192	S3611 mock B	MappingQualityPercent	30.4721382317062	chimpanzee	human
193	S3649 treated C	MappingQualityPercent	29.0389250217575	chimpanzee	human
194	S3611 mock C	MappingQualityPercent	31.3571970376545	chimpanzee	human
195	S4933 mock A	MappingQualityPercent	31.1460589275018	chimpanzee	human
196	S3611 treated A	MappingQualityPercent	24.7809416834672	chimpanzee	human
197	S4933 mock B	MappingQualityPercent	31.3629939310054	chimpanzee	human
198	S3611 treated B	MappingQualityPercent	29.9570798572221	chimpanzee	human
199	S4933 mock C	NoFeaturePercent	2.58029043283473	chimpanzee	human
200	S3611 treated C	NoFeaturePercent	2.51721098007233	chimpanzee	human
201	S4933 treated A	NoFeaturePercent	2.41092689873777	chimpanzee	human
202	S4933 treated B	NoFeaturePercent	2.81964216914756	chimpanzee	human
203	S4933 treated C	NoFeaturePercent	2.78164515904994	chimpanzee	human
204	S3649 mock A	NoFeaturePercent	2.63907060435914	chimpanzee	human
205	S3649 mock B	NoFeaturePercent	2.51529689599838	chimpanzee	human
206	S3649 mock C	NoFeaturePercent	2.5508811730002	chimpanzee	human
207	S3649 treated A	NoFeaturePercent	2.753492551995	chimpanzee	human
208	S3611 mock A	NoFeaturePercent	4.06690376368377	chimpanzee	human
209	S3649 treated B	NoFeaturePercent	2.90852067261306	chimpanzee	human
210	S3611 mock B	NoFeaturePercent	3.47885703804486	chimpanzee	human
211	S3649 treated C	NoFeaturePercent	3.99004493463791	chimpanzee	human
212	S3611 mock C	NoFeaturePercent	2.79051472030313	chimpanzee	human
213	S4933 mock A	NoFeaturePercent	2.57320075879159	chimpanzee	human
214	S3611 treated A	NoFeaturePercent	2.66727342760159	chimpanzee	human
215	S4933 mock B	NoFeaturePercent	2.68518526723278	chimpanzee	human
216	S3611 treated B	NoFeaturePercent	2.40826767788362	chimpanzee	human
217	PR573 mock C	AssignedPercent	62.9857349132209	gorilla	species
218	PR573 treated A	AssignedPercent	61.8036203695325	gorilla	species
219	PR573 treated B	AssignedPercent	66.2718269913834	gorilla	species
220	PR573 treated C	AssignedPercent	65.5918231638527	gorilla	species
221	PR230 mock A	AssignedPercent	65.1534623494071	gorilla	species
222	PR107 mock A	AssignedPercent	62.0994181018632	gorilla	species
223	PR230 mock B	AssignedPercent	59.8428995136804	gorilla	species
224	PR107 mock B	AssignedPercent	62.8542946678564	gorilla	species
225	PR230 mock C	AssignedPercent	63.7292285068832	gorilla	species
226	PR107 mock C	AssignedPercent	66.694292061701	gorilla	species
227	PR230 treated A	AssignedPercent	65.913071691867	gorilla	species
228	PR107 treated A	AssignedPercent	58.0958199673346	gorilla	species
229	PR230 treated B	AssignedPercent	64.3957020612977	gorilla	species
230	PR107 treated B	AssignedPercent	57.1033359389278	gorilla	species
231	PR230 treated C	AssignedPercent	59.832540865841	gorilla	species
232	PR107 treated C	AssignedPercent	60.3732829170293	gorilla	species
233	PR573 mock A	AssignedPercent	63.9727828802797	gorilla	species
234	PR573 mock B	AssignedPercent	65.9070296579056	gorilla	species
235	PR573 mock C	MappingQualityPercent	18.4916679676852	gorilla	species
236	PR573 treated A	MappingQualityPercent	19.8404040750859	gorilla	species
237	PR573 treated B	MappingQualityPercent	16.8087755649039	gorilla	species
238	PR573 treated C	MappingQualityPercent	16.471667406796	gorilla	species
239	PR230 mock A	MappingQualityPercent	17.4579569605405	gorilla	species
240	PR107 mock A	MappingQualityPercent	22.3074704902309	gorilla	species
241	PR230 mock B	MappingQualityPercent	22.5661854771086	gorilla	species
242	PR107 mock B	MappingQualityPercent	19.2326571145073	gorilla	species
243	PR230 mock C	MappingQualityPercent	23.2959230902808	gorilla	species
244	PR107 mock C	MappingQualityPercent	15.7240390525062	gorilla	species
245	PR230 treated A	MappingQualityPercent	20.9718681698742	gorilla	species
246	PR107 treated A	MappingQualityPercent	23.3490545678049	gorilla	species
247	PR230 treated B	MappingQualityPercent	20.8856621248036	gorilla	species
248	PR107 treated B	MappingQualityPercent	17.4442906062513	gorilla	species
249	PR230 treated C	MappingQualityPercent	24.2483321409692	gorilla	species
250	PR107 treated C	MappingQualityPercent	16.1366298078637	gorilla	species
251	PR573 mock A	MappingQualityPercent	17.6483876684268	gorilla	species
252	PR573 mock B	MappingQualityPercent	16.2738506164722	gorilla	species
253	PR573 mock C	NoFeaturePercent	18.3683614904723	gorilla	species
254	PR573 treated A	NoFeaturePercent	18.1509496988554	gorilla	species
255	PR573 treated B	NoFeaturePercent	16.7393020558748	gorilla	species
256	PR573 treated C	NoFeaturePercent	17.7225695840529	gorilla	species
257	PR230 mock A	NoFeaturePercent	17.2488664145486	gorilla	species
258	PR107 mock A	NoFeaturePercent	15.454025917792	gorilla	species
259	PR230 mock B	NoFeaturePercent	17.4593197001695	gorilla	species
260	PR107 mock B	NoFeaturePercent	17.7649579006294	gorilla	species
261	PR230 mock C	NoFeaturePercent	12.8261509663578	gorilla	species
262	PR107 mock C	NoFeaturePercent	17.4294884734037	gorilla	species
263	PR230 treated A	NoFeaturePercent	12.9533317659946	gorilla	species
264	PR107 treated A	NoFeaturePercent	18.398044046505	gorilla	species
265	PR230 treated B	NoFeaturePercent	14.5450584201728	gorilla	species
266	PR107 treated B	NoFeaturePercent	25.2700551483591	gorilla	species
267	PR230 treated C	NoFeaturePercent	15.7758816178136	gorilla	species
268	PR107 treated C	NoFeaturePercent	23.3191083750539	gorilla	species
269	PR573 mock A	NoFeaturePercent	18.2228429328952	gorilla	species
270	PR573 mock B	NoFeaturePercent	17.6611767623065	gorilla	species
271	PR573 mock C	AssignedPercent	70.2823851745398	gorilla	human
272	PR573 treated A	AssignedPercent	66.4156883764589	gorilla	human
273	PR573 treated B	AssignedPercent	72.3053132051805	gorilla	human
274	PR573 treated C	AssignedPercent	73.1017465202953	gorilla	human
275	PR230 mock A	AssignedPercent	73.2394387700109	gorilla	human
276	PR107 mock A	AssignedPercent	65.4583294922637	gorilla	human
277	PR230 mock B	AssignedPercent	64.680362409112	gorilla	human
278	PR107 mock B	AssignedPercent	69.189727838099	gorilla	human
279	PR230 mock C	AssignedPercent	65.2220155294937	gorilla	human
280	PR107 mock C	AssignedPercent	75.0491557653713	gorilla	human
281	PR230 treated A	AssignedPercent	69.4396087061074	gorilla	human
282	PR107 treated A	AssignedPercent	61.5623874814198	gorilla	human
283	PR230 treated B	AssignedPercent	67.6646069042646	gorilla	human
284	PR107 treated B	AssignedPercent	66.7541611940106	gorilla	human
285	PR230 treated C	AssignedPercent	61.3212834557605	gorilla	human
286	PR107 treated C	AssignedPercent	70.5940443498986	gorilla	human
287	PR573 mock A	AssignedPercent	72.3869895641512	gorilla	human
288	PR573 mock B	AssignedPercent	74.3781061588474	gorilla	human
289	PR573 mock C	MappingQualityPercent	22.8443997323881	gorilla	human
290	PR573 treated A	MappingQualityPercent	26.0242009164808	gorilla	human
291	PR573 treated B	MappingQualityPercent	20.602280804331	gorilla	human
292	PR573 treated C	MappingQualityPercent	19.5574961860023	gorilla	human
293	PR230 mock A	MappingQualityPercent	20.5698782796609	gorilla	human
294	PR107 mock A	MappingQualityPercent	29.0159519045496	gorilla	human
295	PR230 mock B	MappingQualityPercent	29.5327057571266	gorilla	human
296	PR107 mock B	MappingQualityPercent	24.4688445816984	gorilla	human
297	PR230 mock C	MappingQualityPercent	29.9526998981989	gorilla	human
298	PR107 mock C	MappingQualityPercent	18.2651492379055	gorilla	human
299	PR230 treated A	MappingQualityPercent	25.0359009749248	gorilla	human
300	PR107 treated A	MappingQualityPercent	29.9648731770304	gorilla	human
301	PR230 treated B	MappingQualityPercent	26.6172634154239	gorilla	human
302	PR107 treated B	MappingQualityPercent	22.4096568877216	gorilla	human
303	PR230 treated C	MappingQualityPercent	32.4234424709912	gorilla	human
304	PR107 treated C	MappingQualityPercent	20.2855289399712	gorilla	human
305	PR573 mock A	MappingQualityPercent	20.7595974095922	gorilla	human
306	PR573 mock B	MappingQualityPercent	18.7665820517677	gorilla	human
307	PR573 mock C	NoFeaturePercent	5.07771167547279	gorilla	human
308	PR573 treated A	NoFeaturePercent	5.68167694784931	gorilla	human
309	PR573 treated B	NoFeaturePercent	4.88621455667753	gorilla	human
310	PR573 treated C	NoFeaturePercent	5.29222622807523	gorilla	human
311	PR230 mock A	NoFeaturePercent	4.43660768383877	gorilla	human
312	PR107 mock A	NoFeaturePercent	3.72012930045398	gorilla	human
313	PR230 mock B	NoFeaturePercent	4.3024961653134	gorilla	human
314	PR107 mock B	NoFeaturePercent	4.54530480690484	gorilla	human
315	PR230 mock C	NoFeaturePercent	3.07946398659738	gorilla	human
316	PR107 mock C	NoFeaturePercent	4.75776638341573	gorilla	human
317	PR230 treated A	NoFeaturePercent	3.52877959482634	gorilla	human
318	PR107 treated A	NoFeaturePercent	6.82482861471369	gorilla	human
319	PR230 treated B	NoFeaturePercent	3.89927072518616	gorilla	human
320	PR107 treated B	NoFeaturePercent	9.30436073302028	gorilla	human
321	PR230 treated C	NoFeaturePercent	4.55455200259137	gorilla	human
322	PR107 treated C	NoFeaturePercent	7.44614693300896	gorilla	human
323	PR573 mock A	NoFeaturePercent	5.08155224380637	gorilla	human
324	PR573 mock B	NoFeaturePercent	4.95426193037118	gorilla	human
325	AF mock A	AssignedPercent	77.8651799778459	human	human
326	AF mock B	AssignedPercent	80.3445108901181	human	human
327	NHDF mock A	AssignedPercent	76.5375439112668	human	human
328	AF mock C	AssignedPercent	78.0933549216082	human	human
329	NHDF treated A	AssignedPercent	79.4954411339643	human	human
330	NHDF mock C	AssignedPercent	75.7629021311937	human	human
331	NHDF mock B	AssignedPercent	59.5283187461259	human	human
332	AF treated A	AssignedPercent	79.1664028154462	human	human
333	NHDF treated C	AssignedPercent	75.1484155590755	human	human
334	NHDF treated B	AssignedPercent	73.9555144612381	human	human
335	AF treated B	AssignedPercent	79.2338414392602	human	human
336	AF treated C	AssignedPercent	77.9377426671663	human	human
337	SR mock A	AssignedPercent	78.2855406118677	human	human
338	SR mock B	AssignedPercent	79.8474343609885	human	human
339	SR mock C	AssignedPercent	79.8898499818834	human	human
340	SR treated A	AssignedPercent	80.5745112352165	human	human
341	SR treated B	AssignedPercent	80.0778778165204	human	human
342	SR treated C	AssignedPercent	78.9128772899864	human	human
343	AF mock A	MappingQualityPercent	16.8722973554051	human	human
344	AF mock B	MappingQualityPercent	13.9652317960184	human	human
345	NHDF mock A	MappingQualityPercent	18.0035044634453	human	human
346	AF mock C	MappingQualityPercent	16.8927718370121	human	human
347	NHDF treated A	MappingQualityPercent	14.3489370436404	human	human
348	NHDF mock C	MappingQualityPercent	18.565239947896	human	human
349	NHDF mock B	MappingQualityPercent	32.7289921803137	human	human
350	AF treated A	MappingQualityPercent	15.3207465613506	human	human
351	NHDF treated C	MappingQualityPercent	19.4329500981847	human	human
352	NHDF treated B	MappingQualityPercent	20.998642005951	human	human
353	AF treated B	MappingQualityPercent	15.1059170549529	human	human
354	AF treated C	MappingQualityPercent	16.6547060488404	human	human
355	SR mock A	MappingQualityPercent	16.4938946891972	human	human
356	SR mock B	MappingQualityPercent	14.2297165798613	human	human
357	SR mock C	MappingQualityPercent	12.9289896455502	human	human
358	SR treated A	MappingQualityPercent	12.474051179223	human	human
359	SR treated B	MappingQualityPercent	12.6147901352409	human	human
360	SR treated C	MappingQualityPercent	14.5566096836298	human	human
361	AF mock A	NoFeaturePercent	3.07748849113507	human	human
362	AF mock B	NoFeaturePercent	3.75822796666329	human	human
363	NHDF mock A	NoFeaturePercent	3.18750974359201	human	human
364	AF mock C	NoFeaturePercent	3.0500684625696	human	human
365	NHDF treated A	NoFeaturePercent	4.25724300692463	human	human
366	NHDF mock C	NoFeaturePercent	3.64856115864299	human	human
367	NHDF mock B	NoFeaturePercent	6.24879510130572	human	human
368	AF treated A	NoFeaturePercent	3.20304694053488	human	human
369	NHDF treated C	NoFeaturePercent	3.14545735019016	human	human
370	NHDF treated B	NoFeaturePercent	2.94451911450866	human	human
371	AF treated B	NoFeaturePercent	3.30905156203401	human	human
372	AF treated C	NoFeaturePercent	2.89166082006553	human	human
373	SR mock A	NoFeaturePercent	2.92577508572229	human	human
374	SR mock B	NoFeaturePercent	3.90677706100802	human	human
375	SR mock C	NoFeaturePercent	5.20519611025677	human	human
376	SR treated A	NoFeaturePercent	4.89774392763179	human	human
377	SR treated B	NoFeaturePercent	5.29249029344111	human	human
378	SR treated C	NoFeaturePercent	4.53150851361027	human	human
379	C57A treated C	AssignedPercent	76.9976669844826	mouse	species
380	C57C treated C	AssignedPercent	76.7247422702727	mouse	species
381	C57B mock A	AssignedPercent	81.2448570832109	mouse	species
382	C57B mock B	AssignedPercent	79.2862795692914	mouse	species
383	C57B mock C	AssignedPercent	80.6585213270148	mouse	species
384	C57B treated A	AssignedPercent	77.793054939141	mouse	species
385	C57B treated B	AssignedPercent	78.6586228576154	mouse	species
386	C57B treated C	AssignedPercent	78.3047371795791	mouse	species
387	C57A mock A	AssignedPercent	80.110940701713	mouse	species
388	C57C mock A	AssignedPercent	78.2328691124472	mouse	species
389	C57A mock B	AssignedPercent	80.1709218641732	mouse	species
390	C57C mock B	AssignedPercent	78.2945977838907	mouse	species
391	C57A mock C	AssignedPercent	79.722139078881	mouse	species
392	C57C mock C	AssignedPercent	78.2512029512415	mouse	species
393	C57A treated A	AssignedPercent	77.7808283820125	mouse	species
394	C57C treated A	AssignedPercent	76.9562624359815	mouse	species
395	C57A treated B	AssignedPercent	77.7180304564632	mouse	species
396	C57C treated B	AssignedPercent	77.0538663374455	mouse	species
397	C57A treated C	MappingQualityPercent	18.2808243848268	mouse	species
398	C57C treated C	MappingQualityPercent	18.4929410692084	mouse	species
399	C57B mock A	MappingQualityPercent	14.7493825667266	mouse	species
400	C57B mock B	MappingQualityPercent	16.0440413308398	mouse	species
401	C57B mock C	MappingQualityPercent	14.9117146633621	mouse	species
402	C57B treated A	MappingQualityPercent	17.4580281116644	mouse	species
403	C57B treated B	MappingQualityPercent	16.9124672419776	mouse	species
404	C57B treated C	MappingQualityPercent	17.1471189501521	mouse	species
405	C57A mock A	MappingQualityPercent	15.4569267236799	mouse	species
406	C57C mock A	MappingQualityPercent	16.8771824435991	mouse	species
407	C57A mock B	MappingQualityPercent	15.3733919372811	mouse	species
408	C57C mock B	MappingQualityPercent	16.9083272134093	mouse	species
409	C57A mock C	MappingQualityPercent	15.9418978616318	mouse	species
410	C57C mock C	MappingQualityPercent	17.1232651974615	mouse	species
411	C57A treated A	MappingQualityPercent	17.4223054794641	mouse	species
412	C57C treated A	MappingQualityPercent	17.9151432108936	mouse	species
413	C57A treated B	MappingQualityPercent	17.7031398194341	mouse	species
414	C57C treated B	MappingQualityPercent	18.2258949761883	mouse	species
415	C57A treated C	NoFeaturePercent	3.96236839051872	mouse	species
416	C57C treated C	NoFeaturePercent	4.02168024942201	mouse	species
417	C57B mock A	NoFeaturePercent	3.26433763763897	mouse	species
418	C57B mock B	NoFeaturePercent	3.93985120688044	mouse	species
419	C57B mock C	NoFeaturePercent	3.6920872652647	mouse	species
420	C57B treated A	NoFeaturePercent	3.99978574025058	mouse	species
421	C57B treated B	NoFeaturePercent	3.65147450372296	mouse	species
422	C57B treated C	NoFeaturePercent	3.77935375148838	mouse	species
423	C57A mock A	NoFeaturePercent	3.69275436531145	mouse	species
424	C57C mock A	NoFeaturePercent	4.15956110721914	mouse	species
425	C57A mock B	NoFeaturePercent	3.7096681170614	mouse	species
426	C57C mock B	NoFeaturePercent	4.07906755507854	mouse	species
427	C57A mock C	NoFeaturePercent	3.60060563318777	mouse	species
428	C57C mock C	NoFeaturePercent	3.91328920250576	mouse	species
429	C57A treated A	NoFeaturePercent	4.0176457771697	mouse	species
430	C57C treated A	NoFeaturePercent	4.3875231891376	mouse	species
431	C57A treated B	NoFeaturePercent	3.81005325077729	mouse	species
432	C57C treated B	NoFeaturePercent	3.95399249959795	mouse	species
433	PR00036 mock A	AssignedPercent	61.9067918665613	olive baboon	human
434	PR00036 mock B	AssignedPercent	65.3896915657112	olive baboon	human
435	PR00033 mock A	AssignedPercent	58.6051369085005	olive baboon	human
436	PR00039 mock A	AssignedPercent	64.8849955279004	olive baboon	human
437	PR00036 mock C	AssignedPercent	67.6388890053064	olive baboon	human
438	PR00033 mock B	AssignedPercent	62.9547082122667	olive baboon	human
439	PR00039 mock B	AssignedPercent	70.6067045141439	olive baboon	human
440	PR00036 treated A	AssignedPercent	58.002126750744	olive baboon	human
441	PR00033 mock C	AssignedPercent	65.1961669731366	olive baboon	human
442	PR00039 mock C	AssignedPercent	68.6964772951378	olive baboon	human
443	PR00036 treated B	AssignedPercent	59.111947040337	olive baboon	human
444	PR00033 treated A	AssignedPercent	55.0391723970773	olive baboon	human
445	PR00039 treated A	AssignedPercent	66.0360804583842	olive baboon	human
446	PR00036 treated C	AssignedPercent	64.7373975183418	olive baboon	human
447	PR00033 treated B	AssignedPercent	56.9360994774219	olive baboon	human
448	PR00039 treated B	AssignedPercent	63.8563141565474	olive baboon	human
449	PR00033 treated C	AssignedPercent	58.4406411078033	olive baboon	human
450	PR00039 treated C	AssignedPercent	64.5119205239658	olive baboon	human
451	PR00036 mock A	MappingQualityPercent	32.6712508843743	olive baboon	human
452	PR00036 mock B	MappingQualityPercent	28.4508991642796	olive baboon	human
453	PR00033 mock A	MappingQualityPercent	36.8761709719234	olive baboon	human
454	PR00039 mock A	MappingQualityPercent	30.192359290011	olive baboon	human
455	PR00036 mock C	MappingQualityPercent	26.5574761223711	olive baboon	human
456	PR00033 mock B	MappingQualityPercent	31.8798088745123	olive baboon	human
457	PR00039 mock B	MappingQualityPercent	24.7422096211767	olive baboon	human
458	PR00036 treated A	MappingQualityPercent	34.5215610217298	olive baboon	human
459	PR00033 mock C	MappingQualityPercent	29.7509609896729	olive baboon	human
460	PR00039 mock C	MappingQualityPercent	26.5626489391715	olive baboon	human
461	PR00036 treated B	MappingQualityPercent	33.9157626896154	olive baboon	human
462	PR00033 treated A	MappingQualityPercent	38.1176728604989	olive baboon	human
463	PR00039 treated A	MappingQualityPercent	28.4832382379025	olive baboon	human
464	PR00036 treated C	MappingQualityPercent	27.7747210276413	olive baboon	human
465	PR00033 treated B	MappingQualityPercent	37.0172939430666	olive baboon	human
466	PR00039 treated B	MappingQualityPercent	30.7368430498575	olive baboon	human
467	PR00033 treated C	MappingQualityPercent	35.5674547536668	olive baboon	human
468	PR00039 treated C	MappingQualityPercent	30.2314764179827	olive baboon	human
469	PR00036 mock A	NoFeaturePercent	3.58445121308978	olive baboon	human
470	PR00036 mock B	NoFeaturePercent	4.2347817409883	olive baboon	human
471	PR00033 mock A	NoFeaturePercent	2.77613889965389	olive baboon	human
472	PR00039 mock A	NoFeaturePercent	3.09933565020494	olive baboon	human
473	PR00036 mock C	NoFeaturePercent	3.89300545359627	olive baboon	human
474	PR00033 mock B	NoFeaturePercent	3.25489391244901	olive baboon	human
475	PR00039 mock B	NoFeaturePercent	2.79295782820738	olive baboon	human
476	PR00036 treated A	NoFeaturePercent	5.50090331216378	olive baboon	human
477	PR00033 mock C	NoFeaturePercent	3.09439101946831	olive baboon	human
478	PR00039 mock C	NoFeaturePercent	2.94306329976071	olive baboon	human
479	PR00036 treated B	NoFeaturePercent	4.93138603552031	olive baboon	human
480	PR00033 treated A	NoFeaturePercent	4.81131695794945	olive baboon	human
481	PR00039 treated A	NoFeaturePercent	3.56750432142318	olive baboon	human
482	PR00036 treated C	NoFeaturePercent	5.24869851890234	olive baboon	human
483	PR00033 treated B	NoFeaturePercent	3.919879164533	olive baboon	human
484	PR00039 treated B	NoFeaturePercent	3.55987221170733	olive baboon	human
485	PR00033 treated C	NoFeaturePercent	3.83670999690866	olive baboon	human
486	PR00039 treated C	NoFeaturePercent	3.37993716987757	olive baboon	human
487	PR00036 mock A	AssignedPercent	49.8276783696826	olive baboon	species
488	PR00036 mock B	AssignedPercent	48.4924486158126	olive baboon	species
489	PR00033 mock A	AssignedPercent	49.118622736375	olive baboon	species
490	PR00039 mock A	AssignedPercent	50.4901443092268	olive baboon	species
491	PR00036 mock C	AssignedPercent	51.1265323822721	olive baboon	species
492	PR00033 mock B	AssignedPercent	48.9635603833621	olive baboon	species
493	PR00039 mock B	AssignedPercent	56.488421474617	olive baboon	species
494	PR00036 treated A	AssignedPercent	44.1236322660238	olive baboon	species
495	PR00033 mock C	AssignedPercent	50.943978898452	olive baboon	species
496	PR00039 mock C	AssignedPercent	54.1299792920698	olive baboon	species
497	PR00036 treated B	AssignedPercent	45.0510609842423	olive baboon	species
498	PR00033 treated A	AssignedPercent	45.0966153937335	olive baboon	species
499	PR00039 treated A	AssignedPercent	52.3593894492967	olive baboon	species
500	PR00036 treated C	AssignedPercent	47.859329573121	olive baboon	species
501	PR00033 treated B	AssignedPercent	46.3983420087201	olive baboon	species
502	PR00039 treated B	AssignedPercent	49.8219339367602	olive baboon	species
503	PR00033 treated C	AssignedPercent	46.5764944116781	olive baboon	species
504	PR00039 treated C	AssignedPercent	51.9551309177049	olive baboon	species
505	PR00036 mock A	MappingQualityPercent	29.8214448784624	olive baboon	species
506	PR00036 mock B	MappingQualityPercent	29.5870675870071	olive baboon	species
507	PR00033 mock A	MappingQualityPercent	30.7414539820468	olive baboon	species
508	PR00039 mock A	MappingQualityPercent	28.525780116373	olive baboon	species
509	PR00036 mock C	MappingQualityPercent	27.2758068775247	olive baboon	species
510	PR00033 mock B	MappingQualityPercent	30.2975402326001	olive baboon	species
511	PR00039 mock B	MappingQualityPercent	23.6274564245544	olive baboon	species
512	PR00036 treated A	MappingQualityPercent	29.9446092937373	olive baboon	species
513	PR00033 mock C	MappingQualityPercent	28.5410689073131	olive baboon	species
514	PR00039 mock C	MappingQualityPercent	25.0588274365711	olive baboon	species
515	PR00036 treated B	MappingQualityPercent	30.1346062911447	olive baboon	species
516	PR00033 treated A	MappingQualityPercent	31.7527614151632	olive baboon	species
517	PR00039 treated A	MappingQualityPercent	25.0538378355692	olive baboon	species
518	PR00036 treated C	MappingQualityPercent	27.0529150670827	olive baboon	species
519	PR00033 treated B	MappingQualityPercent	31.4523115171566	olive baboon	species
520	PR00039 treated B	MappingQualityPercent	27.2888187724166	olive baboon	species
521	PR00033 treated C	MappingQualityPercent	30.7953220040635	olive baboon	species
522	PR00039 treated C	MappingQualityPercent	26.1242632765128	olive baboon	species
523	PR00036 mock A	NoFeaturePercent	20.3189526820413	olive baboon	species
524	PR00036 mock B	NoFeaturePercent	21.8885864517061	olive baboon	species
525	PR00033 mock A	NoFeaturePercent	20.1051189648501	olive baboon	species
526	PR00039 mock A	NoFeaturePercent	20.9544050109978	olive baboon	species
527	PR00036 mock C	NoFeaturePercent	21.5654863285388	olive baboon	species
528	PR00033 mock B	NoFeaturePercent	20.7067793884906	olive baboon	species
529	PR00039 mock B	NoFeaturePercent	19.8522765060238	olive baboon	species
530	PR00036 treated A	NoFeaturePercent	25.893254259428	olive baboon	species
531	PR00033 mock C	NoFeaturePercent	20.4833143289492	olive baboon	species
532	PR00039 mock C	NoFeaturePercent	20.7813960931901	olive baboon	species
533	PR00036 treated B	NoFeaturePercent	24.7762512779438	olive baboon	species
534	PR00033 treated A	NoFeaturePercent	23.0877143100079	olive baboon	species
535	PR00039 treated A	NoFeaturePercent	22.5425093630323	olive baboon	species
536	PR00036 treated C	NoFeaturePercent	25.0471843320825	olive baboon	species
537	PR00033 treated B	NoFeaturePercent	22.0882033482006	olive baboon	species
538	PR00039 treated B	NoFeaturePercent	22.8504575583817	olive baboon	species
539	PR00033 treated C	NoFeaturePercent	22.5640776600907	olive baboon	species
540	PR00039 treated C	NoFeaturePercent	21.8783321502649	olive baboon	species
541	PR00054 treated B	AssignedPercent	76.3472774944425	orangutan	human
542	PR01109 treated C	AssignedPercent	74.4716631517379	orangutan	human
543	PR00054 treated C	AssignedPercent	76.2427943922277	orangutan	human
544	PR01109 mock A	AssignedPercent	74.3705842554282	orangutan	human
545	PR00054 mock B	AssignedPercent	74.7356897626238	orangutan	human
546	PR01109 mock B	AssignedPercent	74.6574950586833	orangutan	human
547	PR00054 mock C	AssignedPercent	75.1398387843251	orangutan	human
548	PR01109 mock C	AssignedPercent	74.1508390386502	orangutan	human
549	AG06105 treated A	AssignedPercent	76.6131139451804	orangutan	human
550	AG06105 treated B	AssignedPercent	76.3221215517358	orangutan	human
551	AG06105 treated C	AssignedPercent	76.6985880026721	orangutan	human
552	AG06105 mock A	AssignedPercent	75.9471708059242	orangutan	human
553	AG06105 mock B	AssignedPercent	75.3541015487994	orangutan	human
554	AG06105 mock C	AssignedPercent	75.708882972193	orangutan	human
555	PR00054 mock A	AssignedPercent	74.6436019599686	orangutan	human
556	PR01109 treated A	AssignedPercent	75.7202430250211	orangutan	human
557	PR00054 treated A	AssignedPercent	73.5828331620235	orangutan	human
558	PR01109 treated B	AssignedPercent	75.7855137960855	orangutan	human
559	PR00054 treated B	MappingQualityPercent	16.7589427615695	orangutan	human
560	PR01109 treated C	MappingQualityPercent	16.4733570254835	orangutan	human
561	PR00054 treated C	MappingQualityPercent	17.1244702558468	orangutan	human
562	PR01109 mock A	MappingQualityPercent	18.4171437006851	orangutan	human
563	PR00054 mock B	MappingQualityPercent	18.7753734908014	orangutan	human
564	PR01109 mock B	MappingQualityPercent	18.2435633009786	orangutan	human
565	PR00054 mock C	MappingQualityPercent	17.9260056008697	orangutan	human
566	PR01109 mock C	MappingQualityPercent	19.5040850553369	orangutan	human
567	AG06105 treated A	MappingQualityPercent	14.9596278699097	orangutan	human
568	AG06105 treated B	MappingQualityPercent	15.0218339432074	orangutan	human
569	AG06105 treated C	MappingQualityPercent	15.3464845515158	orangutan	human
570	AG06105 mock A	MappingQualityPercent	17.4608906453201	orangutan	human
571	AG06105 mock B	MappingQualityPercent	18.5959066621477	orangutan	human
572	AG06105 mock C	MappingQualityPercent	16.7119295487322	orangutan	human
573	PR00054 mock A	MappingQualityPercent	18.4926169522009	orangutan	human
574	PR01109 treated A	MappingQualityPercent	17.2738070393533	orangutan	human
575	PR00054 treated A	MappingQualityPercent	18.5419523252179	orangutan	human
576	PR01109 treated B	MappingQualityPercent	16.8824548155781	orangutan	human
577	PR00054 treated B	NoFeaturePercent	4.99251760410682	orangutan	human
578	PR01109 treated C	NoFeaturePercent	7.38941914395251	orangutan	human
579	PR00054 treated C	NoFeaturePercent	4.64999449141315	orangutan	human
580	PR01109 mock A	NoFeaturePercent	5.59352304801124	orangutan	human
581	PR00054 mock B	NoFeaturePercent	4.67731243356537	orangutan	human
582	PR01109 mock B	NoFeaturePercent	5.51927789206992	orangutan	human
583	PR00054 mock C	NoFeaturePercent	5.24915105674731	orangutan	human
584	PR01109 mock C	NoFeaturePercent	4.66699860551722	orangutan	human
585	AG06105 treated A	NoFeaturePercent	6.51005936605028	orangutan	human
586	AG06105 treated B	NoFeaturePercent	6.77547360887941	orangutan	human
587	AG06105 treated C	NoFeaturePercent	5.96292665507733	orangutan	human
588	AG06105 mock A	NoFeaturePercent	4.77325886036792	orangutan	human
589	AG06105 mock B	NoFeaturePercent	4.1264921601999	orangutan	human
590	AG06105 mock C	NoFeaturePercent	5.92016510977402	orangutan	human
591	PR00054 mock A	NoFeaturePercent	5.11242610895795	orangutan	human
592	PR01109 treated A	NoFeaturePercent	5.22957354280716	orangutan	human
593	PR00054 treated A	NoFeaturePercent	6.09499417655982	orangutan	human
594	PR01109 treated B	NoFeaturePercent	5.58835709316313	orangutan	human
595	PR00054 treated B	AssignedPercent	66.433102150278	orangutan	species
596	PR01109 treated C	AssignedPercent	64.5049499707781	orangutan	species
597	PR00054 treated C	AssignedPercent	67.1574719941323	orangutan	species
598	PR01109 mock A	AssignedPercent	65.4526681282412	orangutan	species
599	PR00054 mock B	AssignedPercent	66.0887617825952	orangutan	species
600	PR01109 mock B	AssignedPercent	65.4399403008504	orangutan	species
601	PR00054 mock C	AssignedPercent	64.7696849531154	orangutan	species
602	PR01109 mock C	AssignedPercent	67.2362504996045	orangutan	species
603	AG06105 treated A	AssignedPercent	66.5246767046322	orangutan	species
604	AG06105 treated B	AssignedPercent	65.7920356384224	orangutan	species
605	AG06105 treated C	AssignedPercent	67.366727505672	orangutan	species
606	AG06105 mock A	AssignedPercent	67.7905417706214	orangutan	species
607	AG06105 mock B	AssignedPercent	68.9867890450812	orangutan	species
608	AG06105 mock C	AssignedPercent	66.3232876845813	orangutan	species
609	PR00054 mock A	AssignedPercent	66.0010653362354	orangutan	species
610	PR01109 treated A	AssignedPercent	67.1888974986099	orangutan	species
611	PR00054 treated A	AssignedPercent	65.0847700852122	orangutan	species
612	PR01109 treated B	AssignedPercent	66.4922324729315	orangutan	species
613	PR00054 treated B	MappingQualityPercent	12.8942337003926	orangutan	species
614	PR01109 treated C	MappingQualityPercent	12.4801330379545	orangutan	species
615	PR00054 treated C	MappingQualityPercent	13.3938373841899	orangutan	species
616	PR01109 mock A	MappingQualityPercent	12.6085361922563	orangutan	species
617	PR00054 mock B	MappingQualityPercent	13.8355320357356	orangutan	species
618	PR01109 mock B	MappingQualityPercent	12.5246084750464	orangutan	species
619	PR00054 mock C	MappingQualityPercent	12.914156296556	orangutan	species
620	PR01109 mock C	MappingQualityPercent	12.6231103502033	orangutan	species
621	AG06105 treated A	MappingQualityPercent	10.9565762403923	orangutan	species
622	AG06105 treated B	MappingQualityPercent	10.9133102139213	orangutan	species
623	AG06105 treated C	MappingQualityPercent	11.080708383426	orangutan	species
624	AG06105 mock A	MappingQualityPercent	12.9909862195004	orangutan	species
625	AG06105 mock B	MappingQualityPercent	12.9804028916212	orangutan	species
626	AG06105 mock C	MappingQualityPercent	11.9647218523232	orangutan	species
627	PR00054 mock A	MappingQualityPercent	13.3007455569891	orangutan	species
628	PR01109 treated A	MappingQualityPercent	12.7012561054805	orangutan	species
629	PR00054 treated A	MappingQualityPercent	13.1259655867502	orangutan	species
630	PR01109 treated B	MappingQualityPercent	12.7033607460953	orangutan	species
631	PR00054 treated B	NoFeaturePercent	20.6409470250456	orangutan	species
632	PR01109 treated C	NoFeaturePercent	22.9950141208765	orangutan	species
633	PR00054 treated C	NoFeaturePercent	19.4099715622128	orangutan	species
634	PR01109 mock A	NoFeaturePercent	21.9121726499332	orangutan	species
635	PR00054 mock B	NoFeaturePercent	20.0367707014498	orangutan	species
636	PR01109 mock B	NoFeaturePercent	22.0054340476841	orangutan	species
637	PR00054 mock C	NoFeaturePercent	22.282268753834	orangutan	species
638	PR01109 mock C	NoFeaturePercent	20.1054395395468	orangutan	species
639	AG06105 treated A	NoFeaturePercent	22.4860521962663	orangutan	species
640	AG06105 treated B	NoFeaturePercent	23.2612164299107	orangutan	species
641	AG06105 treated C	NoFeaturePercent	21.5200987050536	orangutan	species
642	AG06105 mock A	NoFeaturePercent	19.1575835602985	orangutan	species
643	AG06105 mock B	NoFeaturePercent	17.9494112488996	orangutan	species
644	AG06105 mock C	NoFeaturePercent	21.6660877593689	orangutan	species
645	PR00054 mock A	NoFeaturePercent	20.6617619161049	orangutan	species
646	PR01109 treated A	NoFeaturePercent	20.0860780649066	orangutan	species
647	PR00054 treated A	NoFeaturePercent	21.7552643876961	orangutan	species
648	PR01109 treated B	NoFeaturePercent	20.7811758103722	orangutan	species
649	PR0058 treated C	AssignedPercent	75.1632587465583	pigtailed macaque	human
650	AG07923 treated C	AssignedPercent	71.4036909710468	pigtailed macaque	human
651	AG08490 mock A	AssignedPercent	73.0129627519162	pigtailed macaque	human
652	AG08490 mock B	AssignedPercent	73.5036413235268	pigtailed macaque	human
653	AG08490 mock C	AssignedPercent	75.3081552428601	pigtailed macaque	human
654	AG08490 treated A	AssignedPercent	73.4757811412015	pigtailed macaque	human
655	AG08490 treated B	AssignedPercent	68.5932889095805	pigtailed macaque	human
656	AG08490 treated C	AssignedPercent	66.2070699498209	pigtailed macaque	human
657	PR0058 mock A	AssignedPercent	77.3864419385192	pigtailed macaque	human
658	AG07923 mock A	AssignedPercent	73.0200278166216	pigtailed macaque	human
659	PR0058 mock B	AssignedPercent	76.1702929565094	pigtailed macaque	human
660	AG07923 mock B	AssignedPercent	74.6731117822977	pigtailed macaque	human
661	PR0058 mock C	AssignedPercent	74.0735326761583	pigtailed macaque	human
662	AG07923 mock C	AssignedPercent	75.9147424628851	pigtailed macaque	human
663	PR0058 treated A	AssignedPercent	73.9975712465329	pigtailed macaque	human
664	AG07923 treated A	AssignedPercent	70.9005953075026	pigtailed macaque	human
665	PR0058 treated B	AssignedPercent	71.0091893046663	pigtailed macaque	human
666	AG07923 treated B	AssignedPercent	67.690112772581	pigtailed macaque	human
667	PR0058 treated C	MappingQualityPercent	19.117952898641	pigtailed macaque	human
668	AG07923 treated C	MappingQualityPercent	22.4696855994072	pigtailed macaque	human
669	AG08490 mock A	MappingQualityPercent	21.8571463782257	pigtailed macaque	human
670	AG08490 mock B	MappingQualityPercent	20.2343525015666	pigtailed macaque	human
671	AG08490 mock C	MappingQualityPercent	18.996472152635	pigtailed macaque	human
672	AG08490 treated A	MappingQualityPercent	21.485642988722	pigtailed macaque	human
673	AG08490 treated B	MappingQualityPercent	26.4692731769073	pigtailed macaque	human
674	AG08490 treated C	MappingQualityPercent	29.2090716400968	pigtailed macaque	human
675	PR0058 mock A	MappingQualityPercent	17.0289492940089	pigtailed macaque	human
676	AG07923 mock A	MappingQualityPercent	20.7863685725002	pigtailed macaque	human
677	PR0058 mock B	MappingQualityPercent	17.7691779975141	pigtailed macaque	human
678	AG07923 mock B	MappingQualityPercent	19.4116757160667	pigtailed macaque	human
679	PR0058 mock C	MappingQualityPercent	20.2468877351591	pigtailed macaque	human
680	AG07923 mock C	MappingQualityPercent	17.56237306331	pigtailed macaque	human
681	PR0058 treated A	MappingQualityPercent	20.4433507710673	pigtailed macaque	human
682	AG07923 treated A	MappingQualityPercent	23.3325915227243	pigtailed macaque	human
683	PR0058 treated B	MappingQualityPercent	23.626577052007	pigtailed macaque	human
684	AG07923 treated B	MappingQualityPercent	26.2472025918944	pigtailed macaque	human
685	PR0058 treated C	NoFeaturePercent	4.2154483548094	pigtailed macaque	human
686	AG07923 treated C	NoFeaturePercent	4.29413170250869	pigtailed macaque	human
687	AG08490 mock A	NoFeaturePercent	3.4326953519267	pigtailed macaque	human
688	AG08490 mock B	NoFeaturePercent	4.6685062792401	pigtailed macaque	human
689	AG08490 mock C	NoFeaturePercent	3.98931081838406	pigtailed macaque	human
690	AG08490 treated A	NoFeaturePercent	3.26653000870671	pigtailed macaque	human
691	AG08490 treated B	NoFeaturePercent	3.31938151226795	pigtailed macaque	human
692	AG08490 treated C	NoFeaturePercent	2.95279147142199	pigtailed macaque	human
693	PR0058 mock A	NoFeaturePercent	4.06127817964193	pigtailed macaque	human
694	AG07923 mock A	NoFeaturePercent	4.59377054079406	pigtailed macaque	human
695	PR0058 mock B	NoFeaturePercent	4.53410188892662	pigtailed macaque	human
696	AG07923 mock B	NoFeaturePercent	4.30261933095446	pigtailed macaque	human
697	PR0058 mock C	NoFeaturePercent	4.19353968569461	pigtailed macaque	human
698	AG07923 mock C	NoFeaturePercent	4.89098531352506	pigtailed macaque	human
699	PR0058 treated A	NoFeaturePercent	4.0340113996813	pigtailed macaque	human
700	AG07923 treated A	NoFeaturePercent	3.97101860747581	pigtailed macaque	human
701	PR0058 treated B	NoFeaturePercent	3.89725825664731	pigtailed macaque	human
702	AG07923 treated B	NoFeaturePercent	4.36485829567534	pigtailed macaque	human
703	PR0058 treated C	AssignedPercent	75.3123372532393	pigtailed macaque	species
704	AG07923 treated C	AssignedPercent	72.9843912065675	pigtailed macaque	species
705	AG08490 mock A	AssignedPercent	74.3997046198937	pigtailed macaque	species
706	AG08490 mock B	AssignedPercent	73.217075362035	pigtailed macaque	species
707	AG08490 mock C	AssignedPercent	74.273246688827	pigtailed macaque	species
708	AG08490 treated A	AssignedPercent	75.0088836005156	pigtailed macaque	species
709	AG08490 treated B	AssignedPercent	74.0125971050974	pigtailed macaque	species
710	AG08490 treated C	AssignedPercent	73.6829343420856	pigtailed macaque	species
711	PR0058 mock A	AssignedPercent	76.0992322661883	pigtailed macaque	species
712	AG07923 mock A	AssignedPercent	73.0248760639627	pigtailed macaque	species
713	PR0058 mock B	AssignedPercent	74.4277808043415	pigtailed macaque	species
714	AG07923 mock B	AssignedPercent	73.4259455122305	pigtailed macaque	species
715	PR0058 mock C	AssignedPercent	74.8119454764071	pigtailed macaque	species
716	AG07923 mock C	AssignedPercent	72.7717490084768	pigtailed macaque	species
717	PR0058 treated A	AssignedPercent	75.2288499065504	pigtailed macaque	species
718	AG07923 treated A	AssignedPercent	72.9763064224053	pigtailed macaque	species
719	PR0058 treated B	AssignedPercent	74.2647753011358	pigtailed macaque	species
720	AG07923 treated B	AssignedPercent	72.3345036604719	pigtailed macaque	species
721	PR0058 treated C	MappingQualityPercent	9.086240082532	pigtailed macaque	species
722	AG07923 treated C	MappingQualityPercent	10.4030823281898	pigtailed macaque	species
723	AG08490 mock A	MappingQualityPercent	11.0271732325796	pigtailed macaque	species
724	AG08490 mock B	MappingQualityPercent	10.1004955422921	pigtailed macaque	species
725	AG08490 mock C	MappingQualityPercent	10.1809557764079	pigtailed macaque	species
726	AG08490 treated A	MappingQualityPercent	10.9077031514765	pigtailed macaque	species
727	AG08490 treated B	MappingQualityPercent	11.0092117391308	pigtailed macaque	species
728	AG08490 treated C	MappingQualityPercent	11.6480922636679	pigtailed macaque	species
729	PR0058 mock A	MappingQualityPercent	9.03835810014085	pigtailed macaque	species
730	AG07923 mock A	MappingQualityPercent	10.0225664425782	pigtailed macaque	species
731	PR0058 mock B	MappingQualityPercent	9.28597679114491	pigtailed macaque	species
732	AG07923 mock B	MappingQualityPercent	9.86452818084213	pigtailed macaque	species
733	PR0058 mock C	MappingQualityPercent	9.38142808548005	pigtailed macaque	species
734	AG07923 mock C	MappingQualityPercent	9.53669975195075	pigtailed macaque	species
735	PR0058 treated A	MappingQualityPercent	9.20762668245648	pigtailed macaque	species
736	AG07923 treated A	MappingQualityPercent	10.3848075235049	pigtailed macaque	species
737	PR0058 treated B	MappingQualityPercent	9.72702036010687	pigtailed macaque	species
738	AG07923 treated B	MappingQualityPercent	9.9831843818086	pigtailed macaque	species
739	PR0058 treated C	NoFeaturePercent	15.4588434697001	pigtailed macaque	species
740	AG07923 treated C	NoFeaturePercent	16.4762599552642	pigtailed macaque	species
741	AG08490 mock A	NoFeaturePercent	14.4631208107318	pigtailed macaque	species
742	AG08490 mock B	NoFeaturePercent	16.5808208459017	pigtailed macaque	species
743	AG08490 mock C	NoFeaturePercent	15.4397433686735	pigtailed macaque	species
744	AG08490 treated A	NoFeaturePercent	13.948362803178	pigtailed macaque	species
745	AG08490 treated B	NoFeaturePercent	14.8561306979611	pigtailed macaque	species
746	AG08490 treated C	NoFeaturePercent	14.5402891217786	pigtailed macaque	species
747	PR0058 mock A	NoFeaturePercent	14.7344702647033	pigtailed macaque	species
748	AG07923 mock A	NoFeaturePercent	16.8381741776532	pigtailed macaque	species
749	PR0058 mock B	NoFeaturePercent	16.1564611036182	pigtailed macaque	species
750	AG07923 mock B	NoFeaturePercent	16.5978722165123	pigtailed macaque	species
751	PR0058 mock C	NoFeaturePercent	15.6782519936711	pigtailed macaque	species
752	AG07923 mock C	NoFeaturePercent	17.5814130360117	pigtailed macaque	species
753	PR0058 treated A	NoFeaturePercent	15.4129261767576	pigtailed macaque	species
754	AG07923 treated A	NoFeaturePercent	16.4880944215726	pigtailed macaque	species
755	PR0058 treated B	NoFeaturePercent	15.8690249252812	pigtailed macaque	species
756	AG07923 treated B	NoFeaturePercent	17.535391677921	pigtailed macaque	species
757	AG08308 mock C	AssignedPercent	71.5730357099773	rhesus macaque	human
758	AG08305 treated A	AssignedPercent	68.8546963611635	rhesus macaque	human
759	AG08312 treated A	AssignedPercent	66.6627730236808	rhesus macaque	human
760	AG08305 treated B	AssignedPercent	68.249537206734	rhesus macaque	human
761	AG08312 treated B	AssignedPercent	66.0586228770273	rhesus macaque	human
762	AG08305 treated C	AssignedPercent	71.9899360702249	rhesus macaque	human
763	AG08312 treated C	AssignedPercent	66.1892934156323	rhesus macaque	human
764	AG08305 mock A	AssignedPercent	66.3212880204565	rhesus macaque	human
765	AG08312 mock A	AssignedPercent	64.4565518818319	rhesus macaque	human
766	AG08305 mock B	AssignedPercent	68.0628224368638	rhesus macaque	human
767	AG08312 mock B	AssignedPercent	69.7192691034878	rhesus macaque	human
768	AG08305 mock C	AssignedPercent	70.6418319801059	rhesus macaque	human
769	AG08312 mock C	AssignedPercent	69.7898309329533	rhesus macaque	human
770	AG08308 treated A	AssignedPercent	68.4730742073711	rhesus macaque	human
771	AG08308 treated B	AssignedPercent	68.1596143456019	rhesus macaque	human
772	AG08308 treated C	AssignedPercent	65.865339896741	rhesus macaque	human
773	AG08308 mock A	AssignedPercent	67.7447696939182	rhesus macaque	human
774	AG08308 mock B	AssignedPercent	67.3153612398446	rhesus macaque	human
775	AG08308 mock C	MappingQualityPercent	23.1982428673345	rhesus macaque	human
776	AG08305 treated A	MappingQualityPercent	25.0098327368556	rhesus macaque	human
777	AG08312 treated A	MappingQualityPercent	26.3513966789133	rhesus macaque	human
778	AG08305 treated B	MappingQualityPercent	25.9732586316724	rhesus macaque	human
779	AG08312 treated B	MappingQualityPercent	28.3347721775756	rhesus macaque	human
780	AG08305 treated C	MappingQualityPercent	21.523732315099	rhesus macaque	human
781	AG08312 treated C	MappingQualityPercent	26.4774614345412	rhesus macaque	human
782	AG08305 mock A	MappingQualityPercent	28.1602810352342	rhesus macaque	human
783	AG08312 mock A	MappingQualityPercent	30.0456954269051	rhesus macaque	human
784	AG08305 mock B	MappingQualityPercent	26.4845850660364	rhesus macaque	human
785	AG08312 mock B	MappingQualityPercent	24.7856689531841	rhesus macaque	human
786	AG08305 mock C	MappingQualityPercent	23.1165747881551	rhesus macaque	human
787	AG08312 mock C	MappingQualityPercent	24.2584945477022	rhesus macaque	human
788	AG08308 treated A	MappingQualityPercent	25.4938913028205	rhesus macaque	human
789	AG08308 treated B	MappingQualityPercent	25.4199565989523	rhesus macaque	human
790	AG08308 treated C	MappingQualityPercent	28.3684115841108	rhesus macaque	human
791	AG08308 mock A	MappingQualityPercent	27.1224838116959	rhesus macaque	human
792	AG08308 mock B	MappingQualityPercent	27.3595525861898	rhesus macaque	human
793	AG08308 mock C	NoFeaturePercent	3.33933122178736	rhesus macaque	human
794	AG08305 treated A	NoFeaturePercent	4.28445239447022	rhesus macaque	human
795	AG08312 treated A	NoFeaturePercent	5.19862893112671	rhesus macaque	human
796	AG08305 treated B	NoFeaturePercent	3.93299496320898	rhesus macaque	human
797	AG08312 treated B	NoFeaturePercent	3.79938880281114	rhesus macaque	human
798	AG08305 treated C	NoFeaturePercent	4.52048651971851	rhesus macaque	human
799	AG08312 treated C	NoFeaturePercent	5.55989691015562	rhesus macaque	human
800	AG08305 mock A	NoFeaturePercent	3.76328246942154	rhesus macaque	human
801	AG08312 mock A	NoFeaturePercent	3.80508458639042	rhesus macaque	human
802	AG08305 mock B	NoFeaturePercent	3.62991814028642	rhesus macaque	human
803	AG08312 mock B	NoFeaturePercent	3.64444808350843	rhesus macaque	human
804	AG08305 mock C	NoFeaturePercent	4.41363703682605	rhesus macaque	human
805	AG08312 mock C	NoFeaturePercent	4.12748662047579	rhesus macaque	human
806	AG08308 treated A	NoFeaturePercent	3.7844669601122	rhesus macaque	human
807	AG08308 treated B	NoFeaturePercent	4.17090170835973	rhesus macaque	human
808	AG08308 treated C	NoFeaturePercent	3.598336418114	rhesus macaque	human
809	AG08308 mock A	NoFeaturePercent	3.34107143093099	rhesus macaque	human
810	AG08308 mock B	NoFeaturePercent	3.5837344702957	rhesus macaque	human
811	AG08308 mock C	AssignedPercent	65.3938550396805	rhesus macaque	species
812	AG08305 treated A	AssignedPercent	62.9770185880378	rhesus macaque	species
813	AG08312 treated A	AssignedPercent	61.9661244924081	rhesus macaque	species
814	AG08305 treated B	AssignedPercent	63.1367340543434	rhesus macaque	species
815	AG08312 treated B	AssignedPercent	63.1571859380733	rhesus macaque	species
816	AG08305 treated C	AssignedPercent	63.7463256300979	rhesus macaque	species
817	AG08312 treated C	AssignedPercent	61.7479827565952	rhesus macaque	species
818	AG08305 mock A	AssignedPercent	63.2532997901313	rhesus macaque	species
819	AG08312 mock A	AssignedPercent	62.9620755001865	rhesus macaque	species
820	AG08305 mock B	AssignedPercent	63.3518759064838	rhesus macaque	species
821	AG08312 mock B	AssignedPercent	63.5920223864404	rhesus macaque	species
822	AG08305 mock C	AssignedPercent	63.3759255214367	rhesus macaque	species
823	AG08312 mock C	AssignedPercent	63.1347245410354	rhesus macaque	species
824	AG08308 treated A	AssignedPercent	63.9856004284768	rhesus macaque	species
825	AG08308 treated B	AssignedPercent	63.0183261888083	rhesus macaque	species
826	AG08308 treated C	AssignedPercent	62.8882324279996	rhesus macaque	species
827	AG08308 mock A	AssignedPercent	64.886910696346	rhesus macaque	species
828	AG08308 mock B	AssignedPercent	64.3753908123798	rhesus macaque	species
829	AG08308 mock C	MappingQualityPercent	17.7713418740253	rhesus macaque	species
830	AG08305 treated A	MappingQualityPercent	18.3994625634595	rhesus macaque	species
831	AG08312 treated A	MappingQualityPercent	18.1407915912705	rhesus macaque	species
832	AG08305 treated B	MappingQualityPercent	18.8228292565665	rhesus macaque	species
833	AG08312 treated B	MappingQualityPercent	19.3517806163944	rhesus macaque	species
834	AG08305 treated C	MappingQualityPercent	17.9973013732938	rhesus macaque	species
835	AG08312 treated C	MappingQualityPercent	18.063590279217	rhesus macaque	species
836	AG08305 mock A	MappingQualityPercent	19.1775394267404	rhesus macaque	species
837	AG08312 mock A	MappingQualityPercent	19.3621170575957	rhesus macaque	species
838	AG08305 mock B	MappingQualityPercent	19.4992998785861	rhesus macaque	species
839	AG08312 mock B	MappingQualityPercent	19.1475442586242	rhesus macaque	species
840	AG08305 mock C	MappingQualityPercent	18.3082727914012	rhesus macaque	species
841	AG08312 mock C	MappingQualityPercent	18.5169397495441	rhesus macaque	species
842	AG08308 treated A	MappingQualityPercent	17.9705467757213	rhesus macaque	species
843	AG08308 treated B	MappingQualityPercent	18.5676144409382	rhesus macaque	species
844	AG08308 treated C	MappingQualityPercent	19.3680699208121	rhesus macaque	species
845	AG08308 mock A	MappingQualityPercent	18.1079753159988	rhesus macaque	species
846	AG08308 mock B	MappingQualityPercent	17.8117123505905	rhesus macaque	species
847	AG08308 mock C	NoFeaturePercent	16.1086904068277	rhesus macaque	species
848	AG08305 treated A	NoFeaturePercent	17.8678628412211	rhesus macaque	species
849	AG08312 treated A	NoFeaturePercent	19.1942910676545	rhesus macaque	species
850	AG08305 treated B	NoFeaturePercent	17.2849697180344	rhesus macaque	species
851	AG08312 treated B	NoFeaturePercent	16.7836839777135	rhesus macaque	species
852	AG08305 treated C	NoFeaturePercent	17.4837120550735	rhesus macaque	species
853	AG08312 treated C	NoFeaturePercent	19.4857563600572	rhesus macaque	species
854	AG08305 mock A	NoFeaturePercent	16.8443175666394	rhesus macaque	species
855	AG08312 mock A	NoFeaturePercent	16.9804324377056	rhesus macaque	species
856	AG08305 mock B	NoFeaturePercent	16.4123919430069	rhesus macaque	species
857	AG08312 mock B	NoFeaturePercent	16.5621985311911	rhesus macaque	species
858	AG08305 mock C	NoFeaturePercent	17.5856868248868	rhesus macaque	species
859	AG08312 mock C	NoFeaturePercent	17.6611055263481	rhesus macaque	species
860	AG08308 treated A	NoFeaturePercent	17.2775859094819	rhesus macaque	species
861	AG08308 treated B	NoFeaturePercent	17.6945323228169	rhesus macaque	species
862	AG08308 treated C	NoFeaturePercent	17.0255132475896	rhesus macaque	species
863	AG08308 mock A	NoFeaturePercent	16.29210110869	rhesus macaque	species
864	AG08308 mock B	NoFeaturePercent	17.1088262031793	rhesus macaque	species
865	SQMA treated C	AssignedPercent	65.5191414310462	squirrel monkey	human
866	AG05311 mock A	AssignedPercent	68.6545832758769	squirrel monkey	human
867	SQMB mock B	AssignedPercent	75.9845375996161	squirrel monkey	human
868	AG05311 mock B	AssignedPercent	65.1300349987007	squirrel monkey	human
869	SQMB mock C	AssignedPercent	73.1863453689718	squirrel monkey	human
870	AG05311 mock C	AssignedPercent	66.7447763211851	squirrel monkey	human
871	SQMB mock A	AssignedPercent	74.99631711875	squirrel monkey	human
872	AG05311 treated A	AssignedPercent	65.7278646247243	squirrel monkey	human
873	SQMB treated A	AssignedPercent	67.9818968076697	squirrel monkey	human
874	AG05311 treated B	AssignedPercent	67.1505469604483	squirrel monkey	human
875	SQMB treated B	AssignedPercent	69.0505614251213	squirrel monkey	human
876	AG05311 treated C	AssignedPercent	63.7725048791627	squirrel monkey	human
877	SQMB treated C	AssignedPercent	74.2932931767872	squirrel monkey	human
878	SQMA mock A	AssignedPercent	71.7153742997626	squirrel monkey	human
879	SQMA mock B	AssignedPercent	69.6961147065614	squirrel monkey	human
880	SQMA mock C	AssignedPercent	72.6207823926366	squirrel monkey	human
881	SQMA treated A	AssignedPercent	67.2646112873026	squirrel monkey	human
882	SQMA treated B	AssignedPercent	65.5799340121887	squirrel monkey	human
883	SQMA treated C	MappingQualityPercent	28.2578237516477	squirrel monkey	human
884	AG05311 mock A	MappingQualityPercent	24.9583424739531	squirrel monkey	human
885	SQMB mock B	MappingQualityPercent	18.55907876804	squirrel monkey	human
886	AG05311 mock B	MappingQualityPercent	28.9243739024609	squirrel monkey	human
887	SQMB mock C	MappingQualityPercent	21.5598054172225	squirrel monkey	human
888	AG05311 mock C	MappingQualityPercent	27.5253764808266	squirrel monkey	human
889	SQMB mock A	MappingQualityPercent	19.5467615954869	squirrel monkey	human
890	AG05311 treated A	MappingQualityPercent	28.4209191336568	squirrel monkey	human
891	SQMB treated A	MappingQualityPercent	26.9707364503746	squirrel monkey	human
892	AG05311 treated B	MappingQualityPercent	26.5941500521306	squirrel monkey	human
893	SQMB treated B	MappingQualityPercent	25.7471662739357	squirrel monkey	human
894	AG05311 treated C	MappingQualityPercent	30.2278129463268	squirrel monkey	human
895	SQMB treated C	MappingQualityPercent	20.1062529593103	squirrel monkey	human
896	SQMA mock A	MappingQualityPercent	23.0166370596153	squirrel monkey	human
897	SQMA mock B	MappingQualityPercent	25.4069215879534	squirrel monkey	human
898	SQMA mock C	MappingQualityPercent	22.0842401481444	squirrel monkey	human
899	SQMA treated A	MappingQualityPercent	27.1446254186418	squirrel monkey	human
900	SQMA treated B	MappingQualityPercent	28.9470915048775	squirrel monkey	human
901	SQMA treated C	NoFeaturePercent	4.51522128771659	squirrel monkey	human
902	AG05311 mock A	NoFeaturePercent	4.80453593260392	squirrel monkey	human
903	SQMB mock B	NoFeaturePercent	3.78774147543813	squirrel monkey	human
904	AG05311 mock B	NoFeaturePercent	4.43250755546288	squirrel monkey	human
905	SQMB mock C	NoFeaturePercent	3.67164036057105	squirrel monkey	human
906	AG05311 mock C	NoFeaturePercent	4.14198747632397	squirrel monkey	human
907	SQMB mock A	NoFeaturePercent	3.82350778785114	squirrel monkey	human
908	AG05311 treated A	NoFeaturePercent	3.90463128432567	squirrel monkey	human
909	SQMB treated A	NoFeaturePercent	3.46712169973663	squirrel monkey	human
910	AG05311 treated B	NoFeaturePercent	4.33809477726266	squirrel monkey	human
911	SQMB treated B	NoFeaturePercent	3.59648124304977	squirrel monkey	human
912	AG05311 treated C	NoFeaturePercent	4.14766776062408	squirrel monkey	human
913	SQMB treated C	NoFeaturePercent	3.84086892637005	squirrel monkey	human
914	SQMA mock A	NoFeaturePercent	3.68930006906362	squirrel monkey	human
915	SQMA mock B	NoFeaturePercent	3.36517754936376	squirrel monkey	human
916	SQMA mock C	NoFeaturePercent	3.69039492948443	squirrel monkey	human
917	SQMA treated A	NoFeaturePercent	3.73407798535522	squirrel monkey	human
918	SQMA treated B	NoFeaturePercent	3.69940939889126	squirrel monkey	human
919	SQMA treated C	AssignedPercent	69.1285957293536	squirrel monkey	species
920	AG05311 mock A	AssignedPercent	68.2120709305613	squirrel monkey	species
921	SQMB mock B	AssignedPercent	73.784603756666	squirrel monkey	species
922	AG05311 mock B	AssignedPercent	68.2672658082529	squirrel monkey	species
923	SQMB mock C	AssignedPercent	73.6956803538679	squirrel monkey	species
924	AG05311 mock C	AssignedPercent	68.8196395293343	squirrel monkey	species
925	SQMB mock A	AssignedPercent	73.9324254353679	squirrel monkey	species
926	AG05311 treated A	AssignedPercent	69.6930131200791	squirrel monkey	species
927	SQMB treated A	AssignedPercent	73.0214561869203	squirrel monkey	species
928	AG05311 treated B	AssignedPercent	69.0429475505832	squirrel monkey	species
929	SQMB treated B	AssignedPercent	73.060848389656	squirrel monkey	species
930	AG05311 treated C	AssignedPercent	68.7020722939081	squirrel monkey	species
931	SQMB treated C	AssignedPercent	73.4464753786989	squirrel monkey	species
932	SQMA mock A	AssignedPercent	72.9779728348304	squirrel monkey	species
933	SQMA mock B	AssignedPercent	73.4432637558088	squirrel monkey	species
934	SQMA mock C	AssignedPercent	73.1553403602431	squirrel monkey	species
935	SQMA treated A	AssignedPercent	70.8859052955432	squirrel monkey	species
936	SQMA treated B	AssignedPercent	70.3855851646079	squirrel monkey	species
937	SQMA treated C	MappingQualityPercent	11.5147467378015	squirrel monkey	species
938	AG05311 mock A	MappingQualityPercent	10.7432039683539	squirrel monkey	species
939	SQMB mock B	MappingQualityPercent	9.07271568133598	squirrel monkey	species
940	AG05311 mock B	MappingQualityPercent	10.796648929889	squirrel monkey	species
941	SQMB mock C	MappingQualityPercent	8.91712783220722	squirrel monkey	species
942	AG05311 mock C	MappingQualityPercent	11.0707947873938	squirrel monkey	species
943	SQMB mock A	MappingQualityPercent	8.7996079638775	squirrel monkey	species
944	AG05311 treated A	MappingQualityPercent	12.3406993080032	squirrel monkey	species
945	SQMB treated A	MappingQualityPercent	10.3569208542084	squirrel monkey	species
946	AG05311 treated B	MappingQualityPercent	12.0273466952888	squirrel monkey	species
947	SQMB treated B	MappingQualityPercent	10.1088914573391	squirrel monkey	species
948	AG05311 treated C	MappingQualityPercent	11.9768993493314	squirrel monkey	species
949	SQMB treated C	MappingQualityPercent	10.0915156444288	squirrel monkey	species
950	SQMA mock A	MappingQualityPercent	9.75322304285183	squirrel monkey	species
951	SQMA mock B	MappingQualityPercent	9.67268095516288	squirrel monkey	species
952	SQMA mock C	MappingQualityPercent	9.64691606317366	squirrel monkey	species
953	SQMA treated A	MappingQualityPercent	12.1740200266073	squirrel monkey	species
954	SQMA treated B	MappingQualityPercent	12.0230374954841	squirrel monkey	species
955	SQMA treated C	NoFeaturePercent	19.2579723330583	squirrel monkey	species
956	AG05311 mock A	NoFeaturePercent	20.9438035432027	squirrel monkey	species
957	SQMB mock B	NoFeaturePercent	17.02885616046	squirrel monkey	species
958	AG05311 mock B	NoFeaturePercent	20.8369593953441	squirrel monkey	species
959	SQMB mock C	NoFeaturePercent	17.2715990308322	squirrel monkey	species
960	AG05311 mock C	NoFeaturePercent	20.0074629359648	squirrel monkey	species
961	SQMB mock A	NoFeaturePercent	17.1554636267225	squirrel monkey	species
962	AG05311 treated A	NoFeaturePercent	17.8670435149987	squirrel monkey	species
963	SQMB treated A	NoFeaturePercent	16.5124376170312	squirrel monkey	species
964	AG05311 treated B	NoFeaturePercent	18.8287722946114	squirrel monkey	species
965	SQMB treated B	NoFeaturePercent	16.7210568510108	squirrel monkey	species
966	AG05311 treated C	NoFeaturePercent	19.2220794146787	squirrel monkey	species
967	SQMB treated C	NoFeaturePercent	16.3497280322488	squirrel monkey	species
968	SQMA mock A	NoFeaturePercent	17.1660287598412	squirrel monkey	species
969	SQMA mock B	NoFeaturePercent	16.7813475404829	squirrel monkey	species
970	SQMA mock C	NoFeaturePercent	17.086963623627	squirrel monkey	species
971	SQMA treated A	NoFeaturePercent	16.8412613438501	squirrel monkey	species
972	SQMA treated B	NoFeaturePercent	17.4901710039524	squirrel monkey	species
