# Supplementary material for: Conservation of cell-intrinsic immune responses in diverse nonhuman primate species
Source: Life Sci Alliance. 2019 Oct 24;2(5):e201900495. doi: 10.26508/lsa.201900495 (PMC6814850; doi:10.26508/lsa.201900495)
Supplement: Supplementary file 4 [file LSA-2019-00495_Supplemental_Data_1.xls]

## Sheet: DatasetS1
	x
1	ENSG00000136560
2	ENSG00000115233
3	ENSG00000168939
4	ENSG00000113163
5	ENSG00000122008
6	ENSG00000166002
7	ENSG00000212232
8	ENSG00000091436
9	ENSG00000091490
10	ENSG00000144644
11	ENSG00000206075
12	ENSG00000207445
13	ENSG00000125651
14	ENSG00000113302
15	ENSG00000110237
16	ENSG00000054967
17	ENSG00000121769
18	ENSG00000080224
19	ENSG00000143194
20	ENSG00000198842
21	ENSG00000179981
22	ENSG00000176092
23	ENSG00000170634
24	ENSG00000110756
25	ENSG00000115266
26	ENSG00000284182
27	ENSG00000111537
28	ENSG00000127318
29	ENSG00000174837
30	ENSG00000167986
31	ENSG00000009780
32	ENSG00000172238
33	ENSG00000112742
34	ENSG00000242802
35	ENSG00000132932
36	ENSG00000145014
37	ENSG00000124299
38	ENSG00000124302
39	ENSG00000164056
40	ENSG00000002587
41	ENSG00000167654
42	ENSG00000041988
43	ENSG00000164062
44	ENSG00000221120
45	ENSG00000067840
46	ENSG00000199571
47	ENSG00000213694
48	ENSG00000169155
49	ENSG00000038427
50	ENSG00000145681
51	ENSG00000116815
52	ENSG00000113578
53	ENSG00000145819
54	ENSG00000059728
55	ENSG00000172594
56	ENSG00000184557
57	ENSG00000186106
58	ENSG00000116747
59	ENSG00000075188
60	ENSG00000185480
61	ENSG00000170677
62	ENSG00000162999
63	ENSG00000164485
64	ENSG00000122641
65	ENSG00000184014
66	ENSG00000175356
67	ENSG00000078237
68	ENSG00000088002
69	ENSG00000124205
70	ENSG00000124203
71	ENSG00000124217
72	ENSG00000177169
73	ENSG00000177192
74	ENSG00000167588
75	ENSG00000101098
76	ENSG00000073111
77	ENSG00000163870
78	ENSG00000078369
79	ENSG00000169885
80	ENSG00000181541
81	ENSG00000018869
82	ENSG00000182504
83	ENSG00000136280
84	ENSG00000196209
85	ENSG00000141668
86	ENSG00000166342
87	ENSG00000156466
88	ENSG00000156469
89	ENSG00000111670
90	ENSG00000188931
91	ENSG00000137509
92	ENSG00000165490
93	ENSG00000134072
94	ENSG00000163885
95	ENSG00000070476
96	ENSG00000127129
97	ENSG00000115592
98	ENSG00000016391
99	ENSG00000079313
100	ENSG00000186716
101	ENSG00000100433
102	ENSG00000135404
103	ENSG00000135414
104	ENSG00000163466
105	ENSG00000104679
106	ENSG00000141076
107	ENSG00000111859
108	ENSG00000100249
109	ENSG00000183762
110	ENSG00000104613
111	ENSG00000084090
112	ENSG00000170632
113	ENSG00000153294
114	ENSG00000139714
115	ENSG00000188735
116	ENSG00000120833
117	ENSG00000169372
118	ENSG00000169914
119	ENSG00000175305
120	ENSG00000146809
121	ENSG00000170807
122	ENSG00000117360
123	ENSG00000179044
124	ENSG00000159023
125	ENSG00000185669
126	ENSG00000158717
127	ENSG00000284567
128	ENSG00000196408
129	ENSG00000127554
130	ENSG00000084731
131	ENSG00000164877
132	ENSG00000173193
133	ENSG00000169087
134	ENSG00000038532
135	ENSG00000131686
136	ENSG00000115207
137	ENSG00000176371
138	ENSG00000181085
139	ENSG00000163645
140	ENSG00000170485
141	ENSG00000196652
142	ENSG00000149922
143	ENSG00000145428
144	ENSG00000140688
145	ENSG00000169877
146	ENSG00000156171
147	ENSG00000134255
148	ENSG00000112592
149	ENSG00000084072
150	ENSG00000138246
151	ENSG00000172139
152	ENSG00000053328
153	ENSG00000004864
154	ENSG00000109787
155	ENSG00000180432
156	ENSG00000169972
157	ENSG00000224051
158	ENSG00000121853
159	ENSG00000204178
160	ENSG00000166508
161	ENSG00000021574
162	ENSG00000135723
163	ENSG00000099954
164	ENSG00000088854
165	ENSG00000165506
166	ENSG00000198718
167	ENSG00000093009
168	ENSG00000164440
169	ENSG00000124596
170	ENSG00000091651
171	ENSG00000170471
172	ENSG00000157851
173	ENSG00000103089
174	ENSG00000163159
175	ENSG00000109534
176	ENSG00000130997
177	ENSG00000119711
178	ENSG00000075413
179	ENSG00000085382
180	ENSG00000087077
181	ENSG00000147454
182	ENSG00000234127
183	ENSG00000125815
184	ENSG00000146282
185	ENSG00000243943
186	ENSG00000169762
187	ENSG00000132330
188	ENSG00000011021
189	ENSG00000163793
190	ENSG00000158850
191	ENSG00000158859
192	ENSG00000115306
193	ENSG00000109576
194	ENSG00000090565
195	ENSG00000103326
196	ENSG00000131650
197	ENSG00000125384
198	ENSG00000088325
199	ENSG00000204084
200	ENSG00000163714
201	ENSG00000214711
202	ENSG00000112214
203	ENSG00000177108
204	ENSG00000123607
205	ENSG00000104765
206	ENSG00000158552
207	ENSG00000151694
208	ENSG00000076344
209	ENSG00000211460
210	ENSG00000197763
211	ENSG00000065413
212	ENSG00000207714
213	ENSG00000144445
214	ENSG00000041880
215	ENSG00000145354
216	ENSG00000146151
217	ENSG00000115368
218	ENSG00000051341
219	ENSG00000204344
220	ENSG00000073712
221	ENSG00000153898
222	ENSG00000162643
223	ENSG00000168566
224	ENSG00000100422
225	ENSG00000115828
226	ENSG00000101292
227	ENSG00000125772
228	ENSG00000068001
229	ENSG00000142611
230	ENSG00000175198
231	ENSG00000122483
232	ENSG00000213853
233	ENSG00000153060
234	ENSG00000177238
235	ENSG00000123737
236	ENSG00000163082
237	ENSG00000128585
238	ENSG00000125538
239	ENSG00000019169
240	ENSG00000144119
241	ENSG00000129493
242	ENSG00000112115
243	ENSG00000139914
244	ENSG00000100908
245	ENSG00000112640
246	ENSG00000167208
247	ENSG00000082269
248	ENSG00000124228
249	ENSG00000185615
250	ENSG00000188820
251	ENSG00000040933
252	ENSG00000091137
253	ENSG00000181929
254	ENSG00000167548
255	ENSG00000128594
256	ENSG00000136527
257	ENSG00000104490
258	ENSG00000042493
259	ENSG00000164542
260	ENSG00000122547
261	ENSG00000109184
262	ENSG00000115896
263	ENSG00000029364
264	ENSG00000175985
265	ENSG00000178401
266	ENSG00000123352
267	ENSG00000164080
268	ENSG00000099999
269	ENSG00000100299
270	ENSG00000171956
271	ENSG00000214872
272	ENSG00000162594
273	ENSG00000164068
274	ENSG00000067066
275	ENSG00000134200
276	ENSG00000125726
277	ENSG00000166183
278	ENSG00000066735
279	ENSG00000120685
280	ENSG00000162600
281	ENSG00000169933
282	ENSG00000153815
283	ENSG00000135315
284	ENSG00000125354
285	ENSG00000125351
286	ENSG00000134215
287	ENSG00000182168
288	ENSG00000156711
289	ENSG00000096070
290	ENSG00000095951
291	ENSG00000100429
292	ENSG00000166897
293	ENSG00000140538
294	ENSG00000239127
295	ENSG00000001561
296	ENSG00000101276
297	ENSG00000198807
298	ENSG00000183032
299	ENSG00000173218
300	ENSG00000109805
301	ENSG00000164010
302	ENSG00000213995
303	ENSG00000073614
304	ENSG00000005893
305	ENSG00000158290
306	ENSG00000133657
307	ENSG00000186628
308	ENSG00000103723
309	ENSG00000127947
310	ENSG00000104231
311	ENSG00000205129
312	ENSG00000005889
313	ENSG00000186017
314	ENSG00000167395
315	ENSG00000011198
316	ENSG00000160746
317	ENSG00000174697
318	ENSG00000102007
319	ENSG00000090006
320	ENSG00000017260
321	ENSG00000167476
322	ENSG00000175697
323	ENSG00000180370
324	ENSG00000161202
325	ENSG00000147647
326	ENSG00000183379
327	ENSG00000183735
328	ENSG00000061337
329	ENSG00000124785
330	ENSG00000129691
331	ENSG00000114737
332	ENSG00000179299
333	ENSG00000180228
334	ENSG00000143341
335	ENSG00000104524
336	ENSG00000100056
337	ENSG00000128709
338	ENSG00000130055
339	ENSG00000135636
340	ENSG00000157150
341	ENSG00000132906
342	ENSG00000173320
343	ENSG00000208037
344	ENSG00000121297
345	ENSG00000005302
346	ENSG00000135686
347	ENSG00000135336
348	ENSG00000111790
349	ENSG00000176049
350	ENSG00000164265
351	ENSG00000145390
352	ENSG00000120915
353	ENSG00000144579
354	ENSG00000163947
355	ENSG00000084453
356	ENSG00000116191
357	ENSG00000120262
358	ENSG00000172172
359	ENSG00000172167
360	ENSG00000199085
361	ENSG00000198648
362	ENSG00000163138
363	ENSG00000185774
364	ENSG00000168297
365	ENSG00000100503
366	ENSG00000186442
367	ENSG00000162714
368	ENSG00000214700
369	ENSG00000211455
370	ENSG00000172638
371	ENSG00000172732
372	ENSG00000068024
373	ENSG00000046889
374	ENSG00000197249
375	ENSG00000153147
376	ENSG00000153827
377	ENSG00000174562
378	ENSG00000183918
379	ENSG00000130303
380	ENSG00000273079
381	ENSG00000071282
382	ENSG00000177994
383	ENSG00000163399
384	ENSG00000103381
385	ENSG00000117569
386	ENSG00000130158
387	ENSG00000130173
388	ENSG00000153208
389	ENSG00000100417
390	ENSG00000054392
391	ENSG00000082497
392	ENSG00000137558
393	ENSG00000105364
394	ENSG00000083937
395	ENSG00000064835
396	ENSG00000170275
397	ENSG00000150456
398	ENSG00000154310
399	ENSG00000162434
400	ENSG00000185800
401	ENSG00000129636
402	ENSG00000100395
403	ENSG00000100399
404	ENSG00000061656
405	ENSG00000100997
406	ENSG00000144306
407	ENSG00000152332
408	ENSG00000117143
409	ENSG00000124151
410	ENSG00000144959
411	ENSG00000147687
412	ENSG00000061492
413	ENSG00000112981
414	ENSG00000144840
415	ENSG00000135220
416	ENSG00000142875
417	ENSG00000203943
418	ENSG00000140931
419	ENSG00000127074
420	ENSG00000118200
421	ENSG00000162891
422	ENSG00000196352
423	ENSG00000009790
424	ENSG00000164749
425	ENSG00000189184
426	ENSG00000071127
427	ENSG00000199158
428	ENSG00000283867
429	ENSG00000207961
430	ENSG00000207145
431	ENSG00000177551
432	ENSG00000221585
433	ENSG00000201457
434	ENSG00000207864
435	ENSG00000176055
436	ENSG00000113161
437	ENSG00000201036
438	ENSG00000214357
439	ENSG00000160469
440	ENSG00000062096
441	ENSG00000105643
442	ENSG00000141854
443	ENSG00000161860
444	ENSG00000213619
445	ENSG00000149136
446	ENSG00000122223
447	ENSG00000085276
448	ENSG00000101605
449	ENSG00000121892
450	ENSG00000121897
451	ENSG00000157765
452	ENSG00000284565
453	ENSG00000185924
454	ENSG00000132676
455	ENSG00000163348
456	ENSG00000143552
457	ENSG00000132953
458	ENSG00000198520
459	ENSG00000163513
460	ENSG00000113296
461	ENSG00000185305
462	ENSG00000123562
463	ENSG00000178229
464	ENSG00000179873
465	ENSG00000125503
466	ENSG00000196387
467	ENSG00000145495
468	ENSG00000184210
469	ENSG00000109956
470	ENSG00000080854
471	ENSG00000149418
472	ENSG00000207523
473	ENSG00000181773
474	ENSG00000207633
475	ENSG00000149090
476	ENSG00000149179
477	ENSG00000134575
478	ENSG00000109919
479	ENSG00000283824
480	ENSG00000147138
481	ENSG00000181904
482	ENSG00000164332
483	ENSG00000137478
484	ENSG00000111726
485	ENSG00000182134
486	ENSG00000152520
487	ENSG00000163975
488	ENSG00000132964
489	ENSG00000127252
490	ENSG00000121390
491	ENSG00000120742
492	ENSG00000105523
493	ENSG00000199161
494	ENSG00000199127
495	ENSG00000252010
496	ENSG00000238961
497	ENSG00000207755
498	ENSG00000156140
499	ENSG00000138448
500	ENSG00000109321
501	ENSG00000114446
502	ENSG00000274705
503	ENSG00000253079
504	ENSG00000251791
505	ENSG00000252192
506	ENSG00000101974
507	ENSG00000131080
508	ENSG00000187726
509	ENSG00000116574
510	ENSG00000135763
511	ENSG00000143195
512	ENSG00000207608
513	ENSG00000169989
514	ENSG00000080709
515	ENSG00000145721
516	ENSG00000256087
517	ENSG00000009694
518	ENSG00000080572
519	ENSG00000104863
520	ENSG00000101811
521	ENSG00000075711
522	ENSG00000127863
523	ENSG00000284440
524	ENSG00000207304
525	ENSG00000166927
526	ENSG00000110583
527	ENSG00000110046
528	ENSG00000172818
529	ENSG00000175115
530	ENSG00000173653
531	ENSG00000099849
532	ENSG00000177951
533	ENSG00000158113
534	ENSG00000170633
535	ENSG00000135114
536	ENSG00000135454
537	ENSG00000135447
538	ENSG00000203667
539	ENSG00000185278
540	ENSG00000117724
541	ENSG00000016602
542	ENSG00000016490
543	ENSG00000102471
544	ENSG00000132963
545	ENSG00000131910
546	ENSG00000060642
547	ENSG00000184156
548	ENSG00000113758
549	ENSG00000168246
550	ENSG00000184584
551	ENSG00000112936
552	ENSG00000145555
553	ENSG00000163565
554	ENSG00000177000
555	ENSG00000144407
556	ENSG00000156011
557	ENSG00000154359
558	ENSG00000119004
559	ENSG00000136271
560	ENSG00000283247
561	ENSG00000170271
562	ENSG00000113073
563	ENSG00000207935
564	ENSG00000142684
565	ENSG00000146005
566	ENSG00000165458
567	ENSG00000167323
568	ENSG00000051009
569	ENSG00000166478
570	ENSG00000262655
571	ENSG00000070081
572	ENSG00000110768
573	ENSG00000283891
574	ENSG00000142552
575	ENSG00000017483
576	ENSG00000105669
577	ENSG00000130477
578	ENSG00000274266
579	ENSG00000198576
580	ENSG00000212901
581	ENSG00000204764
582	ENSG00000207800
583	ENSG00000207563
584	ENSG00000201772
585	ENSG00000101981
586	ENSG00000133706
587	ENSG00000125740
588	ENSG00000197408
589	ENSG00000179222
590	ENSG00000130304
591	ENSG00000132004
592	ENSG00000198003
593	ENSG00000137642
594	ENSG00000161091
595	ENSG00000060558
596	ENSG00000166268
597	ENSG00000127334
598	ENSG00000272458
599	ENSG00000151498
600	ENSG00000161010
601	ENSG00000177932
602	ENSG00000184840
603	ENSG00000160883
604	ENSG00000175416
605	ENSG00000169302
606	ENSG00000081791
607	ENSG00000113648
608	ENSG00000110107
609	ENSG00000149476
610	ENSG00000184634
611	ENSG00000175215
612	ENSG00000178922
613	ENSG00000166569
614	ENSG00000163576
615	ENSG00000118855
616	ENSG00000165512
617	ENSG00000144891
618	ENSG00000284485
619	ENSG00000182544
620	ENSG00000164176
621	ENSG00000129933
622	ENSG00000167315
623	ENSG00000016864
624	ENSG00000138823
625	ENSG00000196511
626	ENSG00000162961
627	ENSG00000155966
628	ENSG00000056277
629	ENSG00000123561
630	ENSG00000105204
631	ENSG00000132274
632	ENSG00000143303
633	ENSG00000140398
634	ENSG00000102780
635	ENSG00000102743
636	ENSG00000085832
637	ENSG00000122490
638	ENSG00000196468
639	ENSG00000011485
640	ENSG00000104866
641	ENSG00000157625
642	ENSG00000102230
643	ENSG00000161281
644	ENSG00000188508
645	ENSG00000275072
646	ENSG00000186118
647	ENSG00000197226
648	ENSG00000022355
649	ENSG00000113580
650	ENSG00000113119
651	ENSG00000112983
652	ENSG00000072682
653	ENSG00000129625
654	ENSG00000113360
655	ENSG00000215217
656	ENSG00000132975
657	ENSG00000283844
658	ENSG00000207942
659	ENSG00000164244
660	ENSG00000064692
661	ENSG00000134909
662	ENSG00000105229
663	ENSG00000127452
664	ENSG00000149403
665	ENSG00000166199
666	ENSG00000013725
667	ENSG00000172613
668	ENSG00000110066
669	ENSG00000160856
670	ENSG00000132698
671	ENSG00000143603
672	ENSG00000143373
673	ENSG00000131788
674	ENSG00000163393
675	ENSG00000163349
676	ENSG00000137936
677	ENSG00000080986
678	ENSG00000132205
679	ENSG00000008952
680	ENSG00000153310
681	ENSG00000198081
682	ENSG00000142661
683	ENSG00000120526
684	ENSG00000076864
685	ENSG00000178537
686	ENSG00000116273
687	ENSG00000188021
688	ENSG00000158578
689	ENSG00000105404
690	ENSG00000147144
691	ENSG00000102100
692	ENSG00000102312
693	ENSG00000065923
694	ENSG00000105711
695	ENSG00000101958
696	ENSG00000101916
697	ENSG00000105726
698	ENSG00000105671
699	ENSG00000105141
700	ENSG00000132010
701	ENSG00000079805
702	ENSG00000170950
703	ENSG00000172738
704	ENSG00000180720
705	ENSG00000135083
706	ENSG00000170613
707	ENSG00000083817
708	ENSG00000199053
709	ENSG00000199104
710	ENSG00000171617
711	ENSG00000043143
712	ENSG00000196465
713	ENSG00000186007
714	ENSG00000196188
715	ENSG00000152104
716	ENSG00000143502
717	ENSG00000155761
718	ENSG00000198523
719	ENSG00000120256
720	ENSG00000169508
721	ENSG00000135604
722	ENSG00000206422
723	ENSG00000185662
724	ENSG00000145860
725	ENSG00000187678
726	ENSG00000177103
727	ENSG00000089248
728	ENSG00000111785
729	ENSG00000170484
730	ENSG00000050438
731	ENSG00000087448
732	ENSG00000118307
733	ENSG00000004700
734	ENSG00000151490
735	ENSG00000162437
736	ENSG00000133083
737	ENSG00000162391
738	ENSG00000010810
739	ENSG00000146352
740	ENSG00000221031
741	ENSG00000276023
742	ENSG00000180875
743	ENSG00000169860
744	ENSG00000172572
745	ENSG00000060140
746	ENSG00000033867
747	ENSG00000101542
748	ENSG00000186409
749	ENSG00000041353
750	ENSG00000113838
751	ENSG00000165474
752	ENSG00000126500
753	ENSG00000086570
754	ENSG00000102575
755	ENSG00000079999
756	ENSG00000060566
757	ENSG00000011132
758	ENSG00000115286
759	ENSG00000134371
760	ENSG00000211590
761	ENSG00000204703
762	ENSG00000170624
763	ENSG00000196743
764	ENSG00000019582
765	ENSG00000083750
766	ENSG00000172943
767	ENSG00000063322
768	ENSG00000137674
769	ENSG00000120860
770	ENSG00000065135
771	ENSG00000121940
772	ENSG00000137992
773	ENSG00000199005
774	ENSG00000205279
775	ENSG00000053108
776	ENSG00000155329
777	ENSG00000063245
778	ENSG00000110400
779	ENSG00000173511
780	ENSG00000162298
781	ENSG00000174669
782	ENSG00000143294
783	ENSG00000143367
784	ENSG00000153560
785	ENSG00000210825
786	ENSG00000146090
787	ENSG00000145623
788	ENSG00000056097
789	ENSG00000185453
790	ENSG00000152578
791	ENSG00000145321
792	ENSG00000206530
793	ENSG00000061676
794	ENSG00000199012
795	ENSG00000183840
796	ENSG00000113734
797	ENSG00000214360
798	ENSG00000157796
799	ENSG00000109790
800	ENSG00000144355
801	ENSG00000006715
802	ENSG00000168303
803	ENSG00000199090
804	ENSG00000092421
805	ENSG00000152495
806	ENSG00000205765
807	ENSG00000166471
808	ENSG00000069018
809	ENSG00000105722
810	ENSG00000168005
811	ENSG00000125207
812	ENSG00000127329
813	ENSG00000111224
814	ENSG00000152348
815	ENSG00000152939
816	ENSG00000171004
817	ENSG00000102038
818	ENSG00000174225
819	ENSG00000162736
820	ENSG00000143297
821	ENSG00000160789
822	ENSG00000160688
823	ENSG00000160712
824	ENSG00000163263
825	ENSG00000198837
826	ENSG00000189171
827	ENSG00000242247
828	ENSG00000100084
829	ENSG00000100075
830	ENSG00000089123
831	ENSG00000100644
832	ENSG00000132639
833	ENSG00000088899
834	ENSG00000088882
835	ENSG00000101049
836	ENSG00000101457
837	ENSG00000197324
838	ENSG00000092203
839	ENSG00000154237
840	ENSG00000181027
841	ENSG00000182463
842	ENSG00000184009
843	ENSG00000130733
844	ENSG00000134954
845	ENSG00000167733
846	ENSG00000137502
847	ENSG00000131620
848	ENSG00000198598
849	ENSG00000152377
850	ENSG00000134982
851	ENSG00000177058
852	ENSG00000070193
853	ENSG00000182836
854	ENSG00000113569
855	ENSG00000133401
856	ENSG00000083838
857	ENSG00000105379
858	ENSG00000125676
859	ENSG00000175564
860	ENSG00000166407
861	ENSG00000151948
862	ENSG00000157782
863	ENSG00000171759
864	ENSG00000179520
865	ENSG00000186908
866	ENSG00000066117
867	ENSG00000207749
868	ENSG00000151379
869	ENSG00000113396
870	ENSG00000145777
871	ENSG00000104852
872	ENSG00000185633
873	ENSG00000166886
874	ENSG00000146469
875	ENSG00000112715
876	ENSG00000124571
877	ENSG00000186976
878	ENSG00000182541
879	ENSG00000140067
880	ENSG00000176635
881	ENSG00000125877
882	ENSG00000166913
883	ENSG00000198890
884	ENSG00000134352
885	ENSG00000112996
886	ENSG00000198046
887	ENSG00000105202
888	ENSG00000102218
889	ENSG00000205517
890	ENSG00000105088
891	ENSG00000165917
892	ENSG00000114631
893	ENSG00000181965
894	ENSG00000112081
895	ENSG00000175792
896	ENSG00000154767
897	ENSG00000139540
898	ENSG00000123342
899	ENSG00000188257
900	ENSG00000164941
901	ENSG00000114739
902	ENSG00000124839
903	ENSG00000151962
904	ENSG00000069812
905	ENSG00000164162
906	ENSG00000151012
907	ENSG00000020181
908	ENSG00000179796
909	ENSG00000124279
910	ENSG00000037474
911	ENSG00000184343
912	ENSG00000189060
913	ENSG00000173698
914	ENSG00000123143
915	ENSG00000149823
916	ENSG00000180818
917	ENSG00000167779
918	ENSG00000162739
919	ENSG00000163701
920	ENSG00000188452
921	ENSG00000144331
922	ENSG00000112874
923	ENSG00000173930
924	ENSG00000175471
925	ENSG00000145703
926	ENSG00000112851
927	ENSG00000123219
928	ENSG00000133275
929	ENSG00000137726
930	ENSG00000178878
931	ENSG00000111269
932	ENSG00000111674
933	ENSG00000125266
934	ENSG00000102452
935	ENSG00000138411
936	ENSG00000163848
937	ENSG00000009844
938	ENSG00000214595
939	ENSG00000204655
940	ENSG00000075275
941	ENSG00000127152
942	ENSG00000072110
943	ENSG00000089057
944	ENSG00000151812
945	ENSG00000165588
946	ENSG00000070269
947	ENSG00000088812
948	ENSG00000131981
949	ENSG00000125834
950	ENSG00000020577
951	ENSG00000207959
952	ENSG00000134827
953	ENSG00000068971
954	ENSG00000181234
955	ENSG00000086598
956	ENSG00000134183
957	ENSG00000169062
958	ENSG00000162456
959	ENSG00000188001
960	ENSG00000216077
961	ENSG00000164209
962	ENSG00000174136
963	ENSG00000164307
964	ENSG00000085365
965	ENSG00000164171
966	ENSG00000151881
967	ENSG00000164190
968	ENSG00000164237
969	ENSG00000126895
970	ENSG00000187664
971	ENSG00000221983
972	ENSG00000152049
973	ENSG00000244617
974	ENSG00000168070
975	ENSG00000162241
976	ENSG00000173227
977	ENSG00000155367
978	ENSG00000162695
979	ENSG00000156172
980	ENSG00000145832
981	ENSG00000181035
982	ENSG00000064607
983	ENSG00000099308
984	ENSG00000130313
985	ENSG00000160877
986	ENSG00000123144
987	ENSG00000017427
988	ENSG00000111666
989	ENSG00000008086
990	ENSG00000102054
991	ENSG00000007080
992	ENSG00000167483
993	ENSG00000127511
994	ENSG00000066336
995	ENSG00000110076
996	ENSG00000136052
997	ENSG00000151746
998	ENSG00000029153
999	ENSG00000143493
1000	ENSG00000136628
1001	ENSG00000154370
1002	ENSG00000168509
1003	ENSG00000116882
1004	ENSG00000118729
1005	ENSG00000134242
1006	ENSG00000188133
1007	ENSG00000186020
1008	ENSG00000173681
1009	ENSG00000110713
1010	ENSG00000135823
1011	ENSG00000135838
1012	ENSG00000116698
1013	ENSG00000171722
1014	ENSG00000180332
1015	ENSG00000166603
1016	ENSG00000180773
1017	ENSG00000149256
1018	ENSG00000196267
1019	ENSG00000105374
1020	ENSG00000182508
1021	ENSG00000157600
1022	ENSG00000160460
1023	ENSG00000123096
1024	ENSG00000174574
1025	ENSG00000138778
1026	ENSG00000163110
1027	ENSG00000155754
1028	ENSG00000164180
1029	ENSG00000198707
1030	ENSG00000167531
1031	ENSG00000005175
1032	ENSG00000092607
1033	ENSG00000117543
1034	ENSG00000117598
1035	ENSG00000122482
1036	ENSG00000118946
1037	ENSG00000136114
1038	ENSG00000075651
1039	ENSG00000169760
1040	ENSG00000114841
1041	ENSG00000131591
1042	ENSG00000197121
1043	ENSG00000119041
1044	ENSG00000078596
1045	ENSG00000169239
1046	ENSG00000004961
1047	ENSG00000071626
1048	ENSG00000204361
1049	ENSG00000150768
1050	ENSG00000139722
1051	ENSG00000130779
1052	ENSG00000158104
1053	ENSG00000175203
1054	ENSG00000160767
1055	ENSG00000114279
1056	ENSG00000132128
1057	ENSG00000182568
1058	ENSG00000198815
1059	ENSG00000155324
1060	ENSG00000134987
1061	ENSG00000164291
1062	ENSG00000166106
1063	ENSG00000120457
1064	ENSG00000134910
1065	ENSG00000133318
1066	ENSG00000133884
1067	ENSG00000111602
1068	ENSG00000197429
1069	ENSG00000206043
1070	ENSG00000132950
1071	ENSG00000090539
1072	ENSG00000113790
1073	ENSG00000049246
1074	ENSG00000173692
1075	ENSG00000154134
1076	ENSG00000204300
1077	ENSG00000105325
1078	ENSG00000172350
1079	ENSG00000256269
1080	ENSG00000095139
1081	ENSG00000175104
1082	ENSG00000133895
1083	ENSG00000167797
1084	ENSG00000175137
1085	ENSG00000088386
1086	ENSG00000066557
1087	ENSG00000088035
1088	ENSG00000079102
1089	ENSG00000151623
1090	ENSG00000137473
1091	ENSG00000047315
1092	ENSG00000144852
1093	ENSG00000145287
1094	ENSG00000018510
1095	ENSG00000219545
1096	ENSG00000187546
1097	ENSG00000055332
1098	ENSG00000124608
1099	ENSG00000166311
1100	ENSG00000135127
1101	ENSG00000204852
1102	ENSG00000134716
1103	ENSG00000119535
1104	ENSG00000132872
1105	ENSG00000116819
1106	ENSG00000157036
1107	ENSG00000127463
1108	ENSG00000168785
1109	ENSG00000115966
1110	ENSG00000138050
1111	ENSG00000103253
1112	ENSG00000156414
1113	ENSG00000100151
1114	ENSG00000100664
1115	ENSG00000140105
1116	ENSG00000054983
1117	ENSG00000161681
1118	ENSG00000197565
1119	ENSG00000187187
1120	ENSG00000110436
1121	ENSG00000198673
1122	ENSG00000135506
1123	ENSG00000166866
1124	ENSG00000135469
1125	ENSG00000135437
1126	ENSG00000110675
1127	ENSG00000022840
1128	ENSG00000205846
1129	ENSG00000058085
1130	ENSG00000157181
1131	ENSG00000102882
1132	ENSG00000130638
1133	ENSG00000099814
1134	ENSG00000100170
1135	ENSG00000178026
1136	ENSG00000125871
1137	ENSG00000125870
1138	ENSG00000126822
1139	ENSG00000101230
1140	ENSG00000101384
1141	ENSG00000125863
1142	ENSG00000182621
1143	ENSG00000165617
1144	ENSG00000139910
1145	ENSG00000092096
1146	ENSG00000215271
1147	ENSG00000158470
1148	ENSG00000207628
1149	ENSG00000199025
1150	ENSG00000105639
1151	ENSG00000196757
1152	ENSG00000183401
1153	ENSG00000129353
1154	ENSG00000182667
1155	ENSG00000205744
1156	ENSG00000276043
1157	ENSG00000166261
1158	ENSG00000077463
1159	ENSG00000141905
1160	ENSG00000239306
1161	ENSG00000173156
1162	ENSG00000213402
1163	ENSG00000180263
1164	ENSG00000165891
1165	ENSG00000143127
1166	ENSG00000163950
1167	ENSG00000167034
1168	ENSG00000127837
1169	ENSG00000138792
1170	ENSG00000077348
1171	ENSG00000134917
1172	ENSG00000184384
1173	ENSG00000139263
1174	ENSG00000117601
1175	ENSG00000179914
1176	ENSG00000116539
1177	ENSG00000173171
1178	ENSG00000114923
1179	ENSG00000104643
1180	ENSG00000171227
1181	ENSG00000236279
1182	ENSG00000005436
1183	ENSG00000163013
1184	ENSG00000071189
1185	ENSG00000025796
1186	ENSG00000205221
1187	ENSG00000084710
1188	ENSG00000105063
1189	ENSG00000111206
1190	ENSG00000173728
1191	ENSG00000162836
1192	ENSG00000179399
1193	ENSG00000117174
1194	ENSG00000136153
1195	ENSG00000175262
1196	ENSG00000104760
1197	ENSG00000088179
1198	ENSG00000121966
1199	ENSG00000158528
1200	ENSG00000004799
1201	ENSG00000006128
1202	ENSG00000102878
1203	ENSG00000137269
1204	ENSG00000181577
1205	ENSG00000099769
1206	ENSG00000250565
1207	ENSG00000125733
1208	ENSG00000110074
1209	ENSG00000137709
1210	ENSG00000172273
1211	ENSG00000171681
1212	ENSG00000134744
1213	ENSG00000154222
1214	ENSG00000204006
1215	ENSG00000117834
1216	ENSG00000122033
1217	ENSG00000198398
1218	ENSG00000101493
1219	ENSG00000001461
1220	ENSG00000116663
1221	ENSG00000170786
1222	ENSG00000008130
1223	ENSG00000169432
1224	ENSG00000082438
1225	ENSG00000158158
1226	ENSG00000130023
1227	ENSG00000164458
1228	ENSG00000239112
1229	ENSG00000176148
1230	ENSG00000120332
1231	ENSG00000000460
1232	ENSG00000143153
1233	ENSG00000240021
1234	ENSG00000116668
1235	ENSG00000197168
1236	ENSG00000120708
1237	ENSG00000152705
1238	ENSG00000165591
1239	ENSG00000173875
1240	ENSG00000167244
1241	ENSG00000135124
1242	ENSG00000171435
1243	ENSG00000173064
1244	ENSG00000170364
1245	ENSG00000163297
1246	ENSG00000114354
1247	ENSG00000163312
1248	ENSG00000204946
1249	ENSG00000226979
1250	ENSG00000103423
1251	ENSG00000127585
1252	ENSG00000198951
1253	ENSG00000167077
1254	ENSG00000165929
1255	ENSG00000144713
1256	ENSG00000189042
1257	ENSG00000130234
1258	ENSG00000146950
1259	ENSG00000165923
1260	ENSG00000172322
1261	ENSG00000042980
1262	ENSG00000168936
1263	ENSG00000188817
1264	ENSG00000168530
1265	ENSG00000116857
1266	ENSG00000134369
1267	ENSG00000129810
1268	ENSG00000163864
1269	ENSG00000130775
1270	ENSG00000147677
1271	ENSG00000104361
1272	ENSG00000155099
1273	ENSG00000055044
1274	ENSG00000196277
1275	ENSG00000168137
1276	ENSG00000005483
1277	ENSG00000130024
1278	ENSG00000164576
1279	ENSG00000110321
1280	ENSG00000186104
1281	ENSG00000129173
1282	ENSG00000121680
1283	ENSG00000183508
1284	ENSG00000197852
1285	ENSG00000189195
1286	ENSG00000117151
1287	ENSG00000120697
1288	ENSG00000133872
1289	ENSG00000168769
1290	ENSG00000138413
1291	ENSG00000163406
1292	ENSG00000145087
1293	ENSG00000138468
1294	ENSG00000185811
1295	ENSG00000003509
1296	ENSG00000166548
1297	ENSG00000065308
1298	ENSG00000124812
1299	ENSG00000244694
1300	ENSG00000159648
1301	ENSG00000178394
1302	ENSG00000182132
1303	ENSG00000113312
1304	ENSG00000167384
1305	ENSG00000105771
1306	ENSG00000179134
1307	ENSG00000134825
1308	ENSG00000133321
1309	ENSG00000173715
1310	ENSG00000187848
1311	ENSG00000111452
1312	ENSG00000196498
1313	ENSG00000111325
1314	ENSG00000087116
1315	ENSG00000184347
1316	ENSG00000177045
1317	ENSG00000001497
1318	ENSG00000130985
1319	ENSG00000174885
1320	ENSG00000135090
1321	ENSG00000139405
1322	ENSG00000179348
1323	ENSG00000122218
1324	ENSG00000160058
1325	ENSG00000168675
1326	ENSG00000161204
1327	ENSG00000162542
1328	ENSG00000205667
1329	ENSG00000171136
1330	ENSG00000109832
1331	ENSG00000137522
1332	ENSG00000074319
1333	ENSG00000189337
1334	ENSG00000144724
1335	ENSG00000144837
1336	ENSG00000163631
1337	ENSG00000182585
1338	ENSG00000213889
1339	ENSG00000273111
1340	ENSG00000110318
1341	ENSG00000174206
1342	ENSG00000057757
1343	ENSG00000117318
1344	ENSG00000147571
1345	ENSG00000130147
1346	ENSG00000160049
1347	ENSG00000180190
1348	ENSG00000109819
1349	ENSG00000071909
1350	ENSG00000115085
1351	ENSG00000128606
1352	ENSG00000130876
1353	ENSG00000166326
1354	ENSG00000149483
1355	ENSG00000162191
1356	ENSG00000174791
1357	ENSG00000135436
1358	ENSG00000134533
1359	ENSG00000132185
1360	ENSG00000168830
1361	ENSG00000111713
1362	ENSG00000162722
1363	ENSG00000094975
1364	ENSG00000186283
1365	ENSG00000073756
1366	ENSG00000187676
1367	ENSG00000162383
1368	ENSG00000132952
1369	ENSG00000164049
1370	ENSG00000159692
1371	ENSG00000179588
1372	ENSG00000205639
1373	ENSG00000102890
1374	ENSG00000146094
1375	ENSG00000102181
1376	ENSG00000069431
1377	ENSG00000134548
1378	ENSG00000188991
1379	ENSG00000111339
1380	ENSG00000174371
1381	ENSG00000185420
1382	ENSG00000007341
1383	ENSG00000085433
1384	ENSG00000078177
1385	ENSG00000115170
1386	ENSG00000183091
1387	ENSG00000153214
1388	ENSG00000204856
1389	ENSG00000004399
1390	ENSG00000139278
1391	ENSG00000135679
1392	ENSG00000174099
1393	ENSG00000143318
1394	ENSG00000163554
1395	ENSG00000158488
1396	ENSG00000143321
1397	ENSG00000163479
1398	ENSG00000121903
1399	ENSG00000175054
1400	ENSG00000121753
1401	ENSG00000154065
1402	ENSG00000196549
1403	ENSG00000212498
1404	ENSG00000165192
1405	ENSG00000179218
1406	ENSG00000095110
1407	ENSG00000134207
1408	ENSG00000143093
1409	ENSG00000197885
1410	ENSG00000123908
1411	ENSG00000176105
1412	ENSG00000173889
1413	ENSG00000104549
1414	ENSG00000173482
1415	ENSG00000164900
1416	ENSG00000214513
1417	ENSG00000158089
1418	ENSG00000170915
1419	ENSG00000131446
1420	ENSG00000158022
1421	ENSG00000147642
1422	ENSG00000155087
1423	ENSG00000114738
1424	ENSG00000071575
1425	ENSG00000125166
1426	ENSG00000186487
1427	ENSG00000183255
1428	ENSG00000169344
1429	ENSG00000213722
1430	ENSG00000103489
1431	ENSG00000168679
1432	ENSG00000179902
1433	ENSG00000116717
1434	ENSG00000168306
1435	ENSG00000144452
1436	ENSG00000171060
1437	ENSG00000031081
1438	ENSG00000004468
1439	ENSG00000144357
1440	ENSG00000168824
1441	ENSG00000127995
1442	ENSG00000106415
1443	ENSG00000074935
1444	ENSG00000136243
1445	ENSG00000115310
1446	ENSG00000146414
1447	ENSG00000157423
1448	ENSG00000080007
1449	ENSG00000118557
1450	ENSG00000170322
1451	ENSG00000149295
1452	ENSG00000163354
1453	ENSG00000143390
1454	ENSG00000163141
1455	ENSG00000152763
1456	ENSG00000116641
1457	ENSG00000120690
1458	ENSG00000127870
1459	ENSG00000142765
1460	ENSG00000090020
1461	ENSG00000142751
1462	ENSG00000138686
1463	ENSG00000115414
1464	ENSG00000198130
1465	ENSG00000198133
1466	ENSG00000145882
1467	ENSG00000152700
1468	ENSG00000153071
1469	ENSG00000167645
1470	ENSG00000091482
1471	ENSG00000129170
1472	ENSG00000150403
1473	ENSG00000198691
1474	ENSG00000167653
1475	ENSG00000158006
1476	ENSG00000109794
1477	ENSG00000133739
1478	ENSG00000164113
1479	ENSG00000127831
1480	ENSG00000127838
1481	ENSG00000114933
1482	ENSG00000170417
1483	ENSG00000103066
1484	ENSG00000124743
1485	ENSG00000140854
1486	ENSG00000180113
1487	ENSG00000204385
1488	ENSG00000204614
1489	ENSG00000179583
1490	ENSG00000207934
1491	ENSG00000145864
1492	ENSG00000174989
1493	ENSG00000151176
1494	ENSG00000151164
1495	ENSG00000151136
1496	ENSG00000150457
1497	ENSG00000165480
1498	ENSG00000187147
1499	ENSG00000171790
1500	ENSG00000175130
1501	ENSG00000152977
1502	ENSG00000277494
1503	ENSG00000171509
1504	ENSG00000061918
1505	ENSG00000171560
1506	ENSG00000179542
1507	ENSG00000163873
1508	ENSG00000158163
1509	ENSG00000114126
1510	ENSG00000172888
1511	ENSG00000151718
1512	ENSG00000153561
1513	ENSG00000152291
1514	ENSG00000112038
1515	ENSG00000153721
1516	ENSG00000128563
1517	ENSG00000166451
1518	ENSG00000131263
1519	ENSG00000102003
1520	ENSG00000196361
1521	ENSG00000110042
1522	ENSG00000133328
1523	ENSG00000123358
1524	ENSG00000161798
1525	ENSG00000139174
1526	ENSG00000110888
1527	ENSG00000139734
1528	ENSG00000163958
1529	ENSG00000117602
1530	ENSG00000163825
1531	ENSG00000165046
1532	ENSG00000147535
1533	ENSG00000142609
1534	ENSG00000176293
1535	ENSG00000181392
1536	ENSG00000110931
1537	ENSG00000110871
1538	ENSG00000117054
1539	ENSG00000117859
1540	ENSG00000187801
1541	ENSG00000104689
1542	ENSG00000103404
1543	ENSG00000205643
1544	ENSG00000186998
1545	ENSG00000157379
1546	ENSG00000054803
1547	ENSG00000124225
1548	ENSG00000131871
1549	ENSG00000197114
1550	ENSG00000181026
1551	ENSG00000183655
1552	ENSG00000196132
1553	ENSG00000170776
1554	ENSG00000177082
1555	ENSG00000109906
1556	ENSG00000110921
1557	ENSG00000111647
1558	ENSG00000177463
1559	ENSG00000111052
1560	ENSG00000117650
1561	ENSG00000203697
1562	ENSG00000163050
1563	ENSG00000167701
1564	ENSG00000163710
1565	ENSG00000185122
1566	ENSG00000200656
1567	ENSG00000012211
1568	ENSG00000161888
1569	ENSG00000149050
1570	ENSG00000006118
1571	ENSG00000185610
1572	ENSG00000002016
1573	ENSG00000180287
1574	ENSG00000153207
1575	ENSG00000185860
1576	ENSG00000162704
1577	ENSG00000121481
1578	ENSG00000026751
1579	ENSG00000130856
1580	ENSG00000117472
1581	ENSG00000176225
1582	ENSG00000117640
1583	ENSG00000164105
1584	ENSG00000104237
1585	ENSG00000163694
1586	ENSG00000221479
1587	ENSG00000062282
1588	ENSG00000137491
1589	ENSG00000055732
1590	ENSG00000137965
1591	ENSG00000186047
1592	ENSG00000050628
1593	ENSG00000102531
1594	ENSG00000018408
1595	ENSG00000084628
1596	ENSG00000053747
1597	ENSG00000114859
1598	ENSG00000163681
1599	ENSG00000138798
1600	ENSG00000164659
1601	ENSG00000118690
1602	ENSG00000160193
1603	ENSG00000113262
1604	ENSG00000131507
1605	ENSG00000113108
1606	ENSG00000105122
1607	ENSG00000149532
1608	ENSG00000070047
1609	ENSG00000111667
1610	ENSG00000010295
1611	ENSG00000162946
1612	ENSG00000082126
1613	ENSG00000115993
1614	ENSG00000138472
1615	ENSG00000170035
1616	ENSG00000152785
1617	ENSG00000078098
1618	ENSG00000123609
1619	ENSG00000100360
1620	ENSG00000136688
1621	ENSG00000144152
1622	ENSG00000196937
1623	ENSG00000152380
1624	ENSG00000083312
1625	ENSG00000126233
1626	ENSG00000082701
1627	ENSG00000156136
1628	ENSG00000124882
1629	ENSG00000144821
1630	ENSG00000144820
1631	ENSG00000164691
1632	ENSG00000115282
1633	ENSG00000086300
1634	ENSG00000196975
1635	ENSG00000154269
1636	ENSG00000173163
1637	ENSG00000112378
1638	ENSG00000024862
1639	ENSG00000164418
1640	ENSG00000152034
1641	ENSG00000146833
1642	ENSG00000174951
1643	ENSG00000130734
1644	ENSG00000151148
1645	ENSG00000110887
1646	ENSG00000162618
1647	ENSG00000142733
1648	ENSG00000131773
1649	ENSG00000169964
1650	ENSG00000171557
1651	ENSG00000007923
1652	ENSG00000173540
1653	ENSG00000135916
1654	ENSG00000109381
1655	ENSG00000106066
1656	ENSG00000162924
1657	ENSG00000094880
1658	ENSG00000113583
1659	ENSG00000173926
1660	ENSG00000151422
1661	ENSG00000120798
1662	ENSG00000187715
1663	ENSG00000163913
1664	ENSG00000143815
1665	ENSG00000136999
1666	ENSG00000060971
1667	ENSG00000179002
1668	ENSG00000164038
1669	ENSG00000173706
1670	ENSG00000173610
1671	ENSG00000161048
1672	ENSG00000125337
1673	ENSG00000123505
1674	ENSG00000114956
1675	ENSG00000153790
1676	ENSG00000005020
1677	ENSG00000124813
1678	ENSG00000149923
1679	ENSG00000199107
1680	ENSG00000113327
1681	ENSG00000055163
1682	ENSG00000011083
1683	ENSG00000120709
1684	ENSG00000198961
1685	ENSG00000113356
1686	ENSG00000147124
1687	ENSG00000188766
1688	ENSG00000135801
1689	ENSG00000071991
1690	ENSG00000159214
1691	ENSG00000206559
1692	ENSG00000183287
1693	ENSG00000091157
1694	ENSG00000117013
1695	ENSG00000176624
1696	ENSG00000163909
1697	ENSG00000118849
1698	ENSG00000105339
1699	ENSG00000077549
1700	ENSG00000114742
1701	ENSG00000121210
1702	ENSG00000162300
1703	ENSG00000197905
1704	ENSG00000143032
1705	ENSG00000174473
1706	ENSG00000154447
1707	ENSG00000135917
1708	ENSG00000018189
1709	ENSG00000178033
1710	ENSG00000105866
1711	ENSG00000153814
1712	ENSG00000198380
1713	ENSG00000136193
1714	ENSG00000180347
1715	ENSG00000143870
1716	ENSG00000115761
1717	ENSG00000112077
1718	ENSG00000171587
1719	ENSG00000160185
1720	ENSG00000102978
1721	ENSG00000087253
1722	ENSG00000139737
1723	ENSG00000136111
1724	ENSG00000136141
1725	ENSG00000116675
1726	ENSG00000109762
1727	ENSG00000183888
1728	ENSG00000065526
1729	ENSG00000147592
1730	ENSG00000163608
1731	ENSG00000180354
1732	ENSG00000011426
1733	ENSG00000167011
1734	ENSG00000112249
1735	ENSG00000277481
1736	ENSG00000164627
1737	ENSG00000164849
1738	ENSG00000142459
1739	ENSG00000166086
1740	ENSG00000198488
1741	ENSG00000175575
1742	ENSG00000135097
1743	ENSG00000077585
1744	ENSG00000152061
1745	ENSG00000155380
1746	ENSG00000121931
1747	ENSG00000172461
1748	ENSG00000165494
1749	ENSG00000167332
1750	ENSG00000111783
1751	ENSG00000117592
1752	ENSG00000117479
1753	ENSG00000143190
1754	ENSG00000143578
1755	ENSG00000158786
1756	ENSG00000116670
1757	ENSG00000163359
1758	ENSG00000196104
1759	ENSG00000054523
1760	ENSG00000151617
1761	ENSG00000112584
1762	ENSG00000153922
1763	ENSG00000104946
1764	ENSG00000137960
1765	ENSG00000117394
1766	ENSG00000171960
1767	ENSG00000171793
1768	ENSG00000131370
1769	ENSG00000188800
1770	ENSG00000066405
1771	ENSG00000116871
1772	ENSG00000135902
1773	ENSG00000163273
1774	ENSG00000130762
1775	ENSG00000163638
1776	ENSG00000175445
1777	ENSG00000203872
1778	ENSG00000087245
1779	ENSG00000175894
1780	ENSG00000112658
1781	ENSG00000204713
1782	ENSG00000025708
1783	ENSG00000100241
1784	ENSG00000100239
1785	ENSG00000167968
1786	ENSG00000007520
1787	ENSG00000128408
1788	ENSG00000100055
1789	ENSG00000150764
1790	ENSG00000099864
1791	ENSG00000105556
1792	ENSG00000152402
1793	ENSG00000134343
1794	ENSG00000135387
1795	ENSG00000135362
1796	ENSG00000139344
1797	ENSG00000163539
1798	ENSG00000154814
1799	ENSG00000044012
1800	ENSG00000177511
1801	ENSG00000101751
1802	ENSG00000187323
1803	ENSG00000116983
1804	ENSG00000177468
1805	ENSG00000158985
1806	ENSG00000164308
1807	ENSG00000077458
1808	ENSG00000168876
1809	ENSG00000109861
1810	ENSG00000149196
1811	ENSG00000118369
1812	ENSG00000214517
1813	ENSG00000054965
1814	ENSG00000167311
1815	ENSG00000176945
1816	ENSG00000161217
1817	ENSG00000256463
1818	ENSG00000145012
1819	ENSG00000196449
1820	ENSG00000156983
1821	ENSG00000159917
1822	ENSG00000090013
1823	ENSG00000196553
1824	ENSG00000099804
1825	ENSG00000165685
1826	ENSG00000126838
1827	ENSG00000171357
1828	ENSG00000130772
1829	ENSG00000031698
1830	ENSG00000163516
1831	ENSG00000204217
1832	ENSG00000151576
1833	ENSG00000163075
1834	ENSG00000158525
1835	ENSG00000153094
1836	ENSG00000172985
1837	ENSG00000145794
1838	ENSG00000104969
1839	ENSG00000110171
1840	ENSG00000132275
1841	ENSG00000133794
1842	ENSG00000149100
1843	ENSG00000134574
1844	ENSG00000204710
1845	ENSG00000167550
1846	ENSG00000143164
1847	ENSG00000143248
1848	ENSG00000162687
1849	ENSG00000143862
1850	ENSG00000198492
1851	ENSG00000151615
1852	ENSG00000003989
1853	ENSG00000164031
1854	ENSG00000163328
1855	ENSG00000238344
1856	ENSG00000179256
1857	ENSG00000180879
1858	ENSG00000211514
1859	ENSG00000178235
1860	ENSG00000175449
1861	ENSG00000164309
1862	ENSG00000145685
1863	ENSG00000049883
1864	ENSG00000189420
1865	ENSG00000175224
1866	ENSG00000175463
1867	ENSG00000110711
1868	ENSG00000180176
1869	ENSG00000136051
1870	ENSG00000139352
1871	ENSG00000256870
1872	ENSG00000057704
1873	ENSG00000172771
1874	ENSG00000070759
1875	ENSG00000141447
1876	ENSG00000028137
1877	ENSG00000010319
1878	ENSG00000105697
1879	ENSG00000197580
1880	ENSG00000123338
1881	ENSG00000160753
1882	ENSG00000073282
1883	ENSG00000196517
1884	ENSG00000153551
1885	ENSG00000134444
1886	ENSG00000174738
1887	ENSG00000144597
1888	ENSG00000187815
1889	ENSG00000169251
1890	ENSG00000165030
1891	ENSG00000196632
1892	ENSG00000123815
1893	ENSG00000101871
1894	ENSG00000105708
1895	ENSG00000121361
1896	ENSG00000111711
1897	ENSG00000117600
1898	ENSG00000102524
1899	ENSG00000058866
1900	ENSG00000132554
1901	ENSG00000183090
1902	ENSG00000104368
1903	ENSG00000104221
1904	ENSG00000147475
1905	ENSG00000168374
1906	ENSG00000160145
1907	ENSG00000164889
1908	ENSG00000074054
1909	ENSG00000146263
1910	ENSG00000105738
1911	ENSG00000188227
1912	ENSG00000134539
1913	ENSG00000177675
1914	ENSG00000105245
1915	ENSG00000160392
1916	ENSG00000178982
1917	ENSG00000147041
1918	ENSG00000196455
1919	ENSG00000117148
1920	ENSG00000116254
1921	ENSG00000091879
1922	ENSG00000178074
1923	ENSG00000144802
1924	ENSG00000163492
1925	ENSG00000080822
1926	ENSG00000175161
1927	ENSG00000106245
1928	ENSG00000184924
1929	ENSG00000180440
1930	ENSG00000186812
1931	ENSG00000165675
1932	ENSG00000142512
1933	ENSG00000062822
1934	ENSG00000003096
1935	ENSG00000134376
1936	ENSG00000132294
1937	ENSG00000112182
1938	ENSG00000170537
1939	ENSG00000073146
1940	ENSG00000111846
1941	ENSG00000168398
1942	ENSG00000119718
1943	ENSG00000093010
1944	ENSG00000093072
1945	ENSG00000183813
1946	ENSG00000164609
1947	ENSG00000116584
1948	ENSG00000175600
1949	ENSG00000140675
1950	ENSG00000080815
1951	ENSG00000165807
1952	ENSG00000088836
1953	ENSG00000082397
1954	ENSG00000179163
1955	ENSG00000147676
1956	ENSG00000078070
1957	ENSG00000205268
1958	ENSG00000114650
1959	ENSG00000188042
1960	ENSG00000125386
1961	ENSG00000144711
1962	ENSG00000132182
1963	ENSG00000115520
1964	ENSG00000154764
1965	ENSG00000134852
1966	ENSG00000109265
1967	ENSG00000111834
1968	ENSG00000124357
1969	ENSG00000082898
1970	ENSG00000138083
1971	ENSG00000057935
1972	ENSG00000183023
1973	ENSG00000005189
1974	ENSG00000157106
1975	ENSG00000091262
1976	ENSG00000162086
1977	ENSG00000168994
1978	ENSG00000138741
1979	ENSG00000168237
1980	ENSG00000182263
1981	ENSG00000146918
1982	ENSG00000172331
1983	ENSG00000112365
1984	ENSG00000155111
1985	ENSG00000005108
1986	ENSG00000112406
1987	ENSG00000058404
1988	ENSG00000196367
1989	ENSG00000121274
1990	ENSG00000156860
1991	ENSG00000140022
1992	ENSG00000182732
1993	ENSG00000173825
1994	ENSG00000175489
1995	ENSG00000078902
1996	ENSG00000141449
1997	ENSG00000167632
1998	ENSG00000096080
1999	ENSG00000183826
[truncated: 9,678 more rows]
