# Supplementary material for: Conservation of cell-intrinsic immune responses in diverse nonhuman primate species
Source: Life Sci Alliance. 2019 Oct 24;2(5):e201900495. doi: 10.26508/lsa.201900495 (PMC6814850; doi:10.26508/lsa.201900495)
Supplement: Supplementary file 5 [file LSA-2019-00495_Supplemental_Data_2.xls]

## Sheet: DatasetS2
	x
1	ENSG00000001626
2	ENSG00000003400
3	ENSG00000003402
4	ENSG00000005100
5	ENSG00000005884
6	ENSG00000006062
7	ENSG00000006652
8	ENSG00000007171
9	ENSG00000007908
10	ENSG00000007952
11	ENSG00000008438
12	ENSG00000010017
13	ENSG00000011422
14	ENSG00000011465
15	ENSG00000012124
16	ENSG00000012504
17	ENSG00000015171
18	ENSG00000015475
19	ENSG00000017427
20	ENSG00000019169
21	ENSG00000020633
22	ENSG00000021852
23	ENSG00000025434
24	ENSG00000026751
25	ENSG00000027697
26	ENSG00000028137
27	ENSG00000030582
28	ENSG00000033800
29	ENSG00000036672
30	ENSG00000037280
31	ENSG00000038945
32	ENSG00000039537
33	ENSG00000049130
34	ENSG00000049249
35	ENSG00000050730
36	ENSG00000050748
37	ENSG00000050820
38	ENSG00000051382
39	ENSG00000051523
40	ENSG00000055332
41	ENSG00000056558
42	ENSG00000057663
43	ENSG00000064012
44	ENSG00000065135
45	ENSG00000066044
46	ENSG00000066336
47	ENSG00000067182
48	ENSG00000068308
49	ENSG00000069667
50	ENSG00000070495
51	ENSG00000070808
52	ENSG00000071575
53	ENSG00000072062
54	ENSG00000072310
55	ENSG00000072736
56	ENSG00000072818
57	ENSG00000073060
58	ENSG00000073282
59	ENSG00000073584
60	ENSG00000073754
61	ENSG00000073756
62	ENSG00000074660
63	ENSG00000075213
64	ENSG00000075702
65	ENSG00000076984
66	ENSG00000077150
67	ENSG00000077238
68	ENSG00000078043
69	ENSG00000078142
70	ENSG00000078747
71	ENSG00000078900
72	ENSG00000078902
73	ENSG00000079277
74	ENSG00000079785
75	ENSG00000080503
76	ENSG00000080802
77	ENSG00000081237
78	ENSG00000082512
79	ENSG00000082701
80	ENSG00000083799
81	ENSG00000084093
82	ENSG00000085382
83	ENSG00000085511
84	ENSG00000085978
85	ENSG00000087085
86	ENSG00000087253
87	ENSG00000087470
88	ENSG00000088827
89	ENSG00000088926
90	ENSG00000089041
91	ENSG00000089127
92	ENSG00000089685
93	ENSG00000089723
94	ENSG00000089902
95	ENSG00000090339
96	ENSG00000090432
97	ENSG00000091592
98	ENSG00000091972
99	ENSG00000092009
100	ENSG00000092067
101	ENSG00000092445
102	ENSG00000092531
103	ENSG00000093167
104	ENSG00000095015
105	ENSG00000095970
106	ENSG00000096433
107	ENSG00000100030
108	ENSG00000100142
109	ENSG00000100292
110	ENSG00000100345
111	ENSG00000100368
112	ENSG00000100385
113	ENSG00000100448
114	ENSG00000100505
115	ENSG00000100600
116	ENSG00000100604
117	ENSG00000100644
118	ENSG00000100697
119	ENSG00000100784
120	ENSG00000100811
121	ENSG00000100906
122	ENSG00000100968
123	ENSG00000100979
124	ENSG00000100985
125	ENSG00000101096
126	ENSG00000101182
127	ENSG00000101255
128	ENSG00000101347
129	ENSG00000101871
130	ENSG00000101916
131	ENSG00000102003
132	ENSG00000102010
133	ENSG00000102034
134	ENSG00000102103
135	ENSG00000102837
136	ENSG00000102871
137	ENSG00000102908
138	ENSG00000102970
139	ENSG00000102974
140	ENSG00000103266
141	ENSG00000103490
142	ENSG00000103653
143	ENSG00000103769
144	ENSG00000103811
145	ENSG00000104312
146	ENSG00000104365
147	ENSG00000104856
148	ENSG00000105229
149	ENSG00000105245
150	ENSG00000105397
151	ENSG00000105639
152	ENSG00000105697
153	ENSG00000105810
154	ENSG00000105939
155	ENSG00000105974
156	ENSG00000106052
157	ENSG00000106100
158	ENSG00000106366
159	ENSG00000106785
160	ENSG00000106789
161	ENSG00000106804
162	ENSG00000106948
163	ENSG00000107201
164	ENSG00000107643
165	ENSG00000107968
166	ENSG00000108395
167	ENSG00000108599
168	ENSG00000108702
169	ENSG00000108883
170	ENSG00000108984
171	ENSG00000109320
172	ENSG00000109458
173	ENSG00000109471
174	ENSG00000109819
175	ENSG00000109906
176	ENSG00000110057
177	ENSG00000110395
178	ENSG00000110711
179	ENSG00000110931
180	ENSG00000110944
181	ENSG00000111087
182	ENSG00000111266
183	ENSG00000111331
184	ENSG00000111335
185	ENSG00000111424
186	ENSG00000111537
187	ENSG00000111653
188	ENSG00000111679
189	ENSG00000111732
190	ENSG00000112062
191	ENSG00000112115
192	ENSG00000112116
193	ENSG00000112249
194	ENSG00000112343
195	ENSG00000112715
196	ENSG00000112936
197	ENSG00000113302
198	ENSG00000113580
199	ENSG00000113595
200	ENSG00000113600
201	ENSG00000113905
202	ENSG00000114030
203	ENSG00000114166
204	ENSG00000114316
205	ENSG00000114353
206	ENSG00000114416
207	ENSG00000114737
208	ENSG00000115008
209	ENSG00000115165
210	ENSG00000115267
211	ENSG00000115355
212	ENSG00000115415
213	ENSG00000115590
214	ENSG00000115594
215	ENSG00000115598
216	ENSG00000115604
217	ENSG00000115966
218	ENSG00000116044
219	ENSG00000116133
220	ENSG00000116525
221	ENSG00000116688
222	ENSG00000116711
223	ENSG00000116741
224	ENSG00000116977
225	ENSG00000117090
226	ENSG00000117322
227	ENSG00000117595
228	ENSG00000117632
229	ENSG00000118260
230	ENSG00000118503
231	ENSG00000118520
232	ENSG00000118689
233	ENSG00000118785
234	ENSG00000119326
235	ENSG00000119333
236	ENSG00000119401
237	ENSG00000119508
238	ENSG00000119917
239	ENSG00000119922
240	ENSG00000120217
241	ENSG00000120659
242	ENSG00000120690
243	ENSG00000120833
244	ENSG00000120899
245	ENSG00000121060
246	ENSG00000121361
247	ENSG00000121858
248	ENSG00000121879
249	ENSG00000121966
250	ENSG00000122779
251	ENSG00000123143
252	ENSG00000123338
253	ENSG00000123838
254	ENSG00000123843
255	ENSG00000124145
256	ENSG00000124256
257	ENSG00000124391
258	ENSG00000124507
259	ENSG00000124602
260	ENSG00000124789
261	ENSG00000125538
262	ENSG00000125730
263	ENSG00000125798
264	ENSG00000125826
265	ENSG00000126353
266	ENSG00000126456
267	ENSG00000126457
268	ENSG00000126561
269	ENSG00000126759
270	ENSG00000126883
271	ENSG00000127191
272	ENSG00000127241
273	ENSG00000127318
274	ENSG00000127616
275	ENSG00000127666
276	ENSG00000127837
277	ENSG00000128340
278	ENSG00000128604
279	ENSG00000129315
280	ENSG00000129351
281	ENSG00000129667
282	ENSG00000130159
283	ENSG00000130234
284	ENSG00000130303
285	ENSG00000130726
286	ENSG00000130768
287	ENSG00000131203
288	ENSG00000131323
289	ENSG00000131378
290	ENSG00000131788
291	ENSG00000131981
292	ENSG00000132109
293	ENSG00000132170
294	ENSG00000132274
295	ENSG00000132357
296	ENSG00000132466
297	ENSG00000132703
298	ENSG00000132842
299	ENSG00000133265
300	ENSG00000133661
301	ENSG00000133710
302	ENSG00000133961
303	ENSG00000134061
304	ENSG00000134070
305	ENSG00000134245
306	ENSG00000134253
307	ENSG00000134321
308	ENSG00000134352
309	ENSG00000134489
310	ENSG00000134759
311	ENSG00000134900
312	ENSG00000134954
313	ENSG00000135018
314	ENSG00000135046
315	ENSG00000135148
316	ENSG00000135218
317	ENSG00000135341
318	ENSG00000135387
319	ENSG00000135404
320	ENSG00000135828
321	ENSG00000135829
322	ENSG00000136436
323	ENSG00000136560
324	ENSG00000136574
325	ENSG00000136631
326	ENSG00000136634
327	ENSG00000136848
328	ENSG00000137033
329	ENSG00000137161
330	ENSG00000137265
331	ENSG00000137275
332	ENSG00000137673
333	ENSG00000137752
334	ENSG00000137801
335	ENSG00000137834
336	ENSG00000137845
337	ENSG00000137857
338	ENSG00000138378
339	ENSG00000138448
340	ENSG00000138646
341	ENSG00000138670
342	ENSG00000138684
343	ENSG00000138755
344	ENSG00000138814
345	ENSG00000139193
346	ENSG00000139218
347	ENSG00000139370
348	ENSG00000139625
349	ENSG00000139687
350	ENSG00000139946
351	ENSG00000140279
352	ENSG00000140368
353	ENSG00000140379
354	ENSG00000140464
355	ENSG00000140853
356	ENSG00000140968
357	ENSG00000141367
358	ENSG00000141448
359	ENSG00000141480
360	ENSG00000141510
361	ENSG00000141569
362	ENSG00000141646
363	ENSG00000142185
364	ENSG00000142208
365	ENSG00000142224
366	ENSG00000142405
367	ENSG00000142512
368	ENSG00000142748
369	ENSG00000142867
370	ENSG00000143119
371	ENSG00000143365
372	ENSG00000143376
373	ENSG00000143387
374	ENSG00000143507
375	ENSG00000143627
376	ENSG00000143801
377	ENSG00000144802
378	ENSG00000145192
379	ENSG00000145335
380	ENSG00000145386
381	ENSG00000145604
382	ENSG00000145675
383	ENSG00000145824
384	ENSG00000145839
385	ENSG00000145901
386	ENSG00000146054
387	ENSG00000146094
388	ENSG00000146232
389	ENSG00000146243
390	ENSG00000146477
391	ENSG00000146648
392	ENSG00000147573
393	ENSG00000147852
394	ENSG00000148344
395	ENSG00000148400
396	ENSG00000148498
397	ENSG00000149131
398	ENSG00000149923
399	ENSG00000150093
400	ENSG00000150630
401	ENSG00000150995
402	ENSG00000151090
403	ENSG00000151491
404	ENSG00000151702
405	ENSG00000152503
406	ENSG00000152778
407	ENSG00000153208
408	ENSG00000153563
409	ENSG00000154188
410	ENSG00000154229
411	ENSG00000154589
412	ENSG00000155508
413	ENSG00000155629
414	ENSG00000155846
415	ENSG00000155890
416	ENSG00000155897
417	ENSG00000157131
418	ENSG00000157514
419	ENSG00000158022
420	ENSG00000158077
421	ENSG00000158125
422	ENSG00000158169
423	ENSG00000158270
424	ENSG00000158473
425	ENSG00000159069
426	ENSG00000159128
427	ENSG00000159189
428	ENSG00000159200
429	ENSG00000159461
430	ENSG00000160179
431	ENSG00000160224
432	ENSG00000160255
433	ENSG00000160339
434	ENSG00000160360
435	ENSG00000160505
436	ENSG00000160703
437	ENSG00000160710
438	ENSG00000160753
439	ENSG00000161011
440	ENSG00000161031
441	ENSG00000161634
442	ENSG00000161640
443	ENSG00000162434
444	ENSG00000162711
445	ENSG00000162722
446	ENSG00000162723
447	ENSG00000162739
448	ENSG00000162772
449	ENSG00000162889
450	ENSG00000162924
451	ENSG00000163131
452	ENSG00000163154
453	ENSG00000163218
454	ENSG00000163220
455	ENSG00000163221
456	ENSG00000163517
457	ENSG00000163519
458	ENSG00000163565
459	ENSG00000163568
460	ENSG00000163599
461	ENSG00000163701
462	ENSG00000163874
463	ENSG00000163932
464	ENSG00000164022
465	ENSG00000164047
466	ENSG00000164078
467	ENSG00000164136
468	ENSG00000164176
469	ENSG00000164220
470	ENSG00000164307
471	ENSG00000164327
472	ENSG00000164342
473	ENSG00000164485
474	ENSG00000164733
475	ENSG00000164754
476	ENSG00000164946
477	ENSG00000165025
478	ENSG00000165029
479	ENSG00000165030
480	ENSG00000165168
481	ENSG00000165272
482	ENSG00000165416
483	ENSG00000165527
484	ENSG00000165682
485	ENSG00000165699
486	ENSG00000165732
487	ENSG00000165806
488	ENSG00000166086
489	ENSG00000166090
490	ENSG00000166135
491	ENSG00000166436
492	ENSG00000166523
493	ENSG00000166598
494	ENSG00000166851
495	ENSG00000166888
496	ENSG00000166949
497	ENSG00000167207
498	ENSG00000167323
499	ENSG00000167601
500	ENSG00000167748
501	ENSG00000167851
502	ENSG00000167965
503	ENSG00000167984
504	ENSG00000168036
505	ENSG00000168256
506	ENSG00000168310
507	ENSG00000168398
508	ENSG00000168610
509	ENSG00000168685
510	ENSG00000168703
511	ENSG00000168769
512	ENSG00000168811
513	ENSG00000168918
514	ENSG00000169032
515	ENSG00000169245
516	ENSG00000169252
517	ENSG00000169306
518	ENSG00000169347
519	ENSG00000169398
520	ENSG00000169564
521	ENSG00000169896
522	ENSG00000169946
523	ENSG00000170458
524	ENSG00000170542
525	ENSG00000170677
526	ENSG00000171109
527	ENSG00000171132
528	ENSG00000171206
529	ENSG00000171487
530	ENSG00000171747
531	ENSG00000171791
532	ENSG00000172175
533	ENSG00000172183
534	ENSG00000172243
535	ENSG00000172531
536	ENSG00000172936
537	ENSG00000173039
538	ENSG00000173369
539	ENSG00000173572
540	ENSG00000173757
541	ENSG00000174136
542	ENSG00000174292
543	ENSG00000174516
544	ENSG00000174697
545	ENSG00000174840
546	ENSG00000174885
547	ENSG00000174953
548	ENSG00000175104
549	ENSG00000175197
550	ENSG00000175567
551	ENSG00000176095
552	ENSG00000176170
553	ENSG00000176919
554	ENSG00000177119
555	ENSG00000177169
556	ENSG00000178035
557	ENSG00000178078
558	ENSG00000178209
559	ENSG00000178607
560	ENSG00000178952
561	ENSG00000179262
562	ENSG00000179387
563	ENSG00000179526
564	ENSG00000179588
565	ENSG00000179873
566	ENSG00000180228
567	ENSG00000181092
568	ENSG00000181104
569	ENSG00000181381
570	ENSG00000181481
571	ENSG00000181788
572	ENSG00000181852
573	ENSG00000182492
574	ENSG00000182979
575	ENSG00000183258
576	ENSG00000183486
577	ENSG00000183625
578	ENSG00000183735
579	ENSG00000183763
580	ENSG00000183813
581	ENSG00000183873
582	ENSG00000183918
583	ENSG00000184557
584	ENSG00000184584
585	ENSG00000185122
586	ENSG00000185187
587	ENSG00000185499
588	ENSG00000185507
589	ENSG00000185559
590	ENSG00000185920
591	ENSG00000186074
592	ENSG00000186350
593	ENSG00000186480
594	ENSG00000186810
595	ENSG00000186891
596	ENSG00000187266
597	ENSG00000187522
598	ENSG00000187555
599	ENSG00000187688
600	ENSG00000187796
601	ENSG00000188257
602	ENSG00000188313
603	ENSG00000188747
604	ENSG00000188827
605	ENSG00000188906
606	ENSG00000196415
607	ENSG00000196470
608	ENSG00000196628
609	ENSG00000196954
610	ENSG00000196975
611	ENSG00000197046
612	ENSG00000197122
613	ENSG00000197272
614	ENSG00000197442
615	ENSG00000197561
616	ENSG00000197646
617	ENSG00000197769
618	ENSG00000197885
619	ENSG00000197943
620	ENSG00000197992
621	ENSG00000198001
622	ENSG00000198060
623	ENSG00000198612
624	ENSG00000198794
625	ENSG00000198873
626	ENSG00000198911
627	ENSG00000198933
628	ENSG00000204103
629	ENSG00000204305
630	ENSG00000204371
631	ENSG00000204482
632	ENSG00000204610
633	ENSG00000204671
634	ENSG00000204713
635	ENSG00000205846
636	ENSG00000206557
637	ENSG00000207563
638	ENSG00000207942
639	ENSG00000208027
640	ENSG00000213281
641	ENSG00000213341
642	ENSG00000213658
643	ENSG00000213886
644	ENSG00000213928
645	ENSG00000215301
646	ENSG00000215991
647	ENSG00000232810
648	ENSG00000234127
649	ENSG00000240972
650	ENSG00000253729
651	ENSG00000254087
652	ENSG00000263528
653	ENSG00000264522
654	ENSG00000276365
655	ENSG00000284440
656	ENSG00000284567
