# Supplementary material for: Conservation of cell-intrinsic immune responses in diverse nonhuman primate species
Source: Life Sci Alliance. 2019 Oct 24;2(5):e201900495. doi: 10.26508/lsa.201900495 (PMC6814850; doi:10.26508/lsa.201900495)
Supplement: Supplementary file 6 [file LSA-2019-00495_Supplemental_Data_3.zip]

Archive with 41 entries (38 files):
- DatasetS3/
- DatasetS3/.DS_Store
- __MACOSX/
- __MACOSX/DatasetS3/
- __MACOSX/DatasetS3/._.DS_Store
- DatasetS3/2019-07-06 human_treated_v_mock_related_bonobo HumanMapped_DGE_results.txt
- __MACOSX/DatasetS3/._2019-07-06 human_treated_v_mock_related_bonobo HumanMapped_DGE_results.txt
- DatasetS3/2019-07-06 human_treated_v_mock_related_chimpanzee HumanMapped_DGE_results.txt
- __MACOSX/DatasetS3/._2019-07-06 human_treated_v_mock_related_chimpanzee HumanMapped_DGE_results.txt
- DatasetS3/2019-07-06 human_treated_v_mock_related_gorilla HumanMapped_DGE_results.txt
- __MACOSX/DatasetS3/._2019-07-06 human_treated_v_mock_related_gorilla HumanMapped_DGE_results.txt
- DatasetS3/2019-07-06 human_treated_v_mock_related_olive_baboon HumanMapped_DGE_results.txt
- __MACOSX/DatasetS3/._2019-07-06 human_treated_v_mock_related_olive_baboon HumanMapped_DGE_results.txt
- DatasetS3/2019-07-06 human_treated_v_mock_related_orangutan HumanMapped_DGE_results.txt
- __MACOSX/DatasetS3/._2019-07-06 human_treated_v_mock_related_orangutan HumanMapped_DGE_results.txt
- DatasetS3/2019-07-06 human_treated_v_mock_related_pigtailed_macaque HumanMapped_DGE_results.txt
- __MACOSX/DatasetS3/._2019-07-06 human_treated_v_mock_related_pigtailed_macaque HumanMapped_DGE_results.txt
- DatasetS3/2019-07-06 human_treated_v_mock_related_rhesus_macaque HumanMapped_DGE_results.txt
- __MACOSX/DatasetS3/._2019-07-06 human_treated_v_mock_related_rhesus_macaque HumanMapped_DGE_results.txt
- DatasetS3/2019-07-06 human_treated_v_mock_related_squirrel_monkey HumanMapped_DGE_results.txt
- __MACOSX/DatasetS3/._2019-07-06 human_treated_v_mock_related_squirrel_monkey HumanMapped_DGE_results.txt
- DatasetS3/2019-07-06 speciesbonobo.treatmenttreated dds1 HumanMapped_DGE_results.txt
- __MACOSX/DatasetS3/._2019-07-06 speciesbonobo.treatmenttreated dds1 HumanMapped_DGE_results.txt
- DatasetS3/2019-07-06 specieschimpanzee.treatmenttreated dds1 HumanMapped_DGE_results.txt
- __MACOSX/DatasetS3/._2019-07-06 specieschimpanzee.treatmenttreated dds1 HumanMapped_DGE_results.txt
- DatasetS3/2019-07-06 speciesgorilla.treatmenttreated dds1 HumanMapped_DGE_results.txt
- __MACOSX/DatasetS3/._2019-07-06 speciesgorilla.treatmenttreated dds1 HumanMapped_DGE_results.txt
- DatasetS3/2019-07-06 speciesolive_baboon.treatmenttreated dds1 HumanMapped_DGE_results.txt
- __MACOSX/DatasetS3/._2019-07-06 speciesolive_baboon.treatmenttreated dds1 HumanMapped_DGE_results.txt
- DatasetS3/2019-07-06 speciesorangutan.treatmenttreated dds1 HumanMapped_DGE_results.txt
- __MACOSX/DatasetS3/._2019-07-06 speciesorangutan.treatmenttreated dds1 HumanMapped_DGE_results.txt
- DatasetS3/2019-07-06 speciespigtailed_macaque.treatmenttreated dds1 HumanMapped_DGE_results.txt
- __MACOSX/DatasetS3/._2019-07-06 speciespigtailed_macaque.treatmenttreated dds1 HumanMapped_DGE_results.txt
- DatasetS3/2019-07-06 speciesrhesus_macaque.treatmenttreated dds1 HumanMapped_DGE_results.txt
- __MACOSX/DatasetS3/._2019-07-06 speciesrhesus_macaque.treatmenttreated dds1 HumanMapped_DGE_results.txt
- DatasetS3/2019-07-06 speciessquirrel_monkey.treatmenttreated dds1 HumanMapped_DGE_results.txt
- __MACOSX/DatasetS3/._2019-07-06 speciessquirrel_monkey.treatmenttreated dds1 HumanMapped_DGE_results.txt
- DatasetS3/2019-07-11 mouse_treated_v_mock DGE_results.txt
- __MACOSX/DatasetS3/._2019-07-11 mouse_treated_v_mock DGE_results.txt
- DatasetS3/README_DatasetS3.rtf
- __MACOSX/DatasetS3/._README_DatasetS3.rtf
