# Supplementary material for: Conservation of cell-intrinsic immune responses in diverse nonhuman primate species
Source: Life Sci Alliance. 2019 Oct 24;2(5):e201900495. doi: 10.26508/lsa.201900495 (PMC6814850; doi:10.26508/lsa.201900495)
Supplement: Supplementary file 6 [file LSA-2019-00495_Supplemental_Data_3.zip › DatasetS3/2019-07-11 mouse_treated_v_mock DGE_results.txt]

	baseMean	log2FoldChange	lfcSE	stat	pvalue	padj	SYMBOL	ENTREZID	GENENAME	ALIAS	REFSEQ	ACCNUM
ENSMUSG00000102693	0	NA	NA	NA	NA	NA	NA	NA	NA	NA	NA	NA
ENSMUSG00000064842	0	NA	NA	NA	NA	NA	NA	NA	NA	NA	NA	NA
ENSMUSG00000051951	10.1595356101282	-1.25600008463835	0.771199501476015	-1.62863186793361	0.10339097379399	0.21428230289535	Xkr4	497097	X-linked Kx blood group related 4	AY534250, Gm210, XRG4, mKIAA1889, Xkr4	NM_001011874, NP_001011874, XM_006495550, XM_011238395, XP_006495613, XP_011236697	AAT07099, AK135172, AK220428, AY534250, BAD90263, NM_001011874, NP_001011874, Q5GH67, XM_006495550, XM_011238395, XP_006495613, XP_011236697
ENSMUSG00000102851	0	NA	NA	NA	NA	NA	NA	NA	NA	NA	NA	NA
ENSMUSG00000103377	0	NA	NA	NA	NA	NA	NA	NA	NA	NA	NA	NA
ENSMUSG00000104017	0	NA	NA	NA	NA	NA	NA	NA	NA	NA	NA	NA
ENSMUSG00000103025	0	NA	NA	NA	NA	NA	NA	NA	NA	NA	NA	NA
ENSMUSG00000089699	0	NA	NA	NA	NA	NA	NA	NA	NA	NA	NA	NA
ENSMUSG00000103201	0	NA	NA	NA	NA	NA	NA	NA	NA	NA	NA	NA
ENSMUSG00000103147	0	NA	NA	NA	NA	NA	NA	NA	NA	NA	NA	NA
ENSMUSG00000103161	0	NA	NA	NA	NA	NA	NA	NA	NA	NA	NA	NA
ENSMUSG00000102331	0	NA	NA	NA	NA	NA	NA	NA	NA	NA	NA	NA
ENSMUSG00000102348	0	NA	NA	NA	NA	NA	NA	NA	NA	NA	NA	NA
ENSMUSG00000102592	0	NA	NA	NA	NA	NA	NA	NA	NA	NA	NA	NA
ENSMUSG00000088333	0	NA	NA	NA	NA	NA	NA	NA	NA	NA	NA	NA
ENSMUSG00000102343	0	NA	NA	NA	NA	NA	NA	NA	NA	NA	NA	NA
ENSMUSG00000102948	0	NA	NA	NA	NA	NA	NA	NA	NA	NA	NA	NA
ENSMUSG00000025900	0.143065760631824	-0.812336065415699	3.03779100345504	-0.267410122846432	0.789153406244349	NA	Rp1	19888	retinitis pigmentosa 1 (human)	Dcdc3, Orp1, Rp1h, mG145, Rp1	NM_001195662, NM_011283, NP_001182591, NP_035413, XM_011238362, XP_011236664	AAD42089, AAD46770, AAH28267, AAH96607, AAI20928, AAI20929, AAM17919, AF146593, AF155141, AK044413, AK044612, AK141793, BAC31909, BAC32003, BC028267, BC038794, BC061512, BC096607, BC120927, BC120928, BM937589, CB845542, CO425517, EDL14239, NM_001195662, NM_011283, NP_001182591, NP_035413, P56716, XM_011238362, XP_011236664
ENSMUSG00000104123	0	NA	NA	NA	NA	NA	NA	NA	NA	NA	NA	NA
ENSMUSG00000025902	0	NA	NA	NA	NA	NA	Sox17	20671	SRY (sex determining region Y)-box 17	Sox17	NM_001289464, NM_001289465, NM_001289466, NM_001289467, NM_011441, NP_001276393, NP_001276394, NP_001276395, NP_001276396, NP_035571, XM_006495474, XM_006495475, XM_011238364, XP_006495537, XP_006495538, XP_011236666	AAA56843, AAH60612, AK004781, AK013848, AK051370, AK076707, BAA08443, BAA08444, BAB23559, BC027687, BC037521, BC060612, D49473, D49474, EDL14240, EDL14241, L29085, NM_001289464, NM_001289465, NM_001289466, NM_001289467, NM_011441, NP_001276393, NP_001276394, NP_001276395, NP_001276396, NP_035571, Q61473, XM_006495474, XM_006495475, XM_011238364, XP_006495537, XP_006495538, XP_011236666
ENSMUSG00000104238	0	NA	NA	NA	NA	NA	NA	NA	NA	NA	NA	NA
ENSMUSG00000102269	0.801040341987318	1.07895251686124	1.73302494027461	0.622583375338082	0.533558338737346	NA	NA	NA	NA	NA	NA	NA
ENSMUSG00000096126	0	NA	NA	NA	NA	NA	NA	NA	NA	NA	NA	NA
ENSMUSG00000103003	0	NA	NA	NA	NA	NA	NA	NA	NA	NA	NA	NA
ENSMUSG00000104328	0	NA	NA	NA	NA	NA	NA	NA	NA	NA	NA	NA
ENSMUSG00000102735	0	NA	NA	NA	NA	NA	NA	NA	NA	NA	NA	NA
ENSMUSG00000098104	0.660652963157134	0.654366348780486	2.28324464135062	0.286594934651157	0.77442249337366	NA	NA	NA	NA	NA	NA	NA
ENSMUSG00000102175	0	NA	NA	NA	NA	NA	NA	NA	NA	NA	NA	NA
ENSMUSG00000088000	0	NA	NA	NA	NA	NA	NA	NA	NA	NA	NA	NA
ENSMUSG00000103265	0.187903538512794	-0.950996680913038	3.03420737780528	-0.313425076963894	0.753957734650606	NA	NA	NA	NA	NA	NA	NA
ENSMUSG00000103922	0.544075164265952	0.623032363967888	1.71089454136789	0.364155913122361	0.715741586252635	NA	NA	NA	NA	NA	NA	NA
ENSMUSG00000033845	329.752497130406	0.343326389321086	0.091592663461878	3.74840490869646	0.000177962785434443	0.00085903881670601	Mrpl15	27395	mitochondrial ribosomal protein L15	HSPC145, MRP-L7, Rpml7, Mrpl15	NM_001177658, NM_025300, NP_001171129, NP_079576, NR_033530, XM_006495524, XP_006495587	AAH21304, AAH27233, AI836668, AK003026, AK003367, AK010474, AK010604, AK011775, AK017804, AK017820, AK017824, AK019175, AK019244, AK019249, AK150880, AK154840, AK160660, BAB22741, BAB26967, BAB27054, BAB30943, BAB30958, BAB31589, BAB31626, BAE29929, BAE35948, BC021304, BC027233, BC068230, BY083200, CX563035, EDL14244, EDL14245, EDL14246, EDL14247, NM_001177658, NM_025300, NP_001171129, NP_079576,…
ENSMUSG00000102275	3.38193116464889	0.359646833989235	1.15320991143375	0.311865888788709	0.755142447284652	0.859440810890372	NA	NA	NA	NA	NA	NA
ENSMUSG00000025903	1134.28853091713	-0.277115369610012	0.0782374494083885	-3.54197857554773	0.000397137728548327	0.00178148182093556	Lypla1	18777	lysophospholipase 1	APT-1, Gm39587, LPL-I, Pla1a, Lypla1	NM_001355712, NM_008866, NP_001342641, NP_032892, XM_006495471, XM_006495472, XP_006495534, XP_006495535, XR_865170	AAB48627, AAH13536, AAH52848, AK002674, AK016021, AK034851, AK050549, AK146874, AK167231, BAB22276, BAC34318, BAE27497, BAE39355, BC013536, BC052848, BQ033435, CAJ18409, CT010201, EDL14248, EDL14249, EDL14250, EDL14251, EDL14252, NM_001355712, NM_008866, NP_001342641, NP_032892, P97823, U89352, XM_006495471, XM_006495472, XP_006495534, XP_006495535, XR_865170
ENSMUSG00000104217	0	NA	NA	NA	NA	NA	NA	NA	NA	NA	NA	NA
ENSMUSG00000033813	523.125570700579	-0.049789879949712	0.0920734761308053	-0.540762465392068	0.588671317131172	0.740426451680275	Tcea1	21399	transcription elongation factor A (SII) 1	S-II, Tcea1	NM_001159750, NM_001159751, NM_011541, NP_001153222, NP_001153223, NP_035671	AAA40418, AAA40419, AAH06022, AAH61490, AAH83127, AK131928, AK136035, AK143593, BAA92242, BAE22787, BAE25455, BC006022, BC061490, BC083127, CD545750, CJ059479, EDL14253, M18209, M18210, NM_001159750, NM_001159751, NM_011541, NP_001153222, NP_001153223, NP_035671, P10711
ENSMUSG00000062588	0	NA	NA	NA	NA	NA	NA	NA	NA	NA	NA	NA
ENSMUSG00000103280	0.716842922927125	-0.587212928937256	2.21368178149939	-0.265265285121297	0.790805105285283	NA	NA	NA	NA	NA	NA	NA
ENSMUSG00000002459	39.3875086767046	-0.690707783590105	0.377498234795257	-1.82969804869346	0.0672951028568152	0.152779900852827	Rgs20	58175	regulator of G-protein signaling 20	2900073E09Rik, Rgsz1, Rgs20	NM_001177795, NM_001290372, NM_021374, NP_001171266, NP_001277301, NP_067349, XM_006495553, XM_006495554, XM_011238400, XM_011238401, XP_006495616, XP_006495617, XP_011236702, XP_011236703	AAF05756, AAF05757, AAI16926, AAI16930, AF191552, AF191554, AK013773, AK047734, AK078208, AK089947, AK158864, BAB28987, BAC37173, BAE34700, BC116925, BC116929, BI730177, BI735670, BY127242, EDL14256, NM_001177795, NM_001290372, NM_021374, NP_001171266, NP_001277301, NP_067349, Q9QZB1, XM_006495553, XM_006495554, XM_011238400, XM_011238401, XP_006495616, XP_006495617, XP_011236702, XP_011236703
ENSMUSG00000091305	0	NA	NA	NA	NA	NA	NA	NA	NA	NA	NA	NA
ENSMUSG00000102653	0	NA	NA	NA	NA	NA	NA	NA	NA	NA	NA	NA
ENSMUSG00000085623	0	NA	NA	NA	NA	NA	NA	NA	NA	NA	NA	NA
ENSMUSG00000091665	0	NA	NA	NA	NA	NA	NA	NA	NA	NA	NA	NA
ENSMUSG00000033793	2058.20077249579	0.216054530203973	0.0593299932119028	3.64157348598227	0.000270976750465521	0.00126075932303182	Atp6v1h	108664	ATPase, H+ transporting, lysosomal V1 subunit H	0710001F19Rik, AU022349, CGI-11, SFD, SFDalpha, SFDbeta, VMA13, Atp6v1h	NM_001310442, NM_133826, NP_001297371, NP_598587, XM_006495433, XM_006495436, XM_006495437, XM_006495439, XM_011238336, XM_011238337, XM_017321103, XP_006495496, XP_006495499, XP_006495500, XP_006495502, XP_011236638, XP_011236639, XP_017176592	AAH09154, ADY50104, ADY50105, ADY50106, ADY50107, ADY50108, ADY50109, ADY50110, ADY50111, ADY50112, ADY50113, ADY50114, ADY50115, ADY50116, ADY50117, ADY50118, ADY50119, ADY50120, ADY50121, ADY50122, ADY50123, ADY50124, ADY50125, ADY50126, ADY50127, ADY50128, ADY50129, ADY50130, ADY50131, ADY50132, ADY50133, ADY50134, ADY50135, ADY50136, ADY50137, ADY50138, ADY50139, ADY50140, ADY50141, ADY50142,…
ENSMUSG00000104352	0	NA	NA	NA	NA	NA	NA	NA	NA	NA	NA	NA
ENSMUSG00000104046	0	NA	NA	NA	NA	NA	NA	NA	NA	NA	NA	NA
ENSMUSG00000102907	0	NA	NA	NA	NA	NA	NA	NA	NA	NA	NA	NA
ENSMUSG00000025905	0.171237533602705	0.355480227475157	3.04143303031929	0.116879189491093	0.906955789490023	NA	Oprk1	18387	opioid receptor, kappa 1	K-OR-1, KOR, KOR-1, MSL-1, Oprk2, R21, Oprk1	NM_001204371, NM_001318735, NM_011011, NP_001191300, NP_001305664, NP_035141, XM_006495470, XP_006495533	AAA39363, AAA56759, AAB34130, AAI16796, AAI19027, AAP32232, AK039151, AK136866, AK138198, BAA06508, BAE23151, BB079154, BC116795, BC119026, BC144731, EDL14259, EDL14260, L11065, NM_001204371, NM_001318735, NM_011011, NP_001191300, NP_001305664, NP_035141, P33534, S81111, XM_006495470, XP_006495533
ENSMUSG00000103936	0	NA	NA	NA	NA	NA	NA	NA	NA	NA	NA	NA
ENSMUSG00000093015	0	NA	NA	NA	NA	NA	NA	NA	NA	NA	NA	NA
ENSMUSG00000103519	0	NA	NA	NA	NA	NA	NA	NA	NA	NA	NA	NA
ENSMUSG00000033774	0.137600084437786	0.86323710548385	3.03735522329347	0.28420683193842	0.776251880127738	NA	Npbwr1	226304	neuropeptides B/W receptor 1	Gpr7, Nbpwr1, Npbwr1	NM_010342, NP_034472	AAA86386, AK138357, NM_010342, NP_034472, P49681
ENSMUSG00000103090	0	NA	NA	NA	NA	NA	NA	NA	NA	NA	NA	NA
ENSMUSG00000025907	2425.39249309055	-0.238669287289089	0.066974794738845	-3.56356877568244	0.000365846783488556	0.00165332189140037	Rb1cc1	12421	RB1-inducible coiled-coil 1	2900055E04Rik, 5930404L04Rik, Cc1, FIP200, LaXp180, Rb1cc1	NM_009826, NP_033956, XM_006495443, XM_011238338, XM_011238339, XM_011238340, XM_011238341, XP_006495506, XP_011236640, XP_011236641, XP_011236642, XP_011236643	AAH66152, AAI50775, AB050017, AB070619, AB093216, AJ242720, AK013696, AK020027, AK033709, AK041038, AK076550, AK135130, AK159066, AK165119, BAB16846, BAB85610, BAC25611, BAC30793, BAC41400, BAE34792, BC012669, BC066152, BC150774, CAA57761, CAB92238, CN720888, EDL14261, NM_009826, NP_033956, Q9ESK9, X82318, XM_006495443, XM_011238338, XM_011238339, XM_011238340, XM_011238341, XP_006495506, XP_0112…
ENSMUSG00000090031	31.2651223037676	-0.164661488442544	0.308430409220662	-0.533869176060197	0.593432049289709	0.74457059615058	NA	NA	NA	NA	NA	NA
ENSMUSG00000087247	44.4113453144232	-1.07241959735094	0.489889400084958	-2.18910553517785	0.0285891703225637	0.0764911603600651	Alkal1	620393	ALK and LTK ligand 1	EG620393, Fam150a, Alkal1	NM_001195732, NP_001182661	AK087278, J3QPP8, NM_001195732, NP_001182661
ENSMUSG00000103355	0.740513193996266	-0.589633782955966	3.00832564826643	-0.196000650160911	0.844609657112551	NA	NA	NA	NA	NA	NA	NA
ENSMUSG00000102706	0.0458666948125953	0.355480227444295	3.04143303031929	0.116879189480946	0.906955789498064	NA	NA	NA	NA	NA	NA	NA
ENSMUSG00000103845	3.41666296247315	-1.90048408670799	1.24594144471429	-1.5253398101255	0.127174363056163	0.253190645379774	NA	NA	NA	NA	NA	NA
ENSMUSG00000033740	0.480637219606523	-1.89995032339646	3.01753984847596	-0.629635537159863	0.52893306723207	NA	St18	240690	suppression of tumorigenicity 18	AV348974, Myt3, NZF-3, Nzf3, mKIAA0535, St18	NM_001244692, NM_001244693, NM_173868, NP_001231621, NP_001231622, NP_776293, NR_045188, NR_045189, XM_006495501, XM_006495502, XM_006495503, XM_006495504, XM_011238369, XM_011238370, XM_011238371, XM_011238372, XM_011238373, XM_011238374, XM_011238375, XP_006495564, XP_006495565, XP_006495566, XP_006495567, XP_011236671, XP_011236672, XP_011236673, XP_011236674, XP_011236675, XP_011236676, XP_01…	AAH32273, AAI18529, AB097467, AJ536155, AK032557, AK053410, AK122303, AK133743, AK137440, AK141513, AK147320, AK147664, BAC65585, BAE21817, BAE23351, BAE24709, BAE27844, BAE28057, BAF63627, BC032273, BC118528, CAD60089, EDL14263, EDL14264, NM_001244692, NM_001244693, NM_173868, NP_001231621, NP_001231622, NP_776293, NR_045188, NR_045189, Q80TY4, XM_006495501, XM_006495502, XM_006495503, XM_006495…
ENSMUSG00000103329	0	NA	NA	NA	NA	NA	NA	NA	NA	NA	NA	NA
ENSMUSG00000104385	0	NA	NA	NA	NA	NA	NA	NA	NA	NA	NA	NA
ENSMUSG00000102135	0.107577877771023	0.678127393290128	3.04131377964051	0.222971860986433	0.823557406889727	NA	NA	NA	NA	NA	NA	NA
ENSMUSG00000103282	0	NA	NA	NA	NA	NA	NA	NA	NA	NA	NA	NA
ENSMUSG00000102534	0	NA	NA	NA	NA	NA	NA	NA	NA	NA	NA	NA
ENSMUSG00000102213	0	NA	NA	NA	NA	NA	NA	NA	NA	NA	NA	NA
ENSMUSG00000103629	0	NA	NA	NA	NA	NA	NA	NA	NA	NA	NA	NA
ENSMUSG00000051285	891.29172933875	-0.677750934707457	0.0768201761238348	-8.82256418697761	1.11868034701987e-18	2.37235312786133e-17	Pcmtd1	319263	protein-L-isoaspartate (D-aspartate) O-methyltransferase domain containing 1	8430411F12Rik, A030012M09Rik, Pcmtd1	NM_183028, NP_898849, XM_006495535, XM_006495536, XP_006495598, XP_006495599, XR_373188	AAH52741, AAH64801, AAI10361, AAI17942, AAI17943, AI462192, AK018402, AK040848, AK079468, AK134223, AK136768, AK145008, AK161921, AK166166, AK166593, AK168606, AK168705, AK187882, AK214814, BAE23123, BAE26182, BAE36635, BAE38606, BAE38879, BAE40473, BAE40547, BC019193, BC052741, BC064801, BC110360, BC117941, BC117942, BY282003, EDL14266, EDL14267, NM_183028, NP_898849, P59913, XM_006495535, XM_00…
ENSMUSG00000098201	0	NA	NA	NA	NA	NA	NA	NA	NA	NA	NA	NA
ENSMUSG00000103509	11.6849684504054	-1.24342671630552	0.691898732049082	-1.79712240926222	0.0723161888674944	0.162034880002389	NA	NA	NA	NA	NA	NA
ENSMUSG00000048538	0.196818454744883	-1.00120152091599	3.03764539190621	-0.329597893020591	0.741703814847691	NA	NA	NA	NA	NA	NA	NA
ENSMUSG00000103709	0	NA	NA	NA	NA	NA	NA	NA	NA	NA	NA	NA
ENSMUSG00000077244	0	NA	NA	NA	NA	NA	NA	NA	NA	NA	NA	NA
ENSMUSG00000102768	0.051950537594111	0.355480227444295	3.04143303031929	0.116879189480946	0.906955789498064	NA	NA	NA	NA	NA	NA	NA
ENSMUSG00000097797	0.562752945848036	-1.8530006044113	3.01169805727907	-0.615267722450705	0.538377930065667	NA	NA	NA	NA	NA	NA	NA
ENSMUSG00000103498	0	NA	NA	NA	NA	NA	NA	NA	NA	NA	NA	NA
ENSMUSG00000103067	0	NA	NA	NA	NA	NA	NA	NA	NA	NA	NA	NA
ENSMUSG00000102320	0	NA	NA	NA	NA	NA	NA	NA	NA	NA	NA	NA
ENSMUSG00000104226	0.0505541476766717	-0.285712378523584	3.04143303031929	-0.0939400524934754	0.925156777209369	NA	NA	NA	NA	NA	NA	NA
ENSMUSG00000103903	0	NA	NA	NA	NA	NA	NA	NA	NA	NA	NA	NA
ENSMUSG00000103557	0	NA	NA	NA	NA	NA	NA	NA	NA	NA	NA	NA
ENSMUSG00000025909	7.00964584135196	-0.0403851579421771	0.718149273972799	-0.0562350466759739	0.955154562115492	0.976347163496898	Sntg1	71096	syntrophin, gamma 1	4933426D16Rik, G1SYN, SYN4, Sntg1	NM_001290390, NM_001290392, NM_001290393, NM_027671, NP_001277319, NP_001277321, NP_001277322, NP_081947, XM_006495572, XM_006495573, XM_011238407, XM_017312320, XM_017312321, XM_017312324, XM_017312325, XP_006495635, XP_006495636, XP_011236709, XP_017167809, XP_017167810, XP_017167813, XP_017167814, XR_001778003	AAK53399, AF367759, AK016927, AK038698, AK038832, AK045676, AK080034, AK080155, AK083241, BAB30501, BAC30104, BAC30143, BAC37809, BAC38825, CJ254355, EDL14271, EDL14272, EDL14273, EDL14274, NM_001290390, NM_001290392, NM_001290393, NM_027671, NP_001277319, NP_001277321, NP_001277322, NP_081947, Q925E1, XM_006495572, XM_006495573, XM_011238407, XM_017312320, XM_017312321, XM_017312324, XM_01731232…
ENSMUSG00000102647	0.161366816656534	0.945514444761373	3.03502503993872	0.311534314320011	0.755394460768292	NA	NA	NA	NA	NA	NA	NA
ENSMUSG00000086235	0.0478780879523983	-0.285712378523584	3.04143303031929	-0.0939400524934753	0.925156777209369	NA	NA	NA	NA	NA	NA	NA
ENSMUSG00000102253	0.0454303655297894	-0.285712378523584	3.04143303031929	-0.0939400524934752	0.925156777209369	NA	NA	NA	NA	NA	NA	NA
ENSMUSG00000093970	0	NA	NA	NA	NA	NA	NA	NA	NA	NA	NA	NA
ENSMUSG00000103884	0	NA	NA	NA	NA	NA	NA	NA	NA	NA	NA	NA
ENSMUSG00000084353	0	NA	NA	NA	NA	NA	NA	NA	NA	NA	NA	NA
ENSMUSG00000103933	3.09535247385059	-0.235962505036771	0.629926358323358	-0.374587444895654	0.707967311815068	0.827183520142454	NA	NA	NA	NA	NA	NA
ENSMUSG00000076135	0.209055403533808	0.583303766106499	3.03001430696807	0.192508584782945	0.84734384399312	NA	NA	NA	NA	NA	NA	NA
ENSMUSG00000086195	0	NA	NA	NA	NA	NA	NA	NA	NA	NA	NA	NA
ENSMUSG00000104504	0	NA	NA	NA	NA	NA	NA	NA	NA	NA	NA	NA
ENSMUSG00000066693	0.270653658395061	0.930752805978139	3.03506300990442	0.306666715959696	0.759097066619403	NA	NA	NA	NA	NA	NA	NA
ENSMUSG00000102316	0	NA	NA	NA	NA	NA	NA	NA	NA	NA	NA	NA
ENSMUSG00000103819	0	NA	NA	NA	NA	NA	NA	NA	NA	NA	NA	NA
ENSMUSG00000102871	0	NA	NA	NA	NA	NA	NA	NA	NA	NA	NA	NA
ENSMUSG00000101571	0	NA	NA	NA	NA	NA	NA	NA	NA	NA	NA	NA
ENSMUSG00000104428	0	NA	NA	NA	NA	NA	NA	NA	NA	NA	NA	NA
ENSMUSG00000102272	0	NA	NA	NA	NA	NA	NA	NA	NA	NA	NA	NA
ENSMUSG00000065625	0	NA	NA	NA	NA	NA	NA	NA	NA	NA	NA	NA
ENSMUSG00000103411	0	NA	NA	NA	NA	NA	NA	NA	NA	NA	NA	NA
ENSMUSG00000061024	368.451923315207	0.484231187234658	0.147885138948281	3.27437354881213	0.00105896522294913	0.004299817927878	Rrs1	59014	ribosome biogenesis regulator 1	5730466A07Rik, AA415037, D1Ertd701e, Rrr, Rrs1	NM_021511, NP_067486	AAH03481, AAH55925, AB041589, AK010178, AK013172, AK017683, AK019257, AK019913, AK122207, AK142041, AK214958, BAA95072, BAB26750, BAB30871, BAB31631, BAB31912, BAC65489, BAE24922, BC003481, BC055925, EDL14278, NM_021511, NP_067486, Q9CYH6
ENSMUSG00000025911	4.48173532497454	1.32487245760153	0.734613229744914	1.80349659379477	0.0713102599032145	0.160306032471669	Adhfe1	76187	alcohol dehydrogenase, iron containing, 1	6330565B14Rik, AI043035, Adh8, HOT, Adhfe1	NM_001357376, NM_001357377, NM_001357378, NM_175236, NP_001344305, NP_001344306, NP_001344307, NP_780445, NR_027664, XM_006495585, XM_006495586, XM_017312699, XP_006495648, XP_006495649, XP_017168188	AAH26584, AK018241, AK038853, AK046780, AK050178, AK084104, AW494922, BAC30151, BAC34108, BC026584, CA467848, EDL14279, EDL14280, EDL14281, EDL14282, EDL14283, NM_001357376, NM_001357377, NM_001357378, NM_175236, NP_001344305, NP_001344306, NP_001344307, NP_780445, NR_027664, Q8R0N6, XM_006495585, XM_006495586, XM_017312699, XP_006495648, XP_006495649, XP_017168188
ENSMUSG00000079671	24.6046980758681	1.23921883049064	0.447339013250992	2.77020066165198	0.00560217675759955	0.0186491341325991	2610203C22Rik	72481	RIKEN cDNA 2610203C22 gene	2310007M24Rik, 2610203C22Rik	NR_015470	AK009214, AK011866, AK082741, BC037765, BC064105, NR_015470
ENSMUSG00000081441	0.25867984529043	0.273728835204173	3.04046719945947	0.0900285440516629	0.928264532052315	NA	NA	NA	NA	NA	NA	NA
ENSMUSG00000067879	0.749811439190708	1.45014301311175	2.51663640268749	0.576222696120565	0.564464666305546	NA	Vxn	76982	vexin	3110035E14Rik, AI415019, AV164974, R75066, Vxn	NM_178399, NP_848486	AAH66997, AK014123, AK043576, AK043759, BAC31586, BAC31645, BC066997, EDL14286, NM_178399, NP_848486, Q8BG31
ENSMUSG00000099827	0	NA	NA	NA	NA	NA	NA	NA	NA	NA	NA	NA
ENSMUSG00000025912	178.154283476755	-0.20683884391691	0.139799036840802	-1.47954412699174	0.138994946819735	0.270674370122643	Mybl1	17864	myeloblastosis oncogene-like 1	A-myb, G1-419-6, repro9, Mybl1	NM_001290397, NM_008651, NP_001277326, NP_032677, XM_006495461, XM_011238349, XM_011238350, XP_006495524, XP_011236651, XP_011236652	AAA62182, AAC53141, AAI01946, AAI03534, AAI03535, AK076567, BC101945, BC103533, BC103534, CAA57771, EDL14287, EDL14288, L35261, NM_001290397, NM_008651, NP_001277326, NP_032677, P51960, X82327, XM_006495461, XM_011238349, XM_011238350, XP_006495524, XP_011236651, XP_011236652
ENSMUSG00000045210	1535.97512096084	0.366404120201904	0.0708519814521059	5.17140258737271	2.32343385206909e-07	1.80471639276497e-06	Vcpip1	70675	valosin containing protein (p97)/p47 complex interacting protein 1	4932442A08, 5730421J18Rik, 5730538E15Rik, VCIP135, mKIAA1850, Vcpip1	NM_173443, NP_775619	AAH06059, AAH52908, AAH59209, AK017812, AK030104, AK031402, AK031819, AK077494, AK079052, AK122563, AK144688, AK163653, BAC26787, BAC36830, BAC65845, BAE26014, BC006059, BC052908, BC059209, EDL14289, EDL14290, NM_173443, NP_775619, Q8CDG3
ENSMUSG00000097893	0.427799159555148	0.928396761756629	3.0245981508304	0.306948796322492	0.758882346555899	NA	NA	NA	NA	NA	NA	NA
ENSMUSG00000025915	73.7925867406512	0.21726158386002	0.394697285105754	0.55045117374397	0.582009957452816	0.735672879254104	Sgk3	170755	serum/glucocorticoid regulated kinase 3	2510015P22Rik, A330005P07Rik, Cisk, fy, fz, Sgk3	NM_001037759, NM_133220, NM_177547, NP_001032848, NP_573483, NP_808215	AAG34115, AAH18363, AF312007, AK010972, AK028722, AK030314, AK031133, AK031328, AK039247, AK039427, AK077817, AK080469, AK083319, AK143836, AK146561, AK151181, AK151793, AK151867, AK151996, AK166414, AK166531, AK171120, AK171186, AK171678, AK171959, AK172323, AK186891, AK196812, BAC26895, BAC27269, BAC27349, BAE27261, BAE30182, BAE30694, BAE30755, BAE30860, BAE42262, BAE42298, BAE42748, BAE42945,…
ENSMUSG00000046334	0.106475235636502	-0.590743087806305	3.04047130558532	-0.194293261943013	0.845946261298992	NA	NA	NA	NA	NA	NA	NA
ENSMUSG00000088916	0	NA	NA	NA	NA	NA	NA	NA	NA	NA	NA	NA
ENSMUSG00000046101	0.0908607310595788	-0.602334396638324	3.04135538553301	-0.198048014876355	0.843007497227294	NA	Mcmdc2	240697	minichromosome maintenance domain containing 2	6030422M02Rik, Mcmdc2	NM_177722, NP_808390, XM_011238376, XM_011238377, XM_017320486, XP_011236678, XP_011236679, XP_017175975, XR_001784300, XR_001784301, XR_865162	AK031395, BAC27383, CA978963, E9Q956, NM_177722, NP_808390, XM_011238376, XM_011238377, XM_017320486, XP_011236678, XP_011236679, XP_017175975, XR_001784300, XR_001784301, XR_865162
ENSMUSG00000098234	125.381903296152	-0.00753832798800094	0.36938561383196	-0.020407746554608	0.983718104281269	0.991262493122615	Snhg6	73824	small nucleolar RNA host gene 6	1110008H02Rik, Snhg6	NR_024067	AK003573, KY467487, NR_024067
ENSMUSG00000093178	3.01795408747305	-0.261450507805861	0.964872418943587	-0.270968993073837	0.78641488032101	0.879178384664492	Snord87	266793	small nucleolar RNA, C/D box 87	MBII-276, Rnu87, U87, Snord87	NR_004410	AF357333, NR_004410
ENSMUSG00000099032	135.432240877114	-1.0584575792388	0.176976188574865	-5.98079090617914	2.22056768432535e-09	2.2690230298688e-08	Tcf24	100039596	transcription factor 24	Gm10567, Gm2330, Tcf24	NM_001285425, NP_001272354, XM_006495431, XM_006495432, XP_006495494, XP_006495495	AK137609, BAE23430, BP762517, NM_001285425, NP_001272354, XM_006495431, XM_006495432, XP_006495494, XP_006495495
ENSMUSG00000104025	0.66566896498544	-2.80495194284841	2.79957598134685	-1.00192027704816	0.316382098463445	NA	NA	NA	NA	NA	NA	NA
ENSMUSG00000025916	0.898612176954934	0.94892749514112	2.2873798616586	0.414853479759608	0.678249166806167	NA	Ppp1r42	69312	protein phosphatase 1, regulatory subunit 42	1700011J18Rik, 4930418G15Rik, Lrrc67, TLRR, Ppp1r42	NM_027033, NM_145692, NP_663730, NR_110971, XM_006495565, XM_006495566, XM_006495567, XP_006495628, XP_006495629, XP_006495630	AAH22722, AK005871, AK015164, AK076637, AV253491, BAB24290, BAB29732, BAC36427, BC022722, EDL14296, EDL14297, NM_027033, NM_145692, NP_663730, NR_110971, Q8R1Z4, XM_006495565, XM_006495566, XM_006495567, XP_006495628, XP_006495629, XP_006495630
ENSMUSG00000087199	0	NA	NA	NA	NA	NA	NA	NA	NA	NA	NA	NA
ENSMUSG00000095780	0	NA	NA	NA	NA	NA	NA	NA	NA	NA	NA	NA
ENSMUSG00000025917	1068.24519810183	0.13024063965795	0.118891486548533	1.09545808063208	0.273316000838149	0.444678876673809	Cops5	26754	COP9 signalosome subunit 5	AI303502, CSN5, Jab1, Mov34, Sgn5, Cops5	NM_001277101, NM_013715, NP_001264030, NP_038743, NR_102282	AAC17179, AAD03470, AAF61318, AAH46753, AF065386, AF068223, AK002761, AK005113, AK005728, AK012499, AK133073, AK146271, AK151492, BAB28282, BAE21497, BAE27030, BAE30445, BC046753, BY393956, CX240457, DV056728, EDL14298, EDL14299, NM_001277101, NM_013715, NP_001264030, NP_038743, NR_102282, O35864, U70736
ENSMUSG00000056763	421.357206443648	0.0286365148183435	0.0970888660014205	0.294951584025346	0.768030865471831	0.867615400292971	Cspp1	211660	centrosome and spindle pole associated protein 1	2310020J12Rik, 4930413O22Rik, AA387550, BC055915, Cspp2, Cspp3, Cspp1	NM_026493, NP_080769, XM_006495479, XM_006495481, XM_006495482, XM_006495483, XM_006495484, XM_006495485, XM_006495486, XM_006495487, XM_006495488, XM_011238365, XM_017319589, XM_017319604, XM_017319607, XM_017319608, XM_017319609, XP_006495542, XP_006495544, XP_006495545, XP_006495546, XP_006495547, XP_006495548, XP_006495549, XP_006495550, XP_006495551, XP_011236667, XP_017175078, XP_017175093,…	AAH19581, AAH55915, AAI51043, ACM46985, ACM46986, AK009423, AK013065, AK015133, AK032310, AK077173, AK081995, AK134458, B2RX88, BAB28630, BAB29721, BAC27806, BAC36660, BB042416, BC019581, BC055915, BC151042, BE943955, BM949181, BP768397, CN457021, CN459376, CO426461, FJ008676, FJ008677, NM_026493, NP_080769, XM_006495479, XM_006495481, XM_006495482, XM_006495483, XM_006495484, XM_006495485, XM_00…
ENSMUSG00000102356	0	NA	NA	NA	NA	NA	NA	NA	NA	NA	NA	NA
ENSMUSG00000067851	2752.72899733057	0.191535607488681	0.0898277424505347	2.13225449358424	0.0329859308388728	0.0859310308185743	Arfgef1	211673	ADP-ribosylation factor guanine nucleotide-exchange factor 1(brefeldin A-inhibited)	ARFGEP1, BIG1, D130059B05Rik, D730028O18Rik, P200, Arfgef1	NM_001102430, NP_001095900	AAH25221, AK035885, AK051592, AK082234, AK085726, AK134369, BAC34685, BC025221, BC026644, BC037453, EDL14306, G3X9K3, NM_001102430, NP_001095900
ENSMUSG00000088153	0	NA	NA	NA	NA	NA	NA	NA	NA	NA	NA	NA
ENSMUSG00000102556	0.137600084437786	0.86323710548385	3.03735522329347	0.28420683193842	0.776251880127738	NA	NA	NA	NA	NA	NA	NA
ENSMUSG00000042501	50.1593757265735	0.641413252286339	0.37729448226958	1.70003348161356	0.0891246278665875	0.190926101107012	Cpa6	329093	carboxypeptidase A6	9030616D13Rik, Cpa6	NM_001289497, NM_177834, NP_001276426, NP_808502, XM_006495545, XM_011238392, XM_011238393, XP_006495608, XP_011236694, XP_011236695	AAI19560, AAI19561, AAV40814, AK078883, AK133296, AV251788, AY773477, BAC37442, BC119559, BC119560, EDL14307, EDL14308, NM_001289497, NM_177834, NP_001276426, NP_808502, Q5U901, XM_006495545, XM_011238392, XM_011238393, XP_006495608, XP_011236694, XP_011236695
ENSMUSG00000103810	0.191133349659346	-1.13666238803067	3.03755794321788	-0.374202701406425	0.708253514330784	NA	NA	NA	NA	NA	NA	NA
ENSMUSG00000083422	0.384238356816722	0.0574051800501752	3.02702331614872	0.0189642345151182	0.984869636997861	NA	NA	NA	NA	NA	NA	NA
ENSMUSG00000094979	0	NA	NA	NA	NA	NA	NA	NA	NA	NA	NA	NA
ENSMUSG00000081417	0	NA	NA	NA	NA	NA	NA	NA	NA	NA	NA	NA
ENSMUSG00000103448	0	NA	NA	NA	NA	NA	NA	NA	NA	NA	NA	NA
ENSMUSG00000100212	0	NA	NA	NA	NA	NA	NA	NA	NA	NA	NA	NA
ENSMUSG00000100648	0.216949848981701	-0.608965282769811	3.04127858678937	-0.200233311546998	0.841298115828861	NA	NA	NA	NA	NA	NA	NA
ENSMUSG00000088585	0	NA	NA	NA	NA	NA	NA	NA	NA	NA	NA	NA
ENSMUSG00000048960	332.441477136749	-0.709186377296148	0.145244457417804	-4.88270870988304	1.04638390598169e-06	7.35401215774229e-06	Prex2	109294	phosphatidylinositol-3,4,5-trisphosphate-dependent Rac exchange factor 2	6230420N16Rik, AI316880, AI553603, C030045D06Rik, D430013K02, Depdc2, P-Rex2, Prex2	NM_001033636, NM_029525, NP_001028808, NP_083801, XM_006495441, XP_006495504	AAI39254, AAI39256, AI553603, AK018093, AK042743, AK042982, AK081285, AK084926, AK136059, AK138884, AK142414, AM109952, BAB31066, BAC31345, BAE22801, BAE23811, BAE25059, BC139253, BC139255, CAJ33348, NM_001033636, NM_029525, NP_001028808, NP_083801, Q3LAC4, XM_006495441, XP_006495504
ENSMUSG00000077318	0	NA	NA	NA	NA	NA	NA	NA	NA	NA	NA	NA
ENSMUSG00000101827	0.638317330755295	0.970986505870458	1.70782219120582	0.568552458722233	0.569659895782234	NA	NA	NA	NA	NA	NA	NA
ENSMUSG00000103494	0	NA	NA	NA	NA	NA	NA	NA	NA	NA	NA	NA
ENSMUSG00000057715	2.83620661515724	1.95385748410478	1.28928965432025	1.51545269719465	0.129657800808044	0.256925071487055	A830018L16Rik	320492	RIKEN cDNA A830018L16 gene	A830018L16Rik	NM_001160369, NM_001160370, NM_001160371, NM_001310451, NM_177173, NP_001153841, NP_001153842, NP_001153843, NP_001297380, NP_796147, XM_006495540, XM_006495541, XM_006495543, XM_006495544, XM_017321221, XP_006495603, XP_006495604, XP_006495606, XP_006495607, XP_017176710	AAI37904, AAI45023, AAI45024, AK034391, AK039555, AK043673, AK081222, AK081622, AK135047, AK136763, AW456259, BAC28694, BAC38170, BAC38273, BAE22398, BAE23120, BB649073, BC137903, BC145022, BC145023, CJ257882, EDL14311, EDL14312, NM_001160369, NM_001160370, NM_001160371, NM_001310451, NM_177173, NP_001153841, NP_001153842, NP_001153843, NP_001297380, NP_796147, Q8BZJ8, XM_006495540, XM_006495541,…
ENSMUSG00000103825	0	NA	NA	NA	NA	NA	NA	NA	NA	NA	NA	NA
ENSMUSG00000099845	0	NA	NA	NA	NA	NA	NA	NA	NA	NA	NA	NA
ENSMUSG00000103561	0	NA	NA	NA	NA	NA	NA	NA	NA	NA	NA	NA
ENSMUSG00000101610	0	NA	NA	NA	NA	NA	NA	NA	NA	NA	NA	NA
ENSMUSG00000093864	0.0505541476766717	-0.285712378523584	3.04143303031929	-0.0939400524934754	0.925156777209369	NA	NA	NA	NA	NA	NA	NA
ENSMUSG00000098555	0	NA	NA	NA	NA	NA	Mir6341	102465961	microRNA 6341	Gm27262, mmu-mir-6341, Mir6341	NR_105759	NR_105759
ENSMUSG00000097628	0.338784249295414	-0.540466065218199	3.0375895858556	-0.177925967265247	0.858781117292426	NA	NA	NA	NA	NA	NA	NA
ENSMUSG00000098163	0.0454303655297894	-0.285712378523584	3.04143303031929	-0.0939400524934752	0.925156777209369	NA	NA	NA	NA	NA	NA	NA
ENSMUSG00000097171	0	NA	NA	NA	NA	NA	Gm17644	329096	predicted gene, 17644	4932411L15, Gm17644	NR_045297	AK029971, NR_045297
ENSMUSG00000101314	0	NA	NA	NA	NA	NA	NA	NA	NA	NA	NA	NA
ENSMUSG00000016918	7661.21034671324	0.671068029019462	0.041739794973631	16.0774155561475	3.67388994856504e-58	2.66255905033849e-56	Sulf1	240725	sulfatase 1	AI467640, AW121680, mKIAA1077, Sulf1	NM_001198565, NM_001198566, NM_172294, NP_001185494, NP_001185495, NP_758498, XM_006495510, XM_006495511, XM_006495512, XM_006495513, XM_006495514, XP_006495573, XP_006495574, XP_006495575, XP_006495576, XP_006495577	AAH34547, AAH49276, AAM76863, AK028285, AK037389, AK045002, AK054518, AK076327, AK078756, AK081929, AK129278, AY101178, BAC25858, BAC32179, BAC98088, BC034547, BC049276, CD348948, EDL14315, NM_001198565, NM_001198566, NM_172294, NP_001185494, NP_001185495, NP_758498, Q8K007, XM_006495510, XM_006495511, XM_006495512, XM_006495513, XM_006495514, XP_006495573, XP_006495574, XP_006495575, XP_00649557…
ENSMUSG00000025938	420.988722335188	0.461537891063789	0.146653361900383	3.14713474742772	0.00164878959453928	0.00637679970725243	Slco5a1	240726	solute carrier organic anion transporter family, member 5A1	4732454B15, A630033C23Rik, AA407151, Slco5a1	NM_172841, NP_766429, XM_006495517, XM_006495518, XM_011238380, XM_011238381, XM_011238382, XP_006495580, XP_006495581, XP_011236682, XP_011236683, XP_011236684	AAI17944, AAI17945, AK028758, AK041736, AK048882, AK149216, AV282837, AW490654, BAC26103, BAC31048, BAC33482, BC117943, BC117944, BQ031233, EDL14316, EDL14317, NM_172841, NP_766429, XM_006495517, XM_006495518, XM_011238380, XM_011238381, XM_011238382, XP_006495580, XP_006495581, XP_011236682, XP_011236683, XP_011236684
ENSMUSG00000104518	0	NA	NA	NA	NA	NA	NA	NA	NA	NA	NA	NA
ENSMUSG00000069620	0	NA	NA	NA	NA	NA	NA	NA	NA	NA	NA	NA
ENSMUSG00000099498	0	NA	NA	NA	NA	NA	NA	NA	NA	NA	NA	NA
ENSMUSG00000042414	0.0476885868772745	-0.285710154329023	3.04143303031929	-0.0939393211952554	0.925157358132041	NA	Prdm14	383491	PR domain containing 14	Prdm14	NM_001081209, NP_001074678	AHX99431, AK134292, AK141218, BAE24596, BB283625, E9Q3T6, KJ463838, NM_001081209, NP_001074678
ENSMUSG00000005886	1125.83127052508	0.253098350213561	0.0648794533587693	3.90105552853508	9.57741770795958e-05	0.000488265964401592	Ncoa2	17978	nuclear receptor coactivator 2	D1Ertd433e, GRIP-1, Grip1, KAT13C, NCoA-2, SRC-2, TIF2, bHLHe75, Ncoa2	NM_001077695, NM_001302702, NM_008678, NP_001289631, NP_032704, XM_006495465, XM_011238351, XM_011238361, XM_017319229, XM_017319230, XM_017319231, XM_017319232, XM_017319233, XM_017319234, XM_017319235, XM_017319237, XM_017319241, XM_017319243, XP_006495528, XP_011236653, XP_011236663, XP_017174718, XP_017174719, XP_017174720, XP_017174721, XP_017174722, XP_017174723, XP_017174724, XP_017174726,…	AAB61575, AAC53151, AAH53387, AB219976, AF000582, AK028560, AK028964, AK035719, AK038781, AK042893, AK048972, AK052117, AK087443, BAC26216, BAC29167, BAC30132, BAC31396, BAC33501, BAC39875, BAF69036, BC053387, BP761474, BU703942, CK637131, EDL14319, NM_001077695, NM_001302702, NM_008678, NP_001289631, NP_032704, Q61026, U39060, XM_006495465, XM_011238351, XM_011238361, XM_017319229, XM_017319230,…
ENSMUSG00000103506	0.353879033736702	-1.31512900265217	3.02616548689276	-0.434585949892163	0.663862995184979	NA	NA	NA	NA	NA	NA	NA
ENSMUSG00000103495	0	NA	NA	NA	NA	NA	NA	NA	NA	NA	NA	NA
ENSMUSG00000099183	0	NA	NA	NA	NA	NA	NA	NA	NA	NA	NA	NA
ENSMUSG00000102639	0	NA	NA	NA	NA	NA	NA	NA	NA	NA	NA	NA
ENSMUSG00000104170	0.0454303655297894	-0.285712378523584	3.04143303031929	-0.0939400524934752	0.925156777209369	NA	NA	NA	NA	NA	NA	NA
ENSMUSG00000087782	0.0953771737545491	-0.606303121005691	3.04143303031929	-0.199347845230063	0.841990655065882	NA	NA	NA	NA	NA	NA	NA
ENSMUSG00000103085	0.914398218795056	-0.651665716558304	1.79694035813841	-0.362652947053522	0.71686415289746	NA	NA	NA	NA	NA	NA	NA
ENSMUSG00000102664	0.664264384590346	0.792198663625228	2.81773179179427	0.281147647172187	0.778597157182398	NA	NA	NA	NA	NA	NA	NA
ENSMUSG00000101476	0.308066772589792	0.362941332782362	3.03631458190194	0.119533507807684	0.904852694941445	NA	NA	NA	NA	NA	NA	NA
ENSMUSG00000101171	0.0626345128375982	-0.285710154329023	3.04143303031929	-0.0939393211952555	0.925157358132041	NA	NA	NA	NA	NA	NA	NA
ENSMUSG00000025935	4664.58124741283	-0.134447168666988	0.0488700591274306	-2.75111532638853	0.0059392729699785	0.0196265579696068	Tram1	72265	translocating chain-associating membrane protein 1	1810049E02Rik, TRAMP, Tram1	NM_028173, NP_082449	AAH12401, AAK38167, AK007839, AK028304, AK088814, AK142658, AK145291, AK146207, AK148643, AK150551, AK150777, AK151240, AK151409, AK151664, AK152338, AK152343, AK152991, AK153379, AK155905, AK159203, AK159350, AK159878, AK164347, AK168708, AY029764, BAB25296, BAC40590, BAE25150, BAE26348, BAE29653, BAE29842, BAE30232, BAE30374, BAE30592, BAE31135, BAE31138, BAE31637, BAE31945, BAE33496, BAE35450,…
ENSMUSG00000025937	791.725508207658	-0.424039195189556	0.0762591874345986	-5.56049978310115	2.69003186784132e-08	2.39300751576717e-07	Lactb2	212442	lactamase, beta 2	Cgi-83, E430032H21Rik, Lactb2	NM_145381, NP_663356, XM_006495490, XP_006495553	AAH04045, AK088932, AK090091, AK143912, BAC40659, BAE25598, BC004045, EDL14325, EDL14326, NM_145381, NP_663356, Q99KR3, XM_006495490, XP_006495553
ENSMUSG00000102982	1.779373894769	0.827321125255312	1.63191653537794	0.50696289137343	0.612180856206085	0.759409967587934	NA	NA	NA	NA	NA	NA
ENSMUSG00000067813	1.56128088815538	2.72588007721163	2.92175207118694	0.932960775177703	NA	NA	Xkr9	381246	X-linked Kx blood group related 9	Gm1620, XRG9, Xkr9	NM_001011873, NP_001011873, XM_006495547, XM_006495548, XP_006495610, XP_006495611	AAI47700, AAI58122, AAT07104, AY534255, BC147699, BC158121, NM_001011873, NP_001011873, Q5GH62, XM_006495547, XM_006495548, XP_006495610, XP_006495611
ENSMUSG00000077368	0	NA	NA	NA	NA	NA	NA	NA	NA	NA	NA	NA
ENSMUSG00000097711	0.844144554023805	-0.00526332407681121	1.24163436385501	-0.0042390290008322	0.996617754336912	NA	Gm5523	433273	glyceraldehyde-3-phosphate dehydrogenase pseudogene	EG433273, Gm5523	NR_004447	AK188672, AK190063, AK193983, NR_004447
ENSMUSG00000102166	0	NA	NA	NA	NA	NA	NA	NA	NA	NA	NA	NA
ENSMUSG00000089358	0	NA	NA	NA	NA	NA	NA	NA	NA	NA	NA	NA
ENSMUSG00000104209	0	NA	NA	NA	NA	NA	NA	NA	NA	NA	NA	NA
ENSMUSG00000025932	3.88725796361703	-0.75794115472224	0.988933265949242	-0.766422953721471	0.443424679320258	0.619386553877763	Eya1	14048	EYA transcriptional coactivator and phosphatase 1	bor, Eya1	NM_001252192, NM_001310459, NM_010164, NP_001239121, NP_001297388, NP_034294, XM_006495446, XM_006495451, XM_006495452, XM_011238344, XM_011238346, XM_011238347, XM_017315348, XM_017315381, XM_017315414, XM_017315422, XP_006495509, XP_006495514, XP_006495515, XP_011236646, XP_011236648, XP_011236649, XP_017170837, XP_017170870, XP_017170903, XP_017170911, XR_001780756	AAB48017, AAD19355, AAH60260, AAH66860, AJ007995, AK042412, AK045320, AK153788, AK162111, BAC31251, BAE36732, BC060260, BC066860, CAA07818, CAA71312, EDL14327, NM_001252192, NM_001310459, NM_010164, NP_001239121, NP_001297388, NP_034294, P97767, U61110, XM_006495446, XM_006495451, XM_006495452, XM_011238344, XM_011238346, XM_011238347, XM_017315348, XM_017315381, XM_017315414, XM_017315422, XP_00…
ENSMUSG00000095853	0	NA	NA	NA	NA	NA	NA	NA	NA	NA	NA	NA
ENSMUSG00000102588	0	NA	NA	NA	NA	NA	NA	NA	NA	NA	NA	NA
ENSMUSG00000054493	0	NA	NA	NA	NA	NA	NA	NA	NA	NA	NA	NA
ENSMUSG00000025930	0.108603020765107	0.665460649514758	3.04122521037217	0.21881334116434	0.826795453954593	NA	Msc	17681	musculin	MyoR, bHLHa22, Msc	NM_001360810, NM_010827, NP_001347739, NP_034957, XM_006495458, XM_006495460, XM_011238348, XP_006495521, XP_006495523, XP_011236650	AAC69869, AAD10053, AAI03593, AAI03594, AAI03595, AAI03624, AB221639, AF087035, AF108216, AK138917, BAE23816, BC103592, BC103593, BC103594, BC103623, EDL14328, NM_001360810, NM_010827, NP_001347739, NP_034957, O88940, XM_006495458, XM_006495460, XM_011238348, XP_006495521, XP_006495523, XP_011236650
ENSMUSG00000103492	0	NA	NA	NA	NA	NA	NA	NA	NA	NA	NA	NA
ENSMUSG00000081201	0.229612112237379	-0.675708525679921	3.03512463035356	-0.22262958131021	0.82382381162982	NA	NA	NA	NA	NA	NA	NA
ENSMUSG00000082193	0.300802196579452	-0.979548176983392	3.03103123218923	-0.323173237735295	0.74656404755695	NA	NA	NA	NA	NA	NA	NA
ENSMUSG00000032769	0.265650763612157	1.21844671976724	3.02902358022274	0.402257257989931	0.687494707097111	NA	Trpa1	277328	transient receptor potential cation channel, subfamily A, member 1	Anktm1, TRPA1b, Trpa1	NM_001348288, NM_177781, NP_001335217, NP_808449, XM_006495526, XP_006495589	AAI20564, AAI31964, AAO43183, AHB62275, AK045771, AY231177, BAC32487, BC120563, BC131963, EDL14331, EDL14332, KF460461, NM_001348288, NM_177781, NP_001335217, NP_808449, Q8BLA8, XM_006495526, XP_006495589
ENSMUSG00000088159	0	NA	NA	NA	NA	NA	NA	NA	NA	NA	NA	NA
ENSMUSG00000073737	0.400504292278098	-0.448592161348416	2.53464149949323	-0.176984461683479	0.85952059468591	NA	NA	NA	NA	NA	NA	NA
ENSMUSG00000092083	0.311795992499062	-0.798244365879823	3.03143496549909	-0.263322279700763	0.792302188751436	NA	Kcnb2	98741	potassium voltage gated channel, Shab-related subfamily, member 2	9630047L19Rik, BB130875, Kv2.2, Kcnb2	NM_001033195, NM_001098528, NP_001091998, XM_006495595, XM_006495596, XM_006495597, XP_006495658, XP_006495659, XP_006495660	A6H8H5, AAI46610, AK036239, AK053277, AK162605, BAE36985, BC146609, NM_001033195, NM_001098528, NP_001091998, XM_006495595, XM_006495596, XM_006495597, XP_006495658, XP_006495659, XP_006495660
ENSMUSG00000102937	0	NA	NA	NA	NA	NA	NA	NA	NA	NA	NA	NA
ENSMUSG00000104149	0	NA	NA	NA	NA	NA	NA	NA	NA	NA	NA	NA
ENSMUSG00000088829	0	NA	NA	NA	NA	NA	NA	NA	NA	NA	NA	NA
ENSMUSG00000077377	0	NA	NA	NA	NA	NA	NA	NA	NA	NA	NA	NA
ENSMUSG00000101652	0	NA	NA	NA	NA	NA	NA	NA	NA	NA	NA	NA
ENSMUSG00000100814	0	NA	NA	NA	NA	NA	NA	NA	NA	NA	NA	NA
ENSMUSG00000025925	331.72945059392	0.223366603745217	0.209497886183678	1.06619979711576	0.286333333858454	0.459552020937118	Terf1	21749	telomeric repeat binding factor 1	Pin2, Trbf1, Trf1, Terf1	NM_001286628, NM_009352, NP_001273557, NP_033378, NR_152944, XM_011238367, XP_011236669, XR_001783785	AAB17974, AAB53970, AAH34866, AB109563, AK021235, AK036615, AK132022, BAB32340, BAC76782, BAE20947, BB652245, BC034866, BG073357, EDL14334, NM_001286628, NM_009352, NP_001273557, NP_033378, NR_152944, P70371, U65586, XM_011238367, XP_011236669, XR_001783785
ENSMUSG00000104379	0.391509557395336	-1.58059787124785	3.02504537072389	-0.522503856155259	0.601319562273802	NA	NA	NA	NA	NA	NA	NA
ENSMUSG00000032719	18.2912600495918	-1.31296913053226	0.630984968301911	-2.08082473670598	0.0374499510994922	0.0955387982271722	Sbspon	226866	somatomedin B and thrombospondin, type 1 domain containing	Gm106, Rpesp, Sbspon	NM_001033288, NP_001028460	AAI47195, AAI47196, AK137144, AK140569, AK143251, BAE23250, BAE25326, BC147194, BC147195, NM_001033288, NP_001028460, Q3UPR9
ENSMUSG00000088943	0	NA	NA	NA	NA	NA	NA	NA	NA	NA	NA	NA
ENSMUSG00000100652	0	NA	NA	NA	NA	NA	NA	NA	NA	NA	NA	NA
ENSMUSG00000067795	0	NA	NA	NA	NA	NA	4930444P10Rik	75799	RIKEN cDNA 4930444P10 gene	4930444P10Rik	NM_001243238, NM_001305227, NP_001230167, NP_001292156, XM_006495582, XM_006495584, XP_006495645, XP_006495647	AK015384, BAB29822, BB020198, BU582852, EDL14337, EDL14338, NM_001243238, NM_001305227, NP_001230167, NP_001292156, XM_006495582, XM_006495584, XP_006495645, XP_006495647
ENSMUSG00000043716	1629.01209860577	-0.0890075034028789	0.0899531148756246	-0.989487729534957	0.322424570430699	0.499606295432975	Rpl7	19989	ribosomal protein L7	Rpl7a, Surf-3, Rpl7	NM_011291, NP_035421	AAA40064, AAA40069, AAA40070, AAH25909, AAH51261, AAH86786, AAH96452, AK017074, AK050656, AK088291, AK135460, AK146219, AK150943, AK167124, AK168137, AK168227, BAC34366, BAC40262, BAE26987, BAE29978, BAE39272, BAE40105, BB839528, BC025909, BC051261, BC086786, BC096452, BY441493, M29016, M85235, NM_011291, NP_035421, P14148
ENSMUSG00000025921	404.775087422112	-0.27846208831704	0.114338386962207	-2.43542082160981	0.0148744795548054	0.0439639725161389	Rdh10	98711	retinol dehydrogenase 10 (all-trans)	3110069K09Rik, 4921506A21Rik, AI875664, AW549993, D1Ertd762e, m366Asp, Rdh10	NM_133832, NP_598593	AAH19796, AAN64749, AF456767, AK014244, AK149656, BC019796, BC038334, BC052546, EDL14341, EDL14342, NM_133832, NP_598593, Q8VCH7
ENSMUSG00000104165	0	NA	NA	NA	NA	NA	NA	NA	NA	NA	NA	NA
ENSMUSG00000100868	0	NA	NA	NA	NA	NA	NA	NA	NA	NA	NA	NA
ENSMUSG00000025920	463.123093634156	-0.493188971151964	0.107716939520946	-4.57856464679878	4.68177474904573e-06	2.97242100571081e-05	Stau2	29819	staufen double-stranded RNA binding protein 2	Stau2	NM_001111272, NM_001347044, NM_001347045, NM_025303, NP_001104742, NP_001333973, NP_001333974, NP_079579, XM_006495528, XM_006495532, XM_011238387, XM_011238388, XM_011238389, XM_011238390, XM_011238391, XM_017321102, XM_017321108, XM_017321109, XP_006495591, XP_006495595, XP_011236689, XP_011236690, XP_011236691, XP_011236692, XP_011236693, XP_017176591, XP_017176597, XP_017176598	AAH10300, AAH25118, AAN37928, AAN37929, AF459099, AF459100, AK015087, AK028390, AK031102, AK171076, BAB29708, BAC25926, BC010300, BC025118, BC027017, BI987531, BY290411, CN665159, EDL14343, EDL14344, EDL14345, NM_001111272, NM_001347044, NM_001347045, NM_025303, NP_001104742, NP_001333973, NP_001333974, NP_079579, Q8CJ67, XM_006495528, XM_006495532, XM_011238387, XM_011238388, XM_011238389, XM_01…
ENSMUSG00000089982	0	NA	NA	NA	NA	NA	NA	NA	NA	NA	NA	NA
ENSMUSG00000025939	1292.92392158315	-0.382937374627903	0.0835837612259709	-4.58148052936529	4.61695596945466e-06	2.93770790823255e-05	Ube2w	66799	ubiquitin-conjugating enzyme E2W (putative)	6130401J04Rik, Ube2w	NM_001271016, NM_001271017, NM_025773, NP_001257945, NP_001257946, NP_080049, NR_073122, XM_006495557, XM_011238402, XM_017322047, XM_017322048, XP_006495620, XP_011236704, XP_017177536, XP_017177537	AAH20124, AK015348, AK042870, AK044463, AK046086, AK046193, AK050679, AK050923, AK053599, AK077997, AK082233, AK153165, AK210639, BAB29807, BAC31935, BAC32599, BAC34377, BAC37094, BAC38443, BAE43345, BC020124, BE994510, BY728312, CN663576, DV044691, EDL14346, NM_001271016, NM_001271017, NM_025773, NP_001257945, NP_001257946, NP_080049, NR_073122, Q8VDW4, XM_006495557, XM_011238402, XM_017322047, …
ENSMUSG00000102457	4.86936639672963	-1.91735440241256	0.937208114204677	-2.04581498319575	0.0407745773181412	0.102253578896716	NA	NA	NA	NA	NA	NA
ENSMUSG00000079658	781.314054336482	-0.67939449403661	0.130410868620524	-5.20964626049342	1.89201008772048e-07	1.4827315166615e-06	Eloc	67923	elongin C	2610043E24Rik, 2610301I15Rik, AA407206, AI987979, AW049146, Tceb1, Eloc	NM_001310470, NM_026456, NP_001297399, NP_080732, XM_006495558, XM_006495559, XM_006495561, XM_006495562, XM_006495563, XM_006495564, XM_011238403, XM_017322272, XP_006495621, XP_006495622, XP_006495624, XP_006495625, XP_006495626, XP_006495627, XP_011236705, XP_017177761	AAH09104, AAH28545, AI158174, AK011757, AK011958, AK012909, AK013089, AK039746, BAB27825, BAB27939, BAB28546, BAB28641, BAC30437, BC009104, BC028545, BE994450, CF949556, EDL14347, EDL14348, EDL14349, NM_001310470, NM_026456, NP_001297399, NP_080732, P83940, XM_006495558, XM_006495559, XM_006495561, XM_006495562, XM_006495563, XM_006495564, XM_011238403, XM_017322272, XP_006495621, XP_006495622, X…
ENSMUSG00000097744	0.442724493437811	-0.533038494032744	3.02477810607549	-0.176223999030573	0.860117967321452	NA	D030040B21Rik	329101	RIKEN cDNA D030040B21 gene	D030040B21, D030040B21Rik	NR_037998	AK083519, NR_037998
ENSMUSG00000100959	0	NA	NA	NA	NA	NA	NA	NA	NA	NA	NA	NA
ENSMUSG00000025940	659.2036873387	-0.349752246609324	0.0998800701927896	-3.50172207462638	0.000462261549844265	0.00204688066871904	Tmem70	70397	transmembrane protein 70	1110020A09Rik, 2210416J16Rik, Tmem70	NM_026392, NM_027415, NP_080668, NP_081691	AAH11320, AK003839, AK005075, AK008955, AK151280, AK167069, AK169031, AK181541, BAB23030, BAB23799, BAB25987, BAE30266, BAE39229, BAE40822, BB860431, BC011320, EDL14352, EDL14353, NM_026392, NM_027415, NP_080668, NP_081691, Q921N7, W91102
ENSMUSG00000025779	51.749500620704	0.344629374857703	0.324447690332895	1.06220319985666	0.288143447510915	0.461374108363732	Ly96	17087	lymphocyte antigen 96	ESOP-1, MD-2, MD2, Ly96	NM_001159711, NM_016923, NP_001153183, NP_058619	AAF89634, AAI16786, AAU14221, AB018550, AF168120, AK019283, AY641431, BAA93619, BAB31645, BC116785, EDL14354, EDL14355, EDL14356, NM_001159711, NM_016923, NP_001153183, NP_058619, Q9JHF9
ENSMUSG00000100093	0	NA	NA	NA	NA	NA	NA	NA	NA	NA	NA	NA
ENSMUSG00000091020	0.551146451223379	0.964491396626172	1.91230403892657	0.504360905480056	0.614007785211803	NA	NA	NA	NA	NA	NA	NA
ENSMUSG00000101640	0	NA	NA	NA	NA	NA	NA	NA	NA	NA	NA	NA
ENSMUSG00000104133	0	NA	NA	NA	NA	NA	NA	NA	NA	NA	NA	NA
ENSMUSG00000042686	51.9648411443613	-0.22937020345206	0.234722382826979	-0.977197831282822	0.328471221473627	0.506590865683506	Jph1	57339	junctophilin 1	JP-1, Jp1, Jph1	NM_020604, NP_065629, XM_011238396, XM_011238397, XM_011238398, XM_011238399, XP_011236698, XP_011236699, XP_011236700, XP_011236701, XR_001785237	AAI20840, AAI37670, AB024445, AK081751, BAB12043, BAB20319, BAC38318, BC120839, BC137669, EDL14359, NM_020604, NP_065629, Q9ET80, XM_011238396, XM_011238397, XM_011238398, XM_011238399, XP_011236698, XP_011236699, XP_011236700, XP_011236701, XR_001785237
ENSMUSG00000100110	0	NA	NA	NA	NA	NA	NA	NA	NA	NA	NA	NA
ENSMUSG00000025777	34.6237084550227	-1.33994312771097	0.421164034896297	-3.1815231517594	0.0014650281291019	0.00575145371227055	Gdap1	14545	ganglioside-induced differentiation-associated-protein 1	Gdap1	NM_010267, NP_034397	AAH48177, AAH51135, AK020672, AK020988, AK039016, AK045460, AK049655, AK083814, AK139057, AK149281, BAB32270, BAC32380, BAC33861, BAC39027, BAE23877, BAE28787, BC048177, BC051135, BC060212, CAA76893, EDL14360, EDL14361, NM_010267, NP_034397, O88741, Y17850
ENSMUSG00000099899	0	NA	NA	NA	NA	NA	NA	NA	NA	NA	NA	NA
ENSMUSG00000100272	0	NA	NA	NA	NA	NA	NA	NA	NA	NA	NA	NA
ENSMUSG00000100398	0.208790419832161	-0.606303120974828	3.04143303031929	-0.199347845219915	0.841990655073819	NA	NA	NA	NA	NA	NA	NA
ENSMUSG00000101589	0.119835199407491	0.0348828123785061	3.04143303031929	0.0114692028496988	0.99084910074415	NA	NA	NA	NA	NA	NA	NA
ENSMUSG00000102048	0.332820826365486	-1.40081962025289	3.02859346867366	-0.462531414249652	0.643700279938825	NA	NA	NA	NA	NA	NA	NA
ENSMUSG00000089534	0	NA	NA	NA	NA	NA	NA	NA	NA	NA	NA	NA
ENSMUSG00000067780	3217.58806165278	0.444209704025348	0.0837276027463985	5.3054152926223	1.12416762791871e-07	9.17866891653112e-07	Pi15	94227	peptidase inhibitor 15	P24TI, P25TI, PI-15, SugarCrisp, Pi15	NM_053191, NP_444421	AAI16706, AAK16494, AF329196, AK030960, AK040961, AK165584, BAC30762, BAE38275, BC116705, BP759214, EDL14362, NM_053191, NP_444421, Q8BS03
ENSMUSG00000100053	0	NA	NA	NA	NA	NA	Gm28154	102634738	predicted gene 28154	Gm28154	XR_001778837, XR_001778838, XR_373227, XR_373228, XR_373229, XR_865208, XR_865209, XR_865210, XR_865211, XR_865212, XR_865213	AK034407, XR_001778837, XR_001778838, XR_373227, XR_373228, XR_373229, XR_865208, XR_865209, XR_865210, XR_865211, XR_865212, XR_865213
ENSMUSG00000085125	0	NA	NA	NA	NA	NA	Gm16070	102634913	predicted gene 16070	Gm16070	NR_130314	AK033453, AK038933, AK157774, NR_130314
ENSMUSG00000025776	13.7234969469637	1.42605228041123	0.559840877241616	2.54724572353043	0.0108576949057653	0.033276570672393	Crispld1	83691	cysteine-rich secretory protein LCCL domain containing 1	Cocoacrisp, Lcrisp1, Crispld1	NM_001356551, NM_031402, NP_001343480, NP_113579, XM_006495592, XM_006495593, XM_006495594, XM_011238409, XM_011238410, XP_006495655, XP_006495656, XP_006495657, XP_011236711, XP_011236712	AAH34334, AAH40768, AAK16496, AF329198, AK132405, AK133870, AK134273, AK137611, BAE21150, BAE21900, BAE22076, BAE23431, BC034334, BC040768, BY005988, EDL14365, NM_001356551, NM_031402, NP_001343480, NP_113579, Q8CGD2, XM_006495592, XM_006495593, XM_006495594, XM_011238409, XM_011238410, XP_006495655, XP_006495656, XP_006495657, XP_011236711, XP_011236712
ENSMUSG00000099895	0	NA	NA	NA	NA	NA	NA	NA	NA	NA	NA	NA
ENSMUSG00000100554	0.101990097259828	0.0348850365730672	3.04143303031929	0.0114699341479187	0.99084851729097	NA	NA	NA	NA	NA	NA	NA
ENSMUSG00000099473	0	NA	NA	NA	NA	NA	NA	NA	NA	NA	NA	NA
ENSMUSG00000099591	0	NA	NA	NA	NA	NA	NA	NA	NA	NA	NA	NA
ENSMUSG00000102001	0	NA	NA	NA	NA	NA	NA	NA	NA	NA	NA	NA
ENSMUSG00000101717	0	NA	NA	NA	NA	NA	NA	NA	NA	NA	NA	NA
ENSMUSG00000025774	0	NA	NA	NA	NA	NA	Crisp4	78081	cysteine-rich secretory protein 4	9230112K08Rik, Crisp4	NM_001347047, NM_001347048, NM_030033, NP_001333976, NP_001333977, NP_084309, XM_006495588, XM_006495589, XM_006495590, XM_006495591, XP_006495651, XP_006495652, XP_006495653, XP_006495654	AAW23035, ABB29312, AK020340, AY705449, BAB32077, DQ200908, EDL14367, NM_001347047, NM_001347048, NM_030033, NP_001333976, NP_001333977, NP_084309, XM_006495588, XM_006495589, XM_006495590, XM_006495591, XP_006495651, XP_006495652, XP_006495653, XP_006495654
ENSMUSG00000070977	0	NA	NA	NA	NA	NA	Defb44-ps	654454	defensin beta 44, pseudogene	Defb44, Defb49, Defb49-ps, EG574082, Defb44-ps	NR_002879	AAT51873, AY621334, DQ012049, NR_002879
ENSMUSG00000073735	0	NA	NA	NA	NA	NA	Defb18	654460	defensin beta 18	BD-18, EG654460, mBD-18, Defb18	NM_001039123, NP_001034212	AAY59765, DQ012029, NM_001039123, NP_001034212, Q30KP5
ENSMUSG00000067773	0	NA	NA	NA	NA	NA	Defb41	77673	defensin beta 41	9230102D03Rik, BD-17, Bd-41, Defb16, Defb17, Gm15386, Defb41	NM_001040027, NM_183124, NP_001035116, NP_898947	AAY59763, AAY59764, AK020304, AV380794, BAC25620, BK005412, DAA05561, DQ012027, DQ012028, EDL14368, NM_001040027, NM_183124, NP_001035116, NP_898947
ENSMUSG00000101685	0.0953771737545491	-0.606303121005691	3.04143303031929	-0.199347845230063	0.841990655065882	NA	NA	NA	NA	NA	NA	NA
ENSMUSG00000101738	0	NA	NA	NA	NA	NA	NA	NA	NA	NA	NA	NA
ENSMUSG00000101306	0	NA	NA	NA	NA	NA	NA	NA	NA	NA	NA	NA
ENSMUSG00000088800	0	NA	NA	NA	NA	NA	NA	NA	NA	NA	NA	NA
ENSMUSG00000101644	0	NA	NA	NA	NA	NA	NA	NA	NA	NA	NA	NA
ENSMUSG00000099433	0.215210067882431	0.352555635593538	3.03708472055917	0.116083569617586	0.907586310319551	NA	NA	NA	NA	NA	NA	NA
ENSMUSG00000089787	0	NA	NA	NA	NA	NA	Gm15825	102635013	predicted gene 15825	Gm15825	NR_151619, XR_373232	AK080699, NR_151619, XR_373232
ENSMUSG00000042596	0	NA	NA	NA	NA	NA	Tfap2d	226896	transcription factor AP-2, delta	Tcfap2d, Tfap2d	NM_153154, NP_694794, XM_006495497, XM_006495498, XM_006495499, XP_006495560, XP_006495561, XP_006495562	AAI52325, AAI52326, AAL16940, AF421891, AK132112, BB676311, BC152324, BC152325, CO424726, EDL14370, NM_153154, NP_694794, Q91ZK0, XM_006495497, XM_006495498, XM_006495499, XP_006495560, XP_006495561, XP_006495562
ENSMUSG00000100720	0	NA	NA	NA	NA	NA	NA	NA	NA	NA	NA	NA
ENSMUSG00000025927	26.9301487595083	1.32448144337922	0.394910407470598	3.35387829321219	0.000796874045324283	0.0033192230535403	Tfap2b	21419	transcription factor AP-2 beta	AI606113, AP-2(beta), E130018K07Rik, Tcfap2b, Tfap2b	NM_001025305, NM_001286340, NM_009334, NP_001020476, NP_001273269, NP_033360, XM_006495491, XM_006495492, XM_006495493, XM_006495494, XM_006495495, XP_006495554, XP_006495555, XP_006495556, XP_006495557, XP_006495558, XR_373183	AK005128, AK017373, AK028906, AK032045, AK035827, AK053444, AK078046, AK137357, BAB30714, BAC26188, BAC27667, BAC29202, BAE23320, CAA55036, EDL14372, NM_001025305, NM_001286340, NM_009334, NP_001020476, NP_001273269, NP_033360, Q61313, X78197, XM_006495491, XM_006495492, XM_006495493, XM_006495494, XM_006495495, XP_006495554, XP_006495555, XP_006495556, XP_006495557, XP_006495558, XR_373183
ENSMUSG00000100538	0	NA	NA	NA	NA	NA	NA	NA	NA	NA	NA	NA
ENSMUSG00000101117	0	NA	NA	NA	NA	NA	NA	NA	NA	NA	NA	NA
ENSMUSG00000100204	2.62272143615152	0.380427534625105	0.810171458949045	0.469564226711462	0.638666387950035	0.779353538520322	NA	NA	NA	NA	NA	NA
ENSMUSG00000084668	0	NA	NA	NA	NA	NA	NA	NA	NA	NA	NA	NA
ENSMUSG00000102597	0	NA	NA	NA	NA	NA	NA	NA	NA	NA	NA	NA
ENSMUSG00000043760	0.184762783432554	0.508790739095258	3.03294344387905	0.16775477304797	0.866776204048098	NA	Pkhd1	241035	polycystic kidney and hepatic disease 1	AI118496, AI182499, FPC, Tigm1, Pkhd1	NM_153179, NP_694819, XM_006495521, XM_011238384, XM_011238385, XP_006495584, XP_011236686, XP_011236687	AAM18185, AAN05018, AAS00499, AK052698, AK143992, AY092082, AY130764, AY438374, BAE25652, BB661186, EDL14373, EDL14374, EDL14375, EDL14376, NM_153179, NP_694819, XM_006495521, XM_011238384, XM_011238385, XP_006495584, XP_011236686, XP_011236687
ENSMUSG00000104095	0	NA	NA	NA	NA	NA	NA	NA	NA	NA	NA	NA
ENSMUSG00000089914	0	NA	NA	NA	NA	NA	4930486I03Rik	75028	RIKEN cDNA 4930486I03 gene	4930486I03Rik	NR_045734	AK015632, NR_045734
ENSMUSG00000090142	0	NA	NA	NA	NA	NA	NA	NA	NA	NA	NA	NA
ENSMUSG00000070175	0	NA	NA	NA	NA	NA	NA	NA	NA	NA	NA	NA
ENSMUSG00000065559	0	NA	NA	NA	NA	NA	Mir206	387202	microRNA 206	Mirn206, mmu-mir-206, Mir206	NR_029593	AJ560747, AY194867, LM608328, NR_029593
ENSMUSG00000099906	0	NA	NA	NA	NA	NA	Lincmd1	105661730	long intergenic non-protein coding RNA of muscle differentiation 1	Linc-md1, Lincmd1	NR_131249	AK031267, AK132542, HG975409, JN699052, NR_131249
ENSMUSG00000065480	0	NA	NA	NA	NA	NA	Mir133b	723817	microRNA 133b	Mirn133b, mir-133b, Mir133b	NR_029902	LM608738, NR_029902
ENSMUSG00000025929	0	NA	NA	NA	NA	NA	Il17a	16171	interleukin 17A	Ctla-8, Ctla8, IL-17, IL-17A, Il17, Il17a	NM_010552, NP_034682	AAA93253, AAB05222, AAI19304, AAI19310, AK040420, BAC30590, BC119303, BC119309, CAV28591, CBH19851, EDL14378, NM_010552, NP_034682, Q62386, U43088
ENSMUSG00000041872	0.339318392032714	1.3765818416714	3.02619772818268	0.454888267495356	0.649189623967412	NA	Il17f	257630	interleukin 17F	C87042, IL-17F, Il17f	NM_145856, NP_665855, XM_006495523, XP_006495586	AAM77568, AAQ88439, AB116259, AF458064, AK157101, AY380822, BAC81535, BAE33962, BC145977, CAV28592, EDL14379, NM_145856, NP_665855, Q7TNI7, XM_006495523, XP_006495586
ENSMUSG00000041859	937.034389579501	0.405364086991463	0.112120666383765	3.61542702220472	0.00029985293941307	0.00137995240017101	Mcm3	17215	minichromosome maintenance complex component 3	AL033361, C80350, Mcmd, P1, P1-MCM3, p1.m, Mcm3	NM_008563, NP_032589	AAH31700, AK088142, AK133850, AK145563, AK146497, AK147065, AK148006, AK178723, AK179352, AK180964, AK183733, AK188323, AK190499, AK190847, AK191324, AK191911, AK192246, AK193244, AK194731, AK195690, AK196805, AK196855, AK199596, AK199683, AK204940, AK208248, AK211701, AK216175, AK219838, AK219890, BAA05081, BAE21885, BAE26512, BAE27213, BAE27649, BAE28283, BC020400, BC031700, CAA44079, CBX85468,…
ENSMUSG00000099714	0	NA	NA	NA	NA	NA	NA	NA	NA	NA	NA	NA
ENSMUSG00000102121	0	NA	NA	NA	NA	NA	NA	NA	NA	NA	NA	NA
ENSMUSG00000088858	0	NA	NA	NA	NA	NA	NA	NA	NA	NA	NA	NA
ENSMUSG00000097934	0.64797787118064	-0.474183470140809	2.93276892699008	-0.161684565659752	0.871554259428547	NA	6720483E21Rik	77741	RIKEN cDNA 6720483E21 gene	6720483E21Rik	NR_040492	AK020171, NR_040492
ENSMUSG00000025931	228.317533040892	-0.872617125513353	0.162965102234531	-5.35462570543188	8.57337009999803e-08	7.1327369252169e-07	Paqr8	74229	progestin and adipoQ receptor family member VIII	1700019B16Rik, 3110001D06Rik, Paqr8	NM_001355122, NM_028829, NP_001342051, NP_083105, XM_006495577, XM_006495578, XP_006495640, XP_006495641	AAH59813, AAO47230, AAR08385, AF313617, AI847259, AK006107, AK013938, AK029723, AK029772, AK031969, AK048045, AK147376, AK184865, AK197910, AK200918, AY424297, BAB24412, BAC26609, BAC27629, BAC33221, BAE27872, BC028791, BC059813, BY151331, EDL14384, NM_001355122, NM_028829, NP_001342051, NP_083105, Q80ZE5, XM_006495577, XM_006495578, XP_006495640, XP_006495641
ENSMUSG00000077314	0	NA	NA	NA	NA	NA	NA	NA	NA	NA	NA	NA
ENSMUSG00000100929	0	NA	NA	NA	NA	NA	NA	NA	NA	NA	NA	NA
ENSMUSG00000041809	56.1698287166708	-0.600208183154256	0.242932559701814	-2.47067821576069	0.0134857104820111	0.0401902592570981	Efhc1	71877	EF-hand domain (C-terminal) containing 1	1700029F22Rik, mRib72-1, myoclonin1, Efhc1	NM_027974, NP_082250, XM_006495576, XP_006495639	ACB20692, AK006489, BAB24614, BY037196, EDL14385, EU520262, NM_027974, NP_082250, Q9D9T8, XM_006495576, XP_006495639
ENSMUSG00000041779	2869.94289308278	-0.0663067225802649	0.062782261161318	-1.05613785412875	0.290905238217403	0.464290520112814	Tram2	170829	translocating chain-associating membrane protein 2	C330003D03Rik, Tram2	NM_177409, NP_803128	AAH18212, AAK40298, AK082751, AK133634, AK137005, AY029530, BAC38601, BC018212, BC023832, EDL14386, NM_177409, NP_803128, Q924Z5
ENSMUSG00000099971	0	NA	NA	NA	NA	NA	NA	NA	NA	NA	NA	NA
ENSMUSG00000100819	0	NA	NA	NA	NA	NA	NA	NA	NA	NA	NA	NA
ENSMUSG00000025933	105.606698389126	-0.28766829039229	0.194624973308024	-1.47806463632502	0.139390478434188	0.271143827724913	Tmem14a	75712	transmembrane protein 14A	5730496E24Rik, C85783, PTD011, Tmem14a	NM_001290679, NM_029398, NP_001277608, NP_083674, XM_006495579, XM_006495581, XP_006495642, XP_006495644	AAH34768, AAH60034, AK017734, AK138554, BAB30903, BC034768, BC060034, EDL14387, EDL14388, NM_001290679, NM_029398, NP_001277608, NP_083674, P56983, XM_006495579, XM_006495581, XP_006495642, XP_006495644
ENSMUSG00000102633	0	NA	NA	NA	NA	NA	NA	NA	NA	NA	NA	NA
ENSMUSG00000025934	6.96644648610304	-2.19031689763662	0.837888423805081	-2.61409136993418	0.00894651074848193	0.0281061688835287	Gsta3	14859	glutathione S-transferase, alpha 3	Gst2-3, Gsta3	NM_001077353, NM_001288617, NM_010356, NP_001070821, NP_001275546, NP_034486	AAA37751, AAI47273, AAI47274, ADD73445, AI047326, AI255699, AI303497, AK002478, AK014076, AK149543, BAB22131, BAB29143, BAE28948, BC147272, BC147273, CAA46155, EDL14389, EDL14390, GQ227791, M73483, NM_001077353, NM_001288617, NM_010356, NP_001070821, NP_001275546, NP_034486, P30115, X65021
ENSMUSG00000099343	0	NA	NA	NA	NA	NA	NA	NA	NA	NA	NA	NA
ENSMUSG00000096375	0.058597147684104	-0.285712378523584	3.04143303031929	-0.0939400524934753	0.925156777209369	NA	NA	NA	NA	NA	NA	NA
ENSMUSG00000025936	0	NA	NA	NA	NA	NA	Gm4956	241041	predicted gene 4956	EG241041, Gm4956	NR_002858	BC061226, NR_002858
ENSMUSG00000093963	0	NA	NA	NA	NA	NA	NA	NA	NA	NA	NA	NA
ENSMUSG00000067750	0	NA	NA	NA	NA	NA	Khdc1a	368204	KH domain containing 1A	AU014713, C88118, Ndg1, Khdc1a	NM_183322, NP_899145	AAP51210, AK136166, AK162365, AY238603, BAE22852, BB712184, BY725559, EDL14392, NM_183322, NP_899145, Q3UWR2
ENSMUSG00000086194	0	NA	NA	NA	NA	NA	NA	NA	NA	NA	NA	NA
ENSMUSG00000094436	0	NA	NA	NA	NA	NA	NA	NA	NA	NA	NA	NA
ENSMUSG00000041722	0	NA	NA	NA	NA	NA	Khdc1c	433278	KH domain containing 1C	Khdc1b, Khdc1c	NM_001033904, NP_001029076	AAH99381, AAI41038, BC099381, BC141037, NM_001033904, NP_001029076, Q4KL78
ENSMUSG00000085507	0	NA	NA	NA	NA	NA	NA	NA	NA	NA	NA	NA
ENSMUSG00000094926	0	NA	NA	NA	NA	NA	NA	NA	NA	NA	NA	NA
ENSMUSG00000085079	0	NA	NA	NA	NA	NA	Khdc1b	98582	KH domain containing 1B	AU014713, AU015226, AU024076, AY238603, C85331, C86372, C88118, Khdc1, Khdc1c, Khdc1b	NM_001113187, NP_001106658	AK139842, BG081161, CJ203626, EDL14393, NM_001113187, NP_001106658, P0C7A0
ENSMUSG00000085679	0	NA	NA	NA	NA	NA	NA	NA	NA	NA	NA	NA
ENSMUSG00000028033	34.2866860816416	3.10435741688172	0.474465060305225	6.54285779206729	6.03542166456741e-11	7.24571632815354e-10	Kcnq5	226922	potassium voltage-gated channel, subfamily Q, member 5	7730402H11, 9230107O05Rik, AA589396, D1Mgi1, Kcnq5	NM_001160139, NM_001310477, NM_023872, NP_001153611, NP_001297406, NP_076361, XM_011238368, XP_011236670	AAF73447, AAT76442, ABU84813, AF263836, AK020325, AK033079, AK039046, AK079647, AK147264, AK148884, AW493240, AY679158, BAB32071, BAC28145, BE648243, CX239866, EDL14394, EU098138, NM_001160139, NM_001310477, NM_023872, NP_001153611, NP_001297406, NP_076361, Q9JK45, XM_011238368, XP_011236670
ENSMUSG00000104138	0.0543015103825533	0.355478003249734	3.04143303031929	0.116878458182726	0.906956369017763	NA	NA	NA	NA	NA	NA	NA
ENSMUSG00000082935	2.54093139804923	-0.111158429305636	0.872688480519476	-0.127374695308764	0.898643843307152	0.946547149924566	NA	NA	NA	NA	NA	NA
ENSMUSG00000103748	0	NA	NA	NA	NA	NA	NA	NA	NA	NA	NA	NA
ENSMUSG00000097109	0	NA	NA	NA	NA	NA	NA	NA	NA	NA	NA	NA
ENSMUSG00000099692	0	NA	NA	NA	NA	NA	NA	NA	NA	NA	NA	NA
ENSMUSG00000100418	0	NA	NA	NA	NA	NA	NA	NA	NA	NA	NA	NA
ENSMUSG00000041670	2.08812224850008	-0.0784149323466296	1.17303600618087	-0.0668478477501558	0.946702831573251	0.973190060252833	Rims1	116837	regulating synaptic membrane exocytosis 1	C030033M19Rik, RIM1, RIM1a, RIM1alpha, Rab3ip1, Rim, Serg1, Rims1	NM_001012623, NM_001012624, NM_001012625, NM_053270, NM_183018, NP_001012641, NP_001012642, NP_001012643, NP_444500, NP_898839	AAH55294, AAR14797, AAR14798, AAR14799, AAR14800, AAR14801, ACK58674, AJ310531, AK021118, AK090169, AK134597, AK162935, AK220335, AY356534, AY356535, AY356536, AY356537, AY356538, BAD32691, BAD32692, BAD32693, BAD90402, BAE22200, BC016274, BC024828, BC037619, BC055294, CAC32041, EDL14395, FJ472653, NM_001012623, NM_001012624, NM_001012625, NM_053270, NM_183018, NP_001012641, NP_001012642, NP_0010…
ENSMUSG00000097642	0	NA	NA	NA	NA	NA	NA	NA	NA	NA	NA	NA
ENSMUSG00000101468	0	NA	NA	NA	NA	NA	NA	NA	NA	NA	NA	NA
ENSMUSG00000101227	0	NA	NA	NA	NA	NA	NA	NA	NA	NA	NA	NA
ENSMUSG00000073730	0	NA	NA	NA	NA	NA	4933415F23Rik	66755	RIKEN cDNA 4933415F23 gene	4933415F23Rik	NM_025746, NP_080022	AAI15557, AK005938, AK016819, AV040646, BC115556, EDL14397, NM_025746, NP_080022
ENSMUSG00000089553	0	NA	NA	NA	NA	NA	NA	NA	NA	NA	NA	NA
ENSMUSG00000102766	0	NA	NA	NA	NA	NA	NA	NA	NA	NA	NA	NA
ENSMUSG00000065405	0	NA	NA	NA	NA	NA	Mir30a	387225	microRNA 30a	Mirn30a, mir-30a, mmu-mir-30a, Mir30a	NR_029533	AJ459723, AJ459724, LM608227, NR_029533
ENSMUSG00000097970	0.108603020765107	0.665460649514758	3.04122521037217	0.21881334116434	0.826795453954593	NA	NA	NA	NA	NA	NA	NA
ENSMUSG00000065567	0	NA	NA	NA	NA	NA	Mir30c-2	723964	microRNA 30c-2	Mirn30c-2, mir-30c-2, Mir30c-2	NR_029717	LM608546, NR_029717
ENSMUSG00000100775	0.161366816656534	0.945514444761373	3.03502503993872	0.311534314320011	0.755394460768292	NA	NA	NA	NA	NA	NA	NA
ENSMUSG00000101226	0	NA	NA	NA	NA	NA	NA	NA	NA	NA	NA	NA
ENSMUSG00000026158	72.699777608148	0.350739558387626	0.239608481533611	1.46380276750941	0.143247846068468	0.276739144049367	Ogfrl1	70155	opioid growth factor receptor-like 1	2210417C17Rik, Ogfrl1	NM_001081079, NP_001074548, XM_006496261, XP_006496324	AAH19747, AK008963, AK034467, AK034496, AK037156, AK078578, AK142127, BAC28730, BAE24940, BC019747, BC041673, NM_001081079, NP_001074548, Q8VE52, XM_006496261, XP_006496324
ENSMUSG00000097920	0.485581158833927	-0.871646430717008	1.78972261524933	-0.487028784958152	0.626237932269182	NA	NA	NA	NA	NA	NA	NA
ENSMUSG00000099503	0	NA	NA	NA	NA	NA	NA	NA	NA	NA	NA	NA
ENSMUSG00000026156	0.0458666948125953	0.355480227444295	3.04143303031929	0.116879189480946	0.906955789498064	NA	B3gat2	280645	beta-1,3-glucuronyltransferase 2 (glucuronosyltransferase S)	GlcAT-S, Glcats, B3gat2	NM_172124, NP_742122	AAH56368, AAH58082, AB055902, AK048146, AK052640, AK136293, AK220433, BAC20343, BAC33257, BAC35075, BAD90265, BAE22919, BC056368, BC058082, BC092280, EDL14402, NM_172124, NP_742122, P59270
ENSMUSG00000026155	1972.21609747436	-0.306328307252581	0.0919536369931872	-3.33133432531089	0.000864307307470915	0.00356346324392823	Smap1	98366	small ArfGAP 1	1700056O10Rik, 4921514B13Rik, 4921525H11Rik, AI462175, Smap1	NM_001290683, NM_001357395, NM_028534, NP_001277612, NP_001344324, NP_082810, NR_110972, XM_006496362, XP_006496425	AAH06946, AAH80286, AAI00538, AI846174, AK006817, AK014888, AK014966, AK132868, AK197625, BC006946, BC080286, BC100537, BE631392, CJ062632, EDL14403, EDL14404, EDL14405, NM_001290683, NM_001357395, NM_028534, NP_001277612, NP_001344324, NP_082810, NR_110972, Q91VZ6, XM_006496362, XP_006496425
ENSMUSG00000026154	70.6755158636414	-0.244843725771986	0.38692985620529	-0.632785818528517	0.526873518882635	0.691023968522891	Sdhaf4	68002	succinate dehydrogenase complex assembly factor 4	1110058L19Rik, 1700001E18Rik, C6orf57, Sdhaf4	NM_026503, NP_080779	AAH28981, AK003789, AK004301, AK005585, AK007909, AK015824, BAB23255, BAB25342, BAB29991, BAC25055, BAC25116, BC028981, BF147474, EDL14406, NM_026503, NP_080779, Q8BTE0
ENSMUSG00000102495	0	NA	NA	NA	NA	NA	NA	NA	NA	NA	NA	NA
ENSMUSG00000026153	809.138311261997	-0.254903940447681	0.0696862403396675	-3.65788051134941	0.000254309547933765	0.00118906083095755	Fam135a	68187	family with sequence similarity 135, member A	4921533L14Rik, AI256732, AI835491, Fam135a	NM_026604, NP_080880, XM_006496229, XM_006496230, XM_006496231, XM_006496232, XM_006496233, XM_006496234, XM_006496235, XM_006496236, XM_006496237, XM_011238569, XM_017322275, XM_017322278, XP_006496292, XP_006496293, XP_006496294, XP_006496295, XP_006496296, XP_006496297, XP_006496298, XP_006496299, XP_006496300, XP_011236871, XP_017177764, XP_017177767	AAH31160, AAH70446, AAH83093, AK012197, AK019549, AK034175, AK044359, AK053786, AK081262, AK087116, AK142968, AK149303, AK165306, AK173166, AK195972, BAB31792, BAC28616, BAC31883, BAD32444, BAE25234, BAE28800, BC031160, BC039976, BC066812, BC070446, BC083093, BM200880, BY732479, EDL14408, NM_026604, NP_080880, Q6NS59, XM_006496229, XM_006496230, XM_006496231, XM_006496232, XM_006496233, XM_006496…
ENSMUSG00000102398	0.158011686592147	-0.859149303825868	3.03671829696931	-0.282920317200088	0.777237919732924	NA	NA	NA	NA	NA	NA	NA
ENSMUSG00000097670	0	NA	NA	NA	NA	NA	NA	NA	NA	NA	NA	NA
ENSMUSG00000026147	0	NA	NA	NA	NA	NA	Col9a1	12839	collagen, type IX, alpha 1	Col9a-1, Col9a1	NM_001290691, NM_007740, NP_001277620, NP_031766, XM_006495649, XP_006495712	AAA21834, AAA53522, AAA53523, AAD01644, AAH38017, AAH46970, AK004383, AK011547, AK017395, AK027947, AK028339, AK031071, AK160749, BAA04463, BAB23281, BAB27690, BAC25515, BAC25677, BAC25891, BAC27238, BC038017, BC046970, BY144829, CAA41049, CX207941, D17511, EDL14410, L12215, NM_001290691, NM_007740, NP_001277620, NP_031766, Q05722, XM_006495649, XP_006495712
ENSMUSG00000026141	1.34257230829616	-1.52680016168766	1.60899193201671	-0.948917226560593	0.342662712368686	NA	Col19a1	12823	collagen, type XIX, alpha 1	Col19a1	NM_007733, NP_031759, XM_006495642, XM_006495643, XM_006495644, XM_006495645, XM_006495646, XP_006495705, XP_006495706, XP_006495707, XP_006495708, XP_006495709	AAI18971, AB000636, AK019854, AK043335, AK051657, AK149136, BAA23578, BC118970, BY247446, EDL14411, NM_007733, NP_031759, Q0VF58, XM_006495642, XM_006495643, XM_006495644, XM_006495645, XM_006495646, XP_006495705, XP_006495706, XP_006495707, XP_006495708, XP_006495709
ENSMUSG00000077463	0	NA	NA	NA	NA	NA	NA	NA	NA	NA	NA	NA
ENSMUSG00000099997	0.175767195475642	-0.282149108110912	3.0412220857673	-0.0927749109252331	0.926082383209248	NA	NA	NA	NA	NA	NA	NA
ENSMUSG00000100131	0.202216590706687	-0.996761885192925	3.03285950205979	-0.328654157739904	0.742417107899119	NA	NA	NA	NA	NA	NA	NA
ENSMUSG00000067736	0.287953539619384	-1.20261614622224	3.02853878998939	-0.397094516404214	0.691297763500921	NA	NA	NA	NA	NA	NA	NA
ENSMUSG00000101939	2882.3507938075	-0.653288154563113	0.166991485784704	-3.91210456924357	9.14952759135911e-05	0.000467961755959477	NA	NA	NA	NA	NA	NA
ENSMUSG00000101111	0.859234259248366	-0.82553771938558	1.97849824159751	-0.41725471472697	0.67649210828248	NA	NA	NA	NA	NA	NA	NA
ENSMUSG00000100862	2.32229661640401	-0.771140335560936	1.57439752302083	-0.489800272348835	0.624275237977341	0.76826020289796	NA	NA	NA	NA	NA	NA
ENSMUSG00000102070	1.56183137261696	1.7486129021649	1.44927060435757	1.20654686357902	0.227606700882877	0.390228786462136	NA	NA	NA	NA	NA	NA
ENSMUSG00000101249	1.11649955100536	0.32976721941576	1.46102548764275	0.225709422734173	0.821427428912887	NA	NA	NA	NA	NA	NA	NA
ENSMUSG00000073725	2314.5104964668	0.125412823242241	0.0534406241252533	2.34676943420983	0.0189369690895565	0.053819963059166	Lmbrd1	68421	LMBR1 domain containing 1	0910001K20Rik, AV347960, Lmbrd1	NM_001310483, NM_026719, NP_001297412, NP_080995, XM_017322292, XP_017177781	AAH25579, AAH27774, AAH31902, AAH39053, AAL38052, AI504365, AK003084, AK032560, AK033437, AK152170, AK153237, AK158982, AK167080, AY061989, BAB22556, BAC27926, BAE31002, BAE31829, BAE34756, BAE39240, BC003933, BC025579, BC027774, BC031902, BC039053, BY291845, BY322390, EDL14412, NM_001310483, NM_026719, NP_001297412, NP_080995, Q8K0B2, XM_017322292, XP_017177781
ENSMUSG00000100808	0	NA	NA	NA	NA	NA	NA	NA	NA	NA	NA	NA
ENSMUSG00000100483	0	NA	NA	NA	NA	NA	NA	NA	NA	NA	NA	NA
ENSMUSG00000100450	0	NA	NA	NA	NA	NA	NA	NA	NA	NA	NA	NA
ENSMUSG00000099392	0	NA	NA	NA	NA	NA	NA	NA	NA	NA	NA	NA
ENSMUSG00000033569	0.304392628131964	-0.0145937343976768	3.03979618981766	-0.00480089239093106	0.996169456797962	NA	Adgrb3	210933	adhesion G protein-coupled receptor B3	A830096D10Rik, Bai3, Adgrb3	NM_175642, NP_783573, XM_006495817, XM_006495818, XM_017319555, XP_006495880, XP_006495881, XP_017175044	AAH32251, AAH79670, AAH99951, AAO27431, AAO85056, AK034015, AK044160, AK044248, AK081421, AK129162, AY168406, AY255544, BAC31839, BAC38215, BAC97972, BC032251, BC062105, BC079670, BC099951, EDL14414, NM_175642, NP_783573, Q80ZF8, XM_006495817, XM_006495818, XM_017319555, XP_006495880, XP_006495881, XP_017175044
ENSMUSG00000080849	0	NA	NA	NA	NA	NA	NA	NA	NA	NA	NA	NA
ENSMUSG00000104257	0	NA	NA	NA	NA	NA	Gm20172	100504323	predicted gene, 20172	Gm20172	NM_001204913, NP_001191842	AK084043, AK148788, BAC39105, BAE28663, NM_001204913, NP_001191842
ENSMUSG00000096866	0	NA	NA	NA	NA	NA	NA	NA	NA	NA	NA	NA
ENSMUSG00000102296	0	NA	NA	NA	NA	NA	NA	NA	NA	NA	NA	NA
ENSMUSG00000103209	0	NA	NA	NA	NA	NA	NA	NA	NA	NA	NA	NA
ENSMUSG00000104027	0	NA	NA	NA	NA	NA	NA	NA	NA	NA	NA	NA
ENSMUSG00000102407	0	NA	NA	NA	NA	NA	NA	NA	NA	NA	NA	NA
ENSMUSG00000103214	0	NA	NA	NA	NA	NA	NA	NA	NA	NA	NA	NA
ENSMUSG00000104100	0	NA	NA	NA	NA	NA	NA	NA	NA	NA	NA	NA
ENSMUSG00000084740	0	NA	NA	NA	NA	NA	NA	NA	NA	NA	NA	NA
ENSMUSG00000103889	0	NA	NA	NA	NA	NA	NA	NA	NA	NA	NA	NA
ENSMUSG00000101301	0	NA	NA	NA	NA	NA	NA	NA	NA	NA	NA	NA
ENSMUSG00000104221	0	NA	NA	NA	NA	NA	NA	NA	NA	NA	NA	NA
ENSMUSG00000102250	0	NA	NA	NA	NA	NA	NA	NA	NA	NA	NA	NA
ENSMUSG00000102317	0	NA	NA	NA	NA	NA	NA	NA	NA	NA	NA	NA
ENSMUSG00000103563	0	NA	NA	NA	NA	NA	NA	NA	NA	NA	NA	NA
ENSMUSG00000102465	0	NA	NA	NA	NA	NA	NA	NA	NA	NA	NA	NA
ENSMUSG00000102659	0	NA	NA	NA	NA	NA	NA	NA	NA	NA	NA	NA
ENSMUSG00000103924	0	NA	NA	NA	NA	NA	NA	NA	NA	NA	NA	NA
ENSMUSG00000104132	0	NA	NA	NA	NA	NA	NA	NA	NA	NA	NA	NA
ENSMUSG00000102747	0	NA	NA	NA	NA	NA	NA	NA	NA	NA	NA	NA
ENSMUSG00000102386	0	NA	NA	NA	NA	NA	NA	NA	NA	NA	NA	NA
ENSMUSG00000103004	0	NA	NA	NA	NA	NA	NA	NA	NA	NA	NA	NA
ENSMUSG00000104516	0	NA	NA	NA	NA	NA	NA	NA	NA	NA	NA	NA
ENSMUSG00000101618	0	NA	NA	NA	NA	NA	NA	NA	NA	NA	NA	NA
ENSMUSG00000099458	0	NA	NA	NA	NA	NA	NA	NA	NA	NA	NA	NA
ENSMUSG00000088111	0	NA	NA	NA	NA	NA	NA	NA	NA	NA	NA	NA
ENSMUSG00000073722	0.250538051350393	-1.11879801953062	3.03033196639849	-0.369199820988688	0.71197878929459	NA	4931408C20Rik	210940	RIKEN cDNA 4931408C20 gene	4931408C20Rik	NM_001033764, NP_001028936	AK133164, BAE21538, BX634840, NM_001033764, NP_001028936
ENSMUSG00000095256	0	NA	NA	NA	NA	NA	NA	NA	NA	NA	NA	NA
ENSMUSG00000100310	0	NA	NA	NA	NA	NA	NA	NA	NA	NA	NA	NA
ENSMUSG00000101514	0	NA	NA	NA	NA	NA	Gm5524	433281	predicted gene 5524	AI875557, EG433281, Gm5524	NR_151583, XR_104583	AK050085, NR_151583, XR_104583
ENSMUSG00000101033	0	NA	NA	NA	NA	NA	NA	NA	NA	NA	NA	NA
ENSMUSG00000101372	0.159837644305681	1.01087374706915	3.04042859467099	0.332477384550628	0.739528813885166	NA	NA	NA	NA	NA	NA	NA
ENSMUSG00000103241	0	NA	NA	NA	NA	NA	NA	NA	NA	NA	NA	NA
ENSMUSG00000086240	0.580369815094007	-1.00272786263534	2.55958513602402	-0.391754057531739	0.695239943877265	NA	NA	NA	NA	NA	NA	NA
ENSMUSG00000048411	0.400469194550768	0.444293487278321	3.01015228696922	0.147598342184096	0.882659763516223	NA	Gm597	210962	predicted gene 597	Gm597	NM_001013750, NP_001013772	AAI50997, AK076972, BB615959, BC150996, NM_001013750, NP_001013772
ENSMUSG00000081557	0.332267502837024	1.25250199276265	3.03646455299488	0.412486946876197	0.679982546177387	NA	NA	NA	NA	NA	NA	NA
ENSMUSG00000058590	0	NA	NA	NA	NA	NA	NA	NA	NA	NA	NA	NA
ENSMUSG00000101235	0	NA	NA	NA	NA	NA	NA	NA	NA	NA	NA	NA
ENSMUSG00000064433	0	NA	NA	NA	NA	NA	NA	NA	NA	NA	NA	NA
ENSMUSG00000080625	0	NA	NA	NA	NA	NA	NA	NA	NA	NA	NA	NA
ENSMUSG00000080391	0	NA	NA	NA	NA	NA	NA	NA	NA	NA	NA	NA
ENSMUSG00000099257	0	NA	NA	NA	NA	NA	Mir6342	102465174	microRNA 6342	Gm27268, mmu-mir-6342, Mir6342	NR_105760	NR_105760
ENSMUSG00000099492	1.15509922928406	-0.0593896512934204	1.39858339822872	-0.0424641471996851	0.966128692345925	NA	NA	NA	NA	NA	NA	NA
ENSMUSG00000101726	0	NA	NA	NA	NA	NA	NA	NA	NA	NA	NA	NA
ENSMUSG00000096829	0	NA	NA	NA	NA	NA	NA	NA	NA	NA	NA	NA
ENSMUSG00000098883	0	NA	NA	NA	NA	NA	NA	NA	NA	NA	NA	NA
ENSMUSG00000053185	0	NA	NA	NA	NA	NA	NA	NA	NA	NA	NA	NA
ENSMUSG00000100261	0	NA	NA	NA	NA	NA	NA	NA	NA	NA	NA	NA
ENSMUSG00000101180	0.141488096984304	-0.807333073626397	3.03788587344084	-0.265754905635075	0.790427974717145	NA	NA	NA	NA	NA	NA	NA
ENSMUSG00000048874	2670.2157306987	0.131804042023355	0.0733655373633313	1.7965389031449	0.0724088513258866	0.162071570812579	Phf3	213109	PHD finger protein 3	2310061N19Rik, Phf3	NM_001081080, NM_025871, NP_001074549, XM_006495836, XM_006495837, XM_006495838, XM_006495839, XM_006495840, XM_006495841, XM_011238470, XM_011238471, XP_006495899, XP_006495900, XP_006495901, XP_006495902, XP_006495903, XP_006495904, XP_011236772, XP_011236773	AAH19710, AAH32205, AAH99524, AAI37914, AK010013, AK010180, AK017402, AK045780, AK086788, AK122230, AK133490, AK135686, AU018519, AU020177, BAB26752, BAC32490, BAC39742, BAC65512, BC011226, BC019710, BC032205, BC099524, BC137913, BG069249, NM_001081080, NM_025871, NP_001074549, XM_006495836, XM_006495837, XM_006495838, XM_006495839, XM_006495840, XM_006495841, XM_011238470, XM_011238471, XP_00649…
ENSMUSG00000103783	0.286131521263647	-1.20577665914329	3.02863681193329	-0.398125207483559	0.690537894070844	NA	NA	NA	NA	NA	NA	NA
ENSMUSG00000104315	0.310499955788596	1.04660489167587	3.02598511386521	0.345872452207471	0.729438572346246	NA	NA	NA	NA	NA	NA	NA
ENSMUSG00000026064	898.137711779961	0.199555247004799	0.0699712501588095	2.85196057740687	0.00434504889602838	0.0149493526803903	Ptp4a1	19243	protein tyrosine phosphatase 4a1	AA415290, AU019864, C130021B01, Prl-1, Ptp4a1	NM_011200, NP_035330, XM_006495798, XM_006495799, XP_006495861, XP_006495862	AAB58913, AAH55039, AAH86787, AAH94447, AAI50973, AAI50982, AI451864, AK078120, AK081491, AK148288, AK150506, AK150556, AK150762, AK151003, AK151533, AK198788, AK199907, BAC38233, BAE28460, BAE29619, BAE30480, BC003761, BC031734, BC055039, BC086787, BC094447, BC150972, BC150981, CA315780, EDL14422, EDL14423, NM_011200, NP_035330, Q63739, U84411, XM_006495798, XM_006495799, XP_006495861, XP_006495…
ENSMUSG00000086151	0.0963630025035645	0.676073194151825	3.04143303031929	0.2222877135259	0.824089916048865	NA	NA	NA	NA	NA	NA	NA
ENSMUSG00000086726	0	NA	NA	NA	NA	NA	NA	NA	NA	NA	NA	NA
ENSMUSG00000087346	0.355194785870814	1.24082081194771	3.02794247791416	0.409790087162577	0.681959938528933	NA	NA	NA	NA	NA	NA	NA
ENSMUSG00000100371	0	NA	NA	NA	NA	NA	NA	NA	NA	NA	NA	NA
ENSMUSG00000100237	0	NA	NA	NA	NA	NA	NA	NA	NA	NA	NA	NA
ENSMUSG00000098529	0	NA	NA	NA	NA	NA	NA	NA	NA	NA	NA	NA
ENSMUSG00000086727	0.33119066872839	-1.28260601847702	3.02667173627071	-0.423767798505091	0.671735164608975	NA	4931428L18Rik, Gm29669	70988, 102634473	RIKEN cDNA 4931428L18 gene, predicted gene 29669	4930563O14Rik, 4931428L18Rik, Gm29669	NM_027637, NR_033445, NR_136907	AAI47515, AAI47547, AAI72083, AK016212, AK016483, AK162175, BAB30149, BAB30263, BC147514, BC147546, BC172083, EDL14426, EDL14427, NM_027637, NR_033445, AK079925, NR_136907
ENSMUSG00000100910	0.322733633313068	1.34475979990141	3.02669739747539	0.444299387518253	0.656826144003063	NA	NA	NA	NA	NA	NA	NA
ENSMUSG00000099796	0.959281724956772	2.70174463836808	2.89122810310552	0.934462637336044	0.350065300268258	NA	NA	NA	NA	NA	NA	NA
ENSMUSG00000050217	0	NA	NA	NA	NA	NA	Lgsn	266744	lengsin, lens protein with glutamine synthetase domain	Gluld1, Lgs, lengsin, Lgsn	NM_153601, NP_705829	AAI17746, AAI17747, AAI28068, AAN38298, AF545851, BC117745, BC117746, BC128067, EDL14428, NM_153601, NP_705829, Q8CIX8
ENSMUSG00000026063	0	NA	NA	NA	NA	NA	Pih1d3	74708	PIH1 domain containing 3	4930521A18Rik, Pih1d3	NM_029062, NP_083338	AAI07263, AK015858, BC107262, EDL14429, NM_029062, NP_083338, Q3KNI6
ENSMUSG00000077664	0	NA	NA	NA	NA	NA	NA	NA	NA	NA	NA	NA
ENSMUSG00000100205	0.297619335510808	1.1508947111166	3.03089530660641	0.379721037743537	0.704152501972344	NA	NA	NA	NA	NA	NA	NA
ENSMUSG00000100592	0	NA	NA	NA	NA	NA	NA	NA	NA	NA	NA	NA
ENSMUSG00000094215	0	NA	NA	NA	NA	NA	NA	NA	NA	NA	NA	NA
ENSMUSG00000101093	0.550761718919471	-0.384047882419366	2.5327506546129	-0.151632724571564	0.879476621365592	NA	NA	NA	NA	NA	NA	NA
ENSMUSG00000070960	0	NA	NA	NA	NA	NA	NA	NA	NA	NA	NA	NA
ENSMUSG00000088620	0	NA	NA	NA	NA	NA	NA	NA	NA	NA	NA	NA
ENSMUSG00000082159	0.0543015103825533	0.355478003249734	3.04143303031929	0.116878458182726	0.906956369017763	NA	NA	NA	NA	NA	NA	NA
ENSMUSG00000026058	0.107577877771023	0.678127393290128	3.04131377964051	0.222971860986433	0.823557406889727	NA	Khdrbs2	170771	KH domain containing, RNA binding, signal transduction associated 2	6330586C16Rik, Slim1, Slm-1, Slm1, TG-RP135, Tg(LRRK2*R1441G)135Cjli, mSLM-1, Khdrbs2	NM_133235, NP_573498, XR_001783140, XR_001783141, XR_373242	AAH66814, AAI32118, AAI32120, AK048524, AK051807, AK051938, AK078160, AK163517, BAC33360, BAE37378, BC066814, BC132117, BC132119, EDL14431, NM_133235, NP_573498, Q9WU01, XR_001783140, XR_001783141, XR_373242
ENSMUSG00000064688	0	NA	NA	NA	NA	NA	NA	NA	NA	NA	NA	NA
ENSMUSG00000103482	0	NA	NA	NA	NA	NA	NA	NA	NA	NA	NA	NA
ENSMUSG00000104498	0	NA	NA	NA	NA	NA	NA	NA	NA	NA	NA	NA
ENSMUSG00000104313	0	NA	NA	NA	NA	NA	NA	NA	NA	NA	NA	NA
ENSMUSG00000102865	0	NA	NA	NA	NA	NA	Gm9839	408192	predicted gene 9839	Senp15, Gm9839	NM_001199956, NP_001186885	BN000390, CAE51916, NM_001199956, NP_001186885
ENSMUSG00000102321	0	NA	NA	NA	NA	NA	NA	NA	NA	NA	NA	NA
ENSMUSG00000091318	0	NA	NA	NA	NA	NA	Gm5415	408191	predicted gene 5415	EG408191, Senp14, Gm5415	NM_001164286, NP_001157758	AK029494, BN000389, CAE51915, EDL14432, NM_001164286, NP_001157758
ENSMUSG00000089489	0	NA	NA	NA	NA	NA	NA	NA	NA	NA	NA	NA
ENSMUSG00000104433	0	NA	NA	NA	NA	NA	NA	NA	NA	NA	NA	NA
ENSMUSG00000089395	0	NA	NA	NA	NA	NA	NA	NA	NA	NA	NA	NA
ENSMUSG00000102926	0	NA	NA	NA	NA	NA	NA	NA	NA	NA	NA	NA
ENSMUSG00000100497	0	NA	NA	NA	NA	NA	NA	NA	NA	NA	NA	NA
ENSMUSG00000102917	0	NA	NA	NA	NA	NA	NA	NA	NA	NA	NA	NA
ENSMUSG00000100481	0	NA	NA	NA	NA	NA	NA	NA	NA	NA	NA	NA
ENSMUSG00000100590	0	NA	NA	NA	NA	NA	NA	NA	NA	NA	NA	NA
ENSMUSG00000088750	0	NA	NA	NA	NA	NA	NA	NA	NA	NA	NA	NA
ENSMUSG00000104230	0	NA	NA	NA	NA	NA	NA	NA	NA	NA	NA	NA
ENSMUSG00000101754	0	NA	NA	NA	NA	NA	NA	NA	NA	NA	NA	NA
ENSMUSG00000065223	0	NA	NA	NA	NA	NA	NA	NA	NA	NA	NA	NA
ENSMUSG00000100318	0	NA	NA	NA	NA	NA	NA	NA	NA	NA	NA	NA
ENSMUSG00000101612	0.0543015103825533	0.355478003249734	3.04143303031929	0.116878458182726	0.906956369017763	NA	NA	NA	NA	NA	NA	NA
ENSMUSG00000065260	0	NA	NA	NA	NA	NA	NA	NA	NA	NA	NA	NA
ENSMUSG00000026134	256.178948051162	0.237523456733248	0.110873639518933	2.14228970712815	0.032170176590066	0.08432434069574	Prim2	19076	DNA primase, p58 subunit	AI323589, Prim2	NM_008922, NP_032948, XM_006495793, XM_006495797, XM_011238455, XP_006495856, XP_006495860, XP_011236757, XR_001783247, XR_373246, XR_373247	AAH19500, AK076095, AK077760, AK153970, AK166687, AK168246, BAA02745, BAA04203, BAB20795, BAC36179, BAC36996, BAE32287, BAE38946, BAE40196, BC019500, BE983705, BY131806, D13545, D17385, EDL14434, NM_008922, NP_032948, P33610, XM_006495793, XM_006495797, XM_011238455, XP_006495856, XP_006495860, XP_011236757, XR_001783247, XR_373246, XR_373247
ENSMUSG00000101682	0.0454303655297894	-0.285712378523584	3.04143303031929	-0.0939400524934752	0.925156777209369	NA	NA	NA	NA	NA	NA	NA
ENSMUSG00000102714	0	NA	NA	NA	NA	NA	NA	NA	NA	NA	NA	NA
ENSMUSG00000102093	0	NA	NA	NA	NA	NA	NA	NA	NA	NA	NA	NA
ENSMUSG00000103746	5.22124141730224	-0.432489280511751	0.948405398730653	-0.45601731189067	0.648377529340073	0.786805404074091	1700001G17Rik	67503	RIKEN cDNA 1700001G17 gene	1700001G17Rik	NM_026204, NR_033199	AK005592, AK008236, AK008325, BAB24142, BAB25549, BAB25603, BC132564, BC132566, EDL14435, NM_026204, NR_033199
ENSMUSG00000102198	0	NA	NA	NA	NA	NA	NA	NA	NA	NA	NA	NA
ENSMUSG00000004768	1926.41271062321	0.0196882739218239	0.0765541912308777	0.257180875472207	0.797039146754482	0.885254768016186	Rab23	19335	RAB23, member RAS oncogene family	AW545388, opb, opb2, Rab23	NM_001159729, NM_008999, NP_001153201, NP_033025, XM_006495801, XM_006495802, XP_006495864, XP_006495865	AAH25578, AAK14829, AB232618, AK016493, AK019666, AK045454, AK047068, AK054079, AK082017, AK163909, AK164057, AK219428, BAB30270, BAC32949, BAF02880, BC025578, CAA80474, EDL14436, EDL14437, M79305, NM_001159729, NM_008999, NP_001153201, NP_033025, P35288, XM_006495801, XM_006495802, XP_006495864, XP_006495865, Z22821
ENSMUSG00000042215	1026.70567705442	-0.291434426109026	0.0796078305950443	-3.66087637272166	0.000251354026590536	0.00117943043246328	Bag2	213539	BCL2-associated athanogene 2	2610042A13Rik, BC016230, Bag2	NM_145392, NP_663367, XM_017319691, XP_017175180	AAH16230, AAH28944, AK051352, AK083600, AK144720, AK207728, BAC38967, BAE26031, BB144537, BC016230, BC028944, BY014303, EDL14438, NM_145392, NP_663367, Q91YN9, XM_017319691, XP_017175180
ENSMUSG00000103072	0	NA	NA	NA	NA	NA	NA	NA	NA	NA	NA	NA
ENSMUSG00000042197	1653.71579817758	0.0368388454454236	0.0500058629697691	0.736690525022923	0.461310570104142	0.635085892042117	Zfp451	98403	zinc finger protein 451	4930515K21Rik, 4933435G09Rik, AI596398, COASTER, Kiaa0576-hp, Znf451, mKIAA1702, Zfp451	NM_001290699, NM_001290700, NM_001359274, NM_001359275, NM_133817, NP_001277628, NP_001277629, NP_001346203, NP_001346204, NP_598578, XM_006496370, XM_011238626, XM_017313044, XP_006496433, XP_011236928, XP_017168533, XR_865290, XR_865291	AAH19546, AAH22767, AAH24435, AAH26587, AAH43685, AAH62154, AI596398, AK015797, AK017070, AK030088, AK049687, AK051500, AK087442, AK122541, AK207295, AK210231, AK211168, AK213591, BAB29981, BAC26778, BAC65823, BC019546, BC022767, BC024435, BC026587, BC043685, BC062154, EDL14439, EDL14440, EDL14441, EDL14442, NM_001290699, NM_001290700, NM_001359274, NM_001359275, NM_133817, NP_001277628, NP_00127…
ENSMUSG00000081402	0.208883617967094	-0.604546756774643	3.04132963133296	-0.19877712384293	0.842437091421724	NA	Gm15455	433287	predicted gene 15455	AA692849, Gm15455	NM_001161816, NP_001155288	AK139531, BC157984, BC157993, EDL14443, NM_001161816, NP_001155288
ENSMUSG00000042182	66.4780895115379	0.559720961463047	0.365718786236824	1.5304681698812	0.125900886405202	0.251276920706896	Bend6	320705	BEN domain containing 6	B230209C24Rik, Bend6	NM_001310484, NM_177235, NP_001297413, NP_796209, XM_017321224, XP_017176713	AAH57378, AK044633, AK045534, AK134655, AK189672, AK194503, AK207533, AK219349, BAC32011, BAC32409, BC042757, BC057378, EDL14444, EDL14445, NM_001310484, NM_177235, NP_001297413, NP_796209, Q6PFX2, XM_017321224, XP_017176713
ENSMUSG00000104416	0.0908607310595788	-0.602334396638324	3.04135538553301	-0.198048014876355	0.843007497227294	NA	NA	NA	NA	NA	NA	NA
ENSMUSG00000026131	412.441697890231	-0.216032019411259	0.162477534023174	-1.32961163344864	0.183646263140416	0.33265619254247	Dst	13518	dystonin	2310001O04Rik, A830042E19Rik, AW554249, BP230, BPAG1-n, Bpag, Bpag1, Macf2, ah, athetoid, dt, mKIAA0728, nmf203, nmf339, Dst	NM_001276764, NM_010081, NM_133833, NM_134448, NP_001263693, NP_034211, NP_598594, NP_604443, XM_006495666, XM_006495669, XM_006495674, XM_006495678, XM_006495679, XM_006495680, XM_006495682, XM_006495684, XM_006495685, XM_006495686, XM_006495688, XM_006495690, XM_006495691, XM_017314621, XM_017314635, XM_017314651, XM_017314665, XM_017314676, XM_017314687, XM_017314689, XM_017314706, XM_01731471…	AAC52230, AAC52231, AAD22959, AAH48929, AAI31679, AAK83382, AAK83383, AAK83384, AAY46942, AB085694, ABF00406, AF115383, AF396877, AF396878, AF396879, AK009079, AK029396, AK033108, AK035233, AK037206, AK039426, AK039885, AK051626, AK085497, AK129201, AK141319, AK160419, AK164442, BAB93448, BAC29753, BAC34695, BAC98011, BC019791, BC033468, BC048929, BC131678, BU919808, CB519094, CB520499, CB525847,…
ENSMUSG00000103888	0	NA	NA	NA	NA	NA	NA	NA	NA	NA	NA	NA
ENSMUSG00000103596	0.579087946707553	1.67693351110399	2.89951740110554	0.578349179923738	0.563028397255783	NA	NA	NA	NA	NA	NA	NA
ENSMUSG00000099382	0	NA	NA	NA	NA	NA	NA	NA	NA	NA	NA	NA
ENSMUSG00000084506	0	NA	NA	NA	NA	NA	NA	NA	NA	NA	NA	NA
ENSMUSG00000103364	0.852673621432324	-0.881915924218719	2.41242670575293	-0.365572111316629	0.714684388630657	NA	NA	NA	NA	NA	NA	NA
ENSMUSG00000105982	0	NA	NA	NA	NA	NA	Mir6896	102466987	microRNA 6896	mmu-mir-6896, Mir6896	NR_105861	NR_105861
ENSMUSG00000103405	0	NA	NA	NA	NA	NA	NA	NA	NA	NA	NA	NA
ENSMUSG00000096992	0.0478780879523983	-0.285712378523584	3.04143303031929	-0.0939400524934753	0.925156777209369	NA	NA	NA	NA	NA	NA	NA
ENSMUSG00000104475	199.70522326608	-1.27340149196089	0.174385079810456	-7.30223877722215	2.83018422319227e-13	4.17498417761108e-12	NA	NA	NA	NA	NA	NA
ENSMUSG00000103001	0	NA	NA	NA	NA	NA	NA	NA	NA	NA	NA	NA
ENSMUSG00000104397	0	NA	NA	NA	NA	NA	NA	NA	NA	NA	NA	NA
ENSMUSG00000102839	0	NA	NA	NA	NA	NA	NA	NA	NA	NA	NA	NA
ENSMUSG00000101206	0	NA	NA	NA	NA	NA	NA	NA	NA	NA	NA	NA
ENSMUSG00000101462	25.6642653542826	-0.996569780733193	0.477922896120169	-2.08521037352146	0.0370502086849984	0.0947178393227007	NA	NA	NA	NA	NA	NA
ENSMUSG00000102336	329.558516532185	-0.203322024156232	0.124105844880315	-1.63829531439322	0.101360104657896	0.210819943850723	NA	NA	NA	NA	NA	NA
ENSMUSG00000092852	0	NA	NA	NA	NA	NA	Mir5103	100628580	microRNA 5103	mir-5103, mmu-mir-5103, mu-mir-5103, Mir5103	NR_039562	JF446402, LM611516, NR_039562
ENSMUSG00000042111	221.480109094443	0.122105720284018	0.116915501613825	1.04439290426462	0.296303645193937	0.470246237108891	Ccdc115	69668	coiled-coil domain containing 115	2310061I09Rik, Ccp1, Ccdc115	NM_027159, NP_081435	AAH19430, AI853654, AK010002, AK151074, AK154179, AK162237, BAB26634, BAE36808, BC019430, EDL14449, NM_027159, NP_081435, Q8VE99
ENSMUSG00000101711	0	NA	NA	NA	NA	NA	NA	NA	NA	NA	NA	NA
ENSMUSG00000026127	885.237510330668	0.00300376133771809	0.0583802658404324	0.0514516557003716	0.958965623952288	0.978198458093461	Imp4	27993	IMP4, U3 small nucleolar ribonucleoprotein	AA409888, AV031295, D1Wsu40e, Imp4	NM_178601, NP_848716	AAH37602, AAH69930, AAL73190, AF334609, AK004135, AK008178, AK010504, AK013334, AK018039, AK084933, AK151176, AK152214, AK166903, BAB26989, BAB28797, BAC39313, BAE30178, BAE31042, BAE39105, BC037602, BC069930, DV649342, EDL14450, NM_178601, NP_848716, Q8VHZ7
ENSMUSG00000026126	0.0963630025035645	0.676073194151825	3.04143303031929	0.2222877135259	0.824089916048865	NA	Ptpn18	19253	protein tyrosine phosphatase, non-receptor type 18	FLP1, HSCF, PTP-HSCF, PTP-K1, Ptpk1, Ptpn18	NM_011206, NP_035336, XM_006495800, XM_017319374, XP_006495863, XP_017174863	AAB18623, AAB82736, AAC52991, AAH08512, AK014043, AK144353, BAE25845, BAE43238, BC008512, CD740968, CJ166432, EDL14451, NM_011206, NP_035336, Q61152, U35124, U49853, U52523, XM_006495800, XM_017319374, XP_006495863, XP_017174863
ENSMUSG00000100280	0	NA	NA	NA	NA	NA	NA	NA	NA	NA	NA	NA
ENSMUSG00000101223	0.536319899774971	-0.924106646639425	2.65068928780567	-0.348628807944681	0.727367997460909	NA	4930568A12Rik	75883	RIKEN cDNA 4930568A12 gene	4930568A12Rik	XR_373301, XR_865324, XR_865325, XR_865326, XR_865327	AK016244, XR_373301, XR_865324, XR_865325, XR_865326, XR_865327
ENSMUSG00000026125	0	NA	NA	NA	NA	NA	Prss39	21755	protease, serine 39	Tesp1, Prss39	NM_001360855, NM_009355, NP_001347784, NP_033381	AAH49616, AAI15666, AAI15667, AB008910, BAA26132, BC049616, BC115665, BC115666, BY716157, EDL14454, NM_001360855, NM_009355, NP_001347784, NP_033381, O70169
ENSMUSG00000101116	0	NA	NA	NA	NA	NA	NA	NA	NA	NA	NA	NA
ENSMUSG00000026124	0	NA	NA	NA	NA	NA	Cfc1	12627	cripto, FRL-1, cryptic family 1	AV265756, b2b970Clo, cryptic, Cfc1	NM_007685, NP_031711, NR_153806	AAC53042, AAF76323, AAI00706, AAI00707, AAI00709, AAI00712, BC100705, BC100706, BC100708, BC100711, CCA65396, EDL14455, NM_007685, NP_031711, NR_153806, P97766, U57720
ENSMUSG00000101803	0	NA	NA	NA	NA	NA	NA	NA	NA	NA	NA	NA
ENSMUSG00000037529	0	NA	NA	NA	NA	NA	Prss40	21756	protease, serine 40	Tesp2, Prss40	NM_009356, NP_033382, XM_006495856, XM_006495857, XM_006495858, XM_006495859, XM_006495860, XM_006495861, XM_006495862, XP_006495919, XP_006495920, XP_006495921, XP_006495922, XP_006495923, XP_006495924, XP_006495925	A6H6T1, AAI45990, AB008911, AK006524, AK132909, BAA26133, BAB24633, BAE21416, BC145989, EDL14456, NM_009356, NP_033382, XM_006495856, XM_006495857, XM_006495858, XM_006495859, XM_006495860, XM_006495861, XM_006495862, XP_006495919, XP_006495920, XP_006495921, XP_006495922, XP_006495923, XP_006495924, XP_006495925
ENSMUSG00000045815	0	NA	NA	NA	NA	NA	NA	NA	NA	NA	NA	NA
ENSMUSG00000045174	0	NA	NA	NA	NA	NA	Amer3	211383	APC membrane recruitment 3	9430069J07Rik, Fam123c, Amer3	NM_213727, NP_998892, XM_006495820, XM_006495821, XP_006495883, XP_006495884	AAH70435, AK034979, AW049092, BAC28901, BC070435, BY290690, NM_213727, NP_998892, Q6NS69, XM_006495820, XM_006495821, XP_006495883, XP_006495884
ENSMUSG00000100524	0	NA	NA	NA	NA	NA	NA	NA	NA	NA	NA	NA
ENSMUSG00000102499	0	NA	NA	NA	NA	NA	NA	NA	NA	NA	NA	NA
ENSMUSG00000103521	0	NA	NA	NA	NA	NA	NA	NA	NA	NA	NA	NA
ENSMUSG00000104098	0	NA	NA	NA	NA	NA	NA	NA	NA	NA	NA	NA
ENSMUSG00000037509	34.1355071409504	-0.14859192709379	0.44683702252618	-0.332541664192752	0.739480284459501	0.848812046946793	Arhgef4	226970	Rho guanine nucleotide exchange factor (GEF) 4	9330140K16Rik, Asef, Arhgef4	NM_183019, NP_898840	AAI39372, AAI39398, AK031310, AK034013, AK122448, AK134629, AK138598, AK163424, AK169449, AK169957, BAC65730, BAE22216, BAE37343, BAE41480, BB609907, BC055804, BC094608, BC139371, BC139397, EDL14459, EDL14460, NM_183019, NP_898840, Q7TNR9
ENSMUSG00000106790	0	NA	NA	NA	NA	NA	NA	NA	NA	NA	NA	NA
ENSMUSG00000102537	0	NA	NA	NA	NA	NA	NA	NA	NA	NA	NA	NA
ENSMUSG00000102612	0	NA	NA	NA	NA	NA	NA	NA	NA	NA	NA	NA
ENSMUSG00000104002	1.20801072901519	-1.53472033681213	1.79165257537819	-0.856594832002057	0.39166884284529	NA	NA	NA	NA	NA	NA	NA
ENSMUSG00000037503	4083.67109203017	-0.192693117999731	0.0420761944398657	-4.57962324219039	4.65814249706156e-06	2.9615289058783e-05	Fam168b	214469	family with sequence similarity 168, member B	Mani, mKIAA4042, Fam168b	NM_001160235, NM_001160236, NM_174997, NP_001153707, NP_001153708, NP_778162, XM_006495845, XP_006495908	AAH40511, AAH43098, AAH59247, AK144298, AK180629, AK189894, AK198592, AK220453, BAD90278, BAE25820, BC040511, BC043098, BC059247, BU708500, CA328263, CF538379, DQ563554, EDL14461, EDL14462, EDL14463, NM_001160235, NM_001160236, NM_174997, NP_001153707, NP_001153708, NP_778162, Q80XQ8, XM_006495845, XP_006495908
ENSMUSG00000104358	0	NA	NA	NA	NA	NA	NA	NA	NA	NA	NA	NA
ENSMUSG00000026123	1731.53251761027	0.099983842693356	0.0592540448408472	1.68737582323547	0.0915311096359712	0.194892183441875	Plekhb2	226971	pleckstrin homology domain containing, family B (evectins) member 2	2310009M15Rik, AU018239, Evt2, Phdc, evt-2, Plekhb2	NM_001357425, NM_145516, NM_175421, NP_001344354, NP_663491, NP_780630, XM_006495898, XM_017320232, XP_006495961, XP_017175721	AAF01332, AAH57994, AF189817, AK039771, AK082118, AK148653, AK149868, AK150074, AK166091, AK179318, AK179998, AK181418, AK187330, AK190116, AK202406, AK211838, AK213647, AV382273, BAC30448, BAC38413, BAE28632, BAE29136, BAE29285, BAE38565, BC057994, CK625615, EDL14464, EDL14465, EDL14466, NM_001357425, NM_145516, NM_175421, NP_001344354, NP_663491, NP_780630, Q9QZC7, XM_006495898, XM_017320232, X…
ENSMUSG00000103716	0	NA	NA	NA	NA	NA	NA	NA	NA	NA	NA	NA
ENSMUSG00000103548	0	NA	NA	NA	NA	NA	NA	NA	NA	NA	NA	NA
ENSMUSG00000103760	0	NA	NA	NA	NA	NA	NA	NA	NA	NA	NA	NA
ENSMUSG00000103997	0	NA	NA	NA	NA	NA	NA	NA	NA	NA	NA	NA
ENSMUSG00000077231	0	NA	NA	NA	NA	NA	NA	NA	NA	NA	NA	NA
ENSMUSG00000104417	0	NA	NA	NA	NA	NA	NA	NA	NA	NA	NA	NA
ENSMUSG00000064601	0	NA	NA	NA	NA	NA	NA	NA	NA	NA	NA	NA
ENSMUSG00000101714	0	NA	NA	NA	NA	NA	NA	NA	NA	NA	NA	NA
ENSMUSG00000102531	0.943237786933596	-1.45341055615863	2.00225092414166	-0.725888318309398	0.467907238380387	NA	NA	NA	NA	NA	NA	NA
ENSMUSG00000103096	0	NA	NA	NA	NA	NA	NA	NA	NA	NA	NA	NA
ENSMUSG00000102279	2.20629233528592	-1.94091568158228	1.16102302695636	-1.67172884302771	0.0945778038628922	0.199951120464316	NA	NA	NA	NA	NA	NA
ENSMUSG00000103708	0	NA	NA	NA	NA	NA	NA	NA	NA	NA	NA	NA
ENSMUSG00000104201	0	NA	NA	NA	NA	NA	NA	NA	NA	NA	NA	NA
ENSMUSG00000102434	0.0731321535341056	-0.285712378523584	3.04143303031929	-0.0939400524934753	0.925156777209369	NA	NA	NA	NA	NA	NA	NA
ENSMUSG00000045216	1326.68646080742	-1.40986645291441	0.0994922509173067	-14.1706157003748	1.39274033457511e-45	7.53558374861377e-44	Hs6st1	50785	heparan sulfate 6-O-sulfotransferase 1	6Ost1, Hs6st1	NM_015818, NP_056633	AAH52316, AB024566, AI182294, AK009411, AK144809, AK157556, AK165161, AK165385, AK166962, AK167151, BAA89248, BAE34122, BAE38155, BAE39145, BAE39293, BC052316, EDL14472, NM_015818, NP_056633, Q9QYK5
ENSMUSG00000104523	0	NA	NA	NA	NA	NA	NA	NA	NA	NA	NA	NA
ENSMUSG00000102202	0.312057327402256	0.362942513842373	3.03631445518225	0.119533901774541	0.904852382839063	NA	NA	NA	NA	NA	NA	NA
ENSMUSG00000037470	5940.02068509207	-0.479743467677742	0.0610286681770334	-7.86095259831151	3.81223042823761e-15	6.4972414817396e-14	Uggt1	320011	UDP-glucose glycoprotein glucosyltransferase 1	0910001L17Rik, A930007H10Rik, AA589501, AI414429, AI448372, C820010P03Rik, GT, UGT1, Ugcgl1, Uggt1	NM_198899, NP_942602, XM_006496062, XP_006496125	AAH62936, AAH68283, ABS83539, AI877337, AK003089, AK044321, AK050532, AK087883, AK134231, AK144381, AK162491, BAB22557, BAC34311, BC023910, BC051172, BC062936, BC065906, BC068283, CD808359, CK639915, EDL14473, EDL14474, EF437381, NM_198899, NP_942602, Q6P5E4, XM_006496062, XP_006496125
ENSMUSG00000098752	0	NA	NA	NA	NA	NA	Mir6897	102465540	microRNA 6897	Gm27652, mmu-mir-6897, Mir6897	NR_105862	NR_105862
ENSMUSG00000047180	64.0379760099915	5.85137716826278	0.449203585996745	13.0261141065449	8.69230147200757e-39	3.87936923605219e-37	Neurl3	214854	neuralized E3 ubiquitin protein ligase 3	2010300P06Rik, Lincr, Neurl3	NM_153408, NP_700457, XM_006495846, XM_006495847, XM_006495848, XP_006495909, XP_006495910, XP_006495911	AAH56622, AAN16205, AF321278, AK008501, AK040949, AK156207, BAC30757, BAE33626, BC056622, EDL14475, NM_153408, NP_700457, Q8CJC5, XM_006495846, XM_006495847, XM_006495848, XP_006495909, XP_006495910, XP_006495911
ENSMUSG00000037447	125.348947174649	-0.0925999622867629	0.195753754114845	-0.473043097975206	0.636182431639163	0.777523496361656	Arid5a	214855	AT rich interactive domain 5A (MRF1-like)	D430024K22Rik, Mrf1, Arid5a	NM_001172205, NM_001172206, NM_001290726, NM_001290727, NM_145996, NP_001165676, NP_001165677, NP_001277655, NP_001277656, NP_666108, NR_033310, XM_017319751, XP_017175240	AAH27152, AK029237, AK041344, AK085015, AK149839, AK150170, AK155555, AK156376, AK156622, AK156934, AK157607, AK170914, AK183829, AK198991, AK207260, BAC30913, BAC39338, BAE29115, BAE29358, BAE33692, BAE33779, BAE33904, BAE34133, BC027152, BY196834, CX209955, EDL14476, EDL14477, EDL14478, NM_001172205, NM_001172206, NM_001290726, NM_001290727, NM_145996, NP_001165676, NP_001165677, NP_001277655, …
ENSMUSG00000102762	0	NA	NA	NA	NA	NA	NA	NA	NA	NA	NA	NA
ENSMUSG00000010453	2256.08200490556	0.316820846258892	0.0582456208298072	5.43939341267625	5.3462282347144e-08	4.5632123111968e-07	Kansl3	226976	KAT8 regulatory NSL complex subunit 3	4632411B12Rik, 4932435K23, AI431067, AI647574, C85723, Kiaa1310, mKIAA1310, Kansl3	NM_001310513, NM_172652, NP_001297442, NP_766240, XM_006495902, XM_011238482, XM_017320235, XM_017320236, XM_017320240, XM_017320242, XP_006495965, XP_011236784, XP_017175724, XP_017175725, XP_017175729, XP_017175731	A2RSY1, AAI32294, AK014565, AK030079, AK129329, AK186480, BAC26771, BAC98139, BC023955, BC132293, BC144763, EDL14479, EDL14480, NM_001310513, NM_172652, NP_001297442, NP_766240, XM_006495902, XM_011238482, XM_017320235, XM_017320236, XM_017320240, XM_017320242, XP_006495965, XP_011236784, XP_017175724, XP_017175725, XP_017175729, XP_017175731
ENSMUSG00000098680	0	NA	NA	NA	NA	NA	Mir6898	102465541	microRNA 6898	Gm27816, mmu-mir-6898, Mir6898	NR_105863	NR_105863
ENSMUSG00000037432	0	NA	NA	NA	NA	NA	Fer1l5	100534273	fer-1-like 5 (C. elegans)	4930533C12Rik, Fer1l5	NM_001277076, NP_001264005, XM_006495602, XM_006495604, XM_006495605, XM_017319843, XP_006495665, XP_006495667, XP_006495668, XP_017175332	AGE83049, AGE83050, AGE83051, AGE83052, AGE83053, AGE83054, AK132955, KC440916, KC440917, KC440918, KC440919, KC440920, KC440921, KC440922, NM_001277076, NP_001264005, P0DM40, XM_006495602, XM_006495604, XM_006495605, XM_017319843, XP_006495665, XP_006495667, XP_006495668, XP_017175332
ENSMUSG00000001143	439.555551485124	-0.0108997871501646	0.0897404900728469	-0.121458966195935	0.903327514253838	0.948977418558175	Lman2l	214895	lectin, mannose-binding 2-like	A630028F14Rik, VIP36-like, VIPL, Lman2l	NM_001013374, NM_001310517, NP_001013392, NP_001297446, XM_006495854, XM_006495855, XM_017319753, XP_006495917, XP_006495918, XP_017175242	AAH27226, AAH46969, AK041656, AK078084, AK142024, AK158015, AK195459, AK217661, BAE34318, BC027226, BC046969, CB248466, EDL14482, EDL14483, EDL14484, EDL14485, NM_001013374, NM_001310517, NP_001013392, NP_001297446, P59481, XM_006495854, XM_006495855, XM_017319753, XP_006495917, XP_006495918, XP_017175242
ENSMUSG00000037408	790.627832880667	0.301134348444234	0.0868013548931577	3.46923557604481	0.000521941573388144	0.00227857278749911	Cnnm4	94220	cyclin M4	5430430O18Rik, Acdp4, Cnnm4	NM_033570, NP_291048	AAF86375, ADC80900, AF216963, AK017367, AK044901, AK139252, AK164200, AK173209, BAD32487, BC139799, CJ168962, EDL14486, GU390541, NM_033570, NP_291048, Q69ZF7
ENSMUSG00000104316	5.81099332610721	2.50125337305363	1.0728925780135	2.3313176214573	0.0197366177201958	0.0556778375456323	NA	NA	NA	NA	NA	NA
ENSMUSG00000106081	0	NA	NA	NA	NA	NA	NA	NA	NA	NA	NA	NA
ENSMUSG00000001138	348.862446847802	0.218181032521759	0.0863295348783394	2.52730462209987	0.0114941757793104	0.0349627422289805	Cnnm3	94218	cyclin M3	Acdp3, Clp3, mACDP3, Cnnm3	NM_001039551, NM_001331209, NM_053186, NP_001034640, NP_001318138, NP_444416, XM_006496356, XP_006496419	AAF86376, AAH52714, AAI32286, ACT09330, AF216964, AK087028, AK143035, AK148549, AK161204, BAC39785, BAE28616, BAE36239, BC052714, BC058426, BC080275, BC132285, BC144720, EDL14487, EDL14488, GQ225746, NM_001039551, NM_001331209, NM_053186, NP_001034640, NP_001318138, NP_444416, Q32NY4, XM_006496356, XP_006496419
ENSMUSG00000102845	0	NA	NA	NA	NA	NA	NA	NA	NA	NA	NA	NA
ENSMUSG00000067653	2.54868516793595	-1.18083591477721	1.02940375650993	-1.14710666957413	0.251337537714209	0.418075569419539	Ankrd23	78321	ankyrin repeat domain 23	1110058D09Rik, 2310041C05Rik, AI853437, Darp, MARP3, Ankrd23	NM_001310521, NM_153502, NP_001297450, NP_705722	AAH22973, AAI32371, AAI38798, AAI45422, AAO24066, AF492400, AK004293, AK019089, AK186356, AK190171, BC022973, BC023221, BC132370, BC138797, BC145421, CX224440, EDL14489, EDL14490, EDL14491, NM_001310521, NM_153502, NP_001297450, NP_705722, Q812A3
ENSMUSG00000103661	0	NA	NA	NA	NA	NA	NA	NA	NA	NA	NA	NA
ENSMUSG00000079610	82.0573144604762	-0.50174533318113	0.246718362067287	-2.0336764924059	0.0419842238252534	0.104639336206843	Ankrd39	109346	ankyrin repeat domain 39	9130416N05Rik, C030004B10Rik, Ankrd39	NM_001310533, NM_026241, NP_001297462, NP_080517, NR_132321, XM_006495624, XP_006495687	AAI17005, AAI19101, AK018681, AK030874, AK042896, AK081207, AK158215, AK160231, AK177190, BAB31340, BAC31398, BAE35703, BB858219, BC117004, BC119100, BC144893, CD775078, EDL14492, EDL14493, NM_001310533, NM_026241, NP_001297462, NP_080517, NR_132321, Q9D2X0, XM_006495624, XP_006495687
ENSMUSG00000026121	625.7839836561	0.0976909643387189	0.101891292764349	0.958776375177171	0.33767141315149	0.516634241800991	Sema4c	20353	sema domain, immunoglobulin domain (Ig), transmembrane domain (TM) and short cytoplasmic domain, (semaphorin) 4C	AI426163, M-Sema F, Semacl1, Semaf, Semai, sema I, Sema4c	NM_001126047, NM_001304329, NM_001304330, NP_001119519, NP_001291258, NP_001291259, XM_006495803, XM_006495804, XM_006495805, XM_006495807, XM_006495808, XM_006495809, XM_006495810, XM_017319410, XP_006495866, XP_006495867, XP_006495868, XP_006495870, XP_006495871, XP_006495872, XP_006495873, XP_017174899	AAB35184, AK090073, AK148298, AK173247, AK190037, AK197728, AK216617, BAD32525, BY166322, CB247850, EDL14494, NM_001126047, NM_001304329, NM_001304330, NP_001119519, NP_001291258, NP_001291259, Q64151, S79463, XM_006495803, XM_006495804, XM_006495805, XM_006495807, XM_006495808, XM_006495809, XM_006495810, XM_017319410, XP_006495866, XP_006495867, XP_006495868, XP_006495870, XP_006495871, XP_0064…
ENSMUSG00000087589	7.82443520921415	-0.0168082019373396	0.824395343422716	-0.0203885212009514	0.983733440703176	0.991262493122615	NA	NA	NA	NA	NA	NA
ENSMUSG00000046337	7.84674185189883	0.915350373597043	0.735358822723296	1.24476696996328	0.213217420736847	0.371511266568362	Fam178b	381337	family with sequence similarity 178, member B	1700024G10Rik, Gm990, Fam178b	NM_001126046, NM_027957, NM_201365, NP_001119518, NP_082233, NP_958753, XM_006496116, XM_006496118, XM_006496122, XM_011238555, XM_017321436, XM_017321439, XM_017321446, XM_017321449, XM_017321451, XM_017321452, XP_006496179, XP_006496181, XP_006496185, XP_011236857, XP_017176925, XP_017176928, XP_017176935, XP_017176938, XP_017176940, XP_017176941	AAH50210, AAI14577, AK006300, AK141223, BAB24515, BAE24598, BC050210, BC114576, BF658771, BU605266, BY091354, BY445320, EDL14497, EDL14498, NM_001126046, NM_027957, NM_201365, NP_001119518, NP_082233, NP_958753, Q24JP3, XM_006496116, XM_006496118, XM_006496122, XM_011238555, XM_017321436, XM_017321439, XM_017321446, XM_017321449, XM_017321451, XM_017321452, XP_006496179, XP_006496181, XP_00649618…
ENSMUSG00000089906	0.0543015103825533	0.355478003249734	3.04143303031929	0.116878458182726	0.906956369017763	NA	NA	NA	NA	NA	NA	NA
ENSMUSG00000077939	0	NA	NA	NA	NA	NA	NA	NA	NA	NA	NA	NA
ENSMUSG00000061518	229.728671991532	-0.417155422714379	0.25019373862445	-1.6673295862953	0.0954488866934187	0.201523047022494	Cox5b	12859	cytochrome c oxidase subunit 5B	Cox5b	NM_009942, NP_034072	AAA37515, AAH96048, AAH99474, AK008339, AK131673, AK135174, AK215114, BAB25614, BAE20757, BAE22451, BC005564, BC096048, BC099474, BU757937, CAA37313, CJ075429, EDL14499, EDL14500, EDL14501, EDL14502, EDL14503, NM_009942, NP_034072, P19536, X53157
ENSMUSG00000037351	3953.66940607042	-0.244096303847418	0.0474688634661063	-5.1422403239485	2.71481533162268e-07	2.08210521477217e-06	Actr1b	226977	ARP1 actin-related protein 1B, centractin beta	2310066K23Rik, AA960180, AI851923, Arp1b, Actr1b	NM_146107, NP_666219, XM_011238484, XM_011238485, XM_011238486, XP_011236786, XP_011236787, XP_011236788	AAH23020, AAH24861, AK010077, AK078508, AK088839, AK178242, AK179202, AK180123, AK201389, AK202455, AK205617, AK205839, AK216909, BAC40604, BC023020, BC024861, BC033420, BC069951, EDL14504, EDL14505, EDL14506, NM_146107, NP_666219, Q8R5C5, XM_011238484, XM_011238485, XM_011238486, XP_011236786, XP_011236787, XP_011236788
ENSMUSG00000102416	0.497072376728666	-0.94230732630451	3.01418927285648	-0.312623807267254	0.754566488539599	NA	4933424G06Rik	71166	RIKEN cDNA 4933424G06 gene	1700104I15Rik, 4933424G06Rik	NR_040290	AK007119, AK016893, NR_040290
ENSMUSG00000104237	0	NA	NA	NA	NA	NA	NA	NA	NA	NA	NA	NA
ENSMUSG00000106804	0	NA	NA	NA	NA	NA	NA	NA	NA	NA	NA	NA
ENSMUSG00000026117	1.19106571611648	-0.430114914261696	1.68065262565623	-0.255921365126689	0.798011556881351	NA	Zap70	22637	zeta-chain (TCR) associated protein kinase	Srk, ZAP-70, mrtle, mur, Zap70	NM_001289612, NM_001289765, NM_001289766, NM_009539, NP_001276541, NP_001276694, NP_001276695, NP_033565, XM_006495896, XP_006495959	AAA19250, AAB36538, AAH29727, AB083210, AB084383, AK039883, AK089056, BAC30471, BAC43746, BAC67015, BC029727, BY589032, CJ143180, EDL14509, EDL14510, NM_001289612, NM_001289765, NM_001289766, NM_009539, NP_001276541, NP_001276694, NP_001276695, NP_033565, P43404, U04379, U77667, XM_006495896, XP_006495959
ENSMUSG00000097291	0	NA	NA	NA	NA	NA	NA	NA	NA	NA	NA	NA
ENSMUSG00000026116	2255.16904636085	0.0327743737020269	0.0633281793377316	0.51753222727658	0.604784678041663	0.753607786763959	Tmem131	56030	transmembrane protein 131	2610524E03Rik, CC28, D1Bwg0491e, Neg, RW1, YR-23, mKIAA0257, Tmem131	NM_018872, NP_061360, XM_006496150, XM_006496152, XM_011238561, XM_017321814, XP_006496213, XP_006496215, XP_011236863, XP_017177303	AAC15232, AAI39735, AB093221, AF060565, AK012138, AK079825, AK139317, BAB28056, BAC41405, BC120906, BC139734, BE956063, BU058584, CB518500, CD546146, CN533410, EDL14511, NM_018872, NP_061360, O70472, XM_006496150, XM_006496152, XM_011238561, XM_017321814, XP_006496213, XP_006496215, XP_011236863, XP_017177303
ENSMUSG00000103016	0.297619335510808	1.1508947111166	3.03089530660641	0.379721037743537	0.704152501972344	NA	NA	NA	NA	NA	NA	NA
ENSMUSG00000102930	0.268944694427557	1.23856399865711	3.02850132052831	0.408969278058974	0.682562207009689	NA	NA	NA	NA	NA	NA	NA
ENSMUSG00000103159	0.242596392337648	-1.38356456008647	3.03186921396764	-0.456340449552531	0.64814518105181	NA	NA	NA	NA	NA	NA	NA
ENSMUSG00000080054	0.959960082187529	1.08776595254623	1.9055369756662	0.570844841342392	0.568104823628455	NA	NA	NA	NA	NA	NA	NA
ENSMUSG00000095944	0	NA	NA	NA	NA	NA	NA	NA	NA	NA	NA	NA
ENSMUSG00000050122	1.58286325400042	-1.01985099748717	1.23036710230711	-0.828899761359682	0.407161130435417	0.588109224698221	Vwa3b	70853	von Willebrand factor A domain containing 3B	4921511C04Rik, A230074B11Rik, Gm555, Vwa3b	NM_027580, NM_177334, XM_006496378, XM_006496379, XM_006496380, XM_006496381, XM_006496382, XP_006496441, XP_006496442, XP_006496443, XP_006496444, XP_006496445, XR_001778869, XR_001778870, XR_001778872, XR_001778879, XR_001778880	AAH49712, AAH50813, AAI47492, AK014863, AK038906, AK050189, AK076981, BAB29590, BAC30164, BAC34116, BAC36546, BC049712, BC050813, BC147491, EDL14513, EDL14514, EDL14517, NM_027580, NM_177334, XM_006496378, XM_006496379, XM_006496380, XM_006496381, XM_006496382, XP_006496441, XP_006496442, XP_006496443, XP_006496444, XP_006496445, XR_001778869, XR_001778870, XR_001778872, XR_001778879, XR_001778880
ENSMUSG00000103603	0	NA	NA	NA	NA	NA	NA	NA	NA	NA	NA	NA
ENSMUSG00000026114	1.44013355941253	3.46402515911696	2.08043004899099	1.66505245432165	0.0959022912540951	0.202237092835484	Cnga3	12790	cyclic nucleotide gated channel alpha 3	CNG3, Cnga3	NM_001282010, NM_009918, NP_001268939, NP_034048, XM_017313745, XM_017313748, XP_017169234, XP_017169237	AAH35272, AAH49145, AJ243933, BC035272, BC049145, CAB42891, CAB89685, CJ167467, EDL14518, NM_001282010, NM_009918, NP_001268939, NP_034048, Q9JJZ8, XM_017313745, XM_017313748, XP_017169234, XP_017169237
ENSMUSG00000102231	0	NA	NA	NA	NA	NA	NA	NA	NA	NA	NA	NA
ENSMUSG00000026113	644.60929012068	-0.689887850934187	0.0897539375366223	-7.68643549095205	1.51290914011891e-14	2.47693797976567e-13	Inpp4a	269180	inositol polyphosphate-4-phosphatase, type I	107kDa, 9630012D15, D130048C09Rik, R74740, Inpp4a	NM_001290797, NM_001290798, NM_001290799, NM_030266, NM_172971, NP_001277726, NP_001277727, NP_001277728, NP_084542, NP_766559, XM_006496006, XM_006496008, XM_006496009, XM_006496010, XM_006496011, XM_006496013, XM_006496014, XM_006496015, XM_006496016, XM_006496017, XM_006496018, XM_006496019, XM_006496020, XM_011238525, XM_017320934, XM_017320952, XP_006496069, XP_006496071, XP_006496072, XP_00…	AAG40778, AAI20542, AAI44749, AF317838, AK035867, AK051424, AK089671, AK141528, AK149414, AK162581, BAC29220, BAE28860, BC120541, BC144747, BC144748, BY274715, BY649108, EDL14520, EDL14521, NM_001290797, NM_001290798, NM_001290799, NM_030266, NM_172971, NP_001277726, NP_001277727, NP_001277728, NP_084542, NP_766559, Q9EPW0, XM_006496006, XM_006496008, XM_006496009, XM_006496010, XM_006496011, XM_…
ENSMUSG00000086064	0	NA	NA	NA	NA	NA	NA	NA	NA	NA	NA	NA
ENSMUSG00000102879	0	NA	NA	NA	NA	NA	NA	NA	NA	NA	NA	NA
ENSMUSG00000026112	5063.0255348842	0.035470731036708	0.062244619401887	0.569860196392054	0.568772523475571	0.724232116304557	Coa5	76178	cytochrome C oxidase assembly factor 5	1700001A24Rik, 6330578E17Rik, Pet191, Coa5	NM_198006, NP_932123	AA616104, AAH02137, AK018255, AK040907, AK050432, AK075747, AK166651, AK169639, AK177444, AK197585, AK208046, AK218336, BAC35927, BAE38918, BAE41270, BB860009, BB863739, BC002137, BC069969, BC096450, BQ176168, BY779699, CN531814, EDL14522, NM_198006, NP_932123, Q99M07
ENSMUSG00000026111	1157.65412571919	-0.233925205766801	0.0722384716176171	-3.23823581159146	0.00120271354233408	0.00481054968489521	Unc50	67387	unc-50 homolog	1110002A21Rik, GMH1, UNCL, URP, Unc50	NM_001356528, NM_026123, NP_001343457, NP_080399, XM_006496220, XM_006496221, XM_006496222, XM_006496223, XP_006496283, XP_006496284, XP_006496285, XP_006496286	AAH19484, AAK08986, AK003273, AK004433, AK132757, AK135885, AK179468, AK210936, AK215289, AK217920, AW124245, AY017214, BAB22683, BAB23302, BAE21338, BAE22715, BC019484, EDL14523, EDL14524, NM_001356528, NM_026123, NP_001343457, NP_080399, Q9CQ61, XM_006496220, XM_006496221, XM_006496222, XM_006496223, XP_006496283, XP_006496284, XP_006496285, XP_006496286
ENSMUSG00000026110	77.8650790819645	0.169524748944798	0.388843996943567	0.435971109949787	0.662857690583854	0.796386969850518	Mgat4a	269181	mannoside acetylglucosaminyltransferase 4, isoenzyme A	9530018I07Rik, GnT-IVa, glcNAc-T-IVa, Mgat4a	NM_001290801, NM_173870, NP_001277730, NP_776295, XM_006496022, XM_006496024, XM_006496026, XM_011238526, XM_017320961, XM_017320964, XM_017320965, XM_017320966, XM_017320967, XP_006496085, XP_006496087, XP_006496089, XP_011236828, XP_017176450, XP_017176453, XP_017176454, XP_017176455, XP_017176456	AB053217, AK035332, AK052278, AK076502, AK082702, AK155724, AK163327, AK178706, AK189649, BAC55018, BAC55085, BAE37301, EDL14525, NM_001290801, NM_173870, NP_001277730, NP_776295, Q812G0, XM_006496022, XM_006496024, XM_006496026, XM_011238526, XM_017320961, XM_017320964, XM_017320965, XM_017320966, XM_017320967, XP_006496085, XP_006496087, XP_006496089, XP_011236828, XP_017176450, XP_017176453, X…
ENSMUSG00000103948	0	NA	NA	NA	NA	NA	4930594C11Rik	77633	G1 to S phase transition pseudogene	4930594C11Rik	NR_024017	AK019839, NR_024017
ENSMUSG00000087233	0	NA	NA	NA	NA	NA	NA	NA	NA	NA	NA	NA
ENSMUSG00000026090	1.10381606766958	0.788813342314043	1.84230385170824	0.428166798643248	0.668529686704547	NA	2010300C02Rik	72097	RIKEN cDNA 2010300C02 gene	2010300C02Rik	NM_028096, NP_082372, XM_006496291, XM_006496292, XM_006496295, XM_006496296, XM_006496297, XP_006496354, XP_006496355, XP_006496358, XP_006496359, XP_006496360, XR_001778040	AAH29089, AAH72639, AK008485, AK039052, BAB25692, BB048237, BC029089, BC072639, BQ559383, CX123616, NM_028096, NP_082372, XM_006496291, XM_006496292, XM_006496295, XM_006496296, XM_006496297, XP_006496354, XP_006496355, XP_006496358, XP_006496359, XP_006496360, XR_001778040
ENSMUSG00000089767	0	NA	NA	NA	NA	NA	NA	NA	NA	NA	NA	NA
ENSMUSG00000104365	0	NA	NA	NA	NA	NA	NA	NA	NA	NA	NA	NA
ENSMUSG00000102650	0	NA	NA	NA	NA	NA	NA	NA	NA	NA	NA	NA
ENSMUSG00000060771	71.3189627394466	-0.482279787361037	0.411049080564726	-1.1732900282819	0.240679519716308	0.405556285409338	Tsga10	211484	testis specific 10	4933432N21Rik, AI843383, Gm217, Mtsga10, Tsga10	NM_001290720, NM_001290721, NM_207228, NP_001277649, NP_001277650, NP_997111, NR_110976, XM_006495822, XM_006495823, XM_011238461, XM_011238463, XM_017319571, XM_017319574, XM_017319575, XM_017319576, XM_017319577, XM_017319578, XM_017319580, XM_017319581, XP_006495885, XP_006495886, XP_011236763, XP_011236765, XP_017175060, XP_017175063, XP_017175064, XP_017175065, XP_017175066, XP_017175067, XP…	AAH66782, AAN01136, AAT68665, AF530050, AK030254, AK081029, AK149243, AK163138, AK164954, AK170053, AY618264, BAE37210, BAE41534, BC053407, BC066782, BX637247, CJ046680, CK789086, EDL14528, EDL14529, EDL14530, NM_001290720, NM_001290721, NM_207228, NP_001277649, NP_001277650, NP_997111, NR_110976, Q6NY15, XM_006495822, XM_006495823, XM_011238461, XM_011238463, XM_017319571, XM_017319574, XM_01731…
ENSMUSG00000097268	0.812262313393905	1.90584295795786	2.63028141614242	0.724577585600316	0.468711213864137	NA	NA	NA	NA	NA	NA	NA
ENSMUSG00000037216	67.7811388030038	0.281890592087852	0.227399818528399	1.23962540476983	0.215113979576435	0.373799578016728	Lipt1	623661	lipoyltransferase 1	EG623661, Lipt1	NM_001037918, NP_001033007, XM_006496174, XM_006496175, XM_006496176, XM_006496177, XM_006496178, XP_006496237, XP_006496238, XP_006496239, XP_006496240, XP_006496241	AAH19519, AK039030, AK048005, BAC33210, BC019519, DV649848, EDL14531, NM_001037918, NP_001033007, Q8VCM4, XM_006496174, XM_006496175, XM_006496176, XM_006496177, XM_006496178, XP_006496237, XP_006496238, XP_006496239, XP_006496240, XP_006496241
ENSMUSG00000026088	928.552873285387	2.24735187081293	0.0803291576221766	27.9767887195235	3.11379534275899e-172	7.23453715003666e-170	Mitd1	69028	MIT, microtubule interacting and transport, domain containing 1	1500032H18Rik, Mitd1	NM_001356262, NM_026913, NP_001343191, NP_081189, XM_011238588, XM_017322349, XP_011236890, XP_017177838, XR_001785585	AAH20137, AK005342, AK171903, BAB23964, BAE42727, BC020137, EDL14532, NM_001356262, NM_026913, NP_001343191, NP_081189, Q8VDV8, XM_011238588, XM_017322349, XP_011236890, XP_017177838, XR_001785585
ENSMUSG00000026087	758.113920693035	0.794019276484189	0.130168733659452	6.09992318555932	1.06119449487267e-09	1.12446759386273e-08	Mrpl30	107734	mitochondrial ribosomal protein L30	2310001L22Rik, L30mt, MRP-L28, MRP-L30, Rpml28, Mrpl30	NM_001356482, NM_027098, NP_001343411, NP_081374, XM_006495612, XM_011238417, XP_006495675, XP_011236719	AAH04614, AK009074, AK085466, AK089015, BAB26057, BAC40703, BC004614, EDL14533, EDL14534, NM_001356482, NM_027098, NP_001343411, NP_081374, Q9D7N6, XM_006495612, XM_011238417, XP_006495675, XP_011236719
ENSMUSG00000061584	0	NA	NA	NA	NA	NA	Lyg2	332427	lysozyme G-like 2	Gm776, Lyg2	NM_001033427, NP_001028599	AAI47563, AAI47568, AK132442, BAE21171, BC147562, BC147567, NM_001033427, NP_001028599, Q3V1I0
ENSMUSG00000087374	0	NA	NA	NA	NA	NA	NA	NA	NA	NA	NA	NA
ENSMUSG00000026085	0	NA	NA	NA	NA	NA	Lyg1	69541	lysozyme G-like 1	2300002O18Rik, Lyg1	NM_027111, NP_081387, XM_006496258, XP_006496321	AAI19395, AAI19397, AK009014, BAB26026, BC119394, BC119396, EDL14537, NM_027111, NP_081387, Q9D7Q0, XM_006496258, XP_006496321
ENSMUSG00000089141	0	NA	NA	NA	NA	NA	NA	NA	NA	NA	NA	NA
ENSMUSG00000058407	1440.54505753761	0.161664019524366	0.0998508065627817	1.61905572012299	0.105435274895959	0.2176910491481	Txndc9	98258	thioredoxin domain containing 9	AI098020, APACD, Txndc9	NM_172054, NP_742051, XM_006496357, XM_006496358, XP_006496420, XP_006496421	AAH22947, AAH83077, AK002893, AK006170, AK010709, AK011424, AK016756, AK028525, AK085023, AK153857, AK167045, BAB22438, BAB24440, BAB27134, BAB27611, BAB30412, BAC25991, BAE32213, BAE39213, BC022947, BC083077, EDL14538, EDL14539, NM_172054, NP_742051, Q9CQ79, XM_006496357, XM_006496358, XP_006496420, XP_006496421
ENSMUSG00000026083	3383.43772436805	0.0991544979344704	0.0565369331078918	1.75380043599553	0.0794647083439597	0.174539542211347	Eif5b	226982	eukaryotic translation initiation factor 5B	A030003E17Rik, BC018347, IF2, Eif5b	NM_198303, NP_938045	AAH18347, AAH37150, AAH40746, AAH55393, AAH60288, AK037164, AK037432, AK136813, AK145146, AK145732, AK162176, AK163527, AK168377, AK173016, BAC29728, BAC29805, BAD32294, BAE26259, BAE26614, BAE37384, BC018347, BC023025, BC037150, BC040746, BC055393, BC060288, BC103806, CN670500, CN724918, NM_198303, NP_938045, Q05D44
ENSMUSG00000026082	371.615843603456	0.256976320978715	0.0918257589218668	2.79852106855302	0.00513372201614279	0.0173232964829218	Rev1	56210	REV1, DNA directed polymerase	1110027I23Rik, AU022044, Rev1l, Rev1	NM_001359287, NM_001359288, NM_019570, NP_001346216, NP_001346217, NP_062516, XM_006496153, XM_006496154, XM_006496155, XM_006496156, XM_006496158, XM_006496161, XM_006496162, XM_006496164, XM_017321831, XM_017321833, XM_017321835, XM_017321836, XP_006496216, XP_006496217, XP_006496218, XP_006496219, XP_006496221, XP_006496224, XP_006496225, XP_006496227, XP_017177320, XP_017177322, XP_017177324,…	AAF23323, AAH58093, AB057418, AF179302, AK003934, AK048838, BAB64933, BAE43152, BC006721, BC058093, EDL14541, NM_001359287, NM_001359288, NM_019570, NP_001346216, NP_001346217, NP_062516, Q920Q2, XM_006496153, XM_006496154, XM_006496155, XM_006496156, XM_006496158, XM_006496161, XM_006496162, XM_006496164, XM_017321831, XM_017321833, XM_017321835, XM_017321836, XP_006496216, XP_006496217, XP_0064…
ENSMUSG00000103804	0.375320125691898	1.00225960243185	3.02123662960574	0.331738200381424	0.740086952830952	NA	NA	NA	NA	NA	NA	NA
ENSMUSG00000102716	0	NA	NA	NA	NA	NA	Gm5099	329123	predicted gene 5099	EG329123, Gm5099	NR_151587, XR_001778886, XR_001778887	AK133094, NR_151587, XR_001778886, XR_001778887
ENSMUSG00000037138	514.476349945463	-0.195315654545238	0.0828650926810984	-2.35703175155912	0.0184216716492076	0.0526585833880641	Aff3	16764	AF4/FMR2 family, member 3	3222402O04Rik, A730046J16, LAF-4, Laf4, Aff3	NM_001290814, NM_010678, NP_001277743, XM_006495737, XM_011238443, XM_011238444, XM_011238446, XM_011238447, XP_006495800, XP_011236745, XP_011236746, XP_011236748, XP_011236749	AAA98764, AK014322, AK042997, AK046648, AK209098, BC052061, BC094538, BQ443842, BU056443, CF533692, NM_001290814, NM_010678, NP_001277743, P51827, U34361, XM_006495737, XM_011238443, XM_011238444, XM_011238446, XM_011238447, XP_006495800, XP_011236745, XP_011236746, XP_011236748, XP_011236749
ENSMUSG00000085391	0	NA	NA	NA	NA	NA	NA	NA	NA	NA	NA	NA
ENSMUSG00000085280	0.16290453114766	0.833203426167154	3.03948070722456	0.274126900752062	0.783987101552776	NA	NA	NA	NA	NA	NA	NA
ENSMUSG00000087131	0	NA	NA	NA	NA	NA	NA	NA	NA	NA	NA	NA
ENSMUSG00000102984	0	NA	NA	NA	NA	NA	NA	NA	NA	NA	NA	NA
ENSMUSG00000102541	0	NA	NA	NA	NA	NA	NA	NA	NA	NA	NA	NA
ENSMUSG00000103531	0	NA	NA	NA	NA	NA	NA	NA	NA	NA	NA	NA
ENSMUSG00000048814	34.2297427431994	-1.41434793399305	0.525572563101192	-2.69106120313349	0.00712251268175138	0.0229931707926011	Lonrf2	381338	LON peptidase N-terminal domain and ring finger 2	2900060P06Rik, AI851349, Lonrf2	NM_001029878, NM_028403, NP_001025049, XM_006496123, XP_006496186	AAI39128, AAI39131, AK013739, AK132156, BAB28978, BC096025, BC139127, BC139130, EDL14547, NM_001029878, NM_028403, NP_001025049, XM_006496123, XP_006496186
ENSMUSG00000026080	54.3061798644731	-0.0889498147252129	0.221487697521552	-0.401601604606313	0.687977248761993	0.812958911059193	Chst10	98388	carbohydrate sulfotransferase 10	AI507003, AU041319, Hnk-1st, ST, Chst10	NM_145142, NP_660124, XM_006496364, XM_006496365, XP_006496427, XP_006496428	AAH26960, AAI32224, AAI32226, AAK52908, AF360543, AK046415, AK047378, AK050676, AK169585, AK169589, AK171758, AK192131, AK194057, BAC32718, BAC33040, BAC34375, BC026960, BC056956, BC132223, BC132225, EDL14548, EDL14549, EDL14550, NM_145142, NP_660124, Q6PGK7, XM_006496364, XM_006496365, XP_006496427, XP_006496428
ENSMUSG00000103647	0	NA	NA	NA	NA	NA	NA	NA	NA	NA	NA	NA
ENSMUSG00000102447	0	NA	NA	NA	NA	NA	NA	NA	NA	NA	NA	NA
ENSMUSG00000067604	0	NA	NA	NA	NA	NA	Nms	433292	neuromedin S	AB164466, Nms	NM_001011684, NM_001311788, NP_001011684, NP_001298717	AAI38923, AB164466, BAD89026, BC138922, BQ175462, BR001413, BU609935, FAA01230, NM_001011684, NM_001311788, NP_001011684, NP_001298717, Q5H8A1
ENSMUSG00000026078	1435.06028143855	-0.304049971980858	0.15079331683752	-2.01633585862743	0.0437648676709226	0.108093645733274	Pdcl3	68833	phosducin-like 3	1110061A19Rik, C80025, Viaf1, Pdcl3	NM_026850, NP_081126	AAG21888, AAH05601, AF110512, AK004334, AK078372, AK168509, AK169572, BAB23267, BAC37242, BAE40392, BC005601, EDL14552, EDL14553, NM_026850, NP_081126, Q8BVF2
ENSMUSG00000103046	23.1031257303471	-0.379085236495492	0.416168146031692	-0.910894406768518	0.362351013011218	0.542530672343085	NA	NA	NA	NA	NA	NA
ENSMUSG00000104188	0	NA	NA	NA	NA	NA	NA	NA	NA	NA	NA	NA
ENSMUSG00000103182	0	NA	NA	NA	NA	NA	NA	NA	NA	NA	NA	NA
ENSMUSG00000098833	0	NA	NA	NA	NA	NA	Mir6349	102466631	microRNA 6349	Gm27558, mmu-mir-6349, Mir6349	NR_105767	NR_105767
ENSMUSG00000026077	39.158920889029	0.109403983826484	0.444760031898649	0.24598429710387	0.805694388196114	0.890658388770816	Npas2	18143	neuronal PAS domain protein 2	MOP4, bHLHe9, Npas2	NM_008719, NP_032745, XM_011238452, XP_011236754	AAB47249, AAI09167, AK075824, BAC35989, BB524729, BC109166, BG070037, EDL14555, NM_008719, NP_032745, P97460, U77969, XM_011238452, XP_011236754
ENSMUSG00000092553	0	NA	NA	NA	NA	NA	NA	NA	NA	NA	NA	NA
ENSMUSG00000092563	0	NA	NA	NA	NA	NA	NA	NA	NA	NA	NA	NA
ENSMUSG00000073702	596.21544973685	-0.196958627317756	0.131629210493994	-1.49631397604366	0.134571854748097	0.264539098315936	Rpl31	114641	ribosomal protein L31	Dts, Rpl31	NM_001252218, NM_001252219, NM_053257, NP_001239147, NP_001239148, NP_444487	AAH50113, AAH55720, AAH86916, AAH99436, AAK70404, AF362574, AI607948, AK011236, AK014295, AK019226, AK020627, AK075964, AK160620, BAB27484, BAB29251, BAB31611, BAB32156, BAE35920, BC008223, BC050113, BC055720, BC086916, BC099436, BU571205, CB202955, CO805814, EDL14556, NM_001252218, NM_001252219, NM_053257, NP_001239147, NP_001239148, NP_444487, P62900
ENSMUSG00000003134	13.6642537628763	-0.1885106135884	0.578409186700132	-0.325912205274379	0.744490780985099	0.851876693178936	Tbc1d8	54610	TBC1 domain family, member 8	AD3, HBLP1, VRP, Tbc1d8	NM_001357521, NM_001357522, NM_018775, NP_001344450, NP_001344451, NP_061245, XM_011238558, XM_011238560, XM_017321761, XM_017321765, XP_011236860, XP_011236862, XP_017177250, XP_017177254, XR_001785175	AAD00658, AAH05421, AAH65081, AK138630, AK141520, AK141816, AK162371, AW493147, BAE23728, BAE24715, BAE36878, BC005421, BC065081, CJ139650, EDL14558, NM_001357521, NM_001357522, NM_018775, NP_001344450, NP_001344451, NP_061245, Q9Z1A9, U88873, XM_011238558, XM_011238560, XM_017321761, XM_017321765, XP_011236860, XP_011236862, XP_017177250, XP_017177254, XR_001785175
ENSMUSG00000102607	0	NA	NA	NA	NA	NA	NA	NA	NA	NA	NA	NA
ENSMUSG00000065629	0	NA	NA	NA	NA	NA	NA	NA	NA	NA	NA	NA
ENSMUSG00000104827	0	NA	NA	NA	NA	NA	NA	NA	NA	NA	NA	NA
ENSMUSG00000003135	741.981074858231	-0.0193864413194995	0.072226615954557	-0.26841131988929	0.788382727095782	0.88038300151161	Cnot11	52846	CCR4-NOT transcription complex, subunit 11	2410015L18Rik, C40, D1Bwg0212e, Cnot11	NM_028043, NP_082319	AAH49091, AAH50812, AK010503, AK041342, AK086565, AK144692, AK162118, AK167440, BAB26988, BAC30912, BAE26018, BAE39526, BC049091, BC050812, DV649843, EDL14559, NM_028043, NP_082319, Q9CWN7
ENSMUSG00000085894	8.94906323887725	0.521712830010053	0.68089903208927	0.766211736869752	0.443550325875577	0.619433536507402	NA	NA	NA	NA	NA	NA
ENSMUSG00000077704	0.692939523056523	0.533154971733142	2.5191667868192	0.211639409713846	0.832388361189393	NA	Snord89	100217461	small nucleolar RNA, C/D box 89	MBII-289, Snord89	NR_028555	AF357353, NR_028555
ENSMUSG00000048234	2712.39020262469	0.548521492259531	0.106864321824552	5.13287767979365	2.85345365411658e-07	2.18207716754056e-06	Rnf149	67702	ring finger protein 149	1600023E10Rik, AV037261, C76763, Gm15832, Greul4, Rnf149	NM_001033135, NP_001028307, XM_006496226, XP_006496289, XR_373259	AAI15969, AAN75220, AK005087, AK005523, AK020327, AK040602, AK155360, AK216647, AY155439, BAE33216, BC115968, BE627920, BF018252, BY743657, CR759684, EDL14561, EDL14562, NM_001033135, NP_001028307, Q3U2C5, XM_006496226, XP_006496289, XR_373259
ENSMUSG00000064936	0	NA	NA	NA	NA	NA	NA	NA	NA	NA	NA	NA
ENSMUSG00000102471	0.0992193044153007	0.034885036573068	3.04143303031929	0.011469934147919	0.990848517290969	NA	NA	NA	NA	NA	NA	NA
ENSMUSG00000050967	0.917517329348562	1.32147990136183	2.15095972798236	0.61436757005274	0.538972460755272	NA	Creg2	263764	cellular repressor of E1A-stimulated genes 2	A830098L22Rik, Creg2	NM_170597, NP_733485, XM_006496005, XP_006496068	AAH34115, AAI16791, AAI16793, AB046110, AK034501, AK043871, AK044192, AK046245, AK048589, AK134713, AK134861, BAC22190, BAC31687, BAC31811, BAC32652, BAC33382, BAE22254, BAE22317, BC034115, BC116790, BC116792, EDL14563, NM_170597, NP_733485, Q8BGC9, XM_006496005, XP_006496068
ENSMUSG00000097083	0.330138892963377	-1.28108610197618	3.02671475941411	-0.423259607794744	0.672105861047006	NA	NA	NA	NA	NA	NA	NA
ENSMUSG00000057173	1.73395160018521	0.215137253505613	1.6199991883234	0.132800840306758	0.89435088977816	0.944003855398527	Rfx8	619289	regulatory factor X 8	4933400N17Rik, Rfx8	NM_001145660, NP_001139132, XM_011238564, XP_011236866	AK133372, BG808411, D3YU81, NM_001145660, NP_001139132, XM_011238564, XP_011236866
ENSMUSG00000091937	0	NA	NA	NA	NA	NA	Gm3646	100042065	predicted gene 3646	Gm3646	NM_001177348, NP_001170819	AK086013, BX640115, EDL14565, NM_001177348, NP_001170819
ENSMUSG00000101634	0.340055597489859	1.51231208924979	3.02804823771733	0.499434609532454	0.617473242467198	NA	1700066B17Rik	73426	RIKEN cDNA 1700066B17 gene	1700066B17Rik	NR_040465	AK006899, BC048628, NR_040465
ENSMUSG00000026074	9836.61505253628	0.282073194940346	0.052151234223846	5.40875396600622	6.34647435851787e-08	5.36766319005481e-07	Map4k4	26921	mitogen-activated protein kinase kinase kinase kinase 4	9430080K19Rik, AU043147, AU045934, AW046177, HGK, Nik, Map4k4	NM_001252200, NM_001252201, NM_001252202, NM_008696, NP_001239129, NP_001239130, NP_001239131, NP_032722, XM_006496041, XM_006496042, XM_006496043, XM_006496044, XM_006496045, XM_006496046, XM_011238530, XM_017320994, XM_017320998, XM_017321001, XM_017321002, XM_017321004, XM_017321010, XM_017321011, XM_017321013, XM_017321016, XM_017321018, XM_017321021, XP_006496104, XP_006496105, XP_006496106,…	AAC53165, AAI41110, AAI45391, AAI45392, AK004047, AK010456, AK017168, AK020498, AK129191, AK138966, AK139433, AK159799, AK167747, AK179068, AV445090, BAC98001, BAE23840, BB651050, BC056650, BC131673, BC141109, BC145390, BC145391, BF721981, BQ571658, CF531764, CJ142598, CX231827, EDL14567, EDL14568, NM_001252200, NM_001252201, NM_001252202, NM_008696, NP_001239129, NP_001239130, NP_001239131, NP_0…
ENSMUSG00000102985	0	NA	NA	NA	NA	NA	NA	NA	NA	NA	NA	NA
ENSMUSG00000026073	23.9327991943849	-0.161291397065958	0.516980589122653	-0.311987336583911	0.755050147293811	0.859440726015484	Il1r2	16178	interleukin 1 receptor, type II	CD121b, Il1r-2, Il1r2	NM_001360800, NM_001360801, NM_010555, NP_001347729, NP_001347730, NP_034685, XM_006495725, XM_006495726, XM_011238437, XM_011238438, XM_011238439, XM_011238440, XM_017317722, XP_006495788, XP_006495789, XP_011236739, XP_011236740, XP_011236741, XP_011236742, XP_017173211	AAH32962, AK132264, BAE21067, BC032962, CAA42440, CAJ18390, CT010182, EDL14570, EDL14571, NM_001360800, NM_001360801, NM_010555, NP_001347729, NP_001347730, NP_034685, P27931, X59769, XM_006495725, XM_006495726, XM_011238437, XM_011238438, XM_011238439, XM_011238440, XM_017317722, XP_006495788, XP_006495789, XP_011236739, XP_011236740, XP_011236741, XP_011236742, XP_017173211
ENSMUSG00000097899	0.803081405419321	-1.57766779337644	2.65693332761254	-0.593792767391003	0.552650727109396	NA	Gm16894	100047133	predicted gene, 16894	Gm16894	NR_037980	AK041998, KY467488, NR_037980
ENSMUSG00000102975	0.246712343841912	0.335704366836523	3.03879098149367	0.110473003533633	0.912034258861852	NA	NA	NA	NA	NA	NA	NA
ENSMUSG00000026072	3585.74743928998	-0.322015912328449	0.0644418413935561	-4.99700047926702	5.82289238862925e-07	4.24727039925917e-06	Il1r1	16177	interleukin 1 receptor, type I	CD121a, CD121b, IL-1R1, IL-iR, Il1r-1, Il1r1	NM_001123382, NM_008362, NP_001116854, NP_032388, XM_006495713, XM_006495714, XM_006495715, XM_006495717, XM_006495719, XM_006495720, XM_006495721, XM_006495722, XM_006495723, XM_011238436, XM_017317595, XM_017317613, XP_006495776, XP_006495777, XP_006495778, XP_006495780, XP_006495782, XP_006495783, XP_006495784, XP_006495785, XP_006495786, XP_011236738, XP_017173084, XP_017173102	AAA39279, AAI09136, AK048550, AK054137, AK166301, BAC33372, BAC35666, BC109135, EDL14572, M20658, NM_001123382, NM_008362, NP_001116854, NP_032388, P13504, XM_006495713, XM_006495714, XM_006495715, XM_006495717, XM_006495719, XM_006495720, XM_006495721, XM_006495722, XM_006495723, XM_011238436, XM_017317595, XM_017317613, XP_006495776, XP_006495777, XP_006495778, XP_006495780, XP_006495782, XP_00…
ENSMUSG00000103560	0.617777235418755	-1.67517326776979	2.58615129582981	-0.647747589427973	0.517148218674282	NA	NA	NA	NA	NA	NA	NA
ENSMUSG00000070942	997.928498937912	0.200944721335917	0.0932147280152714	2.15571858240037	0.0311056462714154	0.082056788352328	Il1rl2	107527	interleukin 1 receptor-like 2	AI481289, AW551444, IL-1Rrp2, Il1rl2	NM_001356478, NM_133193, NP_001343407, NP_573456, XM_006495608, XM_006495609, XM_006495610, XM_006495611, XP_006495671, XP_006495672, XP_006495673, XP_006495674	AAG21367, AAH04628, AAI17798, AF284433, AK054530, AK085780, BC004628, BC117797, EDL14573, EDL14574, NM_001356478, NM_133193, NP_001343407, NP_573456, Q9ERS7, XM_006495608, XM_006495609, XM_006495610, XM_006495611, XP_006495671, XP_006495672, XP_006495673, XP_006495674
ENSMUSG00000103230	3.59494651106288	-0.202730127713032	1.19090768224954	-0.170231606307291	0.864827996229419	0.927768203626599	NA	NA	NA	NA	NA	NA
ENSMUSG00000026069	24524.2802938022	2.59893286796021	0.138229153445605	18.8016261633471	7.32362426560527e-79	7.18670433368308e-77	Il1rl1	17082	interleukin 1 receptor-like 1	DER4, Fit-1, Ly84, ST2L, St2, St2-rs1, T1, T1/ST2, Il1rl1	NM_001025602, NM_001294171, NM_010743, NP_001020773, NP_001281100, NP_034873, XM_006495741, XM_006495744, XM_017319082, XP_006495804, XP_006495807, XP_017174571	AAA40160, AAH51445, AI573400, AK033417, AK145118, AK167968, AK167971, BAA02854, BAC28277, BAE26245, BC033416, BC051445, BY228016, CAA42742, CAA68812, D13695, EDL14575, EDL14576, M24843, NM_001025602, NM_001294171, NM_010743, NP_001020773, NP_001281100, NP_034873, P14719, XM_006495741, XM_006495744, XM_017319082, XP_006495804, XP_006495807, XP_017174571, Y07519
ENSMUSG00000026070	2.71388499212087	3.43702908283003	1.3138815672969	2.61593523219993	0.00889834347099682	0.0279771001986624	Il18r1	16182	interleukin 18 receptor 1	Il18ralpha, Il1rrp, Il18r1	NM_001161842, NM_001161843, NM_008365, NP_001155314, NP_001155315, NP_032391, XM_006495727, XM_006495728, XM_006495729, XM_006495730, XM_006495732, XM_006495734, XP_006495790, XP_006495791, XP_006495792, XP_006495793, XP_006495795, XP_006495797	AAC52437, AAH23240, AK038198, AK087129, AK089237, AK170705, BAC40807, BAE41966, BC020296, BC023240, EDL14577, EDL14578, NM_001161842, NM_001161843, NM_008365, NP_001155314, NP_001155315, NP_032391, Q61098, U43673, XM_006495727, XM_006495728, XM_006495729, XM_006495730, XM_006495732, XM_006495734, XP_006495790, XP_006495791, XP_006495792, XP_006495793, XP_006495795, XP_006495797
ENSMUSG00000026068	197.097182495789	1.32316682032947	0.156650111951568	8.4466382043733	2.99811024966746e-17	5.89877258212905e-16	Il18rap	16174	interleukin 18 receptor accessory protein	AcPL, IL-18R-beta, IL-18RAcP, IL-18Rbeta, IL-1RAcPL, Il18rap	NM_010553, NP_034683, XM_006495710, XM_006495711, XM_006495712, XP_006495773, XP_006495774, XP_006495775	AAC72197, AAI20599, AAI20601, AF077347, AK053176, AK137541, AK161196, BAC35296, BAE23400, BAE36233, BC120598, BC120600, EDL14579, KU712258, NM_010553, NP_034683, Q9Z2B1, XM_006495710, XM_006495711, XM_006495712, XP_006495773, XP_006495774, XP_006495775
ENSMUSG00000104441	0	NA	NA	NA	NA	NA	NA	NA	NA	NA	NA	NA
ENSMUSG00000026065	2.20350214005999	0.815443110198939	1.32582349089214	0.615046509434098	0.538524005859198	0.700028037565367	Slc9a4	110895	solute carrier family 9 (sodium/hydrogen exchanger), member 4	AW990558, D730009J23Rik, NHE4, Slc9a4	NM_177084, NP_796058, XM_006495625, XM_006495626, XM_006495627, XP_006495688, XP_006495689, XP_006495690	AAD30297, AAI20544, AF139195, AK036521, AK085681, AK135750, AK141534, AK170522, BAC39504, BAE24721, BAE41856, BC023471, BC120543, EDL14580, NM_177084, NP_796058, Q8BUE1, XM_006495625, XM_006495626, XM_006495627, XP_006495688, XP_006495689, XP_006495690
ENSMUSG00000102676	0	NA	NA	NA	NA	NA	NA	NA	NA	NA	NA	NA
ENSMUSG00000026062	3.30955364289552	1.44603386786502	1.0108766368377	1.43047510959262	0.152580704613239	0.29011595874277	Slc9a2	226999	solute carrier family 9 (sodium/hydrogen exchanger), member 2	2210416H12Rik, 4932415O19Rik, AV333884, NHE2, Slc9a2	NM_001033289, NP_001028461	AAD30295, AAI03686, AAI04738, AF139193, AK077026, AK138779, AK166114, BAE38579, BC103685, BC104737, BC105676, EDL14581, EDL14582, NM_001033289, NP_001028461
ENSMUSG00000103679	0	NA	NA	NA	NA	NA	NA	NA	NA	NA	NA	NA
ENSMUSG00000103270	0.156784522016889	0.957251480514165	3.04065378657801	0.314817650315746	0.752900109652168	NA	NA	NA	NA	NA	NA	NA
ENSMUSG00000041945	174.763998172652	0.15326847485005	0.155699955244913	0.984383551099688	0.324926962608366	0.502547340406224	Mfsd9	211798	major facilitator superfamily domain containing 9	4931419K03Rik, Mfsd9	NM_172499, NP_766087	AAH57633, AK029874, AK036610, AK169911, AK170820, BAC26653, BC057633, EDL14584, NM_172499, NP_766087, Q8C0T7
ENSMUSG00000079588	3.13422131223284	1.643347849853	1.021418244699	1.60888828683227	0.107640771154085	0.221405616907094	Tmem182	381339	transmembrane protein 182	2310079P10Rik, AI414494, Tmem182	NM_001081198, NP_001074667, XM_006496124, XM_017321461, XP_006496187, XP_017176950	AAI47441, AAI47459, AAI47741, AAI47744, AK010233, B2RVY9, BC147440, BC147458, BC147740, BC147743, EDL14585, NM_001081198, NP_001074667, XM_006496124, XM_017321461, XP_006496187, XP_017176950
ENSMUSG00000094136	0	NA	NA	NA	NA	NA	NA	NA	NA	NA	NA	NA
ENSMUSG00000104072	0	NA	NA	NA	NA	NA	4930448I06Rik	74897	RIKEN cDNA 4930448I06 gene	4930448I06Rik	NR_040475	AK015419, NR_040475
ENSMUSG00000100185	0	NA	NA	NA	NA	NA	NA	NA	NA	NA	NA	NA
ENSMUSG00000100832	0.348526914288155	-1.61624872104529	3.02424000406413	-0.534431367508296	0.593043121837369	NA	Gm29260	102639765	predicted gene 29260	Gm29260	XR_001778899, XR_373356, XR_373358, XR_373360, XR_373361, XR_373362, XR_373363, XR_865372	XR_001778899, XR_373356, XR_373358, XR_373360, XR_373361, XR_373362, XR_373363, XR_865372
ENSMUSG00000100178	0	NA	NA	NA	NA	NA	NA	NA	NA	NA	NA	NA
ENSMUSG00000101877	0	NA	NA	NA	NA	NA	NA	NA	NA	NA	NA	NA
ENSMUSG00000053640	0	NA	NA	NA	NA	NA	NA	NA	NA	NA	NA	NA
ENSMUSG00000101919	0	NA	NA	NA	NA	NA	NA	NA	NA	NA	NA	NA
ENSMUSG00000101299	0	NA	NA	NA	NA	NA	NA	NA	NA	NA	NA	NA
ENSMUSG00000100180	0	NA	NA	NA	NA	NA	NA	NA	NA	NA	NA	NA
ENSMUSG00000103106	0	NA	NA	NA	NA	NA	NA	NA	NA	NA	NA	NA
ENSMUSG00000060424	0	NA	NA	NA	NA	NA	Pantr1	66297	POU domain, class 3, transcription factor 3 adjacent noncoding transcript 1	2610017I09Rik, Pou3f3os, linc-Brn1a, Pantr1	NM_183252, NR_027826	AK011437, AK019154, AK048630, BAC25333, BAE43255, BC049671, BC058417, BC059892, BC094545, EDK96927, EDK96928, NM_183252, NR_027826
ENSMUSG00000104199	0	NA	NA	NA	NA	NA	NA	NA	NA	NA	NA	NA
ENSMUSG00000093436	0	NA	NA	NA	NA	NA	NA	NA	NA	NA	NA	NA
ENSMUSG00000045515	39.4505628196882	-0.828094783300646	0.431507306271318	-1.91907476713724	NA	NA	Pou3f3	18993	POU domain, class 3, transcription factor 3	Brn-1, Brn1, HST011, Otf8, Skin1, urehr2, Pou3f3	NM_008900, NP_032926	AAA39960, BC079869, CA315285, CD774392, CJ064353, NM_008900, NP_032926, P31361
ENSMUSG00000097063	0.0471626989947681	-0.285710154329023	3.04143303031929	-0.0939393211952555	0.925157358132041	NA	Pantr2	66620	POU domain, class 3, transcription factor 3 adjacent noncoding transcript 2	2610207O16Rik, Pou3f3os2, linc-Brn1b, Pantr2	NR_110495	AK011788, AK011913, AW488209, NR_110495
ENSMUSG00000099784	0	NA	NA	NA	NA	NA	Dalir	104940697	DNMT1 associated long intergenic non-coding RNA	Dali, Gm28525, Dalir	NR_130904	AK034039, AW489559, NR_130904
ENSMUSG00000060679	141.335376989389	0.254368928392639	0.164977764583313	1.54183764724357	0.123113051061764	0.246647615232666	Mrps9	69527	mitochondrial ribosomal protein S9	2310002A08Rik, AW322516, Mrp-S9, S9mt, mg637, Mrps9	NM_023514, NP_076003, XM_006496256, XM_006496257, XP_006496319, XP_006496320	AAH22587, AAH51936, AAH69980, AAH83159, AAI16438, AJ250193, AK009082, AK031497, AK049465, AK138783, AK144656, AK150985, AK185376, AK214977, AQS27590, BAB26060, BAE23778, BAE25993, BC022587, BC051936, BC069980, BC083159, BC116437, BY145802, CAC08499, DQ700381, EDK96921, EDK96922, KY499669, NM_023514, NP_076003, Q9D7N3, XM_006496256, XM_006496257, XP_006496319, XP_006496320
ENSMUSG00000077448	0	NA	NA	NA	NA	NA	NA	NA	NA	NA	NA	NA
ENSMUSG00000041907	7.52782915291728	-1.10573887251502	0.765017778905817	-1.445376699737	0.148352104482118	0.283823552762531	Gpr45	93690	G protein-coupled receptor 45	9230112G11Rik, AW046772, Gpr45	NM_053107, NP_444337, XM_006496346, XM_006496347, XM_006496348, XM_017312993, XP_006496409, XP_006496410, XP_006496411, XP_017168482	AAG42572, AAI18507, AAI18511, AK020337, AK035091, AK039769, AK054151, AK164181, BAC28942, BAC30446, BAC35673, BAE37667, BC118506, BC118510, EDK96919, NM_053107, NP_444337, Q9EQQ4, XM_006496346, XM_006496347, XM_006496348, XM_017312993, XP_006496409, XP_006496410, XP_006496411, XP_017168482
ENSMUSG00000089088	0	NA	NA	NA	NA	NA	NA	NA	NA	NA	NA	NA
ENSMUSG00000070939	1170.52804793225	0.00684186631761102	0.0834886223935595	0.0819496851362446	0.934686724250284	0.966497516619559	Tgfbrap1	73122	transforming growth factor, beta receptor associated protein 1	3110018K12Rik, AU024090, AU042859, AW742551, Trap1, Tgfbrap1	NM_001013025, NM_001357299, NP_001013043, NP_001344228, XM_006496300, XM_006496301, XM_006496302, XM_006496303, XM_011238603, XM_011238604, XM_017312455, XP_006496363, XP_006496364, XP_006496365, XP_006496366, XP_011236905, XP_011236906, XP_017167944	AAI38867, AAI38868, AK014063, AK051333, AK082918, AK141742, AK159332, BAC34606, BAE24818, BAE34997, BC030488, BC072608, BC138866, BC138867, BP753627, BQ959795, EDK96916, EDK96917, NM_001013025, NM_001357299, NP_001013043, NP_001344228, Q3UR70, XM_006496300, XM_006496301, XM_006496302, XM_006496303, XM_011238603, XM_011238604, XM_017312455, XP_006496363, XP_006496364, XP_006496365, XP_006496366, X…
ENSMUSG00000100269	0	NA	NA	NA	NA	NA	NA	NA	NA	NA	NA	NA
ENSMUSG00000041878	0.148809667755404	0.683228372300109	3.04102354589314	0.224670530165016	0.822235592040992	NA	NA	NA	NA	NA	NA	NA
ENSMUSG00000010290	401.533034072165	-0.381012089430997	0.0835940236083672	-4.55788671228478	5.16708937009043e-06	3.25368054834829e-05	AI597479	98404	expressed sequence AI597479	AI597479	NM_133818, NP_598579	AAH06931, AK050174, AK081372, AK207928, AK208714, BAC38205, BC006931, EDK96915, NM_133818, NP_598579, Q922M7
ENSMUSG00000008136	3764.45787441116	-0.400862090867472	0.088339211104468	-4.53775945987815	5.68550574695483e-06	3.558847277977e-05	Fhl2	14200	four and a half LIM domains 2	FHL-2, SLIM-3, SLIM3, Fhl2	NM_001289533, NM_010212, NP_001276462, NP_034342, XM_011238434, XP_011236736	AAB19211, AAC12770, AAD34170, AAD53230, AF055889, AF114381, AF153340, AK052936, AK133708, AK147024, BAC35211, BAE27617, EDK96913, EDK96914, NM_001289533, NM_010212, NP_001276462, NP_034342, O70433, U77040, XM_011238434, XP_011236736
ENSMUSG00000094497	0.0476885868772745	-0.285710154329023	3.04143303031929	-0.0939393211952554	0.925157358132041	NA	NA	NA	NA	NA	NA	NA
ENSMUSG00000099576	0.0458666948125953	0.355480227444295	3.04143303031929	0.116879189480946	0.906955789498064	NA	NA	NA	NA	NA	NA	NA
ENSMUSG00000099694	0	NA	NA	NA	NA	NA	NA	NA	NA	NA	NA	NA
ENSMUSG00000101923	0	NA	NA	NA	NA	NA	NA	NA	NA	NA	NA	NA
ENSMUSG00000066877	508.485187819741	-0.570406665519131	0.155814808749712	-3.66079880401731	0.000251430142861828	0.00117943730020012	Nck2	17974	non-catalytic region of tyrosine kinase adaptor protein 2	4833426I10Rik, Grb4, NCKbeta, Nck-2, Nck2	NM_010879, NP_035009	AAC06353, AAH11071, AAH34255, AF043260, AK014772, AK014949, AK040577, AK051665, BAC30633, BAC34709, BC011071, BC034255, BQ176012, EDK96908, NM_010879, NP_035009, O55033
ENSMUSG00000103422	0.39212950616287	1.92205399963661	3.01712723821952	0.637047710580101	0.524093766780285	NA	NA	NA	NA	NA	NA	NA
ENSMUSG00000103945	4.2618804597993	-0.554195776064036	0.754297260926515	-0.734718001472402	0.462511254716723	0.635963038578721	NA	NA	NA	NA	NA	NA
ENSMUSG00000026051	365.084918837595	-0.781467947785275	0.160733847587289	-4.86187545134753	1.1627878019422e-06	8.12870994817911e-06	1500015O10Rik	78896	RIKEN cDNA 1500015O10 gene	Ecrg4, 1500015O10Rik	NM_024283, NP_077245	AK018770, AK049805, BAB31398, BAE20668, CAI93685, EDK96905, NM_024283, NP_077245, Q99LS0
ENSMUSG00000100764	0.543066665486815	-2.1211421681124	3.01166297832003	-0.704309274770052	0.4812401916403	NA	NA	NA	NA	NA	NA	NA
ENSMUSG00000100635	3.58693697041419	-2.66336199835867	1.07777843802037	-2.47115910321109	0.0134675885587083	0.0401536953461091	NA	NA	NA	NA	NA	NA
ENSMUSG00000100480	1.94971154691539	-3.31880278386665	1.44001242883297	-2.30470426325161	0.0211831419709459	0.0592235816667801	NA	NA	NA	NA	NA	NA
ENSMUSG00000057363	838.357842506407	0.20113616386031	0.0651569209522628	3.08695010323881	0.00202221537831985	0.00762687533112326	Uxs1	67883	UDP-glucuronate decarboxylase 1	1600025I13Rik, AI451869, AI649125, AW550562, Uxs1	NM_026430, NP_080706, XM_006496227, XM_006496228, XP_006496290, XP_006496291	AAH37049, AAK85410, AF399958, AK005536, AK075806, AK076166, AK152376, AK177105, AK184776, AK186705, AK187327, AK208821, BAC35974, BAE31165, BC037049, EDK96903, EDK96904, NM_026430, NP_080706, Q91XL3, XM_006496227, XM_006496228, XP_006496290, XP_006496291
ENSMUSG00000090243	1.73632743208536	0.0552209263266879	1.51860022835935	0.0363630436078275	0.970992881607295	0.98523484885558	NA	NA	NA	NA	NA	NA
ENSMUSG00000100701	0.409040415782097	-0.547339204470657	2.24797607299276	-0.243480885337885	0.807632890931414	NA	NA	NA	NA	NA	NA	NA
ENSMUSG00000101395	0	NA	NA	NA	NA	NA	NA	NA	NA	NA	NA	NA
ENSMUSG00000088848	0	NA	NA	NA	NA	NA	NA	NA	NA	NA	NA	NA
ENSMUSG00000095757	0	NA	NA	NA	NA	NA	NA	NA	NA	NA	NA	NA
ENSMUSG00000041763	1843.06092764437	0.00399667107998766	0.101180751755308	0.0395003101939101	0.968491506212267	0.983999826794059	Tpp2	22019	tripeptidyl peptidase II	TPP-2, TppII, Tpp2	NM_001310540, NM_009418, NP_001297469, NP_033444, XR_001784011, XR_373249	AAH07173, AAH11275, AAH58239, AK012017, AK038041, AK040859, AK087835, AK141908, AK154144, AK159865, AK164364, AK170047, AK171519, AK183754, AK207265, AK214518, BAE32404, BAE35439, BAE42503, BAE43227, BAE43300, BB725588, BC007173, BC011275, BC052318, BC058239, BC060627, BY147762, CAA57103, EDK96897, EDK96898, EDK96899, NM_001310540, NM_009418, NP_001297469, NP_033444, Q64514, X81323, XR_001784011,…
ENSMUSG00000047343	0.242523174089594	-1.10276347801479	3.03048813403604	-0.363889719820851	0.715940361560701	NA	Mettl21c	433294	methyltransferase like 21C	A530098C11Rik, Mettl21c	NM_001013799, NP_001013821, XM_006496126, XM_006496127, XM_006496128, XP_006496189, XP_006496190, XP_006496191	AAI47329, AAI47330, AK041301, AK163176, BAC30895, BC147328, BC147329, EDK96896, NM_001013799, NP_001013821, Q8BLU2, XM_006496126, XM_006496127, XM_006496128, XP_006496189, XP_006496190, XP_006496191
ENSMUSG00000090106	0	NA	NA	NA	NA	NA	NA	NA	NA	NA	NA	NA
ENSMUSG00000091844	1.31260888263399	-1.10349999022714	1.52064989901654	-0.725676561673277	0.468037073618024	NA	NA	NA	NA	NA	NA	NA
ENSMUSG00000026049	105.380571791126	0.0598560208459898	0.349239506990213	0.171389604119637	0.863917428548088	0.927221163020613	Tex30	75623	testis expressed 30	1700029F09Rik, 3110030D08Rik, Tex30	NM_001356296, NM_001356297, NM_029368, NP_001343225, NP_001343226, NP_083644, XM_006496314, XM_006496315, XM_011238615, XM_011238616, XP_006496377, XP_006496378, XP_011236917, XP_011236918	AAH99557, AAI16882, AAI19033, AK006487, AK160565, BAB24612, BAE35876, BC099557, BC116881, BC119032, BQ032225, EDK96895, NM_001356296, NM_001356297, NM_029368, NP_001343225, NP_001343226, NP_083644, Q3TUU5, XM_006496314, XM_006496315, XM_011238615, XM_011238616, XP_006496377, XP_006496378, XP_011236917, XP_011236918
ENSMUSG00000101104	0	NA	NA	NA	NA	NA	NA	NA	NA	NA	NA	NA
ENSMUSG00000026047	699.909397179141	-0.295416724738441	0.164989606851776	-1.79051717484143	0.0733708087326357	0.163773015988543	Kdelc1	72050	KDEL (Lys-Asp-Glu-Leu) containing 1	1810049A15Rik, 5730416C13Rik, EP58, Kdel1, Kdelc1	NM_023645, NP_076134, XM_006496289, XP_006496352	AAH23141, AJ404004, AK007835, AK035391, AK035899, AK053315, AK077468, AK079701, AK170300, AK192289, AK198736, AK200856, AK206036, AK211914, AK213463, AK216180, AK216649, AK217293, BAB25294, BAC29235, BAC35341, BAC37727, BAE41698, BC023141, CAC00650, EDK96891, EDK96892, EDK96893, NM_023645, NP_076134, Q9JHP7, XM_006496289, XP_006496352
ENSMUSG00000041684	324.004302401988	-0.441800979671177	0.162696620834798	-2.71548958671846	0.00661778575643015	0.021566501065561	Bivm	246229	basic, immunoglobulin-like variable motif containing	AI854267, Bivm	NM_001357046, NM_001357047, NM_001357048, NM_144558, NP_001343975, NP_001343976, NP_001343977, NP_653141, XM_006495998, XM_006496000, XM_006496002, XM_006496004, XM_017320721, XM_017320726, XP_006496061, XP_006496063, XP_006496065, XP_006496067, XP_017176210, XP_017176215	AAH82584, AAM45762, AF411386, AK032375, AK034329, AK047404, AK088931, AK158410, AK195487, BAC27843, BAC28676, BC082584, BY210554, CJ309003, EDK96889, EDK96890, NM_001357046, NM_001357047, NM_001357048, NM_144558, NP_001343975, NP_001343976, NP_001343977, NP_653141, Q8CBX9, XM_006495998, XM_006496000, XM_006496002, XM_006496004, XM_017320721, XM_017320726, XP_006496061, XP_006496063, XP_006496065,…
ENSMUSG00000026048	822.576545048278	-0.000805707604472393	0.0795916120685186	-0.0101230215538137	0.991923135340652	0.995704531116777	Ercc5	22592	excision repair cross-complementing rodent repair deficiency, complementation group 5	Xpg, Ercc5	NM_011729, NP_035859, XM_006495890, XM_017319870, XM_017319871, XP_006495953, XP_017175359, XP_017175360	AAA91039, AAB17885, AAH60659, AAI41071, AK038822, AK047192, AK137563, AK140825, AK160581, AK160645, AK164205, BAA03813, BAC30139, BAE23409, BAE35888, BAE35937, BAE37682, BC033413, BC053034, BC060659, BC092235, BC141070, D16306, EDK96888, NM_011729, NP_035859, P35689, U40796, XM_006495890, XM_017319870, XM_017319871, XP_006495953, XP_017175359, XP_017175360
ENSMUSG00000046828	0	NA	NA	NA	NA	NA	Mettl21e	403183	methyltransferase like 21E	4832428D23Rik, Gm991, Mettl21e	NM_207281, NP_997164	AAI00532, AK029331, BAC26399, BC100531, EDK96886, NM_207281, NP_997164, Q8CDZ2
ENSMUSG00000089703	0.0458666948125953	0.355480227444295	3.04143303031929	0.116879189480946	0.906955789498064	NA	NA	NA	NA	NA	NA	NA
ENSMUSG00000100966	0.281373361645184	0.35548245170058	3.04143303031929	0.11687992079946	0.906955209962332	NA	NA	NA	NA	NA	NA	NA
ENSMUSG00000100769	0.137600084437786	0.86323710548385	3.03735522329347	0.28420683193842	0.776251880127738	NA	NA	NA	NA	NA	NA	NA
ENSMUSG00000101567	0.400958387528437	0.321680518169057	2.23734598640784	0.143777725985747	0.885675992193025	NA	NA	NA	NA	NA	NA	NA
ENSMUSG00000056870	431.268815265011	-0.361672684470554	0.12446311392788	-2.90586241221737	0.00366242452020502	0.0128956195664629	Gulp1	70676	GULP, engulfment adaptor PTB domain containing 1	3110030A04Rik, 5730529O06Rik, CED-6, Ced6, GULP, Gulp-2, Gulp1	NM_027506, NM_028450, NP_082726, XM_006496276, XM_006496277, XM_006496278, XM_011238599, XP_006496339, XP_006496340, XP_006496341, XP_011236901	AAH32154, ABG91070, AK014093, AK017798, AK028490, AK036670, BAB29151, BAB30939, BC032154, BE632215, BY713087, DQ786776, EDK96882, EDK96883, NM_027506, NM_028450, NP_082726, Q8K2A1, XM_006496276, XM_006496277, XM_006496278, XM_011238599, XP_006496339, XP_006496340, XP_006496341, XP_011236901
ENSMUSG00000102319	0.144544503755347	0.875417589999586	3.03723188712471	0.288228763075554	0.773171632832501	NA	NA	NA	NA	NA	NA	NA
ENSMUSG00000089877	0.109151295360776	-0.606307569394812	3.04143303031929	-0.199349307826502	0.841989511041782	NA	NA	NA	NA	NA	NA	NA
ENSMUSG00000101701	0	NA	NA	NA	NA	NA	4930521E06Rik	75066	RIKEN cDNA 4930521E06 gene	4930521E06Rik	NR_040602	AK015860, AV266879, NR_040602
ENSMUSG00000103071	0	NA	NA	NA	NA	NA	NA	NA	NA	NA	NA	NA
ENSMUSG00000100434	0	NA	NA	NA	NA	NA	NA	NA	NA	NA	NA	NA
ENSMUSG00000100013	0	NA	NA	NA	NA	NA	NA	NA	NA	NA	NA	NA
ENSMUSG00000101251	0	NA	NA	NA	NA	NA	NA	NA	NA	NA	NA	NA
ENSMUSG00000101937	0	NA	NA	NA	NA	NA	NA	NA	NA	NA	NA	NA
ENSMUSG00000026043	108951.731316483	-1.08589410545606	0.0451428179484327	-24.0546371450824	7.46531658919634e-128	1.16776769101696e-125	Col3a1	12825	collagen, type III, alpha 1	AW550625, Col3a-1, Tsk-2, Tsk2, Col3a1	NM_009930, NP_034060	AAA37337, AAA37338, AAH28248, AAH43089, AAH52398, AK013329, AK019448, AK029212, AK029451, AK031544, AK041115, AK048546, AK079113, AK147542, AK157762, AK159763, AK159868, AK159920, AK159985, AK160048, AK160107, AK160818, AK220558, BAB28793, BAB31724, BAC26454, BAC30826, BAC33370, BAC37545, BAD90325, BAE27985, BAE34185, BAE35442, BAE35633, BC013626, BC028248, BC043089, BC052398, BY139268, CAA36279,…
ENSMUSG00000105211	0	NA	NA	NA	NA	NA	NA	NA	NA	NA	NA	NA
ENSMUSG00000026042	105726.32938445	-0.194145556394092	0.0536121128851778	-3.62130022388594	0.00029312611236505	0.00135491499393079	Col5a2	12832	collagen, type V, alpha 2	1110014L14Rik, Col5a2	NM_007737, NP_031763	AAA37440, AAH43696, AAH55077, AK003709, AK080811, AK084285, AK084538, AK084803, AK132413, AK139130, AK147220, AK147328, AK149043, AK151929, AK160008, BAC39155, BAE21154, BAE23896, BAE27775, BAE27850, BAE30805, BAE35556, BC043696, BC055077, EDK96879, L02918, NM_007737, NP_031763, Q3U962
ENSMUSG00000104476	10.958265791862	0.0119990464003389	0.774613758605328	0.0154903605403844	0.987640974746167	0.993425845802171	NA	NA	NA	NA	NA	NA
ENSMUSG00000100218	0	NA	NA	NA	NA	NA	NA	NA	NA	NA	NA	NA
ENSMUSG00000100361	1.39941717981498	-0.363493198885406	1.19936811715163	-0.303070586659134	0.761836069067466	0.863990241561761	NA	NA	NA	NA	NA	NA
ENSMUSG00000100894	0.0957561759047967	-0.56926805956927	3.04070140329634	-0.187216034745188	0.851491253202559	NA	NA	NA	NA	NA	NA	NA
ENSMUSG00000095121	0	NA	NA	NA	NA	NA	NA	NA	NA	NA	NA	NA
ENSMUSG00000065255	0	NA	NA	NA	NA	NA	NA	NA	NA	NA	NA	NA
ENSMUSG00000100843	93.6125569467528	0.897287930760774	0.282231846303058	3.17925826767711	0.00147652467830594	0.00579136380152819	NA	NA	NA	NA	NA	NA
ENSMUSG00000087764	0	NA	NA	NA	NA	NA	NA	NA	NA	NA	NA	NA
ENSMUSG00000025995	1544.51804728465	0.341478147590513	0.205518464378672	1.66154485740674	0.0966040676198818	0.203264454296342	Wdr75	73674	WD repeat domain 75	1300003A18Rik, 2410118I19Rik, C77608, Wdr75	NM_028599, NP_082875, XM_006496307, XP_006496370, XR_001778334	AAH55483, AAH69950, AAI03801, AAI17881, AAI17882, AK010772, AK152412, AK163221, AK168032, AK168163, AK169932, AK199189, AK200083, AK206797, AK207424, BAB27172, BAE31198, BAE37241, BAE40016, BAE40124, BC038920, BC049925, BC055483, BC069950, BC085177, BC103800, BC117880, BC117881, CD541304, DV648013, EDK96877, EDK96878, NM_028599, NP_082875, Q3U821, XM_006496307, XP_006496370, XR_001778334
ENSMUSG00000099850	0	NA	NA	NA	NA	NA	NA	NA	NA	NA	NA	NA
ENSMUSG00000084817	2.13745410816528	-0.591676733295649	1.16705956417492	-0.506980750133305	0.612168325369027	0.759409967587934	NA	NA	NA	NA	NA	NA
ENSMUSG00000098549	0	NA	NA	NA	NA	NA	NA	NA	NA	NA	NA	NA
ENSMUSG00000099381	0	NA	NA	NA	NA	NA	NA	NA	NA	NA	NA	NA
ENSMUSG00000025993	14.7486516273594	-3.64180669597857	0.767760657729696	-4.74341405659879	2.10146121340071e-06	1.41543301452108e-05	Slc40a1	53945	solute carrier family 40 (iron-regulated transporter), member 1	Dusg, Fpn1, IREG1, MTP, MTP1, Ol5, Pcm, Slc11a3, Slc39a1, Slc40a1	NM_016917, NP_058613, XM_006496137, XM_017321709, XP_006496200, XP_017177198	AAF36696, AAF44329, AAF80987, AAF82036, AAH03438, ACO54854, ACO54855, ACO54856, AF215637, AF226613, AF231120, AK008700, AK032732, AK033987, AK083288, AK144780, AK147137, AK159294, AK159855, AK167608, BAB25840, BAC28001, BAC38844, BAE26063, BAE27707, BAE34969, BAE35431, BAE39662, BB625854, BC003438, EDK96875, FJ207421, FJ207422, FJ207423, NM_016917, NP_058613, Q9JHI9, XM_006496137, XM_017321709, X…
ENSMUSG00000099946	0.191815765108977	-0.450405607711997	3.03901201130552	-0.148207906397352	0.882178692326621	NA	NA	NA	NA	NA	NA	NA
ENSMUSG00000070896	0	NA	NA	NA	NA	NA	NA	NA	NA	NA	NA	NA
ENSMUSG00000090682	0	NA	NA	NA	NA	NA	NA	NA	NA	NA	NA	NA
ENSMUSG00000044457	0.0458666948125953	0.355480227444295	3.04143303031929	0.116879189480946	0.906955789498064	NA	Stk-ps2	212225	serine/threonine kinase 2	4930509O22, EG212225, Gm4776, Stk-ps2	NM_172504, NR_037690, NR_037691	AAI45242, AAI45243, AAI50734, AK029722, BAC26584, BC145241, BC145242, BC150733, EDK96872, NM_172504, NR_037690, NR_037691, Q8C0V7
ENSMUSG00000099432	0	NA	NA	NA	NA	NA	NA	NA	NA	NA	NA	NA
ENSMUSG00000041144	5.2911801864042	-1.17347884417353	0.860156330674394	-1.36426228852316	0.172485030302638	0.318277387730832	Dnah7b	227058	dynein, axonemal, heavy chain 7B	Dnahc7b, Gm107, Dnah7b	NM_001160386, NP_001153858, XM_006495912, XM_006495913, XM_006495914, XM_006495915, XM_006495916, XM_006495918, XM_006495919, XM_006495920, XM_006495921, XM_006495922, XM_006495923, XM_006495925, XM_006495927, XM_006495928, XM_006495929, XM_006495930, XM_006495931, XM_011238487, XM_011238488, XM_011238490, XM_011238491, XM_011238492, XM_011238493, XM_011238494, XM_011238495, XM_011238496, XM_0173…	AK133153, AK143375, AK199879, AK208746, AK213768, AK216864, BAE21535, BAE25357, BC040216, CAB06064, NM_001160386, NP_001153858, XM_006495912, XM_006495913, XM_006495914, XM_006495915, XM_006495916, XM_006495918, XM_006495919, XM_006495920, XM_006495921, XM_006495922, XM_006495923, XM_006495925, XM_006495927, XM_006495928, XM_006495929, XM_006495930, XM_006495931, XM_011238487, XM_011238488, XM_01…
ENSMUSG00000096047	0	NA	NA	NA	NA	NA	NA	NA	NA	NA	NA	NA
ENSMUSG00000101262	3.79798184596393	-0.041308688444945	0.723273564915201	-0.0571135051089392	0.954454778463198	0.976209630470078	NA	NA	NA	NA	NA	NA
ENSMUSG00000101337	0.240907506258911	1.16512504423778	3.03006881630699	0.384520984463256	0.700592345802698	NA	Dnah7c	100101919	dynein, axonemal, heavy chain 7C	Dnahc7c, Dnah7c	NM_001310335, NP_001297264, XM_006496387, XM_011238631, XP_006496450, XP_011236933	BC048766, NM_001310335, NP_001297264, XM_006496387, XM_011238631, XP_006496450, XP_011236933
ENSMUSG00000025986	780.19442080975	-0.0134543909725546	0.0818162710714482	-0.164446396741856	0.869379741370016	0.930641001009884	Slc39a10	227059	solute carrier family 39 (zinc transporter), member 10	2900042E17Rik, 5430433I10, Zip10, mKIAA1265, Slc39a10	NM_001356416, NM_001356417, NM_172653, NP_001343345, NP_001343346, NP_766241, XM_006495932, XM_006495933, XM_006495934, XM_006495935, XP_006495995, XP_006495996, XP_006495997, XP_006495998	AAH52880, AAH59214, AAH62918, AK013638, AK021167, AK030685, AK049099, AK122483, AK136117, BAC27077, BAC33542, BAC65765, BC052880, BC059214, BC062918, EDK96867, NM_001356416, NM_001356417, NM_172653, NP_001343345, NP_001343346, NP_766241, Q6P5F6, XM_006495932, XM_006495933, XM_006495934, XM_006495935, XP_006495995, XP_006495996, XP_006495997, XP_006495998
ENSMUSG00000100213	2.9110169715192	0.593567729483212	1.32142026252937	0.449189214298142	0.653295167387723	0.790065091056233	NA	NA	NA	NA	NA	NA
ENSMUSG00000103129	0	NA	NA	NA	NA	NA	NA	NA	NA	NA	NA	NA
ENSMUSG00000100160	0	NA	NA	NA	NA	NA	NA	NA	NA	NA	NA	NA
ENSMUSG00000101921	0	NA	NA	NA	NA	NA	NA	NA	NA	NA	NA	NA
ENSMUSG00000101447	0	NA	NA	NA	NA	NA	NA	NA	NA	NA	NA	NA
ENSMUSG00000081185	0.392876076488377	-0.297033129534979	2.26492607550099	-0.131144734809623	0.895660813472174	NA	NA	NA	NA	NA	NA	NA
ENSMUSG00000103246	0	NA	NA	NA	NA	NA	NA	NA	NA	NA	NA	NA
ENSMUSG00000098876	0	NA	NA	NA	NA	NA	Mir6350	102466969	microRNA 6350	Gm27958, mmu-mir-6350, Mir6350	NR_105768	NR_105768
ENSMUSG00000100530	0	NA	NA	NA	NA	NA	NA	NA	NA	NA	NA	NA
ENSMUSG00000104067	0	NA	NA	NA	NA	NA	NA	NA	NA	NA	NA	NA
ENSMUSG00000100033	0.642041339658858	0.959022225834458	1.56648736354764	0.612211913195743	0.540397560569177	NA	NA	NA	NA	NA	NA	NA
ENSMUSG00000094968	0	NA	NA	NA	NA	NA	NA	NA	NA	NA	NA	NA
ENSMUSG00000088017	0	NA	NA	NA	NA	NA	NA	NA	NA	NA	NA	NA
ENSMUSG00000101996	0	NA	NA	NA	NA	NA	NA	NA	NA	NA	NA	NA
ENSMUSG00000096973	0	NA	NA	NA	NA	NA	NA	NA	NA	NA	NA	NA
ENSMUSG00000064943	0	NA	NA	NA	NA	NA	NA	NA	NA	NA	NA	NA
ENSMUSG00000100866	0	NA	NA	NA	NA	NA	NA	NA	NA	NA	NA	NA
ENSMUSG00000101721	0	NA	NA	NA	NA	NA	NA	NA	NA	NA	NA	NA
ENSMUSG00000099376	0	NA	NA	NA	NA	NA	NA	NA	NA	NA	NA	NA
ENSMUSG00000097883	0.0912970603423848	0.0348850365730675	3.04143303031929	0.0114699341479188	0.990848517290969	NA	NA	NA	NA	NA	NA	NA
ENSMUSG00000092790	0	NA	NA	NA	NA	NA	NA	NA	NA	NA	NA	NA
ENSMUSG00000099698	0	NA	NA	NA	NA	NA	NA	NA	NA	NA	NA	NA
ENSMUSG00000099454	0.0476885868772745	-0.285710154329023	3.04143303031929	-0.0939393211952554	0.925157358132041	NA	NA	NA	NA	NA	NA	NA
ENSMUSG00000051616	0	NA	NA	NA	NA	NA	C230029F24Rik	442837	RIKEN cDNA C230029F24 gene	C230029F24Rik	NM_001002792, NR_151585, XR_104575	AK082253, BAC38447, EDK96862, NM_001002792, NR_151585, XR_104575
ENSMUSG00000099627	0.074404833877702	0.355478003249734	3.04143303031929	0.116878458182726	0.906956369017763	NA	NA	NA	NA	NA	NA	NA
ENSMUSG00000099577	0	NA	NA	NA	NA	NA	NA	NA	NA	NA	NA	NA
ENSMUSG00000099882	0	NA	NA	NA	NA	NA	NA	NA	NA	NA	NA	NA
ENSMUSG00000101760	0	NA	NA	NA	NA	NA	NA	NA	NA	NA	NA	NA
ENSMUSG00000099608	0	NA	NA	NA	NA	NA	NA	NA	NA	NA	NA	NA
ENSMUSG00000099864	0	NA	NA	NA	NA	NA	NA	NA	NA	NA	NA	NA
ENSMUSG00000098249	0	NA	NA	NA	NA	NA	NA	NA	NA	NA	NA	NA
ENSMUSG00000100451	0	NA	NA	NA	NA	NA	NA	NA	NA	NA	NA	NA
ENSMUSG00000099941	0	NA	NA	NA	NA	NA	NA	NA	NA	NA	NA	NA
ENSMUSG00000084531	0	NA	NA	NA	NA	NA	NA	NA	NA	NA	NA	NA
ENSMUSG00000100816	16.614415506515	0.530491499914974	0.674943780286667	0.785978796174194	0.431879909529425	0.609220597379945	NA	NA	NA	NA	NA	NA
ENSMUSG00000026109	106.04090995037	-0.597544824544272	0.176794996679401	-3.37987406752159	0.00072519049322851	0.00304877184739682	Tmeff2	56363	transmembrane protein with EGF-like and two follistatin-like domains 2	4832418D20Rik, 7630402F16Rik, TR-2, Tmeff2	NM_019790, NP_062764	AAH34850, AB017270, AB041565, AK020188, AK029307, AK030053, AK076254, AK135038, BAA87898, BAA95049, BAC26385, BAC26760, BAC36276, BAE22393, BC034850, EDK96856, NM_019790, NP_062764, Q9QYM9
ENSMUSG00000100671	0	NA	NA	NA	NA	NA	NA	NA	NA	NA	NA	NA
ENSMUSG00000092906	0	NA	NA	NA	NA	NA	NA	NA	NA	NA	NA	NA
ENSMUSG00000101242	0.363583407363221	-0.00656248013439977	3.02572696095891	-0.00216889369697787	0.99826947456192	NA	NA	NA	NA	NA	NA	NA
ENSMUSG00000099924	0	NA	NA	NA	NA	NA	NA	NA	NA	NA	NA	NA
ENSMUSG00000099625	0	NA	NA	NA	NA	NA	NA	NA	NA	NA	NA	NA
ENSMUSG00000101799	1.1253048634592	2.80527026179855	2.02973128341164	1.38208948382732	0.166944227033974	NA	9330175M20Rik	442821	RIKEN cDNA 9330175M20 gene	9330175M20Rik	NR_045151	AK034309, NR_045151
ENSMUSG00000045954	1815.80901223678	0.3499691399928	0.109350813697004	3.20042556759125	0.00137224807560556	0.00542546229892199	Cavin2	20324	caveolae associated 2	Sdpr, Cavin2	NM_138741, NP_620080	AAB28953, AAH20008, AAH27005, AK035324, AK084096, AK132324, AK217731, AK220044, BAC29033, BAC39116, BAE21104, BC020008, BC027005, EDK96855, NM_138741, NP_620080, Q63918, S67386
ENSMUSG00000099741	0	NA	NA	NA	NA	NA	NA	NA	NA	NA	NA	NA
ENSMUSG00000101702	0	NA	NA	NA	NA	NA	NA	NA	NA	NA	NA	NA
ENSMUSG00000026107	1869.15790247257	0.961704041202222	0.0901767470486423	10.664656606913	1.48948233638283e-26	4.53416790607175e-25	Nabp1	109019	nucleic acid binding protein 1	4930434H03Rik, 4930442A21Rik, 4930488J04Rik, 4933440J18Rik, 5830411E10Rik, AI852561, Nbp1, Obfc2a, Ssb2, Nabp1	NM_001310548, NM_001310549, NM_028696, NP_001297477, NP_001297478, NP_082972, XR_001785084, XR_001785088, XR_001785093	AAH27371, AAH95967, AAI31924, AAI32533, AAX68444, AK015312, AK015355, AK028886, AK028936, AK031015, AK042351, AK049396, AK051607, AK076824, AK077226, AK077767, AK079434, AK083915, AK163613, AK166300, AK167541, AK167652, AY880264, BAC26173, BAC26201, BAC33732, BAC39059, BAE37421, BAE38689, BAE39608, BAE39703, BAE43243, BB609822, BC027371, BC095967, BC131923, BC132532, BY089463, EDK96848, EDK96849,…
ENSMUSG00000099413	0.493013217600697	-0.45422718005978	2.76127418027517	-0.164499122653048	0.869338237361593	NA	NA	NA	NA	NA	NA	NA
ENSMUSG00000103424	0	NA	NA	NA	NA	NA	NA	NA	NA	NA	NA	NA
ENSMUSG00000101741	0.156291607642381	0.355480227475158	3.04143303031929	0.116879189491093	0.906955789490023	NA	NA	NA	NA	NA	NA	NA
ENSMUSG00000018417	1373.61070192796	-0.303798130201668	0.0605721824159078	-5.01547274812873	5.29032231009778e-07	3.88752568266208e-06	Myo1b	17912	myosin IB	AA406997, MIH-L, MMIa, Myo1b	NM_001161817, NM_001290982, NM_010863, NP_001155289, NP_001277911, NP_034993, XM_006495764, XM_006495765, XM_006495766, XM_006495767, XM_006495769, XM_017319213, XP_006495827, XP_006495828, XP_006495829, XP_006495830, XP_006495832, XP_017174702	AAA39800, AAH46300, AAH54786, AAL26543, AF426463, AK053754, AK138265, AK141207, AK149409, AK161062, AK169513, AK181437, AK187466, AK189624, AK197561, AK198324, AK203846, AK207917, BAE24587, BAE28857, BAE36179, BAE41204, BB768105, BC026826, BC046300, BC054786, BE950809, BY759345, CA463624, CAA49604, CJ046000, EDK99961, L00923, NM_001161817, NM_001290982, NM_010863, NP_001155289, NP_001277911, NP_0…
ENSMUSG00000101724	0	NA	NA	NA	NA	NA	NA	NA	NA	NA	NA	NA
ENSMUSG00000100313	0.259752687970555	1.21952925114202	3.02885255919606	0.402637377458121	0.687215008575709	NA	NA	NA	NA	NA	NA	NA
ENSMUSG00000100696	0.0710389571741628	0.355478003249734	3.04143303031929	0.116878458182726	0.906956369017763	NA	NA	NA	NA	NA	NA	NA
ENSMUSG00000099135	0	NA	NA	NA	NA	NA	NA	NA	NA	NA	NA	NA
ENSMUSG00000072324	0	NA	NA	NA	NA	NA	NA	NA	NA	NA	NA	NA
ENSMUSG00000062939	0	NA	NA	NA	NA	NA	Stat4	20849	signal transducer and activator of transcription 4	Stat4	NM_001308266, NM_011487, NP_001295195, NP_035617, XM_006495814, XM_006495815, XM_006495816, XP_006495877, XP_006495878, XP_006495879	AAA19453, AAA19692, AAH98499, AK037598, AK088991, AK132675, AK157083, BAC40690, BAE21295, BAE33957, BC052907, BC098499, BF020635, BY097735, BY750146, EDK99962, EDK99963, NM_001308266, NM_011487, NP_001295195, NP_035617, P42228, U06923, U09351, XM_006495814, XM_006495815, XM_006495816, XP_006495877, XP_006495878, XP_006495879
ENSMUSG00000101628	0.0458666948125953	0.355480227444295	3.04143303031929	0.116879189480946	0.906955789498064	NA	NA	NA	NA	NA	NA	NA
ENSMUSG00000078291	0.0531301527224314	0.355478003249734	3.04143303031929	0.116878458182725	0.906956369017763	NA	NA	NA	NA	NA	NA	NA
ENSMUSG00000026104	1452.27765768729	3.90538109614861	0.0702828321594916	55.5666437471699	0	0	Stat1	20846	signal transducer and activator of transcription 1	2010005J02Rik, AA408197, Stat1	NM_001205313, NM_001205314, NM_001357627, NM_009283, NP_001192242, NP_001192243, NP_001344556, NP_033309, XM_006495811, XM_017319463, XM_017319464, XP_006495874, XP_017174952, XP_017174953	AAA19454, AAH04808, AAH42551, AAK48844, AK008127, AK018544, AK039458, AK041599, AK041814, AK046517, AK082706, AK084855, AK088874, AK157263, AK157458, AK159887, BAB31265, BAC30355, BAC32766, BAC38579, BAC39293, BAE34017, BAE35456, BAE43313, BAE43314, BC004808, BC042551, BC057690, BX513160, EDK99964, EDK99965, EDK99966, EDK99967, EDK99968, NM_001205313, NM_001205314, NM_001357627, NM_009283, NP_001…
ENSMUSG00000099569	0	NA	NA	NA	NA	NA	NA	NA	NA	NA	NA	NA
ENSMUSG00000026103	4387.18221787639	-0.320195963220827	0.0645877524120172	-4.95753376241115	7.13936386272855e-07	5.14105786997486e-06	Gls	14660	glutaminase	6330442B14, AI314027, B230365M23Rik, Gls	NM_001081081, NM_001113383, NP_001074550, NP_001106854, XM_006495701, XM_006495702, XM_006495703, XM_006495704, XM_017316236, XP_006495764, XP_006495765, XP_006495766, XP_006495767, XP_017171725, XR_001781161, XR_001781162, XR_373241	AK031899, AK032267, AK046297, AK048072, AK049883, AK079838, AK088231, AK141044, AK173039, BAD32317, BC025534, BC050208, BE849049, D3Z7P3, NM_001081081, NM_001113383, NP_001074550, NP_001106854, XM_006495701, XM_006495702, XM_006495703, XM_006495704, XM_017316236, XP_006495764, XP_006495765, XP_006495766, XP_006495767, XP_017171725, XR_001781161, XR_001781162, XR_373241
ENSMUSG00000099648	0	NA	NA	NA	NA	NA	NA	NA	NA	NA	NA	NA
ENSMUSG00000065192	0	NA	NA	NA	NA	NA	NA	NA	NA	NA	NA	NA
ENSMUSG00000002881	2462.78772620512	0.740733956519466	0.062973829515918	11.7625680733332	6.0854704126083e-32	2.28371370662229e-30	Nab1	17936	Ngfi-A binding protein 1	Nab1	NM_008667, NP_032693, XM_006495770, XM_006495771, XP_006495833, XP_006495834	AAC52649, AAH05627, AAH16886, AB221677, AI607440, AK018122, AK032615, AK164753, BAB31081, BC005627, BC016886, EDK99971, NM_008667, NP_032693, Q61122, U47008, XM_006495770, XM_006495771, XP_006495833, XP_006495834
ENSMUSG00000097833	0.441338392378465	1.72495696884853	3.02414115066504	0.570395653810403	0.568409376703626	NA	NA	NA	NA	NA	NA	NA
ENSMUSG00000101501	1.73744156939095	-0.689079711808287	0.954146055277648	-0.722195211096661	0.470174467208697	0.642529747204412	NA	NA	NA	NA	NA	NA
ENSMUSG00000100120	0.144544503755347	0.875417589999586	3.03723188712471	0.288228763075554	0.773171632832501	NA	NA	NA	NA	NA	NA	NA
ENSMUSG00000099878	0	NA	NA	NA	NA	NA	Gm28178	102634661	predicted gene 28178	Gm28178	NR_151614, XR_373403	AK081439, NR_151614, XR_373403
ENSMUSG00000100007	0.276413057759163	0.419807996559948	3.03192184968024	0.138462670666865	0.889874769889739	NA	NA	NA	NA	NA	NA	NA
ENSMUSG00000043015	46.404966395197	-0.246780433347519	0.395843741308891	-0.62342891296328	0.533002702978723	0.696000471473745	Nemp2	227094	nuclear envelope integral membrane protein 2	5330401P04Rik, 9830163O08, Tmem194b, Nemp2	NM_001142647, NM_172654, NP_001136119, NR_024590, XM_006495936, XM_006495937, XP_006495999, XP_006496000	AI153571, AK030361, AK036693, AK048484, AK086801, AK136177, AK170577, BAC26920, BAC29536, BAC33349, BAC39744, BAE22859, BB848894, BC016122, BC028796, BC094370, CD553439, EDK99974, EDK99975, EDK99976, EDK99977, EDK99978, NM_001142647, NM_172654, NP_001136119, NR_024590, Q8CB65, XM_006495936, XM_006495937, XP_006495999, XP_006496000
ENSMUSG00000103630	0.191512351809593	-0.891737142723671	3.03450101108516	-0.29386615442411	0.768860181621255	NA	NA	NA	NA	NA	NA	NA
ENSMUSG00000041439	271.823175906139	0.272948074554571	0.13436991635916	2.03131833337607	0.0422227127870847	0.105101093323326	Mfsd6	98682	major facilitator superfamily domain containing 6	2210010L05Rik, 9630025I22Rik, AI836200, AW212394, MMR2, Mfsd6	NM_001357464, NM_133829, NM_178081, NP_001344393, NP_598590, NP_835182, XM_006496374, XM_006496375, XP_006496437, XP_006496438, XR_001778735	AAH17534, AB247936, AK008699, AK035995, AK046866, AK171946, BAC29272, BAC32900, BAF36946, BC016598, BC017534, BC029324, BC039946, EDK99979, NM_001357464, NM_133829, NM_178081, NP_001344393, NP_598590, NP_835182, Q8CBH5, XM_006496374, XM_006496375, XP_006496437, XP_006496438, XR_001778735
ENSMUSG00000100302	0	NA	NA	NA	NA	NA	NA	NA	NA	NA	NA	NA
ENSMUSG00000100230	0	NA	NA	NA	NA	NA	NA	NA	NA	NA	NA	NA
ENSMUSG00000026102	945.15717640992	0.777645388793208	0.0832809963227194	9.33760909607493	9.85339529489229e-21	2.32002671034282e-19	Inpp1	16329	inositol polyphosphate-1-phosphatase	2300002C06Rik, AV137389, Inpp1	NM_008384, NP_032410, XM_011238441, XM_011238442, XP_011236743, XP_011236744	AAA97574, AAH25072, AK009002, AK042597, AK078382, BAC37245, BC025072, BY700907, BY713450, EDK99980, NM_008384, NP_032410, P49442, U27295, XM_011238441, XM_011238442, XP_011236743, XP_011236744
ENSMUSG00000041426	169.451500552132	0.145259502785011	0.208438424073668	0.696894075219414	0.485869085879404	0.656257646217723	Hibch	227095	3-hydroxyisobutyryl-Coenzyme A hydrolase	2610509I15Rik, HIBYL-COA-H, Hibch	NM_146108, NP_666220	AAH26437, AK076038, AK082965, AK184496, AK184752, AK186066, AK206848, AK212766, AK214768, AK216816, BAC36138, BC026437, EDK99981, NM_146108, NP_666220, Q8QZS1
ENSMUSG00000089802	0	NA	NA	NA	NA	NA	NA	NA	NA	NA	NA	NA
ENSMUSG00000043629	0.107577877771023	0.678127393290128	3.04131377964051	0.222971860986433	0.823557406889727	NA	1700019D03Rik	67080	RIKEN cDNA 1700019D03 gene	2410136C24Rik, AA410151, smAKAP, 1700019D03Rik	NM_144953, NP_659202, XM_006496198, XM_006496199, XM_006496200, XM_006496201, XM_011238566, XP_006496261, XP_006496262, XP_006496263, XP_006496264, XP_011236868	AAH48645, AK006110, AK006523, AK010796, AK010944, BAB24413, BAB24632, BAB27186, BC048645, EDK99982, EDK99983, EDK99984, NM_144953, NP_659202, Q9CPS8, XM_006496198, XM_006496199, XM_006496200, XM_006496201, XM_011238566, XP_006496261, XP_006496262, XP_006496263, XP_006496264, XP_011236868
ENSMUSG00000026100	74.6602921953614	-0.19418839979037	0.425892089246116	-0.455956813224938	0.648421033991311	0.786805404074091	Mstn	17700	myostatin	Cmpt, Gdf8, Mstn	NM_010834, NP_034964	AAC53167, AAI03677, AAI03678, AAI03679, AAI05675, AAO46885, ACR43881, AK132415, AK142222, BAE21156, BC103676, BC103677, BC103678, BC105674, EDK99985, NM_010834, NP_034964, O08689, U84005
ENSMUSG00000089334	0	NA	NA	NA	NA	NA	NA	NA	NA	NA	NA	NA
ENSMUSG00000060715	0.336921790327184	-1.65102302704826	3.02443168727845	-0.545895294640938	0.585137912978713	NA	1700019A02Rik	69397	RIKEN cDNA 1700019A02 gene	1700019A02Rik	NM_027070, NP_081346, XM_006496253, XM_006496255, XM_011238589, XP_006496316, XP_006496318, XP_011236891, XR_373261, XR_865288	AK006101, BAB24409, EDK99986, NM_027070, NP_081346, XM_006496253, XM_006496255, XM_011238589, XP_006496316, XP_006496318, XP_011236891, XR_373261, XR_865288
ENSMUSG00000026098	101.068386451465	0.0617021548328309	0.395586663421103	0.155976327157291	0.876051681012525	0.934175250291366	Pms1	227099	PMS1 homolog 1, mismatch repair system component	Pms1	NM_153556, NP_705784, XM_006495938, XM_006495939, XM_006495941, XM_006495942, XM_006495943, XM_006495944, XM_011238497, XP_006496001, XP_006496002, XP_006496004, XP_006496005, XP_006496006, XP_006496007, XP_011236799	AAH28939, AK045010, AK140689, BAE24444, BC028939, CJ056105, EDK99987, NM_153556, NP_705784, XM_006495938, XM_006495939, XM_006495941, XM_006495942, XM_006495943, XM_006495944, XM_011238497, XP_006496001, XP_006496002, XP_006496004, XP_006496005, XP_006496006, XP_006496007, XP_011236799
ENSMUSG00000100763	0	NA	NA	NA	NA	NA	NA	NA	NA	NA	NA	NA
ENSMUSG00000026097	168.236295410534	-0.058292844612497	0.188897685853155	-0.308594805432464	0.757629772797351	0.860935664011191	Ormdl1	227102	ORM1-like 1 (S. cerevisiae)	C730042F17Rik, Ormdl1	NM_145517, NP_663492	AAH12315, AAH23695, AAH25572, AK050385, AK052927, AK077562, BAC34226, BAC36865, BC012315, BC023695, BC023903, BC025572, BF660823, CN705165, EDK99989, EDK99990, EL956043, NM_145517, NP_663492, Q921I0
ENSMUSG00000100679	0	NA	NA	NA	NA	NA	NA	NA	NA	NA	NA	NA
ENSMUSG00000026096	91.1321986104145	-0.139891410293715	0.353467716045784	-0.395768563699874	0.692275769794169	0.816231401359501	Osgepl1	72085	O-sialoglycoprotein endopeptidase-like 1	2610001M19Rik, AA416452, Osgepl1	NM_001285839, NM_028091, NP_001272768, NR_104360, NR_104361, NR_151661, XM_006496290, XM_011238601, XP_006496353, XP_011236903, XR_373262	AAH58172, AK011265, AK045669, AK137332, AK137402, BAB27506, BAC32450, BAE23308, BC030671, BC038910, BC051211, BC058172, BY780319, CBF91521, CBG00072, CBG08430, CBV05041, CBV13592, CBV21952, EDK99991, EDK99992, EDK99993, NM_001285839, NM_028091, NP_001272768, NR_104360, NR_104361, NR_151661, Q6PEB4, XM_006496290, XM_011238601, XP_006496353, XP_011236903, XR_373262
ENSMUSG00000099913	0	NA	NA	NA	NA	NA	NA	NA	NA	NA	NA	NA
ENSMUSG00000101838	0	NA	NA	NA	NA	NA	NA	NA	NA	NA	NA	NA
ENSMUSG00000026095	94.7982222101546	-0.435633933028425	0.414814329769444	-1.05019017368699	0.293630686412824	0.467318546855667	Asnsd1	70396	asparagine synthetase domain containing 1	2210409M21Rik, Asnsd1	NM_001290984, NM_133728, NP_001277913, NP_598489	AA170909, AAH13617, AK031295, AK034746, AK049194, AK050045, AK076793, AK155030, AK168103, AK168534, AK170510, AK176998, AK205803, AK218145, BAC27337, BAC28818, BAC33602, BAC36483, BAE33002, BAE40074, BAE40412, BAE41847, BC013617, EDK99995, EDK99996, NM_001290984, NM_133728, NP_001277913, NP_598489, Q8BFS9
ENSMUSG00000100267	0	NA	NA	NA	NA	NA	NA	NA	NA	NA	NA	NA
ENSMUSG00000099450	0	NA	NA	NA	NA	NA	NA	NA	NA	NA	NA	NA
ENSMUSG00000100069	0	NA	NA	NA	NA	NA	NA	NA	NA	NA	NA	NA
ENSMUSG00000096141	0	NA	NA	NA	NA	NA	Dnah7a	627872	dynein, axonemal, heavy chain 7A	Dnahc7, Dnahc7a, Gm992, Dnah7a	NM_001252070, NP_001238999, XM_006496179, XM_017321900, XP_006496242, XP_017177389	AA673709, AK038423, NM_001252070, NP_001238999, XM_006496179, XM_017321900, XP_006496242, XP_017177389
ENSMUSG00000092657	0	NA	NA	NA	NA	NA	NA	NA	NA	NA	NA	NA
ENSMUSG00000026094	533.19456758782	-0.228484687821038	0.150277829084121	-1.52041514848568	0.128406669586897	0.255117828571854	Stk17b	98267	serine/threonine kinase 17b (apoptosis-inducing)	3110009A03Rik, AI120141, Drak2, Stk17b	NM_133810, NP_598571, XM_006496359, XP_006496422	AAH06579, AAM18182, AK014023, AK029551, AK035693, AK041139, AK076932, AK083332, AK153108, AK165291, AY092028, BAC29154, BAC30835, BAC36531, BAC38870, BAE31726, BAE38122, BC006579, BY034689, EDL00002, EDL00003, NM_133810, NP_598571, Q8BG48, XM_006496359, XP_006496422
ENSMUSG00000102405	0	NA	NA	NA	NA	NA	NA	NA	NA	NA	NA	NA
ENSMUSG00000042807	79.6714721947027	-1.06244032660547	0.181338797842585	-5.85886936080684	4.66029114142461e-09	4.59887193899859e-08	Hecw2	329152	HECT, C2 and WW domain containing E3 ubiquitin protein ligase 2	A730039N16Rik, D030049F17Rik, Gm971, Nedl2, mKIAA1301, Hecw2	NM_001001883, NM_172655, NP_001001883, NP_766243, XM_006496066, XM_006496067, XM_006496068, XM_006496069, XM_011238537, XM_017321235, XM_017321236, XP_006496129, XP_006496130, XP_006496131, XP_006496132, XP_011236839, XP_017176724, XP_017176725	AAI07220, AAI34354, AB182244, AK031258, AK042922, AK047602, AK050978, AK129325, BAC31406, BAC33094, BAC34482, BAC98135, BAD23960, BC107219, BC134353, BC148188, EDL00004, EDL00005, NM_001001883, NM_172655, NP_001001883, NP_766243, Q6I6G8, XM_006496066, XM_006496067, XM_006496068, XM_006496069, XM_011238537, XM_017321235, XM_017321236, XP_006496129, XP_006496130, XP_006496131, XP_006496132, XP_0112…
ENSMUSG00000098443	0	NA	NA	NA	NA	NA	Mir7681	102465783	microRNA 7681	Gm27806, mmu-mir-7681, Mir7681	NR_106149	NR_106149
ENSMUSG00000087949	0	NA	NA	NA	NA	NA	NA	NA	NA	NA	NA	NA
ENSMUSG00000102868	0.0505541476766717	-0.285712378523584	3.04143303031929	-0.0939400524934754	0.925156777209369	NA	NA	NA	NA	NA	NA	NA
ENSMUSG00000094013	0	NA	NA	NA	NA	NA	NA	NA	NA	NA	NA	NA
ENSMUSG00000025983	1.60920968626494	0.28447708642615	1.64234105877312	0.173214378893178	0.862482921754546	0.926333144065121	Ccdc150	78016	coiled-coil domain containing 150	4930511H11Rik, Ccdc150	NM_030025, NP_084301, XM_006496332, XM_006496340, XM_006496341, XM_017312896, XM_017312898, XM_017312900, XM_017312903, XM_017312906, XM_017312907, XM_017312913, XM_017312914, XM_017312915, XM_017312916, XM_017312918, XM_017312920, XP_006496395, XP_006496403, XP_006496404, XP_017168385, XP_017168387, XP_017168389, XP_017168392, XP_017168395, XP_017168396, XP_017168402, XP_017168403, XP_017168404,…	AK019675, AK029994, BAB31832, BAC26722, BC145597, EDL00007, NM_030025, NP_084301, Q8CDI7, XM_006496332, XM_006496340, XM_006496341, XM_017312896, XM_017312898, XM_017312900, XM_017312903, XM_017312906, XM_017312907, XM_017312913, XM_017312914, XM_017312915, XM_017312916, XM_017312918, XM_017312920, XP_006496395, XP_006496403, XP_006496404, XP_017168385, XP_017168387, XP_017168389, XP_017168392, X…
ENSMUSG00000041303	646.712216402081	-0.154045992550389	0.100864031322018	-1.52726388714905	0.126695405564608	0.25251175886404	Gtf3c3	98488	general transcription factor IIIC, polypeptide 3	TF3C-gamma, TFIIIC102, Gtf3c3	NM_001033194, NP_001028366	AAI41158, AK145040, AK160997, AK165830, AK179332, AK205225, BAE38400, BC141157, BY272879, NM_001033194, NP_001028366
ENSMUSG00000073678	216.891203206829	-2.28358503230125	0.550991476426446	-4.14450155764995	3.40553641671217e-05	0.000186884577449238	Pgap1	241062	post-GPI attachment to proteins 1	5033403E17Rik, 9030223K07Rik, A530084K22, D230012E17Rik, oto, Pgap1	NM_001163314, NM_175508, NP_001156786	AK017146, AK033485, AK041133, AK051360, AK051546, AK051866, AK081148, AK138171, AK141991, BAC34614, BAC34791, BAE23568, BAE24906, BG803764, BM250484, BM943932, CF745447, CK392830, CN536101, CV558383, NM_001163314, NM_175508, NP_001156786, Q3UUQ7
ENSMUSG00000104136	0	NA	NA	NA	NA	NA	NA	NA	NA	NA	NA	NA
ENSMUSG00000101130	0.0624826131685402	-0.285712378523584	3.04143303031929	-0.0939400524934753	0.925156777209369	NA	NA	NA	NA	NA	NA	NA
ENSMUSG00000052331	946.745940922267	-0.517398568205291	0.0952977501816414	-5.42928418791742	5.65805261126712e-08	4.8137626928061e-07	Ankrd44	329154	ankyrin repeat domain 44	4930444A19Rik, A130096K20, E130014H08Rik, PP6-ARS-B, Ankrd44	NM_001081433, NP_001074902, XM_006496070, XM_006496071, XM_006496073, XM_006496074, XM_011238538, XP_006496133, XP_006496134, XP_006496136, XP_006496137, XP_011236840	AAI57919, AAI57952, AAI72102, AK038343, AK040048, AK053404, AK086783, AK157584, AK163222, B2RXR6, BAC29971, BC094312, BC157918, BC157951, BC172102, BF461794, NM_001081433, NP_001074902, XM_006496070, XM_006496071, XM_006496073, XM_006496074, XM_011238538, XP_006496133, XP_006496134, XP_006496136, XP_006496137, XP_011236840
ENSMUSG00000101674	0	NA	NA	NA	NA	NA	NA	NA	NA	NA	NA	NA
ENSMUSG00000102503	0.413538855622926	-1.30197623205335	3.02493594813569	-0.43041447963742	0.666894164303477	NA	NA	NA	NA	NA	NA	NA
ENSMUSG00000089245	0	NA	NA	NA	NA	NA	NA	NA	NA	NA	NA	NA
ENSMUSG00000102642	0.496651223958325	-2.02110471206072	3.01373379465654	-0.670631465740011	0.502455332193717	NA	NA	NA	NA	NA	NA	NA
ENSMUSG00000025982	7196.63764508084	0.202057996820893	0.0779544483458916	2.5920008557349	0.00954195342459005	0.0297226581536077	Sf3b1	81898	splicing factor 3b, subunit 1	155kDa, 2810001M05Rik, AA409119, Prp10, SAP155, SF3b155, TA-8, Targ4, Sf3b1	NM_031179, NP_112456, XM_017312972, XM_017312973, XP_017168461, XP_017168462, XR_001778474, XR_373271	AAH03419, AAH28959, AB037890, AK012632, AK048521, AK077993, AK087700, AK140982, AK146989, AK165992, AK171454, BAB28369, BAB40140, BAC33358, BAC39971, BAE24537, BAE27592, BAE42463, BC003419, BC028959, BC037098, BC058563, BC060125, BC080754, CF952155, CK331410, CN526934, EDL00014, NM_031179, NP_112456, Q99NB9, XM_017312972, XM_017312973, XP_017168461, XP_017168462, XR_001778474, XR_373271
ENSMUSG00000103030	13.4749289493671	-0.67979067730778	0.614622356855522	-1.10602985674922	0.268713596679577	0.439357991433775	NA	NA	NA	NA	NA	NA
ENSMUSG00000025981	1637.46174262506	-0.128828607876933	0.0898848965136328	-1.43326201479682	0.151782973004582	0.288987610327716	Coq10b	67876	coenzyme Q10B	1500041J02Rik, 1700030I21Rik, 9530077A17Rik, AV002237, AW742641, Coq10b	NM_001039710, NM_026424, NP_001034799, NP_080700	AAH62129, AI462376, AK002294, AK006551, AK012117, AK015454, AK089038, AK136258, AK146260, AK163399, AK168293, AK168837, AK205488, AK206218, AK206518, AK207944, AK208887, AK209633, AK210242, AK210605, AK211162, AK213862, AK213938, AK214267, AK218036, AK218074, BAB24648, BAE22900, BAE27020, BAE40237, BAE40661, BC062129, EDL00015, EDL00016, NM_001039710, NM_026424, NP_001034799, NP_080700, Q3THF9
ENSMUSG00000101122	1.68479263197843	-0.139007468842535	1.30497751767179	-0.106520968338626	0.915169019725785	0.955075186740794	NA	NA	NA	NA	NA	NA
ENSMUSG00000025980	4952.76927083153	-0.0426052149391432	0.0437250685721473	-0.974388750673854	0.329863552865787	0.508192517964561	Hspd1	15510	heat shock protein 1 (chaperonin)	60kDa, CPN60, HSP-60, HSP-65, Hsp60, Hspd1	NM_001356512, NM_010477, NP_001343441, NP_034607, XM_006495706, XP_006495769	AAH16400, AAH18545, AK088844, AK143882, AK146831, AK177219, AK179525, AK180922, AK181116, AK182202, AK183108, AK184625, AK187612, AK188312, AK189577, AK190605, AK201864, AK202454, AK206123, AK206160, AK206927, AK208190, AK208814, AK211782, AK212204, AK212216, AK213559, AK216069, AK217294, AK217800, AK218891, AK219639, BAC40607, BAE25581, BAE27466, BC016400, BC018545, BF607107, BY014148, CAA37653,…
ENSMUSG00000073676	1217.63524044922	0.156953028383958	0.0769180790111885	2.04052194752715	0.041298367336066	0.103239383788371	Hspe1	15528	heat shock protein 1 (chaperonin 10)	10kDa, Hsp10, mt-cpn10, Hspe1	NM_008303, NP_032329	AAA62229, AAF67345, AAH24385, AAH99385, AK088121, AK133876, AK151935, AV570511, BAC40159, BAE21905, BAE30811, BC024385, BC099385, CJ238411, EDL00019, NM_008303, NP_032329, Q64433, U09659
ENSMUSG00000100736	0	NA	NA	NA	NA	NA	NA	NA	NA	NA	NA	NA
ENSMUSG00000089670	0.41417635290528	1.07379483573253	2.47953503389926	0.433062981991387	0.664969014904641	NA	NA	NA	NA	NA	NA	NA
ENSMUSG00000025979	1328.42098582203	-0.0622867724382944	0.0740011112356136	-0.841700501496232	0.399955617480444	0.580500592455783	Mob4	19070	MOB family member 4, phocein	2610109B12Rik, Mobkl3, Phocn, Prei3, Mob4	NM_001310585, NM_025283, NP_001297514, NP_079559	AAH37499, AAH58168, AK011829, AK020446, AK147857, AK162327, AK185109, BAB32105, BAE28182, BAE36855, BC028500, BC037499, BC052475, BC058168, BE333014, BY128391, BY768556, EDL00020, EDL00021, EDL00022, EDL00023, NM_001310585, NM_025283, NP_001297514, NP_079559, Q6PEB6, U01138
ENSMUSG00000061863	0	NA	NA	NA	NA	NA	NA	NA	NA	NA	NA	NA
ENSMUSG00000025978	583.066682238298	-0.103421952998828	0.0910453196118158	-1.1359392601375	0.255981985804619	0.423774138424413	Rftn2	74013	raftlin family member 2	2700010E02Rik, 3222401M22Rik, Rftn2	NM_001356287, NM_001356288, NM_028713, NP_001343216, NP_001343217, NP_082989, XM_006496308, XM_006496309, XM_011238610, XM_011238611, XM_011238612, XM_017312489, XP_006496371, XP_006496372, XP_011236912, XP_011236913, XP_011236914, XP_017167978	AAH26871, AAH38341, AK012229, AK014318, AK031158, BAB29269, BC026871, BC038341, EDL00026, EDL00028, NM_001356287, NM_001356288, NM_028713, NP_001343216, NP_001343217, NP_082989, Q8CHX7, XM_006496308, XM_006496309, XM_011238610, XM_011238611, XM_011238612, XM_017312489, XP_006496371, XP_006496372, XP_011236912, XP_011236913, XP_011236914, XP_017167978
ENSMUSG00000097649	67.6014475712641	0.0528806340265069	0.324899018507777	0.162760214756516	0.870707234506812	0.931307259838289	NA	NA	NA	NA	NA	NA
ENSMUSG00000046994	256.299293163752	-0.27706968227854	0.178513746780752	-1.55209157431911	0.120640313754844	0.242802078600355	Mars2	212679	methionine-tRNA synthetase 2 (mitochondrial)	C730026E21Rik, MetRS, Mars2	NM_175439, NP_780648	AAH99669, AAI32344, AAI37740, AK042888, AK050196, AK144628, AK172240, BAC31393, BAC34119, BAE42903, BC099669, BC132343, BC137739, EDL00030, NM_175439, NP_780648, Q499X9
ENSMUSG00000025977	0	NA	NA	NA	NA	NA	Boll	75388	boule homolog, RNA binding protein	4930554P13Rik, 4930597B14Rik, Boll	NM_001113367, NM_029267, NP_001106838, NP_083543, XM_006496310, XM_006496311, XM_011238613, XP_006496373, XP_006496374, XP_011236915, XR_373267	AAK69026, AF272859, AK016125, AK016403, BAB30121, CJ046602, EDL00031, EDL00032, NM_001113367, NM_029267, NP_001106838, NP_083543, Q924M5, XM_006496310, XM_006496311, XM_011238613, XP_006496373, XP_006496374, XP_011236915, XR_373267
ENSMUSG00000100030	0	NA	NA	NA	NA	NA	NA	NA	NA	NA	NA	NA
ENSMUSG00000100215	9.83385603642912	-0.395864098064946	0.596809021969622	-0.663301128991806	0.507137713653512	0.673639544140898	NA	NA	NA	NA	NA	NA
ENSMUSG00000101945	0	NA	NA	NA	NA	NA	NA	NA	NA	NA	NA	NA
ENSMUSG00000101085	0	NA	NA	NA	NA	NA	NA	NA	NA	NA	NA	NA
ENSMUSG00000038349	743.439180906312	-0.716272282410211	0.138839471199995	-5.15899604211568	2.48277558826726e-07	1.91970589993369e-06	Plcl1	227120	phospholipase C-like 1	C230017K02Rik, PLC-L, PLC-L1, PLCE, PLCL, PLDL1, PRIP, PRIP-1, Plcl1	NM_001114663, NP_001108135	AI644888, AK048715, AK083136, AK135610, AK140530, AK161943, BAE24416, BAE36646, BC046582, BE981359, NM_001114663, NP_001108135, Q3USB7
ENSMUSG00000102145	0.191512351809593	-0.891737142723671	3.03450101108516	-0.29386615442411	0.768860181621255	NA	NA	NA	NA	NA	NA	NA
ENSMUSG00000100309	0.309309109830854	1.20228565527405	3.03236694955389	0.396484223471345	0.69174784415228	NA	NA	NA	NA	NA	NA	NA
ENSMUSG00000102831	0	NA	NA	NA	NA	NA	NA	NA	NA	NA	NA	NA
ENSMUSG00000099950	0	NA	NA	NA	NA	NA	9130227L01Rik	329159	RIKEN cDNA 9130227L01 gene	9130227L01Rik	NR_045837	AK033706, AK079812, EDL00039, NR_045837
ENSMUSG00000102491	0	NA	NA	NA	NA	NA	NA	NA	NA	NA	NA	NA
ENSMUSG00000100372	0	NA	NA	NA	NA	NA	1700003I22Rik	69356	RIKEN cDNA 1700003I22 gene	1700003I22Rik	NR_126075, NR_126076	AK005643, NR_126075, NR_126076
ENSMUSG00000100944	0	NA	NA	NA	NA	NA	NA	NA	NA	NA	NA	NA
ENSMUSG00000101332	0	NA	NA	NA	NA	NA	NA	NA	NA	NA	NA	NA
ENSMUSG00000045336	0	NA	NA	NA	NA	NA	Hsfy2	71066	heat shock transcription factor, Y-linked 2	4933413G11Rik, Hspy2l, Hsfy2	NM_027661, NP_081937	AAH49724, AK016803, BAB30438, BC049724, CN832499, EDL00042, NM_027661, NP_081937
ENSMUSG00000038331	428.502881925863	0.266505724719	0.161761166058427	1.64752598669288	0.0994499793211219	0.207938622279267	Satb2	212712	special AT-rich sequence binding protein 2	mKIAA1034, Satb2	NM_001358580, NM_001358581, NM_139146, NP_001345509, NP_001345510, NP_631885, XM_006495827, XM_006495828, XM_011238467, XM_017319629, XM_017319630, XM_017319631, XP_006495890, XP_006495891, XP_011236769, XP_017175118, XP_017175119, XP_017175120	AAI38626, AAI38627, AAL37172, AF319623, AJ606045, AK035129, AK129270, BAC98080, BC026632, BC138625, BC138626, BY384826, CAE54289, EDL00043, NM_001358580, NM_001358581, NM_139146, NP_001345509, NP_001345510, NP_631885, Q8VI24, XM_006495827, XM_006495828, XM_011238467, XM_017319629, XM_017319630, XM_017319631, XP_006495890, XP_006495891, XP_011236769, XP_017175118, XP_017175119, XP_017175120
ENSMUSG00000087022	7.36653818311656	-0.756719092816769	0.748610652787815	-1.01083131798721	0.31209717097556	0.487717428708494	9130024F11Rik, Gm38484	329160, 102636041	RIKEN cDNA 9130024F11 gene, predicted gene, 38484	B530002L08, EG329160, 9130024F11Rik, Gm38484	NR_024325, NR_024326, XR_373424, XR_865432	AK020268, AK046727, AK046737, BB522198, BB871787, CD363891, EDL00044, NR_024325, NR_024326, XR_373424, XR_865432
ENSMUSG00000104310	0.143065760631824	-0.812336065415699	3.03779100345504	-0.267410122846432	0.789153406244349	NA	NA	NA	NA	NA	NA	NA
ENSMUSG00000094128	0	NA	NA	NA	NA	NA	NA	NA	NA	NA	NA	NA
ENSMUSG00000099945	0	NA	NA	NA	NA	NA	NA	NA	NA	NA	NA	NA
ENSMUSG00000101429	0	NA	NA	NA	NA	NA	BC055402	407809	cDNA sequence BC055402	BC055402	NR_037990	AK149264, BC055402, NR_037990
ENSMUSG00000101129	0.173218555509114	0.343468111507257	3.03891442235948	0.113023291797924	0.91001208934545	NA	NA	NA	NA	NA	NA	NA
ENSMUSG00000097519	20.786458424722	-2.00779515756915	0.634841223068669	-3.16267294027309	0.00156327851875055	0.00608630786538688	4930558J18Rik	75323	RIKEN cDNA 4930558J18 gene	4930558J18Rik	NR_037999	AK016177, AK133406, NR_037999
ENSMUSG00000038323	110.047349147867	-0.373582738670467	0.3726474236837	-1.00250991936969	0.316097378186402	0.492410025435512	1700066M21Rik	73467	RIKEN cDNA 1700066M21 gene	AI428479, 1700066M21Rik	NM_028546, NP_082822, XR_001778329, XR_373264	AK006906, BAB24787, CJ047538, NM_028546, NP_082822, Q9D9H8, XR_001778329, XR_373264
ENSMUSG00000048495	166.657773597762	0.0561523979927743	0.136441463403068	0.411549367708642	0.680669749589328	0.808260155863344	Tyw5	68736	tRNA-yW synthesizing protein 5	1110034B05Rik, Tyw5	NM_001037742, NM_001114102, NM_001302962, NM_001302963, NM_001302964, NP_001032831, NP_001289891, NP_001289892, NP_001289893, XM_011238586, XM_011238587, XM_017322330, XP_011236888, XP_011236889, XP_017177819	A2RSX7, AAI32290, AK139666, BAE24098, BC023868, BC058590, BC099495, BC132289, BC144765, BC144766, BU697704, CF951173, EDL00049, EDL00050, EDL00051, EDL00052, EDL00053, NM_001037742, NM_001114102, NM_001302962, NM_001302963, NM_001302964, NP_001032831, NP_001289891, NP_001289892, NP_001289893, XM_011238586, XM_011238587, XM_017322330, XP_011236888, XP_011236889, XP_017177819
ENSMUSG00000025971	419.431144627433	0.296387558139502	0.135364680638783	2.1895486824248	0.028556984238589	0.0764309324047886	Maip1	68115	matrix AAA peptidase interacting protein 1	9430016H08Rik, AA409999, C78988, Maip1	NM_001081181, NP_001074650	AAH24945, AAH71241, AK007831, AK079116, AK165130, BAC37547, BC024945, BC071241, NM_001081181, NP_001074650, Q8BHE8
ENSMUSG00000077776	0	NA	NA	NA	NA	NA	NA	NA	NA	NA	NA	NA
ENSMUSG00000088353	0	NA	NA	NA	NA	NA	NA	NA	NA	NA	NA	NA
ENSMUSG00000101826	0	NA	NA	NA	NA	NA	NA	NA	NA	NA	NA	NA
ENSMUSG00000102685	0	NA	NA	NA	NA	NA	NA	NA	NA	NA	NA	NA
ENSMUSG00000101151	0	NA	NA	NA	NA	NA	NA	NA	NA	NA	NA	NA
ENSMUSG00000038305	643.103117548917	0.689285127122205	0.108827526492442	6.33373880063402	2.39290480278122e-10	2.69846559451395e-09	Spats2l	67198	spermatogenesis associated, serine-rich 2-like	2810022L02Rik, A230104H11Rik, AA987173, AI480531, AI842453, AW413586, Spats2l	NM_001164566, NM_144882, NP_001158038, NP_659131, XM_006496210, XM_006496211, XM_006496212, XM_006496215, XM_006496216, XM_006496217, XM_006496218, XM_011238567, XM_017322122, XM_017322123, XP_006496273, XP_006496274, XP_006496275, XP_006496278, XP_006496279, XP_006496280, XP_006496281, XP_011236869, XP_017177611, XP_017177612	AAH14764, AAH21879, AAH29001, AK012791, AK019292, AK020712, AK031266, AK032169, AK161988, BAC27328, BAC27738, BC014764, BC021879, BC029001, BE335142, BY069430, BY317793, BY634273, BY739337, CK624383, CN698528, EDL00056, EDL00057, EDL00058, EDL00059, EF410080, NM_001164566, NM_144882, NP_001158038, NP_659131, Q91WJ7, XM_006496210, XM_006496211, XM_006496212, XM_006496215, XM_006496216, XM_00649621…
ENSMUSG00000091283	0	NA	NA	NA	NA	NA	NA	NA	NA	NA	NA	NA
ENSMUSG00000054770	224.45223556693	-0.185546716990448	0.111779630271915	-1.65993317869353	0.096927895904116	0.203747182994828	Kctd18	51960	potassium channel tetramerisation domain containing 18	4932411A20Rik, 6530404F10Rik, Kctd18	NM_001159864, NM_001159865, NM_030211, NP_001153336, NP_001153337, NR_027630, XM_006496135, XM_006496136, XM_017321676, XM_017321677, XP_006496198, XP_006496199, XP_017177165, XP_017177166	AAH75692, AK032658, AK033212, AK053098, AK078092, AK079700, AK132699, BAC27974, BB678909, BC075692, BY080515, BY736102, CA530605, EDL00060, EDL00061, EDL00062, EDL00063, EDL00064, NM_001159864, NM_001159865, NM_030211, NP_001153336, NP_001153337, NR_027630, XM_006496135, XM_006496136, XM_017321676, XM_017321677, XP_006496198, XP_006496199, XP_017177165, XP_017177166
ENSMUSG00000026039	173.88546873118	-0.502864685475573	0.213775087937968	-2.35230723245682	0.018657357487157	0.0531304237454206	Sgo2a	68549	shugoshin 2A	1110007N04Rik, 4932411A20Rik, 5730576N04Rik, AU018846, AV008062, D1Ertd8e, Sgol2, Sgol2a, Tripin, Sgo2a	NM_001177867, NM_199007, NP_001171338, NP_950172	AAH23855, AAH44797, AAH52742, AK003555, AK017868, AK031026, AK042448, AK049230, AK079371, AK138621, BAB30980, BAC31263, BC023855, BC044797, BC052742, BC065809, CN716821, NM_001177867, NM_199007, NP_001171338, NP_950172, Q7TSY8
ENSMUSG00000063558	204.576956491191	-0.183299373646598	0.156925527243769	-1.16806600472248	0.242780141653145	0.407921244068705	Aox1	11761	aldehyde oxidase 1	AI196512, AI255253, Ao, Aox-1, Aox-2, Aox2, Moro, Ro, Aox1	NM_009676, NP_033806, XM_006495630, XP_006495693	AAC99382, AAD31763, AAH26132, AB017482, AF076216, AK137697, BAA36834, BAE23466, BC026132, EDL00067, NM_009676, NP_033806, O54754, XM_006495630, XP_006495693
ENSMUSG00000064294	2.16660142690188	0.674400157175252	1.53561749279087	0.439171968502116	0.660536934692966	0.794686493391271	Aox3	71724	aldehyde oxidase 3	1200011D03Rik, AI326299, Aoh1, Aoh2, Aox3	NM_023617, NP_076106, XM_006496284, XM_006496285, XM_017312370, XP_006496347, XP_006496348, XP_017167859	AAD51028, AAI38877, AAL36596, AAQ24537, AAQ24538, AAQ24539, AAQ24540, AF172276, AK004700, AK030109, AK050061, AK054065, AK143048, AK149434, AV275739, AY347569, AY347570, BAB23485, BAC35643, BB616838, BC024046, BC049853, BC138876, BX633666, EDL00068, EDL00069, G3X982, NM_023617, NP_076106, XM_006496284, XM_006496285, XM_017312370, XP_006496347, XP_006496348, XP_017167859
ENSMUSG00000089275	0	NA	NA	NA	NA	NA	NA	NA	NA	NA	NA	NA
ENSMUSG00000038242	0.578121155154226	2.01018300513545	2.97131215125021	0.676530402330716	0.498703950162483	NA	Aox4	71872	aldehyde oxidase 4	2310003G12Rik, Aoh2, Aox4	NM_023631, NP_076120, XM_006496287, XP_006496350	AAF98385, AAI17976, AAI17977, AAL38126, AF233581, AI414378, AK009112, AK081746, AK081936, AK158427, AK160953, BAE34503, BC117975, BC117976, EDL00070, NM_023631, NP_076120, Q3TYQ9, XM_006496287, XP_006496350
ENSMUSG00000089822	0.0478780879523983	-0.285712378523584	3.04143303031929	-0.0939400524934753	0.925156777209369	NA	NA	NA	NA	NA	NA	NA
ENSMUSG00000079554	0.206405760459005	0.630225034238084	3.03713426784705	0.207506477704997	0.835614334292492	NA	Aox2	213043	aldehyde oxidase 2	Aoh3, Aox3l1, Aox2	NM_001008419, NP_001008419, XM_017319653, XP_017175142	AAI50827, AAO38750, AAV68256, AY187018, AY665589, BC150826, EDL00071, NM_001008419, NP_001008419, Q5SGK3, XM_017319653, XP_017175142
ENSMUSG00000103839	9.85732880526705	0.473330101299497	0.714116415479488	0.662819242128307	0.507446328361935	0.673838066571287	NA	NA	NA	NA	NA	NA
ENSMUSG00000051223	6557.08606381977	-0.0965933549495147	0.0635547364256697	-1.51984510332263	0.128549910290383	0.255334179674522	Bzw1	66882	basic leucine zipper and W2 domains 1	1200015E15Rik, mKIAA0005, Bzw1	NM_025824, NP_080100, XM_006496197, XM_017322066, XP_006496260, XP_017177555	AAH05466, AAH28865, AK004784, AK008059, AK013980, AK029030, AK034809, AK041140, AK076086, AK076560, AK087980, AK088322, AK133973, AK151919, AK152939, AK153538, AK161192, AK166247, AK167056, AK167074, AK167514, AK167982, AK168158, AK187482, AK191200, AK191307, AK191609, AK191863, AK192968, AK193767, AK195624, AK196971, AK197959, AK198435, AK198677, AK199904, AK200532, AK200993, AK201364, AK204270,…
ENSMUSG00000026034	1060.89022902002	0.0850267741293398	0.0791457654242313	1.07430604371043	0.282685537172169	0.455543533433608	Clk1	12747	CDC-like kinase 1	STY, Clk1	NM_001042634, NM_009905, NP_001036099, NR_027853, NR_027854	AA267385, AAA40151, AAA61485, AAA82185, AAC52257, AAI45906, AAI45912, AK031218, AK042106, AK076199, AK135765, AK146091, BAE22647, BAE26894, BAE43276, BC062887, BC145905, BC145911, BY784955, CAA40473, EDL00074, EDL00075, EDL00076, L29221, M38381, NM_001042634, NM_009905, NP_001036099, NR_027853, NR_027854, P22518, U11054, U21209, X57186
ENSMUSG00000026035	314.40094523869	-0.130537607128856	0.116907296338792	-1.11659076222723	0.264169343223203	0.433982682082081	Ppil3	70225	peptidylprolyl isomerase (cyclophilin)-like 3	2310076N22Rik, 2510026K04Rik, Cyp10l, Ppil3	NM_001285826, NM_001285827, NM_027351, NM_027374, NP_001272755, NP_001272756, NP_081627, NP_081650, XM_011238590, XM_011238591, XM_011238592, XM_011238593, XM_011238594, XM_011238595, XM_011238596, XP_011236892, XP_011236893, XP_011236894, XP_011236895, XP_011236896, XP_011236897, XP_011236898	AAH60993, AAH61645, AAO32944, AF315803, AK010207, AK011000, AK047858, BAB26768, BAB27319, BB687332, BB844274, BC060993, BC061645, BY288296, CJ166559, CJ170065, DV043111, EDL00077, EDL00078, EDL00079, EDL00080, NM_001285826, NM_001285827, NM_027351, NM_027374, NP_001272755, NP_001272756, NP_081627, NP_081650, Q9D6L8, XM_011238590, XM_011238591, XM_011238592, XM_011238593, XM_011238594, XM_01123859…
ENSMUSG00000026036	825.012515144759	0.0862517364992983	0.0699152964967739	1.23366045516632	0.217329455336936	0.376779113888757	Nif3l1	65102	Ngg1 interacting factor 3-like 1 (S. pombe)	1110030G24Rik, Nif3l1	NM_022988, NP_075364, XM_006496185, XM_006496186, XP_006496248, XP_006496249	AAG45961, AAH65163, AAH89475, AAI29867, AF284439, AK003978, AK011670, AK131631, AK154815, AK158616, BAB23102, BAB27769, BAE20729, BAE32848, BAE34583, BC065163, BC089475, BC129866, EDL00081, EDL00082, EDL00083, NM_022988, NP_075364, Q9EQ80, XM_006496185, XM_006496186, XP_006496248, XP_006496249
ENSMUSG00000026037	938.478638061558	0.0304863265217737	0.0832269064160221	0.366303733186757	0.7141384442213	0.830707795630417	Orc2	18393	origin recognition complex, subunit 2	AU041563, Orc2l, Orc2	NM_001025378, NM_001271526, NM_008765, NP_001020549, NP_001258455, NP_032791, XM_011238453, XP_011236755	AAB33994, AAH15257, AB190256, AK048408, AK051747, AK133604, AK141237, AK146281, AK146859, AK198581, AK209348, AK210269, BAC33327, BAC34751, BAD91664, BAE27039, BC015257, BU923423, EDL00084, NM_001025378, NM_001271526, NM_008765, NP_001020549, NP_001258455, NP_032791, Q60862, U27457, XM_011238453, XP_011236755
ENSMUSG00000094245	0.340674325297795	-1.42091416483691	3.02823018673379	-0.469222640690166	0.638910503843458	NA	NA	NA	NA	NA	NA	NA
ENSMUSG00000085054	4.5389922031907	0.737753869645898	0.906212111434594	0.814107271726908	0.415583500456658	0.595783995009173	NA	NA	NA	NA	NA	NA
ENSMUSG00000038174	241.445360408738	-0.313317493382159	0.112742500698561	-2.77905396315337	0.00545174675426496	0.0182599421180055	Fam126b	213056	family with sequence similarity 126, member B	C130065N10Rik, D1Ertd53e, D630010C10, Fam126b	NM_001310598, NM_001310599, NM_172513, NP_001297527, NP_001297528, NP_766101, XM_006495832, XM_006495833, XM_017319657, XM_017319658, XP_006495895, XP_006495896, XP_017175146, XP_017175147	AAH68302, AK048435, AK052638, AK083012, AK144602, AK168372, BAC35073, BAE25961, BAE40304, BC049806, BC068302, BY265998, CA556879, EDL00086, EDL00087, EDL00088, NM_001310598, NM_001310599, NM_172513, NP_001297527, NP_001297528, NP_766101, Q8C729, XM_006495832, XM_006495833, XM_017319657, XM_017319658, XP_006495895, XP_006495896, XP_017175146, XP_017175147
ENSMUSG00000026032	143.871117928089	-0.121045417531752	0.204698360922531	-0.591335548493044	0.554295615484119	0.712092732886127	Ndufb3	66495	NADH:ubiquinone oxidoreductase subunit B3	2700033I16Rik, CI-B12, Ndufb3	NM_025597, NP_079873	AAH36989, AK007930, AK009008, AK012320, AK013608, AK138123, BAB25357, BAB26021, BAB28160, BAB28928, BAE23555, BC028669, BC036989, CK621544, EDL00089, NM_025597, NP_079873, Q9CQZ6
ENSMUSG00000100202	0	NA	NA	NA	NA	NA	NA	NA	NA	NA	NA	NA
ENSMUSG00000099490	0	NA	NA	NA	NA	NA	NA	NA	NA	NA	NA	NA
ENSMUSG00000059647	0.0537889388855113	0.355480227444296	3.04143303031929	0.116879189480946	0.906955789498064	NA	NA	NA	NA	NA	NA	NA
ENSMUSG00000047528	11.367917957695	0.926612574386078	0.734315676894972	1.26187224860053	0.206994759339278	0.363650639697682	Als2cr12	108812	amyotrophic lateral sclerosis 2 chromosome region 12	4933405P16Rik, 4933425F06Rik, Als2cr12	NM_001347056, NM_175370, NP_001333985, NP_780579, XM_006495613, XM_006495615, XM_006495617, XM_006495618, XM_011238418, XM_017321225, XM_017321234, XP_006495676, XP_006495678, XP_006495680, XP_006495681, XP_011236720, XP_017176714, XP_017176723, XR_865219	AI642686, AK016678, AK077190, AK133373, BAC36671, BC145039, BC145040, NM_001347056, NM_175370, NP_001333985, NP_780579, Q8BVM7, XM_006495613, XM_006495615, XM_006495617, XM_006495618, XM_011238418, XM_017321225, XM_017321234, XP_006495676, XP_006495678, XP_006495680, XP_006495681, XP_011236720, XP_017176714, XP_017176723, XR_865219
ENSMUSG00000102059	4.78332463880444	0.79388895418951	0.801305517133541	0.990744400499622	0.321810404493976	0.498899281778072	Gm20257	100504501	caspase 8 pseudogene	Gm20257	NR_045007	AK079804, NR_045007
ENSMUSG00000101046	0	NA	NA	NA	NA	NA	NA	NA	NA	NA	NA	NA
ENSMUSG00000026031	4679.08068452048	1.25023384136875	0.0901990876425674	13.8608258026185	1.09408253831782e-43	5.66734754848632e-42	Cflar	12633	CASP8 and FADD-like apoptosis regulator	2310024N18Rik, A430105C05Rik, CLARP, Cash, Casper, FLAME, FLAME-1, Flip, Gm9845, I-FLICE, MRIT, c-Flip, Cflar	NM_001289704, NM_001293804, NM_001293805, NM_001355056, NM_009805, NM_207653, NP_001276633, NP_001280733, NP_001280734, NP_001341985, NP_033935, NP_997536, NR_149255, NR_149256, NR_149257, NR_149258, XM_006495635, XM_011238420, XM_011238421, XM_011238422, XM_011238423, XM_017313559, XM_017313595, XP_006495698, XP_011236722, XP_011236723, XP_011236724, XP_011236725, XP_017169048, XP_017169084	AAC53281, AAH29223, AAH85105, AK009498, AK020765, AK053567, AK142078, AK143812, AK152515, AK161120, AK161220, BAE25546, BAE36245, BB615039, BB856464, BC023121, BC029223, BC085105, BE944648, BX524743, CAA74368, CAA74369, CAW32368, CAW32382, EDL00095, EDL00096, EDL00097, EDL00098, NM_001289704, NM_001293804, NM_001293805, NM_001355056, NM_009805, NM_207653, NP_001276633, NP_001280733, NP_001280734,…
ENSMUSG00000100236	0.0478780879523983	-0.285712378523584	3.04143303031929	-0.0939400524934753	0.925156777209369	NA	NA	NA	NA	NA	NA	NA
ENSMUSG00000026029	1196.2405630407	0.675254490548355	0.0734181241203001	9.1973814182709	3.66778630067012e-20	8.39816750207061e-19	Casp8	12370	caspase 8	CASP-8, FLICE, MACH, Mch5, Casp8	NM_001080126, NM_001277926, NM_009812, NP_001073595, NP_001264855, NP_033942, XM_006495634, XP_006495697	AAC40131, AAC40132, AAH06737, AAH49955, AAW80309, AF067834, AJ000641, AJ007749, AK146758, AK153340, AK156135, AK168812, AK185575, AK189229, BAE27412, BAE31918, BAE40639, BC006737, BC049955, BY203369, CAA04196, CAA07677, CAJ18374, CT010166, EDL00099, EDL00100, NM_001080126, NM_001277926, NM_009812, NP_001073595, NP_001264855, NP_033942, O89110, XM_006495634, XP_006495697
ENSMUSG00000102719	1.46158339929719	-0.537984440620349	1.48108975959325	-0.363235541354425	0.71642893995458	0.832146803583473	NA	NA	NA	NA	NA	NA
ENSMUSG00000099719	5.19476891122591	0.815462054811976	0.69800593433614	1.16827381358519	0.242696334622019	0.407902791252723	Gm28802	101056017	predicted gene 28802	Gm28802	XM_017313099, XP_017168588	XM_017313099, XP_017168588
ENSMUSG00000026028	1804.20118628887	-0.0824352565130326	0.0446997883887034	-1.84419791423142	0.0651543022380252	0.149076440413984	Trak2	70827	trafficking protein, kinesin binding 2	2900022D04Rik, 4733401O11Rik, AI480836, AW046271, Als2cr3, CALS-C, GRIF-1, GRIF1, OIP98, mKIAA0549, Trak2	NM_172406, NP_765994, XM_006496280, XM_006496281, XM_006496282, XM_011238600, XM_017312290, XP_006496343, XP_006496344, XP_006496345, XP_011236902, XP_017167779	AAH60681, AK014647, AK036650, AK048261, AK053848, AK122305, BAC29517, BAC35555, BAC65587, BC060681, CJ116609, EDL00103, NM_172406, NP_765994, XM_006496280, XM_006496281, XM_006496282, XM_011238600, XM_017312290, XP_006496343, XP_006496344, XP_006496345, XP_011236902, XP_017167779
ENSMUSG00000026027	294.78862350953	-0.222887453534673	0.13076109131047	-1.70453956372592	0.088280331233355	0.189477102724599	Stradb	227154	STE20-related kinase adaptor beta	AA792893, Als2cr2, B830008M19, D1Ucla2, ILPIP, ILPIPA, PRO1038, Papk, Syradb, Stradb	NM_172656, NM_173155, NP_766244, NR_151686, XR_373251	AAH60956, AB057666, AB057667, AI643873, AK035207, AK036678, AK044340, AK046790, AK080096, AK086974, AK140272, AK146079, AK205695, BAB68235, BAB68236, BAC32870, BAC37825, BAC39775, BAE24309, BAE26883, BAE43291, BC037003, BC038492, BC055814, BC060956, CJ060534, EDL00104, NM_172656, NM_173155, NP_766244, NR_151686, Q8K4T3, XR_373251
ENSMUSG00000047383	0	NA	NA	NA	NA	NA	NA	NA	NA	NA	NA	NA
ENSMUSG00000099752	0	NA	NA	NA	NA	NA	NA	NA	NA	NA	NA	NA
ENSMUSG00000072295	0	NA	NA	NA	NA	NA	Als2cr11	73463	amyotrophic lateral sclerosis 2 (juvenile) chromosome region, candidate 11 (human)	1700052H20Rik, 4930408G06Rik, Als2cr11	NM_175200, NP_780409, XM_011238605, XM_017312469, XP_011236907, XP_017167958	AAI18930, AK006767, AK015211, AK019575, AK076617, BAB31799, BAC25459, BAC36418, BB614746, BC049729, BC118929, EDL00113, NM_175200, NP_780409, XM_011238605, XM_017312469, XP_011236907, XP_017167958
ENSMUSG00000077616	0	NA	NA	NA	NA	NA	NA	NA	NA	NA	NA	NA
ENSMUSG00000038079	301.835428440056	-0.226114371729248	0.170229418772104	-1.32829198008342	0.184081668139175	0.333139321297918	Tmem237	381259	transmembrane protein 237	AI853305, Als2cr4, Gm972, Tmem237	NM_001033449, NM_001037812, NM_001361413, NP_001028621, NP_001032901, NP_001348342, XM_006496096, XM_006496097, XP_006496159, XP_006496160	AAI47244, AAI47245, AI853305, AK133112, AK161697, AK167733, AK170118, BAE21513, BAE39774, BC147243, BC147244, BF722386, BM899705, BY097381, CA465507, NM_001033449, NM_001037812, NM_001361413, NP_001028621, NP_001032901, NP_001348342, Q3V0J1, XM_006496096, XM_006496097, XP_006496159, XP_006496160
ENSMUSG00000097573	1.58624754470309	-1.8361282027245	1.27578253939797	-1.43921722238882	0.15008898729698	0.28645275553334	NA	NA	NA	NA	NA	NA
ENSMUSG00000079550	1.64505305978227	-1.34277352597378	1.47593571502832	-0.909777785239123	0.362939712382767	0.543103288116625	Mpp4	227157	membrane protein, palmitoylated 4 (MAGUK p55 subfamily member 4)	Dlg6, Mpp4	NM_001164682, NM_145143, NP_001158154, NP_660125	AAH61694, AAI16724, AB059357, AB059358, AJ748820, AK044600, AK044682, AK088771, AK138845, BAB69494, BAB69495, BAC32031, BAC40562, BC029664, BC046992, BC058776, BC061694, BC116723, BI737565, BM945398, CAG38657, EDL00119, EDL00120, EDL00121, EDL00122, NM_001164682, NM_145143, NP_001158154, NP_660125, Q6P7F1
ENSMUSG00000101586	0	NA	NA	NA	NA	NA	NA	NA	NA	NA	NA	NA
ENSMUSG00000099563	0	NA	NA	NA	NA	NA	NA	NA	NA	NA	NA	NA
ENSMUSG00000026024	373.105026424498	0.454153158821986	0.0876761539181337	5.17989371712227	2.22012356791973e-07	1.728720170013e-06	Als2	74018	alsin Rho guanine nucleotide exchange factor	3222402C23Rik, 9430073A21Rik, Als2cr6, Alsin, mKIAA1563, Als2	NM_001159948, NM_028717, NM_146109, NP_001153420, NP_082993, NP_666221	AAH31479, AAH46828, AB053307, AK014320, AK020484, AK029858, AK171800, BAB29271, BAB32117, BAB69016, BAE42671, BB616164, BC031479, BC046828, BE986771, BY230557, CD543795, CK634368, CN715620, DV648961, EDL00123, EDL00124, NM_001159948, NM_028717, NM_146109, NP_001153420, NP_082993, NP_666221, Q920R0
ENSMUSG00000026023	3.67206855015306	-1.99121359681125	0.962925682041473	-2.06787879267041	0.0386514220852396	0.0980812427762128	Cdk15	271697	cyclin-dependent kinase 15	Als2cr7, Pftk2, Cdk15	NM_001033373, NM_001356389, NP_001028545, NP_001343318, XM_006496048, XM_006496049, XM_006496050, XM_011238531, XP_006496111, XP_006496112, XP_006496113, XP_011236833, XR_373255	AAI47315, AAI47316, AAI47759, AAI47764, AAI72036, AK042881, AK179642, AK181908, AK184873, AK197819, AK211120, AK217269, AK219417, BAE20636, BC147314, BC147315, BC147758, BC147763, BC172036, NM_001033373, NM_001356389, NP_001028545, NP_001343318, Q3V3A1, XM_006496048, XM_006496049, XM_006496050, XM_011238531, XP_006496111, XP_006496112, XP_006496113, XP_011236833, XR_373255
ENSMUSG00000099922	0	NA	NA	NA	NA	NA	NA	NA	NA	NA	NA	NA
ENSMUSG00000104502	0	NA	NA	NA	NA	NA	NA	NA	NA	NA	NA	NA
ENSMUSG00000041075	3012.41584918564	-0.241902636028696	0.0533858353072516	-4.53121384420556	5.86457363384873e-06	3.65933644712386e-05	Fzd7	14369	frizzled class receptor 7	Fz7, Fzd7	NM_008057, NP_032083	AAC52432, AAH49781, AAH63077, AK010239, BAB26790, BC020140, BC049781, BC063077, BY233527, EDL00127, NM_008057, NP_032083, Q61090, U43320
ENSMUSG00000097819	0.461416943575325	-1.35756912628858	3.02354691781404	-0.448998862326261	0.653432477335162	NA	NA	NA	NA	NA	NA	NA
ENSMUSG00000047361	1.98091572378617	1.96980399231301	1.30634698093926	1.5078719674437	0.131587298468143	0.259900953681484	Gm973	381260	predicted gene 973	AW554518, Gm973	NM_001013771, NM_001357842, NP_001013793, NP_001344771, XM_006496100, XM_006496107, XM_006496108, XM_006496109, XM_006496110, XM_017321324, XM_017321326, XM_017321327, XM_017321333, XM_017321334, XM_017321335, XM_017321337, XM_017321340, XM_017321342, XM_017321344, XM_017321345, XM_017321347, XM_017321350, XM_017321351, XM_017321352, XM_017321355, XP_006496163, XP_006496170, XP_006496171, XP_0064…	AAH72561, BC072561, NM_001013771, NM_001357842, NP_001013793, NP_001344771, XM_006496100, XM_006496107, XM_006496108, XM_006496109, XM_006496110, XM_017321324, XM_017321326, XM_017321327, XM_017321333, XM_017321334, XM_017321335, XM_017321337, XM_017321340, XM_017321342, XM_017321344, XM_017321345, XM_017321347, XM_017321350, XM_017321351, XM_017321352, XM_017321355, XP_006496163, XP_006496170, X…
ENSMUSG00000099811	0	NA	NA	NA	NA	NA	NA	NA	NA	NA	NA	NA
ENSMUSG00000101409	0	NA	NA	NA	NA	NA	NA	NA	NA	NA	NA	NA
ENSMUSG00000026021	386.212677676283	0.215765716353512	0.126996928432676	1.69898373934213	0.0893222474590926	0.191271643752535	Sumo1	22218	small ubiquitin-like modifier 1	GMP1, PIC1, SENTRIN, SMT3, SMT3H3, SMTP3, SUMO-1, Smt3C, Ubl1, Sumo1	NM_009460, NP_033486	AAC39959, AAH82566, AAH83158, AF033353, AK002536, AK011074, AK012235, AK089081, AK159366, AK220052, BAB22172, BAB27379, BAC40739, BAE35024, BC082566, BC083158, BE691755, BY242724, EDL00133, NM_009460, NP_033486, P63166
ENSMUSG00000089276	0	NA	NA	NA	NA	NA	NA	NA	NA	NA	NA	NA
ENSMUSG00000103821	3.60773139679132	1.57359164556745	0.976926431879495	1.61075757008646	0.107232572359073	0.220680918418783	NA	NA	NA	NA	NA	NA
ENSMUSG00000101400	0.217303264242374	-0.353625186882142	3.03429253785975	-0.116542878601802	0.907222305391028	NA	NA	NA	NA	NA	NA	NA
ENSMUSG00000026020	2383.58042841799	0.0057170380721978	0.0839493262215401	0.0681010596453233	0.945705186842094	0.972734130658739	Nop58	55989	NOP58 ribonucleoprotein	MSSP, Nol5, SIK, nop5, Nop58	NM_018868, NP_061356, XM_006496149, XP_006496212	AAC08435, AAH76604, AAH85135, AF053232, AK034577, AK044216, AK133959, AK134286, AK212676, BAC31822, BAE21954, BAE22082, BC076604, BC085135, EDL00135, EDL00136, NM_018868, NP_061356, Q6DFW4, XM_006496149, XP_006496212
ENSMUSG00000077345	0	NA	NA	NA	NA	NA	NA	NA	NA	NA	NA	NA
ENSMUSG00000077358	0	NA	NA	NA	NA	NA	NA	NA	NA	NA	NA	NA
ENSMUSG00000089512	0.0537889388855113	0.355480227444296	3.04143303031929	0.116879189480946	0.906955789498064	NA	NA	NA	NA	NA	NA	NA
ENSMUSG00000089093	0	NA	NA	NA	NA	NA	NA	NA	NA	NA	NA	NA
ENSMUSG00000067336	5350.77093936526	-0.170265936970734	0.0702125533625425	-2.42500705096944	0.0153080894350456	0.0451133193404748	Bmpr2	12168	bone morphogenetic protein receptor, type II (serine/threonine kinase)	2610024H22Rik, AL117858, AW546137, BB189135, BMP-2, BMPR-2, BMPR-II, BMPRII, BRK-3, Gm20272, Bmpr2	NM_007561, NP_031587, XM_006495633, XP_006495696	AAB63042, AAB87638, AF003942, AK011534, AK138535, AK138715, AK140220, AK148180, AK149385, BAE23757, BAE28400, BAE28846, BM940059, EDL00137, NM_007561, NP_031587, O35607, U78048, XM_006495633, XP_006495696
ENSMUSG00000104052	0.69693864425256	0.0671296877449213	2.9970437000005	0.0223986349431308	0.982129969237281	NA	NA	NA	NA	NA	NA	NA
ENSMUSG00000103131	0	NA	NA	NA	NA	NA	NA	NA	NA	NA	NA	NA
ENSMUSG00000041040	819.2175039064	-0.381997733241293	0.102511750814649	-3.72637995357216	0.000194249521939304	0.000931678262634809	Fam117b	72750	family with sequence similarity 117, member B	2810425F24Rik, 6330416D14Rik, Als2cr13, Fam117b	NM_001037725, NP_001032814	AAH80299, AK013154, AK078064, AK154812, BAE32846, BC080299, BY455778, EDL00138, NM_001037725, NP_001032814, Q3U3E2
ENSMUSG00000103696	0.0543015103825533	0.355478003249734	3.04143303031929	0.116878458182726	0.906956369017763	NA	NA	NA	NA	NA	NA	NA
ENSMUSG00000100901	0	NA	NA	NA	NA	NA	NA	NA	NA	NA	NA	NA
ENSMUSG00000026018	74.6793881254268	-1.4346907781499	0.20252007519951	-7.08419042772193	1.39859480708868e-12	1.93828064536789e-11	Ica1l	70375	islet cell autoantigen 1-like	1700030B17Rik, Als2cr15, b2b3465Clo, Ica1l	NM_001316694, NM_001316695, NM_001357296, NM_027407, NP_001303623, NP_001303624, NP_001344225, NP_081683, XM_006496269, XM_006496270, XM_006496272, XM_011238597, XM_017312238, XM_017312240, XM_017312255, XM_017312256, XM_017312257, XP_006496332, XP_006496333, XP_006496335, XP_011236899, XP_017167727, XP_017167729, XP_017167744, XP_017167745, XP_017167746	AAH58983, AAH79669, AK006525, AK029991, AK158859, AK165131, BAB24634, BAC26721, BAE34698, BC058983, BC079669, EDL00139, NM_001316694, NM_001316695, NM_001357296, NM_027407, NP_001303623, NP_001303624, NP_001344225, NP_081683, Q3TY65, XM_006496269, XM_006496270, XM_006496272, XM_011238597, XM_017312238, XM_017312240, XM_017312255, XM_017312256, XM_017312257, XP_006496332, XP_006496333, XP_00649633…
ENSMUSG00000026019	1067.99373908599	0.222334703175941	0.078887602083979	2.81837319556572	0.00482676720900739	0.0163970030942848	Wdr12	57750	WD repeat domain 12	4933402C23Rik, Ytm1, Ytm1p, Wdr12	NM_001199060, NM_001199061, NM_021312, NP_001185989, NP_001185990, NP_067287, XM_011238563, XM_017321861, XP_011236865, XP_017177350	AAF44683, AAH04748, AAH52386, AAH96651, AAL29680, AAL29681, AB041608, AF239765, AK007500, AK012022, AK016611, AK031436, AK149085, AK161299, AK213584, AU080254, AY059431, AY059432, BAA95091, BAB25072, BAB27979, BAB30336, BAC27402, BAE28733, BAE36306, BC004748, BC052386, BC096651, CX564842, EDL00140, EDL00141, EDL00142, NM_001199060, NM_001199061, NM_021312, NP_001185989, NP_001185990, NP_067287, Q…
ENSMUSG00000026017	113.919577834031	-0.724357786484379	0.168200815617543	-4.30650579086034	1.65853589611472e-05	9.60528175319518e-05	Carf	241066	calcium response factor	Als2cr8, ECBRC-FC1, ECBRC-FC2, Carf	NM_001285463, NM_001285473, NM_139150, NP_001272392, NP_001272402, NP_631889, NR_104344, XM_006495974, XM_006495975, XM_006495977, XM_011238510, XM_017320594, XM_017320597, XM_017320598, XM_017320599, XM_017320602, XM_017320604, XM_017320606, XM_017320609, XM_017320611, XM_017320612, XP_006496037, XP_006496038, XP_006496040, XP_011236812, XP_017176083, XP_017176086, XP_017176087, XP_017176088, XP…	AAI38645, AAI38646, AAL62331, AB221600, ABW24027, ABW24028, AF454947, AK043686, AK044738, AK045594, AK142612, BC138644, BC138645, BC145350, BF456537, EDL00143, EDL00144, EU170502, EU170503, NM_001285463, NM_001285473, NM_139150, NP_001272392, NP_001272402, NP_631889, NR_104344, Q8VHI4, XM_006495974, XM_006495975, XM_006495977, XM_011238510, XM_017320594, XM_017320597, XM_017320598, XM_017320599, …
ENSMUSG00000082609	0.0454303655297894	-0.285712378523584	3.04143303031929	-0.0939400524934752	0.925156777209369	NA	NA	NA	NA	NA	NA	NA
ENSMUSG00000073664	2483.77625001463	-0.581594402285278	0.074420726648168	-7.81495194255263	5.49840038098936e-15	9.29082648334234e-14	Nbeal1	269198	neurobeachin like 1	2310076G13Rik, A530050O19Rik, A530083I02Rik, AI662228, ALS2CR17, Nbeal1	NM_173444, NP_775620, XM_006496028, XM_006496029, XM_006496030, XM_006496031, XM_006496032, XM_006496033, XM_006496034, XM_006496035, XM_006496037, XM_006496038, XM_011238527, XP_006496091, XP_006496092, XP_006496093, XP_006496094, XP_006496095, XP_006496096, XP_006496097, XP_006496098, XP_006496100, XP_006496101, XP_011236829	AAH55813, AK010199, AK040951, AK041108, AK041465, AK042367, AK143706, AK147800, AK148320, AK153780, BAC30758, BAC30824, BC055813, BC060141, BQ550685, NM_173444, NP_775620, XM_006496028, XM_006496029, XM_006496030, XM_006496031, XM_006496032, XM_006496033, XM_006496034, XM_006496035, XM_006496037, XM_006496038, XM_011238527, XP_006496091, XP_006496092, XP_006496093, XP_006496094, XP_006496095, XP_…
ENSMUSG00000100516	0	NA	NA	NA	NA	NA	NA	NA	NA	NA	NA	NA
ENSMUSG00000049439	1293.69086609108	-0.311162575468315	0.0705271965320364	-4.41195157001557	1.02443031093073e-05	6.11215048428798e-05	Cyp20a1	77951	cytochrome P450, family 20, subfamily a, polypeptide 1	A930011N14Rik, Cypm, Cyp20a1	NM_001313721, NM_030013, NP_001300650, NP_084289, XM_006496328, XP_006496391	AAH49147, AK020848, AK053388, BAC35373, BC049147, EDL00146, EDL00147, EDL00148, NM_001313721, NM_030013, NP_001300650, NP_084289, Q8BKE6, XM_006496328, XP_006496391
ENSMUSG00000103822	0.88246829492709	-2.7720736216347	2.55919066960239	-1.08318370122277	0.278726892692724	NA	NA	NA	NA	NA	NA	NA
ENSMUSG00000026782	658.631688778232	-0.356996110991886	0.106726684211554	-3.34495645235493	0.000822954906269158	0.00341256287772872	Abi2	329165	abl-interactor 2	8430425M24Rik, AI839867, C130078H13, Abi2	NM_001198570, NM_001198571, NM_198127, NP_001185499, NP_001185500, NP_937760, XM_006496075, XM_006496076, XM_006496077, XM_006496078, XM_006496079, XM_006496080, XM_006496081, XM_006496084, XM_006496085, XM_011238539, XM_017321240, XM_017321244, XM_017321245, XM_017321246, XM_017321247, XM_017321249, XM_017321250, XP_006496138, XP_006496139, XP_006496140, XP_006496141, XP_006496142, XP_006496143,…	AAH56345, AAH79545, AAH79646, AK018440, AK081803, AK082381, AK137083, AK161352, AW492268, BAE23233, BC056185, BC056345, BC079545, BC079646, BY135717, EDL00149, EDL00150, EDL00151, NM_001198570, NM_001198571, NM_198127, NP_001185499, NP_001185500, NP_937760, P62484, XM_006496075, XM_006496076, XM_006496077, XM_006496078, XM_006496079, XM_006496080, XM_006496081, XM_006496084, XM_006496085, XM_0112…
ENSMUSG00000026014	1408.94924599901	1.10088812762262	0.0946756793626428	11.6279929020188	2.96998769115304e-31	1.08617674843812e-29	Raph1	77300	Ras association (RalGDS/AF-6) and pleckstrin homology domains 1	9430025M21Rik, C730009O10Rik, Lpd, Raph1	NM_001045513, NP_001038978, XM_006496322, XM_006496323, XM_006496324, XM_006496325, XM_006496326, XM_006496327, XM_017312876, XP_006496385, XP_006496386, XP_006496387, XP_006496388, XP_006496389, XP_006496390, XP_017168365, XR_373268	AA199065, AK020440, AK034402, AK050067, AK084637, AK136844, BI134311, CB246004, DV652147, EDL00153, NM_001045513, NP_001038978, XM_006496322, XM_006496323, XM_006496324, XM_006496325, XM_006496326, XM_006496327, XM_017312876, XP_006496385, XP_006496386, XP_006496387, XP_006496388, XP_006496389, XP_006496390, XP_017168365, XR_373268
ENSMUSG00000081562	0.19143676295873	-0.606303120974828	3.04143303031929	-0.199347845219915	0.841990655073819	NA	NA	NA	NA	NA	NA	NA
ENSMUSG00000084400	0	NA	NA	NA	NA	NA	NA	NA	NA	NA	NA	NA
ENSMUSG00000082160	0	NA	NA	NA	NA	NA	NA	NA	NA	NA	NA	NA
ENSMUSG00000103215	0	NA	NA	NA	NA	NA	NA	NA	NA	NA	NA	NA
ENSMUSG00000088973	0	NA	NA	NA	NA	NA	NA	NA	NA	NA	NA	NA
ENSMUSG00000084151	0	NA	NA	NA	NA	NA	NA	NA	NA	NA	NA	NA
ENSMUSG00000101188	37.3119919488401	0.137865371872465	0.375026763240149	0.367614755494617	0.713160510848826	0.830194665294491	NA	NA	NA	NA	NA	NA
ENSMUSG00000026012	12.3594470881257	3.27585626869294	0.664269291755631	4.93151845095083	8.15928591588193e-07	5.81454930920246e-06	Cd28	12487	CD28 antigen	Cd28	NM_007642, NP_031668	AAA37395, AAA37396, AAH64058, AK030812, AK037772, AK041322, AK088021, BAC27143, BC064058, BY225764, CAM13249, EDL00156, M34563, M74361, NM_007642, NP_031668, P31041
ENSMUSG00000086795	0	NA	NA	NA	NA	NA	NA	NA	NA	NA	NA	NA
ENSMUSG00000085965	0	NA	NA	NA	NA	NA	NA	NA	NA	NA	NA	NA
ENSMUSG00000104069	0.0963630025035645	0.676073194151825	3.04143303031929	0.2222877135259	0.824089916048865	NA	NA	NA	NA	NA	NA	NA
ENSMUSG00000083118	0	NA	NA	NA	NA	NA	NA	NA	NA	NA	NA	NA
ENSMUSG00000083355	0.223214501633106	0.989950841477005	3.03533913902908	0.326141757521587	0.744317104808832	NA	NA	NA	NA	NA	NA	NA
ENSMUSG00000102549	0.146264307068211	-0.63202845737252	3.04004514854084	-0.207901010179365	0.835306260397434	NA	NA	NA	NA	NA	NA	NA
ENSMUSG00000026011	0	NA	NA	NA	NA	NA	Ctla4	12477	cytotoxic T-lymphocyte-associated protein 4	Cd152, Ctla-4, Ly-56, Ctla4	NM_001281976, NM_009843, NP_001268905, NP_033973	AAA37489, AAD00696, AAF01489, AAH42741, AAH52683, AB097214, ACX50465, ACX50466, AI323635, AK138891, BAC41333, BC042741, BC052683, CAA29191, CAM13244, CAM13245, EDL00160, NM_001281976, NM_009843, NP_001268905, NP_033973, P09793, U90270, X05719
ENSMUSG00000081382	19.3678265971849	0.733587851304254	0.39307661479473	1.86627192687956	0.0620033303682603	0.143444017615574	NA	NA	NA	NA	NA	NA
ENSMUSG00000080800	0	NA	NA	NA	NA	NA	NA	NA	NA	NA	NA	NA
ENSMUSG00000026009	0.884969720126135	-0.448542219702928	1.91664681324752	-0.234024451767892	0.814965995920108	NA	Icos	54167	inducible T cell co-stimulator	AILIM, CCLP, CRP-1, H4, Ly115, Icos	NM_017480, NP_059508, XM_006496138, XM_006496139, XM_006496140, XP_006496201, XP_006496202, XP_006496203	AAF45150, AAF70099, AAG48732, AAH34852, AB023132, ACX50463, ACX50464, AF216748, AF257230, AI451625, AJ250559, AK030827, BAA82126, BAE20458, BB850356, BC034852, CAB71153, CAM13241, EDL00161, NM_017480, NP_059508, Q9WVS0, XM_006496138, XM_006496139, XM_006496140, XP_006496201, XP_006496202, XP_006496203
ENSMUSG00000102561	0	NA	NA	NA	NA	NA	NA	NA	NA	NA	NA	NA
ENSMUSG00000082804	0.0458666948125953	0.355480227444295	3.04143303031929	0.116879189480946	0.906955789498064	NA	NA	NA	NA	NA	NA	NA
ENSMUSG00000082661	0	NA	NA	NA	NA	NA	NA	NA	NA	NA	NA	NA
ENSMUSG00000080785	0	NA	NA	NA	NA	NA	NA	NA	NA	NA	NA	NA
ENSMUSG00000100893	0	NA	NA	NA	NA	NA	NA	NA	NA	NA	NA	NA
ENSMUSG00000085248	0	NA	NA	NA	NA	NA	NA	NA	NA	NA	NA	NA
ENSMUSG00000085447	0	NA	NA	NA	NA	NA	9530026F06Rik	77341	RIKEN cDNA 9530026F06 gene	9530026F06Rik	NR_040483	AK020574, KY467492, NR_040483
ENSMUSG00000086408	0	NA	NA	NA	NA	NA	NA	NA	NA	NA	NA	NA
ENSMUSG00000089546	0	NA	NA	NA	NA	NA	NA	NA	NA	NA	NA	NA
ENSMUSG00000100965	0	NA	NA	NA	NA	NA	NA	NA	NA	NA	NA	NA
ENSMUSG00000102168	0	NA	NA	NA	NA	NA	NA	NA	NA	NA	NA	NA
ENSMUSG00000100381	0	NA	NA	NA	NA	NA	NA	NA	NA	NA	NA	NA
ENSMUSG00000086009	0	NA	NA	NA	NA	NA	NA	NA	NA	NA	NA	NA
ENSMUSG00000052062	105.211346087902	-0.273946050791056	0.171242234054429	-1.59975751486624	0.109652387142068	0.224665810460062	Pard3b	72823	par-3 family cell polarity regulator beta	1810008K04Rik, 2010002N16Rik, 2810455B10Rik, Als2cr19, PAR3B, PAR3L, PAR3beta, Pard3b	NM_001081050, NP_001074519, XM_006496298, XM_006496299, XM_011238602, XP_006496361, XP_006496362, XP_011236904	AAI14606, AK007379, AK008055, AK013352, AK031487, AK051398, AK141451, AX765703, BAB24998, BAB28805, BAC34626, BAE24689, BC008193, BC114605, BF461790, CAI24822, CAI24823, CAI24824, NM_001081050, NP_001074519, Q9CSB4, XM_006496298, XM_006496299, XM_011238602, XP_006496361, XP_006496362, XP_011236904
ENSMUSG00000103656	0	NA	NA	NA	NA	NA	NA	NA	NA	NA	NA	NA
ENSMUSG00000104402	0	NA	NA	NA	NA	NA	NA	NA	NA	NA	NA	NA
ENSMUSG00000104081	0	NA	NA	NA	NA	NA	NA	NA	NA	NA	NA	NA
ENSMUSG00000085842	0	NA	NA	NA	NA	NA	NA	NA	NA	NA	NA	NA
ENSMUSG00000103002	0	NA	NA	NA	NA	NA	NA	NA	NA	NA	NA	NA
ENSMUSG00000100344	0	NA	NA	NA	NA	NA	NA	NA	NA	NA	NA	NA
ENSMUSG00000101509	0	NA	NA	NA	NA	NA	NA	NA	NA	NA	NA	NA
ENSMUSG00000085019	0	NA	NA	NA	NA	NA	NA	NA	NA	NA	NA	NA
ENSMUSG00000102359	0	NA	NA	NA	NA	NA	NA	NA	NA	NA	NA	NA
ENSMUSG00000085400	40.5657337150719	-1.37903363298964	0.435644108609779	-3.16550506648739	0.00154813965691197	0.00603182698879217	NA	NA	NA	NA	NA	NA
ENSMUSG00000100750	0.0478780879523983	-0.285712378523584	3.04143303031929	-0.0939400524934753	0.925156777209369	NA	NA	NA	NA	NA	NA	NA
ENSMUSG00000081950	0	NA	NA	NA	NA	NA	NA	NA	NA	NA	NA	NA
ENSMUSG00000084333	0.364477780935376	0.328153032632687	2.29735329492183	0.14283960301537	0.886416859075721	NA	NA	NA	NA	NA	NA	NA
ENSMUSG00000025969	3351.47057438175	0.444952420924134	0.0700891557757428	6.34837752002326	2.17597574554466e-10	2.47860423964384e-09	Nrp2	18187	neuropilin 2	1110048P06Rik, Np-2, Np2, Npn-2, Npn2, Nrp2	NM_001077403, NM_001077404, NM_001077405, NM_001077406, NM_001077407, NM_010939, NP_001070871, NP_001070872, NP_001070873, NP_001070874, NP_001070875, NP_035069	AAH29876, AAL90780, AAL90781, AF483506, AF483507, AK004204, AK051873, AK141234, AK149643, AK153553, AK190084, AK195771, AK196880, AK196919, AK202677, AK203742, AK214567, BAC34795, BAE24606, BAE32090, BC029876, BC057028, BC098200, BY320114, EDL00169, EDL00170, EDL00171, NM_001077403, NM_001077404, NM_001077405, NM_001077406, NM_001077407, NM_010939, NP_001070871, NP_001070872, NP_001070873, NP_001…
ENSMUSG00000100811	0.996629243315062	-0.100265473890376	1.67371401101553	-0.0599059775030145	0.952230519088694	NA	NA	NA	NA	NA	NA	NA
ENSMUSG00000103032	1.90587360353465	1.67081367119853	1.5972706790937	1.04604291124066	0.295541220901236	0.469555083368727	NA	NA	NA	NA	NA	NA
ENSMUSG00000100426	0	NA	NA	NA	NA	NA	NA	NA	NA	NA	NA	NA
ENSMUSG00000040865	1131.13432628918	0.188519448157378	0.104353013249228	1.80655490711258	0.070831705745317	0.159485275938749	Ino80d	227195	INO80 complex subunit D	7330405I11, A430093A21Rik, BC010584, Ino80d	NM_001081436, NM_001114609, NP_001074905, NP_001108081, XM_006495946, XM_006495947, XM_006495948, XP_006496009, XP_006496010, XP_006496011	AAH80705, AAI50990, AK040424, AK049468, AK078621, AK086434, AK133321, BAC33763, BC010584, BC080705, BC099533, BC150989, BQ030826, BY278053, NM_001081436, NM_001114609, NP_001074905, NP_001108081, Q66JY2, XM_006495946, XM_006495947, XM_006495948, XP_006496009, XP_006496010, XP_006496011
ENSMUSG00000104991	0	NA	NA	NA	NA	NA	NA	NA	NA	NA	NA	NA
ENSMUSG00000088953	0	NA	NA	NA	NA	NA	NA	NA	NA	NA	NA	NA
ENSMUSG00000081617	0	NA	NA	NA	NA	NA	NA	NA	NA	NA	NA	NA
ENSMUSG00000081429	0	NA	NA	NA	NA	NA	NA	NA	NA	NA	NA	NA
ENSMUSG00000084799	4.73591566333647	-0.123157147776081	0.933992366079094	-0.131860979006815	0.895094253300142	0.944536074531722	Ino80dos	100380944	INO80 complex subunit D, opposite strand	Gm11602, Ino80dos	NR_045914, NR_045915	AK017924, NR_045914, NR_045915
ENSMUSG00000101599	19.8174408733324	0.587384200468086	0.388029030294437	1.51376354501718	0.130085821668099	0.257579382947024	NA	NA	NA	NA	NA	NA
ENSMUSG00000025968	1845.1920892435	-0.276305115515179	0.076257870330559	-3.62329965834955	0.000290868513304391	0.00134526687403281	Ndufs1	227197	NADH:ubiquinone oxidoreductase core subunit S1	5830412M15Rik, 9930026A05Rik, Ndufs1	NM_001160038, NM_001160039, NM_001160040, NM_145518, NP_001153510, NP_001153511, NP_001153512, NP_663493, XM_006495952, XP_006496015	AAH06660, AAH15300, AK034597, AK036926, AK078590, AK134505, AK142711, AK146814, AK166604, AK167705, AK178076, AK180817, AK181164, AK196215, AK202692, AK213867, AK219412, AV444601, BAC29641, BAE20494, BAE25170, BAE27454, BAE39749, BC006660, BC015300, BC034908, BG808119, BU708393, BY709888, CN715066, EDL00180, EDL00181, EDL00182, EDL00183, EDL00184, NM_001160038, NM_001160039, NM_001160040, NM_1455…
ENSMUSG00000077884	0	NA	NA	NA	NA	NA	NA	NA	NA	NA	NA	NA
ENSMUSG00000025967	4225.15153000924	-0.535977243186862	0.0960060888337651	-5.58274219580915	2.36755567454481e-08	2.1264930131969e-07	Eef1b2	55949	eukaryotic translation elongation factor 1 beta 2	2810017J07Rik, Eef1b, Eef1b2	NM_018796, NP_061266	AAC13264, AAH03899, AAH23139, AAH39635, AF029844, AK012756, AK027911, AK168191, BAB28447, BAC25661, BAE40151, BC003899, BC023139, BC039635, EDL00185, NM_018796, NP_061266, O70251
ENSMUSG00000098850	0	NA	NA	NA	NA	NA	NA	NA	NA	NA	NA	NA
ENSMUSG00000064612	0.0454303655297894	-0.285712378523584	3.04143303031929	-0.0939400524934752	0.925156777209369	NA	NA	NA	NA	NA	NA	NA
ENSMUSG00000105060	0	NA	NA	NA	NA	NA	NA	NA	NA	NA	NA	NA
ENSMUSG00000064602	0.479078550280315	0.403849866144442	3.0061487837127	0.134341276896373	0.893132714808288	NA	Snora41	100217464	small nucleolar RNA, H/ACA box 41	MBI-83, Snora41	NR_028558	AF357411, NR_028558
ENSMUSG00000046856	6.22804726011458	-0.68327229950402	0.849945859583123	-0.803900968279495	0.421454170820928	0.60121705684307	Gpr1	241070	G protein-coupled receptor 1	Gpr1	NM_001357045, NM_146250, NP_001343974, NP_666362, XM_006495980, XM_006495981, XM_011238518, XM_011238519, XP_006496043, XP_006496044, XP_011236820, XP_011236821	AAH32934, AW541072, BC032934, CJ085590, EDL00186, NM_001357045, NM_146250, NP_001343974, NP_666362, Q8K087, XM_006495980, XM_006495981, XM_011238518, XM_011238519, XP_006496043, XP_006496044, XP_011236820, XP_011236821
ENSMUSG00000094290	0	NA	NA	NA	NA	NA	NA	NA	NA	NA	NA	NA
ENSMUSG00000086730	0	NA	NA	NA	NA	NA	NA	NA	NA	NA	NA	NA
ENSMUSG00000102536	0	NA	NA	NA	NA	NA	NA	NA	NA	NA	NA	NA
ENSMUSG00000087561	0	NA	NA	NA	NA	NA	NA	NA	NA	NA	NA	NA
ENSMUSG00000092705	0	NA	NA	NA	NA	NA	NA	NA	NA	NA	NA	NA
ENSMUSG00000027520	11.9201060873279	-0.402089875343368	0.613835772827966	-0.655044709256555	0.512438968839059	0.677604893596275	Zdbf2	73884	zinc finger, DBF-type containing 2	4930431J08Rik, 9330107J05Rik, Zdbf2	NM_001267872, NM_001285936, NM_001285937, NM_028673, NP_001254801, NP_001272865, NP_001272866, NP_082949, XM_011238606, XM_011238607, XM_011238608, XP_011236908, XP_011236909, XP_011236910	AB777269, AB777270, AK015271, AK033878, AK047625, AK132808, BAB29774, BAE21369, BC050985, NM_001267872, NM_001285936, NM_001285937, NM_028673, NP_001254801, NP_001272865, NP_001272866, NP_082949, Q5SS00, XM_011238606, XM_011238607, XM_011238608, XP_011236908, XP_011236909, XP_011236910
ENSMUSG00000094214	0	NA	NA	NA	NA	NA	NA	NA	NA	NA	NA	NA
ENSMUSG00000083039	0	NA	NA	NA	NA	NA	NA	NA	NA	NA	NA	NA
ENSMUSG00000081643	1.15063530198782	1.76040871693085	1.91605622603542	0.91876673189981	0.358217596935423	NA	NA	NA	NA	NA	NA	NA
ENSMUSG00000025964	1311.21657504667	-0.764345111881602	0.0936698627560485	-8.15998966361511	3.35053263159667e-16	6.11966069902841e-15	Adam23	23792	a disintegrin and metallopeptidase domain 23	AW046396, MDC3, Adam23	NM_001177600, NM_011780, NP_035910, XM_006495969, XM_006495970, XP_006496032, XP_006496033	AAS49900, AAS49901, AB009673, AK029301, AK032687, AK034022, AK046677, AK047549, AK083159, AK083458, AW046396, AY545640, AY545641, BAA83381, BAC27988, BAC28550, BB645649, CAI93689, EDL00189, NM_001177600, NM_011780, NP_035910, Q9R1V7, XM_006495969, XM_006495970, XP_006496032, XP_006496033
ENSMUSG00000087823	0	NA	NA	NA	NA	NA	NA	NA	NA	NA	NA	NA
ENSMUSG00000069085	0	NA	NA	NA	NA	NA	Dytn	241073	dystrotelin	Gm215, Dytn	NM_001081658, NP_001075127	A2CI98, ABD98315, AK158076, DQ443727, NM_001081658, NP_001075127
ENSMUSG00000083066	0	NA	NA	NA	NA	NA	NA	NA	NA	NA	NA	NA
ENSMUSG00000025963	0.0953771737545491	-0.606303121005691	3.04143303031929	-0.199347845230063	0.841990655065882	NA	Mdh1b	76668	malate dehydrogenase 1B, NAD (soluble)	1700124B08Rik, AV255588, Mdh1b	NM_029696, NP_083972	AAH50786, AK007262, BAB24922, BB573905, BC050786, CAI51863, EDL00190, NM_029696, NP_083972, Q5F204
ENSMUSG00000025962	218.684828736867	-0.0693068820893711	0.145445069229236	-0.47651585891947	0.633706911774465	0.775940892036646	Fastkd2	75619	FAST kinase domains 2	2810421I24Rik, Fastkd2	NM_172422, NP_766010, XM_006496313, XP_006496376	AAH08271, AAH57208, AAH80813, AK013125, AK035322, AK038293, AK084971, AK087156, AK129251, AK148224, AK153916, AK166378, AK167714, BAC25392, BAC39325, BAC98061, BAE28423, BAE32254, BAE38740, BC008271, BC057208, BC080813, EDL00191, EDL00192, EDL00193, NM_172422, NP_766010, Q922E6, XM_006496313, XP_006496376
ENSMUSG00000025961	0	NA	NA	NA	NA	NA	4933402D24Rik	74426	RIKEN cDNA 4933402D24 gene	4933402D24Rik	NM_001256158, NP_001243087	AK016612, BAB30337, EDL00194, NM_001256158, NP_001243087
ENSMUSG00000080817	0	NA	NA	NA	NA	NA	NA	NA	NA	NA	NA	NA
ENSMUSG00000082373	0	NA	NA	NA	NA	NA	NA	NA	NA	NA	NA	NA
ENSMUSG00000044689	4.68268499074152	-2.27556005867963	0.767540649464976	-2.96474207622207	0.00302936797148991	0.0109122171868602	Gm13749	433315	predicted gene 13749	Gm13749	NM_001013800, NR_027824	AAI47572, AAI47574, AK081719, BAC38306, BC147571, BC147573, NM_001013800, NR_027824
ENSMUSG00000025959	958.729077639238	-0.757705144756868	0.100105758825972	-7.56904651283947	3.75973529548695e-14	5.98790906586677e-13	Klf7	93691	Kruppel-like factor 7 (ubiquitous)	9830124P08Rik, Klf7	NM_033563, NP_291041, XM_006496351, XM_006496352, XM_006496353, XM_006496354, XP_006496414, XP_006496415, XP_006496416, XP_006496417	AAH04700, AAH19604, AAH40794, AAK08964, AAK31139, AB221646, AF327568, AF338369, AK036514, AK043712, AK043773, AK086122, AK149362, AK150559, BAC29459, BAC39615, BAE28835, BC004700, BC019604, BC040794, EDL00197, EDL00198, NM_033563, NP_291041, Q99JB0, XM_006496351, XM_006496352, XM_006496353, XM_006496354, XP_006496414, XP_006496415, XP_006496416, XP_006496417
ENSMUSG00000097272	0	NA	NA	NA	NA	NA	NA	NA	NA	NA	NA	NA
ENSMUSG00000098487	0.0537889388855113	0.355480227444296	3.04143303031929	0.116879189480946	0.906955789498064	NA	Mir6899	102466760	microRNA 6899	Gm27384, mmu-mir-6899, Mir6899	NR_105864	NR_105864
ENSMUSG00000086836	0	NA	NA	NA	NA	NA	NA	NA	NA	NA	NA	NA
ENSMUSG00000086721	0	NA	NA	NA	NA	NA	NA	NA	NA	NA	NA	NA
ENSMUSG00000101895	0	NA	NA	NA	NA	NA	NA	NA	NA	NA	NA	NA
ENSMUSG00000093228	0	NA	NA	NA	NA	NA	NA	NA	NA	NA	NA	NA
ENSMUSG00000099658	0	NA	NA	NA	NA	NA	NA	NA	NA	NA	NA	NA
ENSMUSG00000025958	533.884426722877	-0.287112681647541	0.0958108339177315	-2.99666196303094	0.00272953199682665	0.00995013290675226	Creb1	12912	cAMP responsive element binding protein 1	2310001E10Rik, 3526402H21Rik, AV083133, Creb, Creb-1, Creb1	NM_001037726, NM_009952, NM_133828, NP_001032815, NP_034082, NP_598589, XM_006495650, XM_006495651, XM_006495652, XM_006495653, XM_006495654, XM_006495655, XM_011238424, XM_011238425, XM_017314080, XM_017314099, XP_006495713, XP_006495714, XP_006495715, XP_006495716, XP_006495717, XP_006495718, XP_011236726, XP_011236727, XP_017169569, XP_017169588	AAA37456, AAB64015, AAL47130, AAL47131, AF448507, AF448508, AK009060, AK014391, AK017205, AK032372, AK037324, AK042595, AK044992, AK044993, AK079223, BAB29318, BAC27840, BAC32173, BAC32174, BB831364, BC048151, BC058366, BC071201, BY315899, BY782293, CAA47953, CAA47954, CAA47955, CAA47956, CAA47957, CAA47958, CAA63242, CD776417, EDL00200, EDL00201, EDL00202, EDL00203, M95106, NM_001037726, NM_0099…
ENSMUSG00000025956	604.66790962277	-0.136267552991922	0.0893965177046028	-1.52430493369101	0.127432555286201	0.2535651059152	Mettl21a	67099	methyltransferase like 21A	2310038H17Rik, AI464204, Fam119a, Mettl21a	NM_025964, NP_080240, XM_006496203, XM_006496204, XP_006496266, XP_006496267, XR_001785519	AAH26952, AK009673, AK009675, AK009678, AK009679, AK009680, AK009682, AK011433, AK033578, BAB26430, BAB26431, BAB26434, BAB26435, BAB26436, BAB26437, BAB27618, BAC28371, BC026952, EDL00204, EDL00205, NM_025964, NP_080240, Q9CQL0, XM_006496203, XM_006496204, XP_006496266, XP_006496267, XR_001785519
ENSMUSG00000101832	0	NA	NA	NA	NA	NA	NA	NA	NA	NA	NA	NA
ENSMUSG00000100437	4.5789365241973	1.00335843113091	1.09523736100789	0.916110486048039	0.359608948456682	0.53960127045941	NA	NA	NA	NA	NA	NA
ENSMUSG00000087213	17.0313975982117	0.460714564355832	0.460628969495832	1.00018582170395	0.317220589393421	0.493764662924533	2810408I11Rik	69941	RIKEN cDNA 2810408I11 gene	2810408I11Rik	NR_038009	AK013046, NR_038009
ENSMUSG00000070871	940.790333611498	-0.00468453013088117	0.0879498090062868	-0.0532636759966847	0.957521821454186	0.977506284385803	Ccnyl1	227210	cyclin Y-like 1	9630037P07Rik, AW554339, Ccnyl1	NM_001097644, NP_001091113, XM_006495953, XM_011238499, XP_006496016, XP_011236801	AK079350, AK132782, BE944301, CN668580, DV657169, NM_001097644, NP_001091113, XM_006495953, XM_011238499, XP_006496016, XP_011236801
ENSMUSG00000045005	1209.003011915	-0.547891844123972	0.0712992977459142	-7.68439327518298	1.53723763518216e-14	2.51416329174358e-13	Fzd5	14367	frizzled class receptor 5	5330434N09Rik, AI427138, Fz-5, Fz5, mFz5, Fzd5	NM_001033193, NM_001042659, NM_022721, NP_001036124, NP_073558	AAC01953, AAG39355, AAI17724, AB052910, AF005203, AF272146, AK030111, AK039402, AK149545, BAC26789, BAC53981, BAE28950, BC117723, BG800202, CO430039, CO434374, EDL00208, EDL00209, NM_001033193, NM_001042659, NM_022721, NP_001036124, NP_073558, Q9EQD0
ENSMUSG00000102140	1.53764024349779	-2.64716654626698	1.74070093992408	-1.52074746761637	0.128323221840821	0.255016173819262	NA	NA	NA	NA	NA	NA
ENSMUSG00000051344	700.355833601501	0.492176519237851	0.087438513264185	5.62882991560937	1.81436196378454e-08	1.65312022294302e-07	Plekhm3	241075	pleckstrin homology domain containing, family M, member 3	9430067K14Rik, A230102O09Rik, AI449570, DAPR, Plekhm1l, Plekhm3	NM_001039493, NM_175509, NP_001034582, XM_006495982, XM_006495983, XP_006496045, XP_006496046	AK034959, AK039152, AK041265, AK152537, AK172220, BAC28895, BAE42889, BC063098, EDL00210, NM_001039493, NM_175509, NP_001034582, Q8BM47, XM_006495982, XM_006495983, XP_006496045, XP_006496046
ENSMUSG00000097264	0	NA	NA	NA	NA	NA	NA	NA	NA	NA	NA	NA
ENSMUSG00000084416	9.37810696825114	0.448008688115749	0.433890622060051	1.03253830651759	0.301820012172406	0.476226342985303	NA	NA	NA	NA	NA	NA
ENSMUSG00000077471	0	NA	NA	NA	NA	NA	NA	NA	NA	NA	NA	NA
ENSMUSG00000025955	0.148809667755404	0.683228372300109	3.04102354589314	0.224670530165016	0.822235592040992	NA	Akr1cl	70861	aldo-keto reductase family 1, member C-like	4921521F21Rik, AI451536, AI503553, Akr1cl	NM_001310617, NM_027582, NP_001297546, NP_081858	AAH51128, AK014937, AK087842, AK135492, BAB29627, BAE22552, BC028632, BC051128, BX634817, CJ052308, EDL00213, EDL00214, NM_001310617, NM_027582, NP_001297546, NP_081858
ENSMUSG00000090042	0.0454303655297894	-0.285712378523584	3.04143303031929	-0.0939400524934752	0.925156777209369	NA	NA	NA	NA	NA	NA	NA
ENSMUSG00000070870	0.0917333896251907	0.673012784206838	3.04137314642535	0.221285831039134	0.824869881727916	NA	Cryge	12968	crystallin, gamma E	Cryg-2, Cryg-6, DGcry-2, Elo, Cryge	NM_007777, NP_031803	AAA03228, AAH78417, AAI32507, AAI32509, AAP13088, AK014301, BAB29256, BC057012, BC078417, BC132506, BC132508, CAA40990, K02584, NM_007777, NP_031803, Q03740
ENSMUSG00000067299	0	NA	NA	NA	NA	NA	Crygd	12967	crystallin, gamma D	Aey4, Cryg-1, DGcry-1, Lop12, Crygd	NM_007776, NP_031802	AAA37475, AAA37476, AAH57013, AAI32117, AAI32119, AK136286, BAE22915, BC057013, BC132116, BC132118, CA452140, CAA11908, K02583, NM_007776, NP_031802, P04342
ENSMUSG00000025952	0	NA	NA	NA	NA	NA	Crygc	12966	crystallin, gamma C	Cryg-5, Crygc	NM_001082573, NM_007775, NP_001076042, NP_031801	AAA53524, AAH56454, ABO14686, ABO14687, BC056454, CAA80297, CJ066821, CK627566, EDL00217, EF426301, EF426302, M64544, NM_001082573, NM_007775, NP_001076042, NP_031801, Q61597
ENSMUSG00000073658	0	NA	NA	NA	NA	NA	Crygb	12965	crystallin, gamma B	Cryg-3, DGcry-3, Nop, Crygb	NM_144761, NP_658906	AAA37474, AAH56455, ABO14688, AK143110, BAE25271, BC056455, CAA80296, EDL00218, EF426303, EL605042, K02585, NM_144761, NP_658906, P04344
ENSMUSG00000100774	0.0454303655297894	-0.285712378523584	3.04143303031929	-0.0939400524934752	0.925156777209369	NA	NA	NA	NA	NA	NA	NA
ENSMUSG00000044429	0	NA	NA	NA	NA	NA	Cryga	12964	crystallin, gamma A	Cryg-4, DGcry-4, Secc, Cryga	NM_007774, NP_031800	AAH56430, BC056430, BY150722, CAA25266, CAA25275, CF728682, CF738355, EDL00219, NM_007774, NP_031800, P04345
ENSMUSG00000100846	0	NA	NA	NA	NA	NA	NA	NA	NA	NA	NA	NA
ENSMUSG00000044816	0.245987841019552	-1.39114235316896	3.0313865768181	-0.458912882905608	0.646296727026957	NA	D630023F18Rik	98303	RIKEN cDNA D630023F18 gene	AI314969, D630023F18Rik	NM_001285881, NM_001285882, NM_175293, NP_001272810, NP_001272811, NP_780502	AAI37871, AK085417, AK164708, BAC39444, BC137870, EDL00220, EDL00221, EDL00222, NM_001285881, NM_001285882, NM_175293, NP_001272810, NP_001272811, NP_780502, Q8C3M9
ENSMUSG00000025950	1827.31457907123	-0.941922418422021	0.0906892003017919	-10.3862688753184	2.86336168491855e-25	8.27024703108376e-24	Idh1	15926	isocitrate dehydrogenase 1 (NADP+), soluble	AI314845, AI788952, E030024J03Rik, Id-1, Idh-1, Idpc, Idh1	NM_001111320, NM_010497, NP_001104790, NP_034627	AAD02919, AAH88986, ABD77208, AF020039, AK087063, AK149019, AK151212, AK159173, AK160896, AK167158, AK167583, AK168832, AK216686, BAC39792, BAE28720, BAE30207, BAE34873, BAE36075, BAE39299, BAE39644, BB868400, BC088986, BY787507, CF379827, CF950262, DQ403075, EDL00223, EDL00224, EDL00225, NM_001111320, NM_010497, NP_001104790, NP_034627, O88844
ENSMUSG00000025949	1455.65997802125	0.193055857157385	0.0717286973719306	2.69147306769484	0.00711372418345258	0.0229694928212482	Pikfyve	18711	phosphoinositide kinase, FYVE type zinc finger containing	5230400C17Rik, Pip5k, Pip5k3, Pipk5k3, PipkIII, p235, Pikfyve	NM_001310624, NM_011086, NP_001297553, NP_035216, XM_006495776, XM_006495777, XM_006495779, XM_006495781, XM_006495782, XM_011238454, XP_006495839, XP_006495840, XP_006495842, XP_006495844, XP_006495845, XP_011236756	AAD10191, AF102777, AK017186, AK017225, AK080527, AK088006, AK135573, AK139116, AK143565, AK163090, AK164361, AK165350, AK173077, BAB30626, BAD32355, BAE23894, BAE37189, BAE38145, BY271210, EDL00226, NM_001310624, NM_011086, NP_001297553, NP_035216, Q9Z1T6, XM_006495776, XM_006495777, XM_006495779, XM_006495781, XM_006495782, XM_011238454, XP_006495839, XP_006495840, XP_006495842, XP_006495844, X…
ENSMUSG00000025946	3.26998128173092	2.07036471421665	1.06082304262522	1.95165888279832	0.0509787173201513	0.122254516536289	Pth2r	213527	parathyroid hormone 2 receptor	Pthr2, Pth2r	NM_139270, NP_644676, XM_006495842, XM_006495843, XM_011238473, XM_011238474, XM_017319687, XM_017319688, XP_006495905, XP_006495906, XP_011236775, XP_011236776, XP_017175176, XP_017175177	AAD51909, AAK56105, AAK56106, AF132083, AF332077, AF332078, AK045576, AK083278, BAC32420, BAC38840, EDL00227, EDL00228, EDL00229, NM_139270, NP_644676, Q91V95, XM_006495842, XM_006495843, XM_011238473, XM_011238474, XM_017319687, XM_017319688, XP_006495905, XP_006495906, XP_011236775, XP_011236776, XP_017175176, XP_017175177
ENSMUSG00000100503	0	NA	NA	NA	NA	NA	NA	NA	NA	NA	NA	NA
ENSMUSG00000100504	0	NA	NA	NA	NA	NA	NA	NA	NA	NA	NA	NA
ENSMUSG00000099383	0	NA	NA	NA	NA	NA	NA	NA	NA	NA	NA	NA
ENSMUSG00000100340	0	NA	NA	NA	NA	NA	NA	NA	NA	NA	NA	NA
ENSMUSG00000100439	0	NA	NA	NA	NA	NA	NA	NA	NA	NA	NA	NA
ENSMUSG00000099819	0	NA	NA	NA	NA	NA	NA	NA	NA	NA	NA	NA
ENSMUSG00000082565	0	NA	NA	NA	NA	NA	NA	NA	NA	NA	NA	NA
ENSMUSG00000082774	0	NA	NA	NA	NA	NA	NA	NA	NA	NA	NA	NA
ENSMUSG00000025945	0	NA	NA	NA	NA	NA	Crygf	12969	crystallin, gamma F	3110001K11Rik, Cryg-2, DGcry-2, Len-2, Crygf	NM_001360779, NM_027010, NP_001347708, NP_081286	AAA03227, AAA53525, AAH56453, AK013953, BAB29080, BC056453, CA326162, CA452192, CAA11909, M64543, NM_001360779, NM_027010, NP_001347708, NP_081286, Q9CXV3
ENSMUSG00000081623	0	NA	NA	NA	NA	NA	NA	NA	NA	NA	NA	NA
ENSMUSG00000083242	0	NA	NA	NA	NA	NA	NA	NA	NA	NA	NA	NA
ENSMUSG00000083289	0	NA	NA	NA	NA	NA	NA	NA	NA	NA	NA	NA
ENSMUSG00000015222	41.2567976841023	-0.196886860529426	0.371636934656698	-0.529782812656393	0.596262523138715	0.747207263127722	Map2	17756	microtubule-associated protein 2	G1-397-34, MAP-2, Mtap-2, Mtap2, repro4, Map2	NM_001039934, NM_001310634, NM_008632, NP_001035023, NP_001297563, NP_032658, XM_006495746, XM_006495747, XM_006495748, XM_006495749, XM_006495750, XM_006495751, XM_006495752, XM_006495753, XM_006495754, XM_006495756, XM_006495757, XM_006495758, XM_006495759, XM_006495760, XM_006495761, XM_006495762, XM_011238448, XM_017319165, XM_017319166, XM_017319169, XM_017319175, XM_017319194, XP_006495809,…	AAA39490, AAH48781, AAH51410, AAH52446, AAI50946, AK039532, AK046341, AK079618, AK086484, AK141458, AK162597, AK162828, AK164828, AK166380, AW124823, BAE24691, BAE37072, BAE38742, BC048781, BC051410, BC052446, BC150945, BU056737, CD348897, CF538767, CN533265, CN538992, CV558214, M21041, NM_001039934, NM_001310634, NM_008632, NP_001035023, NP_001297563, NP_032658, P20357, XM_006495746, XM_00649574…
ENSMUSG00000088850	0	NA	NA	NA	NA	NA	NA	NA	NA	NA	NA	NA
ENSMUSG00000073656	0	NA	NA	NA	NA	NA	NA	NA	NA	NA	NA	NA
ENSMUSG00000065694	0	NA	NA	NA	NA	NA	NA	NA	NA	NA	NA	NA
ENSMUSG00000055567	0.406028623554202	0.624967199315513	3.01119575946414	0.207547847844582	0.83558202889762	NA	Unc80	329178	unc-80, NALCN activator	C030018G13Rik, C230061B10Rik, UNC-80, Unc80	NM_175510, NP_780719, XM_006496086, XM_006496092, XM_006496093, XM_011238540, XM_011238541, XM_011238542, XM_011238543, XM_011238544, XM_011238545, XM_011238546, XM_011238547, XM_017321267, XM_017321270, XM_017321271, XM_017321272, XM_017321273, XM_017321274, XM_017321275, XP_006496149, XP_006496155, XP_006496156, XP_011236842, XP_011236843, XP_011236844, XP_011236845, XP_011236846, XP_011236847,…	AAI16431, ACL00843, AK021165, AK043914, AK044008, AK081235, AK138673, AK173273, BAC31702, BAC31737, BAC38173, BAD32551, BC042720, BC116429, BC116430, CX734185, EDL00233, EDL00234, FJ210934, NM_175510, NP_780719, Q8BLN6, XM_006496086, XM_006496092, XM_006496093, XM_011238540, XM_011238541, XM_011238542, XM_011238543, XM_011238544, XM_011238545, XM_011238546, XM_011238547, XM_017321267, XM_01732127…
ENSMUSG00000103375	0	NA	NA	NA	NA	NA	NA	NA	NA	NA	NA	NA
ENSMUSG00000026005	658.765136874704	0.287900310974327	0.0807692778229921	3.56447796407525	0.000364581077468117	0.00164901701772653	Rpe	66646	ribulose-5-phosphate-3-epimerase	2810429B02Rik, 5730518J08Rik, Rpe	NM_001310642, NM_001310643, NM_001310644, NM_025683, NP_001297571, NP_001297572, NP_001297573, NP_079959, XM_006496188, XM_006496191, XP_006496251, XP_006496254	AAH06953, AAH19126, AK007735, AK017774, AK029088, AK088152, AK150008, AK185217, AK193547, AK206262, BAB30922, BAC26287, BAC40175, BAE29233, BC006953, BC019126, CAB01563, CF172967, CK619266, DV651671, EDL00235, EDL00236, EDL00237, EDL00238, EDL00239, NM_001310642, NM_001310643, NM_001310644, NM_025683, NP_001297571, NP_001297572, NP_001297573, NP_079959, Q8VEE0, XM_006496188, XM_006496191, XP_0064…
ENSMUSG00000026004	164.056921671157	0.0663931341934403	0.184522596912576	0.35981031756721	0.718988986952936	0.833936643666075	Kansl1l	68691	KAT8 regulatory NSL complex subunit 1-like	1110028C15Rik, 1190030G24, AI427598, C430010P07Rik, mKIAA4189, Kansl1l	NM_001122738, NM_001357156, NM_001357157, NM_177645, NP_001116210, NP_001344085, NP_001344086, NP_808313, XM_006496241, XM_006496246, XM_006496249, XM_011238570, XM_011238571, XM_011238572, XM_011238573, XM_011238574, XM_011238575, XM_011238576, XM_011238577, XM_011238578, XM_011238579, XM_011238580, XM_011238581, XM_011238582, XM_011238583, XM_011238584, XM_011238585, XM_017322311, XM_017322316,…	AAI41037, AK003941, AK028035, AK039429, AK081413, AK082097, AK082897, AK138707, AK145440, AK155090, AK170981, AK172645, AK220534, BAC38212, BAC38675, BAD90312, BAE42157, BB793048, BC141036, CJ177470, NM_001122738, NM_001357156, NM_001357157, NM_177645, NP_001116210, NP_001344085, NP_001344086, NP_808313, Q5DTI6, XM_006496241, XM_006496246, XM_006496249, XM_011238570, XM_011238571, XM_011238572, X…
ENSMUSG00000102559	12.440456822481	0.66696068333736	0.579424067816856	1.15107521482551	0.249701293580522	0.416318144499648	NA	NA	NA	NA	NA	NA
ENSMUSG00000102374	9.17305068960553	0.616546415732583	0.58972592163832	1.04547959163768	0.295801368067934	0.469826662722961	NA	NA	NA	NA	NA	NA
ENSMUSG00000102776	0.645038582257758	2.66166967252759	2.83821389501944	0.937797421539775	0.348348526445997	NA	NA	NA	NA	NA	NA	NA
ENSMUSG00000082057	0	NA	NA	NA	NA	NA	NA	NA	NA	NA	NA	NA
ENSMUSG00000103706	0.545543366991063	-0.285617269957866	2.94651130745375	-0.0969340484916328	0.922778769330898	NA	NA	NA	NA	NA	NA	NA
ENSMUSG00000103756	4.74025566241295	0.373537584237477	0.928084434869735	0.402482328334604	0.687329091252615	0.812491997083796	NA	NA	NA	NA	NA	NA
ENSMUSG00000103382	0	NA	NA	NA	NA	NA	NA	NA	NA	NA	NA	NA
ENSMUSG00000103553	1.86730045439951	-0.901254452453712	1.69287076870237	-0.53238231122896	0.594461233865989	0.745565851698719	NA	NA	NA	NA	NA	NA
ENSMUSG00000026003	1229.88809178329	-0.0455806891337176	0.0616837440602315	-0.738941674636514	0.459942414884151	0.633754597309847	Acadl	11363	acyl-Coenzyme A dehydrogenase, long-chain	AA960361, AU018452, C79855, LCAD, Acadl	NM_007381, NP_031407	AAC23587, AAC52329, AAH27412, AK005140, AK018319, AK151845, AK167537, AK184517, AK187227, AK208752, AK216184, BAB23838, BAB31161, BC027412, NM_007381, NP_031407, P51174, U21489
ENSMUSG00000082769	0.0547569539891382	0.355478003249734	3.04143303031929	0.116878458182726	0.906956369017763	NA	NA	NA	NA	NA	NA	NA
ENSMUSG00000089420	0	NA	NA	NA	NA	NA	NA	NA	NA	NA	NA	NA
ENSMUSG00000077328	0	NA	NA	NA	NA	NA	NA	NA	NA	NA	NA	NA
ENSMUSG00000061816	1.88946443670516	1.84748885898149	1.51352989581993	1.22064906949237	0.222218918944912	0.383320963032063	Myl1	17901	myosin, light polypeptide 1	AI325107, MLC1f, MLC3f, Mylf, Myl1	NM_001113387, NM_021285, NP_001106858, NP_067260, XM_006495763, XM_011238451, XP_006495826, XP_011236753	AAA39718, AAA39719, AAH59087, AK003182, AK009938, BAB22625, BAB26597, BC059087, BY785713, CAA31416, CAA31520, CAA31521, EDL00243, EDL00244, K02242, NM_001113387, NM_021285, NP_001106858, NP_067260, P05977, W48198, W87050, XM_006495763, XM_011238451, XP_006495826, XP_011236753
ENSMUSG00000094191	0.18711056337974	0.0298378781613992	3.03204189240988	0.00984085287083018	0.992148262159607	NA	NA	NA	NA	NA	NA	NA
ENSMUSG00000082212	0	NA	NA	NA	NA	NA	NA	NA	NA	NA	NA	NA
ENSMUSG00000026000	180.47296857089	-0.212503889405216	0.487522705049995	-0.435885113050116	0.662920086712541	0.796401372517027	Lancl1	14768	LanC (bacterial lantibiotic synthetase component C)-like 1	AW124738, Gpr69, Gpr69a, p40, Lancl1	NM_001190984, NM_001190985, NM_021295, NP_001177913, NP_001177914, NP_067270, XM_011238435, XP_011236737	AAH38649, AAH58560, AJ294535, AK146120, AK158930, AK163015, AK182687, AK182820, AK186065, AK208199, AK210427, BC038649, BC058560, CAA72314, CAA76269, CAC40153, CAC69241, DQ699030, EDL00245, EDL00246, NM_001190984, NM_001190985, NM_021295, NP_001177913, NP_001177914, NP_067270, O89112, XM_011238435, XP_011236737, Y11550, Y16518
ENSMUSG00000025991	0.191512351809593	-0.891737142723671	3.03450101108516	-0.29386615442411	0.768860181621255	NA	Cps1	227231	carbamoyl-phosphate synthetase 1	4732433M03Rik, CPS, D1Ucla3, Cps1	NM_001080809, NP_001074278, XM_011238500, XP_011236802	AAF61394, AAH67211, AAH93513, AAI26970, AI046442, AK028683, BAC26064, BC067211, BC093513, BC126969, BY790286, NM_001080809, NP_001074278, Q8C196, XM_011238500, XP_011236802
ENSMUSG00000086204	0	NA	NA	NA	NA	NA	NA	NA	NA	NA	NA	NA
ENSMUSG00000077745	0	NA	NA	NA	NA	NA	NA	NA	NA	NA	NA	NA
ENSMUSG00000082473	0	NA	NA	NA	NA	NA	NA	NA	NA	NA	NA	NA
ENSMUSG00000095282	0	NA	NA	NA	NA	NA	NA	NA	NA	NA	NA	NA
ENSMUSG00000085075	0	NA	NA	NA	NA	NA	NA	NA	NA	NA	NA	NA
ENSMUSG00000104395	0	NA	NA	NA	NA	NA	NA	NA	NA	NA	NA	NA
ENSMUSG00000096031	0	NA	NA	NA	NA	NA	NA	NA	NA	NA	NA	NA
ENSMUSG00000087329	0	NA	NA	NA	NA	NA	NA	NA	NA	NA	NA	NA
ENSMUSG00000062209	0	NA	NA	NA	NA	NA	Erbb4	13869	erb-b2 receptor tyrosine kinase 4	Her4, c-erbB-4, Erbb4	NM_010154, NP_034284, XM_006495692, XM_006495693, XM_006495694, XM_006495695, XP_006495755, XP_006495756, XP_006495757, XP_006495758	AAA93534, AAC28333, AAC28334, AF059176, AF059177, AK144050, BAE25671, L47241, NM_010154, NP_034284, Q61527, XM_006495692, XM_006495693, XM_006495694, XM_006495695, XP_006495755, XP_006495756, XP_006495757, XP_006495758
ENSMUSG00000102449	0	NA	NA	NA	NA	NA	NA	NA	NA	NA	NA	NA
ENSMUSG00000083795	0	NA	NA	NA	NA	NA	NA	NA	NA	NA	NA	NA
ENSMUSG00000080539	0	NA	NA	NA	NA	NA	NA	NA	NA	NA	NA	NA
ENSMUSG00000103307	0	NA	NA	NA	NA	NA	NA	NA	NA	NA	NA	NA
ENSMUSG00000104508	0	NA	NA	NA	NA	NA	NA	NA	NA	NA	NA	NA
ENSMUSG00000103642	0	NA	NA	NA	NA	NA	NA	NA	NA	NA	NA	NA
ENSMUSG00000103809	0	NA	NA	NA	NA	NA	NA	NA	NA	NA	NA	NA
ENSMUSG00000087514	0	NA	NA	NA	NA	NA	NA	NA	NA	NA	NA	NA
ENSMUSG00000084332	0	NA	NA	NA	NA	NA	NA	NA	NA	NA	NA	NA
ENSMUSG00000101387	4.78152357509849	1.49517818976983	1.04898740021509	1.42535381212706	0.154054952197319	0.291998510029173	NA	NA	NA	NA	NA	NA
ENSMUSG00000099804	0	NA	NA	NA	NA	NA	NA	NA	NA	NA	NA	NA
ENSMUSG00000100354	0	NA	NA	NA	NA	NA	NA	NA	NA	NA	NA	NA
ENSMUSG00000101156	0	NA	NA	NA	NA	NA	NA	NA	NA	NA	NA	NA
ENSMUSG00000025997	389.431485112126	-0.211984000622694	0.133326154259698	-1.58996561327182	0.111842556308667	0.228190656926319	Ikzf2	22779	IKAROS family zinc finger 2	A730095J18Rik, Helios, Zfpn1a2, Znfn1a2, Ikzf2	NM_011770, NP_035900, XM_006495959, XM_006495961, XM_006495962, XM_006495963, XM_006495964, XM_006495965, XM_006495966, XM_006495967, XM_006495968, XM_011238504, XM_011238505, XM_011238506, XM_011238508, XM_011238509, XM_017320399, XP_006496022, XP_006496024, XP_006496025, XP_006496026, XP_006496027, XP_006496028, XP_006496029, XP_006496030, XP_006496031, XP_011236806, XP_011236807, XP_011236808,…	AAC00513, AAI38607, AAI38609, AF044257, AK028637, AK030937, AK043438, AK047925, AK089078, AK134170, AK163572, BAC33191, BC050049, BC055378, BC138606, BC138608, CD770914, CJ161925, EDL00252, EDL00253, EDL00254, NM_011770, NP_035900, P81183, XM_006495959, XM_006495961, XM_006495962, XM_006495963, XM_006495964, XM_006495965, XM_006495966, XM_006495967, XM_006495968, XM_011238504, XM_011238505, XM_01…
ENSMUSG00000100815	0.202216590706687	-0.996761885192925	3.03285950205979	-0.328654157739904	0.742417107899119	NA	NA	NA	NA	NA	NA	NA
ENSMUSG00000099954	0	NA	NA	NA	NA	NA	NA	NA	NA	NA	NA	NA
ENSMUSG00000103402	0	NA	NA	NA	NA	NA	NA	NA	NA	NA	NA	NA
ENSMUSG00000053153	0.617730272010412	-1.55159263704699	2.95170801126959	-0.525659255970789	0.599124977586468	NA	Spag16	66722	sperm associated antigen 16	4921511D23Rik, 4930524F24Rik, 4930585K05Rik, AV261009, Pf20, Wdr29, Spag16	NM_001271533, NM_025728, NM_029160, NP_001258462, NP_080004, NP_083436, XM_006496194, XP_006496257	AA103272, AAI20669, AAI45007, AAM97148, AAV28487, AF490391, AK014865, AK015884, AK016352, AK016618, AK083083, AK162117, BAB29591, BAB30016, BAB30201, BAB30341, BAC38755, BC120668, BC145006, CJ046986, EDL00255, EDL00256, EDL00257, NM_001271533, NM_025728, NM_029160, NP_001258462, NP_080004, NP_083436, Q8K450, XM_006496194, XP_006496257
ENSMUSG00000089345	0	NA	NA	NA	NA	NA	NA	NA	NA	NA	NA	NA
ENSMUSG00000080524	0	NA	NA	NA	NA	NA	NA	NA	NA	NA	NA	NA
ENSMUSG00000101730	1.64936225145021	0.119130761083765	1.03549834262743	0.115046790689676	0.908408034629106	0.952035723987081	NA	NA	NA	NA	NA	NA
ENSMUSG00000103052	0	NA	NA	NA	NA	NA	NA	NA	NA	NA	NA	NA
ENSMUSG00000104287	0	NA	NA	NA	NA	NA	NA	NA	NA	NA	NA	NA
ENSMUSG00000075952	0	NA	NA	NA	NA	NA	NA	NA	NA	NA	NA	NA
ENSMUSG00000045648	0	NA	NA	NA	NA	NA	Vwc2l	320460	von Willebrand factor C domain-containing protein 2-like	A830006F12Rik, Brl, Vwc2l	NM_001310658, NM_177164, NP_001297587, NP_796138, XM_006496063, XM_006496064, XP_006496126, XP_006496127, XR_373257	AAH94541, AB374230, ABU41138, ABU41139, ABU41140, AK080585, AK083856, BAC37948, BAC39040, BAH04175, BC064448, BC094541, EDL00258, EF552208, EF552209, EF552210, NM_001310658, NM_177164, NP_001297587, NP_796138, Q505H4, XM_006496063, XM_006496064, XP_006496126, XP_006496127, XR_373257
ENSMUSG00000026196	154.918851742809	0.0967105842979279	0.142270496376866	0.679765564616767	0.496652913897658	0.665226686635368	Bard1	12021	BRCA1 associated RING domain 1	Bard1	NM_007525, NP_031551, XM_006495631, XM_006495632, XP_006495694, XP_006495695	AAC18095, AAI28371, AAI28372, AF057157, AK139106, AK141227, AK145528, AK165525, BAE24600, BAE26486, BAE38238, BC027661, BC048353, BC055362, BC064119, BC128370, BC128371, EDL00259, EDL00260, NM_007525, NP_031551, O70445, XM_006495631, XM_006495632, XP_006495694, XP_006495695
ENSMUSG00000089965	0.074404833877702	0.355478003249734	3.04143303031929	0.116878458182726	0.906956369017763	NA	NA	NA	NA	NA	NA	NA
ENSMUSG00000101551	0.0471626989947681	-0.285710154329023	3.04143303031929	-0.0939393211952555	0.925157358132041	NA	NA	NA	NA	NA	NA	NA
ENSMUSG00000050296	0.746484577074788	-1.51589942748187	2.68740592646779	-0.564075345876126	0.572702855845618	NA	Abca12	74591	ATP-binding cassette, sub-family A (ABC1), member 12	4832428G11Rik, 4833417A11Rik, Abca12	NM_175210, NP_780419	AAI58054, AAI58064, AAN40877, AF420436, AK014713, AK028781, AK029031, AK036764, AK076440, AK086584, BAC26253, BAC29568, BC158053, BC158063, NM_175210, NP_780419
ENSMUSG00000101617	0	NA	NA	NA	NA	NA	NA	NA	NA	NA	NA	NA
ENSMUSG00000026192	3105.58412893503	0.130699468211473	0.0649720127814461	2.01162720094761	0.0442592498313367	0.109053631953414	Atic	108147	5-aminoimidazole-4-carboxamide ribonucleotide formyltransferase/IMP cyclohydrolase	2610509C24Rik, AA536954, AW212393, Atic	NM_026195, NP_080471	AAH39925, ABS83519, AK010449, AK010611, AK012074, AK028930, AK046353, AK051020, AK076091, AK088701, AK139235, AK157739, AK186275, AK188310, AK202783, BAB26949, BAB27060, BAB28011, BAC32688, BAC36175, BAE23927, BC039925, CJ178786, EDL00264, EF437353, NM_026195, NP_080471, Q9CWJ9
ENSMUSG00000026193	125735.316110916	-0.860164020902736	0.0747293841636864	-11.5103855133965	1.16954405668538e-30	4.17102179493731e-29	Fn1	14268	fibronectin 1	E330027I09, Fn, Fn-1, Fn1	NM_001276408, NM_001276409, NM_001276410, NM_001276411, NM_001276412, NM_001276413, NM_010233, NP_001263337, NP_001263338, NP_001263339, NP_001263340, NP_001263341, NP_001263342, NP_034363, XM_006495697, XM_006495699, XM_006495700, XM_017315775, XM_017315837, XM_017315848, XP_006495760, XP_006495762, XP_006495763, XP_017171264, XP_017171326, XP_017171337	AAA37636, AAB23491, AAD12250, AAD12251, AAH04724, AAH25521, AAH99373, AAI38422, AAI45272, AAN86743, AK054456, AK090130, AK090135, AK133868, AK147249, AK147315, AK147639, AK147654, AK147663, AK147683, AK147701, AK159794, AK170654, AK170755, AK171339, AK197413, BAE21898, BAE27796, BAE27841, BAE28040, BAE28072, BAE41939, BAE42006, BAE42400, BC004724, BC020287, BC025521, BC036167, BC051082, BC085240,…
ENSMUSG00000073652	0.341054839340943	-0.182568571689014	3.02266049949888	-0.0603999594791681	0.951837090931079	NA	Apol7d	100042814	apolipoprotein L 7d	Gm15456, Apol7d	NR_040308	AK049041, AK052223, AK135370, BAE22508, NR_040308
ENSMUSG00000101834	0	NA	NA	NA	NA	NA	NA	NA	NA	NA	NA	NA
ENSMUSG00000100319	0.0537889388855113	0.355480227444296	3.04143303031929	0.116879189480946	0.906955789498064	NA	NA	NA	NA	NA	NA	NA
ENSMUSG00000102689	0	NA	NA	NA	NA	NA	NA	NA	NA	NA	NA	NA
ENSMUSG00000099707	1.06587754758887	-0.391652515972446	2.35908278593544	-0.166018979201336	0.868142014196443	NA	Gm8883	667931	predicted gene 8883	EG667931, Gm554, Gm8883	NR_027658, NR_027659	BX527230, NR_027658, NR_027659
ENSMUSG00000101211	8.89847994682466	-0.664417700690484	0.824930461718311	-0.805422676847837	0.420575810120612	0.60056735575701	NA	NA	NA	NA	NA	NA
ENSMUSG00000101848	0.109797211832366	-0.60630312100569	3.04143303031929	-0.199347845230062	0.841990655065882	NA	4933417E11Rik	71134	RIKEN cDNA 4933417E11 gene	4933417E11Rik	NR_040454	AK016843, AV280763, NR_040454
ENSMUSG00000101764	0	NA	NA	NA	NA	NA	NA	NA	NA	NA	NA	NA
ENSMUSG00000059483	0	NA	NA	NA	NA	NA	NA	NA	NA	NA	NA	NA
ENSMUSG00000101496	0.67846541570627	0.463124973971425	1.56613414344391	0.295712200586484	0.767449878965845	NA	NA	NA	NA	NA	NA	NA
ENSMUSG00000102123	0.342836923949102	0.0706992708686443	3.0161672650687	0.0234401028376103	0.981299216346093	NA	NA	NA	NA	NA	NA	NA
ENSMUSG00000039395	42.5435480339842	1.41894893890081	0.348288150524876	4.07406607650141	4.61993643471923e-05	0.000248013509113589	Mreg	381269	melanoregulin	Gm974, Wdt2, dsu, Mreg	NM_001005423, NM_001357488, NP_001005423, NP_001344417, XM_006496111, XM_011238551, XP_006496174, XP_011236853	AAH68125, AAV32092, AY628210, BC068125, EDL00275, NM_001005423, NM_001357488, NP_001005423, NP_001344417, Q6NVG5, XM_006496111, XM_011238551, XP_006496174, XP_011236853
ENSMUSG00000094655	2.14905939238925	-1.44296521233547	1.55254327306545	-0.929420285649356	0.352671318935865	0.532529309745554	NA	NA	NA	NA	NA	NA
ENSMUSG00000097131	2.95611049118338	1.109518948371	1.1519696950726	0.963149424083653	0.33547254182516	0.514184736215037	NA	NA	NA	NA	NA	NA
ENSMUSG00000094050	0	NA	NA	NA	NA	NA	NA	NA	NA	NA	NA	NA
ENSMUSG00000093956	0	NA	NA	NA	NA	NA	NA	NA	NA	NA	NA	NA
ENSMUSG00000093843	7.28194138604409	-1.1792831667068	0.787951716050796	-1.4966439474456	0.134485928443857	0.264435990477225	NA	NA	NA	NA	NA	NA
ENSMUSG00000026189	34.2765530485235	-0.375253817143329	0.51302521191008	-0.731452974301585	0.464502518213265	0.637480479955818	Pecr	111175	peroxisomal trans-2-enoyl-CoA reductase	2400003B18Rik, TERP, Pecr	NM_001356516, NM_023523, NP_001343445, NP_076012, XM_006495628, XP_006495691	AAF69800, AAH13530, AAK28336, AF232011, AF242204, AK010260, AK090327, AK135714, AK162100, BAB26803, BAE22624, BC013530, BC020329, BG078542, BY286611, CB723327, EDL00277, EDL00278, EDL00279, NM_001356516, NM_023523, NP_001343445, NP_076012, Q99MZ7, XM_006495628, XP_006495691
ENSMUSG00000026188	1.92034857452269	-1.32527745029683	1.76074162632019	-0.752681387482473	NA	NA	Tmem169	271711	transmembrane protein 169	A830020B06Rik, Tmem169	NM_175564, NP_780773, XM_006496051, XM_006496052, XM_006496053, XP_006496114, XP_006496115, XP_006496116	AAI16731, AAI17088, AK034935, AK043681, AK084021, AK149157, BAC28886, BAC31618, BC116730, BC117087, EDL00280, EDL00281, NM_175564, NP_780773, Q8BG50, XM_006496051, XM_006496052, XM_006496053, XP_006496114, XP_006496115, XP_006496116
ENSMUSG00000026187	383.136420087221	-0.462045757922122	0.160516301441382	-2.87849740975283	0.00399574562185337	0.0138940033066425	Xrcc5	22596	X-ray repair complementing defective repair in Chinese hamster cells 5	AI314015, CTC85, CTCBF, Ku80, Ku86, Xrcc5	NM_001357519, NM_001357520, NM_009533, NP_001344448, NP_001344449, NP_033559, XM_006495892, XM_006495893, XM_017319872, XP_006495955, XP_006495956, XP_017175361	AAD49720, AAH29218, AAH51660, AF166486, AK010416, AK081633, AK084263, AK089944, AK165470, AK167312, AK168913, AK169838, AK177313, AK182445, AK197342, AK199633, AK200491, AK214786, BAB26920, BAC38276, BAE38207, BAE39415, BAE40726, BAE41402, BC029218, BC051660, CAA46999, CJ220465, EDL00282, NM_001357519, NM_001357520, NM_009533, NP_001344448, NP_001344449, NP_033559, P27641, X66323, XM_006495892, X…
ENSMUSG00000039372	0.884210143153279	-0.34218151862065	2.35608971737054	-0.145232805057413	0.884527065818397	NA	March4	381270	membrane-associated ring finger (C3HC4) 4	BC056494, mKIAA1399, March4	NM_001045533, NP_001038998, XM_006496112, XP_006496175	AAH56494, AAH98191, AK043443, AK122502, BAC65784, BC056494, BC098191, NM_001045533, NP_001038998, Q80TE3, XM_006496112, XP_006496175
ENSMUSG00000085812	0.11081601408938	0.0348850365730674	3.04143303031929	0.0114699341479188	0.990848517290969	NA	NA	NA	NA	NA	NA	NA
ENSMUSG00000039354	274.050324373051	0.169548532914997	0.0930305061363203	1.82250468106185	0.0683784441147828	0.154905511696222	Smarcal1	54380	SWI/SNF related matrix associated, actin dependent regulator of chromatin, subfamily a-like 1	6030401P21Rik, AI851716, Mharp, Smarcal1	NM_018817, NP_061287, XM_006496141, XM_006496142, XM_006496143, XM_006496144, XM_006496145, XM_011238557, XP_006496204, XP_006496205, XP_006496206, XP_006496207, XP_006496208, XP_011236859	AAF24985, AAG47648, AAH29078, AF088884, AK035854, AK042332, AK043129, AK077878, AK083488, AK133701, AK146767, AK154020, AK161570, AK169465, BAC31469, BAC37047, BAC38933, BAE20630, BAE32320, BAE41189, BC029078, BY739344, EDL00284, EDL00285, EDL00286, NM_018817, NP_061287, Q8BJL0, XM_006496141, XM_006496142, XM_006496143, XM_006496144, XM_006496145, XM_011238557, XP_006496204, XP_006496205, XP_0064…
ENSMUSG00000039342	0	NA	NA	NA	NA	NA	Ankar	319695	ankyrin and armadillo repeat containing	4932422E22Rik, Ankar	NM_001347063, NM_176980, NP_001333992, NP_795954, XM_006496059, XM_006496060, XM_017321180, XP_006496122, XP_006496123, XP_017176669	A2RT91, AAI32416, AAI45254, AK030065, AK077036, BAC26765, BC132415, BC145253, EDL00287, EDL00288, NM_001347063, NM_176980, NP_001333992, NP_795954, XM_006496059, XM_006496060, XM_017321180, XP_006496122, XP_006496123, XP_017176669
ENSMUSG00000046330	656.352794310356	-0.00853348615345692	0.205234258503043	-0.0415792481026281	0.966834116548142	0.983056291271427	Rpl37a	19981	ribosomal protein L37a	Rpl37a	NM_009084, NP_033110	AAH86796, AAH96413, AK003501, AK011634, AK012396, AK012439, AK012655, AK013246, AK014283, AK147108, AK152159, AK166582, AK168182, AK168599, BAB22825, BAB27748, BAB28213, BAB28239, BAB28386, BAB28742, BAB29243, BAE27680, BAE30994, BAE38871, BAE40142, BAE40466, BC086796, BC096413, BP773503, CAA51758, CJ094116, EDL00289, NM_009084, NP_033110, P61514, X73331
ENSMUSG00000039323	1542.00036749169	-0.451389195298511	0.133091940629074	-3.39155919708563	0.000694961486495943	0.00293889093285584	Igfbp2	16008	insulin-like growth factor binding protein 2	AI255832, IBP-2, Igfbp-2, mIGFBP-2, Igfbp2	NM_001310659, NM_008342, NP_001297588, NP_032368	AAB60709, AAH12724, AAH54473, AI159675, AK011784, AK011790, AK012703, BAB27842, BC012724, BC054473, CAA57270, DV552718, EDL00291, EDL00292, EDL00293, NM_001310659, NM_008342, NP_001297588, NP_032368, P47877, X81580
ENSMUSG00000026185	8040.35515901495	-0.20058242423822	0.102604815398416	-1.95490263745767	0.050594563209844	0.121499240637228	Igfbp5	16011	insulin-like growth factor binding protein 5	AI256729, AW208790, IGFBP-5, IGFBP-5P, Igfbp5	NM_010518, NP_034648	AAC01750, AAC37636, AAH03951, AAH54812, AAH57447, AK011683, AK142108, AK160514, AK161584, BAE24938, BAE36476, BC003951, BC018579, BC026805, BC029321, BC037433, BC038069, BC039192, BC054812, BC057447, CAA57273, EDL00294, EDL00295, L12447, NM_010518, NP_034648, Q07079, X81583
ENSMUSG00000101968	0.862150109121286	-1.44081740142715	2.73754519452861	-0.526317302197179	0.598667763390532	NA	1700027A15Rik	69449	RIKEN cDNA 1700027A15 gene	1700027A15Rik	NR_038001, NR_038002	AK006406, BC048669, BC100504, NR_038001, NR_038002
ENSMUSG00000026182	0	NA	NA	NA	NA	NA	Tnp1	21958	transition protein 1	Stp-1, TP1, Tp-1, Tnp1	NM_009407, NP_033433	AAB21244, AAH48494, AAH61170, AK006495, BAB24620, BC048494, BC061170, BF152963, CAA31039, EDL00299, NM_009407, NP_033433, P10856, X12521
ENSMUSG00000102266	0	NA	NA	NA	NA	NA	NA	NA	NA	NA	NA	NA
ENSMUSG00000101112	0	NA	NA	NA	NA	NA	NA	NA	NA	NA	NA	NA
ENSMUSG00000100697	0	NA	NA	NA	NA	NA	NA	NA	NA	NA	NA	NA
ENSMUSG00000099877	0	NA	NA	NA	NA	NA	NA	NA	NA	NA	NA	NA
ENSMUSG00000098697	0	NA	NA	NA	NA	NA	NA	NA	NA	NA	NA	NA
ENSMUSG00000101812	0	NA	NA	NA	NA	NA	D530049I02Rik	78718	RIKEN cDNA D530049I02 gene	D530049I02Rik	NR_040605	AK021318, NR_040605
ENSMUSG00000100044	0.247027515389682	1.3347690441114	3.03157603050865	0.440288823594981	0.659727934418259	NA	NA	NA	NA	NA	NA	NA
ENSMUSG00000100444	0.142077914348326	0.68322837230011	3.04102354589314	0.224670530165016	0.822235592040992	NA	NA	NA	NA	NA	NA	NA
ENSMUSG00000100429	0	NA	NA	NA	NA	NA	NA	NA	NA	NA	NA	NA
ENSMUSG00000100301	0.627278221151491	1.46269695844573	3.00256249549385	0.487149546642543	0.626152356705433	NA	6030407O03Rik	109198	RIKEN cDNA 6030407O03 gene	6030407O03Rik	NR_045311	AK039327, AK077885, AK079660, NR_045311
ENSMUSG00000101344	0.191512351809593	-0.891737142723671	3.03450101108516	-0.29386615442411	0.768860181621255	NA	NA	NA	NA	NA	NA	NA
ENSMUSG00000088666	0	NA	NA	NA	NA	NA	NA	NA	NA	NA	NA	NA
ENSMUSG00000098504	0	NA	NA	NA	NA	NA	Mir6351	102465179	microRNA 6351	Gm27936, mmu-mir-6351, Mir6351	NR_105769	NR_105769
ENSMUSG00000055322	10965.044525541	-0.298338713279158	0.0605100622753805	-4.93039838434511	8.20620939690653e-07	5.84271754221389e-06	Tns1	21961	tensin 1	1110018I21Rik, 1200014E20Rik, AI648117, E030018G17Rik, E030037J05Rik, Tns, Tns1	NM_001289895, NM_027884, NM_177169, NP_001276824, NP_082160, XM_006495867, XM_006495871, XM_006495872, XM_006495873, XM_006495874, XM_006495875, XM_006495877, XM_006495878, XM_006495879, XM_006495880, XM_006495881, XM_006495882, XM_006495883, XM_011238476, XM_011238477, XM_017319847, XM_017319848, XM_017319853, XM_017319856, XM_017319858, XM_017319859, XM_017319860, XM_017319862, XM_017319863, XM…	AAH52740, AAH55076, AI315947, AK003780, AK004758, AK053112, AK086989, AK087187, AK087231, AK137923, AK156648, AW611438, BAB23539, BAC35268, BAC39825, BAE33792, BC026430, BC037471, BC052740, BC055076, CF171717, CF540284, CJ125619, CJ241954, CN697610, NM_001289895, NM_027884, NM_177169, NP_001276824, NP_082160, XM_006495867, XM_006495871, XM_006495872, XM_006495873, XM_006495874, XM_006495875, XM_0…
ENSMUSG00000061815	3.27396868756319	0.105849360349572	0.929924986950901	0.113825697593779	0.909375967247614	0.952384602345177	Rufy4	435626	RUN and FYVE domain containing 4	F930048N03Rik, Rufy4	NM_001034060, NM_001170641, NP_001029232, NP_001164112, XM_006496129, XM_006496130, XM_006496131, XM_006496132, XM_006496133, XM_006496134, XP_006496192, XP_006496193, XP_006496194, XP_006496195, XP_006496196, XP_006496197	AAI50908, AAI50911, AK158260, BAE34432, BC150907, BC150910, NM_001034060, NM_001170641, NP_001029232, NP_001164112, Q3TYX8, XM_006496129, XM_006496130, XM_006496131, XM_006496132, XM_006496133, XM_006496134, XP_006496192, XP_006496193, XP_006496194, XP_006496195, XP_006496196, XP_006496197
ENSMUSG00000026180	0	NA	NA	NA	NA	NA	Cxcr2	12765	chemokine (C-X-C motif) receptor 2	CD128, CDw128, Cmkar2, Gpcr16, IL-8Rh, IL-8rb, IL8RA, Il8rb, mIL-8RH, Cxcr2	NM_009909, NP_034039, XM_006495638, XP_006495701	AAA16853, AAA39305, AAA62109, AAC52239, AAH51677, AAL31314, AK158234, BAA04536, BAE34417, BC051677, CJ056061, D17630, EDL00307, L20337, NM_009909, NP_034039, P35343, XM_006495638, XP_006495701
ENSMUSG00000048480	0	NA	NA	NA	NA	NA	Cxcr1	227288	chemokine (C-X-C motif) receptor 1	Il8ra, Cxcr1	NM_178241, NP_839972, XM_006495956, XM_011238501, XM_011238503, XP_006496019, XP_011236803, XP_011236805	AAO72727, AAQ84305, AAU87365, AY227797, AY390263, AY749637, CAH04394, EDL00308, NM_178241, NP_839972, Q810W6, XM_006495956, XM_011238501, XM_011238503, XP_006496019, XP_011236803, XP_011236805
ENSMUSG00000087820	0	NA	NA	NA	NA	NA	Mir1928	100316687	microRNA 1928	mmu-mir-1928, Mir1928	NR_035449	NR_035449
ENSMUSG00000094768	0	NA	NA	NA	NA	NA	NA	NA	NA	NA	NA	NA
ENSMUSG00000006304	3071.73079810975	-0.156810065225812	0.09476307043265	-1.65475922751215	0.0979733475882134	0.205398211059738	Arpc2	76709	actin related protein 2/3 complex, subunit 2	2210023N03Rik, 34kDa, p34-Arc, Arpc2	NM_001357387, NM_029711, NP_001344316, NP_083987, XM_006496317, XP_006496380	AAH99504, AAI15751, AK008777, AK037662, AK083263, AK151513, AK152356, AK170061, AK211266, AK213157, AV115645, BAB25889, BAE30463, BAE31148, BC099504, BC115750, BF016986, BF462332, BY247669, BY440113, EDL00309, NM_001357387, NM_029711, NP_001344316, NP_083987, Q9CVB6, XM_006496317, XP_006496380
ENSMUSG00000064272	4.41143584546735	-2.15961398840358	0.943236823486446	-2.28957769102048	0.0220458094544232	0.0612730780290889	Gpbar1	227289	G protein-coupled bile acid receptor 1	BG37, GPCR, GPR131, M-BAR, TGR5, Gpbar1	NM_174985, NP_778150	AAI16915, AAI19328, AB086171, AB089308, BAC55236, BAC65344, BC116914, BC119327, EDL00311, NM_174985, NP_778150, Q80SS6
ENSMUSG00000006299	2569.90597533732	-0.011846154499003	0.0949665450603398	-0.12474029134656	0.90072915862015	0.948075947837425	Aamp	227290	angio-associated migratory protein	AU040907, Aamp-rs, Aamp	NM_001190444, NM_146110, NP_001177373, NP_666222, XM_006495957, XM_006495958, XP_006496020, XP_006496021	AAH31795, AK146470, AK151820, AK162750, AK167621, AK180202, AK183196, AK183212, AK185087, AK187699, AK189765, AK191296, AK193093, AK194894, AK199042, AK200082, AK200115, AK200694, AK212494, AK215002, AV170929, BAE27196, BAE30717, BAE37048, BAE39673, BC031795, BC080766, BY101182, EDL00312, NM_001190444, NM_146110, NP_001177373, NP_666222, XM_006495957, XM_006495958, XP_006496020, XP_006496021
ENSMUSG00000101503	0	NA	NA	NA	NA	NA	NA	NA	NA	NA	NA	NA
ENSMUSG00000026179	133.206143938314	0.245888682616411	0.180205888646827	1.3644875007293	0.172414185449518	0.318183823842651	Pnkd	56695	paroxysmal nonkinesiogenic dyskinesia	2210013N15Rik, 2810403H05Rik, AI854243, Brp17, MNCb-5687, MR-1, Tahccp2, Pnkd	NM_001039509, NM_019999, NM_025580, NP_001034598, NP_064383, NP_079856, XM_006496167, XP_006496230	AAH08274, AAH58945, AAI16237, AAI16238, AAK83447, AAK83448, AAL25717, AAP58373, AB041609, AF318058, AK008723, AK009545, AK012976, AK031676, AK041238, AK086034, AK166548, AK173125, AK179109, AK181664, AK183859, AK187058, AK198887, AK215216, AY039041, AY299972, BAA95092, BAB26351, BAB28577, BAC30873, BAD32403, BAE38846, BC008274, BC058945, BC116236, BC116237, BU604861, CK623847, EDL00315, NM_001039…
ENSMUSG00000103013	1.33212452456407	-0.985863526479876	1.8358299970999	-0.537012429275731	0.59125902854758	NA	NA	NA	NA	NA	NA	NA
ENSMUSG00000006301	3321.81798637493	0.194396428242621	0.0597406387668849	3.25400652311702	0.00113789666891043	0.00458172728325648	Tmbim1	69660	transmembrane BAX inhibitor motif containing 1	2310061B02Rik, AA960455, AU024746, C78899, RECS1, Tmbib1, mKIAA4161, Tmbim1	NM_027154, NP_081430	AAH04752, AB097685, AK009992, AK077689, AK144110, AK147297, AK152864, AK166926, AK167286, AK170625, AK171102, AK179608, AK180422, AK186797, AK188714, AK217525, AK220296, BAC36957, BAC43762, BAD90221, BAE25704, BAE31555, BAE39392, BAE41919, BAE42250, BC004752, BC018564, BQ031095, BY312755, CAH56798, EDL00317, EDL00318, EDL00319, EDL00320, NM_027154, NP_081430, Q8BJZ3
ENSMUSG00000099931	0	NA	NA	NA	NA	NA	NA	NA	NA	NA	NA	NA
ENSMUSG00000103403	0	NA	NA	NA	NA	NA	NA	NA	NA	NA	NA	NA
ENSMUSG00000073650	19.8463095610956	0.511394094104488	0.483505129093604	1.05768080488239	0.290200989257799	0.463634890209725	Catip	241112	ciliogenesis associated TTC17 interacting protein	Gm216, Catip	NM_001033345, NP_001028517, XM_006495984, XM_006495986, XM_011238520, XM_011238521, XM_011238522, XM_017320632, XM_017320633, XM_017320639, XP_006496047, XP_006496049, XP_011236822, XP_011236823, XP_011236824, XP_017176121, XP_017176122, XP_017176128	AAI50858, AK138157, B9EKE5, BAE23563, BC150857, NM_001033345, NP_001028517, XM_006495984, XM_006495986, XM_011238520, XM_011238521, XM_011238522, XM_017320632, XM_017320633, XM_017320639, XP_006496047, XP_006496049, XP_011236822, XP_011236823, XP_011236824, XP_017176121, XP_017176122, XP_017176128
ENSMUSG00000026177	5.42734044084064	0.755828817637188	0.870133984862375	0.868634981262954	0.385046814629744	0.566473100319893	Slc11a1	18173	solute carrier family 11 (proton-coupled divalent metal ion transporters), member 1	Bcg, Ity, Ity1, Lsh, Nramp, Nramp1, ity, Slc11a1	NM_013612, NP_038640, XM_006495773, XM_006495774, XP_006495836, XP_006495837	AAA39838, AAB35205, AAI09138, AAI09139, AK090303, AK144237, AK171343, AK171393, BAE42430, BB873183, BC109137, BC109138, CAA53102, CAD30205, EDL00322, EDL00323, EDL00324, L13732, NM_013612, NP_038640, P41251, X75355, XM_006495773, XM_006495774, XP_006495836, XP_006495837
ENSMUSG00000026176	1319.14657493852	-0.223539955594736	0.088740490879982	-2.51902996454082	0.011767864164486	0.0356853139989855	Ctdsp1	227292	CTD (carboxy-terminal domain, RNA polymerase II, polypeptide A) small phosphatase 1	GIP, NLIIF, Nif3, SCP1, Ctdsp1	NM_153088, NP_694728	AAH49184, AAH65158, AAH79638, AAK83555, AK089478, AK167390, AK192838, AK198681, AK201830, AK211764, AY028804, BAE39480, BC049184, BC058085, BC065158, BC079638, BE948438, BP765657, EDL00325, EDL00326, NM_153088, NP_694728, P58466, U50962
ENSMUSG00000065468	0	NA	NA	NA	NA	NA	Mir26b	387219	microRNA 26b	Mirn26b, mir-26b, mmu-mir-26b, Mir26b	NR_029743	AJ459717, LM608572, NR_029743
ENSMUSG00000026175	0.122586335129484	0.676073194151825	3.04143303031929	0.2222877135259	0.824089916048865	NA	Vil1	22349	villin 1	Vil, Vil1	NM_009509, NP_033535	AAA40554, AAH15267, AAI17876, AAI45672, AI663456, AK027908, BAC25659, BB871941, BC015267, BC117875, BC145671, BY426484, EDL00327, M98454, NM_009509, NP_033535, Q62468
ENSMUSG00000033364	642.222500256678	0.355463500631265	0.476165117715532	0.746513105236792	0.455357517975447	0.629214745433849	Usp37	319651	ubiquitin specific peptidase 37	4932415L06Rik, C330008N13Rik, Usp37	NM_001310662, NM_176972, NP_001297591, NP_795946, XM_006496054, XM_006496057, XP_006496117, XP_006496120, XR_373256	AAI39092, AK030013, AK035640, AK049159, AK077383, AK133317, AK173210, AK217395, BAC26734, BAC29135, BAD32488, BB624535, BC114208, BC139091, EDL00328, NM_001310662, NM_176972, NP_001297591, NP_795946, Q8C0R0, XM_006496054, XM_006496057, XP_006496117, XP_006496120, XR_373256
ENSMUSG00000103227	0.292069800015488	1.53685071918492	3.02890882990806	0.50739418235694	0.611878266856155	NA	NA	NA	NA	NA	NA	NA
ENSMUSG00000026174	1202.87988304016	0.152572302973378	0.082064094233674	1.85918463364666	0.0630009721416501	0.145158576471625	Cnot9	58184	CCR4-NOT transcription complex, subunit 9	2610007F23Rik, AI593551, Fl10, Rqcd1, Cnot9	NM_021383, NP_067358, XM_006496171, XP_006496234	AAF61701, AAH50898, AAH51948, AF221849, AK005025, AK011335, BAB23752, BC034663, BC050898, BC051948, BY705231, EDL00329, EDL00330, NM_021383, NP_067358, Q9JKY0, XM_006496171, XP_006496234
ENSMUSG00000026173	0.595882192654936	-0.811645326313069	2.6232284751834	-0.309407028015859	0.757011924929083	NA	Plcd4	18802	phospholipase C, delta 4	4921507K24Rik, Plcd4	NM_001081456, NM_148937, NP_001074925, NP_683739, XM_006495783, XM_006495784, XM_006495785, XM_006495786, XM_006495787, XM_006495788, XM_006495789, XM_006495790, XM_017319345, XM_017319346, XP_006495846, XP_006495847, XP_006495848, XP_006495849, XP_006495850, XP_006495851, XP_006495852, XP_006495853, XP_017174834, XP_017174835, XR_001783207, XR_001783208, XR_373244, XR_865222	AAH66156, AAK61537, AK014836, AK016945, AK029561, AK039149, AK140231, AY033991, BAB30513, BAC30256, BAE24292, BC066156, EDL00331, EDL00332, EDL00333, NM_001081456, NM_148937, NP_001074925, NP_683739, Q8K3R3, XM_006495783, XM_006495784, XM_006495785, XM_006495786, XM_006495787, XM_006495788, XM_006495789, XM_006495790, XM_017319345, XM_017319346, XP_006495846, XP_006495847, XP_006495848, XP_006495…
ENSMUSG00000026135	476.625937526573	-0.0734596510312701	0.112994701037385	-0.650115893549427	0.515617363605232	0.680782109944765	Zfp142	77264	zinc finger protein 142	9330177B18Rik, BB154236, mKIAA0236, Zfp142	NM_001310668, NM_029888, NP_001297597, NP_084164, XM_006496318, XM_006496319, XM_006496320, XM_006496321, XP_006496381, XP_006496382, XP_006496383, XP_006496384	AAH60118, AAK56117, AAK56118, AB093218, AF332091, AF332092, AK020384, AK052201, AK052359, AK132550, AK153768, AK155577, BAB32089, BAC34881, BAC34956, BAC41402, BAE21230, BC060118, CO040771, EDL00334, EDL00336, NM_001310668, NM_029888, NP_001297597, NP_084164, XM_006496318, XM_006496319, XM_006496320, XM_006496321, XP_006496381, XP_006496382, XP_006496383, XP_006496384
ENSMUSG00000093155	0	NA	NA	NA	NA	NA	NA	NA	NA	NA	NA	NA
ENSMUSG00000026172	256.636341091465	-0.598806399213831	0.14204159533306	-4.21571158652326	2.48991813897436e-05	0.000139894084913428	Bcs1l	66821	BCS1-like (yeast)	9130022O19Rik, Bcs1l	NM_001305652, NM_025784, NP_001292581, NP_080060, XR_001785495	AAH19781, AK012324, AK078925, AK079385, AK212348, AK216891, AW489767, BAB28162, BAC37464, BAC37629, BC019781, BY265931, EDL00338, EDL00339, NM_001305652, NM_025784, NP_001292581, NP_080060, Q9CZP5, XR_001785495
ENSMUSG00000026171	503.408621897648	1.13005511752859	0.110095719463564	10.2642965869584	1.0206205631531e-24	2.89493434062043e-23	Rnf25	57751	ring finger protein 25	0610009H16Rik, AO7, Rnf25	NM_001305230, NM_021313, NP_001292159, NP_067288, XM_006496170, XP_006496233	AAD48057, AAH22715, AAH48821, AF171060, AI846292, AK002399, AK011171, AK019236, AK054546, AK171752, AV000761, BAB22071, BAB27445, BAB31618, BAE42650, BC022715, BC037100, BC048821, BE853767, BG081026, BP774070, EDL00340, EDL00341, NM_001305230, NM_021313, NP_001292159, NP_067288, Q9QZR0, XM_006496170, XP_006496233
ENSMUSG00000033276	83.621735961865	-0.327946064579797	0.211807562938835	-1.54832084383361	0.121545068455261	0.244063362547619	Stk36	269209	serine/threonine kinase 36	1700112N14Rik, B930045J24, FU, Fused, mKIAA1278, Stk36	NM_175031, NP_778196, XM_006496039, XP_006496102	AAH43103, AAH58698, AK007188, AK029842, AK047284, AK086716, AK173142, AV271494, BAB24890, BAC39728, BAD32420, BC043103, BC049721, BC058698, BC061470, CK633987, EDL00342, EDL00343, EDL00344, EDL00345, EDL00346, NM_175031, NP_778196, Q69ZM6, XM_006496039, XP_006496102
ENSMUSG00000033257	569.069325681155	0.562774139615053	0.461481995779776	1.21949316498062	0.222657068522108	0.383999660124303	Ttll4	67534	tubulin tyrosine ligase-like family, member 4	4632407P03Rik, AI451681, mKIAA0173, Ttll4	NM_001014974, NP_001014974, XM_006496224, XM_006496225, XP_006496287, XP_006496288	AAH44790, AAH85151, AK014557, AK019866, AK129075, AM690747, BAC97885, BC044790, BC049820, BC085151, CAM84324, EDL00347, NM_001014974, NP_001014974, Q80UG8, XM_006496224, XM_006496225, XP_006496287, XP_006496288
ENSMUSG00000026170	4.57613266640031	-0.556232145166244	1.00480674183909	-0.553571270977119	0.579872291972912	0.733969102778403	Cyp27a1	104086	cytochrome P450, family 27, subfamily a, polypeptide 1	1300013A03Rik, Cyp27, Cyp27a1	NM_024264, NP_077226, XM_006495607, XP_006495670	AAH02183, AAH55028, AK004977, AK162925, BAB23713, BC002183, BC055028, CV560359, EDL00348, NM_024264, NP_077226, Q9DBG1, XM_006495607, XP_006495670
ENSMUSG00000006542	3.31370234627535	0.700078251167243	0.898570458190165	0.7791022337606	0.435919494403362	0.612937372545907	Prkag3	241113	protein kinase, AMP-activated, gamma 3 non-catalytic subunit	AMPKg3L, AMPKg3S, Amkg3, Ampkg3, Prkag3	NM_153744, NM_153745, NP_714966, XM_006495988, XM_006495989, XP_006496051, XP_006496052	AAI16750, AAI16778, AAN47137, AAN47138, AAP22981, AF525500, AF525501, AK036585, BAC29492, BC116749, BC116777, BX637099, EDL00349, EDL00350, NM_153744, NM_153745, NP_714966, Q8BGM7, XM_006495988, XM_006495989, XP_006496051, XP_006496052
ENSMUSG00000098351	0	NA	NA	NA	NA	NA	NA	NA	NA	NA	NA	NA
ENSMUSG00000033227	1.28011628040144	-0.35696811937279	2.37652016356568	-0.150206223723851	0.880601915783914	NA	Wnt6	22420	wingless-type MMTV integration site family, member 6	AA409270, Wnt-6, Wnt6	NM_009526, NP_033552, XM_006495887, XM_006495888, XM_006495889, XP_006495950, XP_006495951, XP_006495952	AAA40569, AAH48700, AK133954, AV303464, BAE21949, BC048700, CAI38666, EDL00351, M89800, NM_009526, NP_033552, P22727, XM_006495887, XM_006495888, XM_006495889, XP_006495950, XP_006495951, XP_006495952
ENSMUSG00000099472	0	NA	NA	NA	NA	NA	NA	NA	NA	NA	NA	NA
ENSMUSG00000026167	4.98061016559355	2.66526856437732	0.950059107718425	2.80537131082084	0.00502586460196923	0.0169920040330648	Wnt10a	22409	wingless-type MMTV integration site family, member 10A	Wnt10a	NM_009518, NP_033544	AAB08085, AAH14737, AK013836, BAB29012, BC014737, CAI38673, EDL00352, NM_009518, NP_033544, P70701, U61969
ENSMUSG00000089964	0	NA	NA	NA	NA	NA	NA	NA	NA	NA	NA	NA
ENSMUSG00000090071	0.764693007511709	-1.77068150519934	2.30072680561034	-0.769618322732417	0.44152633290393	NA	Cdk5r2	12570	cyclin-dependent kinase 5, regulatory subunit 2 (p39)	B230310J22Rik, p39, Cdk5r2	NM_009872, NP_034002	AAB69709, AAC53595, AAF14854, AAI00715, AAI00716, AK080815, BB622496, BC100712, BC100714, BC100715, BC103550, EDL00353, NM_009872, NP_034002, O35926
ENSMUSG00000055197	0	NA	NA	NA	NA	NA	Fev	260298	FEV (ETS oncogene family)	Pet-1, Pet1, mPet-1, Fev	NM_153111, NP_694751, XM_017320802, XP_017176291	AAI38436, AAI38437, AAL13055, AAL13056, AY049085, BC138435, BC138436, BC145276, EDL00354, NM_153111, NP_694751, Q8QZW2, XM_017320802, XP_017176291
ENSMUSG00000006546	0	NA	NA	NA	NA	NA	Cryba2	12958	crystallin, beta A2	E130107M19Rik, Cryba2	NM_021541, NP_067516, XM_006495656, XP_006495719	AAH52746, AAH56989, AAN78172, AJ272227, AK021374, AY160973, BAB32389, BC052746, BC056989, CAB75585, CF740624, EDL00355, NM_021541, NP_067516, Q9JJV1, XM_006495656, XP_006495719
ENSMUSG00000065616	0	NA	NA	NA	NA	NA	Mir375	723900	microRNA 375	Mirn375, mir-375, mmu-mir-375, Mir375	NR_029876	LM608710, NR_029876
ENSMUSG00000047021	0	NA	NA	NA	NA	NA	Cfap65	241116	cilia and flagella associated protein 65	A230051F10, B230363K08Rik, Ccdc108, Cfap65	NM_001039495, NM_172848, NP_001034584, XM_006495990, XM_006495991, XM_006495992, XM_006495993, XM_006495994, XM_006495995, XM_006495997, XM_011238524, XP_006496053, XP_006496054, XP_006496055, XP_006496056, XP_006496057, XP_006496058, XP_006496060, XP_011236826, XR_001784603, XR_001784604, XR_373253, XR_865252	AAI50940, AK038623, AK046272, AK133278, BAC30068, BAC32665, BAE21590, BC150939, EDL00358, NM_001039495, NM_172848, NP_001034584, Q3V0B4, XM_006495990, XM_006495991, XM_006495992, XM_006495993, XM_006495994, XM_006495995, XM_006495997, XM_011238524, XP_006496053, XP_006496054, XP_006496055, XP_006496056, XP_006496057, XP_006496058, XP_006496060, XP_011236826, XR_001784603, XR_001784604, XR_373253,…
ENSMUSG00000089653	0	NA	NA	NA	NA	NA	NA	NA	NA	NA	NA	NA
ENSMUSG00000006538	1.61252584296841	0.86901313005521	1.56333252397683	0.555872225983376	0.578298206199551	0.732354928380406	Ihh	16147	Indian hedgehog	HHG-2, Ihh	NM_001313683, NM_010544, NP_001300612, NP_034674	AAB49692, AAH46984, AI323361, AK090147, AK144322, BAE25832, BC046984, CAA53923, EDL00359, NM_001313683, NM_010544, NP_001300612, NP_034674, P97812, U85610, X76291
ENSMUSG00000103145	0	NA	NA	NA	NA	NA	NA	NA	NA	NA	NA	NA
ENSMUSG00000026162	47.8990973223481	0.259041083647478	0.390087516733762	0.664058890723939	0.506652619959943	0.673391498506531	Nhej1	75570	nonhomologous end-joining factor 1	1700029B21Rik, XLF, cernunnos, Nhej1	NM_029342, NP_083618	AAH06063, AAI07253, AAI07254, AAI32360, AAI32362, AK006481, AV512639, BAB24611, BC006063, BC107252, BC107253, BC132359, BC132361, BQ554252, BY095373, BY432477, BY590311, EDL00360, EDL00361, EDL00362, EDL00363, NM_029342, NP_083618, Q3KNJ2
ENSMUSG00000026205	2.83839757541855	-2.70537753066819	1.34581628566902	-2.01021310224621	0.0444086392761822	0.109342035467862	Slc23a3	22626	solute carrier family 23 (nucleobase transporters), member 3	SVCT3, Yspl1, Slc23a3	NM_194333, NP_919314, XM_006496479, XM_006496480, XM_006496481, XP_006496542, XP_006496543, XP_006496544, XR_373540	AAA92292, AAA92293, AAA92294, AAA92295, AAH94893, AAI17791, AAI17792, BC094893, BC117790, BC117791, CJ065822, EDL00364, NM_194333, NP_919314, Q60850, U25739, XM_006496479, XM_006496480, XM_006496481, XP_006496542, XP_006496543, XP_006496544, XR_373540
ENSMUSG00000033159	1042.35555111601	0.328879592114083	0.0878300960478559	3.74449769398962	0.000180755037077035	0.000871718202313823	Cnppd1	69171	cyclin Pas1/PHO80 domain containing 1	1810031K17Rik, AU043960, Cnppd1	NM_001356264, NM_026977, NP_001343193, NP_081253, XM_006496540, XM_006496541, XM_006496542, XP_006496603, XP_006496604, XP_006496605	AAH13714, AAH28815, AK007667, AK029090, AK080437, AK145962, AK159252, AK169779, AK177396, AK177413, AK180897, AK181449, AK183285, AK187356, AK188612, AK193333, AK199117, AK200010, AK200521, AK204709, AK209717, AK209810, AK210191, AK210625, AK212946, BAB25174, BAC26289, BAE26787, BAE34933, BAE41361, BC013714, BC028815, BE987844, CA562223, EDL00365, NM_001356264, NM_026977, NP_001343193, NP_081253,…
ENSMUSG00000049339	535.331435477996	0.0314017346480256	0.0710133739976166	0.442194658277742	0.65834835117654	0.793661226729446	Retreg2	227298	reticulophagy regulator family member 2	Fam134a, Retreg2	NM_001305231, NM_001305232, NM_170755, NP_001292160, NP_001292161, NP_739561	AA166220, AAH26519, AAH38286, AAH70406, AK034667, AK152268, AK158940, AK160400, AK165957, AK172093, AK181203, AK185264, AK189209, AK191491, AK200447, AK202961, AK208065, AK210282, AK210397, AK210767, AK218481, AK218799, BAC28789, BAE35769, BAE38485, BAE42822, BC026519, BC038286, BC070406, BY261213, EDL00366, EDL00367, EDL00368, NM_001305231, NM_001305232, NM_170755, NP_001292160, NP_001292161, NP…
ENSMUSG00000026197	166.523785892846	-0.14230043513931	0.180861286338843	-0.786793227118325	0.431402918922622	0.608819536941358	Zfand2b	68818	zinc finger, AN1 type domain 2B	1110060O18Rik, C81256, Zfand2b	NM_001159905, NM_001159906, NM_026846, NP_001153377, NP_001153378, NP_081122	AAH11495, AK004332, AK151430, BAB23266, BAE30394, BC011495, BX633014, BY197482, CX217579, EDL00369, EDL00370, EDL00371, EDL00372, NM_001159905, NM_001159906, NM_026846, NP_001153377, NP_001153378, NP_081122, Q91X58
ENSMUSG00000026198	4.28929745806779	-0.974304165379645	0.95684721699855	-1.01824423802564	0.308561900917729	0.484055267881675	Abcb6	74104	ATP-binding cassette, sub-family B (MDR/TAP), member 6	1200005B17Rik, Abcb6	NM_023732, NP_076221, XM_006496552, XP_006496615	AAC05261, AAH06634, AF045562, AI843102, AK004605, AK040323, AK150853, AK151165, AK152584, AK164003, AK168642, AK195614, AK200467, AK200865, AK208919, AK210369, AK211025, AK212610, AK217592, AK218549, BAB23404, BAE29909, BAE30168, BAE31334, BAE40501, BC006634, EDL00373, NM_023732, NP_076221, Q9DC29, XM_006496552, XP_006496615
ENSMUSG00000099519	0.0957561759047967	-0.56926805956927	3.04070140329634	-0.187216034745188	0.851491253202559	NA	NA	NA	NA	NA	NA	NA
ENSMUSG00000033124	556.272537133489	-0.089891843177015	0.0916430264707892	-0.980891254237087	0.326646370777437	0.504367280288578	Atg9a	245860	autophagy related 9A	AU019532, Apg9l1, Atg9, Atg9l1, Atg9a	NM_001003917, NM_001288612, NM_001288613, NP_001003917, NP_001275541, NP_001275542, NR_109938, XM_011238687, XM_011238688, XM_011238689, XM_011238690, XP_011236989, XP_011236990, XP_011236991, XP_011236992	AAH34139, AAH79884, AK043624, AK195501, AK203199, AK205404, AK210178, AM085510, AU019532, BAC31599, BC034139, BC056488, BC079884, BC082307, BK004020, CAJ30208, DAA05201, EDL00374, EDL00375, NM_001003917, NM_001288612, NM_001288613, NP_001003917, NP_001275541, NP_001275542, NR_109938, Q68FE2, XM_011238687, XM_011238688, XM_011238689, XM_011238690, XP_011236989, XP_011236990, XP_011236991, XP_01123…
ENSMUSG00000026199	229.009467974817	-0.107664284502157	0.118249715017013	-0.91048240147274	0.362568158626041	0.542804353087541	Ankzf1	52231	ankyrin repeat and zinc finger domain containing 1	1300008P06Rik, 2810025E10Rik, D1Ertd161e, Ankzf1	NM_001267620, NM_026187, NP_001254549, NP_080463, NR_051998, NR_051999, XM_006496507, XM_006496508, XM_011238696, XP_006496570, XP_006496571, XP_011236998	AAH51449, AAH57896, AAI50880, AI425962, AK004948, AK012672, AK012809, AK084573, AK147915, AK156255, AK157405, AK171346, AK178049, AK183698, AK194161, AK207603, AK208640, AK216135, AW536302, BAB28398, BAE33643, BC039910, BC051449, BC057896, BC071240, BC150879, BU054541, BU755641, CN717456, CX232548, DV062487, EDL00379, NM_001267620, NM_026187, NP_001254549, NP_080463, NR_051998, NR_051999, Q80UU1,…
ENSMUSG00000026200	297.351549961786	-0.0344375069123282	0.111614337982378	-0.308540170867342	0.757671338212013	0.860935664011191	Glb1l	74577	galactosidase, beta 1-like	4833408P15Rik, Glb1l	NM_029010, NP_083286, XM_006496553, XM_006496554, XM_006496555, XM_011238713, XM_017312537, XM_017312546, XP_006496616, XP_006496617, XP_006496618, XP_011237015, XP_017168026, XP_017168035, XR_001778395, XR_001778396, XR_373546, XR_373547	AAH21773, AK014667, AK029925, AK030992, AK170689, AK178874, AK180199, AK186871, BAB29494, BAC26681, BC021773, BY275381, EDL00382, NM_029010, NP_083286, Q8VC60, XM_006496553, XM_006496554, XM_006496555, XM_011238713, XM_017312537, XM_017312546, XP_006496616, XP_006496617, XP_006496618, XP_011237015, XP_017168026, XP_017168035, XR_001778395, XR_001778396, XR_373546, XR_373547
ENSMUSG00000099204	0	NA	NA	NA	NA	NA	NA	NA	NA	NA	NA	NA
ENSMUSG00000026201	490.380183044216	0.0140260010063096	0.124044030720517	0.113072760735351	0.909972870253609	0.952664593276573	Stk16	20872	serine/threonine kinase 16	EDPK, Krct, MPSK, PKL12, TSF-1, Stk16	NM_001277992, NM_011494, NP_001264921, NP_035624, NR_102731, XM_006496461, XM_006496462, XP_006496524, XP_006496525	AA183397, AAC98502, AAD02811, AAH05703, AAH28999, AB017197, AB022179, AF062076, AF089869, AJ005790, AK030404, AK032162, AK149539, AK156554, AK177618, AK179125, AK180891, AK181414, AK182583, AK188201, AK209312, AK212366, AK215708, AK216756, BAA74457, BAA89499, BAA89662, BAC26947, BAC27732, BAE28946, BC005703, BC028999, BY198855, BY237826, CAA06699, CB203046, CX200029, DQ544387, EDL00383, EDL00384,…
ENSMUSG00000026202	532.479952085635	0.976804665840764	0.177618790286184	5.49944442402131	3.8098976344934e-08	3.33661711349009e-07	Tuba4a	22145	tubulin, alpha 4A	M[a]4, Tuba4, Tuba4a	NM_001313723, NM_001313724, NM_009447, NP_001300652, NP_001300653, NP_033473, XM_006496478, XP_006496541	AAA40502, AAH19959, AK002427, AK078355, AK158934, BAB22094, BAC37234, BAE34732, BC019959, CK620957, EDL00387, EDL00388, K03466, M13444, NM_001313723, NM_001313724, NM_009447, NP_001300652, NP_001300653, NP_033473, P68368, XM_006496478, XP_006496541
ENSMUSG00000096094	0	NA	NA	NA	NA	NA	A630095N17Rik	381272	RIKEN cDNA A630095N17 gene	Gm1624, A630095N17Rik	NM_001243090, NM_001243091, NP_001230019, NP_001230020, XM_006496500, XP_006496563	AK080399, NM_001243090, NM_001243091, NP_001230019, NP_001230020, XM_006496500, XP_006496563
ENSMUSG00000026203	986.30704901947	0.229715031049612	0.127311114986605	1.80435958850711	0.0711749538866823	0.160115776228918	Dnajb2	56812	DnaJ heat shock protein family (Hsp40) member B2	2700059H22Rik, Dnajb10, Hsj1, mDj8, Dnajb2	NM_001159883, NM_001159884, NM_001159885, NM_020266, NM_178055, NP_001153355, NP_001153356, NP_001153357, NP_064662, NP_835156, XM_006496511, XP_006496574, XR_001785224	AAH11090, AB028858, AK076061, AK156083, AK171494, BAA88306, BAC36155, BAE33579, BAE42490, BC011090, BC085162, BF467509, BY073498, BY092620, CJ174452, EDL00390, EDL00391, EDL00392, NM_001159883, NM_001159884, NM_001159885, NM_020266, NM_178055, NP_001153355, NP_001153356, NP_001153357, NP_064662, NP_835156, Q9QYI5, XM_006496511, XP_006496574, XR_001785224
ENSMUSG00000026204	3794.28895837688	0.46664254616319	0.0704193468478529	6.62662417433964	3.43450572670537e-11	4.19982631394877e-10	Ptprn	19275	protein tyrosine phosphatase, receptor type, N	IA-2, mIA-A, mKIAA4064, Ptprn	NM_001359281, NM_008985, NP_001346210, NP_033011, XM_006496444, XM_006496445, XM_011238677, XM_011238678, XP_006496507, XP_006496508, XP_011236979, XP_011236980	AAA52102, AAH64020, AAH68165, AAK07090, AAK56111, AAK56112, ABI30217, AF332083, AF332084, AK041296, AK076223, AK139398, AK163141, AK220467, BAD90494, BAE23994, BB869850, BC064020, BC068165, BM950464, CAA52453, CAA80595, DQ832283, EDL00393, NM_001359281, NM_008985, NP_001346210, NP_033011, Q60673, U11812, X74438, XM_006496444, XM_006496445, XM_011238677, XM_011238678, XP_006496507, XP_006496508, X…
ENSMUSG00000101840	0	NA	NA	NA	NA	NA	NA	NA	NA	NA	NA	NA
ENSMUSG00000033061	0	NA	NA	NA	NA	NA	Resp18	19711	regulated endocrine-specific protein 18	AI851012, Resp18	NM_009049, NP_033075, NR_138251, XR_373538	AAA67425, AAH27535, ACM69338, AI838995, AK012477, AK019440, BAB31720, BAC25369, BC027535, BU604530, EDL00394, EDL00395, FJ621497, L34214, NM_009049, NP_033075, NR_138251, P47939, XR_373538
ENSMUSG00000100556	0	NA	NA	NA	NA	NA	NA	NA	NA	NA	NA	NA
ENSMUSG00000026209	807.885736934517	-0.647955049799816	0.0910091590710403	-7.11966857417101	1.08186893760153e-12	1.51394573473574e-11	Dnpep	13437	aspartyl aminopeptidase	AA407814, Dnpep	NM_001110831, NM_016878, NP_001104301, NP_058574, XM_006496405, XM_006496406, XP_006496468, XP_006496469	AAD01212, AAH92232, AF005051, AK038646, AK052001, AK160084, AK166276, AK182346, AK182360, AK188536, AK188773, AK208235, AK209838, AK213377, AK215853, BAC30079, BAC34830, BAE35615, BAE38675, BC092232, BY197391, EDL00396, EDL00397, EDL00398, EDL00399, EDL00400, EDL00401, NM_001110831, NM_016878, NP_001104301, NP_058574, Q9Z2W0, XM_006496405, XM_006496406, XP_006496468, XP_006496469
ENSMUSG00000026208	174.540719099329	-0.390256665998097	0.189039562034457	-2.0644179546235	0.0389781055735867	0.0986561425200275	Des	13346	desmin	Des	NM_010043, NP_034173	AAH31760, AK131922, AK132391, BAE20872, BAE21141, BC031760, CAA79330, CAB93654, EDL00402, L22550, NM_010043, NP_034173, P31001
ENSMUSG00000085653	0.292528614136422	-1.11743495048186	3.02940287445774	-0.368863104971432	0.712229765071784	NA	Gm15179	100503248	predicted gene 15179	Gm15179	NR_037976	AK039780, NR_037976
ENSMUSG00000026207	369.910480197373	-0.522225474081205	0.142711390256954	-3.65931179803469	0.000252893491439466	0.00118384126555618	Speg	11790	SPEG complex locus	AW125581, Apeg1, BPEG, D1Bwg1450e, SPEGalpha, SPEGbeta, mKIAA1297, Speg	NM_001085370, NM_001085371, NM_001173477, NM_007463, NP_001078839, NP_001078840, NP_001166948, NP_031489, XM_006496400, XM_006496401, XM_006496402, XM_006496403, XM_006496404, XM_011238643, XM_011238644, XM_011238645, XM_011238646, XM_011238647, XM_011238648, XM_011238649, XM_011238650, XM_011238651, XM_017312276, XM_017322354, XM_017322375, XP_006496463, XP_006496464, XP_006496465, XP_006496466,…	AAC52666, AAG34791, AAH48698, AAH62643, AF215896, AK035543, AK122488, AK147475, AK164360, AK180749, AK191886, AK199080, AK203663, AK208635, AK219037, BAC29098, BAC65770, BAE37758, BC048698, BC062643, BX526543, BY034731, BY347209, CK622939, EDL00404, EDL00405, NM_001085370, NM_001085371, NM_001173477, NM_007463, NP_001078839, NP_001078840, NP_001166948, NP_031489, Q62407, U57098, XM_006496400, XM_…
ENSMUSG00000086053	0	NA	NA	NA	NA	NA	NA	NA	NA	NA	NA	NA
ENSMUSG00000033021	545.142670042726	-0.247777330247418	0.175829993796716	-1.4091869361827	0.158779899600011	0.29874522255336	Gmppa	69080	GDP-mannose pyrophosphorylase A	1810012N01Rik, Gmppa	NM_001357169, NM_001357170, NM_001357171, NM_133708, NP_001344098, NP_001344099, NP_001344100, NP_598469, XM_006496531, XM_006496532, XM_006496535, XM_006496536, XM_006496537, XM_006496538, XM_011238708, XP_006496594, XP_006496595, XP_006496598, XP_006496599, XP_006496600, XP_006496601, XP_011237010	AAH08116, AK007463, AK144311, AK150473, AK182835, AK184824, AK186320, AK188808, AK189202, AK189243, AK189514, AK190069, AK198052, AK198797, AK206464, AK206503, AK209171, AK210576, AK215045, BAE25827, BAE29590, BC008116, BY063474, BY658524, EDL00406, EDL00407, EDL00408, EDL00409, NM_001357169, NM_001357170, NM_001357171, NM_133708, NP_001344098, NP_001344099, NP_001344100, NP_598469, Q922H4, XM_00…
ENSMUSG00000033007	0	NA	NA	NA	NA	NA	Asic4	241118	acid-sensing (proton-gated) ion channel family member 4	Accn4, BNAC4, Asic4	NM_183022, NP_898843	AAH46481, AAH55772, BB621654, BC046481, BC055772, BY652580, EDL00410, NM_183022, NP_898843, Q7TNS7
ENSMUSG00000102605	0.202216590706687	-0.996761885192925	3.03285950205979	-0.328654157739904	0.742417107899119	NA	NA	NA	NA	NA	NA	NA
ENSMUSG00000032997	2133.02141282294	-0.0676187805494527	0.117510115818127	-0.57542944348815	0.565000895969847	0.72097965878585	Chpf	74241	chondroitin polymerizing factor	1700028N03Rik, AI414328, D1Bwg1363e, Chpf	NM_001001565, NM_001001566, NP_001001565, NP_001001566	AAH71273, AK006466, AK155424, AK160734, AK177663, AK177810, AK182710, AK184243, AK184573, AK186551, AK187637, AK188083, AK188780, AK190649, AK191336, AK192332, AK192941, AK193234, AK204767, BB651806, BB869550, BC030889, BC057050, BC060598, BC071273, EDL00411, EDL00412, EDL00413, NM_001001565, NM_001001566, NP_001001565, NP_001001566, Q6IQX7
ENSMUSG00000026211	328.055716692717	0.171253243265597	0.129187408424499	1.32561869112563	0.184966031885088	0.334182979624746	Obsl1	98733	obscurin-like 1	AW822216, Obsl1	NM_001310679, NM_178884, NP_001297608, NP_849215, XM_006496583, XM_006496585, XM_017313058, XM_017313059, XP_006496646, XP_006496648, XP_017168547, XP_017168548, XR_373548	AAH51643, AK029863, AK031074, AK034852, AK048144, AK080818, AK122340, AK162473, AK202760, AK210724, BAC27241, BAC28854, BAC33256, BAC65622, BAE36938, BB620298, BC025848, BC051643, BC056205, BE988113, BI133287, BQ033268, BQ770422, BX512756, BY730281, CA750706, D3YYU8, EDL00416, EDL00417, EDL00418, EDL00419, EDL00420, EDL00421, NM_001310679, NM_178884, NP_001297608, NP_849215, XM_006496583, XM_0064…
ENSMUSG00000051703	25.2913631478087	0.15706602524351	0.423099945221907	0.371226768089352	0.71046863726489	0.828574149269063	Tmem198	319998	transmembrane protein 198	A230078I05Rik, Tmem198-1, Tmem198a, Tmem198	NM_177056, NP_796030	AAH59868, AK038957, AK082334, AK158863, BAC30183, BAC38470, BAE34699, BC042776, BC046546, BC059868, CJ147397, EDL00414, EDL00415, NM_177056, NP_796030, Q8BG75
ENSMUSG00000032968	11.7799957721229	-0.387638145523185	0.536215348299601	-0.722915050366292	0.46973207641989	0.642246346913227	Inha	16322	inhibin alpha	AW555078, Inha	NM_001329843, NM_010564, NP_001316772, NP_034694, XM_011238675, XP_011236977	AAA39314, AAH56627, AW046749, BC056627, CAA39424, CAA49324, CX211461, EDL00422, NM_001329843, NM_010564, NP_001316772, NP_034694, Q04997, X55957, X69618, XM_011238675, XP_011236977
ENSMUSG00000082745	0	NA	NA	NA	NA	NA	NA	NA	NA	NA	NA	NA
ENSMUSG00000026213	245.310276040574	0.349236702030638	0.120673043306738	2.89407387483313	0.00380278681023034	0.0133127030389606	Stk11ip	71728	serine/threonine kinase 11 interacting protein	1200014D22Rik, BB131189, LIP1, LKB1IP, Stk11ip	NM_027886, NP_082162	AAH61635, AI853947, AK004757, AK156122, AK165911, AK171989, AK179705, AK190369, AK190662, AK193002, AK194660, AK195907, AK209763, AK209990, AK210261, AK213443, AK214065, AK216224, BAB23538, BAE33593, BAE42762, BC035530, BC042403, BC061635, CJ147230, EDL00423, EDL00424, EDL00425, NM_027886, NP_082162, Q3TAA7
ENSMUSG00000082059	0	NA	NA	NA	NA	NA	NA	NA	NA	NA	NA	NA
ENSMUSG00000006576	381.033815956357	-0.394248445436843	0.134048386658802	-2.94109056635151	0.00327058894144366	0.0116746576334994	Slc4a3	20536	solute carrier family 4 (anion exchanger), member 3	A930038D23Rik, Ae3, Slc4a3	NM_001357149, NM_001357150, NM_009208, NP_001344078, NP_001344079, NP_033234, XM_006496449, XM_006496450, XM_006496451, XM_006496452, XM_006496453, XM_006496454, XM_006496455, XM_006496456, XM_006496457, XM_006496458, XM_011238679, XP_006496512, XP_006496513, XP_006496514, XP_006496515, XP_006496516, XP_006496517, XP_006496518, XP_006496519, XP_006496520, XP_006496521, XP_011236981	AAA37184, AAB30140, AAG25582, AAG25583, AAH80271, AK020943, AK045583, AK147218, AK161240, BAB32262, BAC32423, BC066086, BC080271, BY276474, EDL00426, M28383, NM_001357149, NM_001357150, NM_009208, NP_001344078, NP_001344079, NP_033234, P16283, S69314, XM_006496449, XM_006496450, XM_006496451, XM_006496452, XM_006496453, XM_006496454, XM_006496455, XM_006496456, XM_006496457, XM_006496458, XM_0112…
ENSMUSG00000083244	0	NA	NA	NA	NA	NA	NA	NA	NA	NA	NA	NA
ENSMUSG00000082528	0	NA	NA	NA	NA	NA	NA	NA	NA	NA	NA	NA
ENSMUSG00000082012	0.058597147684104	-0.285712378523584	3.04143303031929	-0.0939400524934753	0.925156777209369	NA	NA	NA	NA	NA	NA	NA
ENSMUSG00000099996	0	NA	NA	NA	NA	NA	NA	NA	NA	NA	NA	NA
ENSMUSG00000101763	0	NA	NA	NA	NA	NA	NA	NA	NA	NA	NA	NA
ENSMUSG00000100827	0	NA	NA	NA	NA	NA	NA	NA	NA	NA	NA	NA
ENSMUSG00000100553	0	NA	NA	NA	NA	NA	Gm17751	620079	predicted gene, 17751	Gm17751	NR_038012, NR_038013	AK054265, AK162144, NR_038012, NR_038013
ENSMUSG00000098611	0	NA	NA	NA	NA	NA	Mir6343	102465175	microRNA 6343	Gm27304, mmu-mir-6343, Mir6343	NR_105761	NR_105761
ENSMUSG00000100534	0	NA	NA	NA	NA	NA	NA	NA	NA	NA	NA	NA
ENSMUSG00000102904	0	NA	NA	NA	NA	NA	NA	NA	NA	NA	NA	NA
ENSMUSG00000089326	0	NA	NA	NA	NA	NA	NA	NA	NA	NA	NA	NA
ENSMUSG00000026235	700.634738488872	-0.546267128158469	0.0980174924700906	-5.57315959011254	2.5016020829899e-08	2.237984785343e-07	Epha4	13838	Eph receptor A4	2900005C20Rik, AI385584, Cek8, Hek8, Sek, Sek1, Tyro1, rb, Epha4	NM_007936, NP_031962, XM_006496407, XM_006496408, XP_006496470, XP_006496471	AAB25836, AAH04782, AAH52164, AK013481, AK028509, AK132203, AK147698, BAE21030, BAE28081, BC004782, BC052164, CAA40517, CAA46268, EDL00429, NM_007936, NP_031962, Q03137, S57168, X57241, X65138, XM_006496407, XM_006496408, XP_006496470, XP_006496471
ENSMUSG00000099141	0	NA	NA	NA	NA	NA	Mir6352	102465180	microRNA 6352	Gm27481, mmu-mir-6352, Mir6352	NR_105770	NR_105770
ENSMUSG00000101849	0.730109478772222	-2.73546498674035	2.08102239163627	-1.3144812846485	0.18868429217691	NA	NA	NA	NA	NA	NA	NA
ENSMUSG00000101506	0	NA	NA	NA	NA	NA	NA	NA	NA	NA	NA	NA
ENSMUSG00000065215	0	NA	NA	NA	NA	NA	NA	NA	NA	NA	NA	NA
ENSMUSG00000102052	0	NA	NA	NA	NA	NA	NA	NA	NA	NA	NA	NA
ENSMUSG00000004872	23.6665625613805	-0.110059668334267	0.419596943293127	-0.262298546482451	0.793091282546946	0.883315056369003	Pax3	18505	paired box 3	Pax-3, Sp, Splchl2, splotch, Pax3	NM_001159520, NM_008781, NP_001152992, NP_032807	AAB20359, AAB20360, AAH48699, AAW59420, AK012493, AK014337, AK044985, AK045018, AK048723, AK083424, AK144973, AK147919, AK148354, AK157760, AK178379, AK182746, AK183425, AK191274, AK198372, AK214220, AY743239, BAB28278, BAB29280, BAC32170, BAC32185, BAE28229, BAE28501, BAE34184, BC048699, CAA42008, EDL00430, NM_001159520, NM_008781, NP_001152992, NP_032807, P24610, S66429, S66433, X59358
ENSMUSG00000032908	0.16290453114766	0.833203426167154	3.03948070722456	0.274126900752062	0.783987101552776	NA	Sgpp2	433323	sphingosine-1-phosphate phosphotase 2	SPPase2, Spp2, Sgpp2	NM_001004173, NP_001004173, XM_006496506, XM_011238695, XM_017321596, XP_006496569, XP_011236997, XP_017177085, XR_373543, XR_373544	AAH49995, AAI47844, AAI47851, AK039702, AK081023, AK087798, AK140741, BC049995, BC147843, BC147850, BY234834, BY297240, CK389092, NM_001004173, NP_001004173, Q810K3, XM_006496506, XM_011238695, XM_017321596, XP_006496569, XP_011236997, XP_017177085, XR_373543, XR_373544
ENSMUSG00000099561	0	NA	NA	NA	NA	NA	NA	NA	NA	NA	NA	NA
ENSMUSG00000102945	0	NA	NA	NA	NA	NA	NA	NA	NA	NA	NA	NA
ENSMUSG00000026245	2071.42606874506	0.266370019967205	0.0921703269552016	2.88997586063323	0.00385271409669111	0.0134636208833494	Farsb	23874	phenylalanyl-tRNA synthetase, beta subunit	C76708, Farsa, Farsl, Farslb, Frsb, Farsb	NM_001278075, NM_011811, NP_001265004, NP_035941, NR_102757, NR_102758, XR_865550	AAD26855, AAH02313, AAH16428, AF123263, AK010271, AK012154, AK045432, AK076607, AK134799, AK165645, AK167945, AK168923, AK169621, AK184347, AK185465, AK187456, AK217307, BAB26810, BAB28064, BAC32363, BAC36412, BAE22290, BAE38313, BAE39948, BAE40736, BC002313, BC016428, BM212593, CN693684, EDL00433, EDL00434, EDL00435, EDL00436, NM_001278075, NM_011811, NP_001265004, NP_035941, NR_102757, NR_10275…
ENSMUSG00000101798	0	NA	NA	NA	NA	NA	NA	NA	NA	NA	NA	NA
ENSMUSG00000104018	5.97622222345161	0.804653644798741	1.03877011874648	0.774621478108888	0.438563362012458	0.615024192831068	NA	NA	NA	NA	NA	NA
ENSMUSG00000090486	0	NA	NA	NA	NA	NA	NA	NA	NA	NA	NA	NA
ENSMUSG00000012187	0.297619335510808	1.1508947111166	3.03089530660641	0.379721037743537	0.704152501972344	NA	Mogat1	68393	monoacylglycerol O-acyltransferase 1	0610030A14Rik, 1110064N14Rik, Dgat2l, Dgat2l1, MGAT1, WI1-2612I11.1, mDC2, Mogat1	NM_026713, NP_080989, XM_011238707, XM_017322281, XM_017322283, XM_017322285, XP_011237009, XP_017177770, XP_017177772, XP_017177774	AAI06136, AAK84177, AF384162, AK002693, AK004368, BAB22288, BAE43174, BC031920, BC106135, BE626067, CB601805, EDL00437, EDL00438, NM_026713, NP_080989, Q91ZV4, XM_011238707, XM_017322281, XM_017322283, XM_017322285, XP_011237009, XP_017177770, XP_017177772, XP_017177774
ENSMUSG00000099364	0.144544503755347	0.875417589999586	3.03723188712471	0.288228763075554	0.773171632832501	NA	NA	NA	NA	NA	NA	NA
ENSMUSG00000100562	0	NA	NA	NA	NA	NA	LOC108167629	108167629	uncharacterized LOC108167629	LOC108167629	XR_001779009	XR_001779009
ENSMUSG00000032883	876.101549121533	-0.245217892973592	0.069880161907971	-3.50912027502931	0.00044959154160811	0.00199525190052431	Acsl3	74205	acyl-CoA synthetase long-chain family member 3	2610510B12Rik, Acs3, C85929, Facl3, Pro2194, Acsl3	NM_001033606, NM_001136222, NM_028817, NP_001028778, NP_001129694, NP_083093	AAH31529, AK012088, AK046000, AK160839, AK161708, AK166723, AK195074, AK210873, AK215322, BAB28022, BAE36543, BC031529, BE982917, BG261533, CK379747, EDL00440, EDL00441, NM_001033606, NM_001136222, NM_028817, NP_001028778, NP_001129694, NP_083093, Q9CZW4
ENSMUSG00000079470	160.914992703271	-0.164952672838744	0.141343567275935	-1.16703346333914	0.24319685596249	0.408317441801421	Utp14b	195434	UTP14B small subunit processome component	4932411L21Rik, jsd, Utp14b	NM_001001981, NM_001136226, NP_001001981, NP_001129698	AAI41103, AAQ87009, AAQ87010, AK029972, AK046254, AY316161, AY316162, BAC32659, BC039778, BC141102, BM213836, CJ048800, NM_001001981, NM_001136226, NP_001001981, NP_001129698, Q6EJB6
ENSMUSG00000099377	0.171135720487792	-0.374095350751304	3.03670962356956	-0.123191018281019	0.901955837767637	NA	NA	NA	NA	NA	NA	NA
ENSMUSG00000099706	0	NA	NA	NA	NA	NA	Gm29536	102636764	predicted gene 29536	Gm29536	NR_151519, XR_373574	AK039521, NR_151519, XR_373574
ENSMUSG00000047330	499.371569078212	-0.456208950213953	0.130382081765247	-3.49901569324042	0.000466979095420685	0.00206487621845827	Kcne4	57814	potassium voltage-gated channel, Isk-related subfamily, gene 4	AW487937, MiRP3, Kcne4	NM_021342, NP_067317	AAD28091, AAH32920, AAH34849, AF076533, AK133469, BC032920, BC034849, BE948375, NM_021342, NP_067317, Q9WTW3
ENSMUSG00000101324	0.537850483881993	-2.19950833361856	3.01057935914005	-0.730593042478985	0.465027763004883	NA	NA	NA	NA	NA	NA	NA
ENSMUSG00000072978	0.153779673510925	-0.285710154298161	3.04143303031929	-0.0939393211851081	0.925157358140101	NA	NA	NA	NA	NA	NA	NA
ENSMUSG00000050711	33.3304423680943	-1.09643050287815	0.300275632853927	-3.65141351117065	0.000260800929732497	0.00121725077956978	Scg2	20254	secretogranin II	Chgc, SgII, Scg2	NM_001310680, NM_009129, NP_001297609, NP_033155	AAH48249, AK002953, BAB22476, BC014717, BC048249, BE863515, BI735349, CAA48727, CK619591, NM_001310680, NM_009129, NP_001297609, NP_033155, Q03517
ENSMUSG00000099562	0	NA	NA	NA	NA	NA	NA	NA	NA	NA	NA	NA
ENSMUSG00000077782	0	NA	NA	NA	NA	NA	NA	NA	NA	NA	NA	NA
ENSMUSG00000054702	42.322051857105	0.697680006955108	0.445961965037925	1.56443836392141	0.117714657138012	0.238096769699583	Ap1s3	252903	adaptor-related protein complex AP-1, sigma 3	1190009B22, Jr2, [s]3A, Ap1s3	NM_183027, NP_898848, XR_373542	AAH54111, AAH98237, AK028013, BC054111, BC098237, BF715142, BM899456, NM_183027, NP_898848, Q7TN05, XR_373542
ENSMUSG00000102235	0.0957561759047967	-0.56926805956927	3.04070140329634	-0.187216034745188	0.851491253202559	NA	NA	NA	NA	NA	NA	NA
ENSMUSG00000073643	1498.79052456557	0.191311830970912	0.0631097054059706	3.03141695465453	0.00243408867062356	0.00898088904885137	Wdfy1	69368	WD repeat and FYVE domain containing 1	1700013B03Rik, 1700120F24Rik, FENS-1, Jr1, WDF1, ZFYVE17, mKIAA1435, Wdfy1	NM_001111279, NM_027057, NP_001104749, NP_081333, XM_006496543, XM_017322386, XM_017322387, XP_006496606, XP_017177875, XP_017177876, XR_001785590	AAH25226, AK005937, AK007215, AK157204, AK159710, AK165554, AK187301, AK188663, AK190401, AK193130, AK198265, AK211510, AK219012, AK220391, BAB24325, BAD90445, BC025226, BE197290, BQ031098, E9Q4P1, EDL16271, NM_001111279, NM_027057, NP_001104749, NP_081333, XM_006496543, XM_017322386, XM_017322387, XP_006496606, XP_017177875, XP_017177876, XR_001785590
ENSMUSG00000104497	0.0478780879523983	-0.285712378523584	3.04143303031929	-0.0939400524934753	0.925156777209369	NA	NA	NA	NA	NA	NA	NA
ENSMUSG00000026248	281.200566610804	0.570832977122164	0.491519696048272	1.16136338322056	0.245494153358694	0.411038801283807	Mrpl44	69163	mitochondrial ribosomal protein L44	1810030E18Rik, 5730593H20Rik, AI463302, Mrpl44	NM_001081210, NP_001074679	AAH19727, AK007652, AK019986, AK146024, AK150537, AK151854, AK156814, BAB31953, BAE26840, BAE29642, BAE30743, BAE33863, BC019727, EDL16270, NM_001081210, NP_001074679, Q9CY73
ENSMUSG00000026249	2261.60746890292	-0.0509341170397382	0.058383016343013	-0.872413250122075	0.382982974648284	0.564224917611734	Serpine2	20720	serine (or cysteine) peptidase inhibitor, clade E, member 2	B230326M24Rik, PAI-1, PI-7, PI7, PN-1, Spi4, Serpine2	NM_009255, NP_033281, XM_006496459, XP_006496522	AAH10675, AK045954, AK047856, AK051332, AK159687, AK160700, AK164270, BAC32546, BAC33176, BAC34605, BAE35289, BC010675, BM899460, BY065983, CAA49777, CAA50285, CAJ18519, CT010311, EDL16267, EDL16268, EDL16269, NM_009255, NP_033281, Q07235, X70296, XM_006496459, XP_006496522
ENSMUSG00000067106	0.144602343741049	0.355480227475157	3.04143303031929	0.116879189491093	0.906955789490023	NA	NA	NA	NA	NA	NA	NA
ENSMUSG00000100397	0.590499947886378	0.445000936992602	1.89038846002173	0.235401848034709	0.813896851848688	NA	NA	NA	NA	NA	NA	NA
ENSMUSG00000099753	0	NA	NA	NA	NA	NA	NA	NA	NA	NA	NA	NA
ENSMUSG00000096297	0	NA	NA	NA	NA	NA	NA	NA	NA	NA	NA	NA
ENSMUSG00000102518	0	NA	NA	NA	NA	NA	NA	NA	NA	NA	NA	NA
ENSMUSG00000099552	0	NA	NA	NA	NA	NA	NA	NA	NA	NA	NA	NA
ENSMUSG00000043230	0.202216590706687	-0.996761885192925	3.03285950205979	-0.328654157739904	0.742417107899119	NA	Fam124b	241128	family with sequence similarity 124, member B	A830043J08Rik, Fam124b	NM_173425, NP_775601, XM_017320658, XP_017176147	AAI50873, AK043867, AV276683, BAC31685, BC150872, NM_173425, NP_775601, Q8BLQ0, XM_017320658, XP_017176147
ENSMUSG00000101257	0.207802150376444	1.09103041728435	3.03147091689675	0.359901330803864	0.718920921792121	NA	NA	NA	NA	NA	NA	NA
ENSMUSG00000103404	0	NA	NA	NA	NA	NA	NA	NA	NA	NA	NA	NA
ENSMUSG00000004364	2704.43558480712	-0.262023891932385	0.0664113352987759	-3.94546941050912	7.96437995303955e-05	0.000411610202414366	Cul3	26554	cullin 3	KIAA0617, Cul3	NM_001313728, NM_016716, NP_001300657, NP_057925, XM_006496497, XM_006496498, XP_006496560, XP_006496561	AAF36500, AAH27304, AF129738, AK003885, AK034695, AK129174, BAB23057, BAC97984, BC027304, BE991461, BM899470, CK634506, EDL37987, NM_001313728, NM_016716, NP_001300657, NP_057925, Q9JLV5, XM_006496497, XM_006496498, XP_006496560, XP_006496561
ENSMUSG00000103076	6.83672052594753	-0.446066480490384	0.737075951421392	-0.605183875054097	0.545056828717506	0.705386373627631	NA	NA	NA	NA	NA	NA
ENSMUSG00000103525	0.148809667755404	0.683228372300109	3.04102354589314	0.224670530165016	0.822235592040992	NA	NA	NA	NA	NA	NA	NA
ENSMUSG00000101722	0.478171374501883	1.49043240974717	3.02025933856571	0.49347828867403	0.621674676970416	NA	NA	NA	NA	NA	NA	NA
ENSMUSG00000090637	0.0471626989947681	-0.285710154329023	3.04143303031929	-0.0939393211952555	0.925157358132041	NA	NA	NA	NA	NA	NA	NA
ENSMUSG00000101483	0	NA	NA	NA	NA	NA	1700016L21Rik	72208	RIKEN cDNA 1700016L21 gene	CD11c-DTR, DCKO, DTR-GFP, DTR-GRP, Jr3, Tg(Itgax-DTR/EGFP)57Lan, 1700016L21Rik	NR_040460	AK006047, NR_040460
ENSMUSG00000038608	36.3850947812808	1.10808594577088	0.398912216337961	2.77776889347531	0.00547335321325397	0.0183128986480727	Dock10	210293	dedicator of cytokinesis 10	9330153B10Rik, A630054M16Rik, Jr4, Jr5, R75174, ZIZ3, Zizimin3, mKIAA0694, Dock10	NM_001285927, NM_175291, NP_001272856, NP_780500, XM_006496463, XM_006496464, XM_006496465, XM_006496466, XM_006496467, XM_006496468, XM_006496469, XM_006496470, XM_006496471, XM_006496473, XM_006496475, XM_006496476, XM_011238683, XM_017319519, XM_017319527, XM_017319532, XM_017319533, XP_006496526, XP_006496527, XP_006496528, XP_006496529, XP_006496530, XP_006496531, XP_006496532, XP_006496533,…	AA176056, AAI50754, ADK73961, AK031880, AK034064, AK040959, AK041064, AK042052, AK122347, AK138722, AK171746, AK172588, BAC28567, BAC30760, BAC65629, BAE43082, BB218849, BC150753, BU698022, CJ056992, CJ133803, CX224190, GU797481, NM_001285927, NM_175291, NP_001272856, NP_780500, Q8BZN6, SPT35750, XM_006496463, XM_006496464, XM_006496465, XM_006496466, XM_006496467, XM_006496468, XM_006496469, XM_…
ENSMUSG00000103192	0	NA	NA	NA	NA	NA	NA	NA	NA	NA	NA	NA
ENSMUSG00000104488	0	NA	NA	NA	NA	NA	NA	NA	NA	NA	NA	NA
ENSMUSG00000102721	0	NA	NA	NA	NA	NA	NA	NA	NA	NA	NA	NA
ENSMUSG00000099949	0.144241090455963	0.355478003280597	3.04143303031929	0.116878458192873	0.906956369009722	NA	NA	NA	NA	NA	NA	NA
ENSMUSG00000099918	0	NA	NA	NA	NA	NA	NA	NA	NA	NA	NA	NA
ENSMUSG00000054976	3.58843612100276	1.40266525184508	1.28929534036947	1.0879316847939	0.276625267221764	0.448706632118752	Nyap2	241134	neuronal tyrosine-phophorylated phosphoinositide 3-kinase adaptor 2	9430031J16Rik, Jr6, Kiaa1486, Nyap2	NM_001356397, NM_001356398, NM_001356399, NM_001356400, NM_172849, NP_001343326, NP_001343327, NP_001343328, NP_001343329, NP_766437, XM_006496485, XM_006496486, XM_006496487, XM_006496488, XM_006496489, XM_006496490, XM_017320661, XP_006496548, XP_006496549, XP_006496550, XP_006496551, XP_006496552, XP_006496553, XP_017176150	AAH82310, AB429290, AK034747, AK043512, AK049778, AK129372, AK137094, AK163949, BAC28819, BAC33918, BAC98182, BAE23236, BAJ19139, BC082310, EDL37994, EDL37995, NM_001356397, NM_001356398, NM_001356399, NM_001356400, NM_172849, NP_001343326, NP_001343327, NP_001343328, NP_001343329, NP_766437, Q8BM65, XM_006496485, XM_006496486, XM_006496487, XM_006496488, XM_006496489, XM_006496490, XM_017320661,…
ENSMUSG00000104029	0	NA	NA	NA	NA	NA	NA	NA	NA	NA	NA	NA
ENSMUSG00000101986	0.0943253979895362	-0.606303121005691	3.04143303031929	-0.199347845230063	0.841990655065882	NA	NA	NA	NA	NA	NA	NA
ENSMUSG00000087008	0.324718879610683	0.595508666327766	3.01896363037459	0.197255992200832	0.843627215816797	NA	NA	NA	NA	NA	NA	NA
ENSMUSG00000100561	0	NA	NA	NA	NA	NA	NA	NA	NA	NA	NA	NA
ENSMUSG00000103571	0	NA	NA	NA	NA	NA	NA	NA	NA	NA	NA	NA
ENSMUSG00000098797	0	NA	NA	NA	NA	NA	Mir6344	102466629	microRNA 6344	Gm27840, mmu-mir-6344, Mir6344	NR_105762	NR_105762
ENSMUSG00000055980	1366.47117508731	-0.357963668320978	0.0911332263038882	-3.92791611620696	8.56850844537861e-05	0.000440670133230914	Irs1	16367	insulin receptor substrate 1	G972R, IRS-1, Irs1	NM_010570, NP_034700	AAA39335, AAO41837, AK045317, AK052241, AK136875, AK141842, AK142242, AY169784, BAC32308, BAE24991, BC034138, CAA49378, EDL02131, L24563, NM_010570, NP_034700, P35569, X69722
ENSMUSG00000022591	0	NA	NA	NA	NA	NA	NA	NA	NA	NA	NA	NA
ENSMUSG00000026142	937.381662972243	-0.198310951176997	0.0951500253967182	-2.08419230946245	0.0371426780195973	0.0949336500179826	Rhbdd1	76867	rhomboid domain containing 1	4930418P06Rik, RRP4, mRHBDD1, Rhbdd1	NM_001122685, NM_029777, NP_001116157, NP_084053, XM_006496574, XM_011238714, XP_006496637, XP_011237016	AAH04711, AAH05518, AAY41235, AK015167, AK029751, AK076751, AK079448, AK142277, AK161153, AY973322, BAB29735, BAC26597, BAC36465, BAC37647, BAE25005, BC004711, BC005518, BY324588, CF616726, EDL02132, EDL02133, EDL02134, NM_001122685, NM_029777, NP_001116157, NP_084053, Q8BHC7, XM_006496574, XM_011238714, XP_006496637, XP_011237016
ENSMUSG00000104493	0.820091010534063	0.505203116701581	2.71458492831866	0.186106948223016	0.852360893212363	NA	NA	NA	NA	NA	NA	NA
ENSMUSG00000100786	0	NA	NA	NA	NA	NA	NA	NA	NA	NA	NA	NA
ENSMUSG00000096779	0	NA	NA	NA	NA	NA	NA	NA	NA	NA	NA	NA
ENSMUSG00000067158	11.0987296190832	-1.67262108359615	0.616755938214605	-2.71196591708233	0.00668854697002415	0.021747757476726	Col4a4	12829	collagen, type IV, alpha 4	E130010M05Rik, [a]4(IV), Col4a4	NM_007735, NP_031761, XM_011238652, XM_011238653, XP_011236954, XP_011236955	AAD50450, AAI17710, AF169388, AK053132, AK053338, AK142553, AK164732, BAC35352, BAE25102, BC038814, BC117709, CAA84530, EDL02135, NM_007735, NP_031761, Q9QZR9, XM_011238652, XM_011238653, XP_011236954, XP_011236955, Z35167
ENSMUSG00000079465	6.83587911525428	-0.383664194273701	0.702174609708242	-0.546394285650852	0.584794937260061	0.737599809497981	Col4a3	12828	collagen, type IV, alpha 3	[a]3(IV), alpha3(IV), Col4a3	NM_007734, NP_031760	AAD50449, AF169387, AK033387, AK086939, BAC28260, BB605811, CAA57689, CAA84529, EDL02136, NM_007734, NP_031760, Q9QZS0, X82205, Z35166
ENSMUSG00000065055	0	NA	NA	NA	NA	NA	NA	NA	NA	NA	NA	NA
ENSMUSG00000097564	5.23307458876304	1.00746537111704	0.83350725874941	1.20870617567103	0.226775748240109	0.389226512378652	NA	NA	NA	NA	NA	NA
ENSMUSG00000026150	712.06544401235	-0.245012301400114	0.0791737140851112	-3.0946167453598	0.00197067361019441	0.00745919318817956	Mff	75734	mitochondrial fission factor	5230400G24Rik, AI314724, Mff	NM_001310695, NM_001310697, NM_001310699, NM_029409, NP_001297624, NP_001297626, NP_001297628, NP_083685, XM_006496556, XM_006496557, XM_006496558, XM_006496559, XM_006496560, XM_006496562, XM_006496563, XM_006496564, XM_006496565, XM_006496566, XM_006496567, XM_006496568, XM_006496569, XM_006496572, XM_017312643, XM_017312646, XM_017312652, XP_006496619, XP_006496620, XP_006496621, XP_006496622,…	AAH16597, AAH59229, AK017226, AK083056, AK139649, AK177568, AK177875, AK178118, AK178872, AK180892, AK181587, AK183296, AK183556, AK184380, AK188151, AK189539, AK199526, AK199555, AK205525, AK207673, AK207808, AK209807, AK210863, AK211221, AK212140, AK212284, AK212704, AK212777, AK213477, AK214594, AK214622, AK215829, AK216481, AK216685, AK217444, AK218828, AK218934, AK219490, AQS27591, AQS27592,…
ENSMUSG00000101450	14.1427836438898	-0.307809971868136	0.565276962620877	-0.544529482399196	0.586077165997021	0.738666705261725	NA	NA	NA	NA	NA	NA
ENSMUSG00000026149	0	NA	NA	NA	NA	NA	Tm4sf20	66261	transmembrane 4 L six family member 20	1810018L02Rik, Tm4sf20	NM_025453, NP_079729	AAI17737, AK007532, AK017154, AK017195, AK017209, BAB25093, BAB30618, BAB30629, BAB30635, BC117736, EDL02147, EDL02148, NM_025453, NP_079729, Q9CQY8
ENSMUSG00000099771	0	NA	NA	NA	NA	NA	NA	NA	NA	NA	NA	NA
ENSMUSG00000102280	0	NA	NA	NA	NA	NA	NA	NA	NA	NA	NA	NA
ENSMUSG00000100170	0	NA	NA	NA	NA	NA	NA	NA	NA	NA	NA	NA
ENSMUSG00000100744	0.074404833877702	0.355478003249734	3.04143303031929	0.116878458182726	0.906956369017763	NA	NA	NA	NA	NA	NA	NA
ENSMUSG00000093782	0	NA	NA	NA	NA	NA	NA	NA	NA	NA	NA	NA
ENSMUSG00000026159	1329.9439607059	-0.0912514197426811	0.0672412538554351	-1.35707492812175	0.174757403922375	0.321195000531597	Agfg1	15463	ArfGAP with FG repeats 1	AU045498, C130049H11Rik, C85612, D730048C23Rik, Hrb, RAB, Rip, Agfg1	NM_001310713, NM_001347077, NM_010472, NP_001297642, NP_001334006, NP_034602, XM_006496430, XM_006496431, XM_006496432, XM_006496433, XM_006496434, XM_006496435, XM_006496436, XM_006496438, XM_006496439, XM_006496440, XM_017316914, XP_006496493, XP_006496494, XP_006496495, XP_006496496, XP_006496497, XP_006496498, XP_006496499, XP_006496501, XP_006496502, XP_006496503, XP_017172403, XR_001781822,…	AAC97477, AAH31154, AF057287, AK021349, AK029917, AK048326, AK049400, AK156102, AK192849, AK196110, AK198918, BAC26675, BAC33303, BAC33736, BC031154, CJ159641, EDL02149, NM_001310713, NM_001347077, NM_010472, NP_001297642, NP_001334006, NP_034602, Q8K2K6, XM_006496430, XM_006496431, XM_006496432, XM_006496433, XM_006496434, XM_006496435, XM_006496436, XM_006496438, XM_006496439, XM_006496440, XM_…
ENSMUSG00000101784	0.14386260115886	-0.91289967468193	3.0405731938149	-0.300239335313138	0.763994603033128	NA	NA	NA	NA	NA	NA	NA
ENSMUSG00000038496	16.1389905773134	0.0301079638845652	0.486036166900962	0.0619459331113937	0.950605888377001	0.974553426230247	Slc19a3	80721	solute carrier family 19, member 3	A230084E24Rik, AI788884, ThTr2, Slc19a3	NM_030556, NP_085033, XM_006496579, XM_006496580, XM_011238715, XM_011238716, XP_006496642, XP_006496643, XP_011237017, XP_011237018	AAG53880, AAI09155, AAI09156, AF271634, AK079566, AK098112, BC109154, BC109155, EDL02151, NM_030556, NP_085033, Q99PL8, XM_006496579, XM_006496580, XM_011238715, XM_011238716, XP_006496642, XP_006496643, XP_011237017, XP_011237018
ENSMUSG00000100432	0.106260305444863	0.676073194151825	3.04143303031929	0.2222877135259	0.824089916048865	NA	NA	NA	NA	NA	NA	NA
ENSMUSG00000100190	0	NA	NA	NA	NA	NA	NA	NA	NA	NA	NA	NA
ENSMUSG00000104423	0	NA	NA	NA	NA	NA	NA	NA	NA	NA	NA	NA
ENSMUSG00000101315	0	NA	NA	NA	NA	NA	Krtap28-13	71386	keratin associated protein 28-13	5530401N06Rik, Krtap28-13	NM_027778, NP_082054	AK017438, EDL02153, NM_027778, NP_082054
ENSMUSG00000099691	0	NA	NA	NA	NA	NA	NA	NA	NA	NA	NA	NA
ENSMUSG00000026166	40.148747658964	4.87261368034383	0.537727187973279	9.06149770613041	1.28671473772065e-19	2.90411516303551e-18	Ccl20	20297	chemokine (C-C motif) ligand 20	CKb4, LARC, MIP-3A, MIP-3[a], MIP3A, ST38, Scya20, exodus-1, Ccl20	NM_001159738, NM_016960, NP_001153210, NP_058656	AAC78295, AAC78680, AAH28504, AB015136, AF053313, AF099052, AJ222694, AK079862, BAA76955, BAA78113, BC028504, BX525886, BY026108, CAA07714, CAA10948, EDL02154, EDL02155, EDL02156, NM_001159738, NM_016960, NP_001153210, NP_058656, O89093
ENSMUSG00000101173	0	NA	NA	NA	NA	NA	NA	NA	NA	NA	NA	NA
ENSMUSG00000053161	0.573866851851095	-1.29135022152332	2.56850841508539	-0.502762698357908	0.615131122274998	NA	Daw1	71227	dynein assembly factor with WDR repeat domains 1	4930563E19Rik, 4933429D11Rik, Wdr69, b2b1116Clo, b2b1584Clo, Daw1	NM_027725, NP_082001, NR_027636, XM_006496547, XM_006496548, XM_006496549, XM_006496550, XM_011238710, XM_011238711, XP_006496610, XP_006496611, XP_006496612, XP_006496613, XP_011237012, XP_011237013, XR_373545	AAI45996, AK016201, AK016977, BAB30146, BAB30532, BC049704, BC144994, BC145995, BU612798, EDL02157, EDL02158, NM_027725, NP_082001, NR_027636, XM_006496547, XM_006496548, XM_006496549, XM_006496550, XM_011238710, XM_011238711, XP_006496610, XP_006496611, XP_006496612, XP_006496613, XP_011237012, XP_011237013, XR_373545
ENSMUSG00000101896	0	NA	NA	NA	NA	NA	NA	NA	NA	NA	NA	NA
ENSMUSG00000084443	0	NA	NA	NA	NA	NA	NA	NA	NA	NA	NA	NA
ENSMUSG00000026163	5.52358749607136	-2.35912130923283	0.855552572605381	-2.75742413122398	0.0058258731017316	0.0193083635691751	Sphkap	77629	SPHK1 interactor, AKAP domain containing	4930544G21Rik, A930009L15Rik, AI852220, SKIP, mKIAA1678, Sphkap	NM_001356547, NM_172430, NP_001343476, NP_766018, XM_006496575, XM_006496576, XM_006496577, XM_006496578, XP_006496638, XP_006496639, XP_006496640, XP_006496641	AAH42654, AAH60165, AAH60217, AAH69832, AK019735, AK020841, AK034183, AK038638, AK122538, BAB32224, BAC25605, BAC28620, BAC30075, BAC65820, BC042654, BC060165, BC060217, BC069832, BY769819, BY774616, EDL02159, EDL02160, NM_001356547, NM_172430, NP_001343476, NP_766018, Q6NSW3, XM_006496575, XM_006496576, XM_006496577, XM_006496578, XP_006496638, XP_006496639, XP_006496640, XP_006496641
ENSMUSG00000079140	0.19718174210327	0.595161293913138	3.03844555226545	0.195876899445965	0.844706518583556	NA	NA	NA	NA	NA	NA	NA
ENSMUSG00000104374	0	NA	NA	NA	NA	NA	NA	NA	NA	NA	NA	NA
ENSMUSG00000104219	0	NA	NA	NA	NA	NA	NA	NA	NA	NA	NA	NA
ENSMUSG00000100580	0	NA	NA	NA	NA	NA	NA	NA	NA	NA	NA	NA
ENSMUSG00000094946	0	NA	NA	NA	NA	NA	NA	NA	NA	NA	NA	NA
ENSMUSG00000077736	0	NA	NA	NA	NA	NA	NA	NA	NA	NA	NA	NA
ENSMUSG00000045658	230.382374407777	-0.841378507699796	0.101964477961249	-8.25168259106428	1.56179782299456e-16	2.92009985863799e-15	Pid1	98496	phosphotyrosine interaction domain containing 1	5033414K04Rik, NYGGF4, P-CLI1, Pid1	NM_001003948, NP_001003948, XM_011238717, XM_011238718, XM_011238719, XM_017313045, XM_017313047, XP_011237019, XP_011237020, XP_011237021, XP_017168534, XP_017168536	AAH54112, AAH80290, AK035542, AK083256, AK150971, AK151267, AK163691, AK164328, BAE30002, BAE30254, BAE37740, BB370718, BC054112, BC080290, BY004446, EDL02166, EDL02167, EDL02168, EDL02169, NM_001003948, NP_001003948, Q3UBG2, XM_011238717, XM_011238718, XM_011238719, XM_017313045, XM_017313047, XP_011237019, XP_011237020, XP_011237021, XP_017168534, XP_017168536
ENSMUSG00000102750	0.355194785870814	1.24082081194771	3.02794247791416	0.409790087162577	0.681959938528933	NA	NA	NA	NA	NA	NA	NA
ENSMUSG00000101934	0	NA	NA	NA	NA	NA	NA	NA	NA	NA	NA	NA
ENSMUSG00000098851	0	NA	NA	NA	NA	NA	Mir6353	102465181	microRNA 6353	Gm27391, mmu-mir-6353, Mir6353	NR_105771	NR_105771
ENSMUSG00000036766	11.3798938367509	-0.18196740821629	0.709618100881761	-0.256430054405574	0.797618783418119	0.885583918370039	Dner	227325	delta/notch-like EGF repeat containing	A930026D19Rik, BET, Bret, Dner	NM_152915, NP_690879	AAH22636, AAH34634, AAK50342, AAM14419, AB067650, AF370126, AK030642, AK044597, AK152755, AK153235, AY032924, BAB72175, BAC31995, BAE31470, BAE31828, BC022636, BC034634, BC116231, BC128476, EDL02170, NM_152915, NP_690879, Q8JZM4
ENSMUSG00000104396	0	NA	NA	NA	NA	NA	NA	NA	NA	NA	NA	NA
ENSMUSG00000102481	0	NA	NA	NA	NA	NA	NA	NA	NA	NA	NA	NA
ENSMUSG00000093254	0	NA	NA	NA	NA	NA	Mir5126	100628595	microRNA 5126	mir-5126, mmu-mir-5126, mu-mir-5126, Mir5126	NR_039588	JF446429, LM611530, NR_039588
ENSMUSG00000026219	8159.2657706998	0.289537649074392	0.0510013146785907	5.67706246199833	1.37027447823315e-08	1.26528150097051e-07	Trip12	14897	thyroid hormone receptor interactor 12	1110036I07Rik, 6720416K24Rik, AA410158, Gtl6, TRIP-12, Trip12	NM_133975, NP_598736, XM_006496409, XM_006496414, XM_006496416, XM_006496422, XM_006496427, XM_006496429, XM_011238654, XM_011238655, XM_011238656, XM_011238657, XM_011238658, XM_011238659, XM_011238660, XM_011238661, XM_011238662, XM_011238663, XM_011238664, XM_011238665, XM_011238666, XM_011238667, XM_011238668, XM_011238669, XM_011238670, XM_011238671, XM_011238672, XM_011238673, XM_011238674,…	AAC32044, AAH34113, AF033665, AK004127, AK032720, AK032919, AK033327, AK034814, AK041991, AK086724, AK086821, AK134397, AK135596, AK158807, AK164719, AW543112, BAC28839, BAE22126, BAE34675, BAE37889, BC004085, BC034113, BC044869, BG695625, CA319321, CF747879, CN536706, DV647354, EDL02171, EDL02172, EDL02173, EDL02174, EDL02175, EDL02176, EDL02177, EDL02178, EDL02179, EDL02180, EDL02181, EDL02182,…
ENSMUSG00000103505	1.53359114970964	-0.0875542891807646	2.41349614082842	-0.0362769542903483	NA	NA	NA	NA	NA	NA	NA	NA
ENSMUSG00000104503	2.50309825230683	-0.191590344610459	1.08350765117569	-0.176824173232712	0.859646500747625	0.924729513775897	NA	NA	NA	NA	NA	NA
ENSMUSG00000073633	13.0679729884168	-0.375538363646253	0.566796049587148	-0.662563481026012	0.507610165445321	0.673861423656424	Fbxo36	66153	F-box protein 36	0610008D19Rik, 1110020F21Rik, 2410002G19Rik, D1Ertd757e, Fbxo36	NM_025386, NP_079662, XM_006496520, XP_006496583	AAH49581, AK002325, AK003856, AK008324, AK010335, AK036072, AU019733, BAB23040, BAB25602, BC049581, BY096703, BY708252, EDL02183, EDL02184, EDL02185, EDL02186, NM_025386, NP_079662, Q9CQ24, XM_006496520, XP_006496583
ENSMUSG00000026220	0.202216590706687	-0.996761885192925	3.03285950205979	-0.328654157739904	0.742417107899119	NA	Slc16a14	71781	solute carrier family 16 (monocarboxylic acid transporters), member 14	1110004H10Rik, Slc16a14	NM_027921, NP_082197, XM_006496551, XP_006496614	AAH23456, AK003423, AK049846, BAB22782, BAC33953, BC023456, EDL02187, EDL02188, NM_027921, NP_082197, Q8K1C7, XM_006496551, XP_006496614
ENSMUSG00000096802	4.41675649429573	5.34246356413203	1.16834688445793	4.57266898658335	4.81550570301865e-06	3.04763960368091e-05	NA	NA	NA	NA	NA	NA
ENSMUSG00000099693	0.074404833877702	0.355478003249734	3.04143303031929	0.116878458182726	0.906956369017763	NA	NA	NA	NA	NA	NA	NA
ENSMUSG00000052477	0.469876531443571	1.96338396435749	3.01817735126313	0.650519746142752	0.51535655105436	NA	C130026I21Rik	620078	RIKEN cDNA C130026I21 gene	4930565N07Rik, C130026I21Rik	NM_001037909, NM_175219, NP_001032998, NP_780428, XM_006496512, XM_006496519, XM_017321879, XM_017321880, XM_017321881, XM_017321882, XM_017321884, XM_017321885, XP_006496575, XP_006496582, XP_017177368, XP_017177369, XP_017177370, XP_017177371, XP_017177373, XP_017177374	AAH07193, AAI07247, AAI07248, AK016231, AK047983, AK163341, AK163394, BAC33206, BAE37308, BC007193, BC107246, BC107247, NM_001037909, NM_175219, NP_001032998, NP_780428, XM_006496512, XM_006496519, XM_017321879, XM_017321880, XM_017321881, XM_017321882, XM_017321884, XM_017321885, XP_006496575, XP_006496582, XP_017177368, XP_017177369, XP_017177370, XP_017177371, XP_017177373, XP_017177374
ENSMUSG00000064281	0.500840400996922	0.528259569618333	2.37681661407224	0.222255081225327	0.82411531756781	NA	NA	NA	NA	NA	NA	NA
ENSMUSG00000098842	0	NA	NA	NA	NA	NA	NA	NA	NA	NA	NA	NA
ENSMUSG00000061852	5.71652400385081	5.94615410449766	1.04790049369903	5.67434994090715	1.39216288252819e-08	1.2839919078262e-07	NA	NA	NA	NA	NA	NA
ENSMUSG00000089976	0	NA	NA	NA	NA	NA	NA	NA	NA	NA	NA	NA
ENSMUSG00000101279	0.108501207650193	0.0348872607676282	3.04143303031929	0.0114706654461386	0.990847933837794	NA	NA	NA	NA	NA	NA	NA
ENSMUSG00000089844	1.30257129312109	3.55060317937997	1.7537964215232	2.02452413279315	0.042916251486894	NA	A530032D15Rik	381287	RIKEN cDNA A530032D15Rik gene	Gm1888, A530032D15Rik	NM_213615, NP_998780, XM_006496502, XM_017321384, XM_017321386, XP_006496565, XP_017176873, XP_017176875	AAH94285, AK040872, BAC30727, BC094285, NM_213615, NP_998780, XM_006496502, XM_017321384, XM_017321386, XP_006496565, XP_017176873, XP_017176875
ENSMUSG00000073631	0	NA	NA	NA	NA	NA	NA	NA	NA	NA	NA	NA
ENSMUSG00000072109	0.0458666948125953	0.355480227444295	3.04143303031929	0.116879189480946	0.906955789498064	NA	NA	NA	NA	NA	NA	NA
ENSMUSG00000090128	0	NA	NA	NA	NA	NA	NA	NA	NA	NA	NA	NA
ENSMUSG00000089763	0.0481815012517822	0.355478003249734	3.04143303031929	0.116878458182726	0.906956369017763	NA	NA	NA	NA	NA	NA	NA
ENSMUSG00000089716	0	NA	NA	NA	NA	NA	NA	NA	NA	NA	NA	NA
ENSMUSG00000079457	5.10033044013549	5.74739998858892	1.21520789598285	4.72956109616166	2.25005736974493e-06	1.51013833409517e-05	Gm7609	665378	predicted pseudogene 7609	EG665378, Gm7609	NM_001081746, NP_001075215, XM_006496521, XM_006496522, XM_006496523, XM_006496524, XM_006496525, XP_006496584, XP_006496585, XP_006496586, XP_006496587, XP_006496588	AK156902, BC048373, BC059276, BC080715, NM_001081746, NP_001075215, XM_006496521, XM_006496522, XM_006496523, XM_006496524, XM_006496525, XP_006496584, XP_006496585, XP_006496586, XP_006496587, XP_006496588
ENSMUSG00000090252	0	NA	NA	NA	NA	NA	NA	NA	NA	NA	NA	NA
ENSMUSG00000079455	0.0481815012517822	0.355478003249734	3.04143303031929	0.116878458182726	0.906956369017763	NA	NA	NA	NA	NA	NA	NA
ENSMUSG00000091199	8.67158936997389	6.2371147564152	0.88388704040994	7.05646137036072	1.70796092369522e-12	2.35052914925617e-11	NA	NA	NA	NA	NA	NA
ENSMUSG00000089652	0.49367824464227	0.0140338331929058	3.00498701124538	0.00467018098260919	0.996273748243118	NA	NA	NA	NA	NA	NA	NA
ENSMUSG00000089937	0.894641034113952	2.10425555900131	2.25700831290641	0.932320695040598	0.35117081567048	NA	NA	NA	NA	NA	NA	NA
ENSMUSG00000096292	0.669027050734753	2.36382665802729	3.00893274609368	0.785603021900741	0.432100093537102	NA	NA	NA	NA	NA	NA	NA
ENSMUSG00000101751	0.0963630025035645	0.676073194151825	3.04143303031929	0.2222877135259	0.824089916048865	NA	NA	NA	NA	NA	NA	NA
ENSMUSG00000089714	3.95233248888894	1.36636636808475	0.79022111787973	1.72909371461863	0.0837923239092457	0.181970436486897	NA	NA	NA	NA	NA	NA
ENSMUSG00000090186	0.686027770832261	2.51893316735123	2.42756635929322	1.03763720308128	0.299438990782844	NA	NA	NA	NA	NA	NA	NA
ENSMUSG00000094127	0	NA	NA	NA	NA	NA	NA	NA	NA	NA	NA	NA
ENSMUSG00000070034	272.373622362967	5.70498846399168	0.394288477947889	14.4690722226625	1.90017929356483e-47	1.06836059284807e-45	Sp110	109032	Sp110 nuclear body protein	5031415C07Rik, 52kDa, 5830484A20Rik, Ifi75, Ipr1, Sp110	NM_030194, NM_175397, NP_084470, NP_780606, XM_006529069, XM_011247897, XM_011247898, XM_011247899, XM_011247900, XM_011247901, XP_006529132, XP_011246199, XP_011246200, XP_011246201, XP_011246202, XP_011246203	AAH18413, AAH39938, AAH94500, AAH99598, AAW32543, AK019873, AK077800, AK150373, AY845948, BAC37018, BAE29505, BC018413, BC035444, BC039938, BC055916, BC094500, BC095975, BC099598, BF662066, BY234698, CJ077357, NM_030194, NM_175397, NP_084470, NP_780606, Q8BVK9, XM_006529069, XM_011247897, XM_011247898, XM_011247899, XM_011247900, XM_011247901, XP_006529132, XP_011246199, XP_011246200, XP_01124620…
ENSMUSG00000090103	0.16290453114766	0.833203426167154	3.03948070722456	0.274126900752062	0.783987101552776	NA	NA	NA	NA	NA	NA	NA
ENSMUSG00000070031	183.768127285772	2.54640330463412	0.310124545964718	8.21090538548929	2.19526821117312e-16	4.06600732336743e-15	Sp140	434484	Sp140 nuclear body protein	Sp140	NM_001013817, NP_001013839, XM_017321613, XM_017321615, XM_017321617, XM_017321619, XM_017321620, XP_017177102, XP_017177104, XP_017177106, XP_017177108, XP_017177109, XR_001785136, XR_001785139	AAH69971, BC069971, NM_001013817, NP_001013839, XM_017321613, XM_017321615, XM_017321617, XM_017321619, XM_017321620, XP_017177102, XP_017177104, XP_017177106, XP_017177108, XP_017177109, XR_001785136, XR_001785139
ENSMUSG00000073628	0	NA	NA	NA	NA	NA	NA	NA	NA	NA	NA	NA
ENSMUSG00000090246	10.2382509323888	-0.536081239914002	1.03464500209219	-0.518130604052571	NA	NA	NA	NA	NA	NA	NA	NA
ENSMUSG00000026222	2632.82049378501	4.51190082028578	0.113158363242908	39.8724468168602	0	0	Sp100	20684	nuclear antigen Sp100	A430075G10Rik, Sp100	NM_001313712, NM_001313713, NM_001313714, NM_013673, NP_001300641, NP_001300642, NP_001300643, NP_038701, XM_006529280, XM_006529281, XM_006529282, XM_006529283, XM_006529284, XM_006529285, XM_006529286, XM_006529288, XM_011247950, XM_017319442, XM_017319443, XP_006529343, XP_006529344, XP_006529345, XP_006529346, XP_006529347, XP_006529348, XP_006529349, XP_006529351, XP_011246252, XP_017174931,…	AA162577, AA277101, AAC40174, AAC53512, AAC53513, AAC53514, AAH69183, AK040186, AK042095, AK080004, AK083304, AK146054, AK152348, AK153487, AV284523, BAC31163, BAC37804, BAC38855, BAE26863, BAE31142, BAE32035, BC028649, BC069183, CAJ18407, CT010199, NM_001313712, NM_001313713, NM_001313714, NM_013673, NP_001300641, NP_001300642, NP_001300643, NP_038701, O35892, U83630, U83636, U83637, XM_00652928…
ENSMUSG00000064414	0	NA	NA	NA	NA	NA	NA	NA	NA	NA	NA	NA
ENSMUSG00000052760	17.7258836743017	1.31874221222757	0.525559546433255	2.50921559921668	0.0120999607215998	0.0365450734927462	A630001G21Rik	319997	RIKEN cDNA A630001G21 gene	A630001G21Rik	NM_177055, NP_796029, XM_011248032, XM_011248033, XM_017321191, XP_011246334, XP_011246335, XP_017176680	AA289536, AAH52931, AK041324, AK041675, AK139572, BAC30906, BAE24068, BB871611, BC052931, BG276509, EDL40260, NM_177055, NP_796029, XM_011248032, XM_011248033, XM_017321191, XP_011246334, XP_011246335, XP_017176680
ENSMUSG00000098634	0	NA	NA	NA	NA	NA	Mir8096	102466882	microRNA 8096	Gm27479, mmu-mir-8096, Mir8096	NR_106172	NR_106172
ENSMUSG00000094834	0	NA	NA	NA	NA	NA	NA	NA	NA	NA	NA	NA
ENSMUSG00000100217	0	NA	NA	NA	NA	NA	9930111H07Rik	77762	RIKEN cDNA 9930111H07 gene	9930111H07Rik	NR_108086	AK020686, NR_108086
ENSMUSG00000092932	0	NA	NA	NA	NA	NA	NA	NA	NA	NA	NA	NA
ENSMUSG00000036707	5165.04671553312	-0.0648695229808244	0.101127059950666	-0.641465528736527	0.521220270231203	0.6861155681872	Cab39	12283	calcium binding protein 39	AA408805, AA960512, C78372, MO25, MO25alpha, Cab39	NM_001355046, NM_001355047, NM_133781, NP_001341975, NP_001341976, NP_598542, XM_006529090, XM_006529091, XM_011247907, XM_017312539, XP_006529153, XP_006529154, XP_011246209, XP_017168028	AA989839, AAB24801, AAH20041, AAH29053, AI604828, AK003017, AK004036, AK005226, AK144665, AK178270, AK187903, AK199827, AK206209, AK211876, BAE25997, BB694495, BC020041, BC029053, BG065985, BU053240, BX525012, CB524885, CJ162690, EDL40253, EDL40254, EDL40255, EDL40256, NM_001355046, NM_001355047, NM_133781, NP_001341975, NP_001341976, NP_598542, Q06138, S51858, XM_006529090, XM_006529091, XM_0112…
ENSMUSG00000026223	11180.2360770908	0.306746865461379	0.0387334562672605	7.91942922275845	2.38603338719288e-15	4.12439184729326e-14	Itm2c	64294	integral membrane protein 2C	3110038L02Rik, BRI3, Bricd2c, E25, E25C, ITM3, Itm2c	NM_022417, NP_071862, XM_017321919, XP_017177408	AAF89493, AAH12952, AAK00277, AB030199, AF272044, AF282981, AK014144, AK036377, AK156930, AK177450, AK181068, AK181443, AK184077, AK184543, AK184789, AK184961, AK185815, AK187837, AK188840, AK190372, AK194904, AK195066, AK195809, AK197018, AK199427, AK202316, AK202940, AK206485, AK207473, AK207985, AK208625, AK209865, AK210599, AK210908, AK213826, AK214441, AK214627, AK215527, AK216877, AK218160,…
ENSMUSG00000026224	0	NA	NA	NA	NA	NA	4933407L21Rik	71141	RIKEN cDNA 4933407L21 gene	4933407L21Rik	NR_037692	AK016730, AK037440, AW125058, BAB30402, EDL40249, NR_037692
ENSMUSG00000099767	0	NA	NA	NA	NA	NA	NA	NA	NA	NA	NA	NA
ENSMUSG00000049608	0.470023083375363	1.01768982173014	3.01860697989268	0.337138895029761	0.736012197999766	NA	Gpr55	227326	G protein-coupled receptor 55	CTFL, Gm218, Lpir1, Gpr55	NM_001033290, NP_001028462, XM_006529459, XM_006529460, XM_006529463, XM_011247985, XM_011247986, XM_017320337, XP_006529522, XP_006529523, XP_006529526, XP_011246287, XP_011246288, XP_017175826	AAI15579, AAI15580, AK032227, AK131861, AK146484, BAE27205, BC115578, BC115579, BY089906, BY759107, NM_001033290, NP_001028462, Q3UJF0, XM_006529459, XM_006529460, XM_006529463, XM_011247985, XM_011247986, XM_017320337, XP_006529522, XP_006529523, XP_006529526, XP_011246287, XP_011246288, XP_017175826
ENSMUSG00000100108	0	NA	NA	NA	NA	NA	NA	NA	NA	NA	NA	NA
ENSMUSG00000099342	0.121313654785888	0.0348828123785064	3.04143303031929	0.0114692028496989	0.99084910074415	NA	NA	NA	NA	NA	NA	NA
ENSMUSG00000026226	0	NA	NA	NA	NA	NA	Spata3	70060	spermatogenesis associated 3	1700011N12Rik, 1700029H01Rik, 4930424D10Rik, Mtsarg1, Tsarg1, Spata3	NM_001122732, NM_027029, NM_027300, NM_028647, NP_001116204, NP_081305, NP_081576, NP_082923, XM_011248071, XM_011248072, XP_011246373, XP_011246374, XR_878326	AAH48516, AAH61025, AAM90619, ABQ24002, ABX45099, AF399971, AK005880, AK006491, AK015193, AK131709, BAB24295, BAB24616, BAB29741, BAE20772, BC048516, BC061025, BU936341, BU938516, EDL40242, EDL40243, EDL40244, EDL40245, EDL40246, EF546784, EU259321, NM_001122732, NM_027029, NM_027300, NM_028647, NP_001116204, NP_081305, NP_081576, NP_082923, Q9D9T6, XM_011248071, XM_011248072, XP_011246373, XP_01…
ENSMUSG00000026227	0.0953771737545491	-0.606303121005691	3.04143303031929	-0.199347845230063	0.841990655065882	NA	2810459M11Rik	72792	RIKEN cDNA 2810459M11 gene	2810459M11Rik	NM_001144992, NM_001144993, NP_001138464, NP_001138465	AAH22155, AAI37676, AAI44822, AK013367, BAB28812, BC022155, BC137675, BC144821, BI134895, NM_001144992, NM_001144993, NP_001138464, NP_001138465, Q9CYS6
ENSMUSG00000026229	5868.92301964431	0.321319739967754	0.0656523584124573	4.89426043081469	9.8676097552656e-07	6.95974850551076e-06	Psmd1	70247	proteasome (prosome, macropain) 26S subunit, non-ATPase, 1	2410026J11Rik, P112, S1, Psmd1	NM_027357, NP_081633	AAH18172, AAH22955, AAH25802, AAH31587, AAH39937, AAH89028, AAI38527, AAI38528, AK010596, AK087947, AK153386, AK159123, AK159750, AK180030, AK198570, AK202172, AK211616, AK215835, AK219841, BAC40055, BAE31950, BAE34838, BC002203, BC018172, BC022955, BC025802, BC029319, BC031587, BC032068, BC039937, BC089028, BC138526, BC138527, EDL40237, NM_027357, NP_081633, Q3TXS7
ENSMUSG00000077274	0.217206041530213	0.987887666096504	3.03539535984093	0.325456011156409	0.744835969948353	NA	NA	NA	NA	NA	NA	NA
ENSMUSG00000026228	16.2371073885495	-0.314831833441616	0.512434669122225	-0.614384335042956	0.538961384844623	0.70032556365114	Htr2b	15559	5-hydroxytryptamine (serotonin) receptor 2B	5-HT2B, AJ012488, AV377389, Htr2b	NM_008311, NP_032337, XM_006529145, XM_006529146, XM_006529147, XP_006529208, XP_006529209, XP_006529210	AAH23690, AAM22971, AAM22972, AAN37496, AF498254, AF498255, AK033713, AY131263, AY131264, BAC28441, BC023690, CAA10051, CAA78824, EDL40238, EDL40239, EDL40240, NM_008311, NP_032337, Q02152, XM_006529145, XM_006529146, XM_006529147, XP_006529208, XP_006529209, XP_006529210, Z15119
ENSMUSG00000103272	1.17083029834549	-0.520734856033595	1.83824500251761	-0.283278265585061	0.776963536761069	NA	NA	NA	NA	NA	NA	NA
ENSMUSG00000094638	0	NA	NA	NA	NA	NA	NA	NA	NA	NA	NA	NA
ENSMUSG00000062590	177.516846395863	0.0486846618362399	0.171641577675135	0.283641425904306	0.776685187046886	0.87321615868844	Armc9	78795	armadillo repeat containing 9	3830422A13Rik, 4831423D23Rik, 4930438O05Rik, 5730415N24Rik, Armc9	NM_001310702, NM_027456, NM_030184, NP_001297631, NP_081732, NP_084460, XM_006529952, XM_006529953, XM_006529954, XM_006529956, XM_006529957, XM_006529958, XM_006529959, XM_006529960, XM_011248111, XM_011248112, XP_006530015, XP_006530016, XP_006530017, XP_006530019, XP_006530020, XP_006530021, XP_006530022, XP_006530023, XP_011246413, XP_011246414, XR_001778466, XR_387199, XR_387200, XR_387202	AAH28964, AAH43101, AK014450, AK017564, AK019512, AK019600, AK030307, AK036083, AK039800, AK045699, AK046693, AK048064, AK076239, AK140598, AK161393, AK164041, AK181387, AK186122, AK191117, BAB30807, BAB31770, BAB31811, BAC26890, BAC29299, BAC30457, BAC32462, BAC32837, BAC33231, BAC36270, BAE36370, BC028964, BC043101, BQ173978, EDL40228, EDL40229, EDL40230, EDL40231, EDL40232, EDL40233, EDL40234,…
ENSMUSG00000087538	0	NA	NA	NA	NA	NA	NA	NA	NA	NA	NA	NA
ENSMUSG00000079445	0.141488096984304	-0.807333073626397	3.03788587344084	-0.265754905635075	0.790427974717145	NA	B3gnt7	227327	UDP-GlcNAc:betaGal beta-1,3-N-acetylglucosaminyltransferase 7	C330001H22Rik, beta-3GnT7, B3gnt7	NM_145222, NP_660257	AAH29550, AAH31187, AAH60507, AAM61769, AF502429, AK042632, AK049105, AK080081, AK131975, AK133674, AK154691, AV456413, BAC37824, BAE20915, BAE32766, BB591167, BC026409, BC029550, BC031187, BC060507, BX521960, EDL40227, NM_145222, NP_660257, Q8K0J2
ENSMUSG00000099644	0	NA	NA	NA	NA	NA	NA	NA	NA	NA	NA	NA
ENSMUSG00000091806	0	NA	NA	NA	NA	NA	NA	NA	NA	NA	NA	NA
ENSMUSG00000101853	0	NA	NA	NA	NA	NA	NA	NA	NA	NA	NA	NA
ENSMUSG00000026234	9581.75401592261	0.183992508062586	0.0648270697455243	2.83820491632339	0.00453680463995602	0.0155245779741531	Ncl	17975	nucleolin	B530004O11Rik, C23, D0Nds28, D1Nds28, Nucl, Ncl	NM_010880, NP_035010, XM_006529238, XP_006529301	AAA39841, AAH05460, AAK07920, AF318184, AK011201, AK028681, AK029128, AK031606, AK046732, AK050703, AK050958, AK079553, AK083307, AK088402, AK136427, AK144894, AK161597, AK161706, AK163275, AK165167, AK166681, AK168579, AK168623, AK181817, AK215976, BAB27464, BAC26311, BAC27474, BAC34476, BAC38858, BAE26119, BAE36484, BAE36542, BAE37270, BAE38940, BAE40448, BAE40485, BC005460, BC012657, BC014285,…
ENSMUSG00000064837	0	NA	NA	NA	NA	NA	Snora75	100303740	small nucleolar RNA, H/ACA box 75	MBI-55, Snora75	NR_028478	AF357416, NR_028478
ENSMUSG00000104627	0.590727933707877	0.952756337327181	2.93733754414259	0.324360521393632	0.745665104730622	NA	Gm24148	102465895	predicted gene, 24148	Mir3535, mir-3535, mmu-mir-3535, Gm24148	NR_106184	LM611824, NR_106184
ENSMUSG00000064696	0	NA	NA	NA	NA	NA	NA	NA	NA	NA	NA	NA
ENSMUSG00000064823	8.33404804174294	-1.53606286720302	0.772337249310638	-1.98884990795673	0.0467177721763361	0.113920988210207	Snord82	80828	small nucleolar RNA, C/D box 82	Rnu82, U82, Z25, Snord82	NR_002851	AJ011569, NR_002851
ENSMUSG00000073627	35.5216844878411	0.831759129466527	0.397393651882439	2.09303577328555	0.0363459612771363	0.0933100166099246	C130036L24Rik	319336	RIKEN cDNA C130036L24 gene	C130036L24Rik	NR_015507	AK030799, AK042329, AK048134, AK144105, BAE20455, BAE25701, KY467498, NR_015507
ENSMUSG00000026237	0.410704067163093	0.980576947926985	3.022935450702	0.324379056026244	0.745651074114853	NA	Nmur1	14767	neuromedin U receptor 1	FM-3, Gpr66, NMU-R1, NMU1R, NmU-R, Nmur1	NM_001319227, NM_010341, NP_001306156, NP_034471	AAC02681, AAI20823, AAI37776, AF044602, BC120822, BC137775, EDL40217, NM_001319227, NM_010341, NP_001306156, NP_034471, O55040
ENSMUSG00000036574	0	NA	NA	NA	NA	NA	Tex44	71863	testis expressed 44	1700019O17Rik, Tex44	NM_027966, NP_082242	AAI00498, AAI45754, AK006136, BAB24427, BC100497, BC145753, EDL40216, NM_027966, NP_082242, Q9DA60
ENSMUSG00000101328	0	NA	NA	NA	NA	NA	NA	NA	NA	NA	NA	NA
ENSMUSG00000026238	1320.234519345	0.403012323713572	0.144783877009691	2.78354421802502	0.00537685328202702	0.018039691017784	Ptma	19231	prothymosin alpha	Thym, Ptma	NM_001360830, NM_001360831, NM_008972, NP_001347759, NP_001347760, NP_032998, NR_153833, NR_153834	AAH81453, AAH83135, AAH85171, AK020558, AK037980, AK084218, AK088005, AK132003, AK142076, AK143576, AK145650, AK146454, AK146651, AK146849, AK151289, AK151511, AK151768, AK152032, AK153178, AK153496, AK153953, AK159128, AK159170, AK214964, BAC29913, BAC39141, BAC40090, BAE20932, BAE24932, BAE25445, BAE26566, BAE27185, BAE27331, BAE27480, BAE30274, BAE30461, BAE30674, BAE30891, BAE31781, BAE32043,…
ENSMUSG00000026239	283.137812644041	-0.181091231071699	0.0984087519177589	-1.84019436831226	0.0657397065041185	0.150133221026101	Pde6d	18582	phosphodiesterase 6D, cGMP-specific, rod, delta	AI841218, PrBP/delta, Pde6d	NM_001360816, NM_001360817, NM_008801, NP_001347745, NP_001347746, NP_032827, XM_011247941, XP_011246243	AAC25686, AAC40094, AAH05636, AF039216, AK141209, AK165701, AK170067, AK188050, BAE24588, BAE41543, BC005636, BU919914, EDL40206, EDL40207, EDL40208, NM_001360816, NM_001360817, NM_008801, NP_001347745, NP_001347746, NP_032827, O55057, XM_011247941, XP_011246243
ENSMUSG00000102927	0	NA	NA	NA	NA	NA	NA	NA	NA	NA	NA	NA
ENSMUSG00000026240	354.956817029965	0.076340540651276	0.1254105209279	0.608725169837744	0.542706620706579	0.703432732981866	Cops7b	26895	COP9 signalosome subunit 7B	D1Wsu66e, E130114M23, Cops7b	NM_001360887, NM_001360888, NM_172974, NP_001347816, NP_001347817, NP_766562, XM_006529623, XM_006529624, XM_006529625, XM_011248010, XP_006529686, XP_006529687, XP_006529688, XP_011246312	AAC33904, AAH12659, AF071317, AI121193, AK053615, AK081309, AK082333, AK168740, AK170140, AK182444, AK187425, AK205287, AK207190, AK208348, AK214314, AK214430, BAC38192, BAE40581, BAE41591, BC012659, CN721267, EDL40201, EDL40202, EDL40203, EDL40204, EDL40205, NM_001360887, NM_001360888, NM_172974, NP_001347816, NP_001347817, NP_766562, Q8BV13, XM_006529623, XM_006529624, XM_006529625, XM_01124801…
ENSMUSG00000084468	0	NA	NA	NA	NA	NA	NA	NA	NA	NA	NA	NA
ENSMUSG00000103609	0.144544503755347	0.875417589999586	3.03723188712471	0.288228763075554	0.773171632832501	NA	NA	NA	NA	NA	NA	NA
ENSMUSG00000026241	1.35400283459972	0.455688046375825	1.62402121101276	0.28059242286106	0.779023028335718	0.874722013205324	Nppc	18159	natriuretic peptide type C	CNP, lbab, Nppc	NM_010933, NP_035063	AAB61717, AAI11835, AK020093, AK036176, BAA06028, BAB31991, BAC29333, BAF79933, BC111834, BY718381, EDL40200, NM_010933, NP_035063, Q61839
ENSMUSG00000053333	250.315656180694	0.215729026057106	0.0999091871010427	2.15925113912627	0.0308306885740249	0.0814153569681415	Dis3l2	208718	DIS3 like 3'-5' exoribonuclease 2	4930429A22Rik, 8030493P09Rik, Dis3l2	NM_001172157, NM_153530, NP_001165628, NP_705758, XM_006529298, XM_006529300, XM_006529301, XM_017319469, XP_006529361, XP_006529363, XP_006529364, XP_017174958	AAH36177, AK020223, AK029652, AK031180, AK040613, AK050762, AK079867, AK183644, AK184309, AK184393, AK213947, AK214096, AK214974, BAC26549, BAC27292, BB406146, BB654969, BC036177, CJ063044, EDL40195, EDL40196, EDL40197, EDL40198, NM_001172157, NM_153530, NP_001165628, NP_705758, Q8CI75, XM_006529298, XM_006529300, XM_006529301, XM_017319469, XP_006529361, XP_006529363, XP_006529364, XP_017174958
ENSMUSG00000100225	0	NA	NA	NA	NA	NA	NA	NA	NA	NA	NA	NA
ENSMUSG00000100768	0.202216590706687	-0.996761885192925	3.03285950205979	-0.328654157739904	0.742417107899119	NA	NA	NA	NA	NA	NA	NA
ENSMUSG00000104121	0.0537889388855113	0.355480227444296	3.04143303031929	0.116879189480946	0.906955789498064	NA	NA	NA	NA	NA	NA	NA
ENSMUSG00000102383	0.0476885868772745	-0.285710154329023	3.04143303031929	-0.0939393211952554	0.925157358132041	NA	NA	NA	NA	NA	NA	NA
ENSMUSG00000104400	0	NA	NA	NA	NA	NA	NA	NA	NA	NA	NA	NA
ENSMUSG00000102293	0	NA	NA	NA	NA	NA	NA	NA	NA	NA	NA	NA
ENSMUSG00000102649	0	NA	NA	NA	NA	NA	NA	NA	NA	NA	NA	NA
ENSMUSG00000084106	1.89812298313711	0.464207975386624	1.44934639986603	0.320287803819386	0.748750167736439	0.854918255407097	NA	NA	NA	NA	NA	NA
ENSMUSG00000102571	0.246188612490084	0.764365207448257	3.03349430323885	0.25197515836181	0.801060265158891	NA	NA	NA	NA	NA	NA	NA
ENSMUSG00000099401	0	NA	NA	NA	NA	NA	NA	NA	NA	NA	NA	NA
ENSMUSG00000102956	0	NA	NA	NA	NA	NA	NA	NA	NA	NA	NA	NA
ENSMUSG00000103984	1.50587513915929	1.48523876292809	1.6120425285841	0.921339689612669	0.356873105605828	0.536694936209059	NA	NA	NA	NA	NA	NA
ENSMUSG00000101940	1.49188156472489	-2.59230699820491	1.95617995499549	-1.32518840691775	0.185108669507966	0.334385075412343	NA	NA	NA	NA	NA	NA
ENSMUSG00000101625	0	NA	NA	NA	NA	NA	NA	NA	NA	NA	NA	NA
ENSMUSG00000026246	0	NA	NA	NA	NA	NA	Alppl2	11650	alkaline phosphatase, placental-like 2	Akp5, C77216, D1Ertd816e, EAP, Alppl2	NM_007433, NP_031459, XM_006529082, XM_011247904, XP_006529145, XP_011246206	AAA37531, AAH52874, AAL17657, AK145571, AY054302, BAE26520, BB727113, BC052874, CN717647, EDL40193, EDL40194, NM_007433, NP_031459, P24823, XM_006529082, XM_011247904, XP_006529145, XP_011246206
ENSMUSG00000079440	0	NA	NA	NA	NA	NA	Alpi	76768	alkaline phosphatase, intestinal	2010001C14Rik, Akp6, gIAP, Alpi	NM_001081082, NP_001074551	AAI19801, AK008000, BC119800, NM_001081082, NP_001074551
ENSMUSG00000100940	0	NA	NA	NA	NA	NA	NA	NA	NA	NA	NA	NA
ENSMUSG00000036500	0	NA	NA	NA	NA	NA	Akp3	11648	alkaline phosphatase 3, intestine, not Mn requiring	Akp-3, IAP, dIAP, Akp3	NM_007432, NP_031458	AAA37873, AAI15746, BC115745, BC145627, EDL40190, NM_007432, NP_031458, P24822
ENSMUSG00000099839	0	NA	NA	NA	NA	NA	NA	NA	NA	NA	NA	NA
ENSMUSG00000026247	4.863791574947	-0.0088357425834547	0.868427245147396	-0.0101744189082357	0.991882128296943	0.995704531116777	Ecel1	13599	endothelin converting enzyme-like 1	DINE, xce, Ecel1	NM_001277925, NM_021306, NP_001264854, NP_067281, XM_017314898, XM_017314902, XM_017314903, XP_017170387, XP_017170391, XP_017170392, XR_001780275, XR_001780293	AAH57569, AB026294, AK039467, AK159365, BAA95005, BAE35023, BC057569, EDL40188, EDL40189, NM_001277925, NM_021306, NP_001264854, NP_067281, Q9JMI0, XM_017314898, XM_017314902, XM_017314903, XP_017170387, XP_017170391, XP_017170392, XR_001780275, XR_001780293
ENSMUSG00000036480	0.298577437756221	1.55295933556441	3.0283542721448	0.512806361477826	0.60808677941235	NA	Prss56	69453	protease, serine 56	1700027L20Rik, Prss56	NM_027084, NP_081360, XM_006529858, XM_006529859, XM_006529860, XP_006529921, XP_006529922, XP_006529923	ADZ55664, AED98564, AK006434, BAB24587, D18648, EDL40187, F2YMG0, JF323950, JF698684, NM_027084, NP_081360, XM_006529858, XM_006529859, XM_006529860, XP_006529921, XP_006529922, XP_006529923
ENSMUSG00000026251	0.291044657021404	1.28731246961046	3.02764140825088	0.425186571336452	0.670700672662692	NA	Chrnd	11447	cholinergic receptor, nicotinic, delta polypeptide	Achr-4, Acrd, L10076, Chrnd	NM_021600, NP_067611	AAA37155, AAA37157, AAA39803, AAH52153, AAI41377, AAI41388, AK081344, BAC38202, BC052153, BC141376, BC141387, CAA32140, EDL40184, EDL40185, EDL40186, K02582, L10076, NM_021600, NP_067611, P02716
ENSMUSG00000026253	2.61008790670344	-0.295585668800771	1.42724539975377	-0.207102204604595	0.83593004039851	0.91058593276028	Chrng	11449	cholinergic receptor, nicotinic, gamma polypeptide	Achr-3, Acrg, Chrng	NM_009604, NP_033734, XM_006529078, XP_006529141	AAA37152, AAA70247, AAB33997, AAB63431, AEA02367, AFH56661, AFH56662, AK047974, CAA27442, CAA27443, EDL40182, EDL40183, JF520813, JN164665, JN164666, M14791, M30514, NM_009604, NP_033734, P04760, S77465, X03818, X03819, XM_006529078, XP_006529141
ENSMUSG00000026254	1391.39330030098	0.0374686216476033	0.0697282799126622	0.537351870640355	0.591024582020135	0.74243439384083	Eif4e2	26987	eukaryotic translation initiation factor 4E member 2	2700069E09Rik, AI036339, AV129531, D0H0S6743E, Eif4el3, Eif4e2	NM_001039169, NM_001039170, NM_001347083, NM_023314, NP_001034258, NP_001034259, NP_001334012, NP_075803, XM_006529669, XM_006529670, XM_006529671, XM_006529673, XM_006529674, XP_006529732, XP_006529733, XP_006529734, XP_006529736, XP_006529737	AAC19373, AAH28903, AAH45153, AAH49077, AF068116, AK017221, AK018516, AK032965, AK076067, AK138055, AK150495, AK199854, AK210650, AK213875, AK214541, BAB31251, BAC28102, BAE23544, BAE29610, BC028903, BC045153, BC049077, EDL40176, EDL40177, EDL40178, EDL40179, EDL40180, EDL40181, NM_001039169, NM_001039170, NM_001347083, NM_023314, NP_001034258, NP_001034259, NP_001334012, NP_075803, Q8BMB3, U0113…
ENSMUSG00000088318	0	NA	NA	NA	NA	NA	NA	NA	NA	NA	NA	NA
ENSMUSG00000026255	3.03551349135211	-1.38669379664945	1.24800809421488	-1.11112564339723	0.26651427137868	0.436867954935807	Efhd1	98363	EF hand domain containing 1	4931430I01Rik, AI452351, PP3051, mitocalcin, Efhd1	NM_028889, NP_083165, NR_151447, XR_387203	AAH19531, AAH85088, AK016491, AK045911, AK144175, AK171846, BAB30268, BAC32529, BAE25747, BAE42694, BC019531, BC085088, EDL40173, EDL40174, EDL40175, NM_028889, NP_083165, NR_151447, Q9D4J1, XR_387203
ENSMUSG00000089821	0	NA	NA	NA	NA	NA	NA	NA	NA	NA	NA	NA
ENSMUSG00000048000	1227.50127652038	-0.124120863495261	0.0581665622414582	-2.13388687094858	0.0328520424531263	0.0856484189301885	Gigyf2	227331	GRB10 interacting GYF protein 2	2610016F01Rik, A830080H02Rik, AI852361, AW259676, BC006835, Tnrc15, mKIAA0642, Gigyf2	NM_001110212, NM_146112, NP_001103682, NP_666224, XM_006529464, XM_006529465, XM_006529466, XM_006529467, XM_006529468, XM_006529469, XM_006529470, XM_017320347, XP_006529527, XP_006529528, XP_006529529, XP_006529530, XP_006529531, XP_006529532, XP_006529533, XP_017175836, XR_387164	AAH27137, AAH30845, AAH82811, AAH89036, AAO46887, AK011414, AK034426, AK044009, AK079246, AK122337, AK137375, AK144058, AK157733, AK160878, AY176043, BAC37586, BAC65619, BAE23332, BAE25675, BAE36066, BC006835, BC021370, BC025466, BC027137, BC030845, BC076610, BC082811, BC089036, BY117987, EDL40164, EDL40165, EDL40166, EDL40167, EDL40168, EDL40169, EDL40170, EDL40171, NM_001110212, NM_146112, NP_0…
ENSMUSG00000095281	0	NA	NA	NA	NA	NA	NA	NA	NA	NA	NA	NA
ENSMUSG00000079436	0.148809667755404	0.683228372300109	3.04102354589314	0.224670530165016	0.822235592040992	NA	Kcnj13	100040591	potassium inwardly-rectifying channel, subfamily J, member 13	Kcnj13	NM_001110227, NP_001103697	AK193439, AK210794, CJ131832, CK623705, EDL40172, NM_001110227, NP_001103697, P86046
ENSMUSG00000089613	0	NA	NA	NA	NA	NA	NA	NA	NA	NA	NA	NA
ENSMUSG00000026258	0	NA	NA	NA	NA	NA	Snorc	73234	secondary ossification center associated regulator of chondrocyte maturation	3110079O15Rik, Snorc	NM_001356490, NM_028473, NP_001343419, NP_082749, XM_006529895, XP_006529958	AAI15670, AAI15671, AIY67795, AK014261, BAB29229, BC115669, BC115670, BY100422, KM657818, NM_001356490, NM_028473, NP_001343419, NP_082749, Q9CXL7, XM_006529895, XP_006529958
ENSMUSG00000026259	44.4558257159556	-0.114457675987602	0.365819736276258	-0.312879991529943	0.754371839384916	0.859163832932691	Ngef	53972	neuronal guanine nucleotide exchange factor	Tims2, ephexin, Ngef	NM_001111314, NM_019867, NP_001104784, NP_063920	AAH22680, AAH39279, AAK71494, AI847102, AJ238898, AK138433, AY038025, BC022680, BC039279, CAC00698, CJ149200, EDL40159, EDL40160, EDL40161, EDL40162, NM_001111314, NM_019867, NP_001104784, NP_063920, Q8CHT1
ENSMUSG00000079434	0.349252029245433	0.973816758169778	3.02591819601407	0.321825209766923	0.747585114869612	NA	Neu2	23956	neuraminidase 2	MBS, MSS, MTS, Neu2	NM_001160163, NM_001160164, NM_001160165, NM_015750, NP_001153635, NP_001153636, NP_001153637, NP_056565, XM_006529524, XP_006529587	AAH26408, AAI05658, AAI05659, AAI05660, AAI05662, AB028023, AB048604, ACM77811, AF139059, AK009828, AK145284, BAA92867, BAB39152, BAE26342, BC026408, BC105657, BC105658, BC105659, BC105661, BY088515, EDL40156, EDL40157, EDL40158, FJ613504, NM_001160163, NM_001160164, NM_001160165, NM_015750, NP_001153635, NP_001153636, NP_001153637, NP_056565, Q9JMH3, XM_006529524, XP_006529587
ENSMUSG00000091123	0	NA	NA	NA	NA	NA	NA	NA	NA	NA	NA	NA
ENSMUSG00000090994	0.553302720606739	0.269265875005571	2.31751847063978	0.116187153809927	0.907504217572443	NA	NA	NA	NA	NA	NA	NA
ENSMUSG00000026288	1.12785243715783	0.49353419653098	2.20209131474133	0.22412067711595	0.822663403679144	NA	Inpp5d	16331	inositol polyphosphate-5-phosphatase D	SHIP, SHIP-1, SHIP1, SIP-145, p150Ship, s-SHIP, Inpp5d	NM_001110192, NM_001110193, NM_010566, NP_001103662, NP_001103663, NP_034696, NR_122078, XM_006529149, XM_006529150, XM_006529151, XM_006529152, XM_006529154, XP_006529212, XP_006529213, XP_006529214, XP_006529215, XP_006529217, XR_001782395	AAB18937, AAC52606, AAC53023, AAD37118, AAF08278, AAF08279, AAF25823, AAF25824, AAF69143, AAG15399, AAG23922, AAI08329, AF125996, AF184912, AF184913, AF228679, AK143560, AK149343, AK162401, BAE25436, BAE28821, BC108328, BG144006, BY197864, EDL40149, EDL40150, EDL40151, EDL40152, EDL40153, EDL40154, EDL40155, NM_001110192, NM_001110193, NM_010566, NP_001103662, NP_001103663, NP_034696, NR_122078, …
ENSMUSG00000026289	1034.98955732764	0.26582232094231	0.164352441591697	1.61739198011245	0.105793695792688	0.218288441926169	Atg16l1	77040	autophagy related 16-like 1 (S. cerevisiae)	1500009K01Rik, Apg16l, Atg16l, WDR30, Atg16l1	NM_001205391, NM_001205392, NM_029846, NP_001192320, NP_001192321, NP_084122, XM_006529950, XP_006530013, XR_387198	AAH49122, AB087879, AB087880, AB087881, AB476646, AK005181, AK030983, AK048873, AK131120, AK134333, AK145673, AK155358, AK163246, AK170073, AK202676, AK218161, BAB23866, BAC27201, BAC55090, BAC55091, BAC55092, BAD21370, BAE33214, BAE37254, BAE41546, BAL42358, BC033362, BC049122, BC052087, BE988512, EDL40144, EDL40145, EDL40146, EDL40147, EDL40148, NM_001205391, NM_001205392, NM_029846, NP_0011923…
ENSMUSG00000087968	1.12170996955031	2.68979591991788	2.28775336185077	1.17573684505128	0.239700050296684	NA	NA	NA	NA	NA	NA	NA
ENSMUSG00000089281	1.04371915469501	1.05774542041836	2.56209039717742	0.412844691812455	0.67972040521915	NA	Scarna6	100217415	small Cajal body-specific RNA 6	MBI-46, Scarna6	NR_028519	AF357345, NR_028519
ENSMUSG00000056055	2.39417165515946	2.1753720818689	1.48216681661799	1.46769719675189	0.142186492546945	0.275126074188509	Sag	20215	S-antigen, retina and pineal gland (arrestin)	A930001K18Rik, Arr1, Irbp, arrestin, Sag	NM_009118, NP_033144, XM_006529274, XM_011247944, XM_017319395, XM_017319396, XM_017319397, XP_006529337, XP_011246246, XP_017174884, XP_017174885, XP_017174886	AAA40090, AAH16498, AAV54097, AK044214, AK053278, AK143098, AK149299, AY651760, BAC31820, BAC35331, BAE25268, BAE28798, BC016498, BC026984, EDL40139, EDL40140, EDL40141, EDL40142, EDL40143, M24086, NM_009118, NP_033144, P20443, XM_006529274, XM_011247944, XM_017319395, XM_017319396, XM_017319397, XP_006529337, XP_011246246, XP_017174884, XP_017174885, XP_017174886
ENSMUSG00000070738	949.714966280555	0.161847368638244	0.228940867001306	0.706939616146909	0.479604003531582	0.650967667680022	Dgkd	227333	diacylglycerol kinase, delta	AI841987, D330025K09, DGKdelta, dgkd-2, Dgkd	NM_177646, NP_808314, XM_006529471, XM_006529472, XM_006529473, XM_006529474, XM_011247988, XM_017320352, XP_006529534, XP_006529535, XP_006529536, XP_006529537, XP_011246290, XP_017175841, XR_001784183	AAH48957, AK052312, AK076439, AK172901, BAD32179, BC026414, BC048957, BC057061, NM_177646, NP_808314, XM_006529471, XM_006529472, XM_006529473, XM_006529474, XM_011247988, XM_017320352, XP_006529534, XP_006529535, XP_006529536, XP_006529537, XP_011246290, XP_017175841, XR_001784183
ENSMUSG00000101942	0.229333474062977	1.15173357253279	3.03017833948754	0.380087718773532	0.7038803019108	NA	Gm19582	100503175	predicted gene, 19582	Gm19582	NR_136921	AI645907, BY719246, NR_136921
ENSMUSG00000103996	0	NA	NA	NA	NA	NA	NA	NA	NA	NA	NA	NA
ENSMUSG00000103591	0.371769711872095	-1.56359658622619	3.02564529585866	-0.516781193210704	0.605308909924056	NA	NA	NA	NA	NA	NA	NA
ENSMUSG00000005501	1312.34603664906	-0.0483680488401529	0.0687472269271934	-0.703563634521243	0.481704564874654	0.652305684447987	Usp40	227334	ubiquitin specific peptidase 40	B230215L03Rik, C730029K03, Usp40	NM_001033291, NM_001198573, NP_001028463, NP_001185502, XM_006529477, XM_006529481, XP_006529540, XP_006529544, XR_001784184, XR_001784185, XR_001784186, XR_387167	AAH89376, AAI17958, AAI17959, AK030732, AK045613, AK050239, AK132295, AK153777, AK165849, AK166303, BAC34140, BAE21086, BAE38411, BAE38691, BC030843, BC059078, BC089376, BC117957, BC117958, NM_001033291, NM_001198573, NP_001028463, NP_001185502, Q8BWR4, XM_006529477, XM_006529481, XP_006529540, XP_006529544, XR_001784184, XR_001784185, XR_001784186, XR_387167
ENSMUSG00000095942	0	NA	NA	NA	NA	NA	NA	NA	NA	NA	NA	NA
ENSMUSG00000084021	0.285748975333051	-1.3731949885577	3.02936625747356	-0.45329447542699	0.650336710412933	NA	NA	NA	NA	NA	NA	NA
ENSMUSG00000083478	0	NA	NA	NA	NA	NA	NA	NA	NA	NA	NA	NA
ENSMUSG00000090165	0	NA	NA	NA	NA	NA	Ugt1a10	394430	UDP glycosyltransferase 1 family, polypeptide A10	A13, Ugt1a13, Ugt1a10	NM_201641, NP_964003	AAH89569, AAP48600, AY227201, BC089569, NM_201641, NP_964003
ENSMUSG00000092220	0	NA	NA	NA	NA	NA	NA	NA	NA	NA	NA	NA
ENSMUSG00000090175	0	NA	NA	NA	NA	NA	Ugt1a9	394434	UDP glucuronosyltransferase 1 family, polypeptide A9	UDPGT, UDPGT 1-9, UGT1-09, UGT1.9, UGTP4, Ugt1a12, mUGTBr/P, Ugt1a9	NM_201644, NP_964006	AAA40524, AAB26034, AAI38700, AAI46022, AAP48599, AY227200, BC019434, BC138699, BC146021, L27122, NM_201644, NP_964006, Q62452, S57479
ENSMUSG00000089675	0	NA	NA	NA	NA	NA	NA	NA	NA	NA	NA	NA
ENSMUSG00000090124	591.536928466716	-0.202162831744336	0.115426521781814	-1.75144177112497	0.07986984310958	0.175160651306722	Ugt1a7c	394432	UDP glucuronosyltransferase 1 family, polypeptide A7C	A10', A13, Ugt1a10, Ugt1a7c	NM_201642, NP_964004	AAI41206, AAI41207, AAP48598, AK128918, AK144599, AK153157, AK154973, AK159496, AK162317, AK165465, AY227199, BAC87656, BAE25958, BAE31767, BAE38202, BC141205, BC141206, NM_201642, NP_964004, Q6ZQM8
ENSMUSG00000082837	0.0626345128375982	-0.285710154329023	3.04143303031929	-0.0939393211952555	0.925157358132041	NA	NA	NA	NA	NA	NA	NA
ENSMUSG00000090145	1.79755103161186	0.64781260581551	1.4171168856529	0.457134208458073	0.647574583640233	0.786216156684242	Ugt1a6b	394435	UDP glucuronosyltransferase 1 family, polypeptide A6B	A9', Ugt1a9, Ugt1a6b	NM_201410, NP_958812	AAH26561, AAP48597, AY227198, BC026561, EDL40125, NM_201410, NP_958812
ENSMUSG00000084195	0	NA	NA	NA	NA	NA	NA	NA	NA	NA	NA	NA
ENSMUSG00000081261	0.101108295353343	-0.608967228421089	3.04127860282583	-0.200233950238976	0.841297616340551	NA	NA	NA	NA	NA	NA	NA
ENSMUSG00000054545	2.64686819126352	-1.98093575353091	1.22906046390775	-1.61174800728079	0.107016786311963	0.220386323610623	Ugt1a6a	94284	UDP glucuronosyltransferase 1 family, polypeptide A6A	UDPGT, UDPGT 1-6, UGT1-06, UGT1.6, Ugt1a6, Ugt1a7, Ugt1a6a	NM_145079, NP_659545	AAA51871, AAA65979, AAH69940, AAP48596, AK162514, AY227197, BAA13483, BC069940, D87867, NM_145079, NP_659545, Q64435, U09930, U16818
ENSMUSG00000081602	0	NA	NA	NA	NA	NA	NA	NA	NA	NA	NA	NA
ENSMUSG00000082513	0	NA	NA	NA	NA	NA	NA	NA	NA	NA	NA	NA
ENSMUSG00000082677	0.175791443052312	-0.836040829728478	3.03600855382669	-0.275374991508078	0.783028155505826	NA	NA	NA	NA	NA	NA	NA
ENSMUSG00000089943	0	NA	NA	NA	NA	NA	Ugt1a5	394433	UDP glucuronosyltransferase 1 family, polypeptide A5	Ugt1a5	NM_201643, NP_964005	AAI39094, AAI39095, AAP48595, AB094481, AY227196, BAD11305, BC139093, BC139094, EDL40128, NM_201643, NP_964005
ENSMUSG00000081488	0	NA	NA	NA	NA	NA	NA	NA	NA	NA	NA	NA
ENSMUSG00000083277	0.136291096589368	-0.783875906710642	3.03824907289496	-0.258002516549354	0.796404965036966	NA	NA	NA	NA	NA	NA	NA
ENSMUSG00000090171	0	NA	NA	NA	NA	NA	Ugt1a2	22236	UDP glucuronosyltransferase 1 family, polypeptide A2	UDPGT 1-2, Ugt1, Ugt1a2	NM_013701, NP_038729	AAI38677, AAI45970, AAP48594, AK002629, AY227195, BAA13482, BAB22243, BC138676, BC145969, D87866, EDL40122, NM_013701, NP_038729, P70691
ENSMUSG00000081984	42.7580349061966	-0.0471402618592202	0.327685283240195	-0.143858342959718	0.885612330943097	0.939487626171355	Dnajb3	15504	DnaJ heat shock protein family (Hsp40) member B3	Hsj3, MSJ-1, Msj1, Dnajb3	NM_008299, NP_032325	AAC13944, AAH48490, AK005688, AK005690, BAB24186, BAB24188, BC048490, EDL40130, NM_008299, NP_032325, O35723, U95607
ENSMUSG00000089960	0	NA	NA	NA	NA	NA	Ugt1a1	394436	UDP glucuronosyltransferase 1 family, polypeptide A1	Gnt1, UDPGT 1-1, UGT1A01, Udpgt-1a, UgtBr1, Ugt1a1	NM_201645, NP_964007	AA674349, AAB26033, AAD54662, AAH93516, AAP48593, AFQ20807, AI097692, AY227194, BC093516, JX026002, L02333, NM_201645, NP_964007, Q63886, S64760
ENSMUSG00000079429	2.44274865898508	-1.80532032903381	1.18033806140489	-1.52949429325785	0.126141952715332	0.251567370733342	Mroh2a	100040766	maestro heat-like repeat family member 2A	Heatr7b1, Mroh2a	NM_001177364, NM_001281466, NP_001268395, XM_006529040, XM_006529041, XM_006529042, XM_006529043, XM_006529044, XM_006529045, XM_006529046, XM_006529048, XM_006529049, XP_006529103, XP_006529104, XP_006529105, XP_006529106, XP_006529107, XP_006529108, XP_006529109, XP_006529111, XP_006529112, XR_387134	AK133186, AK144378, BAE25856, BC114979, D3Z750, EDL40120, NM_001177364, NM_001281466, NP_001268395, XM_006529040, XM_006529041, XM_006529042, XM_006529043, XM_006529044, XM_006529045, XM_006529046, XM_006529048, XM_006529049, XP_006529103, XP_006529104, XP_006529105, XP_006529106, XP_006529107, XP_006529108, XP_006529109, XP_006529111, XP_006529112, XR_387134
ENSMUSG00000044783	1929.33367990402	-0.0243634610202096	0.0693132163906597	-0.351498058940065	0.725214728442341	0.838271650325426	A730008H23Rik, Hjurp	212427, 381280	RIKEN cDNA A730008H23 gene, Holliday junction recognition protein	Fleg1, A730008H23Rik, 6430706D22Rik, C330011F01Rik, Gm975, Mfleg1, Hjurp	NM_172505, NP_766093, NM_198652, NP_941054, XM_006529720, XM_006529721, XM_006529722, XP_006529783, XP_006529784, XP_006529785	AAI31920, AK042589, AK051519, AK133997, AK138428, AK190226, AK211133, BAC31301, BC131919, NM_172505, NP_766093, AAH04768, AAH57309, AAI00379, AB162219, AK021195, AK164562, AK185647, BAD36742, BC004768, BC057309, BC100378, CJ241667, NM_198652, NP_941054, Q6PG16, XM_006529720, XM_006529721, XM_006529722, XP_006529783, XP_006529784, XP_006529785
ENSMUSG00000036251	0.143634263857195	-0.743070935671629	3.03797990191555	-0.244593762849813	0.806770993922685	NA	Trpm8	171382	transient receptor potential cation channel, subfamily M, member 8	CMR1, LTRPC6, LTrpC-6, TRPP8, Trp-p8, Trpm8	NM_134252, NP_599013, XM_006529225, XM_006529226, XM_006529229, XM_017319118, XP_006529288, XP_006529289, XP_006529292, XP_017174607	AAI17935, AAL79553, AAM23261, AF481480, AY095352, BC117934, CAD88169, EDL40112, EDL40113, NM_134252, NP_599013, Q8R4D5, XM_006529225, XM_006529226, XM_006529229, XM_017319118, XP_006529288, XP_006529289, XP_006529292, XP_017174607
ENSMUSG00000085420	0	NA	NA	NA	NA	NA	NA	NA	NA	NA	NA	NA
ENSMUSG00000026295	0	NA	NA	NA	NA	NA	Spp2	75396	secreted phosphoprotein 2	0610038O04Rik, pp-24, spp24, Spp2	NM_029269, NP_083545, XM_006529918, XP_006529981	AAH27494, AJ315513, AK002814, BAB22379, BC027494, BY787973, CAC83812, CAD44269, EDL40110, EDL40111, NM_029269, NP_083545, Q8K1I3, XM_006529918, XP_006529981
ENSMUSG00000099553	0	NA	NA	NA	NA	NA	NA	NA	NA	NA	NA	NA
ENSMUSG00000100908	0	NA	NA	NA	NA	NA	NA	NA	NA	NA	NA	NA
ENSMUSG00000062310	3.80499733877177	1.41861922855608	1.33594600260403	1.06188365831471	0.288288504662318	0.461512826543719	Glrp1	14659	glutamine repeat protein 1	GRP-1, Glrp1	NM_008132, NP_032158	AAC52934, AAI39129, AAI39130, BC139128, BC139129, EDL40109, NM_008132, NP_032158, U46463
ENSMUSG00000100798	2.77988712860648	0.30011610617011	1.06927488291472	0.28067254825254	0.778961566025054	0.874722013205324	Gm19589	100503197	predicted gene, 19589	Gm19589	NR_037971	AK030268, AK136671, BB818892, NR_037971
ENSMUSG00000104057	0	NA	NA	NA	NA	NA	NA	NA	NA	NA	NA	NA
ENSMUSG00000100367	0	NA	NA	NA	NA	NA	NA	NA	NA	NA	NA	NA
ENSMUSG00000049866	1539.19981937524	0.154578805368802	0.131038629876536	1.17964302217174	0.238142224263816	0.402568906606466	Arl4c	320982	ADP-ribosylation factor-like 4C	A630084M22Rik, Arl7, LAK, Arl4c	NM_177305, NP_796279	AAH49804, AAH55769, AAI15953, AK080335, AK080380, AK080743, AK169890, BAC37882, BAC37900, BAC38004, BAE41439, BC049804, BC055769, BC115952, BU709624, BY208441, CAF22225, EDL40107, NM_177305, NP_796279, P61208
ENSMUSG00000101736	0	NA	NA	NA	NA	NA	NA	NA	NA	NA	NA	NA
ENSMUSG00000097398	0.285921801159057	-0.450400356207419	3.03901198229173	-0.148206179782078	0.882180054918918	NA	Platr5	78650	pluripotency associated transcript 5	2410088K16Rik, Platr5	NR_040493	AK019125, NR_040493
ENSMUSG00000099848	0.0458666948125953	0.355480227444295	3.04143303031929	0.116879189480946	0.906955789498064	NA	NA	NA	NA	NA	NA	NA
ENSMUSG00000101333	0	NA	NA	NA	NA	NA	NA	NA	NA	NA	NA	NA
ENSMUSG00000099378	0	NA	NA	NA	NA	NA	1700067G17Rik	73475	RIKEN cDNA 1700067G17 gene	1700067G17Rik	NR_040471	AK006914, AV047378, NR_040471
ENSMUSG00000099544	0	NA	NA	NA	NA	NA	NA	NA	NA	NA	NA	NA
ENSMUSG00000036206	796.439799948959	-0.331779518216994	0.0836174582414426	-3.96782592050325	7.25312818959677e-05	0.000377817910542168	Sh3bp4	98402	SH3-domain binding protein 4	AI594717, AW227605, BOG25, Sh3bp4	NM_133816, NP_598577, XM_006529975, XP_006530038	AAH12284, AAH34733, AK028826, AK032634, AK041504, AK043259, AK178318, AK183687, AK184458, AK185674, AK188734, AK190716, AK192096, AK192540, AK194369, AK196424, AK198233, AK201769, AK202186, AK214479, AK214837, BAC26140, BAC27961, BAC30966, BAC31506, BC012284, BC028911, BC034733, EDL40103, EDL40104, NM_133816, NP_598577, Q921I6, XM_006529975, XP_006530038
ENSMUSG00000102700	0.290731656224894	-0.89173483625978	3.03450098420813	-0.293865396946801	0.768860760459856	NA	NA	NA	NA	NA	NA	NA
ENSMUSG00000102083	0	NA	NA	NA	NA	NA	NA	NA	NA	NA	NA	NA
ENSMUSG00000101288	0	NA	NA	NA	NA	NA	NA	NA	NA	NA	NA	NA
ENSMUSG00000099938	0	NA	NA	NA	NA	NA	C030007H22Rik	77331	RIKEN cDNA C030007H22 gene	C030007H22Rik	NR_040482	AK021054, BY728116, NR_040482
ENSMUSG00000055013	805.181550919793	-0.86392619423863	0.0885944244530715	-9.7514736347348	1.81809664753554e-22	4.70116349172079e-21	Agap1	347722	ArfGAP with GTPase domain, ankyrin repeat and PH domain 1	Centg2, Ggap1, R75364, mKIAA1099, Agap1	NM_001037136, NM_178119, NP_001032213, NP_835220	AK035494, AK036063, AK043265, AK046523, AK051075, AK083235, AK083487, AK129289, AK142485, AK147503, AK147521, AK164848, AK179772, AK213954, BAC29078, BAC32770, BAC38820, BAC98099, BAE27957, BAE27969, BC096588, EDL40100, NM_001037136, NM_178119, NP_001032213, NP_835220, Q8BXK8
ENSMUSG00000104114	0	NA	NA	NA	NA	NA	NA	NA	NA	NA	NA	NA
ENSMUSG00000088371	0.0953771737545491	-0.606303121005691	3.04143303031929	-0.199347845230063	0.841990655065882	NA	NA	NA	NA	NA	NA	NA
ENSMUSG00000101662	0.192841684978534	0.0348872607984902	3.04143303031929	0.0114706654562858	0.990847933829698	NA	NA	NA	NA	NA	NA	NA
ENSMUSG00000102009	0.667141249303888	2.32794027090004	3.00955093609245	0.77351748494498	0.439216184911086	NA	NA	NA	NA	NA	NA	NA
ENSMUSG00000088775	0	NA	NA	NA	NA	NA	NA	NA	NA	NA	NA	NA
ENSMUSG00000103252	0	NA	NA	NA	NA	NA	NA	NA	NA	NA	NA	NA
ENSMUSG00000034486	10.1436425731155	-0.101024074694193	0.557625059130869	-0.181168462643433	0.856235348117876	0.922822993718147	Gbx2	14472	gastrulation brain homeobox 2	D130058E05Rik, Gbx-2, MMoxA, Stra7, Gbx2	NM_010262, NP_034392	AAA63314, AAA65185, AAC61877, AAI16966, AAI20493, AB221564, AK138361, AK141657, BAE23632, BAE24788, BC050989, BC116965, BC120492, CAA88737, EDL40099, L39770, NM_010262, NP_034392, P48031, Z48800
ENSMUSG00000092627	14.1715975832041	-0.0632453761136965	0.673650266351463	-0.0938845856266604	0.925200838636591	0.960649845532302	NA	NA	NA	NA	NA	NA
ENSMUSG00000067081	0	NA	NA	NA	NA	NA	Asb18	208372	ankyrin repeat and SOCS box-containing 18	Asb-18, Asb18	NM_001355134, NM_139152, NP_001342063, NP_631891, NR_149309, XM_006529296, XM_011247952, XM_011247953, XP_006529359, XP_011246254, XP_011246255	AAI07371, AAI07372, AAI27153, AAI41296, AAI45622, AAL18249, AY057054, BC107370, BC107371, BC127152, BC141295, BC145621, EDL40098, NM_001355134, NM_139152, NP_001342063, NP_631891, NR_149309, Q8VHA6, XM_006529296, XM_011247952, XM_011247953, XP_006529359, XP_011246254, XP_011246255
ENSMUSG00000026301	0.146264307068211	-0.63202845737252	3.04004514854084	-0.207901010179365	0.835306260397434	NA	Iqca	74918	IQ motif containing with AAA domain	4930465P12Rik, 4930585L22Rik, BB288505, Iqca1, Iqca	NM_001033777, NM_029122, NP_083398	AK015512, AK016353, AK139726, BAB29877, BAB30202, BAE24115, BB288505, NM_001033777, NM_029122, NP_083398, Q9CUL5
ENSMUSG00000100850	0	NA	NA	NA	NA	NA	NA	NA	NA	NA	NA	NA
ENSMUSG00000044337	1916.89368515342	1.19108592148311	0.125864589487479	9.46323287854999	2.98566494046266e-21	7.21261779730421e-20	Ackr3	12778	atypical chemokine receptor 3	AW541270, CXC-R7, CXCR-7, Cmkor1, Cxcr7, RDC-1, Rdc1, Ackr3	NM_001271607, NM_007722, NP_001258536, NP_031748	AAB71343, AAH15254, AF000236, AK031100, BAC27252, BC015254, BQ033958, EDL40093, EDL40094, NM_001271607, NM_007722, NP_001258536, NP_031748, P56485
ENSMUSG00000104087	0	NA	NA	NA	NA	NA	NA	NA	NA	NA	NA	NA
ENSMUSG00000101951	0	NA	NA	NA	NA	NA	NA	NA	NA	NA	NA	NA
ENSMUSG00000101028	0.310911931446842	0.48638852615282	3.03137165993207	0.160451630719448	0.872525320979905	NA	NA	NA	NA	NA	NA	NA
ENSMUSG00000098368	0	NA	NA	NA	NA	NA	NA	NA	NA	NA	NA	NA
ENSMUSG00000101997	0.0537889388855113	0.355480227444296	3.04143303031929	0.116879189480946	0.906955789498064	NA	NA	NA	NA	NA	NA	NA
ENSMUSG00000103292	23.348544925663	2.1311376092337	0.592688539575916	3.59571253184444	0.000323504886852805	0.00147803750936595	NA	NA	NA	NA	NA	NA
ENSMUSG00000034432	2352.01504377676	-0.138817724912645	0.0654029385533912	-2.1224998139697	0.0337957882997588	0.0878334692133393	Cops8	108679	COP9 signalosome subunit 8	9430009J09Rik, AA408242, Csn8, Sgn8, Cops8	NM_133805, NP_598566, XM_006529064, XP_006529127	AAH21488, AAH24421, AAL89689, AAP13731, AF482000, AK079111, AK079522, AK088323, AK090013, AK142989, AK145899, AK162502, AK185916, AK186045, AK187036, AK187619, AK195692, AK207412, AK212344, AK214410, AK215258, AK215402, AK218596, AK219886, BAC37543, BAC37670, BAC40281, BAC41045, BAE26735, BAE36948, BC021488, BC024421, DV645014, EDL40088, EDL40089, EDL40090, EDL40091, NM_133805, NP_598566, Q8VBV7,…
ENSMUSG00000056128	3.37277258763853	-3.39776400535199	1.17182392074868	-2.89955166914595	0.00373696747972113	0.0131229938235417	NA	NA	NA	NA	NA	NA
ENSMUSG00000048126	46247.265018033	-1.44963276681307	0.0862409790044172	-16.8090945110772	2.09344663703763e-63	1.63734472369096e-61	Col6a3	12835	collagen, type VI, alpha 3	AI507288, Col6a-3, Col6a3	NM_001243008, NM_001243009, NM_009935, NP_001229937, NP_001229938	AA118378, AAC23667, AAC23668, AAD01978, AAH05491, AAH49881, AAH80662, AF034136, AF064749, AF064750, AK076391, BC005491, BC049881, BC080662, BQ560536, BQ561449, BX638221, CAA79156, CF734596, CJ098732, CN667533, NM_001243008, NM_001243009, NM_009935, NP_001229937, NP_001229938, Z18279
ENSMUSG00000103061	4.161995164463	-2.62205277466065	0.968948864766244	-2.70607961885916	0.00680827206193606	0.0220940724155336	NA	NA	NA	NA	NA	NA
ENSMUSG00000103978	0	NA	NA	NA	NA	NA	NA	NA	NA	NA	NA	NA
ENSMUSG00000026303	156.23959285951	-0.177507740746431	0.307795252069267	-0.576707208941885	0.564137261738575	0.720250061281669	Mlph	171531	melanophilin	2210418F23Rik, 5031433I09Rik, AW228792, D1Wsu84e, Slac-2a, l(1)-3Rk, l1Rk3, ln, Mlph	NM_053015, NP_443748, XM_006529231, XP_006529294	AAI50805, AAK97435, AB057759, AF384098, AK008973, AK019883, AK148274, AK181251, AK187519, BAB41087, BAE28452, BC006900, BC150804, EDL40079, EDL40080, EDL40081, NM_053015, NP_443748, Q91V27, XM_006529231, XP_006529294
ENSMUSG00000090550	0	NA	NA	NA	NA	NA	Prlh	623503	prolactin releasing hormone	EG623503, Prlh	NM_001101647, NP_001095117, XM_006529772, XP_006529835	ACJ54336, EDL40078, FJ424613, NM_001101647, NP_001095117, XM_006529772, XP_006529835
ENSMUSG00000026304	0.107577877771023	0.678127393290128	3.04131377964051	0.222971860986433	0.823557406889727	NA	Rab17	19329	RAB17, member RAS oncogene family	AW413472, Rab17	NM_001159725, NM_008998, NP_001153197, NP_033024, XM_006529263, XP_006529326	AAH13170, AAH51071, AAK14831, AB232611, AK009707, AK075591, BAB26452, BAC35842, BAF02873, BC013170, BC051071, CAA50071, EDL40073, EDL40074, EDL40075, EDL40076, EDL40077, M79307, NM_001159725, NM_008998, NP_001153197, NP_033024, P35292, X70804, XM_006529263, XP_006529326
ENSMUSG00000100791	0	NA	NA	NA	NA	NA	NA	NA	NA	NA	NA	NA
ENSMUSG00000026305	3319.08841893805	-0.0664240968523356	0.0552444233078877	-1.20236745856032	0.229221191251009	0.392103248221599	Lrrfip1	16978	leucine rich repeat (in FLII) interacting protein 1	AU024550, Fliiap1, Lrrfip1	NM_001111311, NM_001111312, NM_001310732, NM_008515, NP_001104781, NP_001104782, NP_001297661, NP_032541, XM_006529175, XM_006529176, XM_006529177, XM_006529178, XM_006529180, XM_006529181, XM_006529182, XM_006529187, XM_006529189, XM_006529191, XM_006529194, XM_006529196, XM_006529198, XM_006529199, XM_006529200, XM_006529201, XM_006529203, XM_006529204, XM_006529205, XM_006529206, XM_006529208,…	AAC40072, AAI44957, AAI45643, AF045573, AI452149, AK041162, AK044174, AK077637, AK133661, AK134120, AK162191, AV024479, BAC30844, BAC31805, BAE22022, BAE36781, BB709810, BC144955, BC144956, BC145642, BY739242, CJ154753, EDL40062, EDL40063, EDL40064, EDL40065, EDL40066, EDL40067, EDL40068, EDL40069, EDL40070, EDL40071, EDL40072, NM_001111311, NM_001111312, NM_001310732, NM_008515, NP_001104781, NP…
ENSMUSG00000070732	7.13194510103902	1.28653969047093	0.988582002880863	1.30139906120259	0.193121894828003	0.345285984056904	Rbm44	329207	RNA binding motif protein 44	Gm817, Rbm44	NM_001033408, NP_001028580, XM_006529702, XM_006529703, XM_006529704, XP_006529765, XP_006529766, XP_006529767	AAI50951, AK133355, BAE21615, BC150950, NM_001033408, NP_001028580, Q3V089, XM_006529702, XM_006529703, XM_006529704, XP_006529765, XP_006529766, XP_006529767
ENSMUSG00000100018	0.225278573538306	0.639610586910757	3.03709447277503	0.210599503125215	0.833199800064962	NA	NA	NA	NA	NA	NA	NA
ENSMUSG00000034353	50.456278094004	-1.14822997417216	0.379388191930477	-3.02653060531356	0.00247377776494086	0.00910818338576106	Ramp1	51801	receptor (calcitonin) activity modifying protein 1	9130218E19Rik, Ramp1	NM_001168392, NM_016894, NM_178401, NP_001161864, NP_058590, NP_848488, XM_011248050, XM_017321671, XP_011246352, XP_017177160	AAD35018, AAF21036, AAH12644, AB019046, AF146522, AF209904, AJ250489, AK004539, AK020282, AK037826, AK037844, AK144331, AK157896, AK165238, BAA76617, BAB23355, BAE25837, BAE34250, BAE38095, BC012644, BC025570, BY707433, BY733497, CAB59511, CB522711, EDL40060, EDL40061, NM_001168392, NM_016894, NM_178401, NP_001161864, NP_058590, NP_848488, Q9WTJ5, XM_011248050, XM_017321671, XP_011246352, XP_0171…
ENSMUSG00000034343	1428.11400247228	0.0548979659540543	0.101138706508606	0.542798774565928	0.587268357053238	0.73942084579886	Ube2f	67921	ubiquitin-conjugating enzyme E2F (putative)	2510010F15Rik, AI851109, Ube2f	NM_001355761, NM_001355762, NM_001355763, NM_001355764, NM_026454, NP_001342690, NP_001342691, NP_001342692, NP_001342693, NP_080730, NR_149825, XM_006529836, XM_006529837, XM_006529838, XM_006529839, XM_006529840, XM_011248067, XM_017322263, XP_006529899, XP_006529900, XP_006529901, XP_006529902, XP_006529903, XP_011246369, XP_017177752	AAH06057, AAH16117, AK007549, AK007937, AK007960, AK010957, AK030594, AK038347, AK153481, AK188641, AK208168, AK210994, BAB25362, BAB25372, BAB27290, BAC27036, BAE32030, BAE43301, BB621519, BC006057, BC016117, BQ032120, CDM22121, CO430243, CX219989, EDL40055, EDL40057, NM_001355761, NM_001355762, NM_001355763, NM_001355764, NM_026454, NP_001342690, NP_001342691, NP_001342692, NP_001342693, NP_080…
ENSMUSG00000083064	2.21225846070445	1.28484052918327	1.12506835506326	1.14201108172759	0.253449413414318	0.420746798626964	NA	NA	NA	NA	NA	NA
ENSMUSG00000097285	0	NA	NA	NA	NA	NA	NA	NA	NA	NA	NA	NA
ENSMUSG00000026307	284.181006461881	0.45968885573281	0.169730838787014	2.70834021099518	0.00676206654069778	0.0219551765878513	Scly	50880	selenocysteine lyase	9830169H08, A930015N15Rik, SCL, Scly1, Scly2, Scly	NM_016717, NP_057926, XM_006529743, XM_006529744, XM_006529745, XM_006529746, XP_006529806, XP_006529807, XP_006529808, XP_006529809, XR_387181	AAF36812, AAH19879, AAH21389, AF175407, AK020864, AK036533, AK036750, AK178608, AK179665, AK183254, AK186846, AK188684, AK195714, AK206053, AK206313, BAC29465, BAC29563, BB140476, BC019879, BC021389, BY599687, EDL40050, EDL40051, EDL40052, EDL40053, EDL40054, NM_016717, NP_057926, Q9JLI6, XM_006529743, XM_006529744, XM_006529745, XM_006529746, XP_006529806, XP_006529807, XP_006529808, XP_00652980…
ENSMUSG00000090322	0	NA	NA	NA	NA	NA	NA	NA	NA	NA	NA	NA
ENSMUSG00000049515	0.469729445525746	2.21130117892479	3.01256569325624	0.73402587829865	0.462932966246535	NA	Espnl	227357	espin-like	Gm556, Espnl	NM_001033292, NP_001028464	AK134448, BAE22148, NM_001033292, NP_001028464, Q3UYR4
ENSMUSG00000026308	66.255347802977	0.0974978148978126	0.415875157011297	0.234440103608218	0.814643327817719	0.897308734274251	Klhl30	70788	kelch-like 30	4631423F02Rik, Klhl30	NM_027551, NP_081827	AAI15429, AAI15430, AK014532, AK086025, AK146580, AK148398, AK178619, AK180334, AK180684, AK182611, AK183302, AK185832, AK188689, AK190841, AK199359, AK199446, AK199574, AK205662, AK207369, AK207453, AK211671, AK214081, BAB29415, BAC39595, BAE27276, BC115428, BC115429, EDL40048, NM_027551, NP_081827, Q8C3F7
ENSMUSG00000047443	118.3429985929	-0.0664385932553067	0.21516373979956	-0.30878155081892	0.757487704122031	0.860912757170273	Erfe	227358	erythroferrone	4832406C22, Fam132b, myonectin, Erfe	NM_173395, NP_775571, XM_006529484, XM_006529485, XM_006529487, XP_006529547, XP_006529548, XP_006529550	AAH56923, ADP00570, AK029264, AK191623, BAC26362, BC056923, EDL40047, HQ285249, NM_173395, NP_775571, Q6PGN1, XM_006529484, XM_006529485, XM_006529487, XP_006529547, XP_006529548, XP_006529550
ENSMUSG00000026309	579.384326216862	-0.0603015203773787	0.152730053370562	-0.3948241950199	0.692972637538558	0.816681746510979	Ilkap	67444	integrin-linked kinase-associated serine/threonine phosphatase 2C	0710007A14Rik, 1600009O09Rik, PP2C-DELTA, Ilkap	NM_001355152, NM_023343, NP_001342081, NP_075832, XM_006529807, XM_006529808, XM_006529809, XM_006529810, XM_006529811, XM_006529812, XM_006529813, XM_006529814, XM_006529815, XM_006529816, XM_011248065, XM_017322168, XP_006529870, XP_006529871, XP_006529872, XP_006529873, XP_006529874, XP_006529875, XP_006529876, XP_006529877, XP_006529878, XP_006529879, XP_011246367, XP_017177657	AAD17234, AAH26953, AAH27439, AF117831, AK003007, AK005408, AK019158, BAB31574, BC011427, BC026953, BC027439, EDL40036, EDL40037, EDL40038, EDL40039, EDL40040, EDL40041, EDL40042, EDL40043, EDL40044, EDL40045, EDL40046, NM_001355152, NM_023343, NP_001342081, NP_075832, Q8R0F6, XM_006529807, XM_006529808, XM_006529809, XM_006529810, XM_006529811, XM_006529812, XM_006529813, XM_006529814, XM_006529…
ENSMUSG00000100253	0.058597147684104	-0.285712378523584	3.04143303031929	-0.0939400524934753	0.925156777209369	NA	1700020N18Rik	67086	RIKEN cDNA 1700020N18 gene	1700020N18Rik	NR_026924	AK006182, AK006756, DQ540353, DQ557189, DQ688551, DQ726717, NR_026924
ENSMUSG00000067071	69.5293522917764	0.367730777492959	0.359518316027004	1.02284295708967	0.30638210366956	0.481453238101788	Hes6	55927	hairy and enhancer of split 6	AI326893, bHLHb41, Hes6	NM_001360899, NM_001360900, NM_019479, NP_001347828, NP_001347829, NP_062352, XM_006529759, XP_006529822	AAF63757, AAH12897, AAK51633, AB035178, AF247040, AF260236, AK005022, AK007480, AK012582, AK013443, AK076135, AK146192, AK155340, AK187013, AK217330, BAA96081, BAB28856, BAC36210, BAE33204, BC012897, BY082192, CAL48816, EDL40030, EDL40031, EDL40032, EDL40033, EDL40034, NM_001360899, NM_001360900, NM_019479, NP_001347828, NP_001347829, NP_062352, Q9JHE6, XM_006529759, XP_006529822
ENSMUSG00000055866	147.0945872426	-1.080510860863	0.16113774672018	-6.70551055141245	2.00703388443755e-11	2.50269363379865e-10	Per2	18627	period circadian clock 2	mKIAA0347, mPer2, Per2	NM_011066, NP_035196, XM_006529249, XM_006529250, XP_006529312, XP_006529313	AAC39942, AAC53592, AAH55933, AAI16198, AF035830, AF036893, AK044658, AK122253, AK159847, AK165556, BAC32022, BAC65535, BAE35425, BAE38253, BC055933, BC116197, BY315400, EDL40029, NM_011066, NP_035196, O54943, XM_006529249, XM_006529250, XP_006529312, XP_006529313
ENSMUSG00000101911	0	NA	NA	NA	NA	NA	NA	NA	NA	NA	NA	NA
ENSMUSG00000100151	0	NA	NA	NA	NA	NA	NA	NA	NA	NA	NA	NA
ENSMUSG00000101958	0.0543015103825533	0.355478003249734	3.04143303031929	0.116878458182726	0.906956369017763	NA	NA	NA	NA	NA	NA	NA
ENSMUSG00000034292	238.213841025012	0.515232352562535	0.134939735708348	3.8182404156781	0.000134406910581917	0.000668247620265412	Traf3ip1	74019	TRAF3 interacting protein 1	3930402D05Rik, AU041749, MIP-T3, Traf3ip1	NM_028718, NP_082994, XM_006529896, XM_006529897, XM_006529898, XM_006529899, XP_006529959, XP_006529960, XP_006529961, XP_006529962, XR_878327	AAH46538, AAI17869, AAT72918, AK014457, AK044576, AY613437, BAB29364, BC046538, BC051115, BC117868, BY739359, CK794620, EDL40026, EDL40027, NM_028718, NP_082994, Q149C2, XM_006529896, XM_006529897, XM_006529898, XM_006529899, XP_006529959, XP_006529960, XP_006529961, XP_006529962, XR_878327
ENSMUSG00000026311	1147.46163549512	0.180980782985145	0.0636765106036627	2.84219064878744	0.00448046896556952	0.0153684171053046	Asb1	65247	ankyrin repeat and SOCS box-containing 1	1700029O08Rik, 1700054C17Rik, AI426616, AI851378, mKIAA1146, Asb1	NM_001039126, NM_023046, NP_001034215, NP_075533, XM_006529789, XM_006529790, XP_006529852, XP_006529853	AAD38808, AAH34869, AF155352, AGO86068, AGO86069, AK006515, AK006779, AK080428, AK122456, AK153774, BAB24628, BAC65738, BAE32180, BC034869, BC049699, BU938650, BY231875, DQ550160, DQ552607, DQ555306, DQ688289, DQ693880, DQ699187, DQ706811, DQ711873, DQ715087, DQ715368, DQ727035, EDL40021, EDL40022, EDL40023, EDL40024, EDL40025, KC789642, KC789643, NM_001039126, NM_023046, NP_001034215, NP_075533,…
ENSMUSG00000101705	0.0537889388855113	0.355480227444296	3.04143303031929	0.116879189480946	0.906955789498064	NA	NA	NA	NA	NA	NA	NA
ENSMUSG00000100980	12.4721343726659	0.663729619973413	0.501884325977138	1.32247529085745	0.186009932034133	0.335552742202246	NA	NA	NA	NA	NA	NA
ENSMUSG00000007805	4946.50840044297	1.50036678037493	0.10371947632229	14.4656224035764	1.9978951616732e-47	1.1193172219601e-45	Twist2	13345	twist basic helix-loop-helix transcription factor 2	Dermo1, bHLHa39, Twist2	NM_007855, NP_031881	AAC52319, AAH90636, AK008388, AK008411, AK011180, AK011861, AK143028, AV140163, BAB27450, BAB27885, BC090636, EDL40020, NM_007855, NP_031881, Q9D030, U36384
ENSMUSG00000101414	5.812815948637	0.684790289196379	0.933517361107936	0.733559243487065	0.463217408382874	0.636490853630285	NA	NA	NA	NA	NA	NA
ENSMUSG00000102745	0	NA	NA	NA	NA	NA	NA	NA	NA	NA	NA	NA
ENSMUSG00000026313	1300.71673045523	-0.31207158615109	0.129092394424601	-2.41742813387323	0.0156306202153834	0.0458926163878167	Hdac4	208727	histone deacetylase 4	4932408F19Rik, HD4, Hdac4	NM_207225, NP_997108, XM_006529311, XM_006529312, XM_006529313, XM_006529314, XM_006529315, XM_017319476, XM_017319477, XM_017319478, XM_017319479, XM_017319480, XM_017319482, XM_017319486, XM_017319487, XM_017319488, XM_017319498, XM_017319501, XP_006529374, XP_006529375, XP_006529376, XP_006529377, XP_006529378, XP_017174965, XP_017174966, XP_017174967, XP_017174968, XP_017174969, XP_017174971,…	AAH66052, AK029801, AK029933, AK155250, AK162369, AK164979, AK170461, AK177302, AK201067, AK206621, BAE33147, BAE36877, BAE37989, BAE43272, BC066052, BY265337, EDL40017, EDL40018, EDL40019, NM_207225, NP_997108, Q6NZM9, XM_006529311, XM_006529312, XM_006529313, XM_006529314, XM_006529315, XM_017319476, XM_017319477, XM_017319478, XM_017319479, XM_017319480, XM_017319482, XM_017319486, XM_01731948…
ENSMUSG00000103101	0	NA	NA	NA	NA	NA	NA	NA	NA	NA	NA	NA
ENSMUSG00000096941	0	NA	NA	NA	NA	NA	NA	NA	NA	NA	NA	NA
ENSMUSG00000102565	0	NA	NA	NA	NA	NA	NA	NA	NA	NA	NA	NA
ENSMUSG00000101265	0	NA	NA	NA	NA	NA	NA	NA	NA	NA	NA	NA
ENSMUSG00000101522	0	NA	NA	NA	NA	NA	NA	NA	NA	NA	NA	NA
ENSMUSG00000026260	640.237260305122	-0.29297297930677	0.0955584925097977	-3.06590206283059	0.00217014385701137	0.00811697509396844	Ndufa10	67273	NADH:ubiquinone oxidoreductase subunit A10	2900053E13Rik, Ndufa10	NM_024197, NP_077159	AAH03439, AK005339, AK013675, AK046292, AK145979, AK177419, AK183638, AK184477, AK184537, AK185477, AK203226, AK217787, BAB23961, BAC32674, BAE26801, BC003439, EDL40011, EDL40012, EDL40013, EDL40014, EDL40015, EDL40016, NM_024197, NP_077159, Q99LC3
ENSMUSG00000098288	0	NA	NA	NA	NA	NA	Mir6900	102465542	microRNA 6900	Gm27708, mmu-mir-6900, Mir6900	NR_105865	NR_105865
ENSMUSG00000067064	0	NA	NA	NA	NA	NA	Olfr1416	259040	olfactory receptor 1416	MOR103-3, Olfr1416	NM_147038, NP_667249	AAI04079, AAI04080, AAL60713, AAP71793, BC104078, BC104079, EDL40010, NM_147038, NP_667249
ENSMUSG00000057464	0	NA	NA	NA	NA	NA	Olfr1415	258228	olfactory receptor 1415	MOR103-12, Olfr1415	NM_001011525, NP_001011525	AAP71792, EDL40009, NM_001011525, NP_001011525
ENSMUSG00000042849	0	NA	NA	NA	NA	NA	Olfr1414	259041	olfactory receptor 1414	MOR103-2, Olfr1414	NM_147039, NP_667250	AAI20831, AAL60712, AAP71791, BC120830, EDL40008, NM_147039, NP_667250
ENSMUSG00000097001	0	NA	NA	NA	NA	NA	NA	NA	NA	NA	NA	NA
ENSMUSG00000058904	0	NA	NA	NA	NA	NA	Olfr1413	259039	olfactory receptor 1413	MOR208-1, Olfr1413	NM_147037, NP_667248	AAI16899, AAL60714, AAP71790, BC116898, EDL40007, NM_147037, NP_667248
ENSMUSG00000099363	0	NA	NA	NA	NA	NA	NA	NA	NA	NA	NA	NA
ENSMUSG00000100793	0	NA	NA	NA	NA	NA	NA	NA	NA	NA	NA	NA
ENSMUSG00000046300	0	NA	NA	NA	NA	NA	Olfr1412	258274	olfactory receptor 1412	MOR208-4, Olfr1412	NM_146277, NP_666389	AAI25242, AAL61479, AAP71789, ALI87908, BC125241, EDL40006, NM_146277, NP_666389
ENSMUSG00000062497	0	NA	NA	NA	NA	NA	Olfr1411	258483	olfactory receptor 1411	MOR208-3, Olfr1411	NM_146490, NP_666701	AAI28014, AAL17655, AAL61270, AAP71788, AY053401, BC128013, EDL40005, NM_146490, NP_666701
ENSMUSG00000063583	0	NA	NA	NA	NA	NA	Olfr1410	258484	olfactory receptor 1410	MOR208-2, Olfr1410	NM_146491, NP_666702	AAI06992, AAI06993, AAL61269, AAP71787, BC106991, BC106992, EDL40004, NM_146491, NP_666702
ENSMUSG00000061616	0.501253847596563	1.52066644861754	3.01913701424055	0.503675865469146	0.614489170812196	NA	Olfr12	257890	olfactory receptor 12	MOR208-5, Olfr12	NM_206896, NP_996779	AAC52406, AAI20560, AAI20562, AAP71786, BC120559, BC120561, EDL40003, NM_206896, NP_996779, Q60894
ENSMUSG00000073616	390.732154600303	-0.196789175323088	0.0796535405398242	-2.47056407021481	0.0134900151438604	0.0401902592570981	Cops9	66915	COP9 signalosome subunit 9	1110002M09Rik, Myeov2, Cops9	NM_001163425, NP_001156897, NR_028108	AA764377, AAI47335, AAI47336, AAI47660, AAI47670, AK003315, AK012198, AK152318, BAE31120, BC049759, BC147334, BC147335, BC147659, BC147669, BY631936, EDL40001, NM_001163425, NP_001156897, NR_028108, Q3U898
ENSMUSG00000044055	0.911928788537812	0.917243463411343	2.64409313451511	0.346902857330535	0.728664299959925	NA	Otos	260301	otospiralin	OTOSP, Otos	NM_153114, NP_694754, XM_017320815, XM_017320818, XP_017176304, XP_017176307	AAI00324, AAI32495, AAI32499, AAL47490, AAL85926, AK083090, AY078071, BC100323, BC132494, BC132498, EDL39996, NM_153114, NP_694754, Q8R448, XM_017320815, XM_017320818, XP_017176304, XP_017176307
ENSMUSG00000100546	0	NA	NA	NA	NA	NA	NA	NA	NA	NA	NA	NA
ENSMUSG00000099665	0	NA	NA	NA	NA	NA	NA	NA	NA	NA	NA	NA
ENSMUSG00000100781	0	NA	NA	NA	NA	NA	NA	NA	NA	NA	NA	NA
ENSMUSG00000034220	5371.23715147992	0.0400946100238963	0.0524295113870403	0.764733619734	0.444430182308972	0.619949889660908	Gpc1	14733	glypican 1	AI462976, Gpc1	NM_016696, NP_057905, XM_006529142, XM_011247925, XP_006529205, XP_011246227	AAD56243, AAH62902, AF185613, AK031768, AK154584, AK154899, AK196506, AK203290, AK206330, BAC27542, BAE32692, BAE32910, BC039232, BC062902, EDL39991, EDL39992, EDL39993, EDL39994, NM_016696, NP_057905, Q9QZF2, XM_006529142, XM_011247925, XP_006529205, XP_011246227
ENSMUSG00000101995	0	NA	NA	NA	NA	NA	NA	NA	NA	NA	NA	NA
ENSMUSG00000065470	0	NA	NA	NA	NA	NA	Mir149	387167	microRNA 149	Mirn149, mir-149, mmu-mir-149, Mir149	NR_029559	AJ459761, LM608253, NR_029559
ENSMUSG00000034212	3.75885557268955	0.372278535224869	0.985993270348896	0.377567014319619	0.705752272639286	0.825389011431496	Ankmy1	241158	ankyrin repeat and MYND domain containing 1	4930483I10Rik, ZMYND13, Ankmy1	NM_001347091, NM_172850, NP_001334020, NP_766438, XM_006529590, XM_006529591, XM_017320665, XM_017320666, XP_006529653, XP_006529654, XP_017176154, XP_017176155	AAI20888, AAI20889, AK029700, BAC26572, BC120887, BC120888, EDL39990, NM_001347091, NM_172850, NP_001334020, NP_766438, Q8C0W1, XM_006529590, XM_006529591, XM_017320665, XM_017320666, XP_006529653, XP_006529654, XP_017176154, XP_017176155
ENSMUSG00000047067	100.867680117925	1.50831586440617	0.265242667777335	5.68655064830054	1.29630952729623e-08	1.20260682453043e-07	Dusp28	67446	dual specificity phosphatase 28	0710001B24Rik, AV005521, Dusp28	NM_175118, NP_780327	AAI19128, AK002934, AK088940, AK163560, AW493803, BAC40664, BAE37397, BC051598, BC119127, BE652900, EDL39989, NM_175118, NP_780327, Q8BTR5
ENSMUSG00000097251	0.774562033072545	-1.48978843289435	2.5045286712533	-0.594837843141496	0.551951868862753	NA	5033417F24Rik	75995	RIKEN cDNA 5033417F24 gene	6330419D11Rik, 5033417F24Rik	NR_138577, NR_138578, XR_387281	AK017177, AK018199, BU700618, NR_138577, NR_138578, XR_387281
[truncated: 44,438 more rows]
