# Supplementary material for: Conservation of cell-intrinsic immune responses in diverse nonhuman primate species
Source: Life Sci Alliance. 2019 Oct 24;2(5):e201900495. doi: 10.26508/lsa.201900495 (PMC6814850; doi:10.26508/lsa.201900495)
Supplement: Supplementary file 7 [file LSA-2019-00495_Supplemental_Data_4.zip]

Archive with 37 entries (34 files):
- DatasetS4/
- DatasetS4/2019-07-07 human_treated_v_mock_related_bonobo SpeciesMapped_DGE_results.txt
- __MACOSX/
- __MACOSX/DatasetS4/
- __MACOSX/DatasetS4/._2019-07-07 human_treated_v_mock_related_bonobo SpeciesMapped_DGE_results.txt
- DatasetS4/2019-07-07 human_treated_v_mock_related_chimpanzee SpeciesMapped_DGE_results.txt
- __MACOSX/DatasetS4/._2019-07-07 human_treated_v_mock_related_chimpanzee SpeciesMapped_DGE_results.txt
- DatasetS4/2019-07-07 human_treated_v_mock_related_gorilla SpeciesMapped_DGE_results.txt
- __MACOSX/DatasetS4/._2019-07-07 human_treated_v_mock_related_gorilla SpeciesMapped_DGE_results.txt
- DatasetS4/2019-07-07 human_treated_v_mock_related_olive_baboon SpeciesMapped_DGE_results.txt
- __MACOSX/DatasetS4/._2019-07-07 human_treated_v_mock_related_olive_baboon SpeciesMapped_DGE_results.txt
- DatasetS4/2019-07-07 human_treated_v_mock_related_orangutan SpeciesMapped_DGE_results.txt
- __MACOSX/DatasetS4/._2019-07-07 human_treated_v_mock_related_orangutan SpeciesMapped_DGE_results.txt
- DatasetS4/2019-07-07 human_treated_v_mock_related_pigtailed_macaque SpeciesMapped_DGE_results.txt
- __MACOSX/DatasetS4/._2019-07-07 human_treated_v_mock_related_pigtailed_macaque SpeciesMapped_DGE_results.txt
- DatasetS4/2019-07-07 human_treated_v_mock_related_rhesus_macaque SpeciesMapped_DGE_results.txt
- __MACOSX/DatasetS4/._2019-07-07 human_treated_v_mock_related_rhesus_macaque SpeciesMapped_DGE_results.txt
- DatasetS4/2019-07-07 human_treated_v_mock_related_squirrel_monkey SpeciesMapped_DGE_results.txt
- __MACOSX/DatasetS4/._2019-07-07 human_treated_v_mock_related_squirrel_monkey SpeciesMapped_DGE_results.txt
- DatasetS4/2019-07-07 speciesbonobo.treatmenttreated dds1 SpeciesMapped_DGE_results.txt
- __MACOSX/DatasetS4/._2019-07-07 speciesbonobo.treatmenttreated dds1 SpeciesMapped_DGE_results.txt
- DatasetS4/2019-07-07 specieschimpanzee.treatmenttreated dds1 SpeciesMapped_DGE_results.txt
- __MACOSX/DatasetS4/._2019-07-07 specieschimpanzee.treatmenttreated dds1 SpeciesMapped_DGE_results.txt
- DatasetS4/2019-07-07 speciesgorilla.treatmenttreated dds1 SpeciesMapped_DGE_results.txt
- __MACOSX/DatasetS4/._2019-07-07 speciesgorilla.treatmenttreated dds1 SpeciesMapped_DGE_results.txt
- DatasetS4/2019-07-07 speciesolive_baboon.treatmenttreated dds1 SpeciesMapped_DGE_results.txt
- __MACOSX/DatasetS4/._2019-07-07 speciesolive_baboon.treatmenttreated dds1 SpeciesMapped_DGE_results.txt
- DatasetS4/2019-07-07 speciesorangutan.treatmenttreated dds1 SpeciesMapped_DGE_results.txt
- __MACOSX/DatasetS4/._2019-07-07 speciesorangutan.treatmenttreated dds1 SpeciesMapped_DGE_results.txt
- DatasetS4/2019-07-07 speciespigtailed_macaque.treatmenttreated dds1SpeciesMapped_ DGE_results.txt
- __MACOSX/DatasetS4/._2019-07-07 speciespigtailed_macaque.treatmenttreated dds1SpeciesMapped_ DGE_results.txt
- DatasetS4/2019-07-07 speciesrhesus_macaque.treatmenttreated dds1 SpeciesMapped_DGE_results.txt
- __MACOSX/DatasetS4/._2019-07-07 speciesrhesus_macaque.treatmenttreated dds1 SpeciesMapped_DGE_results.txt
- DatasetS4/2019-07-07 speciessquirrel_monkey.treatmenttreated dds1 SpeciesMapped_DGE_results.txt
- __MACOSX/DatasetS4/._2019-07-07 speciessquirrel_monkey.treatmenttreated dds1 SpeciesMapped_DGE_results.txt
- DatasetS4/README_DatasetS4.rtf
- __MACOSX/DatasetS4/._README_DatasetS4.rtf
