# Supplementary material for: Conservation of cell-intrinsic immune responses in diverse nonhuman primate species
Source: Life Sci Alliance. 2019 Oct 24;2(5):e201900495. doi: 10.26508/lsa.201900495 (PMC6814850; doi:10.26508/lsa.201900495)
Supplement: Supplementary file 7 [file LSA-2019-00495_Supplemental_Data_4.zip › DatasetS4/2019-07-07 speciesgorilla.treatmenttreated dds1 SpeciesMapped_DGE_results.txt]

	baseMean	log2FoldChange	lfcSE	stat	pvalue	padj	SYMBOL	ENTREZID	GENENAME	ALIAS	REFSEQ	ACCNUM
ENSG00000000003	1078.4637407141	-0.421914465726934	0.129714952365062	-3.25262784308415	0.00114343146586713	0.00376119908544069	TSPAN6	7105	tetraspanin 6	T245, TM4SF6, TSPAN-6, TSPAN6	NM_001278740, NM_001278741, NM_001278742, NM_001278743, NM_003270, NP_001265669, NP_001265670, NP_001265671, NP_001265672, NP_003261, XM_011531018, XP_011529320	AAC64257, AAC69710, AAD00560, AAF08365, AAH12389, AAP35623, AAQ89184, AB097016, AB209876, AF043906, AF053453, AF133426, AK075072, AK299176, AK300852, AK309581, AK315773, AY358825, BAC77369, BAD93113, BAG52059, BAG61222, BAG62503, BC012389, BI458635, BT006977, CAG33396, CN274931, CR457115, CX760536, CX868833, DA038474, DA147330, EAX02809, EAX02810, EAX02811, N64145, NM_001278740, NM_001278741, NM_…
ENSG00000000005	0.039773808485234	0.109536353501298	4.19228249234722	0.0261280945883898	0.979155168467352	NA	TNMD	64102	tenomodulin	BRICD4, CHM1L, TEM, TNMD	NM_022144, NP_071427	AAG28395, AAG49144, AAK83109, AAQ89069, AB055421, AF191770, AF234259, AF291656, AY358706, BAB21756, BC034030, BP319044, EAX02806, EAX02807, EAX02808, NM_022144, NP_071427, Q9H2S6
ENSG00000000419	791.846877615311	-0.0116824185410183	0.131316341143086	-0.0889639357853324	0.929110571508865	0.960429710644114	DPM1	8813	dolichyl-phosphate mannosyltransferase subunit 1, catalytic	CDGIE, MPDS, DPM1	NM_001317034, NM_001317035, NM_001317036, NM_003859, NP_001303963, NP_001303964, NP_001303965, NP_003850, NR_133648, XR_002958550, XR_002958551	AAC98797, AAH07073, AAH08466, AAH16322, AF007875, AK289569, ALQ33902, ALQ33903, ALQ33904, BAA25646, BAA25647, BAF82258, BC007073, BC008427, BC008466, BC016322, BM922866, BQ441542, CA865473, CAG33207, CR456926, D86198, DR156925, EAW75607, EAW75608, EAW75609, KU178444, KU178445, KU178446, NM_001317034, NM_001317035, NM_001317036, NM_003859, NP_001303963, NP_001303964, NP_001303965, NP_003850, NR_13…
ENSG00000000457	199.64476804844	0.565421872328223	0.161597734647636	3.49894677398248	0.000467099814324813	0.00168268941176527	SCYL3	57147	SCY1 like pseudokinase 3	PACE-1, PACE1, SCYL3	NM_020423, NM_181093, NP_065156, NP_851607, XM_006711465, XM_011509801, XM_011509802, XM_011509803, XM_017001862, XM_017001863, XM_017001864, XM_017001865, XM_024448565, XP_006711528, XP_011508103, XP_011508104, XP_011508105, XP_016857351, XP_016857352, XP_016857353, XP_016857354, XP_024304333, XR_001737335, XR_001737336	AA844031, AAH14662, AAN23123, AAN41656, AF540957, AK292507, AK304481, AL117233, AY144493, BAF85196, BAG65292, BC014662, BX647352, CAB55300, DA449356, DB285397, EAW90867, EAW90868, NM_020423, NM_181093, NP_065156, NP_851607, Q8IZE3, XM_006711465, XM_011509801, XM_011509802, XM_011509803, XM_017001862, XM_017001863, XM_017001864, XM_017001865, XM_024448565, XP_006711528, XP_011508103, XP_011508104,…
ENSG00000000460	650.4032401171	-0.576966953620103	0.118415472378256	-4.87239498379985	1.10253464503211e-06	6.46328380493231e-06	C1orf112	55732	chromosome 1 open reading frame 112	C1orf112	NM_001320047, NM_001320048, NM_001320050, NM_001320051, NM_018186, NP_001306976, NP_001306977, NP_001306979, NP_001306980, NP_060656, XM_005245317, XM_011509735, XM_017001722, XM_017001723, XM_017001724, XM_017001725, XP_005245374, XP_011508037, XP_016857211, XP_016857212, XP_016857213, XP_016857214, XR_001737297, XR_001737298, XR_921872	AAH91516, AAI07169, AAI07170, AK001568, AK023532, AK096493, AK127098, AK294569, AK299369, AK303296, AK310638, AL354614, BAA91761, BAB14600, BAG53304, BAG54436, BAG57763, BAG61359, BAG64371, BC011012, BC011445, BC062689, BC091516, BC107168, BC107169, CAB89727, CB159947, DA770714, DC401980, EAW90863, EAW90864, EAW90865, EAW90866, NM_001320047, NM_001320048, NM_001320050, NM_001320051, NM_018186, NP…
ENSG00000000938	4.06539412551572	4.80950422894535	1.14493618828577	4.20067448138421	2.66120985493677e-05	0.000123102772751148	FGR	2268	FGR proto-oncogene, Src family tyrosine kinase	SRC2, c-fgr, c-src2, p55-Fgr, p55c-fgr, p58-Fgr, p58c-fgr, FGR	NM_001042729, NM_001042747, NM_005248, NP_001036194, NP_001036212, NP_005239, XM_006710452, XM_011541010, XM_011541011, XM_011541012, XM_011541013, XM_011541014, XM_017000673, XM_017000674, XP_006710515, XP_011539312, XP_011539313, XP_011539314, XP_011539315, XP_011539316, XP_016856162, XP_016856163, XR_946583	AAA35679, AAA52451, AAA52452, AAA52762, AAA60585, AAH64382, AK125143, AK130188, AK301078, AK304846, BAH13403, BAH14268, BC064382, BI771758, BQ448283, BX495937, CAA36457, CAH05603, DA139476, DA952771, DA960178, EAX07748, EAX07749, EAX07750, M19722, M27454, NM_001042729, NM_001042747, NM_005248, NP_001036194, NP_001036212, NP_005239, P09769, XM_006710452, XM_011541010, XM_011541011, XM_011541012, X…
ENSG00000000971	2060.16101351942	1.61417434942657	0.174428557987427	9.25407151243505	2.16100363866959e-20	4.69361584470198e-19	CFH	3075	complement factor H	AHUS1, AMBP1, ARMD4, ARMS1, CFHL3, FH, FHL1, HF, HF1, HF2, HUS, CFH	NM_000186, NM_001014975, NP_000177, NP_001014975, XM_017001108, XP_016856597, XR_001737134	AAA35948, AAA52013, AAA52016, AAB01987, AAH37285, AAI10644, AAI42700, ABB02180, AGZ15310, AHH32464, AI568119, AK225649, AK226113, AK291395, BAF84084, BC012610, BC037285, BC073982, BC110643, BC142699, BM842566, BP324193, CAA30403, CAA68704, CAA82763, CAB41739, EAW91260, EAW91261, M12383, M17517, M65294, NM_000186, NM_001014975, NP_000177, NP_001014975, P08603, X04697, X07523, XM_017001108, XP_0168…
ENSG00000001084	1767.83942170899	-0.627148280432345	0.237639182578597	-2.63907775488549	0.00831319113686733	0.0217843321128587	GCLC	2729	glutamate-cysteine ligase catalytic subunit	GCL, GCS, GLCL, GLCLC, GCLC	NM_001197115, NM_001498, NP_001184044, NP_001489, XM_017010749, XP_016866238	AAA58499, AAC41751, AAD18031, AAH22487, AAH39894, AAR29974, AAV31778, AB262176, AB516284, AK094940, AK304288, AK313480, AL531593, BAE97618, BAG36264, BAG65146, BAJ21361, BC022487, BC039894, BC047788, BG700922, BG704750, BI550814, EAX04425, EAX04426, M90656, NM_001197115, NM_001498, NP_001184044, NP_001489, P48506, XM_017010749, XP_016866238
ENSG00000001167	653.484169703672	-0.532401627167052	0.143074989198298	-3.72113693770167	0.000198327849786613	0.000773963749269189	NFYA	4800	nuclear transcription factor Y subunit alpha	CBF-A, CBF-B, HAP2, NF-YA, NFYA	NM_002505, NM_021705, NP_002496, NP_068351	AA905268, AAA35950, AAH39244, ADD81252, AJ420494, AK002098, AK025201, ALX00018, BC026923, BC039244, BM561405, BQ184804, CAA42231, EAX04013, EAX04014, EAX04015, EAX04016, EAX04017, EAX04018, EAX04019, EAX04020, EAX04021, GQ167198, KU159426, M59079, NM_002505, NM_021705, NP_002496, NP_068351, P23511, X59711
ENSG00000001460	122.041472532193	-1.02320788345384	0.215464366360793	-4.74884966241002	2.04576941610787e-06	1.14516942127241e-05	STPG1	90529	sperm tail PG-rich repeat containing 1	C1orf201, MAPO2, STPG1	NM_001199012, NM_001199013, NM_001199014, NM_178122, NP_001185941, NP_001185942, NP_001185943, NP_835223, XM_006711025, XM_011542403, XM_011542404, XM_017002768, XM_017002769, XM_017002770, XP_006711088, XP_011540705, XP_011540706, XP_016858257, XP_016858258, XP_016858259	AAH17650, AAH35061, AAH47705, AAH63891, AK025957, AK299401, BAG61385, BC017650, BC034315, BC035061, BC040212, BC047705, BC063891, BI917854, BM922375, CAD33365, EAW95124, EAW95125, EAW95126, EAW95127, EAW95128, EAW95129, NM_001199012, NM_001199013, NM_001199014, NM_178122, NP_001185941, NP_001185942, NP_001185943, NP_835223, Q5TH74, XM_006711025, XM_011542403, XM_011542404, XM_017002768, XM_017002…
ENSG00000001461	1355.24451607644	-0.88270307665876	0.14051819383377	-6.28177072716276	3.34738259814423e-10	3.21564689589468e-09	NIPAL3	57185	NIPA like domain containing 3	DJ462O23.2, NPAL3, NIPAL3	NM_001322854, NM_001322855, NM_001322856, NM_001322857, NM_001322858, NM_001322859, NM_001322860, NM_001322861, NM_001322862, NM_001322863, NM_001322864, NM_001322865, NM_001322866, NM_001322868, NM_001330409, NM_020448, NP_001309783, NP_001309784, NP_001309785, NP_001309786, NP_001309787, NP_001309788, NP_001309789, NP_001309790, NP_001309791, NP_001309792, NP_001309793, NP_001309794, NP_0013097…	AAH01265, AAH12492, AAH63583, AF131814, AK312433, BAG35342, BC001265, BC012492, BC063583, BX538110, BX640883, CAD98023, CAE45938, DA223169, EAW95130, NM_001322854, NM_001322855, NM_001322856, NM_001322857, NM_001322858, NM_001322859, NM_001322860, NM_001322861, NM_001322862, NM_001322863, NM_001322864, NM_001322865, NM_001322866, NM_001322868, NM_001330409, NM_020448, NP_001309783, NP_001309784, …
ENSG00000001497	735.02686880737	-0.562889867975427	0.147838483558392	-3.80746510940166	0.000140398539917395	0.000565009259289191	LAS1L	81887	LAS1 like, ribosome biogenesis factor	Las1-like, WTS, dJ475B7.2, LAS1L	NM_001170649, NM_001170650, NM_031206, NP_001164120, NP_001164121, NP_112483, XM_005262301, XM_005262304, XM_005262305, XM_005262306, XM_011531045, XM_011531046, XM_017029877, XM_017029878, XM_017029879, XM_017029880, XP_005262358, XP_005262361, XP_005262362, XP_005262363, XP_011529347, XP_011529348, XP_016885366, XP_016885367, XP_016885368, XP_016885369, XR_001755730, XR_001755731, XR_001755732,…	AAH14545, AAH18610, AAH19302, AAO15306, ABD39127, ABD39128, ABD39129, AF116730, AK022587, AK054695, AK054817, AK074087, AK097383, AK125760, AK127207, AK225059, AK295591, BAB14114, BAB84913, BAG51428, BAG53459, BAG54243, BAH12117, BC014545, BC018610, BC019302, DA619280, DQ323624, DQ323625, DQ323626, EAX05401, EAX05402, EAX05403, EAX05404, NM_001170649, NM_001170650, NM_031206, NP_001164120, NP_001…
ENSG00000001561	65.5214641013123	-1.19562762701731	0.794467993684311	-1.5049412141484	0.132339191041787	0.229784594344517	ENPP4	22875	ectonucleotide pyrophosphatase/phosphodiesterase 4	NPP4, ENPP4	NM_014936, NP_055751	AAH18054, AB020686, AJ420515, AK291276, BAA74902, BAF83965, BC018054, BI548305, CA433087, CAJ78397, DA261977, EAX04292, NM_014936, NP_055751, Q9Y6X5
ENSG00000001617	110.617766267012	0.271592102485937	0.247216933824143	1.09859829698856	0.271943320872499	0.40447418901358	SEMA3F	6405	semaphorin 3F	SEMA-IV, SEMA4, SEMAK, SEMA3F	NM_001318798, NM_001318800, NM_004186, NP_001305727, NP_001305729, NP_004177, XM_005265381, XM_005265382, XM_006713289, XM_006713290, XM_011533998, XM_011534000, XP_005265438, XP_005265439, XP_006713352, XP_006713353, XP_011532300, XP_011532302, XR_940487	AA378582, AAB06011, AAB06012, AAB18276, AAB46344, AAC50568, AAH42914, AB209259, BAD92496, BC042914, BF058597, BQ949723, CB240860, CEH24703, EAW65043, EAW65044, EAW65045, EAW65046, LN626688, NM_001318798, NM_001318800, NM_004186, NP_001305727, NP_001305729, NP_004177, Q13275, U32171, U32172, U33920, U38276, XM_005265381, XM_005265382, XM_006713289, XM_006713290, XM_011533998, XM_011534000, XP_0052…
ENSG00000001626	0.0585079568689672	0.109498565089442	4.19228249234274	0.0261190807846186	0.979162357988582	NA	CFTR	1080	cystic fibrosis transmembrane conductance regulator	ABC35, ABCC7, CF, CFTR/MRP, MRP7, TNR-CFTR, dJ760C5.1, CFTR	NM_000492, NP_000483	AAA35680, AAA51979, AAA51980, AAB20218, AAB27879, AAB46340, AAB46352, AAB59381, AAB59382, AAC13657, AAC41927, AAC41928, AAD14390, AAW33655, AAW33656, AAW33657, AAW33658, AAW33659, AAW33782, ABC79050, ABC79052, ABC79054, ABC79056, ABC87053, ABC87055, ABC87057, ABC87059, ABC87061, ABC87063, ABC87065, ABC87067, ABD72183, ABD72185, ABD72187, ABD72189, ABD72191, ABD72193, ABD72195, ABD72197, ABD72199,…
ENSG00000001629	4560.29354124228	1.12107087433608	0.118336792472385	9.47356144199774	2.70461554710996e-21	6.31438204648443e-20	ANKIB1	54467	ankyrin repeat and IBR domain containing 1	ANKIB1	NM_019004, NP_061877, XM_005250458, XM_011516334, XM_011516335, XM_017012359, XP_005250515, XP_011514636, XP_011514637, XP_016867848, XR_927480	AAH31483, AAH63861, AAH73893, AAH94865, AB037807, AK001179, AK025475, AK057685, AL137349, BAA91537, BAA92624, BC031483, BC041643, BC063861, BC073893, BC094865, CAB70704, EAW76852, NM_019004, NP_061877, Q9P2G1, XM_005250458, XM_011516334, XM_011516335, XM_017012359, XP_005250515, XP_011514636, XP_011514637, XP_016867848, XR_927480
ENSG00000001630	763.134792632841	-0.0147731810757819	0.292705708055259	-0.0504711068804742	0.959746973419847	0.974804395240213	CYP51A1	1595	cytochrome P450 family 51 subfamily A member 1	CP51, CYP51, CYPL1, LDM, P450-14DM, P450L1, CYP51A1	NM_000786, NM_001146152, NP_000777, NP_001139624	AAB39951, AAB46356, AAC50951, AAH18429, AAH32322, AK295932, AK314205, BAA09512, BAG36881, BAG58717, BC018429, BC032322, D55653, DA349400, DC376300, EAL24154, EAW76858, EAW76859, NM_000786, NM_001146152, NP_000777, NP_001139624, Q16850, U23942
ENSG00000002016	161.73356156292	-0.370893459028121	0.123880500149302	-2.99396158863678	0.00275380610946952	0.00822459453376445	RAD52	5893	RAD52 homolog, DNA repair protein	RAD52	NM_001297419, NM_001297420, NM_001297421, NM_001297422, NM_134422, NM_134423, NM_134424, NP_001284348, NP_001284349, NP_001284350, NP_001284351, NP_602296, NR_123713, XM_005253720, XM_005253721, XM_011520990, XM_011520991, XM_011520995, XM_017019769, XM_017019770, XM_017019771, XP_005253777, XP_005253778, XP_011519292, XP_011519293, XP_011519297, XP_016875258, XP_016875259, XP_016875260, XR_00174…	AA402047, AAA85793, AAA87554, AAB05203, AAD24575, AAD24576, AAD24577, AAF05531, AAF05532, AAF05533, AAF05534, AAI04016, AAI04018, AAI14955, AAS00097, AAT44403, AF125948, AF125949, AF125950, AK290047, AK292160, AK294709, AK299283, AK312026, AL558884, AY540753, BAF82736, BAF84849, BAG34963, BAH11854, BAH12992, BC039168, BC042136, BC104015, BC104016, BC104017, BC114507, BC114954, BC144458, EAW88942,…
ENSG00000002330	65.5618218562583	-1.36415328208739	0.45383708837598	-3.00582150958376	0.0026486442289184	0.00796197427360599	BAD	572	BCL2 associated agonist of cell death	BBC2, BCL2L8, BAD	NM_004322, NM_032989, NP_004313, NP_116784	AAB36516, AAB72092, AAB88124, AAH01901, AAH95431, AAP35324, AB451254, AB451378, AF021792, AF031523, AK023420, AK291863, AK303051, AK309150, AW014069, BAF84552, BAG64171, BAG70068, BAG70192, BC001901, BC095431, BE255791, BG435829, BG748336, BT006678, CAG46733, CAG46757, CR541935, CR541959, EAW74233, EAW74234, EAW74235, EAW74236, NM_004322, NM_032989, NP_004313, NP_116784, Q92934, U66879
ENSG00000002549	9526.29182457235	3.51099760344137	0.148521876584829	23.6395989882073	1.51006119956354e-123	3.61363038131268e-121	LAP3	51056	leucine aminopeptidase 3	HEL-S-106, LAP, LAPEP, PEPS, LAP3	NM_015907, NP_056991	AAD17527, AAH06199, AAH65564, ACI46000, AF061738, AK022055, AK130293, AK225511, AK298613, AK298790, AK307723, BAG51065, BAG60795, BAG60927, BC006199, BC065564, BI827557, BM800626, CAG33409, CR457128, EAW92780, FJ224308, NM_015907, NP_056991, P28838
ENSG00000002586	4558.49683001675	-0.521280977203952	0.175203016460556	-2.97529681700035	0.00292705181484321	0.00868048974427365	CD99	4267	CD99 molecule (Xg blood group)	HBA71, MIC2, MIC2X, MIC2Y, MSK5X, CD99	NM_001122898, NM_001277710, NM_001321367, NM_001321368, NM_001321369, NM_001321370, NM_002414, NP_001116370, NP_001308296, NP_001308297, NP_001308298, NP_001308299, NP_002405, NR_135623	AAA02999, AAA59848, AAB58501, AAH02584, AAH03147, AAH10109, AAH21620, AAH24310, AK309517, AK313617, BAG36379, BC002584, BC003147, BC010109, BC021620, BC024310, BI757712, BX402830, CAA34863, CAG29282, CBX53885, CDM22290, CN299062, CR450286, CX869233, DT216927, EAW98697, EAW98698, EAW98699, EAW98700, M16279, NM_001122898, NM_001277710, NM_001321367, NM_001321368, NM_001321369, NM_001321370, NM_0024…
ENSG00000002587	1.52868361080536	-0.821046654927272	1.49306800141307	-0.549905733797935	0.582384031282186	0.706356086814424	HS3ST1	9957	heparan sulfate-glucosamine 3-sulfotransferase 1	3OST, 3OST1, HS3ST1	NM_005114, NP_005105, XM_011513913, XP_011512215	AA825270, AAB84388, AAH25735, AAH57803, AF019386, AI478981, AK096823, BAG53368, BC025735, BC057803, BM547276, EAW92699, EAW92700, EAW92701, EAW92702, NM_005114, NP_005105, O14792, XM_011513913, XP_011512215
ENSG00000002726	0	NA	NA	NA	NA	NA	AOC1	26	amine oxidase, copper containing 1	ABP, ABP1, DAO, DAO1, KAO, AOC1	NM_001091, NM_001272072, NP_001082, NP_001259001, XM_017011944, XM_017011945, XM_017011946, XM_017011947, XP_016867433, XP_016867434, XP_016867435, XP_016867436	AAA58358, AAB60381, AAC50270, AAH14093, AAX81409, AK092514, AK296638, AK307278, AK314806, BAG52564, BAG59239, BC014093, BX648159, CAA55046, EAL24490, EAW54081, EAW54082, EAW54083, EAW54084, EAW54085, EAW54086, EAW54087, M55602, NM_001091, NM_001272072, NP_001082, NP_001259001, P19801, U11862, U11863, XM_017011944, XM_017011945, XM_017011946, XM_017011947, XP_016867433, XP_016867434, XP_016867435,…
ENSG00000002745	56.0811795555057	3.86821618321796	0.812670127400036	4.75988479556088	1.93703492479769e-06	1.08793818219673e-05	WNT16	51384	Wnt family member 16	WNT16	NM_016087, NM_057168, NP_057171, NP_476509	AAD38052, AAD49351, AAI04920, AAI04946, AAQ96872, ABW69190, AF152584, AF169963, BC104919, BC104945, CAI38657, EAL24346, EAL24347, EAW83556, EAW83557, EU190890, NM_016087, NM_057168, NP_057171, NP_476509, Q9UBV4
ENSG00000002746	71.1566159721656	-0.0417909991767753	0.421179221380846	-0.0992237913346307	0.920960585315248	0.956579817377898	HECW1	23072	HECT, C2 and WW domain containing E3 ubiquitin protein ligase 1	NEDL1, HECW1	NM_001287059, NM_015052, NP_001273988, NP_055867, XM_005249665, XM_006715670, XM_006715671, XM_006715673, XM_011515220, XM_011515222, XM_011515223, XM_011515224, XM_011515225, XM_011515226, XM_017011882, XM_017011883, XM_017011884, XM_017011885, XM_017011886, XM_017011887, XM_017011888, XM_017011889, XM_017011890, XP_005249722, XP_006715733, XP_006715734, XP_006715736, XP_011513522, XP_011513524,…	AAI51228, AB002320, AB048365, AK022679, AK090799, AK294918, AL079731, AL536075, BAA20780, BAB13352, BAG52230, BAG58003, BC151227, EAL24007, EAW94158, EAW94159, EAW94160, NM_001287059, NM_015052, NP_001273988, NP_055867, Q76N89, XM_005249665, XM_006715670, XM_006715671, XM_006715673, XM_011515220, XM_011515222, XM_011515223, XM_011515224, XM_011515225, XM_011515226, XM_017011882, XM_017011883, XM_…
ENSG00000002822	42.3325084123366	-0.614338895923966	0.41396787508439	-1.48402553168825	0.137802147334068	0.237454876742168	MAD1L1	8379	mitotic arrest deficient 1 like 1	MAD1, PIG9, TP53I9, TXBP181, MAD1L1	NM_001013836, NM_001013837, NM_001304523, NM_001304524, NM_001304525, NM_003550, NP_001013858, NP_001013859, NP_001291452, NP_001291453, NP_001291454, NP_003541, XM_005249877, XM_011515568, XM_011515569, XM_011515571, XM_017012690, XM_017012691, XM_024446951, XM_024446952, XP_005249934, XP_011513870, XP_011513871, XP_011513873, XP_016868179, XP_016868180, XP_024302719, XP_024302720	AAC52059, AAD20359, AAD24498, AAH09964, AAP21876, AAS07503, AF083811, AF123318, AK090959, AK310481, AK310831, AK314227, BAG52253, BC009964, BC018870, BG762406, BM818088, BQ684437, BQ687750, BU617803, EAL23947, EAW87219, EAW87220, NM_001013836, NM_001013837, NM_001304523, NM_001304524, NM_001304525, NM_003550, NP_001013858, NP_001013859, NP_001291452, NP_001291453, NP_001291454, NP_003541, Q9Y6D9,…
ENSG00000002834	5128.6921723433	-0.322755077299358	0.157314278187471	-2.05165787249605	0.0402029236019782	0.0849344077353517	LASP1	3927	LIM and SH3 protein 1	Lasp-1, MLN50, LASP1	NM_001271608, NM_006148, NP_001258537, NP_006139, NR_073384	AAH07560, AAH12460, AK095958, AK289847, AK294704, AK295522, AK296092, AK307868, AK309933, BAF82536, BAG57861, BAG58436, BAG58846, BC007367, BC007560, BC012460, BQ961916, CAA57833, CN371189, DC324561, DC333179, EAW60543, EAW60544, EAW60545, NM_001271608, NM_006148, NP_001258537, NP_006139, NR_073384, Q14847, X82456
ENSG00000002933	6.26810204712874	1.13061804577749	0.946715306352892	1.1942534764047	0.232378830327197	0.359247399968069	TMEM176A	55365	transmembrane protein 176A	GS188, HCA112, MS4B1, TMEM176A	NM_018487, NP_060957, XM_011516376, XM_011516377, XM_011516378, XM_017012393, XM_024446824, XP_011514678, XP_011514679, XP_011514680, XP_016867882, XP_024302592	AAF68667, AAH08303, AAP21884, AF258340, AK123468, BC008303, BM663079, EAL24489, EAW54088, EAW54089, EAW54090, EAW54091, NM_018487, NP_060957, Q96HP8, XM_011516376, XM_011516377, XM_011516378, XM_017012393, XM_024446824, XP_011514678, XP_011514679, XP_011514680, XP_016867882, XP_024302592
ENSG00000003056	903.954915406383	0.432022268122178	0.100209159796024	4.31120537285774	1.62367012306746e-05	7.81847047043731e-05	M6PR	4074	mannose-6-phosphate receptor, cation dependent	CD-M6PR, CD-MPR, MPR 46, MPR-46, MPR46, SMPR, M6PR	NM_001207024, NM_002355, NP_001193953, NP_002346, XM_005253376, XP_005253433	AA648974, AAA59542, AAH17111, AAH24206, AK057556, AK222792, AK291143, AK312689, BAD96512, BAF83832, BAG35569, BC017111, BC024206, BG750588, BM546062, BU166950, CAB94715, CAD48709, CAF06410, CAG33693, CR457412, DC341018, EAW88596, EAW88597, EAW88598, EAW88599, M16985, NM_001207024, NM_002355, NP_001193953, NP_002346, P20645, XM_005253376, XP_005253433
ENSG00000003096	46.3015316471816	1.92884681975624	0.731675264936973	2.63620613158543	0.00838387843813588	0.0219395342607809	KLHL13	90293	kelch like family member 13	BKLHD2, KLHL13	NM_001168299, NM_001168300, NM_001168301, NM_001168302, NM_001168303, NM_033495, NP_001161771, NP_001161772, NP_001161773, NP_001161774, NP_001161775, NP_277030, XM_011531409, XM_011531410, XM_011531411, XM_017029950, XP_011529711, XP_011529712, XP_011529713, XP_016885439	AAF03529, AAH08729, AAH64576, AB037730, AK001124, AK122724, AK125356, AK296324, AK297523, AK299257, AK302713, AK316509, AL591986, BAA91514, BAA92547, BAG53690, BAG54189, BAH12315, BAH12605, BAH12978, BAH13788, BAH14880, BC008729, BC064576, BP380009, CAC41335, DA214831, DA413195, DB074659, DC343916, DC354391, EAW89898, EAW89899, EAW89900, NM_001168299, NM_001168300, NM_001168301, NM_001168302, NM_…
ENSG00000003137	62.8583738348968	0.0673343808065148	0.283312688747045	0.237668073054907	0.812138548193376	0.882324173841867	CYP26B1	56603	cytochrome P450 family 26 subfamily B member 1	CYP26A2, P450RAI-2, P450RAI2, RHFCA, CYP26B1	NM_001277742, NM_019885, NP_001264671, NP_063938, XM_005264433, XM_011532988, XP_005264490, XP_011531290	AA484668, AAF76003, AAH69443, AAI09206, AAY14690, ACR19332, AF252297, AK294814, AK294933, AK295683, AK313433, AW873673, BAG36224, BAH11892, BAH11930, BAH12154, BC069443, BC109205, CAH18425, CR749631, DC308258, EAW99761, FJ467289, NM_001277742, NM_019885, NP_001264671, NP_063938, Q9NR63, XM_005264433, XM_011532988, XP_005264490, XP_011531290
ENSG00000003147	2.33254726285142	1.58993481723387	1.3357314740568	1.19031021437641	0.233924487582373	0.360661884689606	ICA1	3382	islet cell autoantigen 1	ICA69, ICAp69, ICA1	NM_001136020, NM_001276478, NM_001350819, NM_001350820, NM_001350821, NM_001350823, NM_001350824, NM_001350825, NM_001350826, NM_001350827, NM_001350828, NM_001350829, NM_001350830, NM_001350831, NM_001350832, NM_001350833, NM_001350834, NM_001350835, NM_001350836, NM_001350837, NM_001350838, NM_004968, NM_022307, NM_022308, NP_001129492, NP_001263407, NP_001337748, NP_001337749, NP_001337750, NP…	AA581444, AAA02564, AAA64927, AAB19033, AAB19034, AAB19035, AAB94738, AAC50935, AAC50936, AAD50515, AAF20021, AAH08640, ACB47390, AEE61073, AI346099, AK292106, BAF84795, BC005922, BC008640, BM716117, BU728575, CAY55971, CAY55972, DA076379, DA154134, DB010744, DB040266, EAW93610, EAW93611, EAW93612, EAW93613, EAW93614, EAW93615, EAW93616, EAW93617, EAW93618, EAW93619, EAW93620, EU416199, HM005475,…
ENSG00000003249	9.63519991947078	-0.202572637579248	1.0871911103018	-0.186326613287902	0.852188638502167	0.911790813937528	DBNDD1	79007	dysbindin domain containing 1	DBNDD1	NM_001042610, NM_001288708, NM_001288709, NM_024043, NP_001036075, NP_001275637, NP_001275638, NP_076948	AAH00700, AK022644, AK090696, AK090965, AK096507, AK298932, AK308737, AL539365, AL713678, BAB14152, BAG61035, BC000700, BI916419, BM682437, BM747302, CAH10640, DA041774, DA713832, EAW66663, EAW66664, EAW66665, EAW66666, HY166977, NM_001042610, NM_001288708, NM_001288709, NM_024043, NP_001036075, NP_001275637, NP_001275638, NP_076948, Q9H9R9
ENSG00000003393	537.545586232474	-0.550424788476331	0.103856682120825	-5.2998495353046	1.15898154080851e-07	7.81656347678656e-07	ALS2	57679	ALS2, alsin Rho guanine nucleotide exchange factor	ALS2CR6, ALSJ, IAHSP, PLSJ, ALS2	NM_001135745, NM_020919, NP_001129217, NP_065970, XM_006712654, XM_006712655, XM_017004569, XM_017004570, XM_017004572, XM_024453024, XM_024453025, XP_006712717, XP_006712718, XP_016860058, XP_016860059, XP_016860061, XP_024308792, XP_024308793, XR_001738864, XR_001738865, XR_001738866, XR_001738867, XR_002959320	AAH29174, AAH71576, AAL14103, AAX93181, AAY15058, AB046783, AB053305, AB053306, AF391100, AK023024, AK056413, AK090992, AK291029, ALQ34193, ALQ34194, BAB13389, BAB14362, BAB69014, BAB69015, BAF83718, BAG51702, BC029174, BC071576, BM560426, BM978733, BP348546, BU623061, EAW70291, EAW70292, EAW70293, KU178735, KU178736, NM_001135745, NM_020919, NP_001129217, NP_065970, Q96Q42, XM_006712654, XM_0067…
ENSG00000003400	304.65186746048	3.61603911010679	0.211975523905585	17.058757744679	3.00885827318141e-65	3.07799310831329e-63	CASP10	843	caspase 10	ALPS2, FLICE2, MCH4, CASP10	NM_001206524, NM_001206542, NM_001230, NM_001306083, NM_032974, NM_032976, NM_032977, NP_001193453, NP_001193471, NP_001221, NP_001293012, NP_116756, NP_116758, NP_116759, XM_005246907, XM_006712796, XM_011511990, XP_005246964, XP_006712859, XP_011510292, XR_923043, XR_923044	AAB46730, AAC50644, AAD28402, AAD28403, AAH42844, AAU00989, AAY24291, ABJ53426, AF111344, AF111345, AI696103, AJ487678, AJ487679, AK225475, AK304859, AK310746, ALQ33417, ALQ33418, AW190618, AY690601, BAB32553, BAB32554, BAG65597, BC042844, BP871945, BX089180, CAD32371, CAD32372, DA456072, EAW70247, EAW70248, EAW70249, EAW70250, EAW70251, KU177959, KU177960, NM_001206524, NM_001206542, NM_001230, …
ENSG00000003402	2353.22007892681	2.67165748248497	0.0925326734290808	28.8725850391926	2.63823124619587e-183	1.60704258773958e-180	CFLAR	8837	CASP8 and FADD like apoptosis regulator	CASH, CASP8AP1, CLARP, Casper, FLAME, FLAME-1, FLAME1, FLIP, I-FLICE, MRIT, c-FLIP, c-FLIPL, c-FLIPR, c-FLIPS, CFLAR	NM_001127183, NM_001127184, NM_001202515, NM_001202516, NM_001202517, NM_001202518, NM_001202519, NM_001308042, NM_001308043, NM_001351590, NM_001351591, NM_001351592, NM_001351593, NM_001351594, NM_003879, NP_001120655, NP_001120656, NP_001189444, NP_001189445, NP_001189446, NP_001189447, NP_001189448, NP_001294971, NP_001294972, NP_001338519, NP_001338520, NP_001338521, NP_001338522, NP_0013385…	AAB64110, AAB70909, AAB70910, AAB70911, AAB70912, AAB82648, AAB99790, AAB99791, AAB99792, AAB99793, AAB99794, AAC15825, AAC15826, AAC16439, AAC16440, AAC16441, AAC51622, AAC51623, AAH01602, AAP35397, AAY24290, AB209600, AEE60951, AF005774, AF005775, AF009616, AF009617, AF009618, AF009619, AF010127, AF015450, AF015451, AF015452, AF041458, AF041459, AF041460, AF041461, AF041462, AK124664, AK125394,…
ENSG00000003436	3363.02665614912	0.258203921840765	0.164281667363316	1.57171476272965	0.116016716916368	0.206751389497839	TFPI	7035	tissue factor pathway inhibitor	EPI, LACI, TFI, TFPI1, TFPI	NM_001032281, NM_001318941, NM_001329239, NM_001329240, NM_001329241, NM_006287, NP_001027452, NP_001305870, NP_001316168, NP_001316169, NP_001316170, NP_006278, XM_006712720, XM_011511709, XM_024453058, XM_024453059, XM_024453060, XM_024453061, XM_024453062, XP_006712783, XP_011510011, XP_024308826, XP_024308827, XP_024308828, XP_024308829, XP_024308830	AAA52022, AAD01700, AAH15514, AAO89075, AAY14807, AB209866, AF021834, AK130306, AK313562, AU136083, BAD93103, BAG36336, BC014332, BC015514, CA418214, DB078397, EAX10921, EAX10922, EAX10923, HY175080, J03225, NM_001032281, NM_001318941, NM_001329239, NM_001329240, NM_001329241, NM_006287, NP_001027452, NP_001305870, NP_001316168, NP_001316169, NP_001316170, NP_006278, P10646, XM_006712720, XM_0115…
ENSG00000003509	63.5343403487494	-0.299747207762673	0.21948077789814	-1.36571052204756	0.172029840439661	0.282694284700417	NDUFAF7	55471	NADH:ubiquinone oxidoreductase complex assembly factor 7	C2orf56, MidA, PRO1853, NDUFAF7	NM_001083946, NM_001350024, NM_001350025, NM_001350027, NM_018607, NM_144736, NP_001077415, NP_001336953, NP_001336954, NP_001336956, NP_653337, NR_146401, NR_146402, NR_146403, NR_146404, NR_146405, NR_146406, NR_146407, NR_146408, NR_146409, NR_146410, XM_005264410, XM_011532956, XM_024452977, XP_005264467, XP_011531258, XP_024308745, XR_002959313	AAH04548, AAH12374, AAY14816, AK294240, AK299015, AK302150, AK303555, BAG57536, BAG61095, BAG63521, BAG64579, BC004548, BC012374, BC035265, BC065206, BI334629, BM172474, BX538031, CAD97976, EAX00400, EAX00401, EAX00402, NM_001083946, NM_001350024, NM_001350025, NM_001350027, NM_018607, NM_144736, NP_001077415, NP_001336953, NP_001336954, NP_001336956, NP_653337, NR_146401, NR_146402, NR_146403, N…
ENSG00000003756	931.667728548939	0.193364008883426	0.138173782906657	1.39942617778694	0.161685221389439	0.269136334119393	RBM5	10181	RNA binding motif protein 5	G15, H37, LUCA15, RMB5, RBM5	NM_005778, NP_005769, NR_036627, XM_006712917, XM_011533261, XM_011533262, XM_017005503, XM_017005504, XM_017005505, XM_024453289, XM_024453290, XP_006712980, XP_011531563, XP_011531564, XP_016860992, XP_016860993, XP_016860994, XP_024309057, XP_024309058, XR_427245	AAA99715, AAB42216, AAD04159, AAF02422, AAF99551, AB208813, AB586690, AF091263, AF103802, AF107493, AK097195, AK297249, AK297445, AK302766, AK314032, AL701303, ALQ33963, ALQ33964, AU129811, BAD92050, BAG36742, BAG59728, BAG59871, BAG63975, BAJ19019, BC002957, BM985111, BQ899199, BX441555, CN293007, DA776815, DB080737, DR762951, EAW65040, EAW65041, EAW65042, KU178505, KU178506, NM_005778, NP_00576…
ENSG00000003987	0.314265182836352	0.940952986057605	4.18875971075323	0.224637613764768	0.822261201068917	NA	MTMR7	9108	myotubularin related protein 7	MTMR7	NM_004686, NP_004677, XM_006716414, XM_011544693, XM_017013956, XM_024447325, XP_006716477, XP_011542995, XP_016869445, XP_024303093	AAC77820, AAI30578, AAI30580, AF073482, AFI24905, AK123201, AK294468, AK303762, AK303803, AK316022, AK316283, AW014721, BAG57698, BAG64728, BAG64757, BAH14393, BAH14654, BC130577, BC130579, CAH18096, CR749240, DC325464, EAW63816, NM_004686, NP_004677, Q9Y216, XM_006716414, XM_011544693, XM_017013956, XM_024447325, XP_006716477, XP_011542995, XP_016869445, XP_024303093
ENSG00000003989	30.0865531488114	1.72248918386266	0.400841872311987	4.29717877009115	1.72985681725706e-05	8.29402905476274e-05	SLC7A2	6542	solute carrier family 7 member 2	ATRC2, CAT2, HCAT2, SLC7A2	NM_001008539, NM_001164771, NM_003046, NP_001008539, NP_001158243, NP_003037, XM_005273610, XM_005273611, XM_005273612, XM_017013746, XM_017013747, XP_005273667, XP_005273668, XP_005273669, XP_016869235, XP_016869236	AA724796, AAB62810, AAB62811, AAH69648, AAI04906, AAI13662, AAI43584, AI275549, AI458117, AK314287, AL512749, AL832016, AU077312, BAA06271, BC069648, BC104905, BC113661, BC143583, CAD89909, CB216457, D29990, D78212, DB237902, EAW63812, EAW63813, EAW63814, EAW63815, NM_001008539, NM_001164771, NM_003046, NP_001008539, NP_001158243, NP_003037, P52569, U76368, U76369, XM_005273610, XM_005273611, XM_…
ENSG00000004059	632.866115884927	-0.644993086429105	0.287819089583307	-2.24096701633967	0.0250282116116086	0.0569032614181381	ARF5	381	ADP ribosylation factor 5	ARF5	NM_001662, NP_001653	AAA90927, AAC51299, AAH03043, AAH33104, AAM12598, AAP35750, AF493884, AK297026, AK307297, AK308548, AK312107, BAG35043, BAG59555, BC003043, BC033104, BT007087, CN259625, EAL24320, EAW83630, EAW83631, M57567, NM_001662, NP_001653, P84085
ENSG00000004139	96.1143459059421	-0.892081965450787	0.175568771788077	-5.08109703317619	3.75261358563919e-07	2.36875999345976e-06	SARM1	23098	sterile alpha and TIR motif containing 1	MyD88-5, SAMD2, SARM, SARM1	NM_015077, NP_055892	AAH40429, AAI22861, AAR17520, AB011096, AJ290445, AK026397, AK093615, AK302038, AK314609, AY444166, BAA25450, BAG52744, BAG63432, BC040429, BC122860, BG820141, CAB90355, CAH25946, EAW51083, EAW51084, NM_015077, NP_055892, Q6SZW1
ENSG00000004142	1052.41461916877	-0.323454993079839	0.120318327793858	-2.68832686599515	0.00718110642454746	0.0191244052455009	POLDIP2	26073	DNA polymerase delta interacting protein 2	PDIP38, POLD4, p38, POLDIP2	NM_001290145, NM_015584, NP_001277074, NP_056399, XR_001752467	AAD26998, AAH00655, AAH09265, AAK92018, AF077203, AF179891, AI917975, AK293707, AK313232, AL110156, BAG36043, BAG57140, BC000655, BC009265, BC018864, BG150599, BM809398, BU932070, CA417611, CAB53663, CCQ43518, DB455962, EAW51078, HY130221, NM_001290145, NM_015584, NP_001277074, NP_056399, Q9Y2S7, XR_001752467
ENSG00000004399	1915.20946873845	-0.714185726558778	0.133582452171481	-5.34640377496567	8.97189430941126e-08	6.14999261587827e-07	PLXND1	23129	plexin D1	PLEXD1, PLXND1	NM_015103, NP_055918, XM_011512588, XM_011512589, XM_011512590, XM_011512592, XP_011510890, XP_011510891, XP_011510892, XP_011510894, XR_001740063, XR_924116	AAH03526, AAH11848, AAH44228, AAH62465, AAI50281, AAM49063, AB014520, AK026388, AK299425, AY116661, BAA31595, BAG61405, BC003526, BC011848, BC030110, BC044228, BC062465, BC150280, BU527983, CX761094, EAW79238, EAW79239, EAW79240, NM_015103, NP_055918, Q9Y4D7, XM_011512588, XM_011512589, XM_011512590, XM_011512592, XP_011510890, XP_011510891, XP_011510892, XP_011510894, XR_001740063, XR_924116
ENSG00000004455	810.390734687842	0.1934869307203	0.15178356640916	1.27475546462468	0.202395808414198	0.322356338074479	AK2	204	adenylate kinase 2	ADK2, AK2	NM_001199199, NM_001319139, NM_001319140, NM_001319141, NM_001319142, NM_001319143, NM_001625, NM_013411, NP_001186128, NP_001306068, NP_001306069, NP_001306070, NP_001306071, NP_001306072, NP_001616, NP_037543, NR_134976, XR_001737036, XR_246248	AAB41790, AAC13881, AAC52061, AAH09405, AAH70127, AAH90040, AAL87027, AAL87028, AB005621, AB005622, AB451267, AB451394, AEE61230, AK023758, AK291676, AK295105, AK296863, AK297036, AK307731, AL557311, AY080899, AY080900, BAC16747, BAC16748, BAF84365, BAG58139, BAG59426, BAG59564, BAG70081, BAG70208, BC009405, BC026705, BC070127, BC090040, BQ889289, BU625169, BX504559, DB206302, DC422465, DN601721,…
ENSG00000004468	1766.27326676273	9.04295594289176	0.270341341566796	33.4501408126564	2.56164211528006e-245	6.86571319737361e-242	CD38	952	CD38 molecule	ADPRC 1, ADPRC1, CD38	NM_001775, NP_001766, NR_132660	AA417096, AAA68482, AAH07964, AAY99634, AK297592, AK303169, AK313268, BAA18964, BAA18965, BAA18966, BAG36077, BAG59979, BAG64268, BC007964, CD688069, CDM22270, D84276, D84277, EAW92745, EAW92746, M34461, NM_001775, NP_001766, NR_132660, P28907
ENSG00000004478	719.640183971343	-0.431627492546578	0.155830870386707	-2.76984586863604	0.00560828249449195	0.0154274568172868	FKBP4	2288	FK506 binding protein 4	FKBP51, FKBP52, FKBP59, HBI, Hsp56, PPIase, p52, FKBP4	NM_002014, NP_002005, XM_011520929, XP_011519231	AAA36111, AAH01786, AAH07924, AK024694, AK313918, BAG36639, BC001786, BC002887, BC007924, BQ083177, BQ446607, BU685040, DA392592, EAW88889, EAW88890, M88279, NM_002014, NP_002005, Q02790, XM_011520929, XP_011519231
ENSG00000004487	839.788200926283	-0.428005769029136	0.0990555700557367	-4.32086523542599	1.55418576260193e-05	7.505457082749e-05	KDM1A	23028	lysine demethylase 1A	AOF2, BHC110, CPRF, KDM1, LSD1, KDM1A	NM_001009999, NM_015013, NP_001009999, NP_055828, XM_005245786, XM_006710472, XM_006710473, XM_006710474, XM_017000716, XM_017000717, XP_005245843, XP_006710535, XP_006710536, XP_006710537, XP_016856205, XP_016856206	AA664447, AAH16639, AAH25362, AAH40194, AAH48134, AB011173, AK128669, AK290328, AL833812, BAA25527, BAF83017, BC016639, BC025362, BC040194, BC048134, BG717076, BQ006926, CAD38675, CBY79414, CBY88366, EAW95031, EAW95032, EAW95033, NM_001009999, NM_015013, NP_001009999, NP_055828, O60341, XM_005245786, XM_006710472, XM_006710473, XM_006710474, XM_017000716, XM_017000717, XP_005245843, XP_006710535,…
ENSG00000004534	885.4896442042	0.0590930175102605	0.103038854106621	0.573502277588539	0.566304657419139	0.69243145201404	RBM6	10180	RNA binding motif protein 6	3G2, DEF-3, DEF3, HLC-11, NY-LU-12, g16, RBM6	NM_001167582, NM_001349190, NM_001349191, NM_001349192, NM_001349193, NM_001349194, NM_005777, NP_001161054, NP_001336119, NP_001336120, NP_001336121, NP_001336122, NP_001336123, NP_005768, NR_146071, XM_005264784, XM_005264785, XM_006712916, XM_017005496, XM_017005497, XM_017005500, XM_017005501, XM_017005502, XM_024453288, XP_005264841, XP_005264842, XP_006712979, XP_016860985, XP_016860986, XP…	AAC05826, AAC21578, AAC35207, AAD04160, AAH46643, AAO91806, AF042857, AF069517, AF091264, AK093836, AK096765, AK124030, AK291719, AK298108, AK303371, AK308794, AL832236, AY216800, BAC85756, BAF84408, BAG52768, BAG60393, BAG64428, BC012112, BC030057, BC046643, BX648535, DA068167, EAW65039, NM_001167582, NM_001349190, NM_001349191, NM_001349192, NM_001349193, NM_001349194, NM_005777, NP_001161054, …
ENSG00000004660	409.518130176099	-0.267360913195796	0.121315548149742	-2.20384705236452	0.0275351022497986	0.0617673092148562	CAMKK1	84254	calcium/calmodulin dependent protein kinase kinase 1	CAMKKA, CAMKK1	NM_032294, NM_172206, NM_172207, NP_115670, NP_757343, NP_757344, XM_005256817, XM_006721588, XM_011524031, XM_011524032, XM_011524033, XM_011524035, XM_017025220, XM_024450996, XM_024450997, XM_024450998, XM_024450999, XP_005256874, XP_006721651, XP_011522333, XP_011522334, XP_011522335, XP_011522337, XP_016880709, XP_024306764, XP_024306765, XP_024306766, XP_024306767, XR_001752661, XR_001752662	AAH31647, AAH43487, AAN37386, AAN37387, AAQ15213, AF370377, AF425232, AF425301, AK128601, AL136576, BC011401, BC031647, BC043487, CAB66511, EAW90474, EAW90475, EAW90476, NM_032294, NM_172206, NM_172207, NP_115670, NP_757343, NP_757344, Q8N5S9, XM_005256817, XM_006721588, XM_011524031, XM_011524032, XM_011524033, XM_011524035, XM_017025220, XM_024450996, XM_024450997, XM_024450998, XM_024450999, X…
ENSG00000004700	2727.76864961002	-0.393703068909307	0.123108293477485	-3.19802230855642	0.00138373575372627	0.00445863016005909	RECQL	5965	RecQ like helicase	RECQL1, RecQ1, RECQL	NM_002907, NM_032941, NP_002898, NP_116559, XM_005253461, XM_005253462, XM_005253463, XM_005253464, XP_005253518, XP_005253519, XP_005253520, XP_005253521	AAA60261, AAH01052, AAO61939, AAP35783, AK291627, AV718094, AY157499, BAA07200, BAF84316, BC001052, BE794392, BT007119, CA431135, CN414472, CX784110, D37984, DA028052, DA547846, EAW96434, EAW96435, EAW96436, EAW96437, EAW96438, L36140, NM_002907, NM_032941, NP_002898, NP_116559, P46063, T94514, XM_005253461, XM_005253462, XM_005253463, XM_005253464, XP_005253518, XP_005253519, XP_005253520, XP_00…
ENSG00000004766	809.321818444306	-0.079865100635469	0.0924289105015723	-0.864070561927812	0.387549129308562	0.525343504133526	VPS50	55610	VPS50, EARP/GARPII complex subunit	CCDC132, VPS54L, VPS50	NM_001257998, NM_017667, NM_024553, NP_001244927, NP_060137, NP_078829, XM_011516395, XM_011516396, XM_017012412, XM_024446826, XP_011514697, XP_011514698, XP_016867901, XP_024302594, XR_001744835	AA724937, AAH17888, AAI08709, AAI32741, AAI32743, AAI52425, AAS02013, AAS02014, AAS02023, AB058764, AB100163, AK000104, AK027234, AK055965, AK126478, AK299582, AL832393, AL833112, BAA90948, BAB15701, BAB47490, BAG54334, BAG61517, BAI52922, BC017888, BC035984, BC047757, BC108708, BC132740, BC132742, BC152424, BE671517, CAI46135, CB985373, EAL24143, EAW76815, EAW76816, EAW76817, EAW76818, EAW76819,…
ENSG00000004776	547.679937249563	-0.626976078917742	0.234268272923554	-2.67631664797535	0.00744362817653525	0.0197646247659499	HSPB6	126393	heat shock protein family B (small) member 6	HEL55, Hsp20, PPP1R91, HSPB6	NM_144617, NP_653218	AAB81196, AAH68046, ACJ13676, AJ278121, AK026458, AK056951, AK297852, AK300695, BAB71323, BAG60184, BAG62378, BC068046, CAC81952, EU794622, NM_144617, NP_653218, O14558
ENSG00000004777	51.0786400462733	-0.999057045536751	0.309201312740502	-3.23108927540425	0.00123319415919304	0.00402681162947027	ARHGAP33	115703	Rho GTPase activating protein 33	NOMA-GAP, SNX26, TCGAP, ARHGAP33	NM_001172630, NM_052948, NP_001166101, NP_443180, XM_005258488, XM_006722999, XM_006723003, XM_011526416, XM_011526417, XM_011526418, XM_011526419, XM_011526420, XM_011526421, XM_017026238, XP_005258545, XP_006723062, XP_006723066, XP_011524718, XP_011524719, XP_011524720, XP_011524721, XP_011524722, XP_011524723, XP_016881727, XR_002958249, XR_935731	AAB81197, AAB81198, AAH14084, AAI28587, AAK97795, AK096338, AK127255, AL137579, AY044864, BAC86902, BAG53264, BC014084, BC128586, CAB70821, CBX47540, NM_001172630, NM_052948, NP_001166101, NP_443180, O14559, XM_005258488, XM_006722999, XM_006723003, XM_011526416, XM_011526417, XM_011526418, XM_011526419, XM_011526420, XM_011526421, XM_017026238, XP_005258545, XP_006723062, XP_006723066, XP_011524…
ENSG00000004779	661.205254150986	-0.286763787125449	0.203497865949043	-1.40917343672418	0.158783890288715	0.265220355697255	NDUFAB1	4706	NADH:ubiquinone oxidoreductase subunit AB1	ACP, ACP1, FASN2A, SDAP, NDUFAB1	NM_005003, NP_004994, XM_011545856, XP_011544158	AAC05814, AAD23566, AAH58920, ABO65075, ABO65076, AF087660, AK311877, BAG34818, BC058920, BI603093, EAW55815, EAW55816, EF036489, EF036490, NM_005003, NP_004994, O14561, XM_011545856, XP_011544158
ENSG00000004799	94.1792617477721	1.76530900784435	0.369693369696824	4.77506266691241	1.79651301651245e-06	1.01240836561326e-05	PDK4	5166	pyruvate dehydrogenase kinase 4	PDK4	NM_002612, NP_002603	AAB67048, AAC50669, AAC50670, AAH40239, AF334710, AK096428, AK098151, AK223328, AK312424, BAD97048, BAG35334, BAG53287, BAG53583, BC040239, DA923767, DB035430, EAL24128, EAW76757, EAW76758, EAW76759, NM_002612, NP_002603, Q16654, U54617
ENSG00000004809	0.537888286373173	-0.531685262915988	3.59031120078248	-0.148088907390566	0.882272603541963	NA	SLC22A16	85413	solute carrier family 22 member 16	CT2, FLIPT2, HEL-S-18, OAT6, OCT6, OKB1, dJ261K5.1, SLC22A16	NM_033125, NP_149116, XM_005267184, XM_011536204, XM_011536205, XM_011536206, XM_011536207, XM_011536208, XM_011536209, XM_011536210, XM_011536211, XM_011536212, XP_005267241, XP_011534506, XP_011534507, XP_011534508, XP_011534509, XP_011534510, XP_011534511, XP_011534512, XP_011534513, XP_011534514	AAB67044, AAH12014, AAH47565, AAK58593, AAN52928, AB055798, ACV87203, AF268892, AI632467, AK057306, AK304546, AY145502, BAB71419, BAC23062, BAG65342, BC012014, BC037247, BC047565, EAW48313, EAW48314, EAW48315, GQ472228, NM_033125, NP_149116, Q86VW1, XM_005267184, XM_011536204, XM_011536205, XM_011536206, XM_011536207, XM_011536208, XM_011536209, XM_011536210, XM_011536211, XM_011536212, XP_005267…
ENSG00000004838	3.70449086650577	-0.409019920825261	0.946899361944203	-0.431957119482527	0.665772579033929	0.774615239766772	ZMYND10	51364	zinc finger MYND-type containing 10	BLU, CILD22, FLU, ZMYND10	NM_001308379, NM_015896, NP_001295308, NP_056980, XM_005265216, XP_005265273	AAB67311, AAC24726, AAC24728, AAH33732, AB209621, AK058135, AK093455, AK096525, AK223343, AK308086, AK315123, AL833828, BAD92858, BAD97063, BAG53316, BC022186, BC033732, BE500984, CAD38688, DB036846, EAW65103, EAW65104, EAW65105, NM_001308379, NM_015896, NP_001295308, NP_056980, O75800, U70824, U70880, XM_005265216, XP_005265273
ENSG00000004846	0.195261340646723	1.32919845056349	4.18389411364409	0.317694094176247	0.750716991479497	NA	ABCB5	340273	ATP binding cassette subfamily B member 5	ABCB5alpha, ABCB5beta, EST422562, ABCB5	NM_001163941, NM_001163942, NM_001163993, NM_178559, NP_001157413, NP_001157414, NP_001157465, NP_848654, XM_011515367, XP_011513669	AAI04895, AAI04921, AAM09027, AAN76500, AAO73470, AAP55848, AAQ03033, AAW31629, AAW31630, AAX11382, AB353947, ADV32636, ADV32637, AF319622, AF399931, AI334015, AK127141, AL040763, AY090613, AY230001, AY234788, AY785909, AY851364, AY851365, BAF75364, BC044248, BC104894, BC104920, BC110370, BM471690, BX452500, BX537763, EAL24273, EAL24274, EAW93726, EAW93727, GU437216, GU437217, H99394, NM_00116394…
ENSG00000004848	0	NA	NA	NA	NA	NA	ARX	170302	aristaless related homeobox	CT121, EIEE1, ISSX, MRX29, MRX32, MRX33, MRX36, MRX38, MRX43, MRX54, MRX76, MRX87, MRXS1, PRTS, ARX	NM_139058, NP_620689	AA484051, AAK93901, AY038071, BF196892, BQ100952, BQ269551, CA775911, EAW99031, EAW99032, NM_139058, NP_620689, Q96QS3
ENSG00000004864	408.417208264706	0.299054510725825	0.121054373851868	2.47041475008389	0.0134956481441991	0.0331175939901872	SLC25A13	10165	solute carrier family 25 member 13	ARALAR2, CITRIN, CTLN2, SLC25A13	NM_001160210, NM_014251, NP_001153682, NP_055066, NR_027662, XM_006715831, XM_011515727, XM_017011663, XM_017011664, XM_017011665, XP_006715894, XP_011514029, XP_016867152, XP_016867153, XP_016867154, XR_001744525, XR_002956405	AAB67049, AAB70112, AAD38501, AAF28473, AAH06566, AAS07441, AAS07513, AAS07527, AF118838, AJ496569, AK000766, AK025227, AK025779, AK222864, AK294629, BAD96584, BAH11828, BC006566, CAB62206, CAD43091, DA118296, DA696723, EAW76748, EAW76749, NM_001160210, NM_014251, NP_001153682, NP_055066, NR_027662, Q9UJS0, XM_006715831, XM_011515727, XM_017011663, XM_017011664, XM_017011665, XP_006715894, XP_011…
ENSG00000004866	650.541031232316	0.331931997874234	0.17282436725013	1.92063192914126	0.0547781268736711	0.1106208551602	ST7, ST7-OT3	7982, 93655	suppression of tumorigenicity 7, ST7 overlapping transcript 3	ETS7q, FAM4A, FAM4A1, HELG, RAY1, SEN4, TSG7, ST7, NCRNA00026, ST7OT3, ST7-OT3	NM_018412, NM_021908, NP_060882, NP_068708, NR_002332	AAF85945, AAF85946, AAF85949, AAG37720, AAG37721, AAH30954, AAH75855, AAL85662, AAS02042, AAS07414, AAS07415, AAS07529, AF234882, AF234883, AF415174, AHW56587, AJ277291, AK093212, AK292372, AK297510, AK297861, AK298540, AY009152, AY009153, BAC04097, BAF85061, BAH12597, BAH12679, BAH12809, BC030954, BC075855, CAB86869, CAI56794, CR936656, EAL24356, EAL24357, EAW83516, EAW83517, EAW83518, EAW83519,…
ENSG00000004939	0.107538799959929	0.999547397907927	4.18998314152226	0.238556424726994	0.811449557621927	NA	SLC4A1	6521	solute carrier family 4 member 1 (Diego blood group)	AE1, BND3, CD233, CHC, DI, EMPB3, EPB3, FR, RTA1A, SAO, SPH4, SW, WD, WD1, WR, SLC4A1	NM_000342, NP_000333, XM_005257593, XM_011525129, XM_011525130, XP_005257650, XP_011523431, XP_011523432	AAA35514, AAA51670, AAA51671, AAC60608, AAH96106, AAH96107, AAH99628, AAH99629, AAI01571, AAI01575, AAY57324, AB526447, ABD74692, ADN22950, ADN22951, ADN22952, ADN22953, ADN22954, ADN22955, ADN39420, ADN39421, ADN39422, ADN39423, ADN39424, AF113686, AKN23432, AM919470, ANH11265, ANH22480, BAJ22989, BC096106, BC096107, BC099628, BC099629, BC101570, BC101574, CAA31128, CAP46016, DQ419529, EAW51614,…
ENSG00000004948	0	NA	NA	NA	NA	NA	CALCR	799	calcitonin receptor	CRT, CT-R, CTR, CTR1, CALCR	NM_001164737, NM_001164738, NM_001742, NP_001158209, NP_001158210, NP_001733	AAA35640, AAB83945, AAC50300, AAC50301, AAD14268, AAH69611, AAH75028, AAR06949, AB022177, AB022178, AJ831406, AJ831407, AK313996, AY430048, BAA86928, BAA86929, BAG36708, BC069611, BC075028, CAA49541, CAA57849, CAH40796, CAH40797, CBN80565, CBN80566, CBN80567, CBN80568, EAL24142, EAW76813, EAW76814, FN994993, FN994994, FN994995, FN994996, L00587, NM_001164737, NM_001164738, NM_001742, NP_001158209…
ENSG00000004961	390.228503168752	0.0852742146473641	0.130860423725549	0.651642507487273	0.514631819210142	0.648784666908289	HCCS	3052	holocytochrome c synthase	CCHL, LSDMCA1, MCOPS7, MLS, HCCS	NM_001122608, NM_001171991, NM_005333, NP_001116080, NP_001165462, NP_005324, XM_024452368, XP_024308136	AAB19007, AAH01691, AAH95455, AI027533, AK097815, AU310864, BAG53533, BC001691, BC095455, CAH18370, CR749578, DB253108, EAW98783, EAW98784, EAW98785, NM_001122608, NM_001171991, NM_005333, NP_001116080, NP_001165462, NP_005324, P53701, U36787, XM_024452368, XP_024308136
ENSG00000004975	220.847241394105	-0.686017093330599	0.20134723708304	-3.40713437774997	0.000656487975075768	0.00228746629068912	DVL2	1856	dishevelled segment polarity protein 2	DVL2	NM_004422, NP_004413, XM_005256502, XP_005256559, XR_001752441, XR_001752442, XR_001752443	AAB65243, AAH14844, AAP88824, AF006012, AK026019, AK297099, AK297285, AK304229, AK309771, AK312829, BAG59612, BAG59756, BAG65098, BC014844, BG716400, BT009822, CB994349, EAW90244, EAW90245, NM_004422, NP_004413, O14641, XM_005256502, XP_005256559, XR_001752441, XR_001752442, XR_001752443
ENSG00000005001	0.691069047814681	0.0143426403057947	4.13341353104434	0.00346992629652783	0.997231404936704	NA	PRSS22	64063	serine protease 22	BSSP-4, SP001LA, hBSSP-4, PRSS22	NM_022119, NP_071402, XM_005255473, XP_005255530	AAB93671, AAG35070, AAH09726, AAQ88762, AB010779, AF321182, AK309624, AK310904, AW083723, AY358396, BAB20263, BC009726, BQ893064, EAW85456, NM_022119, NP_071402, Q9GZN4, XM_005255473, XP_005255530
ENSG00000005007	1326.40200901803	0.383105567701798	0.146145354676478	2.62140092341545	0.00875692115532402	0.0227690144358745	UPF1	5976	UPF1, RNA helicase and ATPase	HUPF1, NORF1, RENT1, pNORF1, smg-2, UPF1	NM_001297549, NM_002911, NP_001284478, NP_002902, XM_017027105, XM_017027106, XP_016882594, XP_016882595	AAB94785, AAC09016, AAC26788, AAC50771, AAC51140, AAH39817, AF074016, AIA19311, AIA19312, AIA19313, AIA19314, AIA19315, AIA19316, AIA19317, AIA19318, AIA19319, AIA19320, AIA19321, AIA19322, AIA19323, AIA19324, AIA19325, AIA19326, AIA19327, AIA19328, AK125797, AK128727, BAA19664, BAC86297, BAG54717, BC034291, BC039817, BE243084, BM969672, BQ950083, BX331580, BX364728, CB960545, D86988, EAW84738, E…
ENSG00000005020	704.375624834379	-0.0225904508890002	0.189687936041665	-0.119092712801926	0.905201903997746	0.948519095744295	SKAP2	8935	src kinase associated phosphoprotein 2	PRAP, RA70, SAPS, SCAP2, SKAP-HOM, SKAP55R, SKAP2	NM_001303468, NM_003930, NP_001290397, NP_003921, XM_017012771, XP_016868260	AAC39924, AAC99296, AAD53795, AAH02893, AAH36044, AAS02033, AAS07536, AB014486, AF051323, AF072166, AF174049, AJ004886, AK222885, AK299216, AK299317, AK311454, AK313209, BAA36194, BAD96605, BAG36025, BAH12970, BAH12999, BC002893, BC036044, BI547092, BI826753, BQ433993, CA423048, CAA06193, DA714447, DA738803, DQ218280, DQ218281, EAL24231, EAW93858, EAW93859, EAW93860, HY044523, NM_001303468, NM_00…
ENSG00000005022	2361.48779595997	-0.718060491343255	0.105128329967427	-6.83032339204608	8.47234229871006e-12	9.5490209541643e-11	SLC25A5	292	solute carrier family 25 member 5	2F1, AAC2, ANT2, T2, T3, SLC25A5	NM_001152, NP_001143	AAA35579, AAA36749, AAA51737, AAB39266, AAB96347, AAH56160, AAH68199, AK315292, BAG37698, BC056160, BC068199, BQ223988, DB555059, DR759917, EAW89868, EAW89869, EAW89870, J02683, J03591, NM_001152, NP_001143, P05141
ENSG00000005059	327.207116273886	-0.0103211866927592	0.201120034635544	-0.0513185407483771	0.95907169418931	0.974487813619755	MCUB	55013	mitochondrial calcium uniporter dominant negative beta subunit	CCDC109B, MCUB	NM_017918, NP_060388, XM_006714246, XP_006714309	AAH02633, AK000654, AK095936, AK291098, AK311030, AL832311, BAA91309, BAF83787, BC002633, BM830891, CAG33515, CN427680, CR457234, EAX06242, EAX06243, NM_017918, NP_060388, Q9NWR8, XM_006714246, XP_006714309
ENSG00000005073	148.319020252275	-0.697073796059379	0.176559550986768	-3.94809452200987	7.87757030874169e-05	0.000333227365243184	HOXA11	3207	homeobox A11	HOX1, HOX1I, RUSAT1, HOXA11	NM_005523, NP_005514	AAB94761, AAC80455, AAH40948, AK313921, AL551705, BAG36642, BC033706, BC040948, EAL24220, EAW93887, EAW93888, NM_005523, NP_005514, P31270
ENSG00000005100	806.505494738603	-0.0780322122780455	0.119543190097123	-0.652753303761158	0.513915332309449	0.648095074915334	DHX33	56919	DEAH-box helicase 33	DDX33, DHX33	NM_001199699, NM_020162, NP_001186628, NP_064547, XM_017024877, XP_016880366, XR_001752570, XR_934069	AAH30017, AAH50409, AK025625, AK026944, AK295074, AK295760, AK314580, AL359945, BAB15193, BAB15596, BAG58120, BAG58588, BC030017, BC042040, BC050409, BQ775963, CAB95775, CAI56793, CR936655, EAW90331, EAW90332, EAW90333, EAW90334, NM_001199699, NM_020162, NP_001186628, NP_064547, Q9H6R0, XM_017024877, XP_016880366, XR_001752570, XR_934069
ENSG00000005102	3.65607879963955	0.430121560145675	1.31658374202997	0.326695178145292	0.743898447602482	0.833736145882818	MEOX1	4222	mesenchyme homeobox 1	KFS2, MOX1, MEOX1	NM_001040002, NM_004527, NM_013999, NP_001035091, NP_004518, NP_054705, XM_011524818, XP_011523120	AAA19983, AAA19984, AAH69474, AAH69506, AK291139, AW410297, BAF83828, BC069474, BC069506, BE898972, BG677020, BQ003431, BQ028272, BX284090, EAW51671, EAW51672, NM_001040002, NM_004527, NM_013999, NP_001035091, NP_004518, NP_054705, P50221, U10492, U10493, XM_011524818, XP_011523120
ENSG00000005108	1.76497274031257	0.827350018199616	1.54737821592119	0.534678600026093	0.592872121865564	0.714614076733264	THSD7A	221981	thrombospondin type 1 domain containing 7A	THSD7A	NM_015204, NP_056019, XM_006715659, XM_006715660, XM_006715662, XM_011515193, XM_011515194, XP_006715722, XP_006715723, XP_006715725, XP_011513495, XP_011513496, XR_001744589	AA297188, AA995609, AB023177, AK001884, AK092252, BAA76804, BC016980, BC030083, BF111945, NM_015204, NP_056019, Q9UPZ6, XM_006715659, XM_006715660, XM_006715662, XM_011515193, XM_011515194, XP_006715722, XP_006715723, XP_006715725, XP_011513495, XP_011513496, XR_001744589
ENSG00000005156	489.077263151807	-0.163818539599241	0.0885121607440884	-1.85080262669085	0.0641979530639466	0.1266102676983	LIG3	3980	DNA ligase 3	LIG2, LIG3	NM_002311, NM_013975, NP_002302, NP_039269, XM_005257970, XM_006721896, XM_017024624, XP_005258027, XP_006721959, XP_016880113	AA872458, AAA85022, AAH09026, AAH68005, AAL91592, ADP89974, ADP89975, ADP89976, ADP89977, ADP89978, ADP89979, ADP89980, ADP89981, ADP89982, ADP89983, ADP89984, ADP89985, ADP89986, ADP89987, ADP89988, ADP89989, ADP89990, ADP89991, ADP89992, ADP89993, ADP89994, ADP89995, ADP89996, ADP89997, ADP89998, ADP89999, ADP90000, ADP90001, ADP90002, ADP90003, ADP90004, ADP90005, ADP90006, ADP90007, ADP90008,…
ENSG00000005175	1102.80984774327	0.126245136641425	0.12993063723318	0.971634860951685	0.331232233178395	0.469222321017301	RPAP3	79657	RNA polymerase II associated protein 3	hSpagh, RPAP3	NM_001146075, NM_001146076, NM_024604, NP_001139547, NP_001139548, NP_078880, XM_011538741, XP_011537043	AAH56415, AK025561, AK299465, BAB15170, BAG61431, BC003680, BC056415, CA449693, DA096405, EAW57937, EAW57938, N39593, NM_001146075, NM_001146076, NM_024604, NP_001139547, NP_001139548, NP_078880, Q9H6T3, XM_011538741, XP_011537043
ENSG00000005187	17.1249812899746	0.50316304387379	0.33732389625561	1.49163178019417	0.135795702133161	0.234661277148483	ACSM3	6296	acyl-CoA synthetase medium chain family member 3	SA, SAH, ACSM3	NM_005622, NM_202000, NP_005613, NP_973729, XM_011545911, XM_017023523, XM_024450367, XM_024450368, XM_024450369, XM_024450370, XM_024450371, XP_011544213, XP_016879012, XP_024306135, XP_024306136, XP_024306137, XP_024306138, XP_024306139, XR_002957833	AAC31667, AAH02790, AK223139, AK290322, AK296122, BAA03853, BAD96859, BAF83011, BAG58869, BC002790, BI770558, BI826935, BM828310, BU170035, CA425752, CAA56369, CAA56370, CAA56371, D16350, EAW66834, EAW66835, NM_005622, NM_202000, NP_005613, NP_973729, Q53FZ2, X80062, XM_011545911, XM_017023523, XM_024450367, XM_024450368, XM_024450369, XM_024450370, XM_024450371, XP_011544213, XP_016879012, XP_02…
ENSG00000005189	196.779307581722	-0.59735728465734	0.172355340189248	-3.46584726647538	0.00052856344857411	0.00188035008610078	REXO5	81691	RNA exonuclease 5	NEF-sp, REXO5	NM_001144924, NM_001199053, NM_030941, NP_001138396, NP_001185982, NP_112203, XM_005255604, XM_011545963, XM_011545964, XM_011545965, XM_017023739, XM_024450462, XP_005255661, XP_011544265, XP_011544266, XP_011544267, XP_016879228, XP_024306230, XR_002957845, XR_950856	AAC31668, AAH07646, AAH68503, AAK17192, AF332193, AK314458, AL136763, AL162035, BAG37066, BC007646, BC068503, CAB66697, CAB82386, DB030041, DB059505, EAW66838, EAW66839, EAW66840, EAW66841, NM_001144924, NM_001199053, NM_030941, NP_001138396, NP_001185982, NP_112203, Q96IC2, XM_005255604, XM_011545963, XM_011545964, XM_011545965, XM_017023739, XM_024450462, XP_005255661, XP_011544265, XP_01154426…
ENSG00000005194	490.684616408175	-0.134754293185835	0.128362319228353	-1.04979634207225	0.29381175740411	0.430010095192568	CIAPIN1	57019	cytokine induced apoptosis inhibitor 1	Anamorsin, DRE2, PRO0915, CIAPIN1	NM_001308347, NM_001308358, NM_020313, NP_001295276, NP_001295287, NP_064709, XM_005256063, XP_005256120	AAC24311, AAC24312, AAF71034, AAG44562, AAH02568, AAH24196, AAH67303, AAH71740, AF116609, AF248964, AK074263, AK292281, AK295024, AL136613, BAF84970, BAG58080, BC002568, BC024196, BC067303, BC071740, BG746807, BJ991015, CA443135, CAB66548, CAG38576, CR533545, EAW82922, EAW82923, EAW82924, NM_001308347, NM_001308358, NM_020313, NP_001295276, NP_001295287, NP_064709, Q6FI81, XM_005256063, XP_005256…
ENSG00000005206	133.713872625967	-0.134386754895428	0.300313370019612	-0.447488418136868	0.654522448414989	0.766651108400425	SPPL2B	56928	signal peptide peptidase like 2B	IMP-4, IMP4, PSH4, PSL1, SPPL2B	NM_001077238, NM_152988, NP_001070706, NP_694533, XM_011528138, XM_011528139, XM_011528140, XM_017027016, XM_017027017, XM_017027018, XM_017027019, XM_024451619, XP_011526440, XP_011526441, XP_011526442, XP_016882505, XP_016882506, XP_016882507, XP_016882508, XP_024307387, XR_001753719, XR_001753720, XR_001753721, XR_001753722, XR_002958334	AAC05601, AAG45441, AAH01788, AAH28391, AAH93046, AAO12540, AB040965, AJ345027, AJ420897, AK226130, AK308973, AK309122, AL365405, AY169315, BAA96056, BC001788, BC028391, BC093046, BU733058, CAB96951, CAC87788, CAD13134, EAW69383, EAW69384, EAW69385, EAW69386, EAW69387, EAW69388, NM_001077238, NM_152988, NP_001070706, NP_694533, Q8TCT7, XM_011528138, XM_011528139, XM_011528140, XM_017027016, XM_01…
ENSG00000005238	894.830317516674	0.248207823918618	0.0947483569907115	2.6196530663107	0.00880192618858737	0.0228682847718611	FAM214B	80256	family with sequence similarity 214 member B	KIAA1539, FAM214B	NM_001317991, NM_025182, NP_001304920, NP_079458, NR_134455, XM_005251588, XM_005251590, XM_005251591, XM_011518037, XM_024447689, XP_005251645, XP_005251647, XP_005251648, XP_011516339, XP_024303457	AAC07982, AAH04406, AB040972, AK021622, AK022837, AK307682, AL583909, AL598661, BAA96063, BAB13857, BAG51123, BC004406, CAC29493, CAE91532, DA804086, EAW58386, EAW58387, EAW58388, EAW58389, EAW58390, EAW58391, EAW58392, EAW58393, NM_001317991, NM_025182, NP_001304920, NP_079458, NR_134455, Q7L5A3, XM_005251588, XM_005251590, XM_005251591, XM_011518037, XM_024447689, XP_005251645, XP_005251647, XP…
ENSG00000005243	656.245519724139	-0.876882412353121	0.215634820838984	-4.06651582959273	4.77212451601612e-05	0.000210020494709793	COPZ2	51226	coatomer protein complex subunit zeta 2	zeta2-COP, COPZ2	NM_016429, NP_057513, XM_011524874, XP_011523176, XR_002958017, XR_934471, XR_934472, XR_934473, XR_934474	AAH15924, AB037938, AB047849, BAA90670, BAB17660, BC015924, BQ002984, BQ576336, EAW94769, HY179834, NM_016429, NP_057513, Q9P299, XM_011524874, XP_011523176, XR_002958017, XR_934471, XR_934472, XR_934473, XR_934474
ENSG00000005249	369.474716730028	-0.0799988310667973	0.225680533503252	-0.354478207867425	0.722980532765543	0.818091878712408	PRKAR2B	5577	protein kinase cAMP-dependent type II regulatory subunit beta	PRKAR2, RII-BETA, PRKAR2B	NM_002736, NP_002727, XM_011516398, XM_024446836, XP_011514700, XP_024302604	AAA60099, AAC08318, AAH75800, AAS07389, ABO15447, AK128639, AK291441, AL559918, BAF84130, BAG54705, BC014355, BC075800, BQ022817, CA405423, CF593944, EAL24395, EAW83390, EAW83391, M31158, NM_002736, NP_002727, P31323, XM_011516398, XM_024446836, XP_011514700, XP_024302604
ENSG00000005302	743.650287118971	0.318351130633671	0.0835097089046663	3.81214513628705	0.000137765938268088	0.00055608474058152	MSL3	10943	MSL complex subunit 3	MSL3L1, MSL3	NM_001193270, NM_001282174, NM_006800, NM_078628, NM_078629, NM_078630, NP_001180199, NP_001269103, NP_006791, NP_523352, NP_523353, XM_005274440, XM_011545442, XP_005274497, XP_011543744, XR_001755649	AAD38499, AAH31210, AF117065, AK000793, AK025642, AK289780, AK294255, AK300814, AK304419, AL050178, AL713667, BAF82469, BAG62470, BAG65249, BAH11713, BC010925, BC017267, BC031210, BI091178, BI560203, CAB43308, CAD28473, CT002798, DA172776, DA788603, DA961602, DB240082, DC395802, EAW98799, EAW98800, EAW98801, EAW98802, NM_001193270, NM_001282174, NM_006800, NM_078628, NM_078629, NM_078630, NP_0011…
ENSG00000005339	1331.1562261882	0.13919120204602	0.17662879509689	0.788043659413892	0.430671168628757	0.570129836095423	CREBBP	1387	CREB binding protein	CBP, KAT3A, RSTS, RSTS1, CREBBP	NM_001079846, NM_004380, NP_001073315, NP_004371, XM_005255124, XM_005255125, XM_006720848, XM_011522381, XM_011522382, XM_017022944, XP_005255181, XP_005255182, XP_006720911, XP_011520683, XP_011520684, XP_016878433	AAC08447, AAC17736, AAC51331, AAC51339, AAC51340, AAC51770, AAH36486, AB210043, ACF57233, ACF57234, ACF57235, ACF57236, ACF57237, ACF57238, ACF57239, ACF57240, ACF57241, ACF57242, ACF57243, ACF57244, ACF57245, ACF57246, ACF57247, ACF57248, ACF57249, ACF57250, ACF57251, ACF57252, ACF57253, ACF57254, ACF57255, ACF57256, ACF57257, ACF57258, ACF57259, ACF57260, ACF57261, ACF57262, ACF57263, ACF57264,…
ENSG00000005379	18.7744763520037	-0.545972081066015	0.721930065420949	-0.756267271882721	0.449488966385418	0.588242347512791	TSPOAP1	9256	TSPO associated protein 1	BZRAP1, PBR-IP, PRAX-1, PRAX1, RIM-BP1, RIMBP1, TSPOAP1	NM_001261835, NM_004758, NM_024418, NP_001248764, NP_004749, NP_077729, XM_005257807, XM_006722173, XM_006722174, XM_006722175, XM_006722176, XM_006722177, XM_006722178, XM_011525471, XM_011525472, XM_017025326, XM_017025327, XM_017025328, XM_017025329, XM_017025330, XM_017025331, XM_017025332, XM_017025333, XM_017025334, XM_024451027, XM_024451028, XP_005257864, XP_006722236, XP_006722237, XP_00…	AAD11957, AAH31401, AAI46853, AAI50280, AAI71787, AB014512, AF039571, AHW56421, AHW56422, AHW56423, AHW56424, AHW56425, AHW56426, AHW56427, AHW56428, AHW56429, AHW56430, AHW56655, AHW56701, AI811889, BAA31587, BC031401, BC146852, BC150279, BC171787, BE246483, BF934025, BX648763, EAW94468, EAW94469, KJ534781, KJ534782, KJ534783, KJ534784, KJ534785, KJ534786, KJ534787, KJ534788, KJ534789, KJ534790,…
ENSG00000005381	0	NA	NA	NA	NA	NA	MPO	4353	myeloperoxidase	MPO	NM_000250, NP_000241	AAA59863, AAA59864, AAA59865, AAA59896, AAA60346, AAB25582, AAI30477, AAY68218, BC130476, CAA00809, CAA28564, CAA28565, CAA33438, CAA45918, CAA85783, CAS01769, CAS01770, EAW94470, EAW94471, EAW94472, EAW94473, J02694, M19507, NM_000250, NP_000241, P05164, S56200, X04876
ENSG00000005421	0.0535220491185595	0.109532127978224	4.19228249234722	0.0261270866593959	0.979155972403884	NA	PON1	5444	paraoxonase 1	ESA, MVCD5, PON, PON1	NM_000446, NP_000437	AAA60142, AAA60143, AAA97957, AAB25717, AAB27714, AAB27899, AAB41835, AAB59538, AAC35293, AAD02576, AAH74719, AAL04502, AAL04503, AAL04504, AAM97935, ACA53454, AEO20077, AK314027, AV652982, BAA12327, BAG36737, BC074719, BJ993711, CAA94728, CB122285, D84371, EAL24133, EAW76771, M63012, M63013, M63014, NM_000446, NP_000437, P27169, S64615, U53784, Z70723
ENSG00000005436	385.879221603084	-0.208551089780714	0.203783612334879	-1.02339480290495	0.306121215665042	0.443351389941341	GCFC2	6936	GC-rich sequence DNA-binding factor 2	C2orf3, DNABF, GCF, TCF9, GCFC2	NM_001201334, NM_001201335, NM_003203, NP_001188263, NP_001188264, NP_003194, XM_005264520, XM_011533074, XM_011533075, XM_017004787, XP_005264577, XP_011531376, XP_011531377, XP_016860276, XR_001738916, XR_002959327, XR_426995	AAH00853, AAH64559, AAY14973, AB026911, ABO84856, ABO84857, ABO84858, AK097564, BAA85386, BAG53487, BC000853, BC064559, BG506463, BM749635, BQ880304, BU189326, BU568226, BU623860, BU628451, BU852546, BU853933, BX109258, DB259435, DB455842, EAW99586, EAW99587, EAW99588, EAW99589, EF158467, EF158468, EF158469, NM_001201334, NM_001201335, NM_003203, NP_001188263, NP_001188264, NP_003194, P16383, XM_…
ENSG00000005448	50.3066050034837	-0.765283224751878	0.316823015909294	-2.41549125638958	0.0157139997662231	0.0379087868347715	WDR54	84058	WD repeat domain 54	WDR54	NM_001320823, NM_001320824, NM_001320825, NM_032118, NP_001307752, NP_001307753, NP_001307754, NP_115494, XM_017005064, XP_016860553, XR_001738970, XR_002959350	AAH51848, AI203710, AK023015, AK222696, AK311621, BAB14358, BAD96416, BC032428, BC051753, BC051848, BG024606, BI855898, CAE90773, CD249537, EAW99677, EAW99678, EAW99679, EAW99680, EAW99681, HY088750, NM_001320823, NM_001320824, NM_001320825, NM_032118, NP_001307752, NP_001307753, NP_001307754, NP_115494, Q9H977, XM_017005064, XP_016860553, XR_001738970, XR_002959350
ENSG00000005469	429.354423938565	0.0685125670071649	0.142569277423397	0.480556317920437	0.630831867630475	0.746668243960077	CROT	54677	carnitine O-octanoyltransferase	COT, CROT	NM_001143935, NM_001243745, NM_021151, NP_001137407, NP_001230674, NP_066974, XM_011516337, XM_017012370, XP_011514639, XP_016867859	AA062685, AAD41654, AAF03234, AAH39004, AAH51874, AF052187, AF073770, AF168793, AK127901, AK300114, AK313487, BAG61909, BC006015, BC012483, BC019226, BC039004, BC051874, DA518578, DA865171, EAL24177, EAW76954, NM_001143935, NM_001243745, NM_021151, NP_001137407, NP_001230674, NP_066974, Q9UKG9, XM_011516337, XM_017012370, XP_011514639, XP_016867859
ENSG00000005471	44.866580464431	-1.27069017847775	0.356271040388488	-3.56663897546137	0.000361589086769758	0.00133599540992598	ABCB4	5244	ATP binding cassette subfamily B member 4	ABC21, GBD1, ICP3, MDR2, MDR2/3, MDR3, PFIC-3, PGY3, ABCB4	NM_000443, NM_018849, NM_018850, NP_000434, NP_061337, NP_061338, XM_011516308, XM_011516309, XM_011516310, XM_011516311, XM_011516312, XM_011516313, XM_011516315, XM_017012323, XP_011514610, XP_011514611, XP_011514612, XP_011514613, XP_011514614, XP_011514615, XP_011514617, XP_016867812, XR_001744809, XR_001744810	AAA36207, AAD05023, AAH20618, AAH42531, ABH04421, ABH04422, ABH04423, ABH04424, ABH04425, ABH04426, ABH04427, ABH04428, ABH04429, ABH04430, ABH04431, ABH04432, ABH04433, ABH04434, ABH04435, ABH04436, ABH04437, ABH04438, ABH04439, ABH04440, ABH04441, ABH04442, ABH04443, ABJ53424, ABM92358, ABW04992, ABW04993, ADR80227, AFO64626, AFO64627, AFO64628, AFO64629, AFO64630, AFO64631, AFO64632, AFO64633,…
ENSG00000005483	2619.82236322294	0.249497994150854	0.170392823058185	1.46425177817294	0.143125167537322	0.244645455378526	KMT2E	55904	lysine methyltransferase 2E	HDCMC04P, MLL5, NKp44L, KMT2E	NM_018682, NM_032187, NM_182931, NP_061152, NP_891847, XM_005250493, XM_011516400, XM_017012435, XM_024446837, XP_005250550, XP_011514702, XP_016867924, XP_024302605, XR_001744836	AAD04721, AAF75564, AAH01296, AAH40004, AAH53906, AAH62583, AAI42988, AAM74947, AAN17675, AAN76325, AAO47009, AAO47010, AAO64395, AAO86416, AAO89072, AAR13893, AAR13894, AF067804, AF519459, AGE34449, AK000940, AK024088, AY113691, AY147037, AY157990, AY195568, AY195569, AY211525, AY222296, AY234382, AY438698, AY438699, BAB14821, BC001296, BC009061, BC016382, BC024658, BC040004, BC040848, BC053906,…
ENSG00000005486	312.722393194627	0.116735954709294	0.144849615048278	0.80591139072331	0.420293942887448	0.559654126454163	RHBDD2	57414	rhomboid domain containing 2	NPD007, RHBDL7, RHBDD2	NM_001040456, NM_001040457, NM_001346186, NM_001346187, NM_001346188, NM_001346189, NM_020684, NP_001035546, NP_001035547, NP_001333115, NP_001333116, NP_001333117, NP_001333118, NR_144390, NR_144391, XM_005250511, XM_024446844, XP_005250568, XP_024302612	AAD45959, AAD45960, AAG09733, AAH06234, AAH69017, AF226732, AK026590, BAB15503, BC006234, BC069017, BG707286, BM546905, CF128386, DB050147, EAW71773, EAW71774, EAW71775, EAW71776, HY177750, NM_001040456, NM_001040457, NM_001346186, NM_001346187, NM_001346188, NM_001346189, NM_020684, NP_001035546, NP_001035547, NP_001333115, NP_001333116, NP_001333117, NP_001333118, NR_144390, NR_144391, Q6NTF9, …
ENSG00000005513	2.99010901519097	0.109518945878804	1.4945872901025	0.0732770488576104	0.941585654950054	0.967105955698153	SOX8	30812	SRY-box 8	SOX8	NM_014587, NP_055402	AAF35886, AAF37424, AAH31797, AAK61260, AF164104, AF226675, AK024491, BAB15781, BC031797, CAB75612, EAW85691, EAW85692, NM_014587, NP_055402, P57073
ENSG00000005700	3142.28149395909	0.400820832480698	0.153931490426614	2.6038910645888	0.00921720478594037	0.0238183120700562	IBTK	25998	inhibitor of Bruton tyrosine kinase	BTBD26, BTKI, IBTK	NM_001300906, NM_015525, NP_001287835, NP_056340, XM_006715453, XM_006715454, XP_006715516, XP_006715517	AAG27170, AAH27490, AAH38244, AAH42171, AAI13697, AAI13699, AAI43737, AAI43746, AAY55906, AAY55907, AAY55908, AB037838, AF235049, AJ420588, AJ420593, AK123460, AK126777, AL050018, BAA92655, BAG54372, BC012551, BC027483, BC027490, BC035860, BC038244, BC042171, BC092410, BC112929, BC113696, BC113698, BC143736, BC143745, BC143748, BM670666, CAB43239, CB265364, DQ005633, DQ005634, DQ005635, EAW48685,…
ENSG00000005801	210.875505119974	0.244598384877627	0.158801942862652	1.54027325150033	0.123493760997024	0.21709824099713	ZNF195	7748	zinc finger protein 195	HRF1, ZNFP104, ZNF195	NM_001130519, NM_001130520, NM_001242841, NM_001242842, NM_001242843, NM_001256823, NM_001256824, NM_001256825, NM_007152, NP_001123991, NP_001123992, NP_001229770, NP_001229771, NP_001229772, NP_001243752, NP_001243753, NP_001243754, NP_009083, NR_040083, NR_046381, NR_046382	AAB86596, AAI21029, AAI21030, AB209664, AF003540, AF028728, AK095720, AK131296, AK290099, AK293679, AK308024, AK308068, AK308209, AL833722, BAD18466, BAD92901, BAF82788, BAG53114, BAG57121, BC121028, BC121029, BM462194, CAH56261, CX867141, DA170927, DA618142, DA713258, DA765121, DA984929, DB294374, EAX02548, EAX02549, NM_001130519, NM_001130520, NM_001242841, NM_001242842, NM_001242843, NM_001256…
ENSG00000005810	2410.91364427666	1.15076458899202	0.159531284391169	7.21341016831757	5.45677274278227e-13	6.93139445744314e-12	MYCBP2	23077	MYC binding protein 2, E3 ubiquitin protein ligase	Myc-bp2, PAM, Phr, MYCBP2	NM_015057, NP_055872, XM_005266299, XM_006719779, XM_006719780, XM_006719781, XM_006719782, XM_006719783, XM_006719784, XM_006719785, XM_006719786, XM_006719787, XM_006719788, XM_006719789, XM_011535004, XM_011535005, XM_017020454, XM_017020455, XM_017020456, XM_017020457, XM_017020458, XM_017020459, XM_017020460, XM_017020461, XM_017020462, XM_017020463, XM_017020464, XM_017020465, XM_017020466,…	AA236471, AAC39928, AAD39842, AAH37971, AB020723, AF075587, AF083244, AK000968, AK023888, AK025250, AK025299, AK092651, AL110277, BAA74939, BAA91448, BC037971, BE886946, BI859936, BX473679, BX647202, CAB53712, CN395460, CN395461, EAW80564, EAW80565, EAW80566, EAW80567, NM_015057, NP_055872, O75592, XM_005266299, XM_006719779, XM_006719780, XM_006719781, XM_006719782, XM_006719783, XM_006719784, X…
ENSG00000005812	1618.76413956248	0.0498815364194039	0.162043918698654	0.307827265719034	0.758213773289718	0.84462367214094	FBXL3	26224	F-box and leucine rich repeat protein 3	FBL3, FBL3A, FBXL3A, FBXL3	NM_012158, NP_036290, XM_005266336, XM_005266337, XM_017020538, XP_005266393, XP_005266394, XP_016876027	AAF04466, AAF37383, AAH72448, AF126028, AF129532, AI133484, AK025484, AK314442, AL833187, BAG37051, BC063796, BC072448, DA119701, EAW80563, NM_012158, NP_036290, Q9UKT7, XM_005266336, XM_005266337, XM_017020538, XP_005266393, XP_005266394, XP_016876027
ENSG00000005844	0.551769250039476	1.43154589268553	3.08071172547276	0.464680249323182	0.642160454310411	NA	ITGAL	3683	integrin subunit alpha L	CD11A, LFA-1, LFA1A, ITGAL	NM_001114380, NM_002209, NP_001107852, NP_002200, XM_005255313, XM_006721044, XM_011545849, XM_024450262, XP_005255370, XP_006721107, XP_011544151, XP_024306030, XR_950794	AAA16474, AAC31672, AAH08777, AAZ38713, AK298674, AK303190, AK314246, BAG36913, BAG60839, BAG64283, BC008777, CA430398, CAA68747, CAA80461, DC324373, EAW52243, EAW52244, EAW52245, NM_001114380, NM_002209, NP_001107852, NP_002200, P20701, XM_005255313, XM_006721044, XM_011545849, XM_024450262, XP_005255370, XP_006721107, XP_011544151, XP_024306030, XR_950794, Y00796
ENSG00000005882	121.475840939007	-0.200426721240284	0.210867672530354	-0.95048576595558	0.341865483089682	0.480022925366369	PDK2	5164	pyruvate dehydrogenase kinase 2	PDHK2, PDKII, PDK2	NM_001199898, NM_001199899, NM_001199900, NM_002611, NP_001186827, NP_001186828, NP_001186829, NP_002602	AAC42010, AAH05811, AAH40478, AAH63137, AK055119, AK290522, AK293600, AK297089, AW302405, AW469593, BAF83211, BAG51472, BAG57064, BAG59604, BC005811, BC040478, BC063137, BQ024783, BQ071206, DA199055, EAW94642, EAW94643, EAW94644, L42451, NM_001199898, NM_001199899, NM_001199900, NM_002611, NP_001186827, NP_001186828, NP_001186829, NP_002602, Q15119
ENSG00000005884	1380.14417627938	0.472973743389381	0.206535234521218	2.29003900707698	0.0220190555360373	0.0508491061930787	ITGA3	3675	integrin subunit alpha 3	CD49C, FRP-2, GAP-B3, GAPB3, ILNEB, MSK18, VCA-2, VL3A, VLA3a, ITGA3	NM_002204, NM_005501, NP_002195, XM_005257308, XP_005257365, XR_001752507	AAA36120, AAH43917, AAI36637, AAI44329, AAI50191, AB209658, AEE61007, AEE61009, AK090532, AK091950, AK092023, AK095140, AK289961, AK293323, AK303384, BAA00845, BAD92895, BAF82650, BAG56841, BAG64440, BC015344, BC043917, BC136636, BC144328, BC150190, BM978115, BU631476, D01038, DA655978, EAW94645, EAW94646, EAW94647, EAW94648, HM005409, HM005411, M59911, NM_002204, NM_005501, NP_002195, P26006, XM…
ENSG00000005889	1832.66540286708	0.305615523100201	0.0952019782541395	3.21018038390302	0.00132651699093716	0.0042969915870314	ZFX	7543	zinc finger protein, X-linked	ZNF926, ZFX	NM_001178084, NM_001178085, NM_001178086, NM_001178095, NM_001330327, NM_003410, NP_001171555, NP_001171556, NP_001171557, NP_001171566, NP_001317256, NP_003401, XM_005274591, XM_005274592, XM_005274594, XM_006724513, XM_011545579, XM_011545581, XM_011545583, XM_017029788, XM_017029789, XM_017029790, XM_017029791, XM_017029792, XM_017029793, XM_017029794, XM_017029795, XM_017029796, XM_017029797,…	AA873535, AAA61309, AAC03062, AAG38815, AAI36309, AAI36310, AAL51082, AAL51083, AAL51084, AAL62492, AAL67136, AAM33383, AAM33384, AAM33385, AAM33386, AAM33387, AB209892, AF454950, AF505615, AF505616, AF505617, AF505618, AF505619, AY072770, BAD93129, BC030756, BC136308, BC136309, BP311445, BP374479, CAA42416, CAA42417, CAA42418, CCQ43214, DA847701, DA848249, DA995443, EAW99013, EAW99014, EAW99015,…
ENSG00000005893	4469.12611629587	-0.27161822672889	0.203338495390542	-1.3357934325579	0.181616800174022	0.295369749894669	LAMP2	3920	lysosomal associated membrane protein 2	CD107b, LAMP-2, LAMPB, LGP-96, LGP110, LAMP2	NM_001122606, NM_002294, NM_013995, NP_001116078, NP_002285, NP_054701	AAA60383, AAA91149, AAB35426, AAB41647, AAB67313, AAB67314, AAH02965, AAS67876, AK291090, AK293931, AK295038, AK304405, ANR02588, ANR02602, AY561849, BAF83779, BAG57310, BAG65239, BAH11955, BC002965, BC040653, BP386088, CAA54416, DA405328, EAX11881, EAX11882, EAX11883, EAX11884, J04183, NM_001122606, NM_002294, NM_013995, NP_001116078, NP_002285, NP_054701, P13473, S79873, U36336, X77196
ENSG00000005961	1.22489528441516	0.0862520642121106	1.64219829186003	0.0525223200143618	0.958112511077756	0.974173194765676	ITGA2B	3674	integrin subunit alpha 2b	BDPLT16, BDPLT2, CD41, CD41B, GP2B, GPIIb, GT, GTA, HPA3, PPP1R93, ITGA2B	NM_000419, NP_000410, XM_011524749, XM_011524750, XP_011523051, XP_011523052	AAA35926, AAA52587, AAA52588, AAA52597, AAA52598, AAA52599, AAA53150, AAA60114, AAC98507, AAF03682, AAI17444, AAI26443, AB209552, ABI15196, ADZ28529, ADZ28530, ADZ55421, AF098114, AFN53559, AK297155, AK303081, AK315335, BAD92789, BAG37735, BAG59654, BAH13896, BC117443, BC126442, BE409167, BM148153, CAA29987, CD175774, DQ841705, EAW51594, EAW51595, EAW51596, EAW51597, J02764, M18085, M34480, NM_00…
ENSG00000005981	0	NA	NA	NA	NA	NA	ASB4	51666	ankyrin repeat and SOCS box containing 4	ASB-4, ASB4	NM_016116, NM_145872, NP_057200, NP_665879, XM_017012303, XP_016867792	AAB83943, AAD41896, AAH25024, AAI13480, AAI13482, AF156779, AK096449, BC025024, BC113479, BC113481, EAL24129, EAL24130, EAW76760, EAW76761, EAW76762, NM_016116, NM_145872, NP_057200, NP_665879, Q9Y574, XM_017012303, XP_016867792
ENSG00000006007	1497.43838145348	-0.183335559461226	0.137290575548062	-1.33538342839159	0.181750885686121	0.295500632826114	GDE1	51573	glycerophosphodiester phosphodiesterase 1	363E6.2, MIR16, GDE1	NM_001324066, NM_001324067, NM_016641, NP_001310995, NP_001310996, NP_057725, NR_136689	AAC05440, AAC05803, AAF65234, AAH14981, AAH25273, AAR25624, AF212862, AF306697, AF306698, AK312912, AY463154, BAG35758, BC001538, BC012153, BC014981, BC025273, BQ897064, CAJ42764, EAW50283, EAW50284, EAW50285, EAW50286, NM_001324066, NM_001324067, NM_016641, NP_001310995, NP_001310996, NP_057725, NR_136689, Q9NZC3
ENSG00000006015	17.5409209840338	0.66376248628622	0.51215477279063	1.29601933155774	0.19496882484059	0.31279507023689	REX1BD	55049	required for excision 1-B domain containing	C19orf60, REX1BD	NM_001100418, NM_001100419, NM_017967, NP_001093888, NP_001093889, XM_024451571, XP_024307339	AAH12078, AJC52539, AK000857, AK054670, AK091925, AK094710, BAA91400, BAC03773, BC012078, BI836487, DB254892, EAW84719, EAW84720, EAW84721, EAW84722, EAW84723, KP143545, NM_001100418, NM_001100419, NM_017967, NP_001093888, NP_001093889, Q96EN9, XM_024451571, XP_024307339
ENSG00000006016	1688.85843319183	-0.0440220354703831	0.243098041515228	-0.181087577653831	0.856298834995406	0.914582026601852	CRLF1	9244	cytokine receptor like factor 1	CISS, CISS1, CLF, CLF-1, NR6, zcytor5, CRLF1	NM_004750, NP_004741, XM_011528422, XM_011528423, XM_011528424, XP_011526724, XP_011526725, XP_011526726	AAC28335, AAD39681, AAD54385, AAH44634, AAQ88658, AF059293, AF073515, AF178684, AY358291, BC044634, EAW84725, NM_004750, NP_004741, O75462, XM_011528422, XM_011528423, XM_011528424, XP_011526724, XP_011526725, XP_011526726
ENSG00000006025	59.2755664011146	0.55927427246395	0.218857659575483	2.55542471553781	0.0106058300900944	0.0269073749342743	OSBPL7	114881	oxysterol binding protein like 7	ORP7, OSBPL7	NM_017731, NM_145798, NP_665741, XM_017024122, XM_017024123, XM_017024124, XM_017024125, XP_016879611, XP_016879612, XP_016879613, XP_016879614, XR_001752423, XR_934362	AAG53410, AAH28010, AAH65482, AAL40659, AB208886, AF323729, AF392446, AI955239, AK289523, BAD92123, BAF82212, BC028010, BC065482, BM674891, EAW94800, EAW94801, EAW94802, EAW94803, NM_017731, NM_145798, NP_665741, Q9BZF2, XM_017024122, XM_017024123, XM_017024124, XM_017024125, XP_016879611, XP_016879612, XP_016879613, XP_016879614, XR_001752423, XR_934362
ENSG00000006042	1068.49864088445	-0.107122326723677	0.118852468145986	-0.901305024579706	0.36742616299823	0.50522039917292	TMEM98	26022	transmembrane protein 98	TADA1, TMEM98	NM_001033504, NM_001301746, NM_015544, NP_001028676, NP_001288675, NP_056359	AAD22105, AAH00526, AAI06912, AAQ88936, AF132000, AK313569, AL117619, AY358573, BAG36342, BC000526, BC106911, BQ228781, CAB56018, CAC24975, CAC25003, CAG33406, CR457125, EAW80219, EAW80220, NM_001033504, NM_001301746, NM_015544, NP_001028676, NP_001288675, NP_056359, Q9Y2Y6
ENSG00000006047	0	NA	NA	NA	NA	NA	YBX2	51087	Y-box binding protein 2	CONTRIN, CSDA3, DBPC, MSY2, YBX2	NM_015982, NP_057066, XM_017024713, XP_016880202	AAD30662, AAH33800, AAH47760, AB208818, AF096834, AI805280, AK092747, AK315035, BAD92055, BAG37519, BC033800, BC047760, DB065912, EAW90223, EAW90224, EAW90225, NM_015982, NP_057066, Q9Y2T7, XM_017024713, XP_016880202
ENSG00000006062	39.5039423842777	-0.206875054545509	0.366839436604277	-0.563938971394377	0.57279566648236	0.698052641729082	MAP3K14	9020	mitogen-activated protein kinase kinase kinase 14	FTDCR1B, HS, HSNIK, NIK, MAP3K14	NM_003954, NP_003945, XM_011525441, XP_011523743, XR_934591	AA564389, AAH35576, ABC40733, AJ008135, AJ008136, AJ008137, AJ008138, AJ008139, AJ008140, AJ008141, AJ008142, AJ008143, AJ008144, AJ008145, AJ008146, AJ008147, AJ008148, AJ008149, AJ008150, AJ008151, AJ008152, AJ008153, AJ008156, AJ008157, AJ008158, AJ008159, AJ008160, AJ008161, AJ008162, AJ008163, AK123696, AK131438, AK290203, AK313085, BAD18584, BAF82892, BC022296, BC035576, BE645094, BU623799,…
ENSG00000006071	0.091407281542233	0.109552598905112	4.19228249233387	0.026131969662217	0.979152077661122	NA	ABCC8	6833	ATP binding cassette subfamily C member 8	ABC36, HHF1, HI, HRINS, MRP8, PHHI, SUR, SUR1, SUR1delta2, TNDM2, ABCC8	NM_000352, NM_001287174, NM_001351295, NM_001351296, NM_001351297, NP_000343, NP_001274103, NP_001338224, NP_001338225, NP_001338226, NR_147094, XM_017018197, XM_017018199, XM_017018201, XM_017018202, XM_017018204, XM_024448668, XP_016873686, XP_016873688, XP_016873690, XP_016873691, XP_016873693, XP_024304436, XR_001747945, XR_001747946, XR_002957189	AAA99227, AAB02278, AAB02417, AAB02418, AAB36699, AAB36700, AAC36724, AB209084, ADM67556, AF087138, AK297560, ASK39396, ASK39398, ASM94427, AW444836, BAD92321, BAH12616, BM313666, BM352492, BU950000, DB636549, EAW68436, EAW68437, HM635782, L40625, L78207, NM_000352, NM_001287174, NM_001351295, NM_001351296, NM_001351297, NP_000343, NP_001274103, NP_001338224, NP_001338225, NP_001338226, NR_147094…
ENSG00000006116	0	NA	NA	NA	NA	NA	CACNG3	10368	calcium voltage-gated channel auxiliary subunit gamma 3	CACNG3	NM_006539, NP_006530	AAC15246, AAD22739, AAF42975, AAH37899, AAH40005, AAP97231, AF100346, AF114832, AF134640, AK055453, AK095553, AK315150, BAG37598, BAG51520, BAG53082, BC033741, BC037899, BC040005, EAW55793, EAW55794, H04803, NM_006539, NP_006530, O60359
ENSG00000006118	334.593470567165	1.8667264214283	0.314723966077101	5.93131322249221	3.00521291439795e-09	2.56678510298578e-08	TMEM132A	54972	transmembrane protein 132A	GBP, HSPA5BP1, TMEM132A	NM_017870, NM_178031, NP_060340, NP_821174, XM_017017951, XM_017017952, XP_016873440, XP_016873441	AAH28106, AAH32059, AAI14570, AB046803, AK000546, AK023577, AL359557, AL834133, BAA91245, BAB13409, BAB14613, BC028106, BC032059, BC114569, CAH10668, EAW73908, EAW73909, EAW73910, EAW73911, EAW73912, EAW73913, EAW73914, NM_017870, NM_178031, NP_060340, NP_821174, Q24JP5, XM_017017951, XM_017017952, XP_016873440, XP_016873441
ENSG00000006125	5978.56979564557	-0.509022361704529	0.0903095107348122	-5.63642032342794	1.73621309324439e-08	1.33411649441331e-07	AP2B1	163	adaptor related protein complex 2 beta 1 subunit	ADTB2, AP105B, AP2-BETA, CLAPB1, AP2B1	NM_001030006, NM_001282, NP_001025177, NP_001273, XM_005257937, XM_005257938, XM_005257941, XM_011524448, XM_011524449, XM_011524450, XM_011524451, XM_011524452, XM_011524453, XM_011524454, XM_011524455, XM_017024284, XM_017024285, XM_017024286, XM_017024287, XP_005257994, XP_005257995, XP_005257998, XP_011522750, XP_011522751, XP_011522752, XP_011522753, XP_011522754, XP_011522755, XP_011522756,…	AAA35583, AAH06201, AAH12150, AAQ20044, AEE60935, AI691147, AK289528, AK292531, AK295667, AK301522, AK304126, AY341427, BAF82217, BAF85220, BAG58527, BAG63026, BAG65023, BC006201, BC012150, BQ421703, BX643620, CAH18240, CR749392, EAW80133, EAW80134, EAW80135, EAW80136, EAW80137, EAW80138, EAW80139, EAW80140, EAW80141, EAW80142, HM005335, M34175, NM_001030006, NM_001282, NP_001025177, NP_001273, P…
ENSG00000006128	25.2392094760945	1.62135926414226	0.44000208175584	3.68488998432049	0.000228801448229566	0.000881843027818354	TAC1	6863	tachykinin precursor 1	Hs.2563, NK2, NKNA, NPK, TAC2, TAC1	NM_003182, NM_013996, NM_013997, NM_013998, NP_003173, NP_054702, NP_054703, NP_054704	AAA60159, AAA60160, AAA79195, AAC15701, AAC15702, AAC15703, AAC15704, AAH18047, AAQ96888, AAQ96889, AAQ96890, AAQ96891, AF050655, AF050656, AF050657, AF050658, AK222957, BAD96677, BC018047, CAA38351, CAG28529, CAG46531, CR407602, CR541730, DN992454, EAL24116, EAL24117, EAL24118, EAL24119, EAW76734, EAW76735, EAW76736, EAW76737, EAW76738, M68906, M68907, NM_003182, NM_013996, NM_013997, NM_013998,…
ENSG00000006194	219.926595112363	0.0951932249704253	0.13652251761108	0.697271238738859	0.485633063799169	0.622593388306961	ZNF263	10127	zinc finger protein 263	FPM315, ZKSCAN12, ZSCAN44, ZNF263	NM_005741, NP_005732, XM_006720831, XM_006720832, XM_006720833, XM_006720834, XM_011522344, XM_017022850, XP_006720894, XP_006720895, XP_006720896, XP_006720897, XP_011520646, XP_016878339	AAC24490, AAH08805, AK295350, AK312421, BAA21853, BAG35331, BAG58317, BC008805, D88827, EAW85378, EAW85379, EAW85380, NM_005741, NP_005732, O14978, XM_006720831, XM_006720832, XM_006720833, XM_006720834, XM_011522344, XM_017022850, XP_006720894, XP_006720895, XP_006720896, XP_006720897, XP_011520646, XP_016878339
ENSG00000006210	31.5640822324884	5.83451432312095	0.549460913710254	10.6186157696335	2.44154667601583e-26	7.79027785840195e-25	CX3CL1	6376	C-X3-C motif chemokine ligand 1	ABCD-3, C3Xkine, CXC3, CXC3C, NTN, NTT, SCYD1, fractalkine, neurotactin, CX3CL1	NM_001304392, NM_002996, NP_001291321, NP_002987	AAB49679, AAB50014, AAC24307, AAH01163, AAH16164, AB209037, ABK41928, AK222692, AK223351, AK313806, BAD92274, BAD96412, BAD97071, BAG36542, BC001163, BC016164, BP251342, CA396869, CAG33707, CR457426, EAW82919, GU047346, HY114023, NM_001304392, NM_002996, NP_001291321, NP_002987, P78423, U84487, U91835
ENSG00000006282	402.392739725458	-0.361672317001103	0.253468456740173	-1.4268928041482	0.153610795308258	0.258449749547301	SPATA20	64847	spermatogenesis associated 20	HEL-S-98, SSP411, Tisp78, SPATA20	NM_001258372, NM_001258373, NM_022827, NP_001245301, NP_001245302, NP_073738	AAH17468, AAH25255, AAH65526, AAI11030, ABB54669, ACV87195, AF086245, AK025000, AK025622, AK092731, AK125807, AK225189, AK291805, AK302850, AK308616, AK310416, AL137367, BAB15051, BAB15192, BAF84494, BAG52603, BAG54251, BAG64037, BC017468, BC025255, BC065526, BC111029, BM787432, CAH56380, CR936769, DA295930, DA489234, DQ238597, EAW94603, EAW94604, EAW94605, GQ472220, KJ806761, NM_001258372, NM_00…
ENSG00000006283	73.9147137208434	1.03758182570029	0.402145884012993	2.58011300612185	0.00987679885704111	0.0253318624848245	CACNA1G	8913	calcium voltage-gated channel subunit alpha1 G	Ca(V)T.1, Cav3.1, NBR13, SCA42, CACNA1G	NM_001256324, NM_001256325, NM_001256326, NM_001256327, NM_001256328, NM_001256329, NM_001256330, NM_001256331, NM_001256332, NM_001256333, NM_001256334, NM_001256359, NM_001256360, NM_001256361, NM_018896, NM_198376, NM_198377, NM_198378, NM_198379, NM_198380, NM_198382, NM_198383, NM_198384, NM_198385, NM_198386, NM_198387, NM_198388, NM_198396, NM_198397, NP_001243253, NP_001243254, NP_0012432…	AAD12731, AAD12732, AAD29400, AAD29401, AAD34352, AAF19346, AAF19347, AAF35287, AAF37689, AAF37690, AAF37691, AAF37692, AAF37693, AAF37694, AAF37695, AAF37696, AAI10996, AB012043, AB032949, ABF69900, ABF69901, ABF69902, ABF69903, ABF69904, ABF69905, ABF69906, ABF69907, ABF69908, ABF69909, ABF69910, ABF69911, ABF69912, ABF69913, ABF69914, ABF69915, ABF69916, ABF69917, ABF69918, ABF69919, ABF69920,…
ENSG00000006377	0.0470888689394521	0.109502748935074	4.1922824923426	0.0261200787721453	0.97916156198132	NA	DLX6	1750	distal-less homeobox 6	DLX6	NM_005222, NP_005213	AAC17832, AAH69363, AAI03689, AAI03690, AAI03691, AAI09382, AK094086, BAG52812, BC069363, BC103688, BC103689, BC103690, BC109381, BU616500, EAL24122, EAW76744, NM_005222, NP_005213, P56179
ENSG00000006432	16.7003758242453	-0.716118357225567	0.769185115090533	-0.931009120140448	0.351848846525543	0.490086934028562	MAP3K9	4293	mitogen-activated protein kinase kinase kinase 9	MEKK9, MLK1, PRKE1, MAP3K9	NM_001284230, NM_001284231, NM_001284232, NM_033141, NP_001271159, NP_001271160, NP_001271161, NP_149132, XM_005267683, XM_011536788, XM_011536792, XM_011536794, XP_005267740, XP_011535090, XP_011535094, XP_011535096	AAG44591, AAH33197, AAI11408, AAI33707, AAQ23054, AF251442, AK091645, AK123430, AK294571, AK299727, AK302849, AY327900, BAG52397, BAG57765, BAG61625, BAG64036, BC033197, BC040716, BC043010, BC111407, BC133706, BX648924, DB099391, EAW81045, EAW81046, NM_001284230, NM_001284231, NM_001284232, NM_033141, NP_001271159, NP_001271160, NP_001271161, NP_149132, P80192, XM_005267683, XM_011536788, XM_0115…
ENSG00000006453	100.192470768512	-0.357864354691829	0.223508457298442	-1.60112220815871	0.109349854287543	0.197253654234401	BAIAP2L1	55971	BAI1 associated protein 2 like 1	IRTKS, BAIAP2L1	NM_018842, NP_061330	AAD20937, AAF17223, AAH13888, AAS07549, AAS07550, AF119666, AK027109, AK027142, AK074419, AK124269, AK309936, BAB15671, BC013888, BI560834, BM977002, DA442866, EAL23890, EAW76706, EAW76707, NM_018842, NP_061330, Q9UHR4
ENSG00000006459	359.215641110537	1.20109096871812	0.185189813602899	6.48572913029444	8.8303687634684e-11	9.01949480177135e-10	KDM7A	80853	lysine demethylase 7A	JHDM1D, KDM7A	NM_030647, NP_085150, XM_011516587, XP_011514889	AAI27008, AAS00360, AB051505, AK057208, AK131497, BAB21809, BAD18641, BC127007, BX641017, BX649115, CAE46011, CAJ42819, EAL24032, EAW83940, NM_030647, NP_085150, Q6ZMT4, XM_011516587, XP_011514889
ENSG00000006468	769.567278238645	1.37230628014702	0.24994908361119	5.49034331440767	4.01153223865314e-08	2.92483914745325e-07	ETV1	2115	ETS variant 1	ER81, ETV1	NM_001163147, NM_001163148, NM_001163149, NM_001163150, NM_001163151, NM_001163152, NM_004956, NP_001156619, NP_001156620, NP_001156621, NP_001156622, NP_001156623, NP_001156624, NP_004947, NR_120445, XM_005249635, XM_005249636, XM_011515167, XM_011515168, XM_011515170, XM_024446676, XM_024446677, XM_024446678, XM_024446679, XP_005249692, XP_005249693, XP_011513469, XP_011513470, XP_011513472, XP…	AAA79844, AAC62435, AAH98403, AAI06763, AAI06764, AB209202, AF070641, AK055368, AK293802, AK294572, AK294755, AK299693, AK309190, AK311089, AK311134, AK311194, AK311707, AK312863, AK316007, BAD92439, BAG35715, BAH11600, BAH11815, BAH11870, BAH13104, BAH14378, BC042950, BC045776, BC098403, BC106762, BC106763, BF346325, BU737178, CAA60642, CAH10484, CN396908, CN396911, CR627389, DA114165, DB093597,…
ENSG00000006530	361.507073171785	0.0115224989379803	0.105633593093418	0.109079873178131	0.913139138499289	0.952738834866784	AGK	55750	acylglycerol kinase	CATC5, CTRCT38, MTDPS10, MULK, AGK	NM_018238, NP_060708, XM_005250023, XM_011516397, XM_024446835, XP_005250080, XP_011514699, XP_024302603	AAH09775, AAH22777, AAS07537, AAS07538, AJ278150, AK001704, AK222769, AK299131, AK304502, BAA91848, BAD96489, BAG61184, BAG65310, BC009775, BC022777, CAB93536, CAE89682, DB032353, EAL24020, EAW83972, EAW83973, NM_018238, NP_060708, Q53H12, XM_005250023, XM_011516397, XM_024446835, XP_005250080, XP_011514699, XP_024302603
ENSG00000006534	171.159236709954	-0.371076630064324	0.362332056464142	-1.02413414282335	0.305771919704798	0.44298913469881	ALDH3B1	221	aldehyde dehydrogenase 3 family member B1	ALDH4, ALDH7, ALDH3B1	NM_000694, NM_001030010, NM_001161473, NM_001290058, NM_001290059, NP_000685, NP_001025181, NP_001154945, NP_001276987, NP_001276988	AAA83428, AAH02553, AAH13584, AAH14168, AAH33099, AAP88834, AB209651, ABN58743, AK092029, AK291505, BAD92888, BAF84194, BC002553, BC013584, BC014168, BC019911, BC033099, BM561843, BT009832, CD014083, CD014084, CK299957, DA624671, DA630186, EAW74678, EAW74679, EAW74680, EAW74681, EAW74682, EAW74683, EF411198, NM_000694, NM_001030010, NM_001161473, NM_001290058, NM_001290059, NP_000685, NP_00102518…
ENSG00000006555	0	NA	NA	NA	NA	NA	TTC22	55001	tetratricopeptide repeat domain 22	TTC22	NM_001114108, NM_017904, NP_001107580, NP_060374, XM_011541671, XM_017001582, XP_011539973, XP_016857071	AI923972, AK000626, AL049431, AW170453, AW195337, BAA91293, BM929669, EAX06667, EAX06668, NM_001114108, NM_017904, NP_001107580, NP_060374, Q5TAA0, XM_011541671, XM_017001582, XP_011539973, XP_016857071
ENSG00000006576	1498.72760754826	-0.401006554725873	0.25168494534092	-1.59328780743198	0.111095640632726	0.199570064359137	PHTF2	57157	putative homeodomain transcription factor 2	PHTF2	NM_001127357, NM_001127358, NM_001127359, NM_001127360, NM_020432, NP_001120829, NP_001120830, NP_001120831, NP_001120832, NP_065165, XM_005250508, XM_005250509, XM_006716063, XM_011516422, XM_011516423, XM_011516424, XM_017012458, XM_017012459, XM_024446841, XM_024446842, XP_005250565, XP_005250566, XP_006716126, XP_011514724, XP_011514725, XP_011514726, XP_016867947, XP_016867948, XP_024302609,…	AAH18098, AAH22419, AAH32334, AAH67742, AAI27094, AAI27095, AK090643, AK225854, AK308289, AL050389, AL136883, AL831969, BAG52204, BC018098, BC022419, BC032334, BC067742, BC127093, BC127094, BE880432, BP321440, BP395569, CAB43684, CAB66817, CAD38610, CB051673, EAL24195, EAW77027, EAW77028, EAW77029, EAW77030, EAW77031, NM_001127357, NM_001127358, NM_001127359, NM_001127360, NM_020432, NP_001120829…
ENSG00000006607	662.739329185105	-0.321284663910901	0.106620714548203	-3.01334187519114	0.0025838765506302	0.00779701185656279	FARP2	9855	FERM, ARH/RhoGEF and pleckstrin domain protein 2	FIR, FRG, PLEKHC3, FARP2	NM_001282983, NM_001282984, NM_014808, NP_001269912, NP_001269913, NP_055623, XM_005247050, XM_011512233, XM_011512234, XM_011512235, XM_011512236, XM_017005417, XM_017005419, XM_017005420, XM_024453259, XP_005247107, XP_011510535, XP_011510536, XP_011510537, XP_011510538, XP_016860906, XP_016860908, XP_016860909, XP_024309027	AAH21301, AAY14682, AB018336, AK127510, AK300435, AL122052, AW014580, BAA34513, BAH13284, BC021301, BC036887, BQ028038, CAB59185, DB451463, EAW71262, EAW71263, HY312568, NM_001282983, NM_001282984, NM_014808, NP_001269912, NP_001269913, NP_055623, O94887, XM_005247050, XM_011512233, XM_011512234, XM_011512235, XM_011512236, XM_017005417, XM_017005419, XM_017005420, XM_024453259, XP_005247107, XP_…
ENSG00000006611	0	NA	NA	NA	NA	NA	USH1C	10083	USH1 protein network component harmonin	AIE-75, DFNB18, DFNB18A, NY-CO-37, NY-CO-38, PDZ-45, PDZ-73, PDZ-73/NY-CO-38, PDZ73, PDZD7C, ush1cpst, USH1C	NM_001297764, NM_005709, NM_153676, NP_001284693, NP_005700, NP_710142, NR_123738, XM_011519832, XM_011519834, XM_017017072, XM_017017073, XM_017017074, XM_017017075, XP_011518134, XP_011518136, XP_016872561, XP_016872562, XP_016872563, XP_016872564, XR_001747717, XR_930841, XR_930842	AAC18048, AAC18049, AAH16057, AB006955, AB018687, AF039699, AF039700, AK024943, AK225614, AK290788, AK300936, AL711953, ALQ33956, ALQ33957, BAA81739, BAA81740, BAB15040, BAF83477, BAG62565, BC016057, BK000147, BX641129, DAA00086, EAW68431, EAW68432, EAW68433, EAW68434, KU178498, KU178499, NM_001297764, NM_005709, NM_153676, NP_001284693, NP_005700, NP_710142, NR_123738, Q9Y6N9, XM_011519832, XM_0…
ENSG00000006634	542.83767935478	-0.460236522791709	0.16765330934887	-2.74516813643089	0.00604799026904255	0.0164733978852519	DBF4	10926	DBF4 zinc finger	ASK, CHIF, DBF4A, ZDBF1, DBF4	NM_001318060, NM_001318061, NM_001318062, NM_006716, NP_001304989, NP_001304990, NP_001304991, NP_006707	AAD41911, AAD45357, AAH36045, AAH47693, AAS07418, AAS07442, AB028069, AB028070, AF160249, AF160876, AK022969, AK292569, AK302010, AK303175, BAA78326, BAA78327, BAF85258, BAG51144, BAG63412, BAH13912, BC014909, BC022811, BC035632, BC036045, BC047693, EAL24170, EAW76930, EAW76931, EAW76932, NM_001318060, NM_001318061, NM_001318062, NM_006716, NP_001304989, NP_001304990, NP_001304991, NP_006707, Q9U…
ENSG00000006638	56.8250967434311	0.403823660718796	0.24715102548405	1.63391456672251	0.102276790655267	0.186407292517329	TBXA2R	6915	thromboxane A2 receptor	BDPLT13, TXA2-R, TBXA2R	NM_001060, NM_201636, NP_001051, NP_963998, XM_011528214, XP_011526516	AAA58957, AAA68608, AAC24302, AAC24303, AAH28027, AAH74749, AAH74750, AAI21149, AAI21150, AAR07905, ABB72549, AY429110, BAA03649, BC028027, BC074749, BC074750, BC121148, BC121149, BM990145, EAW69301, EAW69302, NM_001060, NM_201636, NP_001051, NP_963998, P21731, U11271, U27325, XM_011528214, XP_011526516
ENSG00000006652	1153.40242667787	0.571082014934289	0.166761980002027	3.42453366725046	0.000615855532616126	0.00215879675453536	IFRD1	3475	interferon related developmental regulator 1	PC4, TIS7, IFRD1	NM_001007245, NM_001197079, NM_001197080, NM_001550, NP_001007246, NP_001184008, NP_001184009, NP_001541, NR_120333, XM_011516142, XM_011516143, XP_011514444, XP_011514445, XR_001744703, XR_001744704, XR_927462, XR_927463	AAC24562, AAH01272, AAS02003, AAS02004, AAS07421, AAV38692, AAV38693, AK225222, AK297509, AK298894, AK308066, AK313211, AK315967, AU280361, BAH12596, BAH12897, BAH14338, BC001272, BF061555, BI915700, BT019889, BT019890, BX648799, CA389949, CA503278, CN265021, DC314572, DC352698, EAL24375, EAW83462, EAW83463, NM_001007245, NM_001197079, NM_001197080, NM_001550, NP_001007246, NP_001184008, NP_00118…
ENSG00000006659	0	NA	NA	NA	NA	NA	LGALS14	56891	galectin 14	CLC2, PPL13, LGALS14	NM_020129, NM_203471, NP_064514, NP_982297	AAF78953, AAH22257, AAK56284, AAK56285, AAK56286, AAP97241, ACR09643, ACR09644, AF123762, AF267852, AF367430, AF367431, AF367432, AI167958, AK312040, BAG34977, BC022257, BG434228, BQ007347, CBH30628, EAW56912, EAW56913, FJ613341, FJ613342, NM_020129, NM_203471, NP_064514, NP_982297, Q8TCE9
ENSG00000006695	166.0813958932	0.737334312302209	0.174516250507644	4.22501807228497	2.38921603586464e-05	0.000111911513794555	COX10	1352	COX10, heme A:farnesyltransferase cytochrome c oxidase assembly factor	COX10	NM_001303, NP_001294	AAA21148, AAC51330, AAH00060, AAH06394, AAP35631, AK294213, AK295925, AK312718, BAG35592, BAG57522, BAG58712, BC000060, BC006394, BC017752, BQ184586, BT006985, DA200545, EAW89956, EAW89957, NM_001303, NP_001294, Q12887, U09466
ENSG00000006704	114.873179046835	0.343365195572941	0.199722175904229	1.71921417348062	0.0855753809429091	0.160570663681871	GTF2IRD1	9569	GTF2I repeat domain containing 1	BEN, CREAM1, GTF3, MUSTRD1, RBAP2, WBS, WBSCR11, WBSCR12, hMusTRD1alpha1, GTF2IRD1	NM_001199207, NM_005685, NM_016328, NP_001186136, NP_005676, NP_057412, XM_006716182, XM_006716183, XM_011516713, XM_017012802, XM_017012803, XM_017012804, XM_017012805, XP_006716245, XP_006716246, XP_011515015, XP_016868291, XP_016868292, XP_016868293, XP_016868294	AAD14687, AAD27668, AAF17358, AAF19786, AAF21796, AAH18136, AAP21877, AAS00361, AAS00362, AAT68469, AB209389, AF089107, AF104923, AF118270, AF151354, AF156489, AK308242, AY648295, BAD92626, BC018136, EAW69599, EAW69600, EAW69601, NM_001199207, NM_005685, NM_016328, NP_001186136, NP_005676, NP_057412, Q9UHL9, XM_006716182, XM_006716183, XM_011516713, XM_017012802, XM_017012803, XM_017012804, XM_01…
ENSG00000006712	404.387783460399	0.0419508695367446	0.202473109458911	0.207192301480696	0.835859679397457	0.899635014344657	PAF1	54623	PAF1 homolog, Paf1/RNA polymerase II complex component	F23149_1, PD2, PAF1	NM_001256826, NM_019088, NP_001243755, NP_061961, NR_046384	AAC25503, AAH00017, AAH13402, AF086555, AJ401156, AK001985, AK098423, AK294625, BAA92020, BAC05305, BAG57806, BC000017, BC013402, CAC20564, DA821359, EAW56880, EAW56881, EAW56882, EAW56883, NM_001256826, NM_019088, NP_001243755, NP_061961, NR_046384, Q8N7H5
ENSG00000006715	905.697264864621	0.151502287197985	0.117025564172558	1.29460847524383	0.195455327205783	0.313463001422295	VPS41	27072	VPS41, HOPS complex subunit	HVPS41, HVSP41, hVps41p, VPS41	NM_014396, NM_080631, NP_055211, NP_542198, XM_017011988, XP_016867477, XR_926930	AAB47563, AAB47758, AAC42004, AAH44851, AAQ96883, AAS00372, AAS00373, AK026848, AK074325, AK299143, AK314556, BAG37141, BAG61195, BC044851, BX648347, EAW94113, EAW94114, L40398, NM_014396, NM_080631, NP_055211, NP_542198, P49754, U87281, U87309, XM_017011988, XP_016867477, XR_926930
ENSG00000006740	13.0199377142455	0.883539184400313	0.414915590136411	2.12944320580925	0.0332176090397011	0.0724408753036672	ARHGAP44	9912	Rho GTPase activating protein 44	NPC-A-10, RICH2, ARHGAP44	NM_001321164, NM_001321166, NM_001321167, NM_001321168, NM_014859, NP_001308093, NP_001308095, NP_001308096, NP_001308097, NP_055674, NR_135569, XM_005256891, XP_005256948	AAH22452, AAI17413, AAI17417, AAI43854, AAP73805, AB014572, AK023797, AK294538, AL080100, AL096728, AY320403, BAA31647, BAG57745, BC022452, BC070074, BC094754, BC117412, BC117416, BC143852, BC143853, BC143855, BC143856, BM993036, CAB46376, CAH10728, DA403021, DB461035, EAW89965, EAW89966, EAW89967, EAW89968, EAW89969, H09607, HY144351, NM_001321164, NM_001321166, NM_001321167, NM_001321168, NM_01…
ENSG00000006744	434.667252983428	0.00370528130901693	0.124238532759742	0.0298239300377312	0.976207473843067	0.984565396244639	ELAC2	60528	elaC ribonuclease Z 2	COXPD17, ELC2, HPC2, ELAC2	NM_001165962, NM_018127, NM_173717, NP_001159434, NP_060597, NP_776065, XM_024450850, XM_024450851, XM_024450852, XM_024450853, XM_024450854, XM_024450855, XM_024450856, XM_024450857, XM_024450858, XM_024450859, XM_024450860, XM_024450861, XM_024450862, XP_024306618, XP_024306619, XP_024306620, XP_024306621, XP_024306622, XP_024306623, XP_024306624, XP_024306625, XP_024306626, XP_024306627, XP_02…	AA706335, AAG24439, AAG24440, AAG24441, AAH01939, AAH04158, AF304370, AK001392, AK074244, AK094012, AK094333, AK094687, AK124838, AK125030, AK298397, AK300011, AK304589, ALQ34195, ALQ34196, BAC85964, BAC86026, BAG52861, BAG52912, BAG60631, BAG61827, BAG65377, BC001939, BC004158, BC046924, CAG33542, CB241821, CR457261, DB455960, DC394013, DC411088, EAW89961, EAW89962, EAW89963, EAW89964, KU178737,…
ENSG00000006747	8.87245091321051	0.109517367102119	1.17602970885793	0.093124660267702	0.925804526500535	0.958713117968756	SCIN	85477	scinderin	SCIN	NM_001112706, NM_033128, NP_001106177, NP_149119, XM_024446980, XP_024302748, XR_926951	AAD15423, AAH21090, AAK60494, AAS07450, AB067492, AF276507, AK027778, AK075123, AK075198, AK290363, BAB55361, BAB67798, BAC11416, BAC11465, BAF83052, BC021090, CA447429, CA448540, DB196860, EAW93645, EAW93646, EAW93647, EAW93648, NM_001112706, NM_033128, NP_001106177, NP_149119, Q9Y6U3, XM_024446980, XP_024302748, XR_926951
ENSG00000006756	239.269082424484	0.722554097845199	0.155296377124725	4.65274278269149	3.27548730588714e-06	1.76568002357979e-05	ARSD	414	arylsulfatase D	ASD, ARSD	NM_001669, NM_009589, NP_001660, NP_033667, XM_005274514, XM_005274515, XP_005274571, XP_005274572	AAF22253, AEE61143, AF160499, AI289224, AK021472, AK055239, AK314479, BC020229, BC080179, CAA58555, DA869167, EAW98713, EAW98714, EAW98715, EAW98716, HM005546, NM_001669, NM_009589, NP_001660, NP_033667, P51689, X83572, XM_005274514, XM_005274515, XP_005274571, XP_005274572
ENSG00000006757	42.1766946605315	-0.63179426125289	0.368823056056166	-1.71300099296579	0.0867123569155731	0.162249692128678	PNPLA4	8228	patatin like phospholipase domain containing 4	DXS1283E, GS2, iPLA2eta, PNPLA4	NM_001142389, NM_001172672, NM_004650, NP_001135861, NP_001166143, NP_004641, XM_011545588, XP_011543890	AAA16491, AAA17838, AAH20746, AK289888, AK304586, BAF82577, BAG65374, BC020746, BM850121, DB468796, DC421932, EAW98751, EAW98752, EAW98753, NM_001142389, NM_001172672, NM_004650, NP_001135861, NP_001166143, NP_004641, P41247, U03886, XM_011545588, XP_011543890
ENSG00000006788	0.333311336386817	1.29721852580037	4.18656590742233	0.309852646413745	0.756673014348842	NA	MYH13	8735	myosin heavy chain 13	MyHC-IIL, MyHC-eo, MYH13	NM_003802, NP_003793	AAC83241, AAD29948, AAF73155, AF111782, AK294316, BAG57590, EAW90010, NM_003802, NP_003793, Q9UKX3
ENSG00000006831	2626.21050543443	0.126662833974844	0.128214773365103	0.987895783383406	0.323203690753342	0.461262264087916	ADIPOR2	79602	adiponectin receptor 2	ACDCR2, PAQR2, ADIPOR2	NM_024551, NP_078827, XM_005253789, XM_006719018, XM_011521024, XP_005253846, XP_006719081, XP_011519326	AAH51858, AAR08368, AK025085, AK127196, AK128511, AY424280, BAB15062, BAC86881, BAC87473, BC004906, BC051858, BM973815, CBS99527, EAW88924, NM_024551, NP_078827, Q86V24, XM_005253789, XM_006719018, XM_011521024, XP_005253846, XP_006719081, XP_011519326
ENSG00000006837	19.0044626748122	-0.798342241330516	0.446215030561025	-1.78914242383714	0.0735918813806372	0.141513101217093	CDKL3	51265	cyclin dependent kinase like 3	NKIAMRE, CDKL3	NM_001113575, NM_001300853, NM_001349363, NM_001349364, NM_001349365, NM_001349366, NM_016508, NP_001107047, NP_001287782, NP_001336292, NP_001336293, NP_001336294, NP_001336295, NP_057592, XM_011543429, XM_017009532, XM_017009533, XM_017009534, XM_017009536, XM_017009544, XM_017009545, XM_017009546, XM_017009547, XM_024446086, XM_024446087, XM_024446088, XM_024446089, XM_024446090, XM_024446091,…	AAF36509, AAH41799, AF130372, AK294559, AK294740, AK297586, AK299305, AK301802, AK310955, BAG57883, BAG59974, BAG61318, BAG63253, BAH11811, BC041799, BX104333, CR740901, DC353401, DC372363, EAW62263, EAW62264, EAW62265, EAW62266, NM_001113575, NM_001300853, NM_001349363, NM_001349364, NM_001349365, NM_001349366, NM_016508, NP_001107047, NP_001287782, NP_001336292, NP_001336293, NP_001336294, NP_0…
ENSG00000007001	0.138107839010891	0.109481816016168	4.19228249231232	0.0261150855690026	0.979165544622449	NA	UPP2	151531	uridine phosphorylase 2	UDRPASE2, UP2, UPASE2, UPP2	NM_001135098, NM_173355, NP_001128570, NP_775491, XM_005246359, XM_017003484, XP_005246416, XP_016858973, XR_001738652, XR_922880, XR_922881	AA995921, AAD12227, AAH33529, AAO61681, AK122743, ALQ34331, ALQ34332, ALQ34333, ALQ34334, AW771260, AY225131, BAG53699, BC033529, EAX11437, KU178873, KU178874, KU178875, KU178876, NM_001135098, NM_173355, NP_001128570, NP_775491, O95045, XM_005246359, XM_017003484, XP_005246416, XP_016858973, XR_001738652, XR_922880, XR_922881
ENSG00000007038	0.293042733584953	0.145871785719741	4.17226185406472	0.0349622796511752	0.972109818949834	NA	PRSS21	10942	serine protease 21	ESP-1, ESP1, TEST1, TESTISIN, PRSS21	NM_001270452, NM_006799, NM_144956, NM_144957, NP_001257381, NP_006790, NP_659205, NP_659206, NR_073012, XM_017022875, XM_017022876, XM_017022877, XM_017022878, XP_016878364, XP_016878365, XP_016878366, XP_016878367	AA860356, AAD41588, AAF79019, AAF79020, AAH74999, AAH75000, AAQ89393, AB031329, AB031330, AB031331, AF058300, AY359034, BAA83520, BAA83521, BAA89532, BC074999, BC075000, BG717268, BI334059, BI827608, BX454526, CB529999, EAW85463, EAW85464, EAW85465, EAW85466, EAW85467, NM_001270452, NM_006799, NM_144956, NM_144957, NP_001257381, NP_006790, NP_659205, NP_659206, NR_073012, Q9Y6M0, XM_017022875, XM…
ENSG00000007047	278.70013787606	0.337679527039967	0.215241997299863	1.56883661774208	0.116686013673992	0.207774285044535	MARK4	57787	microtubule affinity regulating kinase 4	MARK4L, MARK4S, MARKL1, MARKL1L, PAR-1D, MARK4	NM_001199867, NM_031417, NP_001186796, NP_113605, XM_006723307, XP_006723370	AAC33487, AAH09049, AAH71948, AAL23683, AAM55491, AB049127, AB058763, AB073663, AB088047, AK027619, AK074578, AK075272, AY057448, AY120867, BAB39380, BAB47489, BAB55238, BAC03375, BAC11070, BAC11510, BAE45729, BC009049, BC071948, CAF86971, DB100014, EAW57332, EAW57333, EAW57334, EAW57335, EAW57336, NM_001199867, NM_031417, NP_001186796, NP_113605, Q96L34, XM_006723307, XP_006723370
ENSG00000007062	0.187799044445358	-0.542678452068812	4.19172919911208	-0.129464100921349	0.896990429164986	NA	PROM1	8842	prominin 1	AC133, CD133, CORD12, MCDR2, MSTP061, PROML1, RP41, STGD4, PROM1	NM_001145847, NM_001145848, NM_001145849, NM_001145850, NM_001145851, NM_001145852, NM_006017, NP_001139319, NP_001139320, NP_001139321, NP_001139322, NP_001139323, NP_001139324, NP_006008, XM_005248195, XM_005248196, XM_006713974, XM_011513890, XM_011513892, XM_011513893, XM_011513894, XM_011513895, XM_011513896, XM_011513897, XM_011513900, XM_011513902, XM_011513903, XM_017008799, XM_017008800,…	AA622198, AAB92514, AAH12089, AAM33415, AAO15307, AAS19705, AAS19706, AAS19707, AAS19708, AAS19709, AER93376, AER93377, AF027208, AF117225, AF507034, AK025124, AK025391, AK027420, AK027422, AK075411, AK226033, AK310415, AK314529, AK315889, AY449689, AY449690, AY449691, AY449692, AY449693, BAF98780, BAG51316, BAG51317, BAG52133, BC012089, BX538056, CAE83895, CAE90442, DB326234, EAW92750, EAW92751,…
ENSG00000007080	88.8041706702872	-0.581618647843063	0.504079947987356	-1.15382222634583	0.248573059866805	0.377978846621475	CCDC124	115098	coiled-coil domain containing 124	CCDC124	NM_001136203, NM_138442, NP_001129675, NP_612451	AAH13949, AF086307, BC013949, BG829184, BM998230, BP309483, BQ669035, DB503140, EAW84644, EAW84645, NM_001136203, NM_138442, NP_001129675, NP_612451, Q96CT7
ENSG00000007129	0	NA	NA	NA	NA	NA	CEACAM21	90273	carcinoembryonic antigen related cell adhesion molecule 21	CEACAM3, R29124_1, CEACAM21	NM_001098506, NM_001288773, NM_001290113, NM_033543, NP_001091976, NP_001275702, NP_001277042, NP_291021, XM_005278396, XM_005278397, XM_011527450, XM_011527452, XM_017027430, XM_017027431, XM_017027432, XM_017027433, XM_017027434, XM_017027435, XM_017027436, XM_017027437, XM_024451755, XM_024451756, XM_024451757, XM_024451758, XM_024451759, XM_024451760, XM_024451761, XM_024451762, XM_024451763,…	AAC34569, AAH12001, AAI06728, AAQ88451, AI565085, AK023602, AY358084, BC012001, BC106727, BI833768, BI913326, CAE91809, EAW57048, EAW57049, EAW57050, EAW57051, EAW57052, NM_001098506, NM_001288773, NM_001290113, NM_033543, NP_001091976, NP_001275702, NP_001277042, NP_291021, Q3KPI0, XM_005278396, XM_005278397, XM_011527450, XM_011527452, XM_017027430, XM_017027431, XM_017027432, XM_017027433, XM_…
ENSG00000007168	2977.34961777229	-0.43268132107358	0.0841611524004745	-5.14110499598079	2.73127360613919e-07	1.75885620354979e-06	PAFAH1B1	5048	platelet activating factor acetylhydrolase 1b regulatory subunit 1	LIS1, LIS2, MDCR, MDS, NudF, PAFAH, PAFAH1B1	NM_000430, NP_000421, XM_011523901, XM_011523902, XM_011523903, XM_017024701, XM_017024702, XM_017024703, XP_011522203, XP_011522204, XP_011522205, XP_016880190, XP_016880191, XP_016880192	AAA02880, AAA02881, AAA02882, AAH64638, AAK92483, AAL34972, AAL34973, AF208835, AF208836, AF208837, AF208838, AF400434, AK293918, AK303015, AK313078, BAG35904, BAG57299, BAG64145, BC064638, BX538346, CAD98141, EAW90536, L13385, L13386, L13387, L13388, L25107, NM_000430, NP_000421, P43034, S81396, XM_011523901, XM_011523902, XM_011523903, XM_017024701, XM_017024702, XM_017024703, XP_011522203, XP_…
ENSG00000007171	0.210304786832338	0.750682921897416	4.19228249230927	0.179063057719641	0.85788818880571	NA	NOS2	4843	nitric oxide synthase 2	HEP-NOS, INOS, NOS, NOS2A, NOS2	NM_000625, NM_153292, NP_000616	AAA36375, AAA56666, AAA59171, AAB49041, AAB60366, AAC19133, AAD14179, AAD14226, AAI30284, AAI44127, AAY43131, AB022318, ABY87543, AF068236, AK304252, BAA05531, BAA37123, BAG65119, BC130283, BC144126, CAA02473, CAA51512, D26525, EAW51048, EAW51049, EAW51050, L09210, L24553, NM_000625, NM_153292, NP_000616, P35228, S75615, S76479, U05810, U20141, U31511, X73029
ENSG00000007174	0.374203926574504	1.15698691148795	4.18489551229208	0.276467335466224	0.782189144819061	NA	DNAH9	1770	dynein axonemal heavy chain 9	DNAH17L, DNEL1, DYH9, Dnahc9, HL-20, HL20, DNAH9	NM_001372, NM_004662, NP_001363, NP_004653, XM_011523703, XM_017024292, XM_017024293, XM_017024294, XM_017024295, XP_011522005, XP_016879781, XP_016879782, XP_016879783, XP_016879784	AAC27542, AAC50704, AAF69004, AAI28262, AAI28422, AAI53884, AB002355, AB290158, AF015265, AF257737, AJ132088, AJ404468, AK055990, AK302009, AK310137, BAA21573, BAG06712, BAH13606, BC128261, BC128421, BC153883, CAA10561, CAA68207, CAB94756, CCQ43135, EAW89978, EAW89979, EAW89980, EAW89981, EAW89982, EAW89983, NM_001372, NM_004662, NP_001363, NP_004653, Q9NYC9, U61740, X99947, XM_011523703, XM_0170…
ENSG00000007202	5261.28372317237	-0.252525759428455	0.098952312934855	-2.55199451067611	0.0107108206273882	0.0271180251705327	KIAA0100	9703	KIAA0100	BCOX, BCOX1, CT101, FMP27, KIAA0100	NM_001321560, NM_001321561, NM_014680, NP_001308489, NP_001308490, NP_055495, XM_017025423, XM_024451044, XP_016880912, XP_024306812, XR_002958095	AAH08591, AAH48096, AAI03727, AAI20874, AAY19515, AB621823, AK130007, AK307216, AW161205, AY943906, BAA07891, BAC85274, BAK64158, BC008591, BC048096, BC050440, BC103726, BC120873, BM999622, CAI45940, CN482281, CR933634, D43947, DB152098, EAW51112, EAW51113, EAW51114, EAW51115, NM_001321560, NM_001321561, NM_014680, NP_001308489, NP_001308490, NP_055495, Q14667, XM_017025423, XM_024451044, XP_0168…
ENSG00000007216	0	NA	NA	NA	NA	NA	SLC13A2	9058	solute carrier family 13 member 2	NADC1, NaCT, NaDC-1, SDCT1, SLC13A2	NM_001145975, NM_001145976, NM_001346683, NM_001346684, NM_003984, NP_001139447, NP_001333612, NP_001333613, NP_003975, XM_006722165, XM_011525450, XM_011525451, XM_011525452, XM_011525453, XM_011525454, XP_006722228, XP_011523752, XP_011523753, XP_011523754, XP_011523755, XP_011523756	AAA98504, AAH96276, AAH96277, AAH96278, AAH96279, AK091926, AK298388, AK303909, AK303936, AK314684, AW024214, BAG37236, BAG52442, BAG60623, BAG64838, BAG64864, BC096276, BC096277, BC096278, BC096279, DB204108, DB320886, EAW51090, EAW51091, NM_001145975, NM_001145976, NM_001346683, NM_001346684, NM_003984, NP_001139447, NP_001333612, NP_001333613, NP_003975, Q13183, U26209, XM_006722165, XM_011525…
ENSG00000007237	217.394881632845	-0.745288681918996	0.232968894984931	-3.19909094287974	0.00137861673061882	0.00444534235010172	GAS7	8522	growth arrest specific 7	GAS7	NM_001130831, NM_003644, NM_201432, NM_201433, NP_001124303, NP_003635, NP_958836, NP_958839, XM_005256831, XM_005256832, XM_005256833, XM_005256834, XM_005256835, XM_011524044, XM_017025239, XM_017025240, XM_017025241, XM_017025242, XP_005256888, XP_005256889, XP_005256890, XP_005256891, XP_005256892, XP_011522346, XP_016880728, XP_016880729, XP_016880730, XP_016880731	AAH01152, AAH06454, AAI13836, AAP35537, AAP92798, AB007854, AB209030, AJ224876, AK057761, AK225165, AK292987, AK293755, AK293834, AK294829, AK299574, AK307987, AK309722, AK315162, AY327406, BAA23690, BAD92267, BAF85676, BAG37606, BAH11588, BAH11606, BAH11897, BAH13071, BC001152, BC006454, BC113835, BP202727, BT006891, CAA12177, EAW90011, EAW90012, EAW90013, NM_001130831, NM_003644, NM_201432, NM_…
ENSG00000007255	3.72922864169252	2.40246413785774	1.14811254108355	2.09253366015005	0.0363908039502717	0.0782405204135394	TRAPPC6A	79090	trafficking protein particle complex 6A	TRS33, TRAPPC6A	NM_001270891, NM_001270892, NM_001270893, NM_024108, NP_001257820, NP_001257821, NP_001257822, NP_077013, XM_017027295, XP_016882784	AAC62259, AAF28967, AAH01907, AAH04450, ACJ50530, AF161407, BC001907, BC004450, BI462720, CN256686, CN256687, EAW57326, EAW57327, EAW57328, EAW57329, FJ418644, NM_001270891, NM_001270892, NM_001270893, NM_024108, NP_001257820, NP_001257821, NP_001257822, NP_077013, O75865, XM_017027295, XP_016882784
ENSG00000007264	0.636105084354316	-1.69523762706367	3.3092875646764	-0.512266641665949	0.608464408303413	NA	MATK	4145	megakaryocyte-associated tyrosine kinase	CHK, CTK, HHYLTK, HYL, HYLTK, Lsk, MATK	NM_002378, NM_139354, NM_139355, NP_002369, NP_647611, NP_647612, XM_011528018, XP_011526320	AAA16703, AAB30995, AAC60645, AAC62843, AAH00114, AAH03109, AB593100, AK055395, AK225834, AK315646, AL137754, BAG38013, BAG51511, BAJ84040, BC000114, BC003109, BG396388, BM925586, BQ109562, CAA54493, CAB70906, DA592994, EAW69284, EAW69285, EAW69286, EAW69287, L18974, NM_002378, NM_139354, NM_139355, NP_002369, NP_647611, NP_647612, P42679, S71669, X77278, XM_011528018, XP_011526320
ENSG00000007306	0.112626524454572	1.10309819064351	4.18573254348485	0.263537667345826	0.792136194961929	NA	CEACAM7	1087	carcinoembryonic antigen related cell adhesion molecule 7	CGM2, CEACAM7	NM_001291485, NM_006890, NP_001278414, NP_008821	AAA03663, AAA51966, AAA66186, AAB62924, AAB62925, AAC62825, AAC62826, AAI21133, AF006622, AF006623, AK292213, AK296634, AK311285, AK313108, BAF84902, BAG35930, BAG59236, BC121132, CAA66955, CAA66956, DC345133, EAW57057, EAW57058, L31792, NM_001291485, NM_006890, NP_001278414, NP_008821, Q14002, X98311
ENSG00000007312	0.253401583617313	0.109564057077448	4.19228249232145	0.0261347028207486	0.979149897660671	NA	CD79B	974	CD79b molecule	AGM6, B29, IGB, CD79B	NM_000626, NM_001039933, NM_001329050, NM_021602, NP_000617, NP_001035022, NP_001315979, NP_067613	AA804163, AAA58387, AAA64459, AAA72424, AAA98831, AAB24822, AAC39673, AAC60654, AAH02975, AAH30210, AAH32651, AK222954, AK223210, AK313583, ANK58153, AX775815, AX775817, BAD96674, BAD96930, BAG36353, BC002975, BC030210, BC032651, CAA58522, CAE11607, CAE11608, CCF76965, CCF76966, CCF76967, CDM22282, EAW94227, EAW94228, EAW94229, EAW94230, EAW94231, EAW94232, M80461, M89957, NM_000626, NM_001039933…
ENSG00000007314	0.188613225268946	-0.428168175564279	4.18627022658747	-0.102279153611474	0.91853510153084	NA	SCN4A	6329	sodium voltage-gated channel alpha subunit 4	CMS16, HOKPP2, HYKPP, HYPP, NAC1A, Na(V)1.4, Nav1.4, SkM1, SCN4A	NM_000334, NP_000325	AAA60554, AAA75557, AAB21450, AAB59624, AAC14673, AAO83647, AY212253, EAW94225, EAW94226, M81758, NM_000334, NP_000325, P35499
ENSG00000007341	305.729049845113	0.440758290551543	0.16647974086015	2.64751908114632	0.00810847836690514	0.0213020424612617	ST7L	54879	suppression of tumorigenicity 7 like	FAM4B, ST7R, STLR, ST7L	NM_001308264, NM_017744, NM_138727, NM_138728, NM_138729, NM_198327, NM_198328, NP_001295193, NP_060214, NP_620055, NP_620056, NP_620057, XM_005270963, XM_005270964, XM_011541627, XM_011541628, XM_011541629, XM_011541631, XM_017001534, XM_017001535, XM_017001536, XM_024447771, XP_005271020, XP_005271021, XP_011539929, XP_011539930, XP_011539931, XP_011539933, XP_016857023, XP_016857024, XP_016857…	AAH37830, AAH47392, AAH65501, AB081317, AB081318, AB081319, AB081320, AK000291, AK021719, AK095837, AK097837, AK225307, AK291042, AK295507, AK295955, AK301869, AK304004, AK308727, BAA91060, BAB88871, BAB88872, BAB88873, BAB88874, BAC05180, BAF83731, BAG53142, BAH12090, BAH12228, BAH13570, BAH14092, BC027898, BC037830, BC047392, BC065501, BX537988, BX538338, BX640667, CAD97948, CAD98103, CAE45803,…
ENSG00000007350	0	NA	NA	NA	NA	NA	TKTL1	8277	transketolase like 1	TKR, TKT2, TKTL1	NM_001145933, NM_001145934, NM_012253, NP_001139405, NP_001139406, NP_036385	AAA21557, AAH25382, AK292224, AK292261, AK301724, AK302044, AK302261, BAF84913, BAF84950, BAH13542, BAH13616, BAH13660, BC025382, BG718121, CAA62925, CAH69899, CAH69900, CAM13053, CAM13054, DA505601, DB524246, EAW72749, EAW72750, EAW72751, EAW72752, EAW72753, NM_001145933, NM_001145934, NM_012253, NP_001139405, NP_001139406, NP_036385, P51854, X91817, X91818
ENSG00000007372	83.188123855356	-0.0401137457561266	0.592037530400527	-0.0677554102507467	0.945980339612093	0.969047739729526	PAX6	5080	paired box 6	AN, AN2, ASGD5, D11S812E, FVH1, MGDA, WAGR, PAX6	NM_000280, NM_001127612, NM_001258462, NM_001258463, NM_001258464, NM_001258465, NM_001310158, NM_001310159, NM_001310160, NM_001310161, NM_001604, NP_000271, NP_001121084, NP_001245391, NP_001245392, NP_001245393, NP_001245394, NP_001297087, NP_001297088, NP_001297089, NP_001297090, NP_001595	AAA36416, AAA59962, AAB30690, AAB30691, AAB30692, AAH11953, AAK95849, AAN86817, AAO27433, AAP57671, AAP74576, AAR10412, AAR10413, AAS44593, AAS44594, AAU12168, AAX56950, AB209177, AB593092, AB593093, AB593094, ABB55262, ABB55263, ACZ28705, ADP65746, AK074881, AK094172, AK094249, AK314470, ALU11231, ALU11232, AY047583, AY707088, BAD92414, BAG52023, BAJ84032, BAJ84033, BAJ84034, BC011953, BE221553,…
ENSG00000007376	126.958729073103	0.273145514815178	0.290562485376684	0.940057745104545	0.347187941557723	0.485360484541524	RPUSD1	113000	RNA pseudouridylate synthase domain containing 1	C16orf40, RLUCL, RPUSD1	NM_001324086, NM_001324410, NM_001324411, NM_001324412, NM_001324413, NM_001324414, NM_001324415, NM_058192, NP_001311015, NP_001311339, NP_001311340, NP_001311341, NP_001311342, NP_001311343, NP_001311344, NP_478072, XM_024450144, XP_024305912	AAH11783, AAH12951, AAK61255, AL514840, AL520203, BC011783, BC012951, BC036279, BG686882, BM763460, BX358716, CB529100, CN311777, CN311779, CX786721, EAW85712, EAW85713, EAW85714, EAW85715, NM_001324086, NM_001324410, NM_001324411, NM_001324412, NM_001324413, NM_001324414, NM_001324415, NM_058192, NP_001311015, NP_001311339, NP_001311340, NP_001311341, NP_001311342, NP_001311343, NP_001311344, NP…
ENSG00000007392	306.30924469105	0.280187034857038	0.154789203705032	1.81012000934487	0.0702771786459969	0.136352174755321	LUC7L	55692	LUC7 like	LUC7B1, Luc7, SR+89, hLuc7B1, LUC7L	NM_001320226, NM_001330420, NM_018032, NM_201412, NP_001307155, NP_001317349, NP_060502, NP_958815, XM_005255427, XM_005255429, XM_011522561, XM_017023437, XM_017023438, XM_017023440, XM_024450344, XP_005255484, XP_005255486, XP_011520863, XP_016878926, XP_016878927, XP_016878929, XP_024306112	AAG22846, AAH03194, AAH65198, AAK61218, ABD95913, AJ404326, AK001093, AK097974, AK223084, AK309376, AY005111, BAA91500, BAD96804, BC003194, BC065198, BX647161, CAB93981, CAB93982, CAE89085, CAM26669, CAM26670, CAM26671, CAM26672, CAX15222, CAX15223, CAX15224, CB105153, EAW85850, EAW85851, EAW85852, EAW85853, EAW85854, EAW85855, EAW85856, EAW85857, EAW85858, EAW85859, EAW85860, EF212273, HY095072,…
ENSG00000007402	0.577539621153973	-1.85850828339445	2.74534975241554	-0.676965942776221	0.498427563105977	NA	CACNA2D2	9254	calcium voltage-gated channel auxiliary subunit alpha2delta 2	CACNA2D, CACNA2D2	NM_001005505, NM_001174051, NM_001291101, NM_006030, NP_001005505, NP_001167522, NP_001278030, NP_006021, XM_005265581, XM_011534243, XP_005265638, XP_011532545	AAB96913, AAB96914, AAC70914, AAI52439, AB011130, AF040709, AF042792, AF042793, AJ251367, AJ251368, AK074820, AK310138, AW451435, AW952467, BAA25484, BC152438, BF373910, CAB86192, CAB86193, DA760583, EAW65118, EAW65119, EAW65120, EAW65121, NM_001005505, NM_001174051, NM_001291101, NM_006030, NP_001005505, NP_001167522, NP_001278030, NP_006021, Q9NY47, XM_005265581, XM_011534243, XP_005265638, XP_…
ENSG00000007516	5.32606788366131	0.130003841729037	0.818051183302112	0.158918958107571	0.87373272410059	0.927059612967628	BAIAP3	8938	BAI1 associated protein 3	BAP3, BAIAP3	NM_001199096, NM_001199097, NM_001199098, NM_001199099, NM_001286464, NM_003933, NP_001186025, NP_001186026, NP_001186027, NP_001186028, NP_001273393, NP_003924, XM_011522728, XM_011522729, XM_011522730, XP_011521030, XP_011521031, XP_011521032	AAI04967, AAI12130, AAK61275, AB018277, AF038191, AK294491, AK294576, AK294744, AK295645, AK299309, AK299358, AK315059, AL834321, BAA34454, BAG37534, BAG57713, BAG57768, BAG57886, BAG58515, BAG61321, BAG61353, BC104966, BC112129, BF448577, CAH56376, DC318470, EAW85670, EAW85671, EAW85672, NM_001199096, NM_001199097, NM_001199098, NM_001199099, NM_001286464, NM_003933, NP_001186025, NP_001186026, …
ENSG00000007520	163.787140117501	-0.0185708076929873	0.284479071565301	-0.0652800488654732	0.947951027155401	0.969330232827371	TSR3	115939	TSR3, acp transferase ribosome maturation factor	C16orf42, TSR3	NM_001001410, NP_001001410	AAH13943, AAH16699, AAH17325, AAK61276, BC011785, BC013943, BC016699, BC017325, EAW85669, NM_001001410, NP_001001410, Q9UJK0
ENSG00000007541	213.635650069761	-0.16483144219231	0.220232364178788	-0.748443321702241	0.45419280009622	0.592892822334838	PIGQ	9091	phosphatidylinositol glycan anchor biosynthesis class Q	GPI1, c407A10.1, PIGQ	NM_004204, NM_148920, NP_004195, NP_683721	AAC32661, AAH06377, AAK61235, AB003723, AF030177, AK055163, AK092073, AK300297, AK314361, BAA24948, BAG36993, BAG52479, BAG62051, BC006377, BC010094, DA206420, EAW85795, EAW85796, EAW85797, EAW85798, EAW85799, EAW85800, NM_004204, NM_148920, NP_004195, NP_683721, Q9BRB3, R45240
ENSG00000007545	361.023666789055	0.448125313133883	0.14057131303418	3.18788594529895	0.00143317054942046	0.00460573585918073	CRAMP1	57585	cramped chromatin regulator homolog 1	CRAMP1L, HN1L, TCE4, CRAMP1	NM_020825, NP_065876	AAI37173, AAI37174, AAI52478, AB037847, AK056087, AK095591, BAA92664, BC137172, BC137173, BC152477, BE048705, BM451163, EAW85640, EAW85641, NM_020825, NP_065876, Q96RY5
ENSG00000007866	264.382867236874	-0.366374903377596	0.188469947796492	-1.94394335893383	0.051902281818768	0.105561159303887	TEAD3	7005	TEA domain transcription factor 3	DTEF-1, ETFR-1, TEAD-3, TEAD5, TEF-5, TEF5, TEAD3	NM_003214, NP_003205	AAD29052, AAH10053, AAH27877, AAH91488, AF142482, AK226144, BC010053, BC027877, BC091488, BQ719548, CAA64213, DA856821, EAX03835, EAX03836, EAX03837, EAX03838, NM_003214, NP_003205, Q99594, X94439
ENSG00000007908	2.37635604951607	5.31503937953257	1.57110796559911	3.38298799058394	0.000717017676568416	0.00247329572295839	SELE	6401	selectin E	CD62E, ELAM, ELAM1, ESEL, LECAM2, SELE	NM_000450, NP_000441	AAA52375, AAA52376, AAA52377, AAI31552, AAI42678, AAI42712, AAN01237, AAQ67702, AK314214, AY367062, BAG36888, BC131551, BC142677, BC142711, DB209354, EAW90860, M24736, M30640, NM_000450, NP_000441, P16581
ENSG00000007923	797.79380952616	-0.14234737730517	0.147591507149589	-0.964468620548043	0.3348110333354	0.472958734063338	DNAJC11	55735	DnaJ heat shock protein family (Hsp40) member C11	dJ126A5.1, DNAJC11	NM_018198, NP_060668, XM_017001745, XP_016857234	AAH06086, AAH08772, AAH14145, AAR02411, AF052158, AF306694, AF306695, AF306696, AK001599, AK025491, AK093709, AK095386, AK294539, AK298378, AL109978, AL833841, AY336749, BAA91780, BAG53038, BAG57746, BAG60614, BC006086, BC008772, BC014145, CAB53376, CAD38701, DB461237, EAW71570, EAW71571, EAW71572, NM_018198, NP_060668, Q9NVH1, XM_017001745, XP_016857234
ENSG00000007933	0.75462819064475	-0.760380469534032	2.18409616874185	-0.348144225705981	0.727731872028039	NA	FMO3	2328	flavin containing monooxygenase 3	FMOII, TMAU, dJ127D3.1, FMO3	NM_001002294, NM_001319173, NM_001319174, NM_006894, NP_001002294, NP_001306102, NP_001306103, NP_008825, XM_011509345, XM_024454365, XP_011507647, XP_024310133	AAA86284, AAH32016, AAW65372, AI478384, AK223166, AK296105, AK298406, AK310785, AK313197, ALQ33535, ALQ33536, BAD96886, BAG36013, BAH12258, BAH12779, BC032016, BM453951, CAA87632, EAW90886, EAW90887, EAW90888, KU178077, KU178078, M83772, NM_001002294, NM_001319173, NM_001319174, NM_006894, NP_001002294, NP_001306102, NP_001306103, NP_008825, P31513, XM_011509345, XM_024454365, XP_011507647, XP_02…
ENSG00000007944	102.124380702479	0.306204484351381	0.213519237286226	1.43408382421725	0.151548343386734	0.255909696285991	MYLIP	29116	myosin regulatory light chain interacting protein	IDOL, MIR, MYLIP	NM_013262, NP_037394, XM_005249032, XM_005249033, XM_017010789, XP_005249089, XP_005249090, XP_016866278	AAF18974, AAF87323, AAG23789, AAH02860, AAP35704, AAQ13408, AAQ13409, AF006003, AF187016, AF212221, AF258586, AJ420601, AK026739, AK074391, AK314648, BAG37209, BC002860, BT007055, EAW55366, EAW55367, NM_013262, NP_037394, Q8WY64, XM_005249032, XM_005249033, XM_017010789, XP_005249089, XP_005249090, XP_016866278
ENSG00000007952	0.270892084738158	1.3959385123747	4.17753510992503	0.334153627831449	0.738263634299444	NA	NOX1	27035	NADPH oxidase 1	GP91-2, MOX1, NOH-1, NOH1, NOX1	NM_001271815, NM_007052, NM_013954, NM_013955, NP_001258744, NP_008983, NP_039249, XM_017029407, XP_016884896	AAD38133, AAF23232, AAF23233, AAF23234, AAH75014, AAH75015, ABC40742, ABD83669, AF127763, AF166326, AF166327, AF166328, AI285296, AJ438989, AK292201, AK313678, BAF84890, BC075014, BC075015, BX956931, CAD27735, DQ424904, EAX02820, EAX02821, EAX02822, EAX02823, EAX02824, NM_001271815, NM_007052, NM_013954, NM_013955, NP_001258744, NP_008983, NP_039249, Q9Y5S8, XM_017029407, XP_016884896
ENSG00000007968	107.254383446084	-2.36475305759538	0.238006348709116	-9.93567218026403	2.91205226513985e-23	7.8519944477141e-22	E2F2	1870	E2F transcription factor 2	E2F-2, E2F2	NM_004091, NP_004082, XM_005245748, XM_005245749, XM_011540868, XM_011540870, XM_011540871, XP_005245805, XP_005245806, XP_011539170, XP_011539172, XP_011539173	AAA16890, AAH07609, AAH53676, AAM54044, AAV38330, AF086395, AK092799, AK313939, BAG36658, BC007609, BC053676, BT019523, EAW95055, EAW95056, EAW95057, EAW95058, L22846, NM_004091, NP_004082, Q14209, XM_005245748, XM_005245749, XM_011540868, XM_011540870, XM_011540871, XP_005245805, XP_005245806, XP_011539170, XP_011539172, XP_011539173
ENSG00000008018	697.886640075823	-0.162629754615035	0.148350860720422	-1.09625083282478	0.272969019555914	0.40554964867725	PSMB1	5689	proteasome subunit beta 1	HC5, PMSB1, PSC5, PSMB1	NM_002793, NP_002784	AAH00508, AAH20807, AAV38525, AB209078, AB451312, AB451442, AEE61182, AK023290, AK058050, AK223193, BAA00658, BAD92315, BAD96913, BAG70126, BAG70256, BC000508, BC020807, BP369175, BQ685374, BT019720, D00761, EAW47420, EAW47421, EAW47422, EAW47423, HM005585, NM_002793, NP_002784, P20618
ENSG00000008056	16.7766992649804	1.90864090908495	0.437508833793139	4.36251970625896	1.28573000812132e-05	6.29523852350522e-05	SYN1	6853	synapsin I	SYN1a, SYN1b, SYNI, SYN1	NM_006950, NM_133499, NP_008881, NP_598006	AAA60608, AAC41930, AAC41931, AI929645, AL833961, BC036711, BC048799, EAW59313, EAW59314, NM_006950, NM_133499, NP_008881, NP_598006, P17600
ENSG00000008083	252.622085712697	0.481542988773521	0.139044165724734	3.46323764297188	0.000533716792436359	0.00189767544055178	JARID2	3720	jumonji and AT-rich interaction domain containing 2	JMJ, JARID2	NM_001267040, NM_004973, NP_001253969, NP_004964, XM_011514579, XM_017010833, XM_017010834, XM_017010835, XM_024446424, XM_024446425, XP_011512881, XP_016866322, XP_016866323, XP_016866324, XP_024302192, XP_024302193	AAC50822, AAH46184, AAH46246, AAL02168, AF401209, AK126552, AK292861, AK299349, AK302624, AK303610, BAF85550, BAH13011, BAH13765, BAH13996, BC046184, BC046246, CA435807, EAW55357, EAW55358, NM_001267040, NM_004973, NP_001253969, NP_004964, Q92833, U57592, XM_011514579, XM_017010833, XM_017010834, XM_017010835, XM_024446424, XM_024446425, XP_011512881, XP_016866322, XP_016866323, XP_016866324, XP_…
ENSG00000008086	216.967951709886	1.04503361926781	0.183784728498351	5.686183111113	1.29910101490678e-08	1.01630196735352e-07	CDKL5	6792	cyclin dependent kinase like 5	CFAP247, EIEE2, ISSX, STK9, CDKL5	NM_001037343, NM_001323289, NM_003159, NP_001032420, NP_001310218, NP_003150	AAO64440, ADN38258, AI286150, AK307444, AL704691, AW452901, AY217744, BC010966, BC036091, CAA61445, CAA75342, EAW98940, EAW98941, HQ171445, NM_001037343, NM_001323289, NM_003159, NP_001032420, NP_001310218, NP_003150, O76039, X89059, Y15057
ENSG00000008118	11.1525883797877	-0.813401733719338	0.557798269119402	-1.45823638894301	0.144775396890691	0.246648244817208	CAMK1G	57172	calcium/calmodulin dependent protein kinase IG	CLICK3, CLICKIII, VWS1, dJ272L16.1, CAMK1G	NM_020439, NP_065172, XM_017001866, XM_017001867, XP_016857355, XP_016857356	AAH32787, AAL28100, AAP29964, AF428261, AK095713, AK289675, AL049688, AY212935, BAF82364, BAG53112, BC032787, BG715920, CAB41259, CAD33521, EAW93450, EAW93451, EAW93452, NM_020439, NP_065172, Q96NX5, XM_017001866, XM_017001867, XP_016857355, XP_016857356
ENSG00000008130	1015.68794843067	-0.152123592964371	0.0866346892641187	-1.755920108406	0.0791020509459178	0.150361217691666	NADK	65220	NAD kinase	dJ283E3.1, NADK	NM_001198993, NM_001198994, NM_001198995, NM_001353641, NM_001353642, NM_023018, NP_001185922, NP_001185923, NP_001185924, NP_001340570, NP_001340571, NP_075394, XM_006710839, XM_011542006, XM_011542007, XM_011542008, XM_011542009, XM_017002143, XM_017002144, XM_017002145, XM_017002146, XP_006710902, XP_011540308, XP_011540309, XP_011540310, XP_011540311, XP_016857632, XP_016857633, XP_016857634,…	AAG44568, AAH01709, AAH24219, AAM01195, AF070630, AF250320, AK023114, AK095043, AK290161, AK291599, AK291728, AK296722, AK307645, AY090771, BAB14412, BAF82850, BAF84288, BAF84417, BAH12420, BC001709, BC022063, BC024219, BM842058, BX647173, CN349189, EAW56151, EAW56152, EAW56153, EAW56154, EAW56155, NM_001198993, NM_001198994, NM_001198995, NM_001353641, NM_001353642, NM_023018, NP_001185922, NP_0…
ENSG00000008196	18.167424221759	-0.176318079370898	0.347672012723494	-0.507139122271326	0.612057206410632	0.730380999386365	TFAP2B	7021	transcription factor AP-2 beta	AP-2B, AP2-B, PDA2, TFAP2B	NM_003221, NP_003212, XM_011514837, XM_017011233, XM_017011234, XM_017011235, XP_011513139, XP_016866722, XP_016866723, XP_016866724	AAH37225, AK291172, AK313749, AU141084, BAF83861, BAG36489, BC037225, BU738725, CAA64990, CAA71047, CAC01130, EAX04355, EAX04356, EAX04357, NM_003221, NP_003212, Q92481, X95694, XM_011514837, XM_017011233, XM_017011234, XM_017011235, XP_011513139, XP_016866722, XP_016866723, XP_016866724
ENSG00000008197	0	NA	NA	NA	NA	NA	TFAP2D	83741	transcription factor AP-2 delta	TFAP2BL1, TFAP2D	NM_172238, NP_758438	AAK16926, AY028376, BC144200, DT221015, EAX04354, NM_172238, NP_758438, Q7Z6R9
ENSG00000008226	0.845660013325679	0.79729795979045	1.86263388877362	0.428048670539008	0.668615686093878	NA	DLEC1	9940	deleted in lung and esophageal cancer 1	CFAP81, DLC-1, DLC1, F56, DLEC1	NM_001321153, NM_007335, NM_007336, NM_007337, NM_007338, NP_001308082, NP_031361, NP_031363, XM_006713438, XM_006713439, XM_006713440, XM_011534317, XM_011534318, XP_006713501, XP_006713502, XP_006713503, XP_011532619, XP_011532620, XR_427301, XR_427302, XR_940527	AAI29825, AAI29826, AAI71799, AAX18633, AAX18634, AAX18635, AB020522, AB425198, AK302803, AL137282, AL137706, AY789462, AY789463, AY789464, BAA77247, BAA77624, BAG11659, BAG64005, BC129824, BC129825, BC171799, BU680752, CAB70676, CAB70884, CAR95133, CB243860, EAW64508, EAW64509, EAW64510, EAW64511, EAW64512, NM_001321153, NM_007335, NM_007336, NM_007337, NM_007338, NP_001308082, NP_031361, NP_031…
ENSG00000008256	1774.53835328971	-0.416248762710132	0.120758917988442	-3.44694014855262	0.00056697417283361	0.00200369749212637	CYTH3	9265	cytohesin 3	ARNO3, GRP1, PSCD3, cytohesin-3, CYTH3	NM_004227, NP_004218	AAH08191, AAH28717, AAS07510, AJ005197, AJ223957, AK023609, AK295163, AK313728, BAG36470, BAH11995, BC008191, BC028717, BG620295, CAA06434, CAA11686, CB988199, EAL23717, EAW55046, NM_004227, NP_004218, O43739
ENSG00000008277	33.5352941813991	0.918994123947391	0.352886509575595	2.60422005095246	0.00920836137812808	0.0238088463878631	ADAM22	53616	ADAM metallopeptidase domain 22	ADAM 22, MDC2, ADAM22	NM_001324417, NM_001324418, NM_001324419, NM_001324420, NM_001324421, NM_004194, NM_016351, NM_021721, NM_021722, NM_021723, NP_001311346, NP_001311347, NP_001311348, NP_001311349, NP_001311350, NP_004185, NP_057435, NP_068367, NP_068368, NP_068369, XM_005250445, XM_006716028, XM_006716029, XM_011516318, XM_011516319, XM_011516320, XM_011516321, XM_011516322, XM_011516323, XM_011516324, XM_017012…	AAD55251, AAD55253, AAF22476, AAF73288, AAF73289, AAH36029, AAH62433, AAH92465, AAI25119, AAP21878, AAS07417, AB009671, AF073291, AF155381, AF155382, AF158637, AK125432, AK291010, AL133090, BAA32349, BAA32350, BAF83699, BAG54196, BC036029, BC062433, BC092465, BC125117, BC125118, CA429662, DR000609, EAW76913, EAW76914, EAW76915, EAW76916, EAW76917, EAW76918, EAW76919, EAW76920, EAW76921, EAW76922,…
ENSG00000008282	1492.29513840111	0.191440647039456	0.103921259080915	1.84217020398488	0.0654502573512231	0.128531491612506	SYPL1	6856	synaptophysin like 1	H-SP1, SYPL, SYPL1	NM_006754, NM_182715, NP_006745, NP_874384	AA969654, AAB31344, AAD50513, AAH16835, AAH20938, AAH61887, AK128279, AK128299, AK292230, BAF84919, BC016835, BC020938, BC061887, BE048753, BG719851, BQ429369, CAA48276, CB989012, DA780897, EAL24401, EAL24402, EAW83379, EAW83380, EAW83381, NM_006754, NM_182715, NP_006745, NP_874384, Q16563, S72481, X61382, X68194
ENSG00000008294	4548.74618633526	0.0695358485226075	0.106757724879645	0.651342547820306	0.51482538847582	0.648906605621187	SPAG9	9043	sperm associated antigen 9	CT89, HLC-6, HLC4, HLC6, JIP-4, JIP4, JLP, PHET, PIG6, SPAG9	NM_001130527, NM_001130528, NM_001251971, NM_003971, NM_172345, NP_001123999, NP_001124000, NP_001238900, NP_003962, XM_005257768, XM_005257771, XM_005257774, XM_017025283, XM_017025284, XM_017025285, XP_005257825, XP_005257828, XP_005257831, XP_016880772, XP_016880773, XP_016880774	AAH07524, AAH59946, AAI46756, AAI53879, AAN61565, AAO66462, AAO66463, AAP74807, AAQ11383, AAX47276, AB011088, AF327452, AF542172, AIC73822, AK023512, AK024068, AK091921, AK129652, AK295098, AK299553, AK302789, AK307793, AK309214, AY219897, AY219898, AY236487, AY850123, BAA25442, BAB14812, BAG51202, BAG58134, BAG61498, BAG63993, BC007524, BC059946, BC146755, BC153878, CAA62987, DA631864, DC332810,…
ENSG00000008300	31.7253296341628	-0.509080927036195	0.333097430361214	-1.52832438990641	0.126432017198792	0.221392324902784	CELSR3	1951	cadherin EGF LAG seven-pass G-type receptor 3	ADGRC3, CDHF11, EGFL1, FMI1, HFMI1, MEGF2, RESDA1, CELSR3	NM_001407, NP_001398	AA411204, AAF61929, AB011536, AF231023, AK299868, BAA32464, BAG61721, BC111703, BC111746, BU738328, CCO13705, EAW64914, NM_001407, NP_001398, Q9NYQ7
ENSG00000008311	146.773264273637	0.122200112888162	0.177747426664142	0.687493007249336	0.49177210583391	0.628299932336755	AASS	10157	aminoadipate-semialdehyde synthase	LKR/SDH, LKRSDH, LORSDH, AASS	NM_005763, NP_005754, XM_011515725, XP_011514027, XR_001744514, XR_001744515, XR_001744516, XR_001744517, XR_001744519, XR_001744520, XR_001744521, XR_001744522, XR_001744523, XR_001744524, XR_242220, XR_927326	AAF03526, AAF44328, AF229180, AJ007714, AK023446, AK225898, AK294326, BAG51195, BAG57598, BC144246, BC144247, BM669241, CAA07619, DA995180, EAL24343, EAW83564, EAW83565, NM_005763, NP_005754, Q9UDR5, XM_011515725, XP_011514027, XR_001744514, XR_001744515, XR_001744516, XR_001744517, XR_001744519, XR_001744520, XR_001744521, XR_001744522, XR_001744523, XR_001744524, XR_242220, XR_927326
ENSG00000008323	4.31117770509043	0.094340191554037	0.942069426520626	0.100141442762309	0.920232034110816	0.956214898906487	PLEKHG6	55200	pleckstrin homology and RhoGEF domain containing G6	MyoGEF, PLEKHG6	NM_001144856, NM_001144857, NM_018173, NP_001138328, NP_001138329, NP_060643, XM_005253704, XM_006718985, XM_011520967, XM_017019555, XP_005253761, XP_006719048, XP_011519269, XP_016875044, XR_931514	AAI04752, AAI05962, AAI09096, AAL55797, AF289613, AK001527, AK023741, AK095373, AW001611, BAA91741, BAC04539, BC040273, BC104751, BC105961, BC109095, BU754580, EAW88807, EAW88808, EAW88809, EAW88810, NM_001144856, NM_001144857, NM_018173, NP_001138328, NP_001138329, NP_060643, Q3KR16, XM_005253704, XM_006718985, XM_011520967, XM_017019555, XP_005253761, XP_006719048, XP_011519269, XP_016875044, X…
ENSG00000008324	181.750466454963	0.130946859212151	0.161146204719115	0.812596607164267	0.416449377457549	0.555915739347406	SS18L2	51188	SS18 like 2	KIAA-iso, SS18L2	NM_016305, NP_057389, XM_017006548, XP_016862037	AAF17242, AAH17804, AF201950, AI027415, AK312225, BAG35158, BC017804, BC020444, BX114027, CAF17487, DR158587, EAW64657, EAW64658, EL954786, NM_016305, NP_057389, Q9UHA2, XM_017006548, XP_016862037
ENSG00000008382	19.5972319695297	0.573740608679079	0.547612074096272	1.04771358379182	0.294770587191878	0.431058559467302	MPND	84954	MPN domain containing	MPND	NM_001159846, NM_001300862, NM_032868, NP_001153318, NP_001287791, NP_116257, XM_006722926, XP_006722989, XR_002958373	AAD24592, AAD24593, AAH32652, AI927937, AK027887, AK308468, BAB55432, BC032652, BE328551, BG696748, BP266054, BU150675, BX462788, CR977937, EAW69230, EAW69231, EAW69232, EAW69233, NM_001159846, NM_001300862, NM_032868, NP_001153318, NP_001287791, NP_116257, Q8N594, XM_006722926, XP_006722989, XR_002958373
ENSG00000008394	949.083962902987	0.61957657033008	0.190780440683668	3.24758957527202	0.001163870225195	0.00382092721407108	MGST1	4257	microsomal glutathione S-transferase 1	GST12, MGST, MGST-I, MGST1	NM_001260511, NM_001260512, NM_001267598, NM_020300, NM_145764, NM_145791, NM_145792, NP_001247440, NP_001247441, NP_001254527, NP_064696, NP_665707, NP_665734, NP_665735, NR_048545, NR_048547, XM_006719079, XM_011520673, XM_011520674, XP_006719142, XP_011518975, XP_011518976	AA314967, AAA35934, AAC50711, AAH05923, AAP35628, AAQ55111, AK123482, AK291148, AK309707, AV655242, AW166965, BAF83837, BC005923, BC056863, BC062473, BE568125, BG569388, BG617746, BG778603, BT006982, CAG28557, CR407629, EAW96362, EAW96363, EAW96364, EAW96365, EAW96366, EAW96367, EAW96368, EAW96369, H49331, J03746, NM_001260511, NM_001260512, NM_001267598, NM_020300, NM_145764, NM_145791, NM_14579…
ENSG00000008405	731.763321362594	-0.489697171866519	0.136254862959772	-3.59397940909526	0.0003256655852069	0.0012146519641964	CRY1	1407	cryptochrome circadian regulator 1	DSPD, PHLL1, CRY1	NM_004075, NP_004066, XM_017018832, XM_024448844, XM_024448845, XP_016874321, XP_024304612, XP_024304613	AAH30519, ABM64209, AK098615, AK125915, AK290552, BAA12068, BAA12710, BAC05354, BAF83241, BC017466, BC030519, BJ993835, D83702, D84657, DB454192, EAW97795, EAW97796, EAW97797, NM_004075, NP_004066, Q16526, XM_017018832, XM_024448844, XM_024448845, XP_016874321, XP_024304612, XP_024304613
ENSG00000008438	0	NA	NA	NA	NA	NA	PGLYRP1	8993	peptidoglycan recognition protein 1	PGLYRP, PGRP, PGRP-S, PGRPS, TAG7, TNFSF3L, PGLYRP1	NM_005091, NP_005082	AAC31822, AAD38243, AAF99598, AAH96154, AAH96155, AAH96156, AAH96157, AAI01846, AAI01848, AAQ89295, AF076483, AF242517, AY358936, BC096154, BC096155, BC096156, BC096157, BC101845, BC101847, DN998360, EAW57400, NM_005091, NP_005082, O75594
ENSG00000008441	1983.04711153609	-1.12942757155803	0.207601158360927	-5.44037220444819	5.31693690103288e-08	3.79001443674158e-07	NFIX	4784	nuclear factor I X	CTF, MRSHSS, NF-I/X, NF1-X, NF1A, SOTOS2, NFIX	NM_001271043, NM_001271044, NM_002501, NP_001257972, NP_001257973, NP_002492, XM_005259917, XM_005259918, XM_005259919, XM_005259920, XM_006722760, XM_011528040, XM_017026837, XP_005259974, XP_005259975, XP_005259976, XP_005259977, XP_006722823, XP_011526342, XP_016882326	AAA53422, AAA93126, AAB52369, AAB52370, AAB52371, AAC15752, AAD38240, AAD38241, AAI17114, AAI17116, AAV38537, ACV82593, AK295290, AK297261, BAG58274, BAG59737, BC036885, BC117113, BC117115, BF115883, BP228658, BT019732, BX537794, CAD97845, EAW84338, EAW84339, EAW84340, EAW84341, EAW84342, FJ861276, L31881, NM_001271043, NM_001271044, NM_002501, NP_001257972, NP_001257973, NP_002492, Q14938, U0781…
ENSG00000008513	1678.87400318271	1.34898347375034	0.216062616640598	6.24348392482101	4.27930308528236e-10	4.05278732479639e-09	ST3GAL1	6482	ST3 beta-galactoside alpha-2,3-sialyltransferase 1	Gal-NAc6S, SIAT4A, SIATFL, ST3GalA, ST3GalA.1, ST3GalIA, ST3GalIA,1, ST3O, ST3GAL1	NM_003033, NM_173344, NP_003024, NP_775479, XM_005251025, XM_006716617, XM_011517225, XM_017013736, XM_024447233, XP_005251082, XP_006716680, XP_011515527, XP_016869225, XP_024303001	AAA36612, AAC17874, AAC37574, AAH18357, AF059321, AK093867, AK311319, AL709325, AL833743, BC018357, BC048803, BC063665, BX537506, BX648001, CAS91688, CN359425, EAW92172, EAW92173, EAW92174, L13972, L29555, NM_003033, NM_173344, NP_003024, NP_775479, Q11201, XM_005251025, XM_006716617, XM_011517225, XM_017013736, XM_024447233, XP_005251082, XP_006716680, XP_011515527, XP_016869225, XP_024303001
ENSG00000008516	0.359350268551673	0.109500505136257	4.19228249226681	0.0261195435513337	0.979161988880092	NA	MMP25	64386	matrix metallopeptidase 25	MMP-25, MMP20, MMP20A, MMPL1, MT-MMP 6, MT-MMP6, MT6-MMP, MT6MMP, MTMMP6, MMP25	NM_004142, NM_022468, NM_022718, NP_071913, XM_011522604, XM_011522605, XM_017023561, XM_024450390, XM_024450391, XP_011520906, XP_011520907, XP_016879050, XP_024306158, XP_024306159	AAF66697, AAG17007, AB042328, AF145442, AF185270, AJ003144, AJ239053, AJ272137, BAB20584, BC111412, CAA05900, CAA05902, CAB94713, CAC03490, CB529891, CCQ43687, EAW85413, EAW85415, NM_004142, NM_022468, NM_022718, NP_071913, Q9NPA2, XM_011522604, XM_011522605, XM_017023561, XM_024450390, XM_024450391, XP_011520906, XP_011520907, XP_016879050, XP_024306158, XP_024306159
ENSG00000008517	513.179178611893	7.89301787404986	0.549249635774235	14.3705473066426	7.9202853412147e-47	5.20292862047148e-45	IL32	9235	interleukin 32	IL-32alpha, IL-32beta, IL-32delta, IL-32gamma, NK4, TAIF, TAIFa, TAIFb, TAIFc, TAIFd, IL32	NM_001012631, NM_001012632, NM_001012633, NM_001012634, NM_001012635, NM_001012636, NM_001012718, NM_001308078, NM_004221, NP_001012649, NP_001012650, NP_001012651, NP_001012652, NP_001012653, NP_001012654, NP_001012736, NP_001295007, NP_004212	AAA36367, AAH09401, AAH18782, AAI05603, AAS80143, AAS80144, AAS80145, AAS80146, AAS80147, AAS80148, ACA50721, ACS74769, ACS74770, AEN74995, AK296143, AK307158, AK310053, AY495331, AY495332, AY495333, BAG58883, BC009401, BC018782, BC105602, BF568456, BG748458, BM759359, BM822755, CAD67652, CAK32274, EAW85405, EAW85406, EAW85407, EAW85408, EAW85409, EAW85410, EAW85411, EAW85412, EU339107, FJ985780,…
ENSG00000008710	1322.20431099911	0.105083869372315	0.279172419098309	0.376412074343599	0.706610570927387	0.805074669358775	PKD1	5310	polycystin 1, transient receptor potential channel interacting	PBP, PC1, Pc-1, TRPP1, PKD1	NM_000296, NM_001009944, NP_000287, NP_001009944, XM_005255370, XM_011522528, XM_011522529, XM_011522537, XM_024450298, XM_024450299, XM_024450300, XM_024450301, XP_005255427, XP_011520830, XP_011520831, XP_011520839, XP_024306066, XP_024306067, XP_024306068, XP_024306069	AAB59488, AAC34211, AAC37576, AAC41765, AAC50128, AB209025, AB209675, ACN97591, ACN97592, ACN97593, AIT52087, AJP06022, AK309422, BAD92262, BAD92912, CN268814, EAW85553, EAW85554, EAW85555, L33243, NM_000296, NM_001009944, NP_000287, NP_001009944, P98161, U24497, XM_005255370, XM_011522528, XM_011522529, XM_011522537, XM_024450298, XM_024450299, XM_024450300, XM_024450301, XP_005255427, XP_011520…
ENSG00000008735	13.7332114496668	-0.0129995525229764	0.630227399261325	-0.0206267650981422	0.983543389544837	0.988856250528199	MAPK8IP2	23542	mitogen-activated protein kinase 8 interacting protein 2	IB-2, IB2, JIP2, PRKM8IPL, MAPK8IP2	NM_012324, NM_016431, NM_139124, NP_036456, XM_011530679, XM_011530680, XM_011530681, XP_011528981, XP_011528982, XP_011528983	AAB03340, AAB50207, AAF00980, AAF32323, AAH09940, AAH47527, AF136382, AF218778, AI005170, AI066766, AK094442, AK293580, AK294265, AL021708, BAG57050, BAG57558, BC009940, BC037271, BC047527, BQ270598, BU732443, CAA16714, DB483256, EAW73577, EAW73578, EAW73579, EAW73580, NM_012324, NM_016431, NM_139124, NP_036456, Q13387, U79261, XM_011530679, XM_011530680, XM_011530681, XP_011528981, XP_011528982,…
ENSG00000008838	1037.01103178354	0.670359077977121	0.136786735601428	4.90076084519208	9.54662120040027e-07	5.65580330267745e-06	MED24	9862	mediator complex subunit 24	ARC100, CRSP100, CRSP4, DRIP100, MED5, THRAP4, TRAP100, MED24	NM_001079518, NM_001267797, NM_001330211, NM_014815, NP_001072986, NP_001254726, NP_001317140, NP_055630, NR_052017	AAC39855, AAF78764, AAH11375, ACB88915, ACB88916, ACB88917, ACB88918, ACB88919, ACB88920, ACB88921, ACB88922, ACB88923, ACB88924, ACB88925, ACB88926, ACB88927, ACB88928, ACB88929, AF055995, AF277379, AK022508, AK291040, AK293309, AK299864, AK300992, AK303502, AK303745, BAA09479, BAF83729, BAG51081, BAG56829, BAG61718, BAG62611, BAG64535, BAG64717, BC011375, BU619328, CAH05649, D50920, DB144359, E…
ENSG00000008853	182.894526313075	-0.492451308940334	0.151310956164513	-3.25456478118421	0.00113566255975493	0.00373747887113845	RHOBTB2	23221	Rho related BTB domain containing 2	DBC2, RHOBTB2	NM_001160036, NM_001160037, NM_015178, NP_001153508, NP_001153509, NP_055993, XM_017013251, XP_016868740	AA641575, AAG61157, AAH34917, AAK07562, AB018260, AK092617, AK098744, AK292863, AK314366, AY009093, BAA34437, BAC05401, BAF85552, BC034917, BG255120, DA289763, DQ576797, EAW63644, EAW63645, EAW63646, NM_001160036, NM_001160037, NM_015178, NP_001153508, NP_001153509, NP_055993, Q9BYZ6, XM_017013251, XP_016868740
ENSG00000008869	625.424259699208	0.013656236925287	0.107087352923814	0.127524273898175	0.898525462228942	0.944477191884074	HEATR5B	54497	HEAT repeat containing 5B	HEATR5B	NM_019024, NP_061897, XM_006712034, XM_006712035, XM_011532934, XM_011532935, XM_017004378, XM_017004379, XM_017004380, XP_006712097, XP_006712098, XP_011531236, XP_011531237, XP_016859867, XP_016859868, XP_016859869, XR_001738786, XR_001738787, XR_001738788, XR_001738789, XR_001738790	AAI50606, AB037835, AK001513, AK026928, AK096637, AL832880, AV759566, BAA91733, BAA92652, BC085607, BC150605, BX538008, BX648805, CA432330, CAD97959, EAX00412, EAX00413, NM_019024, NP_061897, Q9P2D3, XM_006712034, XM_006712035, XM_011532934, XM_011532935, XM_017004378, XM_017004379, XM_017004380, XP_006712097, XP_006712098, XP_011531236, XP_011531237, XP_016859867, XP_016859868, XP_016859869, XR_…
ENSG00000008952	5197.26330156867	0.87013287142254	0.185241918871623	4.69727843850271	2.63650930404582e-06	1.44565716790172e-05	SEC62	7095	SEC62 homolog, preprotein translocation factor	Dtrp1, HTP1, TLOC1, TP-1, SEC62	NM_003262, NP_003253, XM_011513114, XP_011511416	AAB51391, AAH03677, AAH12035, AAI05972, AGO04507, AK025548, AK057365, AK294504, BAA13254, BAB12685, BAG57721, BC003677, BC007040, BC012035, BC089399, BC105971, BX475495, BX537668, BX648539, D87127, EAW78527, EAW78528, EAW78529, EAW78530, EAW78531, EAW78532, EAW78533, KC005990, NM_003262, NP_003253, Q99442, U93239, XM_011513114, XP_011511416
ENSG00000008988	2188.39680902031	-0.687688518859	0.228254431643481	-3.01281562818954	0.0025883611880345	0.00780527189038038	RPS20	6224	ribosomal protein S20	S20, uS10, RPS20	NM_001023, NM_001146227, NP_001014, NP_001139699	AAA60286, AAH07507, AAH87850, AK130961, AK301342, AK311808, AV716603, BAA05724, BAA25820, BAB79480, BAG34751, BAG62890, BC007507, BC087850, BQ064297, CB138358, CD671362, D28358, EAW86770, EAW86771, EAW86772, L06498, NM_001023, NM_001146227, NP_001014, NP_001139699, P60866
ENSG00000009307	12785.0963024353	-0.937139675290095	0.0981565716863202	-9.54739615687599	1.32996897952924e-21	3.21133590894979e-20	CSDE1	7812	cold shock domain containing E1	D1S155E, UNR, CSDE1	NM_001007553, NM_001130523, NM_001242891, NM_001242892, NM_001242893, NM_007158, NP_001007554, NP_001123995, NP_001229820, NP_001229821, NP_001229822, NP_009089	AAC28634, AAD27787, AAH21692, AAH32446, AAL15445, AB020692, AF070542, AF077054, AK022516, AK022528, AK130392, AK290146, AL050150, AL110192, AY049788, BAA74908, BAB14073, BAB14080, BAF82835, BC017662, BC021692, BC032446, BP202324, BU681634, BX479150, BX648561, BX648780, CAB43294, CAB53670, CAH18231, CAH18269, CR749378, CR749431, DB076150, EAW56612, EAW56613, EAW56614, EAW56615, EAW56616, EAW56617,…
ENSG00000009335	2701.93644688492	-0.304012296950912	0.0867060701624571	-3.50624006348458	0.000454485108645643	0.00164431828859618	UBE3C	9690	ubiquitin protein ligase E3C	HECTH2, UBE3C	NM_014671, NP_055486, XM_005249564, XM_017012818, XP_005249621, XP_016868307, XR_927552	AA596042, AAD51453, AAH14029, AAH26241, AK127280, AK295138, BAA02799, BAG58161, BC014029, BC026241, CD366848, D13635, DB085748, DB454915, EAL23922, EAX04567, EAX04568, EAX04569, NM_014671, NP_055486, Q15386, XM_005249564, XM_017012818, XP_005249621, XP_016868307, XR_927552
ENSG00000009413	3476.16723547428	0.229870238125972	0.186361992021885	1.23346094142939	0.217403840443466	0.340951300852298	REV3L	5980	REV3 like, DNA directed polymerase zeta catalytic subunit	POLZ, REV3, REV3L	NM_001286431, NM_001286432, NM_002912, NP_001273360, NP_001273361, NP_002903, XM_011536028, XM_011536029, XM_011536030, XM_011536031, XM_011536032, XM_011536036, XM_017011152, XM_017011153, XM_017011154, XM_017011155, XP_011534330, XP_011534331, XP_011534332, XP_011534333, XP_011534334, XP_011534338, XP_016866641, XP_016866642, XP_016866643, XP_016866644, XR_001743550, XR_001743552, XR_001743553,…	AAB88486, AAC24009, AAC24357, AAC28460, AAD40184, AAF21598, AAG09402, AAG09403, AAH35823, AAT74627, AB209256, AF004713, AF035537, AF058701, AF071798, AF078695, AF157476, AF179428, AF179429, AF303220, AK310949, AL096744, AW450927, BAD92493, BAH59594, BAH69088, BAH69089, BAH69090, BC035823, BE645210, BP340028, CAB62529, EAW48292, EAW48293, EAW48294, HX785974, NM_001286431, NM_001286432, NM_002912, …
ENSG00000009694	0	NA	NA	NA	NA	NA	TENM1	10178	teneurin transmembrane protein 1	ODZ1, ODZ3, TEN-M1, TNM, TNM1, TENM1	NM_001163278, NM_001163279, NM_014253, NP_001156750, NP_001156751, NP_055068, XM_011531230, XM_011531236, XM_011531237, XM_017029208, XM_017029209, XM_017029210, XM_017029211, XM_017029212, XM_017029213, XM_017029214, XM_017029215, XM_017029216, XP_011529532, XP_011529538, XP_011529539, XP_016884697, XP_016884698, XP_016884699, XP_016884700, XP_016884701, XP_016884702, XP_016884703, XP_016884704,…	AAF04723, AAI40784, AAI44544, AF100772, AI498402, AK055765, BC030766, BC140783, BC144542, BC144543, BE700315, BX457474, BX478232, BX506934, CCD17865, CCQ43428, CF454574, CN305715, DA217223, EAX11846, HE578281, NM_001163278, NM_001163279, NM_014253, NP_001156750, NP_001156751, NP_055068, Q9UKZ4, XM_011531230, XM_011531236, XM_011531237, XM_017029208, XM_017029209, XM_017029210, XM_017029211, XM_01…
ENSG00000009709	0	NA	NA	NA	NA	NA	PAX7	5081	paired box 7	HUP1, PAX7B, RMS2, PAX7	NM_001135254, NM_002584, NM_013945, NP_001128726, NP_002575, NP_039236	AAI21166, AAI21167, ABC48797, AK094779, AY578141, BC121165, BC121166, CAA65520, CAA65521, CAA65522, CAA84513, DB474828, DQ322591, EAW94853, EAW94854, EAW94855, EAW94856, NM_001135254, NM_002584, NM_013945, NP_001128726, NP_002575, NP_039236, P23759, X96743, Z35141
ENSG00000009724	0.0996313583765444	0.10952893806747	4.19228249234023	0.0261263257587226	0.97915657930761	NA	MASP2	10747	mannan binding lectin serine peptidase 2	MAP19, MASP-2, MASP1P1, sMAP, MASP2	NM_006610, NM_139208, NP_006601, NP_631947, XM_017000097, XP_016855586, XR_001736931, XR_001736932, XR_002958895	AAG50274, AAG50275, AB008047, AK290823, BAA78616, BAA85658, BAA85659, BAF83512, BC052299, BC067359, BC080556, CAA67050, CAA71059, CAB50728, CAB50729, CAB50730, CAB50731, CAB50732, CAB50733, CAB50734, CAB50735, CAC15568, CAC17138, CAC17139, CAJ58371, CAJ58372, CAJ58410, CAJ58411, CCE53520, CCE53521, CCE67082, CCE67083, CCE67087, CCE67088, CCE67092, CCE67093, CCF12073, CCF12074, CCQ77657, CCQ77658,…
ENSG00000009765	0.0337451376778868	0.430118347874189	4.19228249234722	0.102597653822076	0.9182823049932	NA	IYD	389434	iodotyrosine deiodinase	C6orf71, DEHAL1, IYD-1, TDH4, IYD	NM_001164694, NM_001164695, NM_001318495, NM_203395, NP_001158166, NP_001158167, NP_001305424, NP_981932, NR_134655, XM_006715478, XM_006715479, XP_006715541, XP_006715542	AAH56253, AAP22072, AAP22073, AAR84259, AAR84260, AAY41465, AAY41466, AAY41467, AAY41468, AI823392, AK129950, AY259176, AY259177, AY424901, AY424902, AY957659, AY957660, AY957661, AY957662, BAC85255, BC056253, EAW47769, NM_001164694, NM_001164695, NM_001318495, NM_203395, NP_001158166, NP_001158167, NP_001305424, NP_981932, NR_134655, Q6PHW0, XM_006715478, XM_006715479, XP_006715541, XP_006715542
ENSG00000009780	293.007902890209	0.418459800642498	0.188950186256191	2.21465672478948	0.0267836353255604	0.060334089258335	FAM76A	199870	family with sequence similarity 76 member A	FAM76A	NM_001143912, NM_001143913, NM_001143914, NM_001143915, NM_152660, NP_001137384, NP_001137385, NP_001137386, NP_001137387, NP_689873, XM_017000543, XP_016856032	AAH25768, AK098318, AK123940, AK290120, AK301672, AK310165, AL035307, AL035309, BAC05285, BAF82809, BAG63145, BC025768, CAA22912, CAA22914, EAX07740, EAX07741, EAX07742, EAX07743, NM_001143912, NM_001143913, NM_001143914, NM_001143915, NM_152660, NP_001137384, NP_001137385, NP_001137386, NP_001137387, NP_689873, Q8TAV0, XM_017000543, XP_016856032
ENSG00000009790	0.166215657103064	0.109559839154552	4.19228249232881	0.0261336967046063	0.979150700151112	NA	TRAF3IP3	80342	TRAF3 interacting protein 3	T3JAM, TRAF3IP3	NM_001287754, NM_001320143, NM_001320144, NM_025228, NP_001274683, NP_001307072, NP_001307073, NP_079504, NR_109871, XM_005273279, XM_005273280, XM_011510018, XM_011510019, XM_017002399, XM_017002400, XM_024449954, XP_005273336, XP_005273337, XP_011508320, XP_011508321, XP_016857888, XP_016857889, XP_024305722, XR_001737438, XR_001737439, XR_001737440, XR_247044	AAI10303, AAI30418, AAI44140, AK092905, AK122792, AK125601, AK126139, AK225762, AK300555, AK312755, AL049667, AL558384, ALA65447, BAG54221, BAG62261, BC110302, BC130417, BC144139, BQ277340, BX648450, CA436636, CAB41242, CB053101, EAW93441, EAW93442, EAW93443, EAW93444, KP890302, NM_001287754, NM_001320143, NM_001320144, NM_025228, NP_001274683, NP_001307072, NP_001307073, NP_079504, NR_109871, Q9…
ENSG00000009830	372.108566611676	-0.191315177765082	0.0857788394834689	-2.23033068431698	0.0257254975521786	0.0583131584399096	POMT2	29954	protein O-mannosyltransferase 2	LGMD2N, MDDGA2, MDDGB2, MDDGC2, POMT2	NM_013382, NP_037514, XM_011536675, XM_011536676, XM_011536677, XP_011534977, XP_011534978, XP_011534979, XR_001750279, XR_001750282, XR_943416	AAF14118, AAF62558, AAF63184, AAH31651, AAM12046, AB209114, AF105020, AI927974, AK023804, AK025962, AL049462, AL353956, AL554279, AY090480, BAD92351, BC031651, BE797202, BM127609, BM724049, BX248027, CAB89256, CAD62348, CAH10531, CB148531, CR627447, DA056935, DB456599, EAW81276, EAW81277, NM_013382, NP_037514, Q9UKY4, XM_011536675, XM_011536676, XM_011536677, XP_011534977, XP_011534978, XP_011534…
ENSG00000009844	1907.49650850948	0.136124057807444	0.190328423752977	0.715206142746794	0.474481673905976	0.612044365387813	VTA1	51534	vesicle trafficking 1	C6orf55, DRG-1, DRG1, HSPC228, LIP5, My012, SBP1, VTA1	NM_001286371, NM_001286372, NM_016485, NP_001273300, NP_001273301, NP_057569	AAF36148, AAF76210, AAG43125, AAG49444, AAH05937, AAH06989, AAH22536, AF060225, AF141341, AF151062, AF271994, AJ420507, AK000051, AK130738, AK301376, AL136684, AY007093, BAA90909, BAG62917, BC005937, BC006989, BC013217, BC022536, BM806661, CAB66619, CAG33488, CR457207, DA299959, EAW47883, EAW47884, EAW47885, NM_001286371, NM_001286372, NM_016485, NP_001273300, NP_001273301, NP_057569, Q9NP79
ENSG00000009950	0.101684583112434	0.109523271956119	4.1922824923422	0.0261249742010896	0.979157657326615	NA	MLXIPL	51085	MLX interacting protein like	CHREBP, MIO, MLX, MONDOB, WBSCR14, WS-bHLH, bHLHd14, MLXIPL	NM_032951, NM_032952, NM_032953, NM_032954, NM_032994, NP_116569, NP_116570, NP_116571, NP_116572, NR_134541, XM_011516277, XM_011516278, XM_011516279, XM_011516281, XM_017012263, XM_024446784, XP_011514579, XP_011514580, XP_011514581, XP_011514583, XP_016867752, XP_024302552, XR_001744799	AAF68174, AAF68176, AAH12925, AAK20935, AAK20936, AAK20937, AAK20938, AAK20939, ACS13745, ACS13746, ACS13747, ACS13748, AF156603, AF245470, AF245471, AF245472, AF245473, AF245474, AGR34141, AGR34142, AGR34143, AK055029, BC012925, BG772360, EAW69660, EAW69661, EAW69663, EAW69668, NM_032951, NM_032952, NM_032953, NM_032954, NM_032994, NP_116569, NP_116570, NP_116571, NP_116572, NR_134541, Q9NP71, X…
ENSG00000009954	2941.62337523849	-0.214855033309306	0.12154272562513	-1.76773255827729	0.0771056242819134	0.147381610469537	BAZ1B	9031	bromodomain adjacent to zinc finger domain 1B	WBSCR10, WBSCR9, WSTF, BAZ1B	NM_023005, NM_032408, NP_115784, XM_017012773, XP_016868262, XR_001744892	AAC97879, AAD04720, AAD08675, AAH65029, AAI36521, AAP22332, AB032253, AF072810, AF084479, AK123274, BAA89210, BC041561, BC050599, BC065029, BC080544, BC136520, BU632531, DA739467, EAW69679, EAW69680, EAW69681, NM_023005, NM_032408, NP_115784, Q9UIG0, XM_017012773, XP_016868262, XR_001744892
ENSG00000010017	1539.6156550568	-0.492563483278591	0.11974671712695	-4.11337776180032	3.89911547374528e-05	0.000174231565400668	RANBP9	10048	RAN binding protein 9	BPM-L, BPM90, RANBPM, RanBP7, RANBP9	NM_005493, NP_005484, XM_006714945, XM_011514205, XM_017010149, XP_006715008, XP_011512507, XP_016865638	AAC17111, AAH19886, AAH52781, AAH63849, AAK15469, AB008515, AB055311, AF064606, AF306510, AK313334, BAA23216, BAB62525, BAG36138, BC019886, BC052781, BC053374, BC063849, EAW55341, EAW55342, EAW55343, EAW55344, EAW55345, KU921435, NM_005493, NP_005484, Q96S59, XM_006714945, XM_011514205, XM_017010149, XP_006715008, XP_011512507, XP_016865638
ENSG00000010030	300.34210568713	7.62559639578898	0.612744836181262	12.4449786363164	1.48924217870804e-35	6.83470357426934e-34	ETV7	51513	ETS variant 7	TEL-2, TEL2, TELB, ETV7	NM_001207035, NM_001207036, NM_001207037, NM_001207038, NM_001207039, NM_001207040, NM_001207041, NM_016135, NP_001193964, NP_001193965, NP_001193966, NP_001193967, NP_001193968, NP_001193969, NP_001193970, NP_057219, XM_011514659, XP_011512961	AAD33989, AAD43250, AAD43251, AAD43252, AAF25007, AAF28350, AAF44742, AAF44743, AAH35853, AF116508, AF116509, AF116510, AF147782, AF175387, AF218235, AF218365, AF218366, AJ276205, AK026144, AK122796, AK223424, AK301011, AK303829, BAD97144, BAG53734, BAG62628, BAG64776, BC035853, CAC17012, CCW44093, EAX03885, EAX03886, EAX03887, EAX03888, EAX03889, EAX03890, NM_001207035, NM_001207036, NM_00120703…
ENSG00000010072	289.15199119029	-0.308788458979306	0.156867075101972	-1.9684720887323	0.049013744505886	0.100536108256183	SPRTN	83932	SprT-like N-terminal domain	C1orf124, DVC1, PRO4323, spartan, SPRTN	NM_001010984, NM_001261462, NM_032018, NP_001010984, NP_001248391, NP_114407, XM_006711818, XM_011544289, XP_006711881, XP_011542591	AAH15740, AAH68478, AAQ88974, AK027317, AK027613, AL512744, AY358611, BAB55037, BAB55232, BC015740, BC068478, BM480135, BU630543, CAC21670, CCQ43030, CCQ43757, EAW69956, EAW69957, EAW69958, NM_001010984, NM_001261462, NM_032018, NP_001010984, NP_001248391, NP_114407, Q9H040, XM_006711818, XM_011544289, XP_006711881, XP_011542591
ENSG00000010219	41.0599790894019	-2.24161144688228	0.891445593872654	-2.51458020802389	0.0119174190997694	0.0296960456221662	DYRK4	8798	dual specificity tyrosine phosphorylation regulated kinase 4	DYRK4	NM_001282285, NM_001282286, NM_003845, NP_001269214, NP_001269215, NP_003836, NR_104115	AA524246, AAF91393, AAH31244, ADC33153, ADC33154, ADC33155, ADC33156, ADC33157, AF263541, AK292322, AK298979, AK303744, AK308260, AK308702, AK311576, AL561586, BAF85011, BAG61073, BAG64716, BC031244, CAA70488, DB082653, EAW88841, EAW88842, GU139739, GU139740, GU139741, GU139742, GU139743, GU139744, GU139745, GU139746, HY337672, NM_001282285, NM_001282286, NM_003845, NP_001269214, NP_001269215, NP…
ENSG00000010244	1503.80290915271	-0.168283727433387	0.124170273059657	-1.35526582399103	0.175332879484582	0.286995959200304	ZNF207	7756	zinc finger protein 207	BuGZ, hBuGZ, ZNF207	NM_001032293, NM_001098507, NM_003457, NP_001027464, NP_001091977, NP_003448, XM_017025019, XP_016880508, XR_001752611, XR_001752612, XR_001752613, XR_001752614, XR_001752615, XR_001752616, XR_002958059, XR_002958060, XR_002958061, XR_002958062, XR_002958063, XR_934542, XR_934543	AAC78561, AAH02372, AAH08023, AAP36029, AB209215, AF046001, AI308956, AK026215, AK226172, AK291801, AK298950, AK309979, AL834501, BAD92452, BAF84490, BAG61049, BC000962, BC002372, BC008023, BT007365, CAD39159, CN276833, EAW80231, EAW80232, EAW80233, EAW80234, EAW80235, EAW80236, EAW80237, NM_001032293, NM_001098507, NM_003457, NP_001027464, NP_001091977, NP_003448, O43670, XM_017025019, XP_016880…
ENSG00000010256	1500.20625054485	-0.252770149163018	0.139110042396527	-1.81705177288716	0.0692091862739462	0.134611365059093	UQCRC1	7384	ubiquinol-cytochrome c reductase core protein 1	D3S3191, QCR1, UQCR1, UQCRC1	NM_003365, NP_003356, XR_002959579	AA284910, AAA20046, AAH09586, AK129903, AK300694, AK302840, AK313090, BAA05495, BAG35915, BAG62377, BAG64031, BC009586, D26485, EAW64898, L16842, NM_003365, NP_003356, P31930, XR_002959579
ENSG00000010270	698.002514762302	0.359204195975113	0.108733776259981	3.30351992113526	0.000954791853846441	0.00319576730806215	STARD3NL	83930	STARD3 N-terminal like	MENTHO, STARD3NL	NM_032016, NP_114405, XM_005249880, XM_005249881, XM_011515572, XM_017012692, XM_017012693, XM_017012695, XM_017012696, XM_017012697, XM_017012698, XM_024446955, XP_005249937, XP_005249938, XP_011513874, XP_016868181, XP_016868182, XP_016868184, XP_016868185, XP_016868186, XP_016868187, XP_024302723	AAH03074, AAH05959, AAQ89008, AAS07552, AI289220, AJ492267, AK091579, AK315404, AY358645, BAG37796, BC003074, BC005959, CAA59792, CAD37353, CAJ00716, DT218211, EAL23983, EAW94088, EAW94089, EAW94090, NM_032016, NP_114405, O95772, X85793, XM_005249880, XM_005249881, XM_011515572, XM_017012692, XM_017012693, XM_017012695, XM_017012696, XM_017012697, XM_017012698, XM_024446955, XP_005249937, XP_0052…
ENSG00000010278	447.845464008028	-0.438081599048073	0.182151448464366	-2.40504043608402	0.0161706764026167	0.0388426661536954	CD9	928	CD9 molecule	BTCC-1, DRAP-27, MIC3, MRP-1, TSPAN-29, TSPAN29, CD9	NM_001330312, NM_001769, NP_001317241, NP_001760, XM_005253814, XP_005253871	AAA51954, AAA51955, AAA51956, AAA51957, AAA51958, AAA51959, AAA59982, AAA80320, AAC60586, AAH11988, AAQ87878, AAS00483, AAX78197, AB079244, AI003581, AK296332, AK296894, AK298431, AK308700, AK309527, AK311020, AK315219, AL523128, AY423720, AY966455, BAE71132, BAG59021, BAG59453, BAG60652, BC011988, BG291377, BM763066, CAA42708, CCF77003, EAW88812, EAW88813, L34068, M38690, NM_001330312, NM_001769…
ENSG00000010282	0	NA	NA	NA	NA	NA	HHATL	57467	hedgehog acyltransferase like	C3orf3, GUP1, MBOAT3, MSTP002, OACT3, HHATL	NM_020707, NP_065758, NR_027753, XM_006713274, XM_006713275, XM_011533969, XM_011533970, XM_017006935, XM_017006936, XM_017006937, XM_017006938, XP_006713337, XP_006713338, XP_011532271, XP_011532272, XP_016862424, XP_016862425, XP_016862426, XP_016862427, XR_001740219, XR_001740220, XR_001740221, XR_002959565, XR_940482, XR_940483, XR_940484	AAH22529, AAQ13504, AB032999, AB042554, AF109356, BAA86487, BAB17758, BC022529, BI544867, BI596471, EAW64666, EAW64667, EAW64668, NM_020707, NP_065758, NR_027753, Q9HCP6, XM_006713274, XM_006713275, XM_011533969, XM_011533970, XM_017006935, XM_017006936, XM_017006937, XM_017006938, XP_006713337, XP_006713338, XP_011532271, XP_011532272, XP_016862424, XP_016862425, XP_016862426, XP_016862427, XR_0…
ENSG00000010292	2927.86125399479	-1.01150875850538	0.107662173072594	-9.39521031052698	5.71036278708308e-21	1.29483200862437e-19	NCAPD2	9918	non-SMC condensin I complex subunit D2	CAP-D2, CNAP1, hCAP-D2, NCAPD2	NM_014865, NP_055680	AAH16913, AAH28182, AK022511, AK125155, AK128354, AK303310, AL548223, BAA09930, BAC86066, BAG51082, BAG54665, BAG64379, BC016913, BC028182, CN307514, D63880, DQ573571, EAW88788, EAW88789, EAW88790, NM_014865, NP_055680, Q15021
ENSG00000010295	281.133477758008	0.152010141351448	0.211981889595897	0.717090227100181	0.47331842553349	0.610837848668558	IFFO1	25900	intermediate filament family orphan 1	HOM-TES-103, IFFO, IFFO1	NM_001039670, NM_001193457, NM_001193459, NM_001330324, NM_001330325, NM_015438, NM_080730, NM_080731, NP_001034759, NP_001180386, NP_001317253, NP_001317254, NP_542768, NR_036467, XM_006718975, XM_006718976, XM_006718981, XM_011520947, XM_011520948, XM_011520949, XM_011520952, XM_017019169, XM_017019170, XM_017019172, XM_017019173, XP_006719038, XP_006719039, XP_006719044, XP_011519249, XP_01151…	AA251428, AAH02857, AAH04384, AAH63004, AAH71170, AAI03818, AAI03819, AAI10388, AAI13849, AAI14455, AF124432, AI423929, AI969315, AK000710, AK095106, AK298905, AL080214, AL548672, AW075280, BAA91335, BAG52986, BAG61013, BC001790, BC002857, BC004384, BC010431, BC023664, BC063004, BC071170, BC103817, BC103818, BC103819, BC110387, BC113848, BC114454, BE410988, BM147696, BM922290, BX327856, BX648701,…
ENSG00000010310	2.09245042545151	-0.240940713099289	1.39518520384386	-0.172694429696843	0.862891622465815	0.918767728640107	GIPR	2696	gastric inhibitory polypeptide receptor	PGQTL2, GIPR	NM_000164, NM_001308418, NP_000155, NP_001295347, XM_011526709, XM_011526710, XM_011526711, XM_011526713, XM_011526714, XM_011526715, XM_011526716, XM_017026584, XM_017026585, XM_017026586, XM_017026587, XP_011525011, XP_011525012, XP_011525013, XP_011525015, XP_011525016, XP_011525017, XP_011525018, XP_016882073, XP_016882074, XP_016882075, XP_016882076, XR_001753655, XR_935791	AAA84418, AAB35419, AAC97984, AAD22674, AAH93723, AAH95494, AAI01674, AAI43301, BAA08503, BC093723, BC095494, BC101673, BC143300, BC143302, BM129443, BU784011, EAW57371, EAW57372, NM_000164, NM_001308418, NP_000155, NP_001295347, P48546, S79852, U39231, XM_011526709, XM_011526710, XM_011526711, XM_011526713, XM_011526714, XM_011526715, XM_011526716, XM_017026584, XM_017026585, XM_017026586, XM_01…
ENSG00000010318	51.3980045811528	-0.576147151587731	0.208288048175205	-2.76610759299591	0.00567298142429437	0.0155881943955236	PHF7	51533	PHD finger protein 7	HSPC045, HSPC226, NYD-SP6, PHF7	NM_001278221, NM_001321126, NM_001321127, NM_016483, NM_173341, NP_001265150, NP_001308055, NP_001308056, NP_057567, XM_011533826, XM_024453589, XP_011532128, XP_024309357	AAF36146, AAH22002, AAK27308, AEE61171, AF151060, AK223531, AK292221, AL137671, AY014283, BAD97251, BAF84910, BC022002, BG704704, BG722530, BG723964, BQ669125, BU853281, CAB70867, CBH19411, EAW65222, EAW65223, EAW65224, HM005574, NM_001278221, NM_001321126, NM_001321127, NM_016483, NM_173341, NP_001265150, NP_001308055, NP_001308056, NP_057567, Q9BWX1, XM_011533826, XM_024453589, XP_011532128, XP…
ENSG00000010319	4.42386924265277	-0.10273188491751	1.01935754292892	-0.100781012148427	0.919724300197797	0.95596256472122	SEMA3G	56920	semaphorin 3G	sem2, SEMA3G	NM_020163, NP_064548, XM_024453642, XP_024309410	AAH98104, AAH98137, AAH99724, AB029496, AK024425, BAA98132, BAB15715, BC098104, BC098137, BC099724, BQ017460, CAY55992, CN428810, EAW65225, NM_020163, NP_064548, Q9NS98, XM_024453642, XP_024309410
ENSG00000010322	646.742302082799	-0.0153558720223377	0.145757775289063	-0.105351992316598	0.916096508574872	0.953921776362128	NISCH	11188	nischarin	I-1, IR1, IRAS, hIRAS, NISCH	NM_001276293, NM_001276294, NM_007184, NP_001263222, NP_001263223, NP_009115, XM_005264839, XM_006712955, XM_017005643, XP_005264896, XP_006713018, XP_016861132, XR_001739989	AAC33104, AAC33321, AAH38102, AAH54494, AAH56900, AB023192, AF058290, AF082516, AI889216, AK001505, AK027331, AK027428, AK075000, AK097732, AK291398, AK297657, AK302441, AK315001, AL117432, AL137405, AL703940, BAA76819, BAF84087, BAG51306, BAG51321, BAG60023, BAG63739, BC038102, BC050552, BC054494, BC056900, BU177208, CAB55920, DB496030, EAW65228, EAW65229, EAW65230, EAW65231, NM_001276293, NM_00…
ENSG00000010327	0.359106273253243	0.03642104681427	3.3978150749928	0.0107189608646807	0.991447670390119	NA	STAB1	23166	stabilin 1	CLEVER-1, FEEL-1, FELE-1, FEX1, SCARH2, STAB-1, STAB1	NM_015136, NP_055951, XM_005264973, XM_005264974, XM_006713065, XM_017005998, XM_017005999, XM_017006000, XM_017006001, XM_017006002, XM_017006003, XM_017006004, XP_005265030, XP_005265031, XP_006713128, XP_016861487, XP_016861488, XP_016861489, XP_016861490, XP_016861491, XP_016861492, XP_016861493, XR_001740064	AB052956, AB052957, ABG91068, AJ275213, AK091600, AK093774, AK097061, AK310105, BAA13377, BAC15606, BAC15607, BAG52762, BE242606, BI001474, CAB61827, D87433, DQ786774, EAW65232, EAW65233, EAW65234, HQ013242, NM_015136, NP_055951, Q9NY15, XM_005264973, XM_005264974, XM_006713065, XM_017005998, XM_017005999, XM_017006000, XM_017006001, XM_017006002, XM_017006003, XM_017006004, XP_005265030, XP_0052…
ENSG00000010361	125.44065916761	-0.191026297942823	0.24746576465101	-0.771930203000882	0.44015576766586	0.579583710405567	FUZ	80199	fuzzy planar cell polarity protein	CPLANE3, FY, NTD, FUZ	NM_001171937, NM_001352262, NM_025129, NP_001165408, NP_001339191, NP_079405, NR_033269, XM_006723399, XM_011527340, XM_011527341, XM_011527342, XM_011527343, XM_011527345, XM_011527346, XM_011527347, XM_017027319, XM_017027320, XM_017027321, XM_017027322, XM_017027323, XM_024451729, XM_024451730, XP_006723462, XP_011525642, XP_011525643, XP_011525644, XP_011525645, XP_011525647, XP_011525648, XP…	AAH04445, AAH10092, AAH16793, AK026341, AK057964, AK295072, AK315445, BAB15454, BAG37833, BAG58119, BC004445, BC010092, BC016793, BU073247, BU685207, CB152506, EAW52538, EAW52539, EAW52540, EAW52541, EAW52542, EAW52543, NM_001171937, NM_001352262, NM_025129, NP_001165408, NP_001339191, NP_079405, NR_033269, Q9BT04, XM_006723399, XM_011527340, XM_011527341, XM_011527342, XM_011527343, XM_011527345…
ENSG00000010379	1.04211637633982	-0.978678510084431	2.41221252811482	-0.40571819384807	0.684949672560969	0.788168518116911	SLC6A13	6540	solute carrier family 6 member 13	GAT-2, GAT2, GAT3, SLC6A13	NM_001190997, NM_001243392, NM_016615, NP_001177926, NP_001230321, NP_057699, XM_006719008, XM_011521012, XM_011521013, XM_017019842, XM_017019844, XM_017019845, XM_017019846, XM_017019847, XP_006719071, XP_011519314, XP_011519315, XP_016875331, XP_016875333, XP_016875334, XP_016875335, XP_016875336, XR_001748849, XR_002957372	AAF64247, AAH20867, AAH22392, AAP97713, AF462445, AI802118, AK295904, AK296127, AK296209, AK313511, BAG36291, BAG58695, BAG58873, BAG58935, BC020867, BC022392, BM662288, DA374290, DB540466, DQ786244, EAW88972, EAW88973, EAW88974, NM_001190997, NM_001243392, NM_016615, NP_001177926, NP_001230321, NP_057699, Q9NSD5, U76343, XM_006719008, XM_011521012, XM_011521013, XM_017019842, XM_017019844, XM_01…
ENSG00000010438	18.1565575192619	0.109514981672072	1.1601604921372	0.0943964067163914	0.924794270086419	0.958185249221285	PRSS3	5646	serine protease 3	MTG, PRSS4, T9, TRY3, TRY4, PRSS3	NM_001197097, NM_001197098, NM_002771, NM_007343, NP_001184026, NP_001184027, NP_002762, NP_031369, XM_011517965, XP_011516267	AAC13322, AAH30238, AAH69476, AAH69494, AAL14243, AB298285, AB298286, AY052783, BAA08257, BAF80324, BAF80325, BC030238, BC069476, BC069494, CAA33527, CAA50484, CAB58178, D45417, EAW58481, EAW58482, EAW58483, EAW58484, NM_001197097, NM_001197098, NM_002771, NM_007343, NP_001184026, NP_001184027, NP_002762, NP_031369, P35030, X15505, X71345, X72781, XM_011517965, XP_011516267
ENSG00000010539	114.531060017591	0.0984264247664804	0.170029088203138	0.578879918763592	0.56267020090052	0.689434338691402	ZNF200	7752	zinc finger protein 200	ZNF200	NM_001145446, NM_001145447, NM_001145448, NM_003454, NM_198087, NM_198088, NP_001138918, NP_001138919, NP_001138920, NP_003445, NP_932353, NP_932354, XM_005255556, XM_006720941, XM_017023648, XP_005255613, XP_006721004, XP_016879137	AA338573, AAC70008, AAH12909, AAH25293, AAH32575, AAH54005, AB209219, AF060866, AK056010, AK315036, BAD92456, BAG51603, BC012909, BC025293, BC032575, BC054005, BI459882, BI822625, BU177850, CAA05905, CAA74795, CD697565, DA757518, DB031650, EAW85384, EAW85385, EAW85386, EAW85387, EAW85388, EAW85389, NM_001145446, NM_001145447, NM_001145448, NM_003454, NM_198087, NM_198088, NP_001138918, NP_0011389…
ENSG00000010610	85.6797709279093	0.260894280689101	0.215741325822485	1.20929209874128	0.22655064532489	0.35240919303527	CD4	920	CD4 molecule	CD4mut, CD4	NM_000616, NM_001195014, NM_001195015, NM_001195016, NM_001195017, NP_000607, NP_001181943, NP_001181944, NP_001181945, NP_001181946, NR_036545, XM_017020228, XP_016875717	AAA16069, AAA35572, AAB02789, AAB35273, AAB51309, AAH25782, AAV38594, AAV38614, AAY22175, AK300052, AK303968, AK308344, AK310652, AK310677, AK310687, AK310750, AK311495, AK312828, AK315898, AK316461, AK316462, BAF98789, BAG35684, BAG61861, BAG64892, BAH14832, BAH14833, BC025782, BT019791, BT019811, BX378810, CA305950, CAA60883, DA384217, DA463597, DA619688, DA639898, DB123455, EAW88738, EAW88739,…
ENSG00000010626	32.7991374105587	-0.904818106444327	0.395310949248181	-2.28887691617231	0.0220865048338806	0.0509258863177622	LRRC23	10233	leucine rich repeat containing 23	LRPB7, LRRC23	NM_001135217, NM_006992, NM_201650, NP_001128689, NP_008923, NP_964013	AAB51319, AAC51638, AAH29858, AAV97885, AI524335, AK223535, AK292291, AK292367, AY834277, BAD97255, BAF84980, BAF85056, BC011980, BC014450, BC029858, BM714841, BM822373, CA444672, CB140563, DB027456, EAW88712, EAW88713, EAW88714, EAW88715, EAW88716, NM_001135217, NM_006992, NM_201650, NP_001128689, NP_008923, NP_964013, Q53EV4, U72508, U72509, U72510
ENSG00000010671	0.0920176750099554	0.430095749330342	4.19228249233718	0.10259226331157	0.918286583422167	NA	BTK	695	Bruton tyrosine kinase	AGMX1, AT, ATK, BPK, IMD1, PSCTK1, XLA, BTK	NM_000061, NM_001287344, NM_001287345, NP_000052, NP_001274273, NP_001274274	AAA61479, AAB60639, AAB64205, AAF37332, AAF37333, AAF37334, AAF37335, AAF37336, AAF37337, AAF37338, AAF37339, AAF37340, AAF37341, AAF61477, AAI09080, AAI09081, AAZ38824, AF153364, AF153755, AF153756, AF153757, AF153758, AF153759, AF153760, AF153761, AF153762, AF153763, AF153764, AGW32074, AJ888376, AJ888377, AJ888378, AJ888379, AJ888380, AJ888381, AK057105, AK225577, AK309851, AK314382, AM051275,…
ENSG00000010704	416.61338362753	0.416382188198973	0.119800268445354	3.47563652070532	0.000509642519602206	0.001819317902288	HFE	3077	homeostatic iron regulator	HFE1, HH, HLA-H, MVCD7, TFQTL2, HFE	NM_000410, NM_001300749, NM_139002, NM_139003, NM_139004, NM_139005, NM_139006, NM_139007, NM_139008, NM_139009, NM_139010, NM_139011, NP_000401, NP_001287678, NP_620572, NP_620573, NP_620575, NP_620576, NP_620577, NP_620578, NP_620579, NP_620580, XM_011514543, XP_011512845, XR_241893	AAB82083, AAC51823, AAC62646, AAC62647, AAC62648, AAD00449, AAD52104, AAF01222, AAG29342, AAG29571, AAG29572, AAG29575, AAG29577, AAH74721, AAI17202, AAI17204, AAK16502, AAM82608, AAM91950, AAO47091, ACB21042, AEB15974, AEO50365, AEO50366, AEO50367, AEO50368, AEO50369, AEO50370, AEO50371, AEO50372, AEX30801, AEX30802, AEX30803, AEX30804, AEX30805, AEX30806, AEX30807, AEX30808, AEX30809, AEX38002,…
ENSG00000010803	404.4006033507	-1.20185181758071	0.13302777291626	-9.0345932374382	1.64613490628351e-19	3.40956010496218e-18	SCMH1	22955	Scm polycomb group protein homolog 1	Scml3, SCMH1	NM_001031694, NM_001172218, NM_001172219, NM_001172220, NM_001172221, NM_001172222, NM_001350667, NM_001350668, NM_012236, NP_001026864, NP_001165689, NP_001165690, NP_001165691, NP_001165692, NP_001165693, NP_001337596, NP_001337597, NP_036368, NR_135092, XM_006710462, XM_006710464, XM_011541032, XM_011541033, XM_011541034, XM_011541035, XM_011541036, XM_011541039, XM_011541040, XM_011541043, XM…	AA912153, AAF01150, AAF01151, AAH09752, AAH21252, AF149045, AF149046, AK023124, AK299383, AK301497, BAG51159, BAG61370, BAG63008, BC009752, BC021252, BG024566, BX420965, BX640721, CAE45840, CAG33442, CR457161, EAX07181, EAX07182, EAX07183, EAX07184, EAX07185, NM_001031694, NM_001172218, NM_001172219, NM_001172220, NM_001172221, NM_001172222, NM_001350667, NM_001350668, NM_012236, NP_001026864, NP…
ENSG00000010810	980.646367767958	0.471494638400482	0.114131924176645	4.13113720636776	3.60973036606029e-05	0.000162799161451474	FYN	2534	FYN proto-oncogene, Src family tyrosine kinase	SLK, SYN, p59-FYN, FYN	NM_001242779, NM_002037, NM_153047, NM_153048, NP_002028, NP_694592, NP_694593, XM_005266890, XM_005266892, XM_017010650, XM_017010651, XM_017010652, XM_017010653, XM_017010654, XM_017010655, XP_005266947, XP_005266949, XP_016866139, XP_016866140, XP_016866141, XP_016866142, XP_016866143, XP_016866144	AAA36615, AAA52491, AAA52492, AAB33113, AAC08285, AAH32496, AB451293, AB451426, AI187118, AK056699, AY429536, BAG51788, BAG70107, BAG70240, BC032496, BI552534, BP391373, CX781584, CX872011, DA570412, DA815564, DA922886, DA931034, EAW48278, EAW48279, EAW48280, EAW48281, EAW48282, EAW48283, EAW48284, M14333, M14676, NM_001242779, NM_002037, NM_153047, NM_153048, NP_002028, NP_694592, NP_694593, P06…
ENSG00000010818	1355.85368798936	0.826700689142665	0.151198838414676	5.46763915523851	4.56069136022342e-08	3.29298625637684e-07	HIVEP2	3097	human immunodeficiency virus type I enhancer binding protein 2	HIV-EP2, MBP-2, MIBP1, MRD43, SHN2, ZAS2, ZNF40B, HIVEP2	NM_006734, NP_006725, XM_017010805, XM_024446416, XM_024446417, XM_024446418, XM_024446419, XP_016866294, XP_024302184, XP_024302185, XP_024302186, XP_024302187	AA041301, AA465317, AAA36202, AAB88218, AAF81365, ABB16331, AK226163, AK296531, AW197846, BAG59161, BC032679, CAA46596, CR936782, DA216380, DQ231041, EAW47873, M61744, NM_006734, NP_006725, P31629, X65644, XM_017010805, XM_024446416, XM_024446417, XM_024446418, XM_024446419, XP_016866294, XP_024302184, XP_024302185, XP_024302186, XP_024302187
ENSG00000010932	0.0182814563084466	0.109533536040305	4.19228249234722	0.0261274225294342	0.979155704509818	NA	FMO1	2326	flavin containing monooxygenase 1	FMO1	NM_001282692, NM_001282693, NM_001282694, NM_002021, NP_001269621, NP_001269622, NP_001269623, NP_002012, XM_005245037, XM_005245038, XM_006711241, XM_006711242, XP_005245094, XP_005245095, XP_006711304, XP_006711305	AAA52457, AAH47129, AAW56076, AK097039, AK290113, AK296198, AK315100, BAF82802, BAG37562, BAH12280, BC047129, BE465459, CCQ43165, DA537896, DA750161, EAW90892, EAW90893, EAW90894, EAW90895, M64082, NM_001282692, NM_001282693, NM_001282694, NM_002021, NP_001269621, NP_001269622, NP_001269623, NP_002012, Q01740, XM_005245037, XM_005245038, XM_006711241, XM_006711242, XP_005245094, XP_005245095, XP_…
ENSG00000011007	1478.42272202587	0.0688295978360732	0.0883908151775118	0.778696267229185	0.436158655494101	0.575404818101638	ELOA	6924	elongin A	SIII, SIII p110, TCEB3, TCEB3A, ELOA	NM_003198, NP_003189	AAA75492, AAH02883, AAO15305, AF070554, AF116729, AK096079, AK310229, AK313079, AW451236, BAG35905, BC002883, BC019949, BC020448, DB461774, EAW95070, EAW95071, L47345, NM_003198, NP_003189, Q14241
ENSG00000011009	288.458543110695	0.353897527005502	0.224964130880249	1.57312868331835	0.115689024498957	0.206300547878979	LYPLA2	11313	lysophospholipase II	APT-2, APT2, DJ886K2.4, LYPLA2	NM_007260, NP_009191, XM_005245728, XM_017000165, XM_024452796, XM_024452797, XP_005245785, XP_016855654, XP_024308564, XP_024308565	AAC72844, AAH17034, AAH17193, AAP97210, AEE60916, AF090423, AF098668, AK024724, BC017034, BC017193, EAW95077, EAW95078, EAW95079, EAW95080, EAW95081, EAW95082, HM005316, NM_007260, NP_009191, O95372, XM_005245728, XM_017000165, XM_024452796, XM_024452797, XP_005245785, XP_016855654, XP_024308564, XP_024308565
ENSG00000011021	296.158574203212	0.332123720680629	0.121962632171046	2.72315966594459	0.00646607992375965	0.0174807216175717	CLCN6	1185	chloride voltage-gated channel 6	CLC-6, CLCN6	NM_001256959, NM_001286, NM_021735, NM_021736, NM_021737, NP_001243888, NP_001277, NR_046428	AAB69287, AAI17421, AAI17425, AAN40862, AK289999, AK294764, AK307098, BAA05836, BAF82688, BAG57898, BC050457, BC117420, BC117424, BC143844, CAA58292, CAA65255, CAA67835, CAA67836, CAA67837, CAA67838, D28475, DA229615, DA935587, EAW71710, EAW71711, EAW71712, EAW71713, EAW71714, EAW71715, EAW71716, NM_001256959, NM_001286, NM_021735, NM_021736, NM_021737, NP_001243888, NP_001277, NR_046428, P51797,…
ENSG00000011028	8698.72979866184	-0.330382182437876	0.160475423398945	-2.0587712151819	0.0395161603752227	0.0837110441334745	MRC2	9902	mannose receptor C type 2	CD280, CLEC13E, ENDO180, UPARAP, MRC2	NM_006039, NP_006030, XM_011525543, XP_011523845, XR_934628	AAC51365, AAD30280, AAF14192, AAI46648, AAI50213, AAI53885, AB014609, AF107292, AF134838, AI458446, AK093230, AY429551, BAA31684, BAG52674, BC032763, BC146647, BC150212, BC153884, BX111813, EAW94341, EAW94342, NM_006039, NP_006030, Q9UBG0, U58856, XM_011525543, XP_011523845, XR_934628
ENSG00000011083	0.52756317311182	0.545260593336839	3.1281507988243	0.174307643206259	0.861623692787624	NA	SLC6A7	6534	solute carrier family 6 member 7	PROT, SLC6A7	NM_014228, NP_055043, XM_017009767, XM_017009768, XM_017009769, XM_017009770, XM_024446190, XP_016865256, XP_016865257, XP_016865258, XP_016865259, XP_024301958, XR_001742210, XR_001742211, XR_001742212	AAB47007, AAH69631, AAH93785, AAI13426, AK096607, AK308895, AK312309, BAG35234, BC069631, BC093785, BC113425, BM682856, DC321993, EAW61743, EAW61744, NM_014228, NP_055043, Q99884, S80071, XM_017009767, XM_017009768, XM_017009769, XM_017009770, XM_024446190, XP_016865256, XP_016865257, XP_016865258, XP_016865259, XP_024301958, XR_001742210, XR_001742211, XR_001742212
ENSG00000011105	174.923149435298	1.83717456077934	0.304155462107874	6.04024845730948	1.53877097277747e-09	1.36202574677614e-08	TSPAN9	10867	tetraspanin 9	NET-5, NET5, PP1057, TSPAN9	NM_001168320, NM_006675, NP_001161792, NP_006666, XM_011520912, XM_011520913, XP_011519214, XP_011519215, XR_001748559	AAC35859, AAG17210, AAH71881, AAT01541, AF089749, AF217967, AK027366, AK223179, AW025505, AY523992, BAD96899, BAG51307, BC034280, BC071881, CAG46906, CR542109, EAW88867, EAW88868, EAW88869, NM_001168320, NM_006675, NP_001161792, NP_006666, O75954, XM_011520912, XM_011520913, XP_011519214, XP_011519215, XR_001748559
ENSG00000011114	1505.49334871848	-0.743109741097203	0.170365327406798	-4.36186020012632	1.28961266560343e-05	6.3116252460911e-05	BTBD7	55727	BTB domain containing 7	FUP1, BTBD7	NM_001002860, NM_001289133, NM_018167, NP_001002860, NP_001276062, NP_060637, XM_011536939, XM_017021438, XP_011535241, XP_016876927	AAH47071, AAI41851, AB040958, AI452701, AK001510, AK021953, AK074354, AK091287, AK291422, AK303355, AL049394, BAA91730, BAA96049, BAB13946, BAF84111, BAG64416, BC047071, BC141850, BX248762, BX538231, CAD66569, CAD98074, CAH10736, EAW81525, EAW81526, EAW81527, EAW81528, EAW81529, NM_001002860, NM_001289133, NM_018167, NP_001002860, NP_001276062, NP_060637, Q9P203, XM_011536939, XM_017021438, XP_01…
ENSG00000011132	95.0746088079395	0.648012734652017	0.369491577942046	1.75379568395374	0.0794655228928766	0.150886199823727	APBA3	9546	amyloid beta precursor protein binding family A member 3	MGC:15815, X11L2, mint3, APBA3	NM_004886, NP_004877, XM_006722950, XM_006722951, XP_006723013, XP_006723014	AAC17979, AAC72275, AAH86306, AB021638, AB209603, AF029110, BAA74430, BAA83094, BAA83517, BAD92840, BC008338, BC086306, BG938716, BI910038, BM977984, BQ707748, EAW69290, EAW69291, NM_004886, NP_004877, O96018, XM_006722950, XM_006722951, XP_006723013, XP_006723014
ENSG00000011143	92.7220770764883	-0.671207176826478	0.223812706717035	-2.99896814024541	0.00270895632450779	0.00811778258155835	MKS1	54903	Meckel syndrome, type 1	BBS13, JBTS28, MES, MKS, POC12, MKS1	NM_001165927, NM_001321268, NM_001321269, NM_001330397, NM_017777, NP_001159399, NP_001308197, NP_001308198, NP_001317326, NP_060247, XM_005257485, XM_006721965, XM_011524957, XM_011524958, XM_011524959, XM_011524960, XM_017024804, XM_017024805, XP_005257542, XP_006722028, XP_011523259, XP_011523260, XP_011523261, XP_011523262, XP_016880293, XP_016880294, XR_002958042	AAH10061, AAZ94714, AI208274, AK000352, AK301020, AK310815, ALQ34119, ALQ34120, ALQ34121, BAA91105, BAG62637, BC010061, BE327525, CAG33510, CR457229, DQ185029, EAW94476, EAW94477, EAW94478, KU178661, KU178662, KU178663, NM_001165927, NM_001321268, NM_001321269, NM_001330397, NM_017777, NP_001159399, NP_001308197, NP_001308198, NP_001317326, NP_060247, Q9NXB0, XM_005257485, XM_006721965, XM_011524…
ENSG00000011198	804.735966906357	-0.171396324533154	0.122338970533634	-1.40099531478429	0.161215474158798	0.268666262774185	ABHD5	51099	abhydrolase domain containing 5	CDS, CGI58, IECN2, NCIE2, ABHD5	NM_001355186, NM_016006, NP_001342115, NP_057090, XM_011533779, XM_011533780, XP_011532081, XP_011532082, XR_940447	AAD34053, AAH21958, AEB53058, AEB53059, AEB53060, AEB53061, AF007132, AF151816, AIZ00504, AK313811, ALQ34083, ALQ34084, BAG36547, BC021958, BG721387, BU622105, CAD12731, EAW64699, KM659022, KU178625, KU178626, NM_001355186, NM_016006, NP_001342115, NP_057090, Q8WTS1, XM_011533779, XM_011533780, XP_011532081, XP_011532082, XR_940447
ENSG00000011201	10.6869852375518	-0.61374350534746	0.92047802741154	-0.666766057494449	0.504921576794285	0.640459446343608	ANOS1	3730	anosmin 1	ADMLX, HH1, HHA, KAL, KAL1, KALIG-1, KMS, WFDC19, ANOS1	NM_000216, NP_000207, XM_005274501, XP_005274558	AA678961, AAA59202, AAB20108, AAI37427, AAI37428, AH003768, AI582702, AKS36874, BC137426, BC137427, CAA42841, CAA57554, CD642906, CN417843, DA809233, DB214183, EAW98759, KP769542, M97252, NM_000216, NP_000207, P23352, X60299, XM_005274501, XP_005274558
ENSG00000011243	262.038133292005	0.698789377475653	0.207563030628291	3.3666369938829	0.000760907778858687	0.0026052440328271	AKAP8L	26993	A-kinase anchoring protein 8 like	HA95, HAP95, NAKAP, NAKAP95, AKAP8L	NM_001291478, NM_014371, NP_001278407, NP_055186, NR_111971, XM_005259854, XM_011527916, XP_005259911, XP_011526218, XR_001753656, XR_001753658, XR_002958295, XR_002958296, XR_244065, XR_936170	AAF86048, AAH00713, AB015332, AB025905, AB451326, AB451469, AEE61310, AF199414, AJ243467, AK001594, AK094736, AK225046, AK225291, AK295956, AK310990, AL133576, BAA34791, BAA85003, BAG50946, BAG58736, BAG70140, BAG70283, BC000713, BF973758, BI458860, BM726437, BQ006924, BQ185989, BU740636, CAB63723, CAB65092, CD244113, CD672169, DA315789, DB099586, EAW84475, EAW84476, EAW84477, EAW84478, HM005713,…
ENSG00000011258	286.367094962357	0.364161636963424	0.194811892357529	1.86929880181594	0.0615812547425242	0.122114589346636	MBTD1	54799	mbt domain containing 1	SA49P01, MBTD1	NM_017643, NP_060113, XM_005257467, XM_005257468, XM_011524922, XM_011524923, XM_011524924, XM_011524925, XM_011524926, XM_011524928, XM_011524929, XM_011524930, XM_011524931, XM_011524933, XM_011524934, XM_011524935, XM_011524936, XM_017024782, XP_005257524, XP_005257525, XP_011523224, XP_011523225, XP_011523226, XP_011523227, XP_011523228, XP_011523230, XP_011523231, XP_011523232, XP_011523233,…	AAH34364, AAI01737, AK000062, AK124061, AL133577, BAA90919, BAC85763, BC034364, BC101736, BQ022382, BU195532, CCQ43561, CN310792, EAW94560, EAW94561, EAW94562, NM_017643, NP_060113, Q05BQ5, XM_005257467, XM_005257468, XM_011524922, XM_011524923, XM_011524924, XM_011524925, XM_011524926, XM_011524928, XM_011524929, XM_011524930, XM_011524931, XM_011524933, XM_011524934, XM_011524935, XM_011524936,…
ENSG00000011260	503.699978248696	-0.230586582746407	0.122925054816929	-1.87583062777411	0.0606785408999389	0.120681675066798	UTP18	51096	UTP18, small subunit processome component	CGI-48, WDR50, UTP18	NM_016001, NP_057085, XM_006721930, XM_011524870, XP_006721993, XP_011523172	AAD34043, AAG01999, AAH25276, AF151806, AK026355, AK314399, AY007138, BAG37023, BC001535, BC025276, BG723023, BM548967, EAW94559, NM_016001, NP_057085, Q9Y5J1, XM_006721930, XM_011524870, XP_006721993, XP_011523172
ENSG00000011275	713.11169083396	0.0222861732149636	0.117650206477274	0.189427404186226	0.849757847831965	0.910267446728379	RNF216	54476	ring finger protein 216	CAHH, TRIAD3, U7I1, UBCE7IP1, ZIN, RNF216	NM_019011, NM_207111, NM_207116, NP_996994, NP_996999, XM_005249785, XM_011515436, XM_017012363, XM_017012364, XM_024446805, XM_024446806, XM_024446807, XP_005249842, XP_011513738, XP_016867852, XP_016867853, XP_024302573, XP_024302574, XP_024302575	AAF36723, AAH00787, AAH63825, AAL38043, AAO60361, AAO60362, AAO60363, AAP47174, AAP47175, AAS07532, AF228527, AF513717, AF513718, AK000916, AK024787, AK092767, AK123635, AK292396, AK297231, AK297416, AK314332, AY062174, AY177396, AY177397, AY177398, BAA91422, BAF85085, BAG36978, BAG53927, BAG59714, BAG59849, BC000787, BC004947, BC040728, BC063825, BM793093, BM970811, BM997118, BQ018569, BX537406,…
ENSG00000011295	362.234580867142	-0.682027258045027	0.132644308366467	-5.14177552315879	2.72154170019507e-07	1.75343174636125e-06	TTC19	54902	tetratricopeptide repeat domain 19	2010204O13Rik, MC3DN2, TTC19	NM_001271420, NM_017775, NP_001258349, NP_060245, XM_017024801, XM_017024802, XM_024450814, XP_016880290, XP_016880291, XP_024306582	AAH11698, AAH73796, AAI05129, AAI12108, AK000350, AK025958, AK055780, AK056878, AK094819, AK297783, AL832412, AW083291, BAA91103, BAB15296, BAG51574, BAG51820, BAG52935, BAG60127, BC011698, BC073796, BC105128, BC112107, CA417932, EAX04490, EAX04491, NM_001271420, NM_017775, NP_001258349, NP_060245, Q6DKK2, XM_017024801, XM_017024802, XM_024450814, XP_016880290, XP_016880291, XP_024306582
ENSG00000011332	47.3396387382853	-2.12039185023447	0.413105676640139	-5.132807342373	2.85452061771874e-07	1.83381739204453e-06	DPF1	8193	double PHD fingers 1	BAF45b, NEUD4, neuro-d4, DPF1	NM_001135155, NM_001135156, NM_001289978, NM_004647, NP_001128627, NP_001128628, NP_001276907, NP_004638, XM_005259289, XM_005259290, XM_005259292, XM_006723407, XM_006723408, XM_006723409, XM_006723410, XM_011527356, XM_011527357, XM_011527358, XM_024451731, XP_005259346, XP_005259347, XP_005259349, XP_006723470, XP_006723471, XP_006723472, XP_006723473, XP_011525658, XP_011525659, XP_011525660,…	AAC50685, AAH21191, AAI25153, AAI25154, ACU65923, AI857563, AI885717, AK094632, AK127198, AK297581, AK308563, AL529673, AL538568, BAG52900, BAG59970, BC021191, BC125152, BC125153, EAW56760, EAW56761, EAW56762, EAW56763, GQ358728, NM_001135155, NM_001135156, NM_001289978, NM_004647, NP_001128627, NP_001128628, NP_001276907, NP_004638, Q92782, U43843, XM_005259289, XM_005259290, XM_005259292, XM_00…
ENSG00000011347	13.8884010377111	-1.104278785175	0.623950612121968	-1.76981761652498	0.0767575282315753	0.14676474612562	SYT7	9066	synaptotagmin 7	IPCA-7, IPCA7, PCANAP7, SYT-VII, SYTVII, SYT7	NM_001252065, NM_001300773, NM_004200, NP_001238994, NP_001287702, NP_004191, XM_005274383, XM_005274384, XM_005274385, XM_005274387, XM_005274390, XM_006718736, XM_011545335, XM_011545336, XM_011545337, XM_011545338, XM_011545339, XM_011545340, XM_011545341, XM_011545342, XM_011545343, XP_005274440, XP_005274441, XP_005274442, XP_005274444, XP_005274447, XP_006718799, XP_011543637, XP_011543638,…	AAB92667, AAI25171, AF038535, AK294636, AL137559, BAG57815, BC042495, BC125170, BC125171, BE644642, BM675410, BM679451, BQ447018, CA868518, EAW73953, EAW73954, EAW73955, EAW73956, EAW73957, NM_001252065, NM_001300773, NM_004200, NP_001238994, NP_001287702, NP_004191, O43581, XM_005274383, XM_005274384, XM_005274385, XM_005274387, XM_005274390, XM_006718736, XM_011545335, XM_011545336, XM_01154533…
ENSG00000011376	534.162146532234	0.496418505976681	0.134264705093699	3.69731200489545	0.000217894472438521	0.000843687900938637	LARS2	23395	leucyl-tRNA synthetase 2, mitochondrial	HLASA, LEURS, PRLTS4, mtLeuRS, LARS2	NM_015340, NP_056155, XM_005265006, XM_011533554, XM_017006042, XP_005265063, XP_011531856, XP_016861531	AAH25989, AK025465, AK026113, AK308146, BAA04877, BC025989, BI463427, CAC35916, D21851, EAW64740, NM_015340, NP_056155, Q15031, XM_005265006, XM_011533554, XM_017006042, XP_005265063, XP_011531856, XP_016861531
ENSG00000011405	2139.26344684377	-0.0491353219308787	0.21812326488354	-0.225264012791634	0.821773893837854	0.889370121394723	PIK3C2A	5286	phosphatidylinositol-4-phosphate 3-kinase catalytic subunit type 2 alpha	CPK, PI3-K-C2(ALPHA), PI3-K-C2A, PI3K-C2-alpha, PI3K-C2alpha, PIK3C2A	NM_001321378, NM_001321380, NM_002645, NP_001308307, NP_001308309, NP_002636, XM_011520186, XM_017017924, XP_011518488, XP_016873413, XR_001747907	AAI13659, ABY87551, AGC09601, AK294416, AK299474, AK304262, AK309610, AK310248, AL049998, AL832699, BAG57666, BAG61438, BAG65126, BC031681, BC035982, BC040952, BC113658, BG548448, BX642731, BX648778, CAA73797, CAB69383, EAW68447, NM_001321378, NM_001321380, NM_002645, NP_001308307, NP_001308309, NP_002636, O00443, XM_011520186, XM_017017924, XP_011518488, XP_016873413, XR_001747907, Y13367
ENSG00000011422	791.149862401159	1.02954757999199	0.297636794066398	3.45907361091357	0.000542036745150174	0.00192368496338916	PLAUR	5329	plasminogen activator, urokinase receptor	CD87, U-PAR, UPAR, URKR, PLAUR	NM_001005376, NM_001005377, NM_001301037, NM_002659, NP_001005376, NP_001005377, NP_001287966, NP_002650, XM_005258990, XM_011527027, XM_011527028, XM_011527029, XM_011527030, XM_011527031, XM_017026872, XM_017026873, XP_005259047, XP_011525329, XP_011525330, XP_011525331, XP_011525332, XP_011525333, XP_016882361, XP_016882362	A18757, AA337688, AA643630, AAA17978, AAA17979, AAA59862, AAB60333, AAB60690, AAC32739, AAD14289, AAD17387, AAD17388, AAD17389, AAF71751, AAH02788, AAK31795, AAN86351, AAT52166, AAT52167, AAT52168, AF257789, AI801128, AI912302, AK290774, AY029180, BAF83463, BC002788, BY996586, CA495321, CAA01421, CAA35981, CAA52191, CAG33233, CAO02271, CD370232, CF126152, CR456952, EAW57215, EAW57216, EAW57217, E…
ENSG00000011426	8108.77852942851	-1.15854693770895	0.132792122955177	-8.72451552039732	2.67322627934854e-18	5.05273700557825e-17	ANLN	54443	anillin actin binding protein	FSGS8, Scraps, scra, ANLN	NM_001284301, NM_001284302, NM_018685, NP_001271230, NP_001271231, NP_061155, XM_006715746, XM_006715747, XM_017012354, XM_017012355, XM_017012356, XP_006715809, XP_006715810, XP_016867843, XP_016867844, XP_016867845	AAF75796, AAH34692, AAH70066, AF273437, AK001468, AK001472, AK023208, AK094574, AK291254, AK299803, BAA91710, BAA91711, BAB14463, BAF83943, BAG61678, BC034692, BC070066, BE885510, BQ434804, BU630923, CAI56788, CAL40337, CR936650, EAW94067, EAW94068, EAW94069, EAW94070, EAW94071, EAW94072, NM_001284301, NM_001284302, NM_018685, NP_001271230, NP_001271231, NP_061155, Q9NQW6, XM_006715746, XM_006715…
ENSG00000011451	393.999880158274	-0.485782110230622	0.156833285692043	-3.097442663954	0.00195198152290259	0.0060833731135855	WIZ	58525	widely interspaced zinc finger motifs	ZNF803, WIZ	NM_001330395, NM_021241, NP_001317324, NP_067064, XM_005260004, XM_005260005, XM_005260006, XM_005260007, XM_005260008, XM_005260009, XM_005260010, XM_005260011, XM_006722828, XM_011528163, XM_024451629, XP_005260061, XP_005260062, XP_005260063, XP_005260064, XP_005260065, XP_005260066, XP_005260067, XP_005260068, XP_006722891, XP_011526465, XP_024307397	AAC97985, AAD19817, AAD19818, AAH02329, AAH07551, AAH62360, AAH98445, AAI36642, AAI44333, AK027615, AK091183, AK122890, AK131404, AL390184, BAB55234, BAD18551, BAG52301, BAG53783, BC002329, BC007551, BC014220, BC048293, BC062360, BC098445, BC136641, BC144332, CAB99102, CR977049, EAW84480, NM_001330395, NM_021241, NP_001317324, NP_067064, O95785, XM_005260004, XM_005260005, XM_005260006, XM_005260…
ENSG00000011454	1542.46414372298	0.0521669853248641	0.105036358363729	0.496656454369977	0.619431335048082	0.736884094183697	GPR21, RABGAP1	2844, 23637	G protein-coupled receptor 21, RAB GTPase activating protein 1	GPR21, GAPCENA, TBC1D11, RABGAP1	NM_005294, NP_005285, XM_005251933, XP_005251990, NM_012197, NP_036329, XM_011518440, XM_011518441, XM_011518442, XM_011518444, XM_017014567, XM_017014568, XM_017014569, XM_017014570, XM_024447474, XM_024447475, XM_024447476, XM_024447477, XP_011516742, XP_011516743, XP_011516744, XP_011516746, XP_016870056, XP_016870057, XP_016870058, XP_016870059, XP_024303242, XP_024303243, XP_024303244, XP_02…	AAC51303, AAH66885, AAH66886, AAH67532, AAH67533, AAH67534, AFF59479, AK299686, AK313539, BAG36316, BAG61593, BC066885, BC066886, BC067532, BC067533, BC067534, DA792401, DN989991, EAW87559, NM_005294, NP_005285, Q99679, XM_005251933, XP_005251990, AA948302, AAF28917, AAH20609, AAH54492, AB449897, AF088073, AF161357, AJ011679, AK022408, AK131449, AK294531, AL050195, BAD18594, BAH11800, BAH16640, B…
ENSG00000011465	109098.236116339	0.0792205897976347	0.184170038187151	0.430149173977648	0.667087131462538	0.77553870466986	DCN	1634	decorin	CSCD, DSPG2, PG40, PGII, PGS2, SLRR1B, DCN	NM_001920, NM_133503, NM_133504, NM_133505, NM_133506, NM_133507, NP_001911, NP_598010, NP_598011, NP_598012, NP_598013, NP_598014, XM_005268693, XM_006719270, XM_017018917, XP_005268750, XP_006719333, XP_016874406	AAA52301, AAB60901, AAD44713, AAD44714, AAD44715, AAF61437, AAF61438, AAH05322, AAL92176, AAV38603, AF138300, AF138301, AF138302, AF138303, AF138304, AK291309, AL355731, AL517167, ALQ33475, ALQ33476, ALQ33477, ALQ33478, AW444736, BAF83998, BC005322, BG536640, BG538290, BM672011, BT019800, BX094949, BX571756, CAE11881, CAG28604, CAG46744, CD689331, CR407676, CR541946, DA424244, DA424310, DA663155,…
ENSG00000011478	139.151707138027	0.115380009353972	0.19686458132147	0.586088206316619	0.557816241279937	0.684801708445624	QPCTL	54814	glutaminyl-peptide cyclotransferase like	gQC, QPCTL	NM_001163377, NM_017659, NP_001156849, NP_060129, XM_011527048, XM_017026900, XP_011525350, XP_016882389, XR_001753711	AAH11553, AK000091, AK172764, AK222636, BAA90938, BAD18747, BAD96356, BC011553, BP216511, BU927708, EAW57375, EAW57376, NM_001163377, NM_017659, NP_001156849, NP_060129, Q9NXS2, XM_011527048, XM_017026900, XP_011525350, XP_016882389, XR_001753711
ENSG00000011485	616.676488605891	-0.0410471139609405	0.17174305325251	-0.239003052429666	0.811103215830006	0.881699723826891	PPP5C	5536	protein phosphatase 5 catalytic subunit	PP5, PPP5, PPT, PPP5C	NM_001204284, NM_006247, NP_001191213, NP_006238, XM_017026935, XP_016882424	AAB60384, AAD22669, AAH00750, AAH01831, AAH01970, AAP35939, AB209615, AK094241, AK223222, AK293402, AK293475, AK297095, AK312683, BAD92852, BAD96942, BAG35563, BAG56909, BAG59608, BAH11517, BC000750, BC001831, BC001970, BT007275, CAA61595, CAA63089, DA545760, EAW57415, EAW57416, EAW57417, NM_001204284, NM_006247, NP_001191213, NP_006238, P53041, U25174, X89416, X92121, XM_017026935, XP_016882424
ENSG00000011523	397.410525296902	-0.641290535160294	0.167633387803169	-3.82555374895413	0.000130478461336549	0.000529716430468583	CEP68	23177	centrosomal protein 68	KIAA0582, CEP68	NM_001319100, NM_001319101, NM_015147, NP_001306029, NP_001306030, NP_055962, NR_134966, XM_005264219, XM_017003633, XM_024452764, XP_005264276, XP_016859122, XP_024308532, XR_001738676, XR_001738677, XR_939674	AAF03518, AAH02982, AAH04873, AAH30534, AAY14962, AB011154, AK000856, AK093846, AK094069, AK098786, AK299373, AK301173, AK304110, BAA25508, BAG61363, BAG62760, BAG65012, BC002982, BC004873, BC030534, BX648774, CA398160, CAI46022, EAW99926, EAW99927, EAW99928, EAW99929, NM_001319100, NM_001319101, NM_015147, NP_001306029, NP_001306030, NP_055962, NR_134966, Q76N32, XM_005264219, XM_017003633, XM_0…
ENSG00000011566	1450.41699667821	0.385944266097012	0.226336619319478	1.70517818662054	0.0881611969940707	0.164524188959413	MAP4K3	8491	mitogen-activated protein kinase kinase kinase kinase 3	GLK, MAPKKKK3, MEKKK 3, MEKKK3, RAB8IPL1, MAP4K3	NM_001270425, NM_003618, NP_001257354, NP_003609, XM_024453183, XP_024308951, XR_939730	AAF19240, AAH71579, AAN75849, AAN75850, AAY14734, AK021553, AK291467, AK299889, AK314487, AK316144, BAF84156, BAG51037, BAG61735, BAH14515, BC060880, BC071579, DA409370, EAX00346, EAX00347, NM_001270425, NM_003618, NP_001257354, NP_003609, Q8IVH8, XM_024453183, XP_024308951, XR_939730
ENSG00000011590	4.3894715720804	5.49909381839628	1.00099559719317	5.49362438138185	3.9376754561915e-08	2.87411703640644e-07	ZBTB32	27033	zinc finger and BTB domain containing 32	FAXF, FAZF, Rog, TZFP, ZNF538, ZBTB32	NM_001316902, NM_001316903, NM_014383, NP_001303831, NP_001303832, NP_055198, XM_011526718, XM_017026588, XM_017026590, XM_017026591, XM_017026592, XM_024451451, XP_011525020, XP_016882077, XP_016882079, XP_016882080, XP_016882081, XP_024307219, XR_001753659, XR_935793	AAD27708, AAD48448, AAH17700, AF130255, AF165097, ALQ34057, ALQ34058, BC017700, BX095236, HY027719, HY039545, KU178599, KU178600, NM_001316902, NM_001316903, NM_014383, NP_001303831, NP_001303832, NP_055198, Q9Y2Y4, XM_011526718, XM_017026588, XM_017026590, XM_017026591, XM_017026592, XM_024451451, XP_011525020, XP_016882077, XP_016882079, XP_016882080, XP_016882081, XP_024307219, XR_001753659, X…
ENSG00000011600	0	NA	NA	NA	NA	NA	TYROBP	7305	TYRO protein tyrosine kinase binding protein	DAP12, KARAP, PLOSL, TYROBP	NM_001173514, NM_001173515, NM_003332, NM_198125, NP_001166985, NP_001166986, NP_003323, NP_937758, NR_033390	AAD09436, AAD09437, AAH11175, AAL74017, AAP88853, AF019562, AJ010098, AK290385, AY074782, BAF83074, BC011175, BI908458, BP295666, BP302545, BP305672, BQ576278, BT009851, CAB52288, CAG29338, CAG46999, CR450342, CR542202, NM_001173514, NM_001173515, NM_003332, NM_198125, NP_001166985, NP_001166986, NP_003323, NP_937758, NR_033390, O43914
ENSG00000011638	411.985441089008	0.815004380634642	0.15948601916548	5.11019326270227	3.21829427708977e-07	2.05275400320229e-06	TMEM159	57146	transmembrane protein 159	TMEM159	NM_001301769, NM_001301771, NM_001301773, NM_001301774, NM_001301775, NM_020422, NP_001288698, NP_001288700, NP_001288702, NP_001288703, NP_001288704, NP_065155, NR_125971, XM_005255439, XM_006721066, XM_006721067, XM_006721069, XM_017023471, XM_017023472, XM_017023473, XM_017023474, XM_024450356, XM_024450357, XP_005255496, XP_006721129, XP_006721130, XP_006721132, XP_016878960, XP_016878961, XP…	AAB67598, AAH15812, AAO52682, AF070596, AI968069, AK074667, AK293557, AL694739, AW575176, AY212918, BAC11122, BAG57032, BC015812, BI821683, CAF86723, CB128337, CU448562, CX786237, DA893031, DB054887, EAW66854, EAW66855, EAW66856, EAW66857, EAW66858, NM_001301769, NM_001301771, NM_001301773, NM_001301774, NM_001301775, NM_020422, NP_001288698, NP_001288700, NP_001288702, NP_001288703, NP_001288704…
ENSG00000011677	0.312052688424166	0.109494162204761	4.19228249230718	0.0261180305491536	0.979163195669471	NA	GABRA3	2556	gamma-aminobutyric acid type A receptor alpha3 subunit	GABRA3	NM_000808, NP_000799, XM_006724811, XP_006724874	A28102, AAB27279, AAG12455, AAH28629, AK312404, BAG35318, BC028629, CAA01919, DA402645, EAW99423, KJ620007, NM_000808, NP_000799, P34903, S62908, XM_006724811, XP_006724874
ENSG00000012048	1035.15146266787	-0.911609561769517	0.144085189109378	-6.32687903180314	2.50169317340548e-10	2.43465433673252e-09	BRCA1	672	BRCA1, DNA repair associated	BRCAI, BRCC1, BROVCA1, FANCS, IRIS, PNCA4, PPP1R53, PSCP, RNF53, BRCA1	NM_007294, NM_007295, NM_007296, NM_007297, NM_007298, NM_007299, NM_007300, NM_007301, NM_007302, NM_007303, NM_007305, NM_007306, NP_009225, NP_009228, NP_009229, NP_009230, NP_009231, NR_027676	AAA73985, AAB08105, AAB34725, AAB61673, AAC00049, AAC37594, AAF97939, AAH30969, AAH62429, AAH72418, AAH85615, AAI06746, AAI06747, AAI15038, AAM18218, AAM18219, AAM18220, AAM18221, AAM18222, AAM18223, AAM18224, AAM18225, AAM18226, AAN10167, AAN61423, AAN61424, AAN61425, AAN71744, AAP12647, AAP70031, AAQ92977, AAU21563, AAU21564, AAU21565, AAU93634, AAZ05886, AAZ16492, AAZ79406, AAZ79407, AAZ79408,…
ENSG00000012061	488.998993067043	-0.856462322057725	0.149551451462166	-5.72687402017223	1.02298076800335e-08	8.13105888019744e-08	ERCC1	2067	ERCC excision repair 1, endonuclease non-catalytic subunit	COFS4, RAD10, UV20, ERCC1	NM_001166049, NM_001983, NM_202001, NP_001159521, NP_001974, NP_973730, XM_005258634, XM_005258635, XM_005258636, XM_005258637, XM_011526610, XM_017026459, XM_017026460, XM_017026461, XM_017026462, XM_017026463, XM_017026464, XM_017026465, XM_017026466, XP_005258691, XP_005258692, XP_005258693, XP_005258694, XP_011524912, XP_016881948, XP_016881949, XP_016881950, XP_016881951, XP_016881952, XP_01…	AA761510, AAA35810, AAA52394, AAA52395, AAC16253, AAD14434, AAH08930, AAH52813, AAL56574, AAM34796, AAV38609, AB069681, AF001925, AF433652, AK092039, AK314884, BAB62810, BAG37398, BAG52472, BC008930, BC052813, BM011724, BM450988, BM789972, BQ019990, BQ671113, BT019806, BU627436, DB468563, DQ586988, EAW57348, EAW57349, EAW57350, M13194, M28650, NM_001166049, NM_001983, NM_202001, NP_001159521, NP_…
ENSG00000012124	0.521356656032101	0.703334566069782	2.90568254164947	0.242054854922493	0.808737658645268	NA	CD22	933	CD22 molecule	SIGLEC-2, SIGLEC2, CD22	NM_001185099, NM_001185100, NM_001185101, NM_001278417, NM_001771, NM_024916, NP_001172028, NP_001172029, NP_001172030, NP_001265346, NP_001762	AAB06448, AAB06449, AAC18956, AAI09307, ABK41939, AK026467, AK225625, AK225694, AK301177, BAA36564, BAA36565, BAA36566, BAA36567, BAA36568, BAA36569, BAA36570, BAA36571, BAA36572, BAA36573, BAA36574, BAA36575, BAA36576, BAB15489, BAF32756, BAF32757, BAF32758, BAH13422, BC109306, BC109307, BQ054599, CAA36988, CAA42006, CBH30554, CF138699, DA931592, DA989528, DB333800, NM_001185099, NM_001185100, N…
ENSG00000012171	39.5151691914894	-0.560686984144985	0.490921395040115	-1.14211152703819	0.253407664642129	0.383286243100359	SEMA3B	7869	semaphorin 3B	LUCA-1, SEMA5, SEMAA, SemA, semaV, SEMA3B	NM_001005914, NM_001290060, NM_001290061, NM_001290062, NM_001290063, NM_004636, NP_001005914, NP_001276989, NP_001276990, NP_001276991, NP_001276992, NP_004627, NR_110697	AAC02731, AAD09138, AAG17234, AAH09113, AAH13975, AAH24220, AAH44602, AB083186, AB209322, AF217991, AI309508, AK092182, AK098329, AK293678, AK308875, AQN67644, BAB88870, BAC03823, BAD92559, BAG57120, BC009113, BC013975, BC024220, BC044602, BI603095, CAD91051, CAI84572, DC330072, EAW65062, EAW65063, EAW65064, EAW65065, EAW65066, EAW65067, HY146744, HY152168, KX533491, NM_001005914, NM_001290060, N…
ENSG00000012174	1779.34890791318	0.307280371726452	0.153908520005163	1.99651306968675	0.045878104580361	0.0949957477567086	MBTPS2	51360	membrane bound transcription factor peptidase, site 2	BRESEK, IFAP, KFSD, KFSDX, OLMSX, S2P, MBTPS2	NM_015884, NP_056968	AAC51937, AAD08631, AAD08632, AF019612, AK056736, AK292933, AK307143, AK312474, AW204540, AW664372, BAF85622, BC036465, BX489533, DC338559, EAW98982, NM_015884, NP_056968, O43462
ENSG00000012211	65.3154268773425	1.05592917051226	0.233554470962586	4.52112591191377	6.15115853593174e-06	3.18761312993122e-05	PRICKLE3	4007	prickle planar cell polarity protein 3	LMO6, Pk3, PRICKLE3	NM_001307979, NM_006150, NP_001294908, NP_006141	AA524273, AAB92357, AAH02468, AAH16856, AAP36091, AJ011654, AK299407, AK300866, AK303200, AK303308, AK314788, BAG37320, BAH13026, BAH13360, BAH13918, BAH13938, BC002468, BC016856, BM981706, BP227957, BT007423, CAA09726, CAG33492, CR457211, DC407811, EAW50686, EAW50687, EAW50688, NM_001307979, NM_006150, NP_001294908, NP_006141, O43900
ENSG00000012223	0.340734520385315	-0.236534844877494	3.8760631705247	-0.0610245072051996	0.951339691497324	NA	LTF	4057	lactotransferrin	GIG12, HEL110, HLF2, LF, LTF	NM_001199149, NM_001321121, NM_001321122, NM_002343, NP_001186078, NP_001308050, NP_001308051, NP_002334	AAA36159, AAA58656, AAA59479, AAA59511, AAA86665, AAB24877, AAB57795, AAB60324, AAG48753, AAH15822, AAH15823, AAH22347, AAN11304, AAN63998, AAN75578, AAN84790, AAO14686, AAR12276, AAS72878, AAW71443, ABF69105, ACC95966, ACC95967, ACF19793, ACJ13723, AF332168, AHL67504, AK093852, AK290859, AK292813, AK298035, AK303889, AK303995, AK316330, ANC33015, AY137470, AY165046, AY178998, AY360320, AY493417,…
ENSG00000012232	1554.9725727752	-0.00814189589505607	0.0826668900747423	-0.0984904099778602	0.921542886665129	0.956641245456846	EXTL3	2137	exostosin like glycosyltransferase 3	BOTV, EXTL1L, EXTR1, ISDNA, REGR, RPR, EXTL3	NM_001440, NP_001431, NR_073468, NR_073469, XM_011544440, XM_024447094, XM_024447095, XM_024447096, XP_011542742, XP_024302862, XP_024302863, XP_024302864	AAB67602, AAB93670, AAC39598, AAD01877, AAD42041, AAH06363, AAP36017, AB007042, AB011091, AF001690, AF029231, AF083551, AK124619, AK294475, AW105691, BAA24080, BAA25445, BAG57702, BC006363, BI911162, BT007353, CAH18440, CR749646, DA222815, DA757362, EAW63507, EAW63508, EAW63509, NM_001440, NP_001431, NR_073468, NR_073469, O43909, U76188, XM_011544440, XM_024447094, XM_024447095, XM_024447096, XP_…
ENSG00000012504	0.678427469225151	0.750737672137401	2.82177653230558	0.266051426660636	0.79019960302609	NA	NR1H4	9971	nuclear receptor subfamily 1 group H member 4	BAR, FXR, HRR-1, HRR1, PFIC5, RIP14, NR1H4	NM_001206977, NM_001206978, NM_001206979, NM_001206992, NM_001206993, NM_005123, NP_001193906, NP_001193907, NP_001193908, NP_001193921, NP_001193922, NP_005114, NR_135146, XM_006719719, XM_011539040, XM_011539041, XM_011539042, XP_006719782, XP_011537342, XP_011537343, XP_011537344	AAB08107, AAH71778, AAI30574, AAI44185, AAK60271, AAM53550, AAM53551, AB307699, ADZ17382, AF384555, AF478445, AF478446, AK296612, AK296647, AK312959, BAG35798, BAH02290, BAH12398, BAH12409, BC035654, BC071778, BC130573, BC144183, BC144184, BC144187, BX571749, CAE11874, DA011411, DA016827, EAW97638, EAW97639, EAW97640, HQ709175, NM_001206977, NM_001206978, NM_001206979, NM_001206992, NM_001206993,…
ENSG00000012660	3743.92547396044	0.000328365537888126	0.173370086797813	0.00189401495928805	0.998488795609576	0.999010627890394	ELOVL5	60481	ELOVL fatty acid elongase 5	HELO1, SCA38, dJ483K16.1, ELOVL5	NM_001242828, NM_001242830, NM_001242831, NM_001301856, NM_021814, NP_001229757, NP_001229759, NP_001229760, NP_001288785, NP_068586	AAF16688, AAF70631, AAH17270, AAH67123, AAM00193, AB209798, AF052129, AF111849, AF231981, AF338241, AK074748, AK074889, AK125098, AK299674, AK302948, AL136939, BAC11178, BAC11270, BAD93035, BAG54141, BAG61584, BAG64104, BC009838, BC017270, BC067123, BC074503, CAB66873, CAF86084, DB143083, DB225467, DC345924, DQ980601, EAX04413, EAX04414, EAX04415, EAX04416, EAX04417, EAX04418, EAX04419, EAX04420,…
ENSG00000012779	0.0684981246404376	0.109549110589156	4.1922824923382	0.0261311375818227	0.979152741338584	NA	ALOX5	240	arachidonate 5-lipoxygenase	5-LO, 5-LOX, 5LPG, LOG5, ALOX5	NM_000698, NM_001256153, NM_001256154, NM_001320861, NM_001320862, NP_000689, NP_001243082, NP_001243083, NP_001307790, NP_001307791, XM_017016012, XP_016871501, XR_001747075	AAA36183, AAA59522, AAA63212, AAA65450, AAI30333, AAI32678, AAI43986, AB208946, ADR30798, ADR30799, ADR30800, ADR30801, AFH78150, AK225603, AK315223, AW403395, BAD92183, BC034464, BC040450, BC130332, BC132677, BC143985, BC143986, BM153780, BQ003253, EAW86642, EAW86643, HM592258, HM592259, HM592260, HM592261, HY102907, J03571, J03600, JQ728550, NM_000698, NM_001256153, NM_001256154, NM_001320861, …
ENSG00000012822	780.631477102044	0.939370111808094	0.168367342156365	5.5792893073984	2.41503275411145e-08	1.81208588677758e-07	CALCOCO1	57658	calcium binding and coiled-coil domain 1	Cocoa, PP13275, calphoglin, CALCOCO1	NM_001143682, NM_020898, NP_001137154, NP_065949, NR_026554, XM_011538601, XM_011538602, XM_011538603, XM_011538604, XM_017019707, XM_017019708, XM_017019709, XP_011536903, XP_011536904, XP_011536905, XP_011536906, XP_016875196, XP_016875197, XP_016875198	AAH03177, AAO65163, AAQ15251, AAQ88763, AAT68474, AB040969, AF370415, AK027881, AK092788, AK122773, AK222646, AK294424, AK296497, AK309199, AK315578, AL136895, AY211909, AY358397, AY563137, BAA96060, BAB55428, BAG52609, BAG53720, BAG57671, BAG59131, BC003177, BX538208, CAB66829, CAD98068, CAG38598, CD723746, CR533567, DB060684, EAW96727, EAW96728, EAW96729, EAW96730, EAW96731, EAW96732, EAW96733,…
ENSG00000012963	1679.15387965391	-1.19410836329292	0.179939510203463	-6.63616546439806	3.2194842843914e-11	3.44878568306388e-10	UBR7	55148	ubiquitin protein ligase E3 component n-recognin 7 (putative)	C14orf130, UBR7	NM_001100417, NM_175748, NP_786924, NR_038150	AAH15046, AAH17013, AAH51819, AK001345, AK097477, AK315492, BAA91639, BAC05069, BAG37876, BC015046, BC017013, BC051819, BX248249, CAD62577, DA158479, DB047433, EAW81521, EAW81522, EAW81523, NM_001100417, NM_175748, NP_786924, NR_038150, Q8N806
ENSG00000012983	1569.03095445888	-0.53945679640347	0.111307302107674	-4.84655351615315	1.25624712083394e-06	7.30367360793737e-06	MAP4K5	11183	mitogen-activated protein kinase kinase kinase kinase 5	GCKR, KHS, KHS1, MAPKKKK5, MAP4K5	NM_006575, NM_198794, NP_006566, NP_942089, XM_006720013, XM_011536377, XM_011536378, XM_011536379, XM_011536380, XM_024449461, XP_006720076, XP_011534679, XP_011534680, XP_011534681, XP_011534682, XP_024305229	AAB48435, AAH36013, AK124738, AK313612, BAG36375, BAG54086, BC013159, BC036013, CAA80913, CAV30709, CAV30710, CB959746, CB990293, CN343360, EAW65710, EAW65711, EAW65712, EAW65713, NM_006575, NM_198794, NP_006566, NP_942089, Q9Y4K4, U77129, XM_006720013, XM_011536377, XM_011536378, XM_011536379, XM_011536380, XM_024449461, XP_006720076, XP_011534679, XP_011534680, XP_011534681, XP_011534682, XP_02…
ENSG00000013016	838.265485060726	-0.384073508153561	0.190815483302361	-2.01280054168858	0.0441356169198769	0.0919519109142561	EHD3	30845	EH domain containing 3	PAST3, EHD3	NM_014600, NP_055415, XM_011532806, XP_011531108	AAF32285, AAF40471, AF181264, AF214736, AK294222, AK316006, BAG57526, BAH14377, BC033100, DA196836, EAX00480, EAX00481, NM_014600, NP_055415, Q9NZN3, XM_011532806, XP_011531108
ENSG00000013275	521.024674488519	0.0965144713763258	0.144322137079084	0.66874336348996	0.503659200755423	0.639342327301641	PSMC4	5704	proteasome 26S subunit, ATPase 4	MIP224, RPT3, S6, TBP-7, TBP7, PSMC4	NM_006503, NM_153001, NP_006494, NP_694546, XR_002958336	AAC26843, AAC32612, AAC99817, AAD39267, AAH00343, AAH10396, AAH14488, AAP35896, AF020736, AF038965, AK290285, AK310135, AK313183, BAF82974, BAG36000, BC000343, BC010396, BC014488, BC018811, BI828251, BT007232, EAW56928, EAW56929, NM_006503, NM_153001, NP_006494, NP_694546, P43686, U27515, XR_002958336
ENSG00000013288	584.845406582498	0.276571624366609	0.166220942584688	1.66387953326458	0.0961365058503143	0.176773506435245	MAN2B2	23324	mannosidase alpha class 2B member 2	MAN2B2	NM_001292038, NM_015274, NP_001278967, NP_056089, XR_001741189, XR_241647	AA453331, AAH33307, AAH36836, AAH94773, AB023152, AK025803, AK075246, AK301473, AL832232, AL833071, BAA76779, BAG52093, BAH13490, BC033307, BC036836, BC094773, BE243063, BM146210, BM730115, BX350248, CAD89971, CF135581, EAW82389, EAW82390, EAW82391, EAW82392, NM_001292038, NM_015274, NP_001278967, NP_056089, Q9Y2E5, XR_001741189, XR_241647
ENSG00000013293	10.9739915412048	-3.55455823254278	0.95368387934892	-3.72718707898206	0.000193628736417728	0.000756948277927065	SLC7A14	57709	solute carrier family 7 member 14	PPP1R142, SLC7A14	NM_020949, NM_175917, NP_066000	AAH22968, AB046833, AK094547, AK122655, BAB13439, BAG53645, BC022968, DA475001, EAW78510, N64525, NM_020949, NM_175917, NP_066000, Q8TBB6
ENSG00000013297	745.526392658264	-1.18446769550189	0.174409486396823	-6.79130315656654	1.11125131884364e-11	1.24202493109455e-10	CLDN11, LOC101928583	5010, 101928583	claudin 11, uncharacterized LOC101928583	OSP, OTM, CLDN11, LOC101928583	NM_001185056, NM_005602, NP_001171985, NP_005593, NR_135555, NR_135556, NR_135557	AAH13577, AAV38209, AAV38210, AF085871, AJ245901, AJ245902, AK098766, AK294087, AK312923, BAG35768, BAG57428, BC013577, BT019402, BT019403, CAB55487, DA258090, DC328248, EAW78505, EAW78506, EAW78508, EAW78509, NM_001185056, NM_005602, NP_001171985, NP_005593, O75508, BC039437, BC042089, HY157714, NR_135555, NR_135556, NR_135557
ENSG00000013306	857.366061628866	-0.946092279561774	0.21621709674714	-4.37565897329665	1.21066168837444e-05	5.960351684756e-05	SLC25A39	51629	solute carrier family 25 member 39	CGI-69, CGI69, SLC25A39	NM_001143780, NM_001321240, NM_001321241, NM_016016, NP_001137252, NP_001308169, NP_001308170, NP_057100, XM_011524880, XM_011524882, XM_011524883, XM_011524884, XM_017024737, XM_024450796, XM_024450797, XP_011523182, XP_011523184, XP_011523185, XP_011523186, XP_016880226, XP_024306564, XP_024306565, XR_002958018, XR_002958019, XR_002958020, XR_002958021	AAD34064, AAF69618, AAG60687, AAH01398, AAH09330, AAH96819, AB209576, AF119864, AF151827, AF317711, AK026060, AK289357, AK294085, AK295478, AK301139, AL133584, BAB15341, BAD92813, BAF82046, BAG57426, BAG58405, BAG62731, BC001398, BC009330, BC011178, BC096819, BU678976, CAB63728, CB960224, CV573041, EAW51602, EAW51603, EAW51604, EAW51605, EAW51606, EAW51607, NM_001143780, NM_001321240, NM_00132124…
ENSG00000013364	1417.44220107879	0.850582235367224	0.20742270236475	4.10071909038909	4.11868284919438e-05	0.000183066231714938	MVP	9961	major vault protein	LRP, VAULT1, MVP	NM_001293204, NM_001293205, NM_005115, NM_017458, NP_001280133, NP_001280134, NP_005106, NP_059447	AAH15623, AEE61167, AHW56524, AHW56525, AHW56526, AHW56606, AHW56615, AHW56616, AHW56630, AHW56702, AJ291366, AJ291367, AK293302, AK298238, AK301130, AK302052, AK310168, BAG56823, BAG60505, BAG62723, BAG63442, BC008932, BC015623, BM999583, BQ932800, BU151678, CAA56256, CAB55354, CAB55355, CAC35313, CAC35314, CAC35316, DA842337, DA940597, EAW79979, EAW79980, EAW79981, EAW79982, EAW79983, EAW79984,…
ENSG00000013374	3310.33186574268	1.57023172172158	0.0893201738868695	17.5798103988287	3.51750583414555e-69	3.83236550271419e-67	NUB1	51667	negative regulator of ubiquitin like proteins 1	BS4, NUB1L, NYREN18, NUB1	NM_001243351, NM_016118, NP_001230280, NP_057202, XM_005250011, XM_017012304, XM_017012305, XM_017012306, XM_017012307, XM_017012308, XM_017012309, XM_024446797, XM_024446798, XM_024446799, XP_005250068, XP_016867793, XP_016867794, XP_016867795, XP_016867796, XP_016867797, XP_016867798, XP_024302565, XP_024302566, XP_024302567	AAC82474, AAD42865, AAH46354, AAK21001, AAN01355, AAO14547, AAS02030, AF155099, AF300717, AF459743, AK026433, AK293159, AW205479, AY129295, BAH11464, BC034716, BC046354, BG105733, CAD34862, CN258712, DB048887, EAL24511, EAW54000, EAW54001, EAW54002, EAW54003, NM_001243351, NM_016118, NP_001230280, NP_057202, Q9Y5A7, XM_005250011, XM_017012304, XM_017012305, XM_017012306, XM_017012307, XM_01701230…
ENSG00000013375	1747.33570803251	0.182109858554204	0.10620277027396	1.71473736593156	0.0863933895412257	0.161777675024237	PGM3	5238	phosphoglucomutase 3	AGM1, IMD23, PAGM, PGM 3, PGM3	NM_001199917, NM_001199918, NM_001199919, NM_015599, NP_001186846, NP_001186847, NP_001186848, NP_056414, XM_017010935, XM_017010937, XM_024446459, XM_024446460, XP_016866424, XP_016866426, XP_024302227, XP_024302228, XR_001743468, XR_942478, XR_942480	AAC72409, AAD55097, AAH01258, AB032081, AF102265, AF180371, AK001365, AK021676, AK023432, AK023685, AK023709, AK225363, AK301867, AK314512, AL117443, BAB00613, BAB14652, BAG37112, BAG51190, BAG63306, BC001258, CAB55928, DB004046, DB033430, EAW48667, EAW48668, EAW48669, EAW48670, EAW48671, NM_001199917, NM_001199918, NM_001199919, NM_015599, NP_001186846, NP_001186847, NP_001186848, NP_056414, O95…
ENSG00000013441	910.67611591922	0.0720140881975088	0.121681137030225	0.591826226768581	0.55396695891679	0.681950323024426	CLK1	1195	CDC like kinase 1	CLK, CLK/STY, STY, CLK1	NM_001024646, NM_001162407, NM_004071, NP_001155879, NP_004062, NR_027855, NR_027856	AAA61480, AAB59459, AAH28149, AAH31549, AAY14722, AI251890, AK025306, AK289365, AK294295, AK307301, AK316127, BAF82054, BAG57578, BAH14498, BC028149, BC028573, BC031549, BE241788, CAV30732, DA225472, DB164846, EAW70215, EAW70216, EAW70217, EAW70218, EAW70219, L29219, L29222, M59287, NM_001024646, NM_001162407, NM_004071, NP_001155879, NP_004062, NR_027855, NR_027856, P49759
ENSG00000013503	326.665359165518	-0.208003199926412	0.136648403976228	-1.52217804141055	0.127964475631655	0.223634371069634	POLR3B	55703	RNA polymerase III subunit B	C128, HLD8, INMAP, RPC2, POLR3B	NM_001160708, NM_018082, NP_001154180, NP_060552, XM_017019621, XP_016875110	AAH46238, AAM18214, AIJ28481, AK001161, AK001250, AK090636, AK092031, AK122713, AK291635, AY092084, BAA91527, BAA91581, BAF84324, BAG52201, BAG52470, BAG53685, BC017501, BC033542, BC033724, BC046238, BX537447, BX648712, CAD97689, DA236776, DB094040, EAW97780, EAW97781, KJ818092, NM_001160708, NM_018082, NP_001154180, NP_060552, Q9NW08, XM_017019621, XP_016875110
ENSG00000013523	121.352339862736	-0.561240859443981	0.169635936407409	-3.30850214482896	0.000937964663729671	0.00314556167633667	ANGEL1	23357	angel homolog 1	Ccr4e, KIAA0759, ANGEL1	NM_015305, NP_056120, XM_017021115, XP_016876604	AAD44362, AAH28714, AB018302, AF275805, AK025609, AK301069, AK301589, AL137268, BAA34479, BAG62676, BAG63079, BC028714, CAB70667, CCQ43501, DB452865, EAW81261, EAW81262, EAW81263, NM_015305, NP_056120, Q9UNK9, XM_017021115, XP_016876604
ENSG00000013561	1367.10706088085	-0.31818761347555	0.154573041701686	-2.05849357671066	0.0395427772336658	0.0837541896172522	RNF14	9604	ring finger protein 14	ARA54, HFB30, HRIHFB2038, TRIAD2, RNF14	NM_001201365, NM_004290, NM_183398, NM_183399, NM_183400, NM_183401, NP_001188294, NP_004281, NP_899645, NP_899646, NP_899647, NP_899648, XM_005268539, XM_005268540, XM_005268541, XM_005268542, XM_005268543, XM_011537714, XM_017010071, XM_017010072, XM_017010073, XM_017010074, XM_017010075, XM_024446265, XP_005268596, XP_005268597, XP_005268598, XP_005268599, XP_005268600, XP_011536016, XP_016865…	AA418072, AAD21842, AAI26186, AAI44062, AB015333, AB022663, AF060544, AK023698, AK023884, AK057868, AK129515, AK294262, AK295965, AW162926, BAA34792, BAA78677, BAG51217, BAG51234, BAH11715, BAH12231, BC126185, BC144061, BE042895, BX647955, CAE91936, CAG32983, CB997918, CD106708, CR456702, DB456366, DC358984, DC396586, DC402536, EAW61894, EAW61895, EAW61896, EAW61897, NM_001201365, NM_004290, NM_1…
ENSG00000013563	295.3140018102	0.152576182753567	0.123274198153639	1.23769762885344	0.215828198689245	0.338876823741603	DNASE1L1	1774	deoxyribonuclease 1 like 1	DNAS1L1, DNASEX, DNL1L, G4.8, XIB, DNASE1L1	NM_001009932, NM_001009933, NM_001009934, NM_001303620, NM_006730, NP_001009932, NP_001009933, NP_001009934, NP_001290549, NP_006721, XM_005277829, XM_011531122, XM_017029332, XP_005277886, XP_011529424, XP_016884821	AAB00495, AAB00496, AAB17022, AAH01561, AAH28092, AAV38793, AL079680, AW445150, BC001561, BC028092, BE900752, BG468580, BI756240, BT019990, CAA62037, CN346700, EAW72731, EAW72732, EAW72733, EAW72734, EAW72735, L40823, NM_001009932, NM_001009933, NM_001009934, NM_001303620, NM_006730, NP_001009932, NP_001009933, NP_001009934, NP_001290549, NP_006721, P49184, U06846, X87196, X90392, X90393, XM_0052…
ENSG00000013573	146.32958439243	-0.992300553442886	0.194734256184704	-5.09566510219801	3.47518999820042e-07	2.20089892088298e-06	DDX11	1663	DEAD/H-box helicase 11	CHL1, CHLR1, KRG2, WABS, DDX11	NM_001257144, NM_001257145, NM_004399, NM_030653, NM_030655, NM_152438, NP_001244073, NP_001244074, NP_004390, NP_085911, NP_689651, XM_005253331, XM_005253333, XM_006719050, XM_011520592, XM_011520595, XM_011520597, XM_017018918, XM_017018919, XM_017018920, XM_017018921, XM_017018922, XM_017018923, XM_017018924, XM_017018925, XM_017018926, XM_017018927, XM_017018928, XM_017018929, XM_017018930, …	AAA99060, AAB06962, AAB18749, AAB18750, AAB18751, AAH50069, AAH50522, AAI11734, AK021703, AK297607, AK303139, BAG59990, BAG64243, BC001591, BC011264, BC012834, BC047317, BC050069, BC050522, BC111733, BC148224, CAA67895, DQ786287, EAW88576, EAW88577, EAW88578, EAW88579, EAW88580, EAW88581, EAW88582, EAW88583, NM_001257144, NM_001257145, NM_004399, NM_030653, NM_030655, NM_152438, NP_001244073, NP_…
ENSG00000013583	611.654108269742	0.380365681180614	0.13516145544461	2.81415792638079	0.00489051959788957	0.0136736601567532	HEBP1	50865	heme binding protein 1	HBP, HEBP, HEBP1	NM_015987, NP_057071	AA699304, AAD32098, AAF89618, AAH16277, AAP35958, AF117615, AF167473, AK289877, AW452041, BAF82566, BC016277, BI550915, BT007294, CF126276, EAW96295, EAW96296, NM_015987, NP_057071, Q9NRV9
ENSG00000013588	1117.84396814994	2.17005982227692	0.153066232369847	14.1772603184843	1.26697051363046e-45	7.89705667588918e-44	GPRC5A	9052	G protein-coupled receptor class C group 5 member A	GPCR5A, PEIG-1, RAI3, RAIG1, TIG1, GPRC5A	NM_003979, NP_003970	AAC98506, AAH03665, AAM77594, AF095448, AF506289, AI587426, AK001761, AK122672, AK172760, AK291171, BAA91890, BAF83860, BAG53657, BC003665, BE519991, EAW96289, NM_003979, NP_003970, Q8NFJ5
ENSG00000013619	192.877930065128	-1.16588741615916	0.216847106106887	-5.37654127412923	7.59302991924224e-08	5.25861467430311e-07	MAMLD1	10046	mastermind like domain containing 1	CG1, CXorf6, F18, HYSP2, MAMLD1	NM_001177465, NM_001177466, NM_005491, NP_001170936, NP_001170937, NP_005482, XM_006724802, XM_006724803, XM_011531092, XM_011531093, XM_011531095, XM_017029188, XM_017029189, XM_024452317, XM_024452318, XM_024452319, XM_024452320, XP_006724865, XP_006724866, XP_011529394, XP_011529395, XP_011529397, XP_016884677, XP_016884678, XP_024308085, XP_024308086, XP_024308087, XP_024308088	AAC50551, AAI36325, AK094563, AK125184, AK294478, AK297504, AK302612, AK315217, AW594465, BAC86075, BAG37651, BAG57704, BAG59917, BAG63859, BC136324, BU687638, BX537560, DA106253, DA527328, DC320452, DR001800, EAW99376, NM_001177465, NM_001177466, NM_005491, NP_001170936, NP_001170937, NP_005482, Q13495, U46023, XM_006724802, XM_006724803, XM_011531092, XM_011531093, XM_011531095, XM_017029188, X…
ENSG00000013725	0.119065275796807	-0.277968718605339	4.18921162146837	-0.066353467841261	0.947096415796583	NA	CD6	923	CD6 molecule	TP120, CD6	NM_001254750, NM_001254751, NM_006725, NP_001241679, NP_001241680, NP_006716, NR_045638, XM_006718738, XM_006718739, XM_006718740, XM_006718741, XM_011545360, XM_011545362, XP_006718801, XP_006718802, XP_006718803, XP_006718804, XP_011543662, XP_011543664	AAA86417, AAA86418, AAA86419, AAC51161, AAC51162, AAC51163, AAC51164, AAC51165, AAH33755, AAH78669, AAL40085, AAL40086, AAL40087, AAL40088, AAL40089, ABH04237, ABH04238, AI657093, AK126159, AK128419, AK292704, AK312749, BAF85393, BC033755, BC078669, CAA43306, DB147406, DB155411, DQ786329, DQ786330, EAW73917, EAW73918, EAW73919, EAW73920, EAW73921, EAW73922, EAW73923, NM_001254750, NM_001254751, N…
ENSG00000013810	958.498741571263	-0.86997816428914	0.163198099898953	-5.33081062112736	9.77753394388666e-08	6.67152405203794e-07	TACC3	10460	transforming acidic coiled-coil containing protein 3	ERIC-1, ERIC1, TACC3	NM_006342, NP_006333, XM_005247929, XM_005247930, XM_011513386, XM_017007653, XP_005247986, XP_005247987, XP_011511688, XP_016863142	AA682436, AAD25964, AAI06072, AAI11772, AAN76993, AF093543, AF479620, AI684124, AJ243997, AK225631, AK302463, AK304579, AK310660, BAG63753, BAG65367, BC106071, BC111771, CAB53009, DB098941, EAW82574, EAW82575, NM_006342, NP_006333, Q9Y6A5, U38441, XM_005247929, XM_005247930, XM_011513386, XM_017007653, XP_005247986, XP_005247987, XP_011511688, XP_016863142
ENSG00000014123	833.851572940906	-0.326971856857521	0.121218580090387	-2.69737408748488	0.00698887094152832	0.0186904529011018	UFL1	23376	UFM1 specific ligase 1	KIAA0776, Maxer, NLBP, RCAD, UFL1	NM_015323, NP_056138	AAH15377, AAH28608, AAH36379, AB018319, AJ420579, AK295934, AK307651, AK316453, BAA34496, BAG58719, BAH14824, BC015377, BC028608, BC036379, BP337693, EAW48506, EAW48507, EAW48508, NM_015323, NP_056138, O94874
ENSG00000014138	1002.97314865437	0.178162382394975	0.22557410761393	0.789817520634505	0.429634345337321	0.569038333847148	POLA2	23649	DNA polymerase alpha 2, accessory subunit	POLA2	NM_002689, NP_002680, XM_011544877, XM_011544878, XM_011544879, XM_011544881, XM_017017452, XP_011543179, XP_011543180, XP_011543181, XP_011543183, XP_016872941	AAA16459, AAH01347, AAH02990, AK025315, AK094569, AK297842, AK307831, AK309284, BAG52888, BAG60176, BC001347, BC002990, BC018813, BC018814, CAG33018, CR456737, DB045992, EAW74373, L24559, NM_002689, NP_002680, Q14181, XM_011544877, XM_011544878, XM_011544879, XM_011544881, XM_017017452, XP_011543179, XP_011543180, XP_011543181, XP_011543183, XP_016872941
ENSG00000014164	58.749772405681	0.320570755551336	0.302826185409249	1.05859655141152	0.28978355814479	0.425616417171558	ZC3H3	23144	zinc finger CCCH-type containing 3	ZC3HDC3, ZC3H3	NM_015117, NP_055932, XM_006716536, XM_011516943, XM_011516944, XM_017013248, XM_017013249, XP_006716599, XP_011515245, XP_011515246, XP_016868737, XP_016868738, XR_928313	AA806585, AAH38670, BAA09771, BC038670, BM148116, D63484, DQ583219, EAW82249, NM_015117, NP_055932, Q8IXZ2, XM_006716536, XM_011516943, XM_011516944, XM_017013248, XM_017013249, XP_006716599, XP_011515245, XP_011515246, XP_016868737, XP_016868738, XR_928313
ENSG00000014216	1924.46232210248	0.0283037312680888	0.164069062980769	0.172511080113905	0.863035751275341	0.918848184860638	CAPN1	823	calpain 1	CANP, CANP1, CANPL1, SPG76, muCANP, muCL, CAPN1	NM_001198868, NM_001198869, NM_005186, NP_001185797, NP_001185798, NP_005177, NR_040008, XM_006718698, XM_011545292, XP_006718761, XP_011543594	AAH08751, AAH17200, AAH75862, AAT52221, AAV41878, AK022319, AK025380, AK097277, AK301538, AK311001, AK315556, AY550975, BAG37932, BAG63037, BC008751, BC015091, BC017200, BC075862, BE018156, CAA27881, DA788342, DC365116, DC372552, EAW74366, EAW74367, EAW74368, EAW74369, EAW74370, EAW74371, NM_001198868, NM_001198869, NM_005186, NP_001185797, NP_001185798, NP_005177, NR_040008, P07384, X04366, XM_0…
ENSG00000014257	3.20359326530796	-0.633086700818022	1.29763784722351	-0.487876260832408	0.625637490290366	0.742158803875471	ACPP	55	acid phosphatase, prostate	5'-NT, ACP-3, ACP3, ACPP	NM_001099, NM_001134194, NM_001292037, NP_001090, NP_001127666, NP_001278966, XM_011512946, XM_011512947, XP_011511248, XP_011511249	AA578274, AAA60021, AAA60022, AAA69694, AAB60640, AAH07460, AAH08493, AAH16344, AAH17877, AB102888, AK300540, AMN14071, AW136372, BAD89417, BAG62248, BC007460, BC008493, BC016344, BC017877, BQ100881, CAA36422, CAA37673, CAA50514, CAA52913, DC383453, EAW79201, EAW79202, EAW79203, EAW79204, EAW79205, M24902, M34840, NM_001099, NM_001134194, NM_001292037, NP_001090, NP_001127666, NP_001278966, P1530…
ENSG00000014641	2434.02470251141	-0.406168056015957	0.142725060150441	-2.84580756587407	0.00442989563576871	0.0125348461602484	MDH1	4190	malate dehydrogenase 1	HEL-S-32, MDH-s, MDHA, MGC:1375, MOR2, MDH1	NM_001199111, NM_001199112, NM_001316374, NM_005917, NP_001186040, NP_001186041, NP_001303303, NP_005908	AAC16436, AAH01484, AAY14893, ACJ13689, AK295931, AK300719, AK307273, AK312331, BAA09513, BAG35252, BAG62394, BAH12223, BC001484, BI667299, CAG33686, CB266998, CR457405, D55654, EAW99959, EAW99960, EAW99961, EAW99962, EAW99963, EU794635, NM_001199111, NM_001199112, NM_001316374, NM_005917, NP_001186040, NP_001186041, NP_001303303, NP_005908, P40925, U20352
ENSG00000014824	1779.36212027053	-0.412099691073726	0.159870416234519	-2.57771075337168	0.00994572110212393	0.0254696366309121	SLC30A9	10463	solute carrier family 30 member 9	BILAPES, C4orf1, GAC63, HUEL, ZNT9, SLC30A9	NM_006345, NP_006336, XM_017007654, XP_016863143, XR_001741095	AA427879, AAB87763, AAH07732, AAH16949, AAH22981, AAP83846, AAT02479, AAY40966, AF006621, AK225470, AK299917, AK312838, ALQ33984, ALQ33985, AY319413, AY594282, BAG35692, BAG61754, BC000240, BC007732, BC016949, BC022981, BG323207, EAW92996, EAW92997, EAW92998, EAW92999, KU178526, KU178527, NM_006345, NP_006336, Q6PML9, XM_017007654, XP_016863143, XR_001741095
ENSG00000014914	947.978673209072	1.76177307358249	0.117724294544419	14.9652463869107	1.2386432768358e-50	8.97246408263595e-49	MTMR11	10903	myotubularin related protein 11	CRA, MTMR11	NM_001145862, NM_006697, NM_181873, NP_001139334, NP_870988, XM_006711137, XM_011509099, XM_024452577, XM_024452578, XM_024452592, XP_006711200, XP_011507401, XP_024308345, XP_024308346, XP_024308360, XR_002959043, XR_002959062, XR_002959066, XR_002959067, XR_426760	A4FU01, AAB36952, AAB36953, AAH94756, AAI00819, AAI00820, AAI00821, AK097000, AK296094, AK298775, AK304691, AK304820, BAG53406, BAG58848, BAG60917, BAG65462, BAG65568, BC032655, BC064372, BC094756, BC100818, BC100819, BC100820, BC100821, BQ446006, CAI12649, DA492093, DB474756, EAW53588, EAW53589, EAW53590, EAW53591, EAW53592, EAW53593, EAW53594, NM_001145862, NM_006697, NM_181873, NP_001139334, N…
ENSG00000014919	563.781729086796	-0.160883224860867	0.118166255842299	-1.36149887896573	0.173356087567326	0.284455115647083	COX15	1355	COX15, cytochrome c oxidase assembly homolog	CEMCOX2, COX15	NM_001320974, NM_001320975, NM_001320976, NM_004376, NM_078470, NP_001307903, NP_001307904, NP_001307905, NP_004367, NP_510870, XM_006717634, XM_011539298, XP_006717697, XP_011537600	AAD08639, AAD08646, AAH02382, AAH13403, AAH78161, AAP35793, AF026850, AF044323, AI760159, AK291654, AK298864, BAF84343, BAG60984, BC002382, BC013403, BC078161, BT007129, BX413913, BX537557, CAD97781, DB094258, EAW49857, EAW49858, NM_001320974, NM_001320975, NM_001320976, NM_004376, NM_078470, NP_001307903, NP_001307904, NP_001307905, NP_004367, NP_510870, Q7KZN9, XM_006717634, XM_011539298, XP_00…
ENSG00000015133	2.96363078947918	0.998513695961362	1.00147725139546	0.997040816024558	0.318744698522799	0.456502907438713	CCDC88C	440193	coiled-coil domain containing 88C	DAPLE, HKRP2, KIAA1509, SCA40, CCDC88C	NM_001080414, NP_001073883, XM_005267691, XM_011536796, XM_017021335, XM_017021336, XM_017021337, XP_005267748, XP_011535098, XP_016876824, XP_016876825, XP_016876826, XR_429316	AAH28565, AAH32316, AF070587, AK022593, AK302839, AL137353, AL833046, BAB14119, BAG64030, BC028565, BC032316, BX248302, BX283171, CAD62629, CAH10602, CR747498, CR998718, DC402942, DQ590284, DR006516, EAW81451, EG328265, NM_001080414, NP_001073883, Q9P219, XM_005267691, XM_011536796, XM_017021335, XM_017021336, XM_017021337, XP_005267748, XP_011535098, XP_016876824, XP_016876825, XP_016876826, XR_…
ENSG00000015153	293.207372136531	0.721066223366001	0.197024564363676	3.65977829056395	0.000252433562922831	0.000964877973967157	YAF2	10138	YY1 associated factor 2	YAF2	NM_001012424, NM_001190977, NM_001190979, NM_001190980, NM_001320080, NM_005748, NP_001177906, NP_001177908, NP_001177909, NP_001307009, NP_005739, NR_135139, NR_135140, XM_006719185, XM_011537728, XM_011537729, XM_017018670, XM_024448792, XP_006719248, XP_011536030, XP_011536031, XP_016874159, XP_024304560, XR_001748537, XR_001748538, XR_002957279, XR_002957280, XR_245886, XR_944467	AA789222, AAH37777, AI654632, AK127531, AK291355, AK294260, AK296191, BAF84044, BAG57554, BAG58921, BC037777, BX649019, CB963485, CB993159, DA011078, DA491895, EAW57834, EAW57835, EAW57836, EAW57837, EAW57838, EAW57839, EAW57840, HY111766, NM_001012424, NM_001190977, NM_001190979, NM_001190980, NM_001320080, NM_005748, NP_001177906, NP_001177908, NP_001177909, NP_001307009, NP_005739, NR_135139, …
ENSG00000015171	1474.97799324674	-0.71848402751858	0.155812716663689	-4.6112027497048	4.00345822942938e-06	2.13831581237876e-05	ZMYND11	10771	zinc finger MYND-type containing 11	BRAM1, BS69, MRD30, ZMYND11	NM_001202464, NM_001202465, NM_001202466, NM_001202467, NM_001202468, NM_001330057, NM_006624, NM_212479, NP_001189393, NP_001189394, NP_001189395, NP_001189396, NP_001189397, NP_001316986, NP_006615, NP_997644, XM_005252359, XM_005252361, XM_005252362, XM_006717376, XM_017015587, XM_017015588, XM_017015589, XM_017015590, XM_017015592, XM_017015593, XM_017015594, XM_024447783, XP_005252416, XP_00…	AAH12586, AAH34784, AAH91489, AAV33128, ABC72408, ABC72409, ABC72410, ABC72411, AI031881, AI244299, AK294469, AK294781, AK296427, AK296518, AK312570, AY732489, BAG35465, BAH11779, BAH11882, BAH12348, BAH12377, BC012586, BC034784, BC091489, BM541883, BP873033, BU680177, CAA60052, CB241408, CF137216, DA600951, DB236591, DB521520, DC376390, DQ335452, DQ335453, DQ335454, DQ335455, EAW86539, EAW86540,…
ENSG00000015285	0.23995662166204	0.109477523108385	4.1922824922864	0.026114061566657	0.979166361379561	NA	WAS	7454	Wiskott-Aldrich syndrome	IMD2, SCNX, THC, THC1, WASP, WASPA, WAS	NM_000377, NP_000368, XM_011543977, XM_017029786, XP_011542279, XP_016885275	AAA60381, AAA62663, AAC50140, AAD26691, AAH02961, AAH12738, BC002961, BC012738, BI910072, CAJ30264, CF529565, EAW50758, EAW50759, NM_000377, NP_000368, P42768, U12707, U19927, XM_011543977, XM_017029786, XP_011542279, XP_016885275
ENSG00000015413	0.240183501467985	1.22513508346612	4.18385324937622	0.292824583091861	0.769656236878138	NA	DPEP1	1800	dipeptidase 1	MBD1, MDP, RDP, DPEP1	NM_001128141, NM_004413, NP_001121613, NP_004404, XM_005256285, XM_005256286, XM_011522925, XM_017023009, XM_024450173, XP_005256342, XP_005256343, XP_011521227, XP_016878498, XP_024305941	AAB59410, AAC60630, AAH17023, AAP35310, AEE60970, AK309577, BAA02430, BAA02431, BC017023, BM152944, BT006664, CAG33685, CR457404, D13138, EAW66719, EAW66720, HM005370, J05257, NM_001128141, NM_004413, NP_001121613, NP_004404, P16444, XM_005256285, XM_005256286, XM_011522925, XM_017023009, XM_024450173, XP_005256342, XP_005256343, XP_011521227, XP_016878498, XP_024305941
ENSG00000015475	247.888700656572	0.546107157428675	0.156286504349765	3.49426944892505	0.000475360985735425	0.00171061024968862	BID	637	BH3 interacting domain death agonist	FP497, BID	NM_001196, NM_001244567, NM_001244569, NM_001244570, NM_001244572, NM_197966, NM_197967, NP_001187, NP_001231496, NP_001231498, NP_001231499, NP_001231501, NP_932070, NP_932071	AAC34365, AAF89091, AAH09197, AAH22072, AAH33634, AAH36364, AAO32633, AAP50259, AAP97190, AAQ15216, ACA61804, ACD47106, ACD47107, ACD47108, AF042083, AF087891, AF250233, AF370380, AK094795, AK313729, AVP50013, AY005151, BAF79673, BAG36471, BAG52933, BC009197, BC022072, BC033634, BC036364, BM561391, BM842561, BQ068464, CAG17894, CAG28531, CAG30275, CN277529, CR407603, CR456389, D89803, DA007047, D…
ENSG00000015520	0.928953896637299	3.05087999332242	2.0884939099843	1.46080387342156	0.144069272546043	NA	NPC1L1	29881	NPC1 like intracellular cholesterol transporter 1	NPC11L1, SLC65A2, NPC1L1	NM_001101648, NM_001300967, NM_013389, NP_001095118, NP_001287896, NP_037521, XM_011515326, XM_011515328, XP_011513628, XP_011513630, XR_002956423	AAF20396, AAF20397, AAI17179, AAI43757, AAR97886, AAS56939, ACL18055, AF192522, AF192523, AY437865, AY515256, AY927603, BC117178, BC143731, BC143756, EAL23753, EAW61096, EAW61097, EAW61098, FJ481111, NM_001101648, NM_001300967, NM_013389, NP_001095118, NP_001287896, NP_037521, Q9UHC9, XM_011515326, XM_011515328, XP_011513628, XP_011513630, XR_002956423
ENSG00000015532	377.94435486054	0.399221708471646	0.188984564755131	2.11245669184106	0.0346472968371005	0.0751065067800038	XYLT2	64132	xylosyltransferase 2	PXYLT2, SOS, XT-II, XT2, xylT-II, XYLT2	NM_022167, NP_071450, NR_110010, XM_005257572, XP_005257629	AAH52262, AAQ88457, AJ277442, AK299999, AL833210, AY358090, BAG61818, BC017084, BC036069, BC052262, BM726479, BQ018370, CAC16788, EAW94626, EAW94627, NM_022167, NP_071450, NR_110010, Q9H1B5, XM_005257572, XP_005257629
ENSG00000015592	0	NA	NA	NA	NA	NA	STMN4	81551	stathmin 4	RB3, STMN4	NM_001283053, NM_001283054, NM_001283055, NM_030795, NP_001269982, NP_001269983, NP_001269984, NP_110422, XM_005273652, XM_005273655, XP_005273709, XP_005273712, XR_002956647	AAH11520, AAI11002, AI638208, AJ303455, AK225142, AK294023, AK295329, AK297415, AK309207, AL136568, BAH11650, BAH12033, BAH12575, BC011520, BC111001, CAB66503, CAC22254, EAW63562, EAW63563, EAW63564, EAW63565, EAW63566, EAW63567, NM_001283053, NM_001283054, NM_001283055, NM_030795, NP_001269982, NP_001269983, NP_001269984, NP_110422, Q9H169, XM_005273652, XM_005273655, XP_005273709, XP_005273712,…
ENSG00000015676	1310.65581165362	0.0623388280960585	0.094648315413049	0.658636425001432	0.51012926666296	0.645050226698464	NUDCD3	23386	NudC domain containing 3	NudCL, NUDCD3	NM_015332, NP_056147, XM_011515247, XM_017011908, XM_017011909, XM_017011910, XP_011513549, XP_016867397, XP_016867398, XP_016867399	AAH03691, AAH11673, AAH35014, AAQ96892, AB028991, ABY60409, AK024226, AK025555, AK026126, AK124729, AK127163, AK307613, AW138459, BAA83020, BAB14855, BC003691, BC011673, BC017657, BC035014, CN386226, EAL23754, EAW61099, EAW61100, EAW61101, EU350932, NM_015332, NP_056147, Q8IVD9, XM_011515247, XM_017011908, XM_017011909, XM_017011910, XP_011513549, XP_016867397, XP_016867398, XP_016867399
ENSG00000016082	8.95225278398368	0.109520939417273	1.23322571051163	0.0888085112755521	0.929234093401923	0.960483307804024	ISL1	3670	ISL LIM homeobox 1	ISLET1, Isl-1, ISL1	NM_002202, NP_002193, XM_011543380, XP_011541682	AAA81946, AAD14064, AAH31213, AK290742, BAF83431, BC017027, BC031213, BM680522, EAW54861, NM_002202, NP_002193, P61371, S70721, U07559, XM_011543380, XP_011541682
ENSG00000016391	36.0463722355128	-0.170885946406471	0.39022509173404	-0.437916346299278	0.661446925605436	0.770947589226265	CHDH	55349	choline dehydrogenase	CHDH	NM_018397, NP_060867, XM_006713250, XM_006713251, XM_006713252, XM_011533938, XM_011533939, XM_017006797, XM_017006798, XM_017006799, XP_006713313, XP_006713314, XP_006713315, XP_011532240, XP_011532241, XP_016862286, XP_016862287, XP_016862288, XR_001740199, XR_002959545	AAH34502, AJ272267, AK055402, AK297575, BAG59966, BC034502, BE856786, CAB75961, CN285856, EAW65296, EAW65297, NM_018397, NP_060867, Q8NE62, XM_006713250, XM_006713251, XM_006713252, XM_011533938, XM_011533939, XM_017006797, XM_017006798, XM_017006799, XP_006713313, XP_006713314, XP_006713315, XP_011532240, XP_011532241, XP_016862286, XP_016862287, XP_016862288, XR_001740199, XR_002959545
ENSG00000016402	47.2004977913709	-0.256939241335299	0.357578352861048	-0.718553679996238	0.472415961943946	0.609966885635496	IL20RA	53832	interleukin 20 receptor subunit alpha	CRF2-8, IL-20R-alpha, IL-20R1, IL-20RA, IL20RA	NM_001278722, NM_001278723, NM_001278724, NM_014432, NP_001265651, NP_001265652, NP_001265653, NP_055247, XM_006715506, XM_011535904, XM_017010954, XM_017010955, XP_006715569, XP_011534206, XP_016866443, XP_016866444	AAF01320, AAI13575, AAI13603, AAQ89242, AF184971, AJ420490, AK098312, AK297121, AK307072, AK315293, AY358883, BAG37699, BAG59627, BC113574, BC113602, BM713319, CCQ43436, DN998331, EAW47936, EAW47937, EAW47938, HY009306, NM_001278722, NM_001278723, NM_001278724, NM_014432, NP_001265651, NP_001265652, NP_001265653, NP_055247, Q9UHF4, XM_006715506, XM_011535904, XM_017010954, XM_017010955, XP_006715…
ENSG00000016490	0	NA	NA	NA	NA	NA	CLCA1	1179	chloride channel accessory 1	CACC, CACC1, CLCRG1, CaCC-1, GOB5, hCLCA1, hCaCC-1, CLCA1	NM_001285, NP_001276	A8K7I4, AA508854, AAC95428, AAC95429, AAD25487, AF039400, AF127036, AK024970, AK097057, AK291999, AK300858, AK314375, AW361520, AW750670, BAF84688, BAG37002, BAG53415, BAG62508, DA428844, EAW73186, NM_001285, NP_001276
ENSG00000016602	0	NA	NA	NA	NA	NA	CLCA4	22802	chloride channel accessory 4	CaCC, CaCC2, CLCA4	NM_012128, NP_036260, NR_024602, XM_011541015, XP_011539317	AAD48398, AAI13688, AAI13690, AAQ88834, AF127035, AK000072, AK000138, AK293766, AK307785, AK307898, AK314430, AY358470, BAA90969, BAH11591, BC113687, BC113689, CB851641, CCQ43402, DA668017, DA761219, EAW73184, EAW73185, NM_012128, NP_036260, NR_024602, Q14CN2, XM_011541015, XP_011539317
ENSG00000016864	1035.22146967699	-0.573938001433761	0.173834701392018	-3.30163078394492	0.000961245102244993	0.00321398343692244	GLT8D1	55830	glycosyltransferase 8 domain containing 1	AD-017, MSTP139, GLT8D1	NM_001010983, NM_001278280, NM_001278281, NM_018446, NM_152932, NP_001010983, NP_001265209, NP_001265210, NP_060916, NP_690909, XM_024453641, XP_024309409, XR_002959551	AAF67484, AAI19671, AAI19672, AAQ13652, AAQ13655, AAQ88942, AF157318, AF175227, AF176777, AJ271710, AK027517, AK075031, AK311674, AY358579, BAB55170, BAC11363, BC119670, BC119671, BF725274, BG700867, BG831844, BI495741, BI559798, CAC19666, CAD34736, CAE89295, CAH18681, CR749821, EAW65253, EAW65254, EAW65255, EAW65256, NM_001010983, NM_001278280, NM_001278281, NM_018446, NM_152932, NP_001010983, N…
ENSG00000017260	2745.79074082769	0.45690559713314	0.0801578139945457	5.7000755679818	1.19754330958658e-08	9.40249461489696e-08	ATP2C1	27032	ATPase secretory pathway Ca2+ transporting 1	ATP2C1A, BCPM, HHD, PMR1, SPCA1, hSPCA1, ATP2C1	NM_001001485, NM_001001486, NM_001001487, NM_001199179, NM_001199180, NM_001199181, NM_001199182, NM_001199183, NM_001199184, NM_001199185, NM_014382, NP_001001485, NP_001001486, NP_001001487, NP_001186108, NP_001186109, NP_001186110, NP_001186111, NP_001186112, NP_001186113, NP_001186114, NP_055197, XM_005247354, XM_005247355, XM_005247356, XM_005247358, XM_011512686, XM_017006164, XP_005247411,…	AAF26295, AAF26296, AAF27813, AAF35375, AAH28139, AAP30008, AAP30009, AB037768, AB209265, AF181120, AF181121, AF189723, AF225981, AJ010953, AK001684, AK074692, AK296470, AK299945, AK304175, AK304374, AK314342, AL833453, AY268374, AY268375, BAA91835, BAA92585, BAC11142, BAD92502, BAG36984, BAG61775, BAG65057, BAG65212, BAH12365, BC028139, BF669202, BF675663, BQ220831, BU188061, CAA09425, CBG22382,…
ENSG00000017427	43.2435695224385	4.88185017649206	0.608074702513953	8.02837242909318	9.87742473574292e-16	1.57768020123589e-14	IGF1	3479	insulin like growth factor 1	IGF-I, IGFI, MGF, IGF1	NM_000618, NM_001111283, NM_001111284, NM_001111285, NP_000609, NP_001104753, NP_001104754, NP_001104755, XM_017019259, XM_017019261, XM_017019262, XM_017019263, XP_016874748, XP_016874750, XP_016874751, XP_016874752	AAA52538, AAA52539, AAA52543, AAA52787, AAA52788, AAA52789, AAA52790, AAA96152, AAB21519, AAI48267, AAI52322, AAO74829, AAV40833, AB209184, AK312231, AL603526, AL710591, AQY61797, BAD92421, BAG35164, BC148266, BC152321, CA445905, CAA24998, CAA27152, CAA27153, CAA27154, CAA27250, CAA40092, CAA40093, CAA40342, CAG46659, CAY39134, CR541861, EAW97695, EAW97696, EAW97697, EAW97698, M11568, M27544, M29…
ENSG00000017483	823.623236072503	1.17901942988411	0.15764944760371	7.47874126935013	7.50378382422545e-14	1.04313492768097e-12	SLC38A5	92745	solute carrier family 38 member 5	JM24, SN2, SNAT5, pp7194, SLC38A5	NM_033518, NP_277053, XM_005272694, XM_005272695, XM_005272697, XM_005272698, XM_006724569, XM_017029960, XM_017029961, XP_005272751, XP_005272752, XP_005272754, XP_005272755, XP_006724632, XP_016885449, XP_016885450	AAH19246, AAH27721, AAK61856, AAL55865, AF276889, AF318358, AK094788, AW183216, BAG52932, BC019246, BC027721, CAD57229, CAD57230, DA089769, EAW50785, EAW50786, EAW50787, EAW50788, EAW50789, EAW50790, NM_033518, NP_277053, Q8WUX1, XM_005272694, XM_005272695, XM_005272697, XM_005272698, XM_006724569, XM_017029960, XM_017029961, XP_005272751, XP_005272752, XP_005272754, XP_005272755, XP_006724632, X…
ENSG00000017797	2065.74354584674	-0.00595833774601507	0.113826564537739	-0.0523457575146229	0.958253194045306	0.974173194765676	RALBP1	10928	ralA binding protein 1	RIP1, RLIP1, RLIP76, RALBP1	NM_006788, NP_006779	AAB00103, AAH13126, AAT44527, AB209924, AK300845, AY517554, BAD93161, BAG62496, BC013126, BF794440, BQ224100, BQ674032, BX352266, EAX01601, EAX01602, EAX01603, EAX01604, EAX01605, L42542, NM_006788, NP_006779, Q15311
ENSG00000018189	881.9802515976	-0.166471740329487	0.148932502381875	-1.11776635500718	0.263666794554356	0.395102170840089	RUFY3	22902	RUN and FYVE domain containing 3	RIPX, SINGAR1, ZFYVE30, RUFY3	NM_001037442, NM_001130709, NM_001291993, NM_001291994, NM_001345840, NM_014961, NP_001032519, NP_001124181, NP_001278922, NP_001278923, NP_001332769, NP_055776, XM_005265656, XM_005265658, XM_011531750, XM_011531751, XM_011531752, XM_011531753, XM_011531754, XM_011531755, XM_011531756, XM_017007890, XM_017007892, XM_024453936, XP_005265713, XP_005265715, XP_011530052, XP_011530053, XP_011530054,…	AA435606, AA987739, AAF17208, AAH51716, AB020678, AF112221, AK000911, AK021769, AK294421, AK296501, AK302637, BAA74894, BAG50837, BAG57670, BAG59134, BAG63879, BC051716, BC053837, BC071988, BC098433, BE670566, BM920380, BP202281, BU622102, DA015234, DA248021, DA285699, DA293149, DA346780, DA484908, DB051039, DB482497, DB483639, DC299541, DC322301, EAX05629, EAX05630, NM_001037442, NM_001130709, N…
ENSG00000018236	29.9904355918937	-2.65245265167985	0.494865663923812	-5.35994481946562	8.32473754861331e-08	5.72983091366035e-07	CNTN1	1272	contactin 1	F3, GP135, MYPCN, CNTN1	NM_001256063, NM_001256064, NM_001843, NM_175038, NP_001242992, NP_001242993, NP_001834, NP_778203, XM_005268651, XM_006719241, XM_011537926, XM_011537927, XM_017018826, XM_017018827, XM_024448843, XP_005268708, XP_006719304, XP_011536228, XP_011536229, XP_016874315, XP_016874316, XP_024304611, XR_002957288, XR_002957289, XR_002957290, XR_002957291	AAA67920, AAA67921, AAH36569, AI473107, AK289544, AK289698, BAF82233, BAF82387, BC036569, BM717031, BX648591, BY799936, CAA79696, DA215712, DQ442053, DQ442054, EAW57822, EAW57823, EAW57824, NM_001256063, NM_001256064, NM_001843, NM_175038, NP_001242992, NP_001242993, NP_001834, NP_778203, Q12860, U07819, U07820, XM_005268651, XM_006719241, XM_011537926, XM_011537927, XM_017018826, XM_017018827, X…
ENSG00000018280	0.216534706557368	-0.59504795128357	4.17834895127814	-0.142412220286567	0.886754410375031	NA	SLC11A1	6556	solute carrier family 11 member 1	LSH, NRAMP, NRAMP1, SLC11A1	NM_000578, NM_001032220, NP_000569, XM_005246793, XM_005246794, XM_006712709, XM_006712710, XM_006712711, XM_011511684, XM_011511685, XM_017004765, XM_017004766, XM_017004767, XP_005246850, XP_005246851, XP_006712772, XP_006712773, XP_006712774, XP_011509986, XP_011509987, XP_016860254, XP_016860255, XP_016860256, XR_427107, XR_427108	AAA57521, AAA57556, AAA57557, AAG15403, AAG15405, AAH71165, AAQ21581, AB209650, AK294707, AK298667, AK303398, AK307954, AK310914, AK311405, ALB26645, ALB26646, BAA07370, BAA08907, BAA08908, BAA09782, BAD92887, BAG57862, BAG60835, BAG64454, BC033754, BC037550, BC041787, BC071165, CA307182, CAA57541, CAD39201, D38171, D50402, D50403, DB284801, EAW70611, EAW70612, EAW70613, EAW70614, L32185, NM_0005…
ENSG00000018408	3293.41683331153	-0.512633339267895	0.180290633183333	-2.8433720056139	0.00446389347501275	0.0126150646264542	WWTR1	25937	WW domain containing transcription regulator 1	TAZ, WWTR1	NM_001168278, NM_001168280, NM_001348362, NM_015472, NP_001161750, NP_001161752, NP_001335291, NP_056287, XM_017006122, XP_016861611	AAH14052, AJ299431, AK022036, AK025216, AK127620, AK130514, AL050107, AL833852, BAB13957, BC014052, BQ003163, CAB43275, CAC17722, CAD38711, CAE90288, DA338432, DA760311, DA854089, EAW78868, EAW78869, NM_001168278, NM_001168280, NM_001348362, NM_015472, NP_001161750, NP_001161752, NP_001335291, NP_056287, Q9GZV5, XM_017006122, XP_016861611
ENSG00000018510	933.544754285628	-0.250194489093966	0.127616192174358	-1.96052307180685	0.0499346840076043	0.102164076394795	AGPS	8540	alkylglycerone phosphate synthase	ADAP-S, ADAS, ADHAPS, ADPS, ALDHPSY, RCDP3, AGPS	NM_003659, NP_003650, XM_011512041, XM_011512042, XM_011512043, XP_011510343, XP_011510344, XP_011510345, XR_001739007	AA832354, AAI41821, AAT11152, AAX93112, AAY14986, AAY24300, AK296239, AK309714, AK314259, AK316240, AL359559, AY544121, BAG36924, BAH12290, BAH14611, BC141820, BQ007087, CAA70591, CR749699, DC402978, EAX11057, EAX11058, NM_003659, NP_003650, O00116, XM_011512041, XM_011512042, XM_011512043, XP_011510343, XP_011510344, XP_011510345, XR_001739007, Y09443
ENSG00000018610	170.878000871284	0.111234752694236	0.157576001302639	0.705911761782805	0.480243012676203	0.617294567132685	CXorf56	63932	chromosome X open reading frame 56	CXorf56	NM_001170569, NM_001170570, NM_022101, NP_001164040, NP_001164041, NP_071384	AAB96348, AK096297, AK298877, BAG53251, BAG60994, BC023506, BQ223940, DA590933, DA921725, DB033119, EAW89864, EAW89865, EAW89866, EAW89867, NM_001170569, NM_001170570, NM_022101, NP_001164040, NP_001164041, NP_071384, Q9H5V9
ENSG00000018625	0.0841320703270894	0.109497342609372	4.19228249233847	0.0261187891821417	0.979162590574347	NA	ATP1A2	477	ATPase Na+/K+ transporting subunit alpha 2	FHM2, MHP2, ATP1A2	NM_000702, NP_000693	AAA35575, AAA51797, AAA51799, AAH52271, AAX55909, AB018321, AK091617, AK124581, AK126573, AK295048, AK295729, AK299460, AK308773, AK314296, AL831991, AL831997, ALQ33385, ALQ33386, AY946014, BAA34498, BAG36951, BAG52393, BAG54055, BAG54347, BAG58098, BAG58570, BAG61427, BC013680, BC047533, BC052271, CAA68793, DA221602, EAW52739, EAW52740, EAW52741, EAW52742, EB386326, KU177927, KU177928, M16795, N…
ENSG00000018699	521.221491522732	0.193855330184301	0.0994956857474476	1.94837925612543	0.0513696000508049	0.104593396629492	TTC27	55622	tetratricopeptide repeat domain 27	TTC27	NM_001193509, NM_017735, NP_001180438, NP_060205, XM_005264416, XM_011532958, XP_005264473, XP_011531260, XR_002959314	AAH01248, AAH63791, AK000279, AK000665, AK027570, AK225295, AK299196, BAA91048, BAA91315, BAB55206, BAG61239, BC001248, BC063791, BI546117, CCQ43566, EAX00441, EAX00442, NM_001193509, NM_017735, NP_001180438, NP_060205, Q6P3X3, XM_005264416, XM_011532958, XP_005264473, XP_011531260, XR_002959314
ENSG00000018869	20.3019872679974	0.296214469892385	0.401256105564539	0.738217975463906	0.460382001315893	0.598755745306122	ZNF582	147948	zinc finger protein 582	ZNF582	NM_001320371, NM_144690, NP_001307300, NP_653291, XR_430188	AAH11796, AAI01009, AAI01010, AAI01011, AAI01012, AK055489, AK299036, AK316028, AW080639, BAB70931, BAG61111, BAH14399, BC011796, BC056238, BC101008, BC101009, BC101010, BC101011, BX104812, DA929494, EAW72445, EAW72446, EAW72447, EAW72448, NM_001320371, NM_144690, NP_001307300, NP_653291, Q96NG8, XR_430188
ENSG00000019102	0.0375590543721669	0.109513578346697	4.19228249234616	0.0261226619500561	0.97915950160659	NA	VSIG2	23584	V-set and immunoglobulin domain containing 2	2210413P10Rik, CTH, CTXL, VSIG2	NM_001329920, NM_014312, NP_001316849, NP_055127	AAD17522, AAH07313, AAQ89256, AK000460, AY358897, BAA91179, BC007313, BC012567, EAW67595, EAW67596, EAW67597, NM_001329920, NM_014312, NP_001316849, NP_055127, Q96IQ7
ENSG00000019144	1289.91128939902	0.438587408475852	0.194239485271238	2.25797246045727	0.0239473764382441	0.054736276931419	PHLDB1	23187	pleckstrin homology like domain family B member 1	LL5A, PHLDB1	NM_001144758, NM_001144759, NM_015157, NP_001138230, NP_001138231, NP_055972, XM_005271468, XM_005271469, XM_005271470, XM_005271471, XM_005271472, XM_005271473, XM_005271474, XM_005271475, XM_005277680, XM_006718796, XM_006718797, XM_006718798, XM_006718799, XM_006718800, XM_006718801, XM_006718802, XM_006718803, XM_011542703, XM_011542704, XM_011542705, XM_011542706, XM_011542707, XM_011542708,…	AAH13031, AAH14510, AAH98586, AB014538, AB094090, AB177859, ACA06041, ACA06042, ACA06043, AI917888, AK021690, AK027510, AK074070, AK074747, AK074918, AK125783, AK294550, AK295819, AK296345, AL080230, AL832373, BAA31613, BAB55164, BAB84896, BAC11292, BAC76044, BAC86289, BAD66837, BAG51996, BAG58636, BAG59029, BAH11805, BC013031, BC014510, BC098586, BX489377, BX648176, CAH18649, CR749783, EAW67400,…
ENSG00000019169	0.653492773074185	0.00609798146367504	4.15167129235654	0.00146880160645227	0.998828066296713	NA	MARCO	8685	macrophage receptor with collagenous structure	SCARA2, SR-A6, MARCO	NM_006770, NP_006761, XM_011512082, XM_011512083, XM_017005171, XP_011510384, XP_011510385, XP_016860660	AAC08800, AAD41064, AAH16004, AAX88875, AF035819, AK297030, AK301407, AK313139, AQN67651, AX429246, BAG35958, BAG59558, BAG62941, BC016004, CAD36112, CB529479, EAW95207, KX533498, NM_006770, NP_006761, Q9UEW3, XM_011512082, XM_011512083, XM_017005171, XP_011510384, XP_011510385, XP_016860660
ENSG00000019186	19.7425762177435	4.39327665057086	0.692217401242744	6.34667178646993	2.20022837356625e-10	2.15220879081469e-09	CYP24A1	1591	cytochrome P450 family 24 subfamily A member 1	CP24, CYP24, HCAI, HCINF1, P450-CC24, CYP24A1	NM_000782, NM_001128915, NP_000773, NP_001122387, XM_005260304, XM_017027691, XM_017027692, XM_017027693, XP_005260361, XP_016883180, XP_016883181, XP_016883182	AAA62379, AAB03776, AAB29308, AAI09084, AAI09085, AAW50795, AI400154, AW022349, AY858838, BC109083, BC109084, BI491491, BM928702, BU662901, CN311231, EAW75573, L13286, N29030, NM_000782, NM_001128915, NP_000773, NP_001122387, Q07973, S67623, XM_005260304, XM_017027691, XM_017027692, XM_017027693, XP_005260361, XP_016883180, XP_016883181, XP_016883182
ENSG00000019485	55.4848696233244	1.14229790812229	0.270265283247652	4.22658024884228	2.37269678150263e-05	0.000111176606884324	PRDM11	56981	PR/SET domain 11	PFM8, PRDM11	NM_001256695, NM_001256696, NM_001359633, NP_001243624, NP_001243625, NP_001346562, XM_011520222, XM_011520223, XM_011520224, XM_011520225, XM_011520226, XM_011520227, XM_011520228, XP_011518524, XP_011518525, XP_011518526, XP_011518527, XP_011518528, XP_011518529, XP_011518530	AA468074, AAF87244, AF275818, AK024304, AK094792, AK097878, AW665411, AY726563, BAC04425, BAC05192, CCQ43630, DR731303, EAW68047, EAW68048, EAW68049, NM_001256695, NM_001256696, NM_001359633, NP_001243624, NP_001243625, NP_001346562, Q9NQV5, XM_011520222, XM_011520223, XM_011520224, XM_011520225, XM_011520226, XM_011520227, XM_011520228, XP_011518524, XP_011518525, XP_011518526, XP_011518527, XP_…
ENSG00000019505	796.08513245083	1.60247022166964	0.122089709965511	13.1253503847484	2.3569010665114e-39	1.21014678897775e-37	SYT13	57586	synaptotagmin 13	SYT13	NM_001247987, NM_020826, NP_001234916, NP_065877	AAH93830, AAH93832, AB037848, AJ303362, AK291009, AK308841, AL512743, BAA92665, BAF83698, BC093830, BC093832, BP251101, CAC21669, CAC33884, EAW68043, EAW68044, NM_001247987, NM_020826, NP_001234916, NP_065877, Q7L8C5, W45345
ENSG00000019549	1685.11480302209	-0.473911518150521	0.191389018253912	-2.47616881299736	0.0132800769836639	0.0326723538935342	SNAI2	6591	snail family transcriptional repressor 2	SLUG, SLUGH, SLUGH1, SNAIL2, WS2D, SNAI2	NM_003068, NP_003059	AA410443, AAB58705, AAC34288, AAD55240, AAH14890, AAH15895, AK223368, AK312661, BAD97088, BAG35543, BC014890, BC015895, BG706203, DA522147, EAW86700, NM_003068, NP_003059, O43623, U97060
ENSG00000019582	63.1617441056108	8.22916229578775	0.747563413537002	11.0079789176045	3.49761805604065e-28	1.22380103313318e-26	CD74	972	CD74 molecule	DHLAG, HLADG, II, Ia-GAMMA, CD74	NM_001025158, NM_001025159, NM_004355, NP_001020329, NP_001020330, NP_004346, XM_017010089, XM_017010090, XP_016865578, XP_016865579, XR_002956198	AAA35996, AAA36033, AAA36304, AAA58655, AAH18726, AAH24272, AAO49820, AAV38312, AK292076, AK297889, AK300669, AK308929, BAF84765, BAG60210, BAG62354, BC018726, BC024272, BF796148, BT019505, CAA25192, CAA25193, CAA27046, CAA27047, DC354760, EAW61727, EAW61728, EAW61729, EAW61730, EAW61731, K01144, M28588, M28589, M28590, NM_001025158, NM_001025159, NM_004355, NP_001020329, NP_001020330, NP_004346,…
ENSG00000019991	99.7088517956376	2.04063661054042	0.392523862323216	5.1987581046986	2.00624403725882e-07	1.31406042733653e-06	HGF	3082	hepatocyte growth factor	DFNB39, F-TCF, HGFB, HPTA, SF, HGF	NM_000601, NM_001010931, NM_001010932, NM_001010933, NM_001010934, NP_000592, NP_001010931, NP_001010932, NP_001010933, NP_001010934, XM_006715956, XM_011516115, XM_017012097, XM_017012098, XP_006716019, XP_011514417, XP_016867586, XP_016867587	AAA35980, AAA52648, AAA52649, AAA52650, AAA64239, AAA64297, AAC50539, AAC71655, AAG53459, AAH22308, AAH63485, AAI05798, AAI30285, AAI30287, AAO61091, AB208900, ACX45437, ACX45438, AK291674, AK313694, AV701693, BAA14348, BAD92137, BAF84363, BC022308, BC063485, BC105797, BC130284, BC130286, BM153501, BM971901, BU533235, BX495370, CAA34387, CAA40802, CAD38058, EAL24189, EAW76992, EAW76993, FJ830861,…
ENSG00000019995	1560.76735985991	0.369919323462295	0.161551345849493	2.28979413026323	0.0220332535912062	0.050855603061618	ZRANB1	54764	zinc finger RANBP2-type containing 1	TRABID, ZRANB1	NM_017580, NP_060050, XM_006717907, XM_011539887, XM_017016358, XP_006717970, XP_011538189, XP_016871847	AJ252060, AK302810, AK307386, AL832925, BAG64010, BC048281, CAB64449, CAH10620, EAW49252, EAW49253, NM_017580, NP_060050, Q9UGI0, XM_006717907, XM_011539887, XM_017016358, XP_006717970, XP_011538189, XP_016871847
ENSG00000020129	330.85136867145	-0.268711911609453	0.19531696520414	-1.37577353471883	0.168891757477718	0.278665161531507	NCDN	23154	neurochondrin	NCDN	NM_001014839, NM_001014841, NM_014284, NP_001014839, NP_001014841, NP_055099	AAD05029, AAH24592, AB011179, AB018739, AB018740, AK293658, AK295979, AL536768, AW207151, BAA25533, BAA77830, BAA77831, BAA85384, BAA85385, BAG57106, BAG58754, BC024592, BI545092, EAX07410, EAX07411, EAX07412, NM_001014839, NM_001014841, NM_014284, NP_001014839, NP_001014841, NP_055099, Q9UBB6
ENSG00000020181	1349.77297687938	-0.921799225967204	0.201470012736675	-4.57536689180645	4.75386139970462e-06	2.50320222465389e-05	ADGRA2	25960	adhesion G protein-coupled receptor A2	GPR124, TEM5, ADGRA2	NM_032777, NP_116166, XM_011544481, XM_011544482, XM_011544483, XP_011542783, XP_011542784, XP_011542785	AAI46775, AAL11992, AAM09084, AAO27354, AB040964, AF378755, AI346793, AK027296, AK074099, AL110244, AL137610, AL832524, AL832959, AND76657, AY090637, AY181242, BAA96055, BAB55022, BAB84925, BC146774, CAB53694, CAD38629, CAH56283, DA569569, EAW63354, EAW63355, EAW63356, EAW63357, EAW63358, EAW63359, KU257672, NM_032777, NP_116166, Q96PE1, XM_011544481, XM_011544482, XM_011544483, XP_011542783, XP_…
ENSG00000020256	249.757948281851	0.232644290852218	0.126519143849798	1.83880702772072	0.0659435742297072	0.129254035140018	ZFP64	55734	ZFP64 zinc finger protein	ZNF338, ZFP64	NM_001319146, NM_018197, NM_022088, NM_199426, NM_199427, NP_001306075, NP_060667, NP_071371, NP_955458, NP_955459, XM_005260449, XM_006723822, XM_011528900, XM_017027945, XM_017027946, XM_017027947, XM_017027948, XM_017027949, XP_005260506, XP_006723885, XP_011527202, XP_016883434, XP_016883435, XP_016883436, XP_016883437, XP_016883438	AAH12759, AAH41622, AAP88762, AK001596, AK001744, AK022690, AK024671, AK090547, AK222712, BAA91777, BAA91876, BAB14182, BAD96432, BAG52182, BC012759, BC021087, BC031524, BC041622, BT009760, CAE90589, DA731353, EAW75590, EAW75591, EAW75592, EAW75593, NM_001319146, NM_018197, NM_022088, NM_199426, NM_199427, NP_001306075, NP_060667, NP_071371, NP_955458, NP_955459, Q9NPA5, Q9NTW7, XM_005260449, XM_…
ENSG00000020426	531.219104119299	-0.0462254010392066	0.182906576842221	-0.252726839227228	0.80047930628762	0.874050613832021	MNAT1	4331	MNAT1, CDK activating kinase assembly factor	CAP35, MAT1, RNF66, TFB3, MNAT1	NM_001177963, NM_002431, NP_001171434, NP_002422, XM_005267687, XM_005267688, XM_017021332, XM_017021333, XM_017021334, XM_024449599, XP_005267744, XP_005267745, XP_016876821, XP_016876822, XP_016876823, XP_024305367	AA053721, AAB05248, AAH00820, AAN47195, AK308701, ALQ33649, ALQ33650, BC000820, BU620200, CAA61112, CAA63356, CAG29332, CD701743, CR450336, EAW80787, EAW80788, EAW80789, EAW80790, EAW80791, KU178191, KU178192, NM_001177963, NM_002431, NP_001171434, NP_002422, P51948, U61835, X87843, X92669, XM_005267687, XM_005267688, XM_017021332, XM_017021333, XM_017021334, XM_024449599, XP_005267744, XP_005267…
ENSG00000020577	1705.03066687542	-0.0121901910354762	0.0931657369926585	-0.130844143233009	0.895898601901794	0.942637630362253	SAMD4A	23034	sterile alpha motif domain containing 4A	SAMD4, SMAUG, SMAUG1, SMG, SMGA, SAMD4A	NM_001161576, NM_001161577, NM_015589, NP_001155048, NP_001155049, NP_056404, XM_024449514, XM_024449515, XM_024449516, XM_024449517, XM_024449518, XM_024449519, XP_024305282, XP_024305283, XP_024305284, XP_024305285, XP_024305286, XP_024305287	AAH21726, AAH57838, AAI21174, AAI21175, AAP97302, AB028976, AF429970, AK024652, AK025923, AK074716, AL117523, AW129053, BAA83005, BC011489, BC021060, BC021726, BC057838, BC121173, BC121174, BI825501, BX648198, CAB55976, DA393986, EAW80644, EAW80645, EAW80646, NM_001161576, NM_001161577, NM_015589, NP_001155048, NP_001155049, NP_056404, Q9UPU9, XM_024449514, XM_024449515, XM_024449516, XM_02444951…
ENSG00000020633	125.992719978293	4.09384577845984	0.354915834007779	11.5346946689623	8.8199552066448e-31	3.42597738331151e-29	RUNX3	864	runt related transcription factor 3	AML2, CBFA3, PEBP2aC, RUNX3	NM_001031680, NM_001320672, NM_004350, NP_001026850, NP_001307601, NP_004341, XM_005246024, XM_011542351, XP_005246081, XP_011540653	AAA86465, AAB80759, AAH13362, AF022726, AI375031, AJ001432, AK091829, AK300056, AK301044, AK310945, BAG61865, BAG62657, BC013362, CAA56093, CAA84541, CAB42882, CAH05600, CAR95149, CAR95150, CBX47510, CBX47511, DA935726, EAW95147, EAW95148, EAW95149, EF491807, EF491822, NM_001031680, NM_001320672, NM_004350, NP_001026850, NP_001307601, NP_004341, Q13761, X79550, XM_005246024, XM_011542351, XP_0052…
ENSG00000020922	602.275065813442	-0.60715545202149	0.1373197297566	-4.42147281455969	9.80303996972254e-06	4.90554662562554e-05	MRE11	4361	MRE11 homolog, double strand break repair nuclease	ATLD, HNGS1, MRE11A, MRE11B, MRE11	NM_001330347, NM_005590, NM_005591, NP_001317276, NP_005581, NP_005582, XM_005274008, XM_006718842, XM_011542837, XM_017017772, XP_005274065, XP_006718905, XP_011541139, XP_016873261, XR_947828	AAC36249, AAC78721, AAD10197, AAH05241, AAH17823, AAH63458, AAK18790, AAP35376, AAS79320, AF022778, AF073362, AK095388, AK308318, ALQ33657, ALQ33658, BAG53039, BC005241, BC017823, BC063458, BF574168, BT006730, CCQ43331, DA647697, EAW66930, EAW66931, EAW66932, EAW66933, EAW66934, KU178199, KU178200, NM_001330347, NM_005590, NM_005591, NP_001317276, NP_005581, NP_005582, P49959, U37359, XM_00527400…
ENSG00000021300	0.684852763766416	-1.12277129789581	2.14382863374893	-0.523722502918719	0.600471561782696	NA	PLEKHB1	58473	pleckstrin homology domain containing B1	KPL1, PHR1, PHRET1, PLEKHB1	NM_001130033, NM_001130034, NM_001130035, NM_001130036, NM_021200, NP_001123505, NP_001123506, NP_001123507, NP_001123508, NP_067023, XM_011545192, XM_011545193, XP_011543494, XP_011543495	AAF16675, AAF16684, AAF18572, AAF18932, AAF21786, AAG13807, AAH08075, AB209716, AF081583, AF093249, AF100612, AF101054, AK054725, AK289620, AK289909, AK290109, AK296033, AK301299, AK311158, AK314748, AL712105, BAD92953, BAF82309, BAF82598, BAF82798, BAG37288, BAG51417, BAH12242, BAH13452, BC008075, CK819503, DC305763, EAW74900, EAW74901, EAW74902, EAW74903, EAW74904, EAW74905, EAW74906, EB387039,…
ENSG00000021355	932.391448520801	1.8884025650415	0.137188719408847	13.7649988510624	4.13890830575634e-43	2.38049400023351e-41	SERPINB1	1992	serpin family B member 1	EI, ELANH2, HEL-S-27, HEL57, LEI, M/NEI, MNEI, PI-2, PI2, SERPINB1	NM_030666, NP_109591, NR_073111, NR_073112, XM_011514333, XM_011514334, XM_011514335, XP_011512635, XP_011512636, XP_011512637	AAC31394, AAH09015, AAP35574, ACJ13678, ACV87207, AK223370, AK291327, AK298044, AK304641, AK309765, AK312973, AW451326, BAD97090, BAF84016, BAG60342, BAG65420, BC009015, BI521531, BM785367, BM823453, BT006928, BU942473, EAW55089, EAW55090, EU794624, GQ472232, M93056, NM_030666, NP_109591, NR_073111, NR_073112, P30740, XM_011514333, XM_011514334, XM_011514335, XP_011512635, XP_011512636, XP_011512…
ENSG00000021461	0	NA	NA	NA	NA	NA	CYP3A43	64816	cytochrome P450 family 3 subfamily A member 43	CYP3A43	NM_001278921, NM_022820, NM_057095, NM_057096, NP_001265850, NP_073731, NP_476436, NP_476437, NR_103868, NR_103869, XM_017012544, XM_017012545, XM_024446877, XP_016868033, XP_016868034, XP_024302645	AA417369, AAG32291, AAG33009, AAG33010, AAG33011, AAG33012, AAG33013, AAG33014, AAI00982, AAI00983, AAK00325, AAK38841, AAQ92351, AAQ92352, AAQ92353, AAQ92354, AAS07394, AAS07395, AF280108, AF280109, AF280110, AF280111, AF280112, AF280113, AF319634, AF337813, AY390423, AY390424, AY390425, AY390426, BC100981, BC100982, EAW76630, EAW76631, EAW76632, EAW76633, EAW76634, NM_001278921, NM_022820, NM_0…
ENSG00000021488	2.01294616623134	1.12422514794298	1.46520725458108	0.767280631752268	0.442914681438498	0.582300008320227	SLC7A9	11136	solute carrier family 7 member 9	BAT1, CSNU3, SLC7A9	NM_001126335, NM_001243036, NM_014270, NP_001119807, NP_001229965, NP_055085, XM_006722992, XM_011526402, XM_017026230, XM_024451334, XP_006723055, XP_011524704, XP_016881719, XP_024307102	AAD55898, AAH17962, AAN40878, AB033548, AF141289, AJ249199, AK026446, AK223147, AK313708, AL365340, AL365341, AY170373, BAB16840, BAD96867, BAG36453, BC017962, BC029802, BP276659, CAB54003, CAC33284, CK300669, NM_001126335, NM_001243036, NM_014270, NP_001119807, NP_001229965, NP_055085, P82251, XM_006722992, XM_011526402, XM_017026230, XM_024451334, XP_006723055, XP_011524704, XP_016881719, XP_02…
ENSG00000021574	653.276975351098	-0.173315694504543	0.191781583199916	-0.903713962585639	0.366147093449623	0.503771786377659	SPAST	6683	spastin	ADPSP, FSP2, SPG4, SPAST	NM_014946, NM_199436, NP_055761, NP_955468, XM_005264516, XM_011533067, XM_017004777, XM_017004778, XP_005264573, XP_011531369, XP_016860266, XP_016860267	AA830062, AAI50261, AB029006, ADP91574, ADP91575, ADP91576, ADP91577, ADP91578, ADP91579, ADP91580, ADP91581, ADP91582, ADP91583, ADP91584, ADP91585, ADP91586, ADP91587, ADP91588, ADP91589, ADP91590, ADP91591, ADP91592, ADP91593, ADP91594, ADP91595, ADP91596, ADP91597, ADP91598, ADP91599, ADP91600, ADP91601, ADP91602, ADP91603, ADP91604, ADP91605, ADP91606, ADP91607, ADP91608, ADP91609, ADP91610,…
ENSG00000021645	3.55882397791366	-1.37716740508879	1.1524768881509	-1.19496314351119	0.232101430427809	0.359096088939732	NRXN3	9369	neurexin 3	C14orf60, NRXN3	NM_001105250, NM_001272020, NM_001330195, NM_004796, NM_138970, NP_001098720, NP_001258949, NP_001317124, NP_004787, NP_620426, NR_073546, NR_073547, XM_005268218, XM_006720322, XM_011537363, XM_011537364, XM_011537365, XM_011537366, XM_011537367, XM_011537368, XM_011537369, XM_011537370, XM_011537371, XM_011537372, XM_011537373, XM_017021790, XM_017021791, XM_017021792, XM_017021793, XM_01702179…	AAC68909, AAD13621, AAD41968, AAF09143, AAF15058, AAF21147, AAF28465, AAF61277, AAF87841, AAF99808, AAH59368, AAH68469, AAI42650, AAI50195, AAI52458, AB018286, AJ316284, AJ493127, AK056530, AK096247, AK126795, AK310235, AL833739, BAA34463, BAG51739, BAG53239, BC059368, BC068469, BC142649, BC150194, BC152457, CAC87720, CAD37989, CAH56254, DA083962, DA124460, DA128446, DA213090, DA243312, EAW81312,…
ENSG00000021762	260.557383380088	0.303564223032337	0.216735462978207	1.40062091759696	0.161327462435765	0.268792468076536	OSBPL5	114879	oxysterol binding protein like 5	OBPH1, ORP5, OSBPL5	NM_001144063, NM_020896, NM_145638, NP_001137535, NP_065947, NP_663613, XM_011519873, XM_017017163, XM_017017164, XP_011518175, XP_016872652, XP_016872653	AAG53417, AAH17505, AAH32646, AAH39579, AAK98617, AAL40666, AB074006, AF331964, AF392453, AF410430, AK055617, AK056510, AK124919, AK293000, AK297475, AK301003, AK303205, AK309411, AL136918, BAB85686, BAF85689, BAG51544, BAG51735, BAG54112, BAG59896, BAG62622, BAG64295, BC017505, BC032646, BC039579, CAB66852, DC400863, EAX02542, EAX02543, NM_001144063, NM_020896, NM_145638, NP_001137535, NP_065947…
ENSG00000021776	1391.46144623704	0.0579801349453895	0.108416688382467	0.534789761709471	0.592795243533171	0.714585684859947	AQR	9716	aquarius intron-binding spliceosomal factor	IBP160, fSAP164, AQR	NM_014691, NP_055506	AAH36913, AAH70379, AAI08263, AAI27112, AAI27113, AB011132, ABQ66265, AK001173, AK291615, AK315815, AL703893, BAA25486, BAF84304, BAF98706, BC027452, BC036913, BC070379, BC108262, BC127111, BC127112, BX647820, BX648611, EAW92319, EAW92320, EAW92321, EF553519, NM_014691, NP_055506, O60306
ENSG00000021826	531.483384473587	0.391827538385014	0.123501117339911	3.17266391450201	0.0015104726689896	0.00483560540781883	CPS1	1373	carbamoyl-phosphate synthase 1	CPSASE1, PHN, CPS1	NM_001122633, NM_001122634, NM_001875, NP_001116105, NP_001116106, NP_001866	AAD38072, AAH20695, AAH58010, AAI40944, AAN77181, AAO31763, AAP84318, AAY14960, AB180933, AB180934, AB180935, AB180936, AB180937, AB180938, AB208800, AF154830, AK289749, AK302778, AK316425, AL704546, AV645723, AY317138, BAA14328, BAD74204, BAD74205, BAD74206, BAD74207, BAD74208, BAD74209, BAD92037, BAF82438, BAH13804, BAH14796, BC020695, BC058010, BC140943, BJ995129, BP244862, BX537776, BX640601,…
ENSG00000021852	1.01456864225775	-0.509806289957547	2.0199381253459	-0.252387082337112	0.800741883837473	0.874194866420039	C8B	732	complement C8 beta chain	C82, C8B	NM_000066, NM_001278543, NM_001278544, NP_000057, NP_001265472, NP_001265473, XM_017002235, XP_016857724, XR_001737397	AAA51862, AAH20701, AAI30576, AK292740, AK298425, AK298444, AK313382, AK316209, BAF85429, BAG36180, BAH12786, BAH12791, BAH14580, BC020701, BC130575, CAA27981, CD364465, EAX06641, EAX06642, EAX06643, M16973, NM_000066, NM_001278543, NM_001278544, NP_000057, NP_001265472, NP_001265473, P07358, X04393, XM_017002235, XP_016857724, XR_001737397
ENSG00000022267	2374.75225872085	-1.82496597807951	0.175686997357042	-10.3875984309226	2.82373537688128e-25	8.52272022197885e-24	FHL1	2273	four and a half LIM domains 1	FCMSU, FHL-1, FHL1A, FHL1B, FLH1A, KYOT, RBMX1A, RBMX1B, SLIM, SLIM-1, SLIM1, SLIMMER, XMPMA, FHL1	NM_001159699, NM_001159700, NM_001159701, NM_001159702, NM_001159703, NM_001159704, NM_001167819, NM_001330659, NM_001449, NP_001153171, NP_001153172, NP_001153173, NP_001153174, NP_001153175, NP_001153176, NP_001161291, NP_001317588, NP_001440, NR_027621, XM_006724743, XM_006724744, XM_006724745, XM_006724746, XM_006724747, XM_017029357, XM_024452353, XM_024452354, XM_024452355, XP_006724806, XP…	AAC35421, AAC50795, AAC52021, AAC72390, AAC72886, AAD21579, AAF32351, AAH10998, AAH88369, AF063002, AF098518, AF220153, AK091702, AK094024, AK122708, AK223299, AK289411, AK297124, AK299379, AK299381, AK299450, AK300966, AK301642, AK304680, BAD97019, BAF82100, BAG52401, BAG53680, BAH12503, BAH13019, BAH13020, BAH13036, BAH13384, BAH13529, BAH14237, BC010998, BC088369, BE965488, BM995585, CAG33255,…
ENSG00000022277	645.35669862599	-0.137500226878328	0.216361599234455	-0.635511233808777	0.52509504238318	0.657952189151659	RTF2	51507	replication termination factor 2	C20orf43, CDAO5, HSPC164, RTFDC1, SHUJUN-3, RTF2	NM_001283035, NM_001283036, NM_001283037, NM_016407, NP_001269964, NP_001269965, NP_001269966, NP_057491, XM_017027872, XP_016883361	AA814039, AAF17212, AAF29128, AAF29133, AAH02769, AAH03359, AAK14929, AAP73812, AF117231, AF161513, AF161518, AF212244, AI352436, AK000481, AK000586, AK026118, AK225135, AK293662, AK302029, AK314563, AY320413, BAA91193, BAG37146, BAG57109, BAG63427, BC001536, BC002769, BC003359, BG468509, BP307634, BU537939, CR983692, DC397043, NM_001283035, NM_001283036, NM_001283037, NM_016407, NP_001269964, NP…
ENSG00000022355	0	NA	NA	NA	NA	NA	GABRA1	2554	gamma-aminobutyric acid type A receptor alpha1 subunit	ECA4, EIEE19, EJM, EJM5, GABRA1	NM_000806, NM_001127643, NM_001127644, NM_001127645, NM_001127646, NM_001127647, NM_001127648, NP_000797, NP_001121115, NP_001121116, NP_001121117, NP_001121120	AAH30696, AK223447, AK289792, AK295160, AV720972, AW148652, BAD97167, BAF82481, BAG58174, BC030696, BM927274, CAA31925, CAA32874, DA075784, DA228536, DA232066, DB485936, DB487114, DC307259, DC325179, DC334834, EAW61537, EAW61538, EAW61539, NM_000806, NM_001127643, NM_001127644, NM_001127645, NM_001127646, NM_001127647, NM_001127648, NP_000797, NP_001121115, NP_001121116, NP_001121117, NP_00112112…
ENSG00000022556	0.306786101371287	0.109537951014004	4.19228249229511	0.0261284756490815	0.979154864528675	NA	NLRP2	55655	NLR family pyrin domain containing 2	CLR19.9, NALP2, NBS1, PAN1, PYPAF2, NLRP2	NM_001174081, NM_001174082, NM_001174083, NM_001348003, NM_017852, NP_001167552, NP_001167553, NP_001167554, NP_001334932, NP_060322, NR_145325	AAG15253, AAG23171, AAG30289, AAH01039, AAH03592, AAH39269, AAL69962, AB209300, AF269288, AF298547, AF310106, AF464764, AK000517, AK000784, AK025952, AK223253, AK223269, AK292681, AK302989, BAA91223, BAA91377, BAB15293, BAD92537, BAD96973, BAD96989, BAF85370, BAG64129, BC001039, BC003592, BC039269, DA739916, DA856893, DB046128, DB066882, EAW72317, EAW72318, EAW72319, EAW72320, NM_001174081, NM_00…
ENSG00000022567	98.4111779138173	0.571117837234565	0.216386678726767	2.63933917094647	0.00830678272648159	0.0217717964634422	SLC45A4	57210	solute carrier family 45 member 4	SLC45A4	NM_001080431, NM_001286646, NM_001286648, NP_001073900, NP_001273575, NP_001273577, XM_011517169, XM_011517170, XM_011517171, XM_011517172, XM_011517173, XM_011517174, XM_011517176, XM_011517177, XM_011517178, XM_011517179, XM_017013648, XM_017013649, XM_017013650, XP_011515471, XP_011515472, XP_011515473, XP_011515474, XP_011515475, XP_011515476, XP_011515478, XP_011515479, XP_011515480, XP_0115…	AAH33223, AAH90891, AAI57841, AB032952, AI769055, AK128212, AL137490, AL713711, BAA86440, BAC87328, BC007262, BC033223, BC090891, BC157840, BC171836, CX166285, EAW92222, EAW92224, NM_001080431, NM_001286646, NM_001286648, NP_001073900, NP_001273575, NP_001273577, Q5BKX6, XM_011517169, XM_011517170, XM_011517171, XM_011517172, XM_011517173, XM_011517174, XM_011517176, XM_011517177, XM_011517178, X…
ENSG00000022840	1806.12430929073	-0.076317520101197	0.0627881916722429	-1.21547568210879	0.224184718154268	0.349215321165332	RNF10	9921	ring finger protein 10	RIE2, RNF10	NM_001330474, NM_014868, NP_001317403, NP_055683, XM_005254013, XM_017020282, XM_017020283, XP_005254070, XP_016875771, XP_016875772, XR_001748933, XR_001748934, XR_001748935, XR_001748936, XR_001748937, XR_001748938, XR_001748939, XR_243026, XR_944849	AAH16622, AAH31596, AAI01710, AAI01716, AAP35620, AB027196, AK094011, AK097807, AK126274, AK301608, AK315558, AL389976, AL578551, BAA13392, BAA84708, BAG37934, BAG52797, BAG53531, BAG54301, BAG63094, BC016622, BC031596, BC101709, BC101715, BC143493, BM828423, BQ015862, BT006974, BU184035, CAB97533, D87451, DA103961, DA956437, DB526099, EAW98200, EAW98201, EAW98202, EAW98203, EAW98204, HY376488, N…
ENSG00000022976	99.6496448294234	0.0683355044124272	0.238497611877776	0.286524900079283	0.774476125022545	0.85663285395241	ZNF839	55778	zinc finger protein 839	C14orf131, ZNF839	NM_001267827, NM_001267828, NM_018335, NP_001254756, NP_001254757, NP_060805, XM_006720203, XM_011536945, XM_011536946, XM_011536948, XM_011536949, XM_011536950, XM_017021447, XM_017021448, XM_017021449, XM_017021450, XM_017021451, XP_006720266, XP_011535247, XP_011535248, XP_011535250, XP_011535251, XP_011535252, XP_016876936, XP_016876937, XP_016876938, XP_016876939, XP_016876940	A8K0R7, AAD42878, AAH73137, AF155112, AK001994, AK093342, AK125678, AK127821, AK223312, AK289632, AL137478, BAA92026, BAD97032, BAF82321, BAG52694, BAG54234, BAG54578, BC006222, BC006228, BC042659, BC073137, BQ019232, BX248266, BX367536, CAB70759, CAD62594, DB460089, EAW81781, EAW81782, EAW81783, EAW81784, NM_001267827, NM_001267828, NM_018335, NP_001254756, NP_001254757, NP_060805, XM_006720203,…
ENSG00000023041	910.303116171035	0.0595656728286431	0.102240417232894	0.582603968574955	0.560159933210384	0.687301159581795	ZDHHC6	64429	zinc finger DHHC-type containing 6	DHHC-6, ZNF376, ZDHHC6	NM_001303134, NM_001351082, NM_001351083, NM_001351084, NM_001351085, NM_001351086, NM_022494, NP_001290063, NP_001338011, NP_001338012, NP_001338013, NP_001338014, NP_001338015, NP_071939, NR_147045, XM_006717949, XM_011540091, XM_011540093, XM_011540095, XM_017016562, XM_017016563, XM_017016564, XM_017016565, XM_017016566, XM_017016567, XM_017016568, XM_017016569, XP_006718012, XP_011538393, XP…	AAH07213, AAH17434, AAL56663, AF267740, AI695150, AK025605, AK026369, AK054991, AK223086, AK308026, AW751101, BAB15187, BAB15462, BAD96806, BC007213, BC017434, BP378060, BX498233, BX647270, CCQ43689, DA621943, DA745043, DA936028, DB122344, DC354896, EAW49526, EAW49527, EAW49528, EAW49529, EAW49530, EAW49531, NM_001303134, NM_001351082, NM_001351083, NM_001351084, NM_001351085, NM_001351086, NM_02…
ENSG00000023171	375.296376021194	1.2459946996582	0.204404190856875	6.09573949748736	1.0893268547109e-09	9.84360699931272e-09	GRAMD1B, LOC100128242	57476, 100128242	GRAM domain containing 1B, uncharacterized LOC100128242	LINC01059, GRAMD1B, LOC100128242	NM_001286563, NM_001286564, NM_001330396, NM_020716, NP_001273492, NP_001273493, NP_001317325, NP_065767, XM_005271619, XM_005271621, XM_005271623, XM_005271624, XM_006718892, XM_011542926, XM_011542929, XM_011542930, XM_011542931, XM_011542933, XM_017018039, XM_017018040, XM_017018041, XM_017018042, XM_017018043, XM_017018044, XM_017018045, XM_017018046, XM_017018047, XM_017018048, XM_017018050,…	AAI05742, AAI05932, AAI05933, AAI07481, AAQ89283, AB033027, AI815988, AK127457, AK297606, AK307795, AY358924, BAA86515, BAG54507, BAH12625, BC011969, BC019049, BC035131, BC040970, BC063616, BC075859, BC105741, BC105931, BC105932, BC107480, BQ636364, BX363284, CV373778, EAW67547, EAW67548, EAW67549, NM_001286563, NM_001286564, NM_001330396, NM_020716, NP_001273492, NP_001273493, NP_001317325, NP_0…
ENSG00000023228	2645.89778714379	-0.150178839157808	0.118014787462216	-1.27254255493949	0.203180414195671	0.323260207839985	NDUFS1	4719	NADH:ubiquinone oxidoreductase core subunit S1	CI-75Kd, CI-75k, PRO1304, NDUFS1	NM_001199981, NM_001199982, NM_001199983, NM_001199984, NM_005006, NP_001186910, NP_001186911, NP_001186912, NP_001186913, NP_004997, XM_017004188, XP_016859677	AA150435, AAH12068, AAH22368, AAH30833, AAY15061, ADP91534, ADP91535, ADP91536, ADP91537, ADP91538, ADP91539, ADP91540, ADP91541, ADP91542, ADP91543, ADP91544, ADP91545, ADP91546, ADP91547, ADP91548, ADP91549, ADP91550, ADP91551, ADP91552, ADP91553, ADP91554, ADP91555, ADP91556, ADP91557, ADP91558, ADP91559, ADP91560, ADP91561, ADP91562, ADP91563, ADP91564, ADP91565, ADP91566, ADP91567, ADP91568,…
ENSG00000023287	3057.46316275779	-0.199147323455709	0.178627322501921	-1.11487604844756	0.264903541860342	0.396512047857751	RB1CC1	9821	RB1 inducible coiled-coil 1	ATG17, CC1, FIP200, PPP1R131, RB1CC1	NM_001083617, NM_014781, NP_001077086, NP_055596, XM_011517643, XM_011517644, XM_011517645, XM_011517646, XM_011517647, XM_011517649, XM_017014103, XM_017014104, XM_017014105, XM_017014106, XM_017014107, XM_017014108, XM_017014109, XM_017014110, XM_017014111, XM_017014112, XP_011515945, XP_011515946, XP_011515947, XP_011515948, XP_011515949, XP_011515951, XP_016869592, XP_016869593, XP_016869594,…	AAH17556, AAO17545, AB059622, AK291699, AK294579, AK307436, AY173931, BAA13194, BAB69690, BAF84388, BAG57770, BC017556, BC032074, D86958, DA326842, EAW86719, EAW86720, EAW86721, NM_001083617, NM_014781, NP_001077086, NP_055596, Q8TDY2, XM_011517643, XM_011517644, XM_011517645, XM_011517646, XM_011517647, XM_011517649, XM_017014103, XM_017014104, XM_017014105, XM_017014106, XM_017014107, XM_017014…
ENSG00000023318	4023.75076569221	1.07291563147997	0.217186222597159	4.94007225066959	7.80936287645417e-07	4.68247301598937e-06	ERP44	23071	endoplasmic reticulum protein 44	PDIA10, TXNDC4, ERP44	NM_015051, NP_055866	AAH05374, AAQ89407, AB011145, AJ344330, AK075024, AY359048, BAA25499, BAG52054, BC005374, BQ881761, BX648519, CAC87611, CAF86876, EAW58922, EAW58923, NM_015051, NP_055866, Q9BS26
ENSG00000023330	725.935918816508	1.02253967248954	0.118850314601746	8.60359247609867	7.72589500701191e-18	1.41440872935747e-16	ALAS1	211	5'-aminolevulinate synthase 1	ALAS, ALAS-H, ALAS3, ALASH, MIG4, ALAS1	NM_000688, NM_001304443, NM_001304444, NM_199166, NP_000679, NP_001291372, NP_001291373, NP_954635, XM_011533477, XM_011533478, XM_017005873, XM_024453393, XP_011531779, XP_011531780, XP_016861362, XP_024309161	AAH11798, AAP94018, AB063322, AI868691, AK293190, AK300993, AK312566, AU279391, AY260745, BAB93514, BAG35461, BAG56730, BAG62612, BC011798, BM546974, BU173391, CAA39794, CAA68506, CAD33292, CD014147, DA691060, EAW65188, EAW65189, EAW65190, NM_000688, NM_001304443, NM_001304444, NM_199166, NP_000679, NP_001291372, NP_001291373, NP_954635, P13196, X56351, XM_011533477, XM_011533478, XM_017005873, X…
ENSG00000023445	8790.33011666674	6.75827212916387	0.289103918955189	23.3766188766587	7.39121310137558e-121	1.70775253054369e-118	BIRC3	330	baculoviral IAP repeat containing 3	AIP1, API2, CIAP2, HAIP1, HIAP1, MALT2, MIHC, RNF49, c-IAP2, BIRC3	NM_001165, NM_182962, NP_001156, NP_892007, XM_024448467, XP_024304235	AA805622, AA873008, AAC41943, AAC50371, AAC50507, AAC83232, AAG09369, AAH37420, AAU88144, AF070674, AI880555, BC027485, BC037420, BE907592, BG569841, BQ718651, BU428906, BX415415, BX475964, CBX47599, CBX47600, EAW67017, L43346, L49432, NM_001165, NM_182962, NP_001156, NP_892007, Q13489, U37546, U45878, XM_024448467, XP_024304235
ENSG00000023516	3596.88581613127	-0.313998453655057	0.210365403964893	-1.49263352118231	0.135533143734501	0.234298201649388	AKAP11	11215	A-kinase anchoring protein 11	AKAP-11, AKAP220, PPP1R44, PRKA11, AKAP11	NM_016248, NM_144490, NP_057332, XM_005266247, XM_005266248, XM_005266249, XM_005266250, XM_011534903, XM_011534904, XM_011534905, XM_011534906, XM_017020381, XM_017020382, XM_017020383, XP_005266304, XP_005266305, XP_005266306, XP_005266307, XP_011533205, XP_011533206, XP_011533207, XP_011533208, XP_016875870, XP_016875871, XP_016875872	AAF07045, AB014529, AF176555, AK002166, AK074384, BAA31604, BAA92117, BE670178, BE694434, CAH10362, CR627087, DA780016, EAX08676, EAX08677, NM_016248, NM_144490, NP_057332, Q9UKA4, XM_005266247, XM_005266248, XM_005266249, XM_005266250, XM_011534903, XM_011534904, XM_011534905, XM_011534906, XM_017020381, XM_017020382, XM_017020383, XP_005266304, XP_005266305, XP_005266306, XP_005266307, XP_01153…
ENSG00000023572	214.193665326152	-0.158558431635264	0.168004210876668	-0.943776532789775	0.345283855072699	0.48330362876846	GLRX2	51022	glutaredoxin 2	CGI-133, GRX2, GLRX2	NM_001243399, NM_001319291, NM_016066, NM_197962, NP_001230328, NP_001306220, NP_057150, NP_932066, XM_017001397, XP_016856886	AA056513, AA887118, AAD34128, AAF37320, AAH09669, AAH28113, AAK72499, AAK83089, ABA03170, AF132495, AF151891, AF290514, AY038988, BC009669, BC028113, BG182176, BM887926, BQ432881, BU157087, CBF61391, CBF61398, CBF61800, CBF61807, CBF64885, CBF64892, CBF65449, CBF65456, CBF69768, CBF69783, CBF71621, CBF71635, CBF72937, CBF72952, CBF74264, CBF74280, CBF82314, CBF82330, CBU86419, CBU86426, CBU86676,…
ENSG00000023608	323.657451064824	-0.0290152108584882	0.248890590938835	-0.11657817496853	0.907194333629004	0.950086844714151	SNAPC1	6617	small nuclear RNA activating complex polypeptide 1	PTFgamma, SNAP43, SNAPC1	NM_003082, NP_003073	AAC50358, AAH14984, AAH19038, AK314933, BAG37439, BC014984, BC019038, CAA87590, EAW80810, NM_003082, NP_003073, Q16533, U44754, Z47542
ENSG00000023697	559.939469039378	-0.101714927934196	0.106940916768933	-0.95113199893331	0.341537372745951	0.479763347187472	DERA	51071	deoxyribose-phosphate aldolase	CGI-26, DEOC, DERA	NM_001300779, NM_015954, NP_001287708, NP_057038, XM_024449000, XM_024449001, XP_024304768, XP_024304769	AAD27735, AAH56234, AF132960, AK024614, AK222541, AK296697, AK309182, BAD96261, BAG59291, BC041328, BC056234, BU928832, CB851336, EAW96357, EAW96358, EAW96359, NM_001300779, NM_015954, NP_001287708, NP_057038, Q9Y315, XM_024449000, XM_024449001, XP_024304768, XP_024304769
ENSG00000023734	1884.26498160655	-0.451654558041817	0.0705687513849705	-6.40020617026263	1.55167285348722e-10	1.54832225685646e-09	STRAP	11171	serine/threonine kinase receptor associated protein	MAWD, PT-WD, UNRIP, STRAP	NM_007178, NP_009109, XM_005253294, XP_005253351	AAF29111, AAH00162, AAH62306, AAL15433, AAV38847, AAV38848, AB024327, AF161496, AJ010025, AK297942, AK312295, AK315891, AL136691, AY049776, BAA75544, BAF98782, BAG35222, BAG60258, BC000162, BC062306, BT020044, BT020045, CAB38041, CAB66626, DA666505, EAW96356, NM_007178, NP_009109, Q9Y3F4, U56430, XM_005253294, XP_005253351
ENSG00000023839	303.50328883978	0.350677971504379	0.200449603607197	1.74945704652812	0.0802120473869693	0.151975349502725	ABCC2	1244	ATP binding cassette subfamily C member 2	ABC30, CMOAT, DJS, MRP2, cMRP, ABCC2	NM_000392, NP_000383, XM_006717630, XM_006717631, XM_011539291, XM_017015675, XP_006717693, XP_006717694, XP_011537593, XP_016871164, XR_945604, XR_945605	AAB09422, AAB39892, AAD43590, AAD47599, AAI36420, BC136419, BM765259, CAA65259, CAB45309, CAJ33679, CAS97349, CB120555, EAW49852, EAW49853, NM_000392, NP_000383, Q92887, U49248, U63970, U66683, X96395, XM_006717630, XM_006717631, XM_011539291, XM_017015675, XP_006717693, XP_006717694, XP_011537593, XP_016871164, XR_945604, XR_945605
ENSG00000023892	6.17211887099361	-0.893339243657338	0.973120960599589	-0.918014594102368	0.358611225402386	0.495917759268883	DEF6	50619	DEF6, guanine nucleotide exchange factor	IBP, SLAT, SWAP70L, DEF6	NM_022047, NP_071330	AAO91767, AJ276095, AK093613, AK314756, AL110182, AY241694, BAG37294, BAG52743, BC007702, BC017504, CAC08450, EAX03821, EAX03822, EAX03823, EAX03824, NM_022047, NP_071330, Q9H4E7
ENSG00000023902	426.617872726438	0.0966016868099774	0.159245334005787	0.606621772707429	0.544101947608387	0.67333670565757	PLEKHO1	51177	pleckstrin homology domain containing O1	CKIP-1, CKIP1, JBP, OC120, PLEKHO1	NM_001304722, NM_001304723, NM_001304724, NM_016274, NP_001291651, NP_001291652, NP_001291653, NP_057358, XM_017001420, XM_024447478, XP_016856909, XP_024303246	AAF13461, AAF89644, AAH10149, AAH23533, AAK28027, AAK71509, AAQ13826, AF073836, AF168676, AF192912, AF217956, AF291105, AK025937, AK125609, AK222921, AK302255, BAD96641, BAG63607, BC010149, BC023533, BP329810, BX353413, BX376480, BX394578, CAI14262, CAI14263, CAI14264, DA604331, DB023901, EAW53580, EAW53581, EAW53582, EAW53583, HY006501, NM_001304722, NM_001304723, NM_001304724, NM_016274, NP_001…
ENSG00000023909	1928.32025428715	0.0459349499529664	0.21166181241562	0.217020488621577	0.828192377819248	0.893463697887276	GCLM	2730	glutamate-cysteine ligase modifier subunit	GLCLR, GCLM	NM_001308253, NM_002061, NP_001295182, NP_002052, XM_011541261, XM_017001056, XM_017001057, XP_011539563, XP_016856545, XP_016856546	AAA65028, AAB93484, AAC24417, AAH41809, AAR29001, AAV28733, AB809606, AK290449, BAF83138, BAN05309, BC041809, BE269549, BE866085, BF031933, BF213407, BF219130, BF246042, BF513627, BF541340, BF541441, BF698337, BG291243, BG501583, BG547387, BI497338, BM468805, BM982562, BQ049850, BQ224592, BU600458, BU754400, C17598, C18245, C18878, C18959, C19097, CAG46632, CB114258, CB123306, CB128427, CK818048,…
ENSG00000024048	1086.74208370424	0.47180411928085	0.125660781441989	3.75458527208553	0.000173628728249766	0.000687588235010378	UBR2	23304	ubiquitin protein ligase E3 component n-recognin 2	C6orf133, bA49A4.1, dJ242G1.1, dJ392M17.3, UBR2	NM_001184801, NM_015255, NP_001171730, NP_056070, XM_005248965, XM_005248966, XM_011514438, XM_011514439, XM_011514440, XM_011514441, XM_017010594, XM_017010595, XM_017010596, XM_017010597, XP_005249022, XP_005249023, XP_011512740, XP_011512741, XP_011512742, XP_011512743, XP_016866083, XP_016866084, XP_016866085, XP_016866086, XR_001743284, XR_001743285	AAH24217, AAH64512, AAL32101, AB002347, AK026998, AK090874, AK093676, AK125795, AK127310, AK304070, AK310532, AY061884, BAA20806, BAC86295, BAG54478, BAG64977, BC024217, BC064512, BC080623, BX647467, DR003057, EAX04094, EAX04095, EAX04096, EAX04097, HM370397, NM_001184801, NM_015255, NP_001171730, NP_056070, Q8IWV8, XM_005248965, XM_005248966, XM_011514438, XM_011514439, XM_011514440, XM_01151444…
ENSG00000024422	2353.37966499639	-0.979045391905928	0.16095813309509	-6.08260901813226	1.18242444198502e-09	1.06275452361108e-08	EHD2	30846	EH domain containing 2	PAST2, EHD2	NM_014601, NP_055416	AAF40470, AAH14445, AAL51078, AF181263, AF454952, AK026134, AK074701, AK097126, AK097228, AK293429, AK296907, AK298067, AK300512, AK315548, AK316448, BAC11147, BAG37926, BAG53436, BAG56934, BAG59463, BAG60358, BAG62224, BAH14819, BC014445, BG677716, CAF06404, DA094880, DB260808, EAW57505, EAW57506, NM_014601, NP_055416, Q9NZN4
ENSG00000024526	1204.78467428686	-0.942954999049773	0.254112670880224	-3.710775207641	0.000206625527435798	0.000803303943477555	DEPDC1	55635	DEP domain containing 1	DEP.8, DEPDC1-V2, DEPDC1A, SDP35, DEPDC1	NM_001114120, NM_017779, NP_001107592, NP_060249	AAH03511, AAH65304, AB281187, AB281274, AJ278112, AK000361, AK000490, AK022792, AK225735, AK299324, AL834208, BAA91111, BAA91201, BAB14246, BAF91373, BAF91374, BAH13001, BC003511, BC011743, BC035506, BC041580, BC065304, BU588593, CAB92444, CAH10663, CAL40387, CAL40388, CAX21632, CAX21633, DB147703, EAX06471, EAX06472, EAX06473, EAX06474, EAX06475, EAX06476, EAX06477, NM_001114120, NM_017779, NP_0…
ENSG00000024862	118.697466300775	0.310095311402124	0.157268233536571	1.9717606310496	0.0486369385342463	0.0998749024360152	CCDC28A	25901	coiled-coil domain containing 28A	C6orf80, CCRL1AP, CCDC28A	NM_015439, NP_056254, XM_011535728, XP_011534030	AAH04464, AAH13019, AAH80566, AAI08718, AAN87344, AJ420568, AK300672, AL050197, AY167571, BAG62357, BC000758, BC004464, BC013019, BC080566, BC108717, CAB43315, EAW47910, EAW47911, NM_015439, NP_056254, Q8IWP9, XM_011535728, XP_011534030
ENSG00000025039	13.769461302496	-2.42115488793633	0.560617912595075	-4.31872552328718	1.56932807131007e-05	7.57312404883912e-05	RRAGD	58528	Ras related GTP binding D	RAGD, bA11D8.2.1, RRAGD	NM_021244, NP_067067, XM_005248755, XM_011536022, XP_005248812, XP_011534324	AAG32663, AAH03088, AF272036, AJ420486, AK126164, AK289799, AL137502, AL523999, BAF82488, BC003088, CAB70775, DB472739, EAW48554, NM_021244, NP_067067, Q9NQL2, XM_005248755, XM_011536022, XP_005248812, XP_011534324
ENSG00000025156	340.191238554403	-0.407538987080376	0.184176207264265	-2.21276674731183	0.0269137309293731	0.0605864115881957	HSF2	3298	heat shock transcription factor 2	HSF 2, HSTF 2, HSF2	NM_001135564, NM_001243094, NM_004506, NP_001129036, NP_001230023, NP_004497	AAA36017, AAH05329, AAH64622, AAI12324, AAI21051, AAI21052, AAI28421, ABF47087, AK225593, AK225594, AK294624, AK316377, BAG57805, BAH14748, BC005329, BC064622, BC112323, BC121050, BC121051, BC128420, CAM91163, CCQ43265, DA741774, EAW48174, EAW48175, EAW48176, EAW48177, M65217, NM_001135564, NM_001243094, NM_004506, NP_001129036, NP_001230023, NP_004497, Q03933
ENSG00000025293	442.339191544431	-0.5649335032471	0.134875448443844	-4.18855699658573	2.80733807747398e-05	0.000129282259712126	PHF20	51230	PHD finger protein 20	C20orf104, GLEA2, HCA58, NZF, TDRD20A, TZP, PHF20	NM_016436, NP_057520, XM_005260421, XM_011528843, XM_011528844, XM_017027868, XM_017027869, XM_017027870, XM_017027871, XM_024451889, XM_024451890, XP_005260478, XP_011527145, XP_011527146, XP_016883357, XP_016883358, XP_016883359, XP_016883360, XP_024307657, XP_024307658	AAF34184, AAG49888, AAH48210, AAH80598, AAH93405, AAI50179, AAK13046, AAK19748, AAN08621, AF220416, AF258787, AF348207, AK054597, AK090798, AK097498, AK314503, AL137330, AL558423, AY027523, AY134747, BAG37103, BAG53476, BC006415, BC015538, BC016948, BC022933, BC048210, BC062681, BC080598, BC093405, BC150178, BG778940, BM906582, BX643875, CD690482, DQ599920, EAW76153, EAW76154, EAW76155, EAW76156,…
ENSG00000025423	24.089272336485	-0.373535186942057	0.353147179759952	-1.0577323233785	0.290177494485282	0.425922081445483	HSD17B6	8630	hydroxysteroid 17-beta dehydrogenase 6	HSE, RODH, SDR9C6, HSD17B6	NM_003725, NP_003716, XM_005269207, XM_005269208, XM_005269209, XM_006719672, XM_011538925, XM_011538926, XM_011538927, XM_024449249, XM_024449250, XM_024449251, XP_005269264, XP_005269265, XP_005269266, XP_006719735, XP_011537227, XP_011537228, XP_011537229, XP_024305017, XP_024305018, XP_024305019	AA934892, AAB67236, AAB88252, AAF81017, AAH20710, AF016509, AF223225, AGL08019, AGL08020, AGL08021, AI760144, AK313423, BAG36215, BC020710, DA086202, EAW96963, EAW96964, EAW96965, EAW96966, JX308227, JX308228, JX308229, NM_003725, NP_003716, O14756, U89281, XM_005269207, XM_005269208, XM_005269209, XM_006719672, XM_011538925, XM_011538926, XM_011538927, XM_024449249, XM_024449250, XM_024449251, X…
ENSG00000025434	33.7586209971137	1.52156523092452	0.400910477422471	3.79527429840933	0.000147480309881391	0.000591450708423232	NR1H3	10062	nuclear receptor subfamily 1 group H member 3	LXR-a, LXRA, RLD-1, NR1H3	NM_001130101, NM_001130102, NM_001251934, NM_001251935, NM_005693, NP_001123573, NP_001123574, NP_001238863, NP_001238864, NP_005684, XM_005252706, XM_005252713, XM_005252718, XM_011519805, XM_011519806, XM_011519807, XM_011519808, XM_017017056, XM_017017057, XM_024448284, XM_024448285, XM_024448286, XM_024448287, XM_024448288, XM_024448289, XM_024448290, XM_024448291, XM_024448292, XM_024448293,…	AA644385, AAA85856, AAH08819, AAH41172, AAV38218, AB307698, ADZ17330, AI097478, AI648486, AK122661, AK290614, AK302132, AK309027, AK311590, AK313311, AU133574, AU135617, BAF83303, BAG36116, BAG53649, BAG63507, BAH02289, BC008819, BC041172, BM835230, BP300071, BT019411, CV026805, EAW67942, EAW67943, EAW67944, EAW67945, EAW67946, EAW67947, EAW67948, EAW67949, HQ692819, NM_001130101, NM_001130102, N…
ENSG00000025708	1240.19477275905	3.09101274655107	0.274373194547496	11.2657242324596	1.9375233544754e-29	7.1725830036809e-28	TYMP	1890	thymidine phosphorylase	ECGF, ECGF1, MEDPS1, MNGIE, MTDPS1, PDECGF, TP, hPD-ECGF, TYMP	NM_001113755, NM_001113756, NM_001257988, NM_001257989, NM_001953, NP_001107227, NP_001107228, NP_001244917, NP_001244918, NP_001944	AAA60043, AAB03344, AAH18160, AAH52211, ADP91494, ADP91495, ADP91496, ADP91497, ADP91498, ADP91499, ADP91500, ADP91501, ADP91502, ADP91503, ADP91504, ADP91505, ADP91506, ADP91507, ADP91508, ADP91509, ADP91510, ADP91511, ADP91512, ADP91513, ADP91514, ADP91515, ADP91516, ADP91517, ADP91518, ADP91519, ADP91520, ADP91521, ADP91522, ADP91523, ADP91524, ADP91525, ADP91526, ADP91527, ADP91528, ADP91529,…
ENSG00000025770	539.879373789241	-0.891257909043041	0.16903058428182	-5.27276121555062	1.34386363970988e-07	8.99107171031058e-07	NCAPH2	29781	non-SMC condensin II complex subunit H2	CAPH2, NCAPH2	NM_001185011, NM_014551, NM_152299, NP_001171940, NP_055366, NP_689512, XM_005261912, XM_011530685, XM_017028793, XP_005261969, XP_011528987, XP_016884282, XR_001755232, XR_001755233	AAB03345, AAH00473, AAH01509, AAH01833, AAH01937, AAH09441, AAH14939, AL021682, BC000473, BC001298, BC001509, BC001833, BC001937, BC009441, BC014939, BM802841, BU632273, CAA16670, CAG30490, CR456604, DB498781, DQ579583, EAW73552, EAW73553, EAW73554, EAW73555, EAW73556, EAW73557, EAW73558, EAW73559, NM_001185011, NM_014551, NM_152299, NP_001171940, NP_055366, NP_689512, Q6IBW4, XM_005261912, XM_01…
ENSG00000025772	622.959246232933	-0.67361595692154	0.218043865445276	-3.08935982007988	0.00200588340556211	0.00622962769824747	TOMM34	10953	translocase of outer mitochondrial membrane 34	HTOM34P, TOM34, URCC3, TOMM34	NM_006809, NP_006800, XM_005260254, XM_011528501, XM_017027600, XP_005260311, XP_011526803, XP_016883089, XR_244131	AAC64484, AAH01763, AAH07423, AAH14907, AAV38811, AAV38812, AB085681, AK000594, AK129538, AK222952, AK302128, AK307655, BAC85180, BAD96672, BAF32949, BAG63505, BC001763, BC006573, BC007423, BC014907, BI560064, BT020008, BT020009, CAG33046, CR456765, EAW75885, EAW75886, NM_006809, NP_006800, Q15785, U58970, XM_005260254, XM_011528501, XM_017027600, XP_005260311, XP_011526803, XP_016883089, XR_2441…
ENSG00000025796	1995.8551082648	-0.43159472649422	0.156674775124921	-2.75471738287224	0.00587428525947434	0.0160754128573036	SEC63	11231	SEC63 homolog, protein translocation regulator	DNAJC23, ERdj2, PCLD2, PRO2507, SEC63L, SEC63	NM_007214, NM_018529, NP_009145, XM_017010218, XP_016865707	AAC83375, AAF69637, AAH23598, AAH47221, AAH48287, AF100141, AF119883, AI559292, AJ011779, AJ420532, AK001465, AK027374, AK074835, AL137338, ALQ34009, ALQ34010, BAG51309, BAG52012, BC001153, BC009066, BC023598, BC047221, BC048287, BE972247, BM764168, CAB46275, CAB70701, DB049187, EAW48392, KU178551, KU178552, NM_007214, NM_018529, NP_009145, Q9UGP8, X75689, XM_017010218, XP_016865707
ENSG00000025800	2570.18189063545	-0.0626429383377373	0.0810515176340696	-0.772878043080659	0.439594560361689	0.578968717779557	KPNA6	23633	karyopherin subunit alpha 6	IPOA7, KPNA7, KPNA6	NM_012316, NP_036448, XM_005270711, XM_024446165, XM_024446166, XM_024446167, XP_005270768, XP_024301933, XP_024301934, XP_024301935	AAC15233, AAH20520, AAP88845, AB621806, AF060543, AK000724, AK002111, AK128609, AK295615, AK301714, AK315490, AU142228, BAG37874, BAG58497, BAG63185, BAK64142, BC020520, BP374991, BT009843, EAX07567, EAX07568, EAX07569, NM_012316, NP_036448, O60684, XM_005270711, XM_024446165, XM_024446166, XM_024446167, XP_005270768, XP_024301933, XP_024301934, XP_024301935
ENSG00000026025	69439.7069414807	-0.641907499658811	0.0793302738939057	-8.09158305084491	5.88942145939279e-16	9.54342647851544e-15	VIM	7431	vimentin	VIM	NM_003380, NP_003371, XM_006717500, XP_006717563	AAA61279, AAA61282, AAH00163, AAH30573, AAH66956, AAN09720, ACA06100, ACA06101, ACA06102, ACA06103, ACJ13726, AF328728, AK056766, AK091813, AK093924, AK097336, AK098444, AK222482, AK222507, AK222602, AK290643, ALQ33846, ALQ33847, BAB71275, BAC05002, BAD96202, BAD96227, BAD96322, BAF83332, BAG52420, BC000163, BC030573, BC031031, BC066956, BQ050765, CAA34499, CAA36187, CAA39600, CAA79613, CAG28618,…
ENSG00000026103	2081.0976009885	1.95585297220316	0.147032159691381	13.302212089576	2.24720031804084e-40	1.19030559138598e-38	FAS	355	Fas cell surface death receptor	ALPS1A, APO-1, APT1, CD95, FAS1, FASTM, TNFRSF6, FAS	NM_000043, NM_001320619, NM_152871, NM_152872, NM_152873, NM_152874, NM_152875, NM_152876, NM_152877, NP_000034, NP_001307548, NP_690610, NP_690611, NR_028033, NR_028034, NR_028035, NR_028036, NR_135313, NR_135314, NR_135315, XM_006717819, XM_011539764, XM_011539765, XM_011539766, XM_011539767, XP_006717882, XP_011538066, XP_011538067, XP_011538068, XP_011538069, XR_945732, XR_945733	AAA63174, AAC16236, AAC16237, AAD14292, AAH12479, AAR08906, AAS76663, AB209361, ACC91884, ACO54878, ACP28876, ACP28877, AGR88646, AGR88647, AGR88648, AJT59557, AK026195, AK290978, AK311164, AK311424, AK311499, AKB11528, AV715411, AY495076, BAA20850, BAD92598, BAF83667, BC012479, BC065736, BU620333, CAA45250, CAA61473, CAA88031, CAA88032, CAA88033, CAA94430, CAA94431, CAC35539, CAC35540, CAC35541,…
ENSG00000026297	36.8777740942865	-0.28764671251837	0.292788359694856	-0.982439031449733	0.32588360535592	0.463874741367135	RNASET2	8635	ribonuclease T2	RNASE6PL, bA514O12.3, RNASET2	NM_003730, NP_003721, XM_017011397, XM_017011398, XM_017011399, XM_024446575, XM_024446576, XP_016866886, XP_016866887, XP_016866888, XP_024302343, XP_024302344	AAC51363, AAH01660, AAH01819, AAH39713, AAH51912, AJ419865, AJ419866, AJ419867, AK001769, AK124363, AK315467, BAG37854, BC001660, BC001819, BC019871, BC036282, BC039713, BC041056, BC051912, CAD12030, CAD12031, CAD12032, CB130245, EAW47511, EAW47512, EAW47513, EAW47514, EAW47515, EAW47516, EAW47517, EAW47518, EAW47519, NM_003730, NP_003721, O00584, U85625, XM_017011397, XM_017011398, XM_017011399,…
ENSG00000026508	28947.74193647	0.34264351476419	0.0748302688015338	4.57894272266956	4.67332136969701e-06	2.46466665388861e-05	CD44	960	CD44 molecule (Indian blood group)	CDW44, CSPG8, ECMR-III, HCELL, HUTCH-I, IN, LHR, MC56, MDU2, MDU3, MIC4, Pgp1, CD44	NM_000610, NM_001001389, NM_001001390, NM_001001391, NM_001001392, NM_001202555, NM_001202556, NM_001202557, NP_000601, NP_001001389, NP_001001390, NP_001001391, NP_001001392, NP_001189484, NP_001189485, NP_001189486, XM_005253231, XM_005253232, XM_005253235, XM_005253238, XM_005253239, XM_005253240, XM_006718388, XM_006718390, XM_011520482, XM_011520483, XM_011520484, XM_011520485, XM_011520486,…	AAA35674, AAA36138, AAA51950, AAA82949, AAB13622, AAB13623, AAB13624, AAB13625, AAB13626, AAB13627, AAB13628, AAB27917, AAB27918, AAB27919, AAB30429, AAC70782, AAD00766, AAD14279, AAD14389, AAH04372, AAH52287, AAH67348, AAM50040, AAM50041, AB073901, ABQ59315, ABW75083, ACI46596, AF086543, AF098641, AJ251595, AK123567, AK127622, AK129808, AK290424, AK297776, AK304467, AK307707, AL832642, ARX77882,…
ENSG00000026559	146.21414446326	0.0525147003136517	0.2835059430977	0.185233155043789	0.853046165077691	0.91219850448501	KCNG1	3755	potassium voltage-gated channel modifier subfamily G member 1	K13, KCNG, KV6.1, kH2, KCNG1	NM_002237, NM_172318, NP_002228, XM_006723785, XM_011528800, XM_011528801, XM_011528802, XM_011528803, XM_011528804, XM_011528805, XM_011528806, XP_006723848, XP_011527102, XP_011527103, XP_011527104, XP_011527105, XP_011527106, XP_011527107, XP_011527108	AAC05635, AAH06367, AAH46629, AF033383, AK290689, AW162513, BAF83378, BC006367, BC046629, BG029104, CN301212, CN480356, DA576272, DA580190, DA684016, EAW75605, NM_002237, NM_172318, NP_002228, Q9UIX4, XM_006723785, XM_011528800, XM_011528801, XM_011528802, XM_011528803, XM_011528804, XM_011528805, XM_011528806, XP_006723848, XP_011527102, XP_011527103, XP_011527104, XP_011527105, XP_011527106, XP…
ENSG00000026652	101.97220371052	0.565531671560793	0.235635049092485	2.40003205694084	0.0163936361041584	0.039258598540355	AGPAT4	56895	1-acylglycerol-3-phosphate O-acyltransferase 4	1-AGPAT4, LPAAT-delta, dJ473J16.2, AGPAT4	NM_001012733, NM_001012734, NM_020133, NP_064518, XM_005267053, XM_006715514, XM_017011059, XP_005267110, XP_006715577, XP_016866548, XR_001743516	AAF80338, AAH13410, AAH20209, AAQ88870, AF156776, AJ227890, AJ227891, AJ420473, AK074208, AK295025, AK295548, AK295826, AK297636, AK299721, AL122123, AL832128, AY358506, BAG58081, BAG58454, BAG58643, BAG60008, BAG61621, BC013410, BC020209, BQ072907, CAC38597, CAH10489, CR627395, EAW47577, EAW47578, EAW47579, EAW47580, EAW47581, EAW47582, EAW47583, NM_001012733, NM_001012734, NM_020133, NP_064518,…
ENSG00000026751	0.195261340646723	1.32919845056349	4.18389411364409	0.317694094176247	0.750716991479497	NA	SLAMF7	57823	SLAM family member 7	19A, CD319, CRACC, CS1, SLAMF7	NM_001282588, NM_001282589, NM_001282590, NM_001282591, NM_001282592, NM_001282593, NM_001282594, NM_001282595, NM_001282596, NM_021181, NP_001269517, NP_001269518, NP_001269519, NP_001269520, NP_001269521, NP_001269522, NP_001269523, NP_001269524, NP_001269525, NP_067004, XM_011509828, XM_011509829, XM_024448757, XP_011508130, XP_011508131, XP_024304525	AAH27867, AAK11549, AAL26989, AAQ88876, AB027233, AF291815, AF390894, AJ271869, AJ276429, AK290706, AK292097, AK292148, AK298499, AK298548, AK301137, AK301432, AK301438, AL713801, AL833025, AL834424, AY358512, BAB61022, BAF83395, BAF84786, BAF84837, BAG60706, BAG60745, BAG62729, BAG62960, BAG62965, BC027867, BQ000581, CAB76561, CAB81950, CAD39085, DA644251, DA978435, DA978525, DC388332, EAW52703,…
ENSG00000026950	1839.72400504954	3.34531181379659	0.11724805143511	28.5319182097284	4.70918043155202e-179	2.52430907852914e-176	BTN3A1	11119	butyrophilin subfamily 3 member A1	BT3.1, BTF5, BTN3.1, CD277, BTN3A1	NM_001145008, NM_001145009, NM_007048, NM_194441, NP_001138480, NP_001138481, NP_008979, NP_919423, XM_005248833, XM_005248834, XM_006714983, XP_005248890, XP_005248891, XP_006715046, XR_001743130, XR_001743132, XR_926039	AA977088, AAB53430, AAI18587, AAI21801, AK223474, AK290193, AK291162, AK295720, AK298652, AK299327, AK311233, BAD97194, BAF82882, BAF83851, BAG58563, BAG60824, BAG61334, BC065567, BC118586, BC121800, BG744194, BM147268, BM542639, BU178206, BU617041, CA309315, CAA69164, CB148209, CD110416, DA044176, DC417480, EAW55566, EAW55567, NM_001145008, NM_001145009, NM_007048, NM_194441, NP_001138480, NP_00…
ENSG00000027001	382.483609035676	-0.613730740392283	0.138889250784738	-4.41884981684791	9.92275681354903e-06	4.95804862260889e-05	MIPEP	4285	mitochondrial intermediate peptidase	COXPD31, HMIP, MIP, MIPEP	NM_005932, NP_005923, XM_011535097, XM_011535098, XP_011533399, XP_011533400	AAC51231, AAF09454, AAH09934, AK225290, AK291923, AK308908, BAF84612, BC009934, DA419922, EAX08328, EAX08329, NM_005932, NP_005923, Q99797, U80034, XM_011535097, XM_011535098, XP_011533399, XP_011533400
ENSG00000027644	0.023544434469726	0.109515224437689	4.19228249234722	0.0261230545979673	0.97915918842576	NA	INSRR	3645	insulin receptor related receptor	IRR, INSRR	NM_014215, NP_055030	AAC17167, AAC31759, AF064078, AFM93766, AK310760, EAW52903, EAW52904, J05046, JQ991924, NM_014215, NP_055030, P14616
ENSG00000027697	1127.40135377163	0.552859411825909	0.14830943247622	3.72774275105229	0.000193202435675707	0.000755502141958023	IFNGR1	3459	interferon gamma receptor 1	CD119, IFNGR, IMD27A, IMD27B, IFNGR1	NM_000416, NP_000407, XM_006715470, XM_006715471, XM_011535793, XM_011535794, XM_017010827, XP_006715533, XP_006715534, XP_011534095, XP_011534096, XP_016866316	AAA52731, AAC52064, AAH05333, AAK30623, AAP35460, AAS89302, ABM53152, ABQ00413, ADR72811, ADR72812, ADR72813, ADR72814, ADR72815, AF056979, AK127636, AK222803, AK294252, AK297052, AK312674, ALQ33602, ALQ33603, BAD96523, BAG35556, BAG57548, BAG59578, BC005333, BT006814, BU674317, CAD35932, CAD35933, DC349115, EAW47931, EAW47932, EF173879, EF535103, J03143, KU178144, KU178145, NM_000416, NP_000407,…
ENSG00000027847	186.292436621403	0.319225414075958	0.198139714739203	1.61111271658048	0.107155157170101	0.193842637855902	B4GALT7	11285	beta-1,4-galactosyltransferase 7	EDSP1, EDSSLA, EDSSPD1, XGALT1, XGPT1, B4GALT7	NM_007255, NP_009186, XM_006714816, XM_017008999, XP_006714879, XP_016864488	AAF22225, AAH07317, AAH62983, AAH72403, AAQ88941, AB028600, AF142675, AJ005382, AK022566, AK023506, AK095882, AK123092, AY358578, BAA83414, BAG51093, BAG51201, BAG53157, BC007317, BC062983, BC072403, CAB56424, CAE90482, CAM55968, EAW84964, EAW84965, NM_007255, NP_009186, Q9UBV7, XM_006714816, XM_017008999, XP_006714879, XP_016864488
ENSG00000027869	2.77844010669668	2.03401686220431	1.2382264256786	1.64268571565138	0.100447975732752	0.183542858303055	SH2D2A	9047	SH2 domain containing 2A	F2771, SCAP, TSAD, VRAP, SH2D2A	NM_001161441, NM_001161442, NM_001161443, NM_001161444, NM_003975, NP_001154913, NP_001154914, NP_001154915, NP_001154916, NP_003966, XM_006711615, XM_017002762, XM_017002763, XM_017002764, XM_017002765, XM_017002766, XM_017002767, XP_006711678, XP_016858251, XP_016858252, XP_016858253, XP_016858254, XP_016858255, XP_016858256	AAC99298, AAF43260, AAF69027, AAH12107, AAV34673, AAV34674, AAV34675, AF051325, AF097744, AJ000553, AK222737, AK313706, AY763098, AY763099, AY763100, BAD96457, BAG36451, BC012107, BQ012931, CAA04185, DB128222, EAW52905, EAW52906, EAW52907, NM_001161441, NM_001161442, NM_001161443, NM_001161444, NM_003975, NP_001154913, NP_001154914, NP_001154915, NP_001154916, NP_003966, Q9NP31, XM_006711615, XM_…
ENSG00000028116	621.052442482885	0.649330141527723	0.108850193246886	5.9653558910544	2.44101404747101e-09	2.11591392303745e-08	VRK2	7444	vaccinia related kinase 2	VRK2	NM_001130480, NM_001130481, NM_001130482, NM_001130483, NM_001288836, NM_001288837, NM_001288838, NM_001288839, NM_006296, NP_001123952, NP_001123953, NP_001123954, NP_001123955, NP_001275765, NP_001275766, NP_001275767, NP_001275768, NP_006287, XM_005264540, XM_006712090, XM_006712091, XM_006712092, XM_006712093, XM_011533092, XM_017004858, XM_017004859, XM_017004860, XM_017004861, XM_017004862,…	AAH21663, AAH27854, AAO73047, AAO73048, AAO73049, AAO73050, AAO73051, AAO73052, AAX93262, AAY14648, AAY15019, AB000450, AJ512204, AK058199, AK223540, AK292727, AK295193, AK296611, AK307113, AK311205, AY228367, AY228368, AY228369, AY228370, AY228371, AY228372, BAA19109, BAD97260, BAF85416, BAG59222, BAH12007, BC021663, BC027854, BC036434, BI906749, CAD54446, DA273734, DB227029, EAX00062, EAX00063,…
ENSG00000028137	393.067481621225	1.51185991383741	0.15576847119315	9.70581467646771	2.84791988534813e-22	7.18737747336164e-21	TNFRSF1B	7133	TNF receptor superfamily member 1B	CD120b, TBPII, TNF-R-II, TNF-R75, TNFBR, TNFR1B, TNFR2, TNFR80, p75, p75TNFR, TNFRSF1B	NM_001066, NP_001057, XM_011542060, XM_011542063, XM_017002211, XM_017002214, XM_017002215, XP_011540362, XP_011540365, XP_016857700, XP_016857703, XP_016857704	AAA36755, AAA59929, AAA63262, AAB19824, AAC50622, AAD14848, AAH11844, AAH42167, AAH52977, AAN72434, AAO89076, AAP88939, AAV38730, ACF47651, AY148473, BAA89052, BAA89053, BAA89054, BAA89055, BC011844, BC042167, BC052977, BT019927, CAA56324, CAI84623, CAY56003, CBX53870, CCA94575, EAW71731, EAW71732, EAW71733, EAW71734, EAW71735, EU826615, M32315, M35857, M55994, NM_001066, NP_001057, P20333, S6336…
ENSG00000028203	1614.53780925755	0.268791989938572	0.115163831852809	2.3339965822092	0.0195959008839942	0.0459179345596095	VEZT	55591	vezatin, adherens junctions transmembrane protein	VEZATIN, VEZT	NM_001352088, NM_001352089, NM_001352090, NM_001352091, NM_001352092, NM_001352093, NM_001352094, NM_001352095, NM_001352096, NM_001352097, NM_001352098, NM_001352099, NM_001352100, NM_001352101, NM_001352102, NM_001352103, NM_001352104, NM_001352105, NM_001352106, NM_001352107, NM_001352108, NM_001352109, NM_001352110, NM_001352111, NM_001352112, NM_001352113, NM_001352114, NM_001352115, NM_0013…	AAG09719, AAG38485, AAG38514, AAH64939, AF216644, AF225417, AF277625, AK001338, AK225303, AK225356, AK307649, AK307864, AK309943, AL133113, AL137497, BAA91634, BC014443, BC028597, BC040845, BC064939, BI835735, BQ023048, CAB61416, CAB70772, DB136255, EAW97524, EAW97525, EAW97526, EAW97527, EAW97528, EAW97529, EAW97530, EAW97531, EAW97532, EAW97533, EAW97534, EAW97535, EAW97536, NM_001352088, NM_00…
ENSG00000028277	333.755158385688	2.59728126732664	0.48036070546053	5.40693948901707	6.41107907493958e-08	4.50287582197407e-07	POU2F2	5452	POU class 2 homeobox 2	OCT2, OTF2, Oct-2, POU2F2	NM_001207025, NM_001207026, NM_001247994, NM_002698, NP_001193954, NP_001193955, NP_001234923, NP_002689, XM_005259010, XM_011527040, XM_011527041, XM_011527042, XM_011527043, XM_017026884, XM_017026885, XM_017026886, XM_017026887, XM_017026888, XM_017026889, XM_017026890, XM_017026891, XM_017026892, XM_017026893, XM_017026894, XM_017026895, XM_017026896, XM_024451545, XM_024451546, XM_024451547,…	AA832036, AAA36389, AAA36390, AAA36392, AAA36732, AAA59978, AAA64232, AAH06101, AAP36106, BC006101, BF062323, BT007438, CAA32039, CAA32040, CAA37562, CAA37563, CAA37565, CAA56933, CB995118, EAW57098, EAW57099, EAW57100, EAW57101, EAW57102, EAW57103, EAW57104, EAW57105, EAW57106, EAW57107, M22596, M36542, M36653, M36718, M36772, NM_001207025, NM_001207026, NM_001247994, NM_002698, NP_001193954, NP…
ENSG00000028310	455.527861642924	0.788723189229025	0.12714257729614	6.2034544682222	5.52370266493708e-10	5.17282595477441e-09	BRD9	65980	bromodomain containing 9	LAVS3040, PRO9856, BRD9	NM_001009877, NM_001317951, NM_023924, NP_001009877, NP_001304880, NP_076413, NR_134296, XM_006714494, XM_017009780, XM_024446192, XM_024446193, XM_024446194, XM_024446195, XM_024446196, XM_024446197, XM_024446198, XM_024446199, XM_024446200, XP_006714557, XP_016865269, XP_024301960, XP_024301961, XP_024301962, XP_024301963, XP_024301964, XP_024301965, XP_024301966, XP_024301967, XP_024301968, XR…	AAH41590, AAO65169, AAQ88993, ABB55266, AK023503, AK024392, AK026830, AK125518, AK297573, AK299157, AK301987, AL833925, AW151055, AY211916, AY358630, BAB14591, BAB14907, BAB15565, BAG59964, BAG61205, BAG63394, BC007217, BC041590, BX648703, CAD38781, DQ248311, EAX08187, EAX08188, EAX08189, EAX08190, EAX08191, EAX08192, EAX08193, NM_001009877, NM_001317951, NM_023924, NP_001009877, NP_001304880, NP…
ENSG00000028528	985.13930981516	0.122000918004812	0.0923693268789618	1.32079470671773	0.186569825157511	0.302019215131047	SNX1	6642	sorting nexin 1	HsT17379, VPS5, SNX1	NM_001242933, NM_003099, NM_148955, NM_152826, NP_001229862, NP_003090, NP_683758, XM_005254611, XP_005254668, XR_001751380, XR_001751381	AAA98672, AAC17182, AAC17183, AAH00357, AAP35629, AB209013, AF065483, AF065484, AF131792, AK128179, AK222561, AK222793, AK291752, AK310618, AL050148, AU279817, BAC87312, BAD92250, BAD96281, BAD96513, BAF84441, BC000357, BQ935515, BT006983, BX108623, DB455188, EAW77663, EAW77664, EAW77665, EAW77666, EF491792, NM_001242933, NM_003099, NM_148955, NM_152826, NP_001229862, NP_003090, NP_683758, Q13596…
ENSG00000028839	510.300026283276	0.0175853841530261	0.223444490564154	0.0787013549030743	0.937270167768143	0.965141963905094	TBPL1	9519	TATA-box binding protein like 1	MGC:8389, MGC:9620, STUD, TLF, TLP, TRF2, TBPL1	NM_001253676, NM_004865, NP_001240605, NP_004856, XM_017011513, XM_024446592, XP_016867002, XP_024302360	AAD24800, AAD28785, AAH00381, AAH17559, AB020881, AF130312, AF136570, AI187713, AK292320, AK313645, BAA75218, BAF85009, BAG36402, BC000381, BC017559, BI560657, BI828497, EAW47995, EAW47996, EAW47997, EAW47998, NM_001253676, NM_004865, NP_001240605, NP_004856, P62380, R42082, XM_017011513, XM_024446592, XP_016867002, XP_024302360
ENSG00000029153	5504.46272256376	1.71774886128259	0.182440626602584	9.41538566968646	4.71348783399483e-21	1.07607240993807e-19	ARNTL2	56938	aryl hydrocarbon receptor nuclear translocator like 2	BMAL2, CLIF, MOP9, PASD9, bHLHe6, ARNTL2	NM_001248002, NM_001248003, NM_001248004, NM_001248005, NM_020183, NP_001234931, NP_001234932, NP_001234933, NP_001234934, NP_064568, XM_006719112, XM_006719114, XM_011520766, XM_011520768, XM_011520769, XM_011520770, XM_011520771, XM_017019666, XM_017019667, XM_017019668, XM_017019669, XM_024449071, XM_024449072, XP_006719175, XP_006719177, XP_011519068, XP_011519070, XP_011519071, XP_011519072,…	AAF71306, AAF71307, AAG34652, AAH00172, AAI25062, AAI25063, AAL50339, AAL50340, AAL50341, AAL50342, AB039921, AF231338, AF231339, AF246960, AF246961, AF246962, AF246963, AF256215, AK296706, BAB01485, BAH12415, BC000172, BC125061, BC125062, BQ774827, CAV28553, CV388040, EAW96552, EAW96553, EAW96554, NM_001248002, NM_001248003, NM_001248004, NM_001248005, NM_020183, NP_001234931, NP_001234932, NP_0…
ENSG00000029363	4424.31675689688	-0.394660271125714	0.164476566714255	-2.39949239584601	0.0164178208155746	0.0393094902178874	BCLAF1	9774	BCL2 associated transcription factor 1	BTF, bK211L9.1, BCLAF1	NM_001077440, NM_001077441, NM_001301038, NM_014739, NP_001070908, NP_001070909, NP_001287967, NP_055554, XM_005267237, XM_017011529, XM_017011530, XM_017011531, XM_017011532, XP_005267294, XP_016867018, XP_016867019, XP_016867020, XP_016867021, XR_001743764, XR_001743766, XR_001743768, XR_001743769, XR_001743770, XR_001743771, XR_002956319, XR_245558, XR_245559	AAF64304, AAH16682, AAH47687, AAH47887, AAH56894, AAH63846, AAH78160, AAI32781, AAI44282, AF249273, AK303559, AK308870, AK309259, AK315884, BAA11481, BAF98775, BAH13985, BC016682, BC047687, BC047887, BC056894, BC063846, BC078160, BC132780, BC144281, BC144282, BC144299, BX107174, BX537576, BX648431, BX648878, BX649160, D79986, EAW47949, EAW47950, EAW47951, EAW47952, NM_001077440, NM_001077441, NM_…
ENSG00000029364	1643.53365285165	0.457714978225476	0.168204437844757	2.72118253293602	0.00650488321399858	0.0175679040610228	SLC39A9	55334	solute carrier family 39 member 9	ZIP-9, ZIP9, SLC39A9	NM_001252148, NM_001252150, NM_001252151, NM_001252152, NM_001330185, NM_018375, NP_001239077, NP_001239079, NP_001239080, NP_001239081, NP_001317114, NP_060845, XM_017021426, XM_024449648, XP_016876915, XP_024305416	AA884056, AAH47682, AAH64383, AAQ89050, AAV98359, ACR27086, AK002136, AK025831, AK222547, AK293222, AK310285, AK311104, AK316381, AL137760, AY358687, AY780789, BAA92100, BAD96267, BAG56761, BAH14752, BC047682, BC062762, BC064383, BP269907, BP299863, BX643103, DA112731, EAW80991, EAW80992, EAW80993, EAW80994, EAW80995, FJ423549, NM_001252148, NM_001252150, NM_001252151, NM_001252152, NM_001330185,…
ENSG00000029534	138.176652976729	1.90556191454924	0.259754140379156	7.33602133066192	2.20036967355793e-13	2.91087403705329e-12	ANK1	286	ankyrin 1	ANK, SPH1, SPH2, ANK1	NM_000037, NM_001142445, NM_001142446, NM_020475, NM_020476, NM_020477, NM_020478, NM_020479, NM_020480, NM_020481, NP_000028, NP_001135917, NP_001135918, NP_065208, NP_065209, NP_065210, NP_065211, NP_065213, XM_005273476, XM_011544490, XM_011544491, XM_011544494, XM_011544495, XM_011544496, XM_011544500, XM_011544501, XM_011544502, XM_011544503, XM_011544504, XM_011544505, XM_017013319, XM_0170…	AA404587, AAA51732, AAB46776, AAB47804, AAB47805, AAH07930, AAH30957, AAI17122, AB209418, AI167814, AI684839, AK126647, AK129864, AK223578, BAD92655, BAD97298, BAG54351, BC007930, BC014467, BC030957, BC117121, BX647936, CAA34610, CAA34611, EAW63241, EAW63242, EAW63243, EAW63244, EAW63245, EAW63246, EAW63247, EAW63248, EAW63249, EAW63250, F28948, M28880, N63745, NM_000037, NM_001142445, NM_0011424…
ENSG00000029559	0.602344973532184	-0.204287325326083	3.41398407378701	-0.0598383943541584	0.952284346076988	NA	IBSP	3381	integrin binding sialoprotein	BNSP, BSP, BSP-II, SP-II, IBSP	NM_004967, NP_004958	AA452255, AAA60549, AAC37560, AAC95490, AI751848, BQ573754, CAI61689, DV462680, EAX05998, EAX05999, EAX06000, J05213, NM_004967, NP_004958, P21815
ENSG00000029639	124.55671498011	-0.173508244289462	0.167606088829941	-1.03521444537441	0.300568774101125	0.437518311029523	TFB1M	51106	transcription factor B1, mitochondrial	CGI-75, CGI75, mtTFB, mtTFB1, TFB1M	NM_001350501, NM_001350502, NM_016020, NP_001337430, NP_001337431, NP_057104, NR_146725, XM_011535870, XM_011535871, XM_011535872, XM_011535873, XM_017010917, XP_011534172, XP_011534173, XP_011534174, XP_011534175, XP_016866406, XR_001743453, XR_942460	AA405744, AAD34070, AAH05183, AAH17788, ADP92254, ADP92255, ADP92256, ADP92257, ADP92258, ADP92259, ADP92260, ADP92261, ADP92262, ADP92263, ADP92264, ADP92265, ADP92266, ADP92267, ADP92268, ADP92269, ADP92270, ADP92271, ADP92272, ADP92273, ADP92274, ADP92275, ADP92276, ADP92277, ADP92278, ADP92279, ADP92280, ADP92281, ADP92282, ADP92283, ADP92284, ADP92285, ADP92286, ADP92287, ADP92288, ADP92289,…
ENSG00000029725	2125.63485657873	-0.54526841247809	0.104844842041206	-5.20071757334318	1.9852057284831e-07	1.30155293382593e-06	RABEP1	9135	rabaptin, RAB GTPase binding effector protein 1	RAB5EP, RABPT5, RABEP1	NM_001083585, NM_001291581, NM_001291582, NM_004703, NP_001077054, NP_001278510, NP_001278511, NP_004694, XM_011524060, XM_017025294, XM_017025295, XP_011522362, XP_016880783, XP_016880784	AA873800, AAC70781, AAH32435, AAH41700, AF098638, AK297535, AK310932, AK314183, AL050211, AL120839, AL157499, BAG36864, BAG59936, BC018742, BC032435, BC041700, BC065242, BI666786, BM678290, BX103338, CAA62580, DB124187, DB169027, EAW90343, EAW90344, EAW90345, EB387308, NM_001083585, NM_001291581, NM_001291582, NM_004703, NP_001077054, NP_001278510, NP_001278511, NP_004694, Q15276, X77723, X91141,…
ENSG00000029993	789.989067015657	-0.968681780671925	0.129469832607987	-7.48191112291721	7.32494797346965e-14	1.01933154509311e-12	HMGB3	3149	high mobility group box 3	HMG-2a, HMG-4, HMG2A, HMG4, HMGB3	NM_001301228, NM_001301229, NM_001301231, NM_005342, NP_001288157, NP_001288158, NP_001288160, NP_005333, XM_024452369, XP_024308137	AAC15850, AAH70482, BC007608, BC010378, BC012370, BC037210, BC070482, BF979310, BX537505, CAA71143, CAD97768, DB191695, DN996967, EAW99397, EAW99398, L05085, NM_001301228, NM_001301229, NM_001301231, NM_005342, NP_001288157, NP_001288158, NP_001288160, NP_005333, O15347, XM_024452369, XP_024308137, Y10043
ENSG00000030066	1947.85261835763	-0.26199618185127	0.111417334040346	-2.35148492923369	0.0186986470767032	0.0441085318561695	NUP160	23279	nucleoporin 160	NUP160	NM_001318399, NM_015231, NP_001305328, NP_056046, NR_134636	AAH08700, AAH09822, AAI25228, AAI25229, AK026236, AK302396, AK304308, AL832029, AL832813, BAA12110, BAB15406, BAG63710, BAG65161, BC008700, BC009822, BC125227, BC125228, BI559779, BX647634, CN420734, D83781, EAW67878, EAW67879, EAW67880, EAW67881, EAW67882, EAW67883, NM_001318399, NM_015231, NP_001305328, NP_056046, NR_134636, Q12769
ENSG00000030110	286.154623907506	1.28516950800583	0.159917996975909	8.03642824640578	9.24950724670718e-16	1.48091573014484e-14	BAK1	578	BCL2 antagonist/killer 1	BAK, BAK-LIKE, BCL2L7, CDN1, BAK1	NM_001188, NP_001179, XM_011514779, XM_011514780, XP_011513081, XP_011513082	AAA74466, AAA93066, AAH04431, AAI10338, AAM74949, AAO74828, AF520590, AK091807, AK292093, AK293547, AK303422, ALQ33392, ALQ33393, BAA13606, BAF84782, BAG52419, BAG57025, BAG64474, BC004431, BC032789, BC110337, BM855203, CAA58997, CAG33700, CAI46254, CB142221, CR457419, CR627020, EAX03740, EAX03741, EAX03742, KU177934, KU177935, NM_001188, NP_001179, Q16611, U16811, U23765, X84213, XM_011514779, X…
ENSG00000030304	3.76747718021786	-2.281331519897	0.778069012515767	-2.93204263786404	0.00336740511482368	0.00983150238425971	MUSK	4593	muscle associated receptor tyrosine kinase	CMS9, FADS, MUSK	NM_001166280, NM_001166281, NM_005592, NP_001159752, NP_001159753, NP_005583, XM_005251994, XM_005251995, XM_005251996, XM_011518708, XM_017014734, XP_005252051, XP_005252052, XP_005252053, XP_011517010, XP_016870223	AA448972, AAB63044, AAI09099, AAI09100, AF006464, BC109098, BC109099, BG825304, CAA80923, EAW59065, EAW59066, EAW59067, NM_001166280, NM_001166281, NM_005592, NP_001159752, NP_001159753, NP_005583, O15146, XM_005251994, XM_005251995, XM_005251996, XM_011518708, XM_017014734, XP_005252051, XP_005252052, XP_005252053, XP_011517010, XP_016870223, Z25436
ENSG00000030419	246.76623377952	2.59105956969505	0.296117793399925	8.75009752012998	2.13168452566651e-18	4.07513613815363e-17	IKZF2	22807	IKAROS family zinc finger 2	ANF1A2, HELIOS, ZNF1A2, ZNFN1A2, IKZF2	NM_001079526, NM_016260, NP_001072994, NP_057344, XM_005246384, XM_005246385, XM_005246386, XM_011510802, XM_011510803, XM_011510804, XM_011510805, XM_011510807, XM_011510808, XM_011510809, XM_011510810, XM_011510811, XM_011510812, XM_011510814, XM_011510815, XM_011510816, XM_011510817, XM_011510818, XM_011510819, XM_017003589, XM_017003590, XM_017003591, XM_017003592, XP_005246441, XP_005246442,…	AAF09441, AAG22856, AAH28936, AAS99855, AAS99856, AAS99857, AAS99858, AAS99859, AAS99860, AAS99861, AAS99862, AAS99863, AAS99864, AAS99865, AAS99866, AAX93263, AAY24238, AAY24327, AF130863, AI458439, AK301503, AY008294, AY587062, AY587063, AY587064, AY587065, AY587066, AY587067, AY587068, AY587069, AY587070, AY587071, AY587072, AY587073, BAG63014, BC028936, EAW70502, EAW70503, EAW70504, EAW70505,…
ENSG00000030582	3963.64503918709	0.636568694553067	0.209070509394188	3.04475603181729	0.00232869126407654	0.00711996158564675	GRN	2896	granulin precursor	CLN11, GEP, GP88, PCDGF, PEPI, PGRN, GRN	NM_001012479, NM_002087, NP_002078, XM_005257253, XM_024450730, XP_005257310, XP_024306498	AAA58617, AAC09359, AAH00324, AAH10577, AAM94026, AAP35490, AF055008, AK000607, AK023348, AK222522, AK296090, AK303830, AY124489, BAB14535, BAD96242, BAG58844, BAG64777, BC000324, BC010577, BT006844, CAA44196, DC336362, EAW51599, EAW51600, EAW51601, M75161, NM_001012479, NM_002087, NP_002078, P28799, X62320, XM_005257253, XM_024450730, XP_005257310, XP_024306498
ENSG00000031003	2804.75255242954	-0.0803425300376538	0.154375425090531	-0.520436008454962	0.602759718186641	0.722502950216384	FAM13B	51306	family with sequence similarity 13 member B	ARHGAP49, C5orf5, FAM13B1, KHCHP, N61, FAM13B	NM_001101800, NM_001101801, NM_016603, NP_001095270, NP_001095271, NP_057687, XM_005272007, XM_006714647, XM_006714648, XM_006714649, XM_011543448, XM_011543449, XM_011543450, XM_017009549, XM_017009550, XM_017009551, XM_024446107, XP_005272064, XP_006714710, XP_006714711, XP_006714712, XP_011541750, XP_011541751, XP_011541752, XP_016865038, XP_016865039, XP_016865040, XP_024301875	AAF63764, AAF67482, AAH48965, AAH56887, AF157316, AF251038, AK130245, AK314224, AL833699, AW592656, BAG36896, BC041335, BC048965, BC056887, BU183000, CAD34853, DA499233, EAW62170, EAW62171, EAW62172, EAW62173, NM_001101800, NM_001101801, NM_016603, NP_001095270, NP_001095271, NP_057687, Q9NYF5, XM_005272007, XM_006714647, XM_006714648, XM_006714649, XM_011543448, XM_011543449, XM_011543450, XM_01…
ENSG00000031081	417.028335695849	0.545331881337947	0.150955104030297	3.612543509814	0.000303208210219579	0.00113849628051347	ARHGAP31	57514	Rho GTPase activating protein 31	AOS1, CDGAP, ARHGAP31	NM_020754, NP_065805, XM_006713714, XM_017006955, XP_006713777, XP_016862444	AAI12164, AAI12166, AB033030, AK026689, AK293726, BAA86518, BAH11580, BC112163, BC112165, BM970175, EAW79573, EAW79574, NM_020754, NP_065805, Q2M1Z3, XM_006713714, XM_017006955, XP_006713777, XP_016862444
ENSG00000031691	1171.20183092434	-0.487390337109891	0.261441301202611	-1.86424384696654	0.0622874684571999	0.123332500708472	CENPQ	55166	centromere protein Q	C6orf139, CENP-Q, CENPQ	NM_018132, NP_060602, XM_005249205, XM_011514723, XP_005249262, XP_011513025	AA460110, AA811376, AAH16279, AI039464, AK001407, AK293016, BAA91672, BAF85705, BC016279, BI768787, EAX04332, EAX04333, NM_018132, NP_060602, Q7L2Z9, XM_005249205, XM_011514723, XP_005249262, XP_011513025
ENSG00000031698	1350.85571427549	-0.694856510345621	0.198250672437826	-3.50493898356656	0.000456711941641133	0.00165103769353462	SARS	6301	seryl-tRNA synthetase	NEDMAS, SERRS, SERS, SARS	NM_001330669, NM_006513, NP_001317598, NP_006504, NR_034072, NR_034073	AAH00716, AAH09390, AAI11399, AK022339, AK093718, AK222677, AK312771, BAA95602, BAD96397, BAG35636, BC000716, BC009390, BC111398, BM666450, BM798814, BP363347, CAA62635, D49914, DA792457, EAW56365, EAW56366, EAW56367, EAW56368, EAW56369, EAW56370, EAW56371, NM_001330669, NM_006513, NP_001317598, NP_006504, NR_034072, NR_034073, P49591, X91257
ENSG00000031823	642.716276956977	-0.0515415443022011	0.115455849260159	-0.446417783355968	0.655295489406831	0.767072362552782	RANBP3	8498	RAN binding protein 3	RANBP3	NM_001300865, NM_003624, NM_007320, NM_007321, NM_007322, NP_001287794, NP_003615, NP_015559, NP_015561, XM_006722928, XM_006722929, XM_011528392, XM_011528393, XM_011528394, XM_024451749, XP_006722991, XP_006722992, XP_011526694, XP_011526695, XP_011526696, XP_024307517	AAC14485, AAH04349, ABB29975, AK025300, AK125183, AK222813, AK222990, AK299260, AK299856, AK301942, AK308205, AK314343, AL050149, BAB15106, BAD96710, BAG36985, BAH12980, BAH13150, BAH13589, BC004349, BM786367, CAA69956, CAA69957, CAA69958, CAB43293, CB306615, DQ234346, EAW69120, EAW69121, EAW69122, EAW69123, EAW69124, NM_001300865, NM_003624, NM_007320, NM_007321, NM_007322, NP_001287794, NP_0036…
ENSG00000032219	755.189339412679	0.448204848016765	0.239971799213665	1.86773966560002	0.0617983669001591	0.122472628634876	ARID4A	5926	AT-rich interaction domain 4A	RBBP-1, RBBP1, RBP-1, RBP1, ARID4A	NM_002892, NM_023000, NM_023001, NP_002883, NP_075376, NP_075377, XM_005267964, XM_005267965, XM_017021560, XM_017021561, XM_017021562, XM_017021563, XM_017021564, XM_017021565, XM_024449683, XM_024449684, XP_005268021, XP_005268022, XP_016877049, XP_016877050, XP_016877051, XP_016877052, XP_016877053, XP_016877054, XP_024305451, XP_024305452, XR_001750495, XR_001750496	AAB25833, AAB25834, AAB25835, AAB28543, AAH26230, AF086075, AK307520, AK307972, BC026230, BX279740, DB218466, EAW80727, EAW80728, EAW80729, EAW80730, EAW80731, EAW80732, NM_002892, NM_023000, NM_023001, NP_002883, NP_075376, NP_075377, P29374, S57153, S57160, S57162, S66427, XM_005267964, XM_005267965, XM_017021560, XM_017021561, XM_017021562, XM_017021563, XM_017021564, XM_017021565, XM_02444968…
ENSG00000032389	296.150514847551	-0.394952862702289	0.164763972341779	-2.39708266976604	0.0165261946426599	0.0395054467367616	EIPR1	7260	EARP complex and GARP complex interacting protein 1	EIPR-1, TSSC1, EIPR1	NM_001330530, NM_001330531, NM_003310, NP_001317459, NP_001317460, NP_003301, XM_006711893, XM_011510383, XM_011510385, XM_017004818, XP_006711956, XP_011508685, XP_011508687, XP_016860307	AAC51911, AAH02485, AAY24193, AAY24338, AF019952, AK026522, AK126288, AK222652, BAD96372, BC002485, DA349228, EAX01070, EAX01071, HY008956, NM_001330530, NM_001330531, NM_003310, NP_001317459, NP_001317460, NP_003301, Q53HC9, R15788, XM_006711893, XM_011510383, XM_011510385, XM_017004818, XP_006711956, XP_011508685, XP_011508687, XP_016860307
ENSG00000032444	512.804854729289	-0.197377468594512	0.210925414979713	-0.935769018700268	0.349392126087154	0.487526434995205	PNPLA6	10908	patatin like phospholipase domain containing 6	BNHS, LNMS, NTE, NTEMND, OMCS, SPG39, iPLA2delta, sws, PNPLA6	NM_001166111, NM_001166112, NM_001166113, NM_001166114, NM_006702, NP_001159583, NP_001159584, NP_001159585, NP_001159586, NP_006693	AAH38229, AAH50553, AAH51768, AIL88793, AIL88794, AIL88795, AIL88796, AIL88797, AIL88798, AIL88799, AJ004832, AK293807, AK294021, AK302462, AL050362, BAG57214, BAG57380, BAH13718, BC038229, BC050553, BC051768, BQ001677, BQ430066, CAA06164, CAB43674, DA096881, DA104284, DA247219, DB068563, EAW69029, EAW69030, NM_001166111, NM_001166112, NM_001166113, NM_001166114, NM_006702, NP_001159583, NP_00115…
ENSG00000032742	219.484501185032	-0.769959883438274	0.137661411088765	-5.5931424598125	2.22996170899737e-08	1.68644000351432e-07	IFT88	8100	intraflagellar transport 88	D13S1056E, DAF19, TG737, TTC10, hTg737, IFT88	NM_001318491, NM_001318493, NM_001353565, NM_001353566, NM_001353567, NM_001353568, NM_001353569, NM_001353570, NM_001353571, NM_001353572, NM_001353573, NM_001353574, NM_001353575, NM_001353576, NM_001353577, NM_001353578, NM_001353579, NM_006531, NM_175605, NP_001305420, NP_001305422, NP_001340494, NP_001340495, NP_001340496, NP_001340497, NP_001340498, NP_001340499, NP_001340500, NP_001340501,…	AAA86720, AAH30776, AEE61004, AK058172, AK126668, AK300769, AK303853, AK308281, AK310223, BAG54354, BAG62434, BAG64794, BC030776, BC059357, BG182322, BX640833, CAE45907, DQ572744, EAX08266, EAX08267, EAX08268, EAX08269, EAX08270, EAX08271, EAX08272, EAX08273, HM005406, NM_001318491, NM_001318493, NM_001353565, NM_001353566, NM_001353567, NM_001353568, NM_001353569, NM_001353570, NM_001353571, NM_…
ENSG00000033011	653.765358558529	0.015010230959568	0.108996737743403	0.137712662510181	0.890467511519953	0.939322663875857	ALG1	56052	ALG1, chitobiosyldiphosphodolichol beta-mannosyltransferase	CDG1K, HMAT1, HMT-1, HMT1, MT-1, Mat-1, hMat-1, ALG1	NM_001330504, NM_019109, NP_001317433, NP_061982, XM_017023457, XM_017023458, XP_016878946, XP_016878947, XR_932882	AA810665, AAH04402, AAH31095, AAQ89432, AB019038, AK075373, AK298144, AK311475, AY359073, BAA90748, BAC11576, BAG60420, BC004402, BC031095, BC031873, BM767933, BQ002699, BX370817, CA455103, CAI72079, CD366777, DA879477, EAW85240, EAW85241, NM_001330504, NM_019109, NP_001317433, NP_061982, Q9BT22, XM_017023457, XM_017023458, XP_016878946, XP_016878947, XR_932882
ENSG00000033030	807.166112091879	0.119484571181675	0.161806890257931	0.738439327220302	0.460247523783215	0.598638946541673	ZCCHC8	55596	zinc finger CCHC-type containing 8	ZCCHC8	NM_001350935, NM_001350936, NM_001350937, NM_001350938, NM_017612, NP_001337864, NP_001337865, NP_001337866, NP_001337867, NP_060082, XM_017019606, XM_024449044, XP_016875095, XP_024304812, XR_944614	AA447641, AAH17704, AAH65918, AK026831, AK027702, AK074638, AK291174, AK307318, AL157433, BAB55308, BAC11105, BAF83863, BC017704, BC065918, BE048845, CAB75657, CAD34900, DB048019, DB456426, EAW98325, EAW98326, NM_001350935, NM_001350936, NM_001350937, NM_001350938, NM_017612, NP_001337864, NP_001337865, NP_001337866, NP_001337867, NP_060082, Q6NZY4, XM_017019606, XM_024449044, XP_016875095, XP_02…
ENSG00000033100	1584.4318045634	0.870885509777623	0.121146431270927	7.18870131494017	6.54104887921811e-13	8.23840188255656e-12	CHPF2	54480	chondroitin polymerizing factor 2	CSGLCA-T, CSGlcAT, ChSy-3, chPF-2, CHPF2	NM_001284295, NM_019015, NP_001271224, NP_061888	AAH64509, AAQ88773, AB037823, AB095812, AI191668, AK025885, AK025897, AK056331, AY358407, BAA92640, BAG30817, BAG51678, BC052944, BC064509, EAL24509, EAW54010, EAW54011, EAW54012, NM_001284295, NM_019015, NP_001271224, NP_061888, Q9P2E5
ENSG00000033122	0.243032126250021	0.109457492093385	4.19228249228479	0.0261092834976706	0.979170172427591	NA	LRRC7	57554	leucine rich repeat containing 7	DENSIN, LRRC7	NM_001330635, NM_001350216, NM_020794, NP_001317564, NP_001337145, NP_065845, XM_017001885, XM_017001886, XM_017001887, XM_017001888, XM_017001889, XM_017001890, XM_017001892, XM_017001894, XM_017001895, XP_016857374, XP_016857375, XP_016857376, XP_016857377, XP_016857378, XP_016857379, XP_016857381, XP_016857383, XP_016857384	AAI28990, AAL28133, AAP06801, AB037786, AF434715, AF498274, AK294206, BAA92603, BAH11697, BC080568, BC128989, BX648943, CAH18423, CR749629, EAX06461, EAX06462, EAX06463, EAX06464, EAX06465, NM_001330635, NM_001350216, NM_020794, NP_001317564, NP_001337145, NP_065845, Q96NW7, XM_017001885, XM_017001886, XM_017001887, XM_017001888, XM_017001889, XM_017001890, XM_017001892, XM_017001894, XM_01700189…
ENSG00000033170	3820.13038852105	0.15602089205577	0.0996617007383153	1.56550501245648	0.117464543010125	0.208855292673303	FUT8	2530	fucosyltransferase 8	FUT8	NM_004480, NM_178154, NM_178155, NM_178156, NM_178157, NP_004471, NP_835368, NP_835369, NR_038167, NR_038170, XM_011536614, XM_017021136, XM_017021137, XM_017021138, XM_017021139, XM_017021140, XP_011534916, XP_016876625, XP_016876626, XP_016876627, XP_016876628, XP_016876629	AAB92372, AAH93889, AAI01817, AAI42959, AB049740, AF052088, AJ514324, AJ514325, AJ536053, AJ536054, AJ536055, AJ536056, AJ539535, AJ539536, AK292413, AK294242, BAA19764, BAA92858, BAA92859, BAB40929, BAB40975, BAF85102, BAG57538, BC025385, BC093889, BC101816, BC142958, BQ962258, BX107537, CAA76985, CAA76986, CAA76987, CAA76988, CAD55804, CAD55805, CAD59924, CAD59925, CAD59926, CAD59927, CAD62444,…
ENSG00000033178	2734.168023675	0.508604266784947	0.165838060424605	3.0668729812851	0.00216310753745265	0.00665621219504086	UBA6	55236	ubiquitin like modifier activating enzyme 6	E1-L2, MOP-4, UBE1L2, UBA6	NM_018227, NP_060697, XM_017008359, XP_016863848, XR_001741275	A0AVT1, AAH31637, AAI26485, AAI26487, AAQ63403, AAY40999, AB014773, ABR25253, AK001670, AK027020, AK094164, AK094969, AK314371, AL596839, AL832015, AL832458, AW451445, AY359880, BAA91824, BAB19785, BAC04463, BAG37000, BAG52833, BC031637, BC126484, BC126486, BM973988, CAD89908, CAD89959, EAX05549, EAX05550, EAX05551, EAX05552, EAX05553, EF623993, NM_018227, NP_060697, XM_017008359, XP_016863848, X…
ENSG00000033327	207.305032046342	-0.422503926629753	0.200622213338766	-2.10596782678458	0.0352071471441119	0.076167246073494	GAB2	9846	GRB2 associated binding protein 2	GAB2	NM_012296, NM_080491, NP_036428, NP_536739, XM_006718753, XM_011545408, XM_024448782, XP_006718816, XP_011543710, XP_024304550	AA865573, AAI31712, AAI52460, AB011143, AB018413, AI858080, BAA25497, BAA76737, BC131711, BC152459, BY799914, DA674753, DB636423, EAW75057, EAW75058, NM_012296, NM_080491, NP_036428, NP_536739, Q9UQC2, XM_006718753, XM_011545408, XM_024448782, XP_006718816, XP_011543710, XP_024304550
ENSG00000033627	267.944875477501	-0.442076557292015	0.123513388249684	-3.57917925786595	0.000344674991807365	0.00127772878705685	ATP6V0A1	535	ATPase H+ transporting V0 subunit a1	ATP6N1, ATP6N1A, Stv1, VPP1, Vph1, a1, ATP6V0A1	NM_001130020, NM_001130021, NM_005177, NP_001123492, NP_001123493, NP_005168, XM_005257459, XM_005257461, XM_005257463, XM_011524908, XM_017024769, XM_017024770, XM_017024771, XM_017024772, XM_017024773, XM_017024774, XP_005257516, XP_005257518, XP_005257520, XP_011523210, XP_016880258, XP_016880259, XP_016880260, XP_016880261, XP_016880262, XP_016880263, XR_001752538, XR_001752539, XR_001752540,…	AAA69700, AAH32398, AAL77442, AK098213, AK125927, AK223554, AK294512, AK294789, AK295682, AK299784, AK316305, AL096733, AL137683, BAD97274, BAH11795, BAH11885, BAH12153, BAH13127, BAH14676, BC032398, BX648978, CAA96077, CAB70874, CAH10528, CAI56709, CR627443, EAW60830, EAW60831, L78933, NM_001130020, NM_001130021, NM_005177, NP_001123492, NP_001123493, NP_005168, Q93050, U18920, XM_005257459, XM_…
ENSG00000033800	486.19864986544	0.725313778687524	0.225918386269082	3.21051239195571	0.00132498555479743	0.00429395127479778	PIAS1	8554	protein inhibitor of activated STAT 1	DDXBP1, GBP, GU/RH-II, ZMIZ3, PIAS1	NM_001320687, NM_016166, NP_001307616, NP_057250, XM_011522126, XM_011522127, XM_017022688, XM_017022689, XM_017022690, XM_017022691, XM_024450094, XP_011520428, XP_011520429, XP_016878177, XP_016878178, XP_016878179, XP_016878180, XP_024305862	AA837658, AAB58488, AAC36702, AAD49722, AAI18588, AAI21798, AAX18639, ABP49565, ABP49566, ACR77525, AF077951, AF167160, AK094641, AK314515, AY826819, BAG37114, BAG52901, BC104646, BC118587, BC121797, EAW77804, EAW77805, EF487997, EF487998, FJ997900, NM_001320687, NM_016166, NP_001307616, NP_057250, O75925, U78524, XM_011522126, XM_011522127, XM_017022688, XM_017022689, XM_017022690, XM_017022691,…
ENSG00000033867	1223.78205612275	-0.163479244185388	0.190328807602684	-0.858930638217706	0.390378784768267	0.528377547185088	SLC4A7	9497	solute carrier family 4 member 7	NBC2, NBC3, NBCN1, SBC2, SLC4A6, SLC4A7	NM_001258379, NM_001258380, NM_001321103, NM_001321104, NM_001321105, NM_001321106, NM_001321107, NM_001321108, NM_003615, NP_001245308, NP_001245309, NP_001308032, NP_001308033, NP_001308034, NP_001308035, NP_001308036, NP_001308037, NP_003606, NR_135541, NR_135542, NR_135543, NR_135544, XM_005265598, XM_005265600, XM_006713421, XM_011534256, XM_011534258, XM_011534261, XM_011534263, XM_01153426…	AA569234, AAD38322, AAF21720, AAG16773, AB012130, ACB47400, ACH61958, ACH61959, ACH61960, ACH61961, ACH61962, ACI24740, ACI24741, ACI24742, ADC32649, ADC32650, ADC32651, ADC32652, AF047033, AF053755, AF089726, AK309734, AK310865, AL389947, AL833589, BAA25898, CAH10515, CR627428, DA756057, EAW64381, EAW64382, EAW64383, EAW64384, EU499349, EU934246, EU934247, EU934248, EU934249, EU934250, FJ178574,…
ENSG00000034053	66.0637421782436	2.51594265555104	0.538083494855257	4.67574768526921	2.92884536646402e-06	1.59033455251152e-05	APBA2	321	amyloid beta precursor protein binding family A member 2	D15S1518E, HsT16821, LIN-10, MGC:14091, MINT2, X11-BETA, X11L, APBA2	NM_001130414, NM_001353788, NM_001353789, NM_001353790, NM_001353791, NM_001353792, NM_001353793, NM_001353794, NM_001353795, NM_001353796, NM_001353797, NM_005503, NP_001123886, NP_001340717, NP_001340718, NP_001340719, NP_001340720, NP_001340721, NP_001340722, NP_001340723, NP_001340724, NP_001340725, NP_001340726, NP_005494, XM_011521488, XM_011521489, XM_011521490, XM_011521491, XM_011521492,…	AA861797, AAB50203, AAC05306, AAC39767, AAH82986, AB014719, AB209281, AF029108, AF047348, AK124794, AK310413, BAA34734, BAC85951, BAD92518, BC007794, BC082986, BM665057, BX332225, EAW51516, NM_001130414, NM_001353788, NM_001353789, NM_001353790, NM_001353791, NM_001353792, NM_001353793, NM_001353794, NM_001353795, NM_001353796, NM_001353797, NM_005503, NP_001123886, NP_001340717, NP_001340718, NP…
ENSG00000034152	1338.13224323753	0.237520862580076	0.181381071423821	1.30951295367022	0.190360652775767	0.306834629281701	MAP2K3	5606	mitogen-activated protein kinase kinase 3	MAPKK3, MEK3, MKK3, PRKMK3, SAPKK-2, SAPKK2, MAP2K3	NM_001316332, NM_002756, NM_145109, NM_145110, NP_001303261, NP_002747, NP_659731, XM_005256723, XM_011523958, XM_011523959, XM_017024857, XM_017024858, XM_017024859, XP_005256780, XP_011522260, XP_011522261, XP_016880346, XP_016880347, XP_016880348	AAB40652, AAB40653, AAC41718, AAH32478, AB451226, AB451349, ACT33197, AI758302, AK093838, AK223490, AK315505, BAA13248, BAD97210, BAG37889, BAG52769, BAG70040, BAG70163, BC032478, BM836867, CAG38752, CAG46592, CR536514, CR541793, D87116, DA131175, DA987047, EAW50386, GQ225578, L36719, NM_001316332, NM_002756, NM_145109, NM_145110, NP_001303261, NP_002747, NP_659731, P46734, U66839, XM_005256723, …
ENSG00000034239	1.58984024877044	-0.899122969149064	2.29295641507954	-0.392123881307127	0.69496668293419	0.796037938159108	EFCAB1	79645	EF-hand calcium binding domain 1	EFCAB1	NM_001142857, NM_024593, NP_001136329, NP_078869, NR_024605, XM_005251303, XM_011517589, XM_011517591, XM_017013826, XM_017013827, XM_017013828, XM_024447270, XM_024447271, XM_024447272, XM_024447273, XM_024447274, XP_005251360, XP_011515891, XP_011515893, XP_016869315, XP_016869316, XP_016869317, XP_024303038, XP_024303039, XP_024303040, XP_024303041, XP_024303042, XR_002956645	AAH25676, AK021829, AK299659, AK307101, AK316037, BAB13906, BAG61576, BAH14408, BC025676, BC029586, BP375493, CAE90233, CB250588, DA174619, DB204697, DB536362, DB552638, DC336596, EAW86692, EAW86693, EAW86694, EAW86695, EAW86696, EAW86697, EAW86698, NM_001142857, NM_024593, NP_001136329, NP_078869, NR_024605, Q9HAE3, XM_005251303, XM_011517589, XM_011517591, XM_017013826, XM_017013827, XM_0170138…
ENSG00000034510	10697.1710010559	0.218468793312236	0.256185537458232	0.8527756698516	0.393783718694637	0.531858054245801	TMSB10	9168	thymosin beta 10	MIG12, TB10, TMSB10	NM_021103, NP_066926	AAA36744, AAA36746, AAB25225, AAC41691, AAH16025, AAH16731, AAS47517, AAY24191, AF090913, AK130949, AK311952, AY453400, BAA05729, BAG34892, BC016025, BC016731, BC107889, D28363, EAW99547, EAW99548, M20259, M92381, NM_021103, NP_066926, P63313, S54005
ENSG00000034677	1402.45688882571	0.372442178989798	0.119141057823746	3.12606070311026	0.00177164977667549	0.00556537239972533	RNF19A	25897	ring finger protein 19A, RBR E3 ubiquitin protein ligase	RNF19, RNF19A	NM_001280539, NM_001353837, NM_001353838, NM_015435, NM_183419, NP_001267468, NP_001340766, NP_001340767, NP_056250, NP_904355, XM_011516956, XM_017013302, XM_017013303, XM_017013304, XM_024447118, XM_024447119, XM_024447120, XP_011515258, XP_016868791, XP_016868792, XP_016868793, XP_024302886, XP_024302887, XP_024302888, XR_928315	AAH43648, AAH93938, AAH93940, AAI05301, AB029316, AB271913, AB271914, AJ242975, AK023455, AK027070, AK057699, AL110253, AL122096, AL708565, BAB14581, BAB15647, BAB39353, BAF48116, BAF48117, BC043648, BC062676, BC093938, BC093940, BC105300, BQ003778, CAB45132, CAB53700, CAB59264, DA502897, DB037264, DB061830, EAW91807, NM_001280539, NM_001353837, NM_001353838, NM_015435, NM_183419, NP_001267468, N…
ENSG00000034693	312.790500782129	-0.0537247320404266	0.245790717147595	-0.218579174445248	0.826977876916071	0.892763798552454	PEX3	8504	peroxisomal biogenesis factor 3	PBD10A, PBD10B, TRG18, PEX3	NM_003630, NP_003621	AAH14551, AAH15506, AAQ18039, AB035307, AJ001625, AJ131389, AK023593, AK025644, AK300907, AU137342, AY277600, BAA97993, BAG62543, BC014551, BC015506, BP377713, BX648803, CAA04879, CAA08904, CAA10362, CAG46859, CR542062, DB576209, EAW47866, NM_003630, NP_003621, P56589
ENSG00000034713	862.016630819433	0.0585300252852947	0.164637518030472	0.355508428367231	0.722208731864512	0.817551329434085	GABARAPL2	11345	GABA type A receptor associated protein like 2	ATG8, ATG8C, GATE-16, GATE16, GEF-2, GEF2, GABARAPL2	NM_007285, NP_009216	AAD27779, AAH05985, AAH14594, AAH29601, AAK20400, AB030710, AF077046, AF087848, AJ010569, AK289788, AK311266, BAB21548, BAF82477, BC005985, BC014594, BC029601, BC040312, CAA09249, CAG47013, CR542217, EAW95629, EAW95630, NM_007285, NP_009216, P60520
ENSG00000034971	0.578438370710082	-0.521072100059275	3.26232658671675	-0.159724076118231	0.87309843438679	NA	MYOC	4653	myocilin	GLC1A, GPOA, JOAG, JOAG1, TIGR, MYOC	NM_000261, NP_000252	AAC14264, AAC51725, AAC52051, AAH29261, AAT09137, ACI42983, ACI62292, ACI62293, AF001620, AK097310, AK300924, AK300943, AK301297, AK315443, AKK25263, ALQ33668, ALQ33669, ALQ33670, ALQ33671, AMH87776, AMH87777, AMH87778, AMH87779, AMH87780, AMH87781, BAA23531, BAA24532, BAC04997, BAG37831, BAG62556, BAG62572, BAG62854, BC029261, CAB09899, D88214, EAW90903, FJ227302, FJ237046, FJ237047, KU178210, K…
ENSG00000035115	161.034898137837	-0.983487342302428	0.201266683410974	-4.88648854164408	1.02650298659605e-06	6.05465075852717e-06	SH3YL1	26751	SH3 and SYLF domain containing 1	RAY, SH3YL1	NM_001159597, NM_001282682, NM_001282687, NM_015677, NP_001153069, NP_001269611, NP_001269616, NP_056492, NR_104223, NR_104224, NR_104225, NR_104226, NR_104227	AAH08374, AAH08375, AAH30778, AAH34974, AAY14957, AK026507, AK026586, AK055801, AK096440, AK123829, AK292312, AL050373, BAB15493, BAF85001, BC008374, BC008375, BC013286, BC030778, BC034974, BC043234, BC043403, CAB43679, CAG33642, CK821806, CR457361, CX758922, DA271598, DB076978, DB244375, HY040340, NM_001159597, NM_001282682, NM_001282687, NM_015677, NP_001153069, NP_001269611, NP_001269616, NP_0…
ENSG00000035141	271.672088923804	0.165681258354874	0.252539931195195	0.656059647956482	0.511785746350408	0.646473822871319	FAM136A	84908	family with sequence similarity 136 member A	FAM136A	NM_001329752, NM_001329753, NM_001329755, NM_001329757, NM_001329758, NM_032822, NP_001316681, NP_001316682, NP_001316684, NP_001316686, NP_001316687, NP_116211	AAH14975, AAX93110, AK027574, AK225148, AK225151, AK309543, AK315877, AL833147, BAB55208, BAF98768, BC014975, BC026293, BE313508, BP334741, BU186527, CB108776, CB853567, DB266394, EAW99815, EAW99816, HY161689, NM_001329752, NM_001329753, NM_001329755, NM_001329757, NM_001329758, NM_032822, NP_001316681, NP_001316682, NP_001316684, NP_001316686, NP_001316687, NP_116211, Q96C01
ENSG00000035403	6692.25938560745	-0.903518244131166	0.0893436781498092	-10.1128391268621	4.8459224149201e-24	1.37585182801577e-22	VCL	7414	vinculin	CMD1W, CMH15, HEL114, MV, MVCL, VCL	NM_003373, NM_014000, NP_003364, NP_054706	AA368699, AAA61271, AAA61283, AAB21656, AAB21657, AAH39174, ACJ13727, AI290052, AK126978, AK296509, AK300280, AK304823, AL700886, AL708715, AL832130, BAG54414, BAG59141, BAG62039, BAG65571, BC013847, BC039174, BX537994, CAD97952, EAW54547, EAW54548, EAW54549, EAW54550, EAW54551, EU794673, M33308, NM_003373, NM_014000, NP_003364, NP_054706, P18206
ENSG00000035499	95.7319716120067	-1.08053640680299	0.265094275429077	-4.07604579561009	4.58080010477405e-05	0.000202064852547982	DEPDC1B	55789	DEP domain containing 1B	BRCC3, XTP1, DEPDC1B	NM_001145208, NM_018369, NP_001138680, NP_060839, XM_011543509, XM_011543510, XM_017009629, XP_011541811, XP_011541812, XP_016865118, XR_948274	AA830503, AAH10904, AAH19075, AAN31126, AAO49477, AAO85465, AF303178, AF488828, AF490257, AK001166, AK002114, AK290684, AK299242, AK300782, BAA91529, BAA92089, BAF83373, BAG61273, BAG62446, BC010904, BC019075, DC299445, EAW54998, NM_001145208, NM_018369, NP_001138680, NP_060839, Q8WUY9, XM_011543509, XM_011543510, XM_017009629, XP_011541811, XP_011541812, XP_016865118, XR_948274
ENSG00000035664	93.2025864706811	-0.909184148781623	0.283971054156069	-3.2016789580319	0.00136629177866649	0.00441303353239567	DAPK2	23604	death associated protein kinase 2	DRP-1, DRP1, DAPK2	NM_014326, NP_055141, XM_011521413, XM_011521414, XM_011521415, XM_011521416, XM_011521417, XM_011521421, XM_017022043, XM_017022044, XM_017022045, XM_017022046, XM_017022047, XM_017022048, XM_017022049, XM_017022050, XM_017022051, XM_017022052, XP_011519715, XP_011519716, XP_011519717, XP_011519718, XP_011519719, XP_011519723, XP_016877532, XP_016877533, XP_016877534, XP_016877535, XP_016877536,…	AAC35001, AAI14507, AAI14952, AB018001, ADD83109, AF052941, AK026801, AK094290, AK310967, BAA88063, BC114506, BC114951, EAW77657, EAW77658, EAW77659, GU056176, NM_014326, NP_055141, Q9UIK4, XM_011521413, XM_011521414, XM_011521415, XM_011521416, XM_011521417, XM_011521421, XM_017022043, XM_017022044, XM_017022045, XM_017022046, XM_017022047, XM_017022048, XM_017022049, XM_017022050, XM_017022051,…
ENSG00000035681	1028.49336515253	-0.446478787295798	0.12742408202889	-3.50388074363033	0.000458530651347709	0.00165524430853438	NSMAF	8439	neutral sphingomyelinase activation associated factor	FAN, GRAMD5, NSMAF	NM_001144772, NM_003580, NP_001138244, NP_003571	AAH41124, AK292679, AK294009, AK313991, BAF85368, BAG36703, BAG57371, BC041124, CAA65405, DR005814, EAW86817, NM_001144772, NM_003580, NP_001138244, NP_003571, Q92636, X96586
ENSG00000035687	2145.8579708998	0.03469228829838	0.16041004282018	0.216272545586626	0.828775308097023	0.893837106903048	ADSS	159	adenylosuccinate synthase	ADEH, ADSS 2, ADSS	NM_001126, NP_001117, XM_011544108, XP_011542410	AAH12356, AK025514, AK303886, AK308749, BAG64822, BC012356, BE538442, BG700800, BI559850, CAA47123, EAW77102, EAW77103, NM_001126, NP_001117, P30520, XM_011544108, XP_011542410
ENSG00000035720	0	NA	NA	NA	NA	NA	STAP1	26228	signal transducing adaptor family member 1	BRDG1, STAP-1, STAP1	NM_001317769, NM_012108, NP_001304698, NP_036240, XM_017008018, XP_016863507	AAH14958, AAY40998, AB023483, AI289185, AK313676, BAA85311, BAG36427, BC014958, BE326685, BG190230, BX372307, EAX05547, EAX05548, NM_001317769, NM_012108, NP_001304698, NP_036240, Q9ULZ2, XM_017008018, XP_016863507
ENSG00000035862	20592.3395987682	-0.261873165473224	0.122322452373868	-2.14084299645033	0.0322867013172472	0.0707677599529653	TIMP2	7077	TIMP metallopeptidase inhibitor 2	CSC-21K, DDC8, TIMP2	NM_003255, NP_003246	AAA59581, AAA61186, AAB19474, AAC50729, AAD14025, AAH52605, AAH71586, AEE61194, AK294290, AL110197, AL713764, BAG57573, BC010410, BC039613, BC040039, BC040445, BC052605, BC071586, CAA38400, CAR95106, CAS92764, EAW89538, EAW89539, EAW89540, EAW89541, HM005597, J05593, M32304, NM_003255, NP_003246, P16035, S48568, X54533
ENSG00000035928	2282.2775004882	-0.194670709742106	0.104013001756708	-1.87159976593552	0.0612619958230746	0.121625482374077	RFC1	5981	replication factor C subunit 1	A1, MHCBFB, PO-GA, RECC1, RFC, RFC140, RFC1	NM_001204747, NM_002913, NP_001191676, NP_002904, XM_011513730, XM_011513731, XM_017008528, XP_011512032, XP_011512033, XP_016864017	AAA16121, AAB99788, AAH35297, AAH51751, AAH51786, AAS94325, AF040250, AJ564999, AK291612, BAF84301, BC010387, BC035297, BC051751, BC051786, CAA49475, CAD92367, DA336360, EAW92922, EAW92923, EAW92924, L23320, L24783, NM_001204747, NM_002913, NP_001191676, NP_002904, P35251, X69821, XM_011513730, XM_011513731, XM_017008528, XP_011512032, XP_011512033, XP_016864017
ENSG00000036054	1438.20671550444	0.325144102294351	0.126050931741514	2.57946607615013	0.00989531771868424	0.0253599450656125	TBC1D23	55773	TBC1 domain family member 23	NS4ATP1, PCH11, TBC1D23	NM_001199198, NM_018309, NP_001186127, NP_060779, XM_011512974, XM_017006841, XP_011511276, XP_016862330	AAH10221, AAH20955, AAW66944, AB449910, AK001750, AK001908, AK092926, AL713684, AU154297, AY740521, BAA91881, BAA91973, BAG52630, BAH16653, BC010221, BC020955, BX648032, CAD28488, DA801258, DB458401, EAW79826, EAW79827, NM_001199198, NM_018309, NP_001186127, NP_060779, Q9NUY8, XM_011512974, XM_017006841, XP_011511276, XP_016862330
ENSG00000036257	1490.84605265695	-0.510261043775628	0.0731283566677848	-6.97760850956484	3.00246908783546e-12	3.55756748418064e-11	CUL3	8452	cullin 3	CUL-3, PHA2E, CUL3	NM_001257197, NM_001257198, NM_003590, NP_001244126, NP_001244127, NP_003581, XM_006712800, XM_011511994, XM_011511995, XM_011511996, XP_006712863, XP_011510296, XP_011510297, XP_011510298	AAC28621, AAC36304, AAC36682, AAC50546, AAH31844, AAH39598, AAH92409, AAQ01660, AAX93287, AAY24157, AB014517, AF052147, AF062537, AF064087, AK098531, AK291151, AK299644, AK308496, AY007151, AY337761, BAA31592, BAF83840, BAH13086, BC031844, BC039598, BC092409, BQ688156, EAW70828, EAW70829, EAW70830, NM_001257197, NM_001257198, NM_003590, NP_001244126, NP_001244127, NP_003581, Q13618, U58089, XM_00…
ENSG00000036448	15.6098790848081	0.316211005083512	0.509317100897206	0.620852911725285	0.534696405729956	0.665997447084966	MYOM2	9172	myomesin 2	TTNAP, MYOM2	NM_003970, NP_003961, XM_006716237, XP_006716300	AAH52969, AJ708170, AK297890, AL596730, BAG60211, BC052969, BM720057, BP258208, BP260135, BP260324, BX501741, CAA48832, DA233884, DA900083, EAW51488, EAW51489, EAW51490, EAW51491, NM_003970, NP_003961, P54296, X69089, XM_006716237, XP_006716300
ENSG00000036473	0	NA	NA	NA	NA	NA	OTC	5009	ornithine carbamoyltransferase	OCTD, OTC	NM_000531, NP_000522, XM_017029556, XP_016885045	AAA59975, AAA59976, AAB31859, AAH74745, AAI07154, AAI07155, AAI14497, AI247721, AK292757, BAA00058, BAA00161, BAF85446, BC074745, BC107153, BC107154, BC114496, BX118743, BX494966, CAA28039, CB158478, EAW59439, EAW59440, K02100, NM_000531, NP_000522, P00480, XM_017029556, XP_016885045
ENSG00000036530	5.11595250858129	-0.970671184183948	0.875006552654919	-1.10933018871546	0.267287766404502	0.399278046771457	CYP46A1	10858	cytochrome P450 family 46 subfamily A member 1	CP46, CYP46, CYP46A1	NM_006668, NP_006659, XM_005267274, XM_011536364, XM_011536365, XM_017020933, XP_005267331, XP_011534666, XP_011534667, XP_016876422	AAD41244, AAH22539, AB209749, AF094480, AK090886, AK295216, BAC03539, BAD92986, BAG58210, BC022539, EAW81678, NM_006668, NP_006659, Q9Y6A2, XM_005267274, XM_011536364, XM_011536365, XM_017020933, XP_005267331, XP_011534666, XP_011534667, XP_016876422
ENSG00000036549	1933.02541915606	-0.128299625261912	0.083476297248916	-1.53695874745544	0.124303411728017	0.218292493849712	ZZZ3	26009	zinc finger ZZ-type containing 3	ATAC1, ZZZ3	NM_001308237, NM_015534, NP_001295166, NP_056349, XM_005270725, XM_005270726, XM_005270727, XM_005270729, XM_017000970, XM_017000972, XM_024446298, XP_005270782, XP_005270783, XP_005270784, XP_005270786, XP_016856459, XP_016856461, XP_024302066, XR_001737103, XR_001737104	AAH35079, AAH35397, AAH35818, AK001224, AK074119, AK310514, AL080063, BAB84945, BC035079, BC035397, BC035818, BX640658, BX640766, BX641001, BX641096, CA448091, CAB45694, CAE45800, CAE45870, CAE46004, DA722345, EAX06372, EAX06373, EAX06374, EAX06375, EAX06376, NM_001308237, NM_015534, NP_001295166, NP_056349, Q8IYH5, XM_005270725, XM_005270726, XM_005270727, XM_005270729, XM_017000970, XM_01700097…
ENSG00000036565	0	NA	NA	NA	NA	NA	SLC18A1	6570	solute carrier family 18 member A1	CGAT, VAT1, VMAT1, SLC18A1	NM_001135691, NM_001142324, NM_001142325, NM_003053, NP_001129163, NP_001135796, NP_001135797, NP_003044, XM_011544625, XM_011544626, XP_011542927, XP_011542928	AAC50472, AAH06317, AAH09387, AK313720, BAG36463, BC006317, BC009387, EAW63760, EAW63761, EAW63762, EAW63763, NM_001135691, NM_001142324, NM_001142325, NM_003053, NP_001129163, NP_001135796, NP_001135797, NP_003044, P54219, U39905, XM_011544625, XM_011544626, XP_011542927, XP_011542928
ENSG00000036672	8.91243957311665	0.763429682623572	0.518579288494644	1.47215613805112	0.140978718824485	0.241809268010614	USP2	9099	ubiquitin specific peptidase 2	UBP41, USP9, USP2	NM_001243759, NM_004205, NM_171997, NP_001230688, NP_004196, NP_741994, XM_005271721, XM_005271722, XM_017018539, XP_005271778, XP_005271779, XP_016874028	AAC28392, AAH02854, AAH02955, AAH41366, AAN65363, ACA06096, ACA06097, AF079564, AF440755, AI806430, AK057225, AK292255, AK301805, AK309582, BAB71388, BAF84944, BAH13558, BC002854, BC002955, BC041366, CEF39430, DB065104, DB088349, DB098786, EAW67484, EAW67485, EAW67486, NM_001243759, NM_004205, NM_171997, NP_001230688, NP_004196, NP_741994, O75604, XM_005271721, XM_005271722, XM_017018539, XP_0052…
ENSG00000036828	0	NA	NA	NA	NA	NA	CASR	846	calcium sensing receptor	CAR, EIG8, FHH, FIH, GPRC2A, HHC, HHC1, HYPOC1, NSHPT, PCAR1, hCasR, CASR	NM_000388, NM_001178065, NP_000379, NP_001171536, XM_005247837, XM_006713789, XM_017007324, XM_017007325, XP_005247894, XP_006713852, XP_016862813, XP_016862814	AAA86503, AAA86504, AAB29413, AAB29414, AAB29415, AAB35262, AAB46873, AAD14370, AAI05000, AAI12237, AAP20759, AAY68221, ABD04091, ABD04092, ABD04093, ABD04094, ABD04095, ABD04096, ABK33660, ABK33661, ABK33662, ABK33663, ACJ04039, BAA09453, BC104999, BC112236, BP388878, CAA56990, CAV33589, CCV20013, CCW28005, D50855, EAW79490, EAW79491, EAW79492, FJ360896, NM_000388, NM_001178065, NP_000379, NP_00…
ENSG00000037042	1016.25231709825	-0.144783024400184	0.109342282177538	-1.32412660058715	0.185461002508963	0.300448808717614	TUBG2	27175	tubulin gamma 2	TUBG2	NM_001320509, NM_016437, NP_001307438, NP_057521, XM_011524614, XM_017024453, XM_017024454, XM_017024455, XM_017024456, XM_024450694, XM_024450695, XM_024450696, XM_024450697, XM_024450698, XM_024450699, XM_024450700, XM_024450701, XM_024450702, XM_024450703, XP_011522916, XP_016879942, XP_016879943, XP_016879944, XP_016879945, XP_024306462, XP_024306463, XP_024306464, XP_024306465, XP_024306466,…	AAF34188, AAH09670, AAH51890, AAI08740, AF225971, AK022324, AK225134, AK310562, BAB14012, BAV53884, BC009670, BC051890, BC052283, BC108739, BE727957, BI819869, DC353745, LC047806, NM_001320509, NM_016437, NP_001307438, NP_057521, Q9NRH3, XM_011524614, XM_017024453, XM_017024454, XM_017024455, XM_017024456, XM_024450694, XM_024450695, XM_024450696, XM_024450697, XM_024450698, XM_024450699, XM_0244…
ENSG00000037241	237.038797635775	-0.6072326099271	0.204036542631966	-2.9760973308708	0.00291942190385894	0.00866131789542034	RPL26L1	51121	ribosomal protein L26 like 1	RPL26P1, RPL26L1	NM_001317980, NM_001317981, NM_001317982, NM_016093, NP_001304909, NP_001304910, NP_001304911, NP_057177, XM_011534565, XM_017009519, XM_017009520, XP_011532867, XP_016865008, XP_016865009	AAD39846, AAH17360, AAH70192, AF083248, AK128872, BAG54744, BC009766, BC017360, BC070192, BI838595, BQ278240, BU193755, BU569345, EAW61420, EAW61421, HY015036, NM_001317980, NM_001317981, NM_001317982, NM_016093, NP_001304909, NP_001304910, NP_001304911, NP_057177, Q9UNX3, XM_011534565, XM_017009519, XM_017009520, XP_011532867, XP_016865008, XP_016865009
ENSG00000037280	0.708793190451273	1.63966403894268	2.90831258513658	0.563785353514768	0.572900220786701	NA	FLT4	2324	fms related tyrosine kinase 4	FLT-4, FLT41, LMPH1A, PCL, VEGFR-3, VEGFR3, FLT4	NM_001354989, NM_002020, NM_182925, NP_001341918, NP_002011, NP_891555, XM_011534478, XM_011534484, XM_017009263, XM_017009264, XM_017009265, XM_017009266, XM_017009267, XM_017009268, XP_011532780, XP_011532786, XP_016864752, XP_016864753, XP_016864754, XP_016864755, XP_016864756, XP_016864757, XR_001742050	AAA85215, AAB28539, AAO89504, AAO89505, AB209637, ACF47600, ACF47601, ACF47602, AFN73242, AFN73243, AFN73244, AIU34641, AIU34642, AIY55328, AIY55329, AIY55330, AIY55331, AIY55332, AIY55333, AIY55334, AIY55335, AIY55336, AIY55337, AIY55338, AIY55339, AIY55340, AK291679, AK309910, AKN45935, AKN45936, AKN45937, AKN45938, AKN45939, AKN45940, AKN45941, AY233382, AY233383, BAD92874, BAF84368, BC027302,…
ENSG00000037474	1497.33927226527	0.0423145830133525	0.0745316534736225	0.567739759434266	0.570211689783058	0.695477749645505	NSUN2	54888	NOP2/Sun RNA methyltransferase family member 2	MISU, MRT5, SAKI, TRM4, NSUN2	NM_001193455, NM_017755, NP_001180384, NP_060225, NR_037947	AAH01041, AAI37084, AB255451, AK000310, AK023994, AK055456, AK291144, AK298980, BAA91075, BAB14762, BAF34150, BAF83833, BAG51521, BAG61074, BC001041, BC137083, BF000644, BG387061, BQ689094, EAX08105, EAX08106, EAX08107, NM_001193455, NM_017755, NP_001180384, NP_060225, NR_037947, Q08J23
ENSG00000037637	665.941329721381	0.0481587622633265	0.0794630694960318	0.606052126714428	0.544480139415629	0.673486812256367	FBXO42	54455	F-box protein 42	Fbx42, JFK, FBXO42	NM_018994, NP_061867, XM_006710698, XM_017001502, XM_017001503, XP_006710761, XP_016856991, XP_016856992, XR_001737235	AAH06174, AAH32439, AAH43410, AAH63864, AB037753, AK025059, AK055598, AK310671, AL833207, AL833874, AW449773, BAA92570, BAG51542, BC006174, BC032439, BC043410, BC047296, BC063864, CAD38731, DA488838, EAW51774, EAW51775, HY007337, NM_018994, NP_061867, Q6P3S6, XM_006710698, XM_017001502, XM_017001503, XP_006710761, XP_016856991, XP_016856992, XR_001737235
ENSG00000037749	1119.21658860734	0.225577094960749	0.12065867598361	1.86954724243278	0.0615467173946187	0.122087887173445	MFAP3	4238	microfibril associated protein 3	MFAP3	NM_001135037, NM_001242336, NM_005927, NP_001128509, NP_001229265, NP_005918	AAC41753, AAH26244, AK000358, AK296468, AK315573, AL037715, AL049404, BAA91108, BAG37947, BAG59113, BC026244, CB994356, EAW61645, NM_001135037, NM_001242336, NM_005927, NP_001128509, NP_001229265, NP_005918, P55082
ENSG00000037757	354.152840812421	-0.490399451090983	0.155938434895396	-3.1448273250911	0.00166184886928401	0.0052675187087462	MRI1	84245	methylthioribose-1-phosphate isomerase 1	M1Pi, MRDI, MTNA, Ypr118w, MRI1	NM_001031727, NM_001329572, NM_032285, NP_001026897, NP_001316501, NP_115661, NR_138051, XM_011528356, XM_011528357, XP_011526658, XP_011526659, XR_244089	AAH01703, AAL55831, AAQ88543, AF318324, AL834276, AY358176, BC001703, BM147362, CAD38951, EAW84369, EAW84370, EAW84371, NM_001031727, NM_001329572, NM_032285, NP_001026897, NP_001316501, NP_115661, NR_138051, Q9BV20, XM_011528356, XM_011528357, XP_011526658, XP_011526659, XR_244089
ENSG00000037897	132.730591837271	0.36924348870143	0.17886084892581	2.06441762363875	0.0389781369284867	0.0827544380511169	METTL1	4234	methyltransferase like 1	C12orf1, TRM8, TRMT8, YDL201w, METTL1	NM_005371, NM_023032, NM_023033, NP_005362, NP_075422, XM_005268873, XM_017019305, XP_005268930, XP_016874794	AA317248, AAH00550, AI168455, AK223202, AK314851, BAD96922, BAG37368, BC000550, BG420288, BQ651940, CAA65470, CAA77238, CAA77239, EAW97066, EAW97069, EAW97070, EAW97071, NM_005371, NM_023032, NM_023033, NP_005362, NP_075422, Q9UBP6, W56190, X96698, XM_005268873, XM_017019305, XP_005268930, XP_016874794, Y18643
ENSG00000037965	815.089838953399	-0.816362654504153	0.182478603685492	-4.47374452684427	7.68615678933958e-06	3.92090548663646e-05	HOXC8	3224	homeobox C8	HOX3, HOX3A, HOXC8	NM_022658, NP_073149	AAG42146, AAH53898, AK290959, BAF83648, BC053898, BU156590, BU618342, CAA67996, CAA67997, EAW96743, NM_022658, NP_073149, P31273, X99680, X99681
ENSG00000038002	501.561722527757	-0.249545439978623	0.13423992125312	-1.85895103073016	0.063034079805323	0.124580861144851	AGA	175	aspartylglucosaminidase	AGU, ASRG, GA, AGA	NM_000027, NM_001171988, NP_000018, NP_001165459, NR_033655, XR_001741155	AA490958, AAA35901, AAA35902, AAA35903, AAA35904, AAA35905, AAA36215, AAB60655, AAD05562, AAD14424, AAH12392, AAY40915, AK303370, AK312982, AW467768, BAG35819, BAG64427, BC012392, BM968469, CAA39288, CAA43958, CAA51529, CAG46516, CR541715, CX869892, DA346002, DA905583, EAX04712, EAX04713, EAX04714, EAX04715, M60808, M60809, M64073, M64075, M64076, M83247, NM_000027, NM_001171988, NP_000018, NP_00…
ENSG00000038219	2438.65281645759	0.461561591782182	0.195465631152069	2.36134398186398	0.0182088320107452	0.0431200844276368	BOD1L1	259282	biorientation of chromosomes in cell division 1 like 1	BOD1L, FAM44A, BOD1L1	NM_148894, NP_683692, XM_005248150, XM_005248151, XM_006713958, XM_011513827, XM_011513829, XM_011513830, XM_017008009, XM_017008010, XP_005248207, XP_005248208, XP_006714021, XP_011512129, XP_011512131, XP_011512132, XP_016863498, XP_016863499	AAH16987, AAH65546, AAH87835, AAM94279, AB037748, AF528529, AK025361, AK025965, AK090534, AK122806, AK298130, AL137350, AL137652, BAA92565, BAB15299, BAG60410, BC016987, BC043603, BC065546, BC087835, BX648206, CAB70705, EAW92716, NM_148894, NP_683692, Q8NFC6, XM_005248150, XM_005248151, XM_006713958, XM_011513827, XM_011513829, XM_011513830, XM_017008009, XM_017008010, XP_005248207, XP_005248208,…
ENSG00000038274	1999.58927538333	0.727386578145579	0.195694950995582	3.71694095552829	0.000201649545594634	0.000784641568093406	MAT2B	27430	methionine adenosyltransferase 2B	MAT-II, MATIIbeta, Nbla02999, SDR23E1, TGR, MAT2B	NM_013283, NM_182796, NP_037415, NP_877725	AAF28477, AAG39296, AAH05218, AAH66645, AAH93030, AAO73603, AAQ89058, AB073390, ABD59011, ABD85290, AEE61029, AF113225, AF182814, AJ243721, AK096178, AK291919, AK294069, AK312365, AL136664, AU279489, AW966728, AY358695, BAE45720, BAF84608, BAG35283, BAH11664, BC005218, BC066645, BC093030, CAB56837, CAB66599, DA146198, DQ395260, DQ413182, DQ413183, EAW61517, EAW61518, EAW61519, EAW61520, HM005431,…
ENSG00000038295	10.7421320574884	3.35036220934456	0.716908855342248	4.67334471373647	2.96333777462554e-06	1.608411888123e-05	TLL1	7092	tolloid like 1	ASD6, TLL, TLL1	NM_001204760, NM_012464, NP_001191689, NP_036596, XM_011532214, XM_017008570, XM_024454194, XM_024454195, XP_011530516, XP_016864059, XP_024309962, XP_024309963	AAB93878, AAF86287, AAH16922, AAI36430, AAI36431, AAI44086, AF282732, AK021908, BC016922, BC136429, BC136430, BC144084, BC144085, BU753788, EAX04813, NM_001204760, NM_012464, NP_001191689, NP_036596, O43897, U91963, XM_011532214, XM_017008570, XM_024454194, XM_024454195, XP_011530516, XP_016864059, XP_024309962, XP_024309963
ENSG00000038358	792.89520943144	-0.366176666423085	0.0844402949948143	-4.33651571735476	1.44759080391056e-05	7.02613703846628e-05	EDC4	23644	enhancer of mRNA decapping 4	GE1, Ge-1, HEDL5, HEDLS, RCD-8, RCD8, EDC4	NM_014329, NP_055144	AAA21833, AAB51444, AAH43616, AAH53598, AAH64567, AI076562, AI631525, AK128582, AK291049, AK302563, BAF83738, BAH13744, BC043616, BC053598, BC064567, BX445706, DC403765, EAW83183, L26339, NM_014329, NP_055144, Q6P2E9, U17474
ENSG00000038382	5381.50678625407	0.176802365622676	0.0813293800828667	2.17390524116293	0.0297122523607295	0.0659228301135986	TRIO	7204	trio Rho guanine nucleotide exchange factor	ARHGEF23, MEBAS, MRD44, tgat, TRIO	NM_007118, NP_009049, NR_134469, XM_011514107, XM_011514108, XM_011514109, XM_011514110, XM_017009801, XM_017009802, XM_017009803, XP_011512409, XP_011512410, XP_011512411, XP_011512412, XP_016865290, XP_016865291, XP_016865292, XR_001742236	AAC34245, AAC43042, AAH17268, AAH35585, AB115332, AB209754, AF091395, AI478154, AK124770, AK131423, AK304786, AL161955, BAC79392, BAD18570, BAD92991, BAG65537, BC017268, BC035585, BF058117, BQ009698, BQ184284, BQ691537, EAX08044, EAX08045, EAX08046, EAX08047, EAX08048, NM_007118, NP_009049, NR_134469, O75962, U42390, XM_011514107, XM_011514108, XM_011514109, XM_011514110, XM_017009801, XM_0170098…
ENSG00000038427	16120.062758629	-0.937261778906692	0.185951187817874	-5.04036457043056	4.64645843072668e-07	2.88674962587706e-06	VCAN	1462	versican	CSPG2, ERVR, GHAP, PG-M, WGN, WGN1, VCAN	NM_001126336, NM_001164097, NM_001164098, NM_004385, NP_001119808, NP_001157569, NP_001157570, NP_004376	AA320958, AA426499, AA478645, AAA36437, AAA65018, AAA67565, AAB24878, AAD48545, AAH50524, AB209491, AF084545, AK296285, AK299770, AK307642, ANT47180, BAA06801, BAD92728, BAH12302, BAH13124, BC050524, BP332680, BX641036, CAA34128, CAE46022, CN312093, D32039, DA361670, DB497892, DT217515, EAW95904, EAW95905, EAW95906, EAW95907, EAW95908, EAW95909, EAW95910, EAW95911, J02814, NM_001126336, NM_001164…
ENSG00000038532	532.866854961475	0.0930159684976909	0.122275730561899	0.760706708275228	0.446832267128781	0.585909903306535	CLEC16A	23274	C-type lectin domain containing 16A	Gop-1, KIAA0350, CLEC16A	NM_001243403, NM_015226, NP_001230332, NP_056041, XM_005255210, XM_005255211, XM_005255213, XM_005255214, XM_005255215, XM_005255216, XM_006720870, XM_011522434, XM_011522435, XM_011522436, XM_011522437, XM_011522438, XM_011522439, XM_011522440, XM_017023089, XM_017023090, XM_024450218, XM_024450219, XP_005255267, XP_005255268, XP_005255270, XP_005255271, XP_005255272, XP_005255273, XP_006720933,…	AAI12898, AB002348, AK125825, AK126771, AW072095, BAA20807, BC009721, BC112897, BX374760, DB062118, DB069341, EAW85164, EAW85165, NM_001243403, NM_015226, NP_001230332, NP_056041, Q2KHT3, XM_005255210, XM_005255211, XM_005255213, XM_005255214, XM_005255215, XM_005255216, XM_006720870, XM_011522434, XM_011522435, XM_011522436, XM_011522437, XM_011522438, XM_011522439, XM_011522440, XM_017023089, X…
ENSG00000038945	154.197981293358	2.86981441086497	1.13807793998275	2.52163257896773	0.0116811647556043	0.0292269023319367	MSR1	4481	macrophage scavenger receptor 1	CD204, SCARA1, SR-A, SR-AI, SR-AII, SR-AIII, SRA, phSR1, phSR2, MSR1	NM_002445, NM_138715, NM_138716, NP_002436, NP_619729, NP_619730, XM_024447160, XM_024447161, XP_024302928, XP_024302929	AAC09251, AAH63878, AAZ38715, AF037351, AK293217, AK293409, BAA14208, BAA14209, BAG56756, BAG56916, BC063878, CCQ77679, D13264, D13265, D90187, D90188, DA995755, EAW63830, EAW63831, EAW63832, EAW63833, EAW63834, NM_002445, NM_138715, NM_138716, NP_002436, NP_619729, NP_619730, P21757, XM_024447160, XM_024447161, XP_024302928, XP_024302929
ENSG00000039068	3.34314490239524	0.487781526590296	0.8895307848756	0.548358229848686	0.583445951598753	0.707323972984883	CDH1	999	cadherin 1	Arc-1, BCDS1, CD324, CDHE, ECAD, LCAM, UVO, CDH1	NM_001317184, NM_001317185, NM_001317186, NM_004360, NP_001304113, NP_001304114, NP_001304115, NP_004351	AAA21764, AAA61259, AAD14108, AAI41839, AAI46663, AAY68225, AB025105, AB025106, ACD87624, ADC53120, AI890107, AK290012, AK297913, AK309703, AK311198, AK312551, AKC34897, ALS87660, AMO26215, BAA08537, BAA88956, BAA88957, BAF82701, BAG35448, BAG60232, BC013851, BC141838, BC144283, BC146662, CAA31279, CAA36522, CAA78353, CAA79356, CAA84586, CEF39405, EAW83242, EAW83243, EAW83244, EAW83245, EU709494,…
ENSG00000039123	1945.16201148074	-0.437586826397932	0.118137615528102	-3.70404315714195	0.000212190134355309	0.000822789349101704	MTREX	23517	Mtr4 exosome RNA helicase	Dob1, KIAA0052, Mtr4, SKIV2L2, fSAP118, MTREX	NM_015360, NP_056175	AAH14669, AAH28604, AAH31779, AAH65258, AAI04997, AAI05292, AAI13510, AK123505, AK291649, AK304788, BAA06124, BAF84338, BAG65538, BC014669, BC028604, BC031779, BC065258, BC104996, BC105291, BC113509, BX640789, CAE45877, CCQ43506, D29641, DA524147, EAW54919, NM_015360, NP_056175, P42285
ENSG00000039139	63.7773205445283	0.175644322516871	0.225898846610422	0.777535278078605	0.436843029242467	0.576161066059699	DNAH5	1767	dynein axonemal heavy chain 5	CILD3, DNAHC5, HL1, KTGNR, PCD, DNAH5	NM_001369, NP_001360, XM_005248262, XM_017009177, XM_017009178, XM_017009179, XM_017009180, XM_017009181, XM_017009182, XM_017009183, XM_017009184, XM_017009185, XM_017009186, XM_017009187, XM_017009188, XM_024454388, XM_024454389, XP_005248319, XP_016864666, XP_016864667, XP_016864668, XP_016864669, XP_016864670, XP_016864671, XP_016864672, XP_016864673, XP_016864674, XP_016864675, XP_016864676,…	AAC50699, AAK92217, AAL06603, AAL14192, AB046823, AB290164, AK026756, AK055138, AK128600, AY045575, AY049075, AY050643, BAB13429, BAB15543, BAG06718, CA314998, EAX08050, NM_001369, NP_001360, Q8TE73, U61735, XM_005248262, XM_017009177, XM_017009178, XM_017009179, XM_017009180, XM_017009181, XM_017009182, XM_017009183, XM_017009184, XM_017009185, XM_017009186, XM_017009187, XM_017009188, XM_024454…
ENSG00000039319	1731.00963785611	0.654764674631457	0.149030312175045	4.39349998718648	1.11540195946106e-05	5.52587861690859e-05	ZFYVE16	9765	zinc finger FYVE-type containing 16	PPP1R69, ZFYVE16	NM_001105251, NM_001284236, NM_001284237, NM_001349434, NM_014733, NP_001098721, NP_001271165, NP_001271166, NP_001336363, NP_055548, NR_146172, NR_146173, NR_146174, XM_005248632, XM_017010091, XM_017010092, XM_017010096, XM_024446270, XM_024446271, XM_024446272, XM_024446273, XP_005248689, XP_016865580, XP_016865581, XP_016865585, XP_024302038, XP_024302039, XP_024302040, XP_024302041, XR_00174…	AAH30808, AAL30772, AB002303, AF434817, AK090896, AK127003, AL833087, AW952550, BAA20764, BAG54419, BC030808, BC032227, BC063868, BX537424, BX649172, BX956000, CAD89968, CAD97666, CAI45932, CB854699, CR933621, DA216169, DA216340, DB208042, DR005686, EAW95850, EAW95851, NM_001105251, NM_001284236, NM_001284237, NM_001349434, NM_014733, NP_001098721, NP_001271165, NP_001271166, NP_001336363, NP_055…
ENSG00000039523	1440.77520887622	0.203831339230892	0.210397577184923	0.968791285328064	0.332649335554532	0.470781893100252	RIPOR1	79567	RHO family interacting cell polarization regulator 1	FAM65A, RIPOR1	NM_001193522, NM_001193523, NM_001193524, NM_024519, NP_001180451, NP_001180452, NP_001180453, NP_078795, XM_011523321, XM_011523322, XM_011523324, XM_011523325, XM_011523326, XM_017023663, XM_017023664, XM_024450442, XM_024450443, XP_011521623, XP_011521624, XP_011521626, XP_011521627, XP_011521628, XP_016879152, XP_016879153, XP_024306210, XP_024306211	AAH01850, AAH54512, AAH98587, AB067517, AK023787, AK097087, AK127792, AK293748, AK295677, AK302868, AK307467, AL834312, BAB14678, BAB67823, BAC87139, BAG57170, BAG58534, BAG64050, BC001850, BC054512, BC098587, CAD38982, CBX47425, CN401995, DC310605, DC422629, EAW83138, EAW83139, EAW83140, EAW83141, NM_001193522, NM_001193523, NM_001193524, NM_024519, NP_001180451, NP_001180452, NP_001180453, NP_0…
ENSG00000039537	0.290676815977306	2.07183188249247	4.17526707483728	0.496215414572783	0.619742436613937	NA	C6	729	complement C6	C6	NM_000065, NM_001115131, NP_000056, NP_001108603, XM_005248357, XM_006714496, XM_011514114, XM_011514115, XM_011514116, XM_011514117, XM_011514118, XM_011514119, XM_011514121, XM_017009818, XM_017009819, XP_005248414, XP_006714559, XP_011512416, XP_011512417, XP_011512418, XP_011512419, XP_011512420, XP_011512421, XP_011512423, XP_016865307, XP_016865308	AAA51860, AAA59668, AAB59433, AAH35723, AB126592, AK292509, AK313673, BAD02321, BAF85198, BC035723, BJ993387, CAA50994, DB066614, DB184605, EAW56012, EAW56013, J04506, J05024, J05063, J05064, NM_000065, NM_001115131, NP_000056, NP_001108603, P13671, XM_005248357, XM_006714496, XM_011514114, XM_011514115, XM_011514116, XM_011514117, XM_011514118, XM_011514119, XM_011514121, XM_017009818, XM_017009…
ENSG00000039560	4108.91531230783	0.488018091375509	0.113409954425982	4.30313277036027	1.68399864452797e-05	8.08572763716205e-05	RAI14	26064	retinoic acid induced 14	NORPEG, RAI13, RAI14	NM_001145520, NM_001145521, NM_001145522, NM_001145523, NM_001145525, NM_015577, NP_001138992, NP_001138993, NP_001138994, NP_001138995, NP_001138997, NP_056392, XM_006714469, XM_011514016, XM_011514017, XM_011514018, XM_011514019, XM_011514020, XM_011514021, XM_011514022, XM_011514023, XM_011514024, XM_011514025, XM_017009334, XM_017009335, XM_017009336, XM_024446017, XP_006714532, XP_011512318,…	AAF44722, AAH52988, AAP84319, AAQ63889, AB037755, AF155135, AK023135, AK297964, AK308306, AK308455, AK314379, AL050011, AY317139, AY354204, BAA92572, BAG51161, BAG60275, BC028681, BC052988, CAB43236, DA485361, DB036130, DN994273, EAW55898, NM_001145520, NM_001145521, NM_001145522, NM_001145523, NM_001145525, NM_015577, NP_001138992, NP_001138993, NP_001138994, NP_001138995, NP_001138997, NP_05639…
ENSG00000039600	1.42916719373244	0.430119105900842	1.54677655807388	0.278074492179043	0.780955176108506	0.8613646349819	SOX30	11063	SRY-box 30	SOX30	NM_001308165, NM_007017, NM_178424, NP_001295094, NP_008948, NP_848511, XM_005265803, XP_005265860	AAH33492, AB022083, AB022441, AK055284, AK225861, AK302162, AK308329, BAA37146, BAA37149, BAG63529, BC033492, BC035142, CBH19449, EAW61593, EAW61594, NM_001308165, NM_007017, NM_178424, NP_001295094, NP_008948, NP_848511, O94993, XM_005265803, XP_005265860
ENSG00000039650	454.515164411803	0.381069585572148	0.258061305635101	1.47666301476045	0.139765990991937	0.239944151330124	PNKP	11284	polynucleotide kinase 3'-phosphatase	AOA4, EIEE10, MCSZ, PNK, PNKP	NM_007254, NP_009185	AA640353, AAD47379, AAD50639, AAD51135, AAF44716, AAH02519, AAH33822, AAK57340, AAM82170, AF120499, AF125807, AF126486, ANJ65951, BBA19142, BBA19143, BC002519, BC009339, BC013034, BC033822, BU541073, EAW52565, EAW52566, EAW52567, NM_007254, NP_009185, Q96T60
ENSG00000039987	0.195196660548567	0.109556185999629	4.19228249233225	0.0261328253045944	0.979151395190349	NA	BEST2	54831	bestrophin 2	VMD2L1, BEST2	NM_017682, NP_060152, XM_005259963, XP_005260020	AAM76995, AAR99655, AF440756, AK000139, AK225232, AY515705, BAA90970, EAW84304, NM_017682, NP_060152, Q8NFU1, XM_005259963, XP_005260020
ENSG00000040199	1129.79000013295	-0.268455025186959	0.120094596208135	-2.23536306930663	0.0253935225839874	0.0576581830138961	PHLPP2	23035	PH domain and leucine rich repeat protein phosphatase 2	PHLPPL, PPM3B, PHLPP2	NM_001289003, NM_015020, NP_001275932, NP_055835	AAH35267, AAI29928, AAI29984, AB023148, AK001661, AK001854, AK124678, BAA76775, BAA91943, BAC85924, BC035267, BC129927, BC129983, BX647823, BX648157, BX648394, EAW59225, EAW59226, NM_001289003, NM_015020, NP_001275932, NP_055835, Q6ZVD8
ENSG00000040275	1221.94944735127	-0.706223440217154	0.114553496604118	-6.16500989627377	7.04787324356993e-10	6.51818836004697e-09	SPDL1	54908	spindle apparatus coiled-coil protein 1	CCDC99, SPDL1	NM_001329639, NM_001329640, NM_001329641, NM_001329642, NM_001329643, NM_017785, NP_001316568, NP_001316569, NP_001316570, NP_001316571, NP_001316572, NP_060255, XM_011534587, XM_011534588, XM_011534589, XP_011532889, XP_011532890, XP_011532891	AAG01408, AAH12568, AAT44530, AF269167, AK000371, AK055287, AK074227, AK098009, AK304623, AK308835, AK310442, AY517557, BAA91119, BAB85022, BAG65405, BC012568, BP295943, BU166207, BU616897, CA417197, CD653505, DC379275, EAW61495, EAW61496, NM_001329639, NM_001329640, NM_001329641, NM_001329642, NM_001329643, NM_017785, NP_001316568, NP_001316569, NP_001316570, NP_001316571, NP_001316572, NP_06025…
ENSG00000040341	401.4794435028	0.127434460918641	0.132509047619597	0.96170384745709	0.336198389150321	0.474251604199507	STAU2	27067	staufen double-stranded RNA binding protein 2	39K2, 39K3, STAU2	NM_001164380, NM_001164381, NM_001164382, NM_001164383, NM_001164384, NM_001164385, NM_014393, NP_001157852, NP_001157853, NP_001157854, NP_001157855, NP_001157856, NP_001157857, NP_055208	AAH08369, AAH08370, AAI10448, AAN37926, AAN37927, AB210014, AF459097, AF459098, AK001576, AK002152, AK023314, AK290141, AK293496, AK293729, AK294466, AK303104, AK307841, AK314617, AL079285, AL079286, AL079288, BAA91766, BAA92111, BAB14522, BAE06096, BAF82830, BAG37183, BAH11522, BAH11582, BAH11778, BAH13900, BC008369, BC008370, BC071766, BC110447, BC110448, CA311807, CAB64341, CAH10527, CR627442,…
ENSG00000040487	78.4039102139361	-0.0754367649626099	0.286615169585098	-0.263198786972133	0.792397365708934	0.868635756326043	PQLC2	54896	PQ loop repeat containing 2	PQLC2	NM_001040125, NM_001040126, NM_001287531, NM_017765, NP_001035214, NP_001035215, NP_001274460, NP_060235, NR_109848, XM_005245916, XM_006710710, XM_006710711, XM_011541634, XP_005245973, XP_006710773, XP_006710774, XP_011539936, XR_001737253, XR_001737254	AAH15324, AK000327, AK125580, AK130171, AK130175, AK172745, ALQ34117, ALQ34118, BAA91088, BAC85296, BAC85298, BAD18732, BAG54217, BC015324, DA202894, DA560373, EAW94882, EAW94883, EAW94884, EAW94885, EAW94886, EAW94887, KU178659, KU178660, NM_001040125, NM_001040126, NM_001287531, NM_017765, NP_001035214, NP_001035215, NP_001274460, NP_060235, NR_109848, Q6ZP29, XM_005245916, XM_006710710, XM_006…
ENSG00000040531	180.286429362748	-0.0425697159258587	0.184420674414724	-0.230829412488364	0.817447330338537	0.88635391828468	CTNS	1497	cystinosin, lysosomal cystine transporter	CTNS-LSB, PQLC4, CTNS	NM_001031681, NM_004937, NP_001026851, NP_004928, XM_005256485, XM_006721463, XM_006721464, XM_011523691, XM_011523692, XM_017024254, XM_017024255, XM_017024256, XM_017024257, XM_017024258, XP_005256542, XP_006721526, XP_006721527, XP_011521993, XP_011521994, XP_016879743, XP_016879744, XP_016879745, XP_016879746, XP_016879747	AAD45630, AAF43102, AAH32850, AJ222967, AK292019, AK296178, AK297525, AK309044, AK309651, ALQ33461, ALQ33462, ALQ33463, ALQ33464, BAF84708, BAG58913, BAG59928, BC032850, BX369529, CA454595, CAA11021, CAA75882, CAG46855, CR542058, DB026195, EAW90494, EAW90495, EAW90496, KU178003, KU178004, KU178005, KU178006, NM_001031681, NM_004937, NP_001026851, NP_004928, O60931, XM_005256485, XM_006721463, XM_…
ENSG00000040608	4.95025695716994	1.65733542623071	0.989321305735905	1.6752246379632	0.0938901652404681	0.173399785766461	RTN4R	65078	reticulon 4 receptor	NGR, NOGOR, RTN4R	NM_023004, NP_075380	AAG53612, AAH11787, AF283463, AK054602, AL834449, BC011787, BM762412, CAD39109, CAG30246, CBL54388, CR456360, EAX02975, EAX02976, NM_023004, NP_075380, Q9BZR6
ENSG00000040633	419.905417348686	0.0555603060210234	0.211347360433582	0.262886207365167	0.792638287447601	0.868635756326043	PHF23	79142	PHD finger protein 23	hJUNE-1b, PHF23	NM_001284517, NM_001284518, NM_024297, NP_001271446, NP_001271447, NP_077273, XM_024450938, XM_024450939, XM_024450940, XM_024450941, XM_024450942, XP_024306706, XP_024306707, XP_024306708, XP_024306709, XP_024306710	AAH02509, AAH08630, AAM44129, ABK59097, AI129084, AK026537, AK074766, AK122791, AK122901, AK297040, AY099328, BAB15498, BAC11192, BAG53790, BAG59568, BC002509, BC008630, BY994418, CAF86797, DA131173, EAW90240, EAW90241, EAW90242, EAW90243, EF071959, NM_001284517, NM_001284518, NM_024297, NP_001271446, NP_001271447, NP_077273, Q9BUL5, XM_024450938, XM_024450939, XM_024450940, XM_024450941, XM_0244…
ENSG00000040731	1.6047315591637	-2.08911042135137	1.56503208837134	-1.33486746813314	0.181919726850755	0.295682990846207	CDH10	1008	cadherin 10	CDH10	NM_001190450, NM_001317222, NM_001317224, NM_006727, NP_001304151, NP_001304153, NP_006718, XM_011513923, XM_017008915, XP_011512225, XP_016864404	AA209467, AB035303, AHW56446, AHW56447, AHW56448, BAA87417, BC144168, BM126883, BM669374, CCQ43372, DA229466, DA316487, DA531048, DN993415, EAX10742, KJ534806, KJ534807, KJ534808, NM_001190450, NM_001317222, NM_001317224, NM_006727, NP_001304151, NP_001304153, NP_006718, Q9Y6N8, XM_011513923, XM_017008915, XP_011512225, XP_016864404
ENSG00000040933	552.92489012846	-0.254766191978304	0.109899240562443	-2.31817973149277	0.0204395551031585	0.0476448909266701	INPP4A	3631	inositol polyphosphate-4-phosphatase type I A	INPP4, TVAS1, INPP4A	NM_001134224, NM_001134225, NM_001351424, NM_001351425, NM_001351426, NM_001351427, NM_001351428, NM_001351429, NM_001566, NM_004027, NP_001127696, NP_001127697, NP_001338353, NP_001338354, NP_001338355, NP_001338356, NP_001338357, NP_001338358, NP_001557, NP_004018, XM_006712499, XM_006712500, XM_006712501, XM_006712502, XM_006712503, XM_006712504, XM_006712505, XM_006712506, XM_006712508, XM_01…	AAB01068, AAB72150, AAH28361, AAK58870, AAX93230, AB462500, AF368319, AK057550, AK091533, AK307823, BC005082, BC028361, EAX01904, EAX01905, EAX01906, EAX01907, EAX01908, EAX01909, EAX01910, NM_001134224, NM_001134225, NM_001351424, NM_001351425, NM_001351426, NM_001351427, NM_001351428, NM_001351429, NM_001566, NM_004027, NP_001127696, NP_001127697, NP_001338353, NP_001338354, NP_001338355, NP_00…
ENSG00000041353	280.15196610419	4.41755498136099	0.31147755885065	14.1825786668604	1.17450109315666e-45	7.35490147167872e-44	RAB27B	5874	RAB27B, member RAS oncogene family	C25KG, RAB27B	NM_004163, NP_004154, XM_005266733, XM_006722518, XM_011526131, XM_017025913, XM_017025914, XM_024451232, XP_005266790, XP_006722581, XP_011524433, XP_016881402, XP_016881403, XP_024307000, XR_935245	AAC51194, AAH27474, AAK11243, AAM21102, AF131784, AF329499, AF498954, AK314115, BAG36807, BC027474, EAW63010, NM_004163, NP_004154, O00194, U57093, XM_005266733, XM_006722518, XM_011526131, XM_017025913, XM_017025914, XM_024451232, XP_005266790, XP_006722581, XP_011524433, XP_016881402, XP_016881403, XP_024307000, XR_935245
ENSG00000041357	1911.3352617534	1.23560762562883	0.0909358788893944	13.5876800303619	4.73863831799969e-42	2.63495817840306e-40	PSMA4	5685	proteasome subunit alpha 4	HC9, HsT17706, PSC9, PSMA4	NM_001102667, NM_001102668, NM_001330673, NM_001330675, NM_001330676, NM_002789, NP_001096137, NP_001096138, NP_001317602, NP_001317604, NP_001317605, NP_002780	AAH05361, AAH22445, AAH22817, AAH47667, AAH93069, AAP88786, AK055714, AK315526, AL110100, BAA00660, BAA05728, BAG37907, BC001490, BC005361, BC022445, BC022817, BC030529, BC047667, BC093069, BF589105, BG208993, BG528289, BG616186, BG772003, BT009784, BU188756, BU930105, CBF59432, CBU84676, CD365826, CN337296, D00763, D28362, EAW99163, EAW99164, EAW99165, HY030880, NM_001102667, NM_001102668, NM_00…
ENSG00000041515	4.9107552125285	0.859378585767348	0.987627719352258	0.870144254690398	0.384221575572771	0.522312166184896	MYO16	23026	myosin XVI	MYAP3, MYR8, Myo16b, NYAP3, PPP1R107, MYO16	NM_001198950, NM_015011, NP_001185879, NP_055826, XM_011521062, XP_011519364	AAI46792, AB020672, AB290159, AI692718, AK095691, AK127806, AK302933, AL834447, BAA74888, BAC04608, BAC87143, BAG06713, BAG64093, BC146791, BM682627, BM723424, CAD39107, NM_001198950, NM_015011, NP_001185879, NP_055826, Q9Y6X6, XM_011521062, XP_011519364
ENSG00000041802	930.078766737462	0.313023568757955	0.102021656872312	3.06820706852202	0.00215347341722015	0.00662961113350959	LSG1	55341	large 60S subunit nuclear export GTPase 1	LSG1	NM_018385, NP_060855, XM_017006796, XP_016862285	AAH15042, AAH40119, AAH68500, AK002163, AK130804, AK225094, AL136897, AW748476, BAA92116, BC015042, BC040119, BC058891, BC068500, BQ009975, CAB66831, DA101432, DA414880, EAW78035, EAW78036, EAW78037, EAW78038, EAW78039, NM_018385, NP_060855, Q9H089, XM_017006796, XP_016862285
ENSG00000041880	200.716272485988	0.291429842187285	0.20181745281627	1.44402695664085	0.14873139278058	0.252042159161932	PARP3	10039	poly(ADP-ribose) polymerase family member 3	ADPRT3, ADPRTL2, ADPRTL3, ARTD3, IRT1, PADPRT-3, PARP3	NM_001003931, NM_001003935, NM_005485, NP_001003931, NP_005476, XM_005264779, XM_017005490, XP_005264836, XP_016860979	AAD29855, AAH14260, AAM95460, AB208803, AF083068, AI088919, AL050034, AY126341, BAD92040, BC014260, BF375394, BG818516, BI554046, BU632340, CA309713, CA394313, CAB43246, CAC07443, CAC07444, CAC79988, EAW65160, EAW65161, EAW65162, EAW65163, NM_001003931, NM_001003935, NM_005485, NP_001003931, NP_005476, Q9Y6F1, XM_005264779, XM_017005490, XP_005264836, XP_016860979, Y16836
ENSG00000041982	34525.1675789159	-0.0397881699271504	0.157553523848841	-0.252537480312555	0.800625647559914	0.874139180621672	TNC	3371	tenascin C	150-225, DFNA56, GMEM, GP, HXB, JI, TN, TN-C, TNC	NM_002160, NP_002151, XM_005251972, XM_005251973, XM_005251974, XM_005251975, XM_006717096, XM_006717097, XM_006717098, XM_006717101, XM_011518625, XM_011518626, XM_011518628, XM_011518629, XM_017014678, XM_017014679, XM_017014680, XM_017014681, XM_024447530, XP_005252029, XP_005252030, XP_005252031, XP_005252032, XP_006717159, XP_006717160, XP_006717161, XP_006717164, XP_011516927, XP_011516928,…	AAA36728, AAA52703, AAA88083, AAB47574, AAI51844, AB210038, ABX89318, ADD10730, AI266750, AI964017, AK304015, BAE06120, BAG64930, BC151843, BP278052, BP279008, BQ575939, BQ880861, BU860660, BX100095, BX641111, CAA39628, CAA55309, CAE46051, CX871573, EAW87434, EAW87435, EU295718, GU473235, M24630, M55618, M96686, NM_002160, NP_002151, P24821, U88892, X56160, X78565, X80280, XM_005251972, XM_005251…
ENSG00000041988	302.105021440254	0.495180654757223	0.16683687984296	2.96805271845965	0.00299692924637145	0.00886575029373593	THAP3	90326	THAP domain containing 3	THAP3	NM_001195752, NM_001195753, NM_138350, NP_001182681, NP_001182682, NP_612359, XM_005263532, XM_011542400, XM_011542401, XM_024450686, XP_005263589, XP_011540702, XP_011540703, XP_024306454, XR_002957988	AAH05114, AAH92427, AF086370, AK096217, BAC04727, BC005114, BC022081, BC092427, BE905510, BM931707, BU624154, EAW71562, EAW71563, EAW71564, EAW71565, EAW71566, EAW71567, EAW71568, EAW71569, NM_001195752, NM_001195753, NM_138350, NP_001182681, NP_001182682, NP_612359, Q8WTV1, XM_005263532, XM_011542400, XM_011542401, XM_024450686, XP_005263589, XP_011540702, XP_011540703, XP_024306454, XR_002957988
ENSG00000042062	177.845730359185	3.4393635367708	0.374730232650045	9.17823873576482	4.38199649648116e-20	9.36573126783797e-19	RIPOR3	140876	RIPOR family member 3	C20orf175, C20orf176, FAM65C, RIPOR3	NM_001290268, NM_080829, NP_001277197, NP_543019, NR_110890, XM_005260294, XM_006723713, XM_011528578, XM_011528579, XM_011528580, XM_011528581, XM_011528584, XM_011528585, XM_011528586, XM_017027681, XM_017027682, XP_005260351, XP_006723776, XP_011526880, XP_011526881, XP_011526882, XP_011526883, XP_011526886, XP_011526887, XP_011526888, XP_016883170, XP_016883171, XR_001754183, XR_936505, XR_93…	AI056877, AK056792, AK090440, AK124347, AK295781, AK299337, AL732057, AV703941, BAB71286, BAC03421, BAH12186, BAH13006, BM846795, BQ446237, BX111440, CA389799, CD558804, CF272670, CN268262, DC365439, DC391298, DC400584, DT932687, EAW75618, EAW75619, EAW75620, EAW75621, EAW75622, HY221639, HY285972, NM_001290268, NM_080829, NP_001277197, NP_543019, NR_110890, Q96MK2, XM_005260294, XM_006723713, XM…
ENSG00000042088	286.396243648032	-0.393558069132607	0.155461978341787	-2.53153905109428	0.0113563171087077	0.0285634394845705	TDP1	55775	tyrosyl-DNA phosphodiesterase 1	TDP1	NM_001008744, NM_001330205, NM_018319, NP_001008744, NP_001317134, NP_060789, XM_005267848, XM_006720197, XM_011536942, XM_011536944, XM_017021439, XM_017021440, XM_024449649, XM_024449650, XM_024449651, XM_024449652, XM_024449653, XM_024449654, XM_024449655, XM_024449656, XM_024449657, XM_024449658, XM_024449659, XP_005267905, XP_006720260, XP_011535244, XP_011535246, XP_016876928, XP_016876929,…	AAF65623, AAF65624, AAH06083, AAH15474, AAI07878, ABC79301, AF182002, AF182003, AK001952, AK023514, AK093235, AK315549, AL832288, BAA91997, BAG37927, BAG51203, BC006083, BC015474, BC107877, BM661793, BU849335, BX161451, CAC38574, CAD61915, EAW81414, EAW81415, EAW81416, NM_001008744, NM_001330205, NM_018319, NP_001008744, NP_001317134, NP_060789, Q9NUW8, XM_005267848, XM_006720197, XM_011536942, X…
ENSG00000042286	207.234903289095	1.00970972234325	0.189779845308788	5.32042652211234	1.03524255047834e-07	7.04943364784564e-07	AIFM2	84883	apoptosis inducing factor, mitochondria associated 2	AMID, PRG3, AIFM2	NM_001198696, NM_032797, NP_001185625, NP_116186	AAH06121, AAH23601, AAL73229, AAM77596, AF337957, AF506757, AI922797, AK027403, AK127353, BAB55089, BAG54492, BC006121, BC023601, BG332787, BP331371, BX537621, CAE90404, CAH56481, EAW54376, NM_001198696, NM_032797, NP_001185625, NP_116186, Q9BRQ8
ENSG00000042304	0.171259633026227	-1.15762854405082	4.18143704914663	-0.276849449231115	0.781895709544065	NA	C2orf83	56918	chromosome 2 open reading frame 83	C2orf83	NM_001162483, NM_020161, NP_001155955, NP_064546	AAI31619, AAX93156, AK055355, AL359944, BC131618, CAB95774, CAH18470, CR749679, EAW70873, EAW70874, NM_001162483, NM_020161, NP_001155955, NP_064546, Q53S99
[truncated: 21,444 more rows]
