# Supplementary material for: Conservation of cell-intrinsic immune responses in diverse nonhuman primate species
Source: Life Sci Alliance. 2019 Oct 24;2(5):e201900495. doi: 10.26508/lsa.201900495 (PMC6814850; doi:10.26508/lsa.201900495)
Supplement: Supplementary file 7 [file LSA-2019-00495_Supplemental_Data_4.zip › DatasetS4/2019-07-07 speciesrhesus_macaque.treatmenttreated dds1 SpeciesMapped_DGE_results.txt]

	baseMean	log2FoldChange	lfcSE	stat	pvalue	padj	SYMBOL	ENTREZID	GENENAME	ALIAS	REFSEQ	ACCNUM
ENSG00000000003	980.153343638327	-0.322085183037836	0.139519621433233	-2.30852965145099	0.0209696955983565	0.0754725096842602	TSPAN6	7105	tetraspanin 6	T245, TM4SF6, TSPAN-6, TSPAN6	NM_001278740, NM_001278741, NM_001278742, NM_001278743, NM_003270, NP_001265669, NP_001265670, NP_001265671, NP_001265672, NP_003261, XM_011531018, XP_011529320	AAC64257, AAC69710, AAD00560, AAF08365, AAH12389, AAP35623, AAQ89184, AB097016, AB209876, AF043906, AF053453, AF133426, AK075072, AK299176, AK300852, AK309581, AK315773, AY358825, BAC77369, BAD93113, BAG52059, BAG61222, BAG62503, BC012389, BI458635, BT006977, CAG33396, CN274931, CR457115, CX760536, CX868833, DA038474, DA147330, EAX02809, EAX02810, EAX02811, N64145, NM_001278740, NM_001278741, NM_…
ENSG00000000005	0.674800656965441	-2.6975388918646	2.84784851361335	-0.947219937777506	0.343526717787387	NA	TNMD	64102	tenomodulin	BRICD4, CHM1L, TEM, TNMD	NM_022144, NP_071427	AAG28395, AAG49144, AAK83109, AAQ89069, AB055421, AF191770, AF234259, AF291656, AY358706, BAB21756, BC034030, BP319044, EAX02806, EAX02807, EAX02808, NM_022144, NP_071427, Q9H2S6
ENSG00000000419	710.385910694317	0.1966108864429	0.112981107229999	1.74021029943222	0.0818220977856307	0.207274789389448	DPM1	8813	dolichyl-phosphate mannosyltransferase subunit 1, catalytic	CDGIE, MPDS, DPM1	NM_001317034, NM_001317035, NM_001317036, NM_003859, NP_001303963, NP_001303964, NP_001303965, NP_003850, NR_133648, XR_002958550, XR_002958551	AAC98797, AAH07073, AAH08466, AAH16322, AF007875, AK289569, ALQ33902, ALQ33903, ALQ33904, BAA25646, BAA25647, BAF82258, BC007073, BC008427, BC008466, BC016322, BM922866, BQ441542, CA865473, CAG33207, CR456926, D86198, DR156925, EAW75607, EAW75608, EAW75609, KU178444, KU178445, KU178446, NM_001317034, NM_001317035, NM_001317036, NM_003859, NP_001303963, NP_001303964, NP_001303965, NP_003850, NR_13…
ENSG00000000457	210.483418088089	0.173310922361485	0.142345884775496	1.21753377440329	0.223401194213746	0.417424959011651	SCYL3	57147	SCY1 like pseudokinase 3	PACE-1, PACE1, SCYL3	NM_020423, NM_181093, NP_065156, NP_851607, XM_006711465, XM_011509801, XM_011509802, XM_011509803, XM_017001862, XM_017001863, XM_017001864, XM_017001865, XM_024448565, XP_006711528, XP_011508103, XP_011508104, XP_011508105, XP_016857351, XP_016857352, XP_016857353, XP_016857354, XP_024304333, XR_001737335, XR_001737336	AA844031, AAH14662, AAN23123, AAN41656, AF540957, AK292507, AK304481, AL117233, AY144493, BAF85196, BAG65292, BC014662, BX647352, CAB55300, DA449356, DB285397, EAW90867, EAW90868, NM_020423, NM_181093, NP_065156, NP_851607, Q8IZE3, XM_006711465, XM_011509801, XM_011509802, XM_011509803, XM_017001862, XM_017001863, XM_017001864, XM_017001865, XM_024448565, XP_006711528, XP_011508103, XP_011508104,…
ENSG00000000460	432.896866185636	-0.255342302810898	0.140687937494236	-1.81495519344975	0.0695307954917299	0.18405474445327	C1orf112	55732	chromosome 1 open reading frame 112	C1orf112	NM_001320047, NM_001320048, NM_001320050, NM_001320051, NM_018186, NP_001306976, NP_001306977, NP_001306979, NP_001306980, NP_060656, XM_005245317, XM_011509735, XM_017001722, XM_017001723, XM_017001724, XM_017001725, XP_005245374, XP_011508037, XP_016857211, XP_016857212, XP_016857213, XP_016857214, XR_001737297, XR_001737298, XR_921872	AAH91516, AAI07169, AAI07170, AK001568, AK023532, AK096493, AK127098, AK294569, AK299369, AK303296, AK310638, AL354614, BAA91761, BAB14600, BAG53304, BAG54436, BAG57763, BAG61359, BAG64371, BC011012, BC011445, BC062689, BC091516, BC107168, BC107169, CAB89727, CB159947, DA770714, DC401980, EAW90863, EAW90864, EAW90865, EAW90866, NM_001320047, NM_001320048, NM_001320050, NM_001320051, NM_018186, NP…
ENSG00000000938	1.75424057633454	0.681246302974751	1.68345321404096	0.404671954820466	0.685718659680319	NA	FGR	2268	FGR proto-oncogene, Src family tyrosine kinase	SRC2, c-fgr, c-src2, p55-Fgr, p55c-fgr, p58-Fgr, p58c-fgr, FGR	NM_001042729, NM_001042747, NM_005248, NP_001036194, NP_001036212, NP_005239, XM_006710452, XM_011541010, XM_011541011, XM_011541012, XM_011541013, XM_011541014, XM_017000673, XM_017000674, XP_006710515, XP_011539312, XP_011539313, XP_011539314, XP_011539315, XP_011539316, XP_016856162, XP_016856163, XR_946583	AAA35679, AAA52451, AAA52452, AAA52762, AAA60585, AAH64382, AK125143, AK130188, AK301078, AK304846, BAH13403, BAH14268, BC064382, BI771758, BQ448283, BX495937, CAA36457, CAH05603, DA139476, DA952771, DA960178, EAX07748, EAX07749, EAX07750, M19722, M27454, NM_001042729, NM_001042747, NM_005248, NP_001036194, NP_001036212, NP_005239, P09769, XM_006710452, XM_011541010, XM_011541011, XM_011541012, X…
ENSG00000001036	1479.52153208944	-0.544298219793735	0.132670688020339	-4.10262604283994	4.08487192401694e-05	0.00043345421131659	FUCA2	2519	alpha-L-fucosidase 2	dJ20N2.5, FUCA2	NM_032020, NP_114409	AAH03060, AAH51268, AAQ88915, AK075458, AK296485, AK315475, AY358551, BAC11633, BAG59123, BC003060, BC051268, BG719318, BP214015, BX537633, CA412923, EAW47865, NM_032020, NP_114409, Q9BTY2
ENSG00000001084	1098.66553299206	-0.0983358659916945	0.175164613745785	-0.561391161655565	0.574530907880499	0.751290868490498	GCLC	2729	glutamate-cysteine ligase catalytic subunit	GCL, GCS, GLCL, GLCLC, GCLC	NM_001197115, NM_001498, NP_001184044, NP_001489, XM_017010749, XP_016866238	AAA58499, AAC41751, AAD18031, AAH22487, AAH39894, AAR29974, AAV31778, AB262176, AB516284, AK094940, AK304288, AK313480, AL531593, BAE97618, BAG36264, BAG65146, BAJ21361, BC022487, BC039894, BC047788, BG700922, BG704750, BI550814, EAX04425, EAX04426, M90656, NM_001197115, NM_001498, NP_001184044, NP_001489, P48506, XM_017010749, XP_016866238
ENSG00000001167	806.077354043371	0.1485106085656	0.120645779127345	1.23096398100131	0.218336336058936	0.411121609384954	NFYA	4800	nuclear transcription factor Y subunit alpha	CBF-A, CBF-B, HAP2, NF-YA, NFYA	NM_002505, NM_021705, NP_002496, NP_068351	AA905268, AAA35950, AAH39244, ADD81252, AJ420494, AK002098, AK025201, ALX00018, BC026923, BC039244, BM561405, BQ184804, CAA42231, EAX04013, EAX04014, EAX04015, EAX04016, EAX04017, EAX04018, EAX04019, EAX04020, EAX04021, GQ167198, KU159426, M59079, NM_002505, NM_021705, NP_002496, NP_068351, P23511, X59711
ENSG00000001460	135.503739345809	0.0114028247182392	0.216001740020621	0.0527904299157526	0.95789888669037	0.976623655783298	STPG1	90529	sperm tail PG-rich repeat containing 1	C1orf201, MAPO2, STPG1	NM_001199012, NM_001199013, NM_001199014, NM_178122, NP_001185941, NP_001185942, NP_001185943, NP_835223, XM_006711025, XM_011542403, XM_011542404, XM_017002768, XM_017002769, XM_017002770, XP_006711088, XP_011540705, XP_011540706, XP_016858257, XP_016858258, XP_016858259	AAH17650, AAH35061, AAH47705, AAH63891, AK025957, AK299401, BAG61385, BC017650, BC034315, BC035061, BC040212, BC047705, BC063891, BI917854, BM922375, CAD33365, EAW95124, EAW95125, EAW95126, EAW95127, EAW95128, EAW95129, NM_001199012, NM_001199013, NM_001199014, NM_178122, NP_001185941, NP_001185942, NP_001185943, NP_835223, Q5TH74, XM_006711025, XM_011542403, XM_011542404, XM_017002768, XM_017002…
ENSG00000001461	2288.90879839423	-0.232651999154082	0.102468878726182	-2.27046496503368	0.0231793866771186	0.0814881953532212	NIPAL3	57185	NIPA like domain containing 3	DJ462O23.2, NPAL3, NIPAL3	NM_001322854, NM_001322855, NM_001322856, NM_001322857, NM_001322858, NM_001322859, NM_001322860, NM_001322861, NM_001322862, NM_001322863, NM_001322864, NM_001322865, NM_001322866, NM_001322868, NM_001330409, NM_020448, NP_001309783, NP_001309784, NP_001309785, NP_001309786, NP_001309787, NP_001309788, NP_001309789, NP_001309790, NP_001309791, NP_001309792, NP_001309793, NP_001309794, NP_0013097…	AAH01265, AAH12492, AAH63583, AF131814, AK312433, BAG35342, BC001265, BC012492, BC063583, BX538110, BX640883, CAD98023, CAE45938, DA223169, EAW95130, NM_001322854, NM_001322855, NM_001322856, NM_001322857, NM_001322858, NM_001322859, NM_001322860, NM_001322861, NM_001322862, NM_001322863, NM_001322864, NM_001322865, NM_001322866, NM_001322868, NM_001330409, NM_020448, NP_001309783, NP_001309784, …
ENSG00000001497	1068.32568524411	-0.00684634640023806	0.117036214673039	-0.0584976745818765	0.953352214739516	0.974228935531008	LAS1L	81887	LAS1 like, ribosome biogenesis factor	Las1-like, WTS, dJ475B7.2, LAS1L	NM_001170649, NM_001170650, NM_031206, NP_001164120, NP_001164121, NP_112483, XM_005262301, XM_005262304, XM_005262305, XM_005262306, XM_011531045, XM_011531046, XM_017029877, XM_017029878, XM_017029879, XM_017029880, XP_005262358, XP_005262361, XP_005262362, XP_005262363, XP_011529347, XP_011529348, XP_016885366, XP_016885367, XP_016885368, XP_016885369, XR_001755730, XR_001755731, XR_001755732,…	AAH14545, AAH18610, AAH19302, AAO15306, ABD39127, ABD39128, ABD39129, AF116730, AK022587, AK054695, AK054817, AK074087, AK097383, AK125760, AK127207, AK225059, AK295591, BAB14114, BAB84913, BAG51428, BAG53459, BAG54243, BAH12117, BC014545, BC018610, BC019302, DA619280, DQ323624, DQ323625, DQ323626, EAX05401, EAX05402, EAX05403, EAX05404, NM_001170649, NM_001170650, NM_031206, NP_001164120, NP_001…
ENSG00000001561	78.2208004839582	0.500402472809182	0.643921512895531	0.777117183985694	0.437089636524394	0.639166991339398	ENPP4	22875	ectonucleotide pyrophosphatase/phosphodiesterase 4	NPP4, ENPP4	NM_014936, NP_055751	AAH18054, AB020686, AJ420515, AK291276, BAA74902, BAF83965, BC018054, BI548305, CA433087, CAJ78397, DA261977, EAX04292, NM_014936, NP_055751, Q9Y6X5
ENSG00000001617	333.917090280183	0.042877321900864	0.166914994324293	0.256881187184173	0.797270493827361	0.903926691885318	SEMA3F	6405	semaphorin 3F	SEMA-IV, SEMA4, SEMAK, SEMA3F	NM_001318798, NM_001318800, NM_004186, NP_001305727, NP_001305729, NP_004177, XM_005265381, XM_005265382, XM_006713289, XM_006713290, XM_011533998, XM_011534000, XP_005265438, XP_005265439, XP_006713352, XP_006713353, XP_011532300, XP_011532302, XR_940487	AA378582, AAB06011, AAB06012, AAB18276, AAB46344, AAC50568, AAH42914, AB209259, BAD92496, BC042914, BF058597, BQ949723, CB240860, CEH24703, EAW65043, EAW65044, EAW65045, EAW65046, LN626688, NM_001318798, NM_001318800, NM_004186, NP_001305727, NP_001305729, NP_004177, Q13275, U32171, U32172, U33920, U38276, XM_005265381, XM_005265382, XM_006713289, XM_006713290, XM_011533998, XM_011534000, XP_0052…
ENSG00000001626	0.0676924423040696	-0.208820003921526	4.1922824923427	-0.0498105755761784	0.9602733390549	NA	CFTR	1080	cystic fibrosis transmembrane conductance regulator	ABC35, ABCC7, CF, CFTR/MRP, MRP7, TNR-CFTR, dJ760C5.1, CFTR	NM_000492, NP_000483	AAA35680, AAA51979, AAA51980, AAB20218, AAB27879, AAB46340, AAB46352, AAB59381, AAB59382, AAC13657, AAC41927, AAC41928, AAD14390, AAW33655, AAW33656, AAW33657, AAW33658, AAW33659, AAW33782, ABC79050, ABC79052, ABC79054, ABC79056, ABC87053, ABC87055, ABC87057, ABC87059, ABC87061, ABC87063, ABC87065, ABC87067, ABD72183, ABD72185, ABD72187, ABD72189, ABD72191, ABD72193, ABD72195, ABD72197, ABD72199,…
ENSG00000001629	3509.53416410504	0.642731881647062	0.114026633909037	5.63668205938442	1.73357748041077e-08	4.31955570979276e-07	ANKIB1	54467	ankyrin repeat and IBR domain containing 1	ANKIB1	NM_019004, NP_061877, XM_005250458, XM_011516334, XM_011516335, XM_017012359, XP_005250515, XP_011514636, XP_011514637, XP_016867848, XR_927480	AAH31483, AAH63861, AAH73893, AAH94865, AB037807, AK001179, AK025475, AK057685, AL137349, BAA91537, BAA92624, BC031483, BC041643, BC063861, BC073893, BC094865, CAB70704, EAW76852, NM_019004, NP_061877, Q9P2G1, XM_005250458, XM_011516334, XM_011516335, XM_017012359, XP_005250515, XP_011514636, XP_011514637, XP_016867848, XR_927480
ENSG00000001630	677.550130490732	-0.351774524354049	0.313295784118092	-1.12281920851336	NA	NA	CYP51A1	1595	cytochrome P450 family 51 subfamily A member 1	CP51, CYP51, CYPL1, LDM, P450-14DM, P450L1, CYP51A1	NM_000786, NM_001146152, NP_000777, NP_001139624	AAB39951, AAB46356, AAC50951, AAH18429, AAH32322, AK295932, AK314205, BAA09512, BAG36881, BAG58717, BC018429, BC032322, D55653, DA349400, DC376300, EAL24154, EAW76858, EAW76859, NM_000786, NM_001146152, NP_000777, NP_001139624, Q16850, U23942
ENSG00000002016	260.403672238268	0.220836119275617	0.103503545067231	2.13360923176276	0.0328747816612215	0.105516476523592	RAD52	5893	RAD52 homolog, DNA repair protein	RAD52	NM_001297419, NM_001297420, NM_001297421, NM_001297422, NM_134422, NM_134423, NM_134424, NP_001284348, NP_001284349, NP_001284350, NP_001284351, NP_602296, NR_123713, XM_005253720, XM_005253721, XM_011520990, XM_011520991, XM_011520995, XM_017019769, XM_017019770, XM_017019771, XP_005253777, XP_005253778, XP_011519292, XP_011519293, XP_011519297, XP_016875258, XP_016875259, XP_016875260, XR_00174…	AA402047, AAA85793, AAA87554, AAB05203, AAD24575, AAD24576, AAD24577, AAF05531, AAF05532, AAF05533, AAF05534, AAI04016, AAI04018, AAI14955, AAS00097, AAT44403, AF125948, AF125949, AF125950, AK290047, AK292160, AK294709, AK299283, AK312026, AL558884, AY540753, BAF82736, BAF84849, BAG34963, BAH11854, BAH12992, BC039168, BC042136, BC104015, BC104016, BC104017, BC114507, BC114954, BC144458, EAW88942,…
ENSG00000002330	122.307200777218	0.133759284308837	0.373062781537196	0.358543631068436	0.719936522311055	0.853317154850917	BAD	572	BCL2 associated agonist of cell death	BBC2, BCL2L8, BAD	NM_004322, NM_032989, NP_004313, NP_116784	AAB36516, AAB72092, AAB88124, AAH01901, AAH95431, AAP35324, AB451254, AB451378, AF021792, AF031523, AK023420, AK291863, AK303051, AK309150, AW014069, BAF84552, BAG64171, BAG70068, BAG70192, BC001901, BC095431, BE255791, BG435829, BG748336, BT006678, CAG46733, CAG46757, CR541935, CR541959, EAW74233, EAW74234, EAW74235, EAW74236, NM_004322, NM_032989, NP_004313, NP_116784, Q92934, U66879
ENSG00000002549	4164.23082428311	1.69934856754621	0.121363830782551	14.0021005977552	1.51330764965129e-44	2.27162242189728e-42	LAP3	51056	leucine aminopeptidase 3	HEL-S-106, LAP, LAPEP, PEPS, LAP3	NM_015907, NP_056991	AAD17527, AAH06199, AAH65564, ACI46000, AF061738, AK022055, AK130293, AK225511, AK298613, AK298790, AK307723, BAG51065, BAG60795, BAG60927, BC006199, BC065564, BI827557, BM800626, CAG33409, CR457128, EAW92780, FJ224308, NM_015907, NP_056991, P28838
ENSG00000002587	4.27141044449078	0.412175911940557	0.78453046457351	0.525379103238044	0.599319677286064	0.771166823609617	HS3ST1	9957	heparan sulfate-glucosamine 3-sulfotransferase 1	3OST, 3OST1, HS3ST1	NM_005114, NP_005105, XM_011513913, XP_011512215	AA825270, AAB84388, AAH25735, AAH57803, AF019386, AI478981, AK096823, BAG53368, BC025735, BC057803, BM547276, EAW92699, EAW92700, EAW92701, EAW92702, NM_005114, NP_005105, O14792, XM_011513913, XP_011512215
ENSG00000002726	0	NA	NA	NA	NA	NA	AOC1	26	amine oxidase, copper containing 1	ABP, ABP1, DAO, DAO1, KAO, AOC1	NM_001091, NM_001272072, NP_001082, NP_001259001, XM_017011944, XM_017011945, XM_017011946, XM_017011947, XP_016867433, XP_016867434, XP_016867435, XP_016867436	AAA58358, AAB60381, AAC50270, AAH14093, AAX81409, AK092514, AK296638, AK307278, AK314806, BAG52564, BAG59239, BC014093, BX648159, CAA55046, EAL24490, EAW54081, EAW54082, EAW54083, EAW54084, EAW54085, EAW54086, EAW54087, M55602, NM_001091, NM_001272072, NP_001082, NP_001259001, P19801, U11862, U11863, XM_017011944, XM_017011945, XM_017011946, XM_017011947, XP_016867433, XP_016867434, XP_016867435,…
ENSG00000002745	25.2001261763792	-0.927878711464248	0.972703481012008	-0.953917334087133	0.340125488430906	0.5485593077956	WNT16	51384	Wnt family member 16	WNT16	NM_016087, NM_057168, NP_057171, NP_476509	AAD38052, AAD49351, AAI04920, AAI04946, AAQ96872, ABW69190, AF152584, AF169963, BC104919, BC104945, CAI38657, EAL24346, EAL24347, EAW83556, EAW83557, EU190890, NM_016087, NM_057168, NP_057171, NP_476509, Q9UBV4
ENSG00000002746	77.5020294440383	1.59606018558697	0.854475148626283	1.86788368058792	0.0617782860666529	0.169247479010556	HECW1	23072	HECT, C2 and WW domain containing E3 ubiquitin protein ligase 1	NEDL1, HECW1	NM_001287059, NM_015052, NP_001273988, NP_055867, XM_005249665, XM_006715670, XM_006715671, XM_006715673, XM_011515220, XM_011515222, XM_011515223, XM_011515224, XM_011515225, XM_011515226, XM_017011882, XM_017011883, XM_017011884, XM_017011885, XM_017011886, XM_017011887, XM_017011888, XM_017011889, XM_017011890, XP_005249722, XP_006715733, XP_006715734, XP_006715736, XP_011513522, XP_011513524,…	AAI51228, AB002320, AB048365, AK022679, AK090799, AK294918, AL079731, AL536075, BAA20780, BAB13352, BAG52230, BAG58003, BC151227, EAL24007, EAW94158, EAW94159, EAW94160, NM_001287059, NM_015052, NP_001273988, NP_055867, Q76N89, XM_005249665, XM_006715670, XM_006715671, XM_006715673, XM_011515220, XM_011515222, XM_011515223, XM_011515224, XM_011515225, XM_011515226, XM_017011882, XM_017011883, XM_…
ENSG00000002822	87.8376285257171	0.170151028387317	0.344822366202572	0.493445452106662	0.621697873416751	0.787778373881695	MAD1L1	8379	mitotic arrest deficient 1 like 1	MAD1, PIG9, TP53I9, TXBP181, MAD1L1	NM_001013836, NM_001013837, NM_001304523, NM_001304524, NM_001304525, NM_003550, NP_001013858, NP_001013859, NP_001291452, NP_001291453, NP_001291454, NP_003541, XM_005249877, XM_011515568, XM_011515569, XM_011515571, XM_017012690, XM_017012691, XM_024446951, XM_024446952, XP_005249934, XP_011513870, XP_011513871, XP_011513873, XP_016868179, XP_016868180, XP_024302719, XP_024302720	AAC52059, AAD20359, AAD24498, AAH09964, AAP21876, AAS07503, AF083811, AF123318, AK090959, AK310481, AK310831, AK314227, BAG52253, BC009964, BC018870, BG762406, BM818088, BQ684437, BQ687750, BU617803, EAL23947, EAW87219, EAW87220, NM_001013836, NM_001013837, NM_001304523, NM_001304524, NM_001304525, NM_003550, NP_001013858, NP_001013859, NP_001291452, NP_001291453, NP_001291454, NP_003541, Q9Y6D9,…
ENSG00000002834	10907.1673949021	-0.0742862265722609	0.137067513125118	-0.541968150428546	0.587840446930902	0.761745968364372	LASP1	3927	LIM and SH3 protein 1	Lasp-1, MLN50, LASP1	NM_001271608, NM_006148, NP_001258537, NP_006139, NR_073384	AAH07560, AAH12460, AK095958, AK289847, AK294704, AK295522, AK296092, AK307868, AK309933, BAF82536, BAG57861, BAG58436, BAG58846, BC007367, BC007560, BC012460, BQ961916, CAA57833, CN371189, DC324561, DC333179, EAW60543, EAW60544, EAW60545, NM_001271608, NM_006148, NP_001258537, NP_006139, NR_073384, Q14847, X82456
ENSG00000002919	879.529219008588	0.10556856811138	0.0754905987848127	1.39843331236921	0.161982985499096	0.335213276480897	SNX11	29916	sorting nexin 11	SNX11	NM_001330320, NM_013323, NM_152244, NP_001317249, NP_037455, NP_689450, XM_005257260, XM_005257262, XM_011524697, XM_024450736, XP_005257317, XP_005257319, XP_011522999, XP_024306504	AAD27834, AAH00768, AAI03722, AAP35369, AF121861, AK023932, AK091852, AK296095, AK296569, AK298551, AK316374, AW590785, BAB14732, BAG52428, BAG58849, BAG59189, BAG60747, BAH14745, BC000768, BC103721, BT006723, CAE91950, DA448711, DQ596698, EAW94752, EAW94753, EAW94754, EAW94755, EAW94756, EAW94757, NM_001330320, NM_013323, NM_152244, NP_001317249, NP_037455, NP_689450, Q9Y5W9, XM_005257260, XM_00…
ENSG00000002933	6.42458615147828	-0.208805218264217	1.09448523690303	-0.190779383059616	0.848698441936395	0.922160727583601	TMEM176A	55365	transmembrane protein 176A	GS188, HCA112, MS4B1, TMEM176A	NM_018487, NP_060957, XM_011516376, XM_011516377, XM_011516378, XM_017012393, XM_024446824, XP_011514678, XP_011514679, XP_011514680, XP_016867882, XP_024302592	AAF68667, AAH08303, AAP21884, AF258340, AK123468, BC008303, BM663079, EAL24489, EAW54088, EAW54089, EAW54090, EAW54091, NM_018487, NP_060957, Q96HP8, XM_011516376, XM_011516377, XM_011516378, XM_017012393, XM_024446824, XP_011514678, XP_011514679, XP_011514680, XP_016867882, XP_024302592
ENSG00000003056	1155.18204884285	0.122934544107141	0.0806279337538747	1.52471405855955	0.127330433665152	0.283971860089248	M6PR	4074	mannose-6-phosphate receptor, cation dependent	CD-M6PR, CD-MPR, MPR 46, MPR-46, MPR46, SMPR, M6PR	NM_001207024, NM_002355, NP_001193953, NP_002346, XM_005253376, XP_005253433	AA648974, AAA59542, AAH17111, AAH24206, AK057556, AK222792, AK291143, AK312689, BAD96512, BAF83832, BAG35569, BC017111, BC024206, BG750588, BM546062, BU166950, CAB94715, CAD48709, CAF06410, CAG33693, CR457412, DC341018, EAW88596, EAW88597, EAW88598, EAW88599, M16985, NM_001207024, NM_002355, NP_001193953, NP_002346, P20645, XM_005253376, XP_005253433
ENSG00000003096	75.4213552704853	-0.28947391864041	0.225963381391631	-1.28106561717053	0.200170619374014	0.387223032197822	KLHL13	90293	kelch like family member 13	BKLHD2, KLHL13	NM_001168299, NM_001168300, NM_001168301, NM_001168302, NM_001168303, NM_033495, NP_001161771, NP_001161772, NP_001161773, NP_001161774, NP_001161775, NP_277030, XM_011531409, XM_011531410, XM_011531411, XM_017029950, XP_011529711, XP_011529712, XP_011529713, XP_016885439	AAF03529, AAH08729, AAH64576, AB037730, AK001124, AK122724, AK125356, AK296324, AK297523, AK299257, AK302713, AK316509, AL591986, BAA91514, BAA92547, BAG53690, BAG54189, BAH12315, BAH12605, BAH12978, BAH13788, BAH14880, BC008729, BC064576, BP380009, CAC41335, DA214831, DA413195, DB074659, DC343916, DC354391, EAW89898, EAW89899, EAW89900, NM_001168299, NM_001168300, NM_001168301, NM_001168302, NM_…
ENSG00000003137	794.236978602957	0.812610172802464	0.171330454194234	4.74294063261645	2.10638013746996e-06	3.21680311564736e-05	CYP26B1	56603	cytochrome P450 family 26 subfamily B member 1	CYP26A2, P450RAI-2, P450RAI2, RHFCA, CYP26B1	NM_001277742, NM_019885, NP_001264671, NP_063938, XM_005264433, XM_011532988, XP_005264490, XP_011531290	AA484668, AAF76003, AAH69443, AAI09206, AAY14690, ACR19332, AF252297, AK294814, AK294933, AK295683, AK313433, AW873673, BAG36224, BAH11892, BAH11930, BAH12154, BC069443, BC109205, CAH18425, CR749631, DC308258, EAW99761, FJ467289, NM_001277742, NM_019885, NP_001264671, NP_063938, Q9NR63, XM_005264433, XM_011532988, XP_005264490, XP_011531290
ENSG00000003147	88.609865968571	-0.408634543209245	0.209536232793517	-1.95018559683625	0.0511540018680939	0.147184340578393	ICA1	3382	islet cell autoantigen 1	ICA69, ICAp69, ICA1	NM_001136020, NM_001276478, NM_001350819, NM_001350820, NM_001350821, NM_001350823, NM_001350824, NM_001350825, NM_001350826, NM_001350827, NM_001350828, NM_001350829, NM_001350830, NM_001350831, NM_001350832, NM_001350833, NM_001350834, NM_001350835, NM_001350836, NM_001350837, NM_001350838, NM_004968, NM_022307, NM_022308, NP_001129492, NP_001263407, NP_001337748, NP_001337749, NP_001337750, NP…	AA581444, AAA02564, AAA64927, AAB19033, AAB19034, AAB19035, AAB94738, AAC50935, AAC50936, AAD50515, AAF20021, AAH08640, ACB47390, AEE61073, AI346099, AK292106, BAF84795, BC005922, BC008640, BM716117, BU728575, CAY55971, CAY55972, DA076379, DA154134, DB010744, DB040266, EAW93610, EAW93611, EAW93612, EAW93613, EAW93614, EAW93615, EAW93616, EAW93617, EAW93618, EAW93619, EAW93620, EU416199, HM005475,…
ENSG00000003249	11.0308256226203	-1.32241346072397	1.0571699289549	-1.25089961840977	0.210971103124683	0.40144979562189	DBNDD1	79007	dysbindin domain containing 1	DBNDD1	NM_001042610, NM_001288708, NM_001288709, NM_024043, NP_001036075, NP_001275637, NP_001275638, NP_076948	AAH00700, AK022644, AK090696, AK090965, AK096507, AK298932, AK308737, AL539365, AL713678, BAB14152, BAG61035, BC000700, BI916419, BM682437, BM747302, CAH10640, DA041774, DA713832, EAW66663, EAW66664, EAW66665, EAW66666, HY166977, NM_001042610, NM_001288708, NM_001288709, NM_024043, NP_001036075, NP_001275637, NP_001275638, NP_076948, Q9H9R9
ENSG00000003393	618.343951877393	-0.283271637640145	0.0977240359040858	-2.89868950887549	0.00374725776181529	0.0192428017480953	ALS2	57679	ALS2, alsin Rho guanine nucleotide exchange factor	ALS2CR6, ALSJ, IAHSP, PLSJ, ALS2	NM_001135745, NM_020919, NP_001129217, NP_065970, XM_006712654, XM_006712655, XM_017004569, XM_017004570, XM_017004572, XM_024453024, XM_024453025, XP_006712717, XP_006712718, XP_016860058, XP_016860059, XP_016860061, XP_024308792, XP_024308793, XR_001738864, XR_001738865, XR_001738866, XR_001738867, XR_002959320	AAH29174, AAH71576, AAL14103, AAX93181, AAY15058, AB046783, AB053305, AB053306, AF391100, AK023024, AK056413, AK090992, AK291029, ALQ34193, ALQ34194, BAB13389, BAB14362, BAB69014, BAB69015, BAF83718, BAG51702, BC029174, BC071576, BM560426, BM978733, BP348546, BU623061, EAW70291, EAW70292, EAW70293, KU178735, KU178736, NM_001135745, NM_020919, NP_001129217, NP_065970, Q96Q42, XM_006712654, XM_0067…
ENSG00000003400	290.08273400801	0.917391016877316	0.179693841273012	5.10530027283189	3.30269655124313e-07	6.2832908576896e-06	CASP10	843	caspase 10	ALPS2, FLICE2, MCH4, CASP10	NM_001206524, NM_001206542, NM_001230, NM_001306083, NM_032974, NM_032976, NM_032977, NP_001193453, NP_001193471, NP_001221, NP_001293012, NP_116756, NP_116758, NP_116759, XM_005246907, XM_006712796, XM_011511990, XP_005246964, XP_006712859, XP_011510292, XR_923043, XR_923044	AAB46730, AAC50644, AAD28402, AAD28403, AAH42844, AAU00989, AAY24291, ABJ53426, AF111344, AF111345, AI696103, AJ487678, AJ487679, AK225475, AK304859, AK310746, ALQ33417, ALQ33418, AW190618, AY690601, BAB32553, BAB32554, BAG65597, BC042844, BP871945, BX089180, CAD32371, CAD32372, DA456072, EAW70247, EAW70248, EAW70249, EAW70250, EAW70251, KU177959, KU177960, NM_001206524, NM_001206542, NM_001230, …
ENSG00000003402	2632.91456956561	1.22885288946249	0.0995004041103484	12.3502301367506	4.85722827029512e-35	6.36038540202794e-33	CFLAR	8837	CASP8 and FADD like apoptosis regulator	CASH, CASP8AP1, CLARP, Casper, FLAME, FLAME-1, FLAME1, FLIP, I-FLICE, MRIT, c-FLIP, c-FLIPL, c-FLIPR, c-FLIPS, CFLAR	NM_001127183, NM_001127184, NM_001202515, NM_001202516, NM_001202517, NM_001202518, NM_001202519, NM_001308042, NM_001308043, NM_001351590, NM_001351591, NM_001351592, NM_001351593, NM_001351594, NM_003879, NP_001120655, NP_001120656, NP_001189444, NP_001189445, NP_001189446, NP_001189447, NP_001189448, NP_001294971, NP_001294972, NP_001338519, NP_001338520, NP_001338521, NP_001338522, NP_0013385…	AAB64110, AAB70909, AAB70910, AAB70911, AAB70912, AAB82648, AAB99790, AAB99791, AAB99792, AAB99793, AAB99794, AAC15825, AAC15826, AAC16439, AAC16440, AAC16441, AAC51622, AAC51623, AAH01602, AAP35397, AAY24290, AB209600, AEE60951, AF005774, AF005775, AF009616, AF009617, AF009618, AF009619, AF010127, AF015450, AF015451, AF015452, AF041458, AF041459, AF041460, AF041461, AF041462, AK124664, AK125394,…
ENSG00000003436	607.379963940818	-0.0538405141409374	0.150421911274705	-0.357929996266384	0.720395702082639	0.853779192849529	TFPI	7035	tissue factor pathway inhibitor	EPI, LACI, TFI, TFPI1, TFPI	NM_001032281, NM_001318941, NM_001329239, NM_001329240, NM_001329241, NM_006287, NP_001027452, NP_001305870, NP_001316168, NP_001316169, NP_001316170, NP_006278, XM_006712720, XM_011511709, XM_024453058, XM_024453059, XM_024453060, XM_024453061, XM_024453062, XP_006712783, XP_011510011, XP_024308826, XP_024308827, XP_024308828, XP_024308829, XP_024308830	AAA52022, AAD01700, AAH15514, AAO89075, AAY14807, AB209866, AF021834, AK130306, AK313562, AU136083, BAD93103, BAG36336, BC014332, BC015514, CA418214, DB078397, EAX10921, EAX10922, EAX10923, HY175080, J03225, NM_001032281, NM_001318941, NM_001329239, NM_001329240, NM_001329241, NM_006287, NP_001027452, NP_001305870, NP_001316168, NP_001316169, NP_001316170, NP_006278, P10646, XM_006712720, XM_0115…
ENSG00000003509	74.7439303968551	0.28122423726815	0.161636406239665	1.73985702732816	0.0818841259580739	0.20738924000369	NDUFAF7	55471	NADH:ubiquinone oxidoreductase complex assembly factor 7	C2orf56, MidA, PRO1853, NDUFAF7	NM_001083946, NM_001350024, NM_001350025, NM_001350027, NM_018607, NM_144736, NP_001077415, NP_001336953, NP_001336954, NP_001336956, NP_653337, NR_146401, NR_146402, NR_146403, NR_146404, NR_146405, NR_146406, NR_146407, NR_146408, NR_146409, NR_146410, XM_005264410, XM_011532956, XM_024452977, XP_005264467, XP_011531258, XP_024308745, XR_002959313	AAH04548, AAH12374, AAY14816, AK294240, AK299015, AK302150, AK303555, BAG57536, BAG61095, BAG63521, BAG64579, BC004548, BC012374, BC035265, BC065206, BI334629, BM172474, BX538031, CAD97976, EAX00400, EAX00401, EAX00402, NM_001083946, NM_001350024, NM_001350025, NM_001350027, NM_018607, NM_144736, NP_001077415, NP_001336953, NP_001336954, NP_001336956, NP_653337, NR_146401, NR_146402, NR_146403, N…
ENSG00000003756	1206.39879661565	0.195547393027313	0.0798399589487116	2.44924215395615	0.0143157167193774	0.056020355227817	RBM5	10181	RNA binding motif protein 5	G15, H37, LUCA15, RMB5, RBM5	NM_005778, NP_005769, NR_036627, XM_006712917, XM_011533261, XM_011533262, XM_017005503, XM_017005504, XM_017005505, XM_024453289, XM_024453290, XP_006712980, XP_011531563, XP_011531564, XP_016860992, XP_016860993, XP_016860994, XP_024309057, XP_024309058, XR_427245	AAA99715, AAB42216, AAD04159, AAF02422, AAF99551, AB208813, AB586690, AF091263, AF103802, AF107493, AK097195, AK297249, AK297445, AK302766, AK314032, AL701303, ALQ33963, ALQ33964, AU129811, BAD92050, BAG36742, BAG59728, BAG59871, BAG63975, BAJ19019, BC002957, BM985111, BQ899199, BX441555, CN293007, DA776815, DB080737, DR762951, EAW65040, EAW65041, EAW65042, KU178505, KU178506, NM_005778, NP_00576…
ENSG00000003987	1.76646932812289	-0.249622747336379	1.74575229346826	-0.142988640639537	0.886299152461463	NA	MTMR7	9108	myotubularin related protein 7	MTMR7	NM_004686, NP_004677, XM_006716414, XM_011544693, XM_017013956, XM_024447325, XP_006716477, XP_011542995, XP_016869445, XP_024303093	AAC77820, AAI30578, AAI30580, AF073482, AFI24905, AK123201, AK294468, AK303762, AK303803, AK316022, AK316283, AW014721, BAG57698, BAG64728, BAG64757, BAH14393, BAH14654, BC130577, BC130579, CAH18096, CR749240, DC325464, EAW63816, NM_004686, NP_004677, Q9Y216, XM_006716414, XM_011544693, XM_017013956, XM_024447325, XP_006716477, XP_011542995, XP_016869445, XP_024303093
ENSG00000003989	144.42360460076	-0.112865372642334	0.242537816139711	-0.465351648822133	0.641679653506879	0.800462321959807	SLC7A2	6542	solute carrier family 7 member 2	ATRC2, CAT2, HCAT2, SLC7A2	NM_001008539, NM_001164771, NM_003046, NP_001008539, NP_001158243, NP_003037, XM_005273610, XM_005273611, XM_005273612, XM_017013746, XM_017013747, XP_005273667, XP_005273668, XP_005273669, XP_016869235, XP_016869236	AA724796, AAB62810, AAB62811, AAH69648, AAI04906, AAI13662, AAI43584, AI275549, AI458117, AK314287, AL512749, AL832016, AU077312, BAA06271, BC069648, BC104905, BC113661, BC143583, CAD89909, CB216457, D29990, D78212, DB237902, EAW63812, EAW63813, EAW63814, EAW63815, NM_001008539, NM_001164771, NM_003046, NP_001008539, NP_001158243, NP_003037, P52569, U76368, U76369, XM_005273610, XM_005273611, XM_…
ENSG00000004059	1439.43135963948	-0.191148415056237	0.250658055597411	-0.762586363325367	0.445710119764902	0.645618646264519	ARF5	381	ADP ribosylation factor 5	ARF5	NM_001662, NP_001653	AAA90927, AAC51299, AAH03043, AAH33104, AAM12598, AAP35750, AF493884, AK297026, AK307297, AK308548, AK312107, BAG35043, BAG59555, BC003043, BC033104, BT007087, CN259625, EAL24320, EAW83630, EAW83631, M57567, NM_001662, NP_001653, P84085
ENSG00000004142	1625.60217061688	-0.164967042978715	0.0909743864731892	-1.81333504268624	0.0697801616000179	0.184431550191694	POLDIP2	26073	DNA polymerase delta interacting protein 2	PDIP38, POLD4, p38, POLDIP2	NM_001290145, NM_015584, NP_001277074, NP_056399, XR_001752467	AAD26998, AAH00655, AAH09265, AAK92018, AF077203, AF179891, AI917975, AK293707, AK313232, AL110156, BAG36043, BAG57140, BC000655, BC009265, BC018864, BG150599, BM809398, BU932070, CA417611, CAB53663, CCQ43518, DB455962, EAW51078, HY130221, NM_001290145, NM_015584, NP_001277074, NP_056399, Q9Y2S7, XR_001752467
ENSG00000004399	758.411589547217	0.0914363131018258	0.160712189638245	0.568944479616914	0.569393818613811	0.747750828263886	PLXND1	23129	plexin D1	PLEXD1, PLXND1	NM_015103, NP_055918, XM_011512588, XM_011512589, XM_011512590, XM_011512592, XP_011510890, XP_011510891, XP_011510892, XP_011510894, XR_001740063, XR_924116	AAH03526, AAH11848, AAH44228, AAH62465, AAI50281, AAM49063, AB014520, AK026388, AK299425, AY116661, BAA31595, BAG61405, BC003526, BC011848, BC030110, BC044228, BC062465, BC150280, BU527983, CX761094, EAW79238, EAW79239, EAW79240, NM_015103, NP_055918, Q9Y4D7, XM_011512588, XM_011512589, XM_011512590, XM_011512592, XP_011510890, XP_011510891, XP_011510892, XP_011510894, XR_001740063, XR_924116
ENSG00000004455	1101.04588464952	0.0956292848434344	0.108430188111227	0.88194336382907	0.377807435418009	0.584886394486262	AK2	204	adenylate kinase 2	ADK2, AK2	NM_001199199, NM_001319139, NM_001319140, NM_001319141, NM_001319142, NM_001319143, NM_001625, NM_013411, NP_001186128, NP_001306068, NP_001306069, NP_001306070, NP_001306071, NP_001306072, NP_001616, NP_037543, NR_134976, XR_001737036, XR_246248	AAB41790, AAC13881, AAC52061, AAH09405, AAH70127, AAH90040, AAL87027, AAL87028, AB005621, AB005622, AB451267, AB451394, AEE61230, AK023758, AK291676, AK295105, AK296863, AK297036, AK307731, AL557311, AY080899, AY080900, BAC16747, BAC16748, BAF84365, BAG58139, BAG59426, BAG59564, BAG70081, BAG70208, BC009405, BC026705, BC070127, BC090040, BQ889289, BU625169, BX504559, DB206302, DC422465, DN601721,…
ENSG00000004468	174.854731037088	2.68916791514601	0.534615736177226	5.03009495076769	4.9023699949544e-07	8.78359130537026e-06	CD38	952	CD38 molecule	ADPRC 1, ADPRC1, CD38	NM_001775, NP_001766, NR_132660	AA417096, AAA68482, AAH07964, AAY99634, AK297592, AK303169, AK313268, BAA18964, BAA18965, BAA18966, BAG36077, BAG59979, BAG64268, BC007964, CD688069, CDM22270, D84276, D84277, EAW92745, EAW92746, M34461, NM_001775, NP_001766, NR_132660, P28907
ENSG00000004478	769.464194251667	0.372349936350424	0.149832310427637	2.48511109044303	0.0129511012083894	0.0518591752680757	FKBP4	2288	FK506 binding protein 4	FKBP51, FKBP52, FKBP59, HBI, Hsp56, PPIase, p52, FKBP4	NM_002014, NP_002005, XM_011520929, XP_011519231	AAA36111, AAH01786, AAH07924, AK024694, AK313918, BAG36639, BC001786, BC002887, BC007924, BQ083177, BQ446607, BU685040, DA392592, EAW88889, EAW88890, M88279, NM_002014, NP_002005, Q02790, XM_011520929, XP_011519231
ENSG00000004487	1045.40448029517	0.0631230071201283	0.0839754513953526	0.751684046602477	0.452241086546356	0.651373219552901	KDM1A	23028	lysine demethylase 1A	AOF2, BHC110, CPRF, KDM1, LSD1, KDM1A	NM_001009999, NM_015013, NP_001009999, NP_055828, XM_005245786, XM_006710472, XM_006710473, XM_006710474, XM_017000716, XM_017000717, XP_005245843, XP_006710535, XP_006710536, XP_006710537, XP_016856205, XP_016856206	AA664447, AAH16639, AAH25362, AAH40194, AAH48134, AB011173, AK128669, AK290328, AL833812, BAA25527, BAF83017, BC016639, BC025362, BC040194, BC048134, BG717076, BQ006926, CAD38675, CBY79414, CBY88366, EAW95031, EAW95032, EAW95033, NM_001009999, NM_015013, NP_001009999, NP_055828, O60341, XM_005245786, XM_006710472, XM_006710473, XM_006710474, XM_017000716, XM_017000717, XP_005245843, XP_006710535,…
ENSG00000004534	993.305044852381	0.117284654178871	0.0636176290551211	1.84358731881144	0.0652433055225147	0.175574955766645	RBM6	10180	RNA binding motif protein 6	3G2, DEF-3, DEF3, HLC-11, NY-LU-12, g16, RBM6	NM_001167582, NM_001349190, NM_001349191, NM_001349192, NM_001349193, NM_001349194, NM_005777, NP_001161054, NP_001336119, NP_001336120, NP_001336121, NP_001336122, NP_001336123, NP_005768, NR_146071, XM_005264784, XM_005264785, XM_006712916, XM_017005496, XM_017005497, XM_017005500, XM_017005501, XM_017005502, XM_024453288, XP_005264841, XP_005264842, XP_006712979, XP_016860985, XP_016860986, XP…	AAC05826, AAC21578, AAC35207, AAD04160, AAH46643, AAO91806, AF042857, AF069517, AF091264, AK093836, AK096765, AK124030, AK291719, AK298108, AK303371, AK308794, AL832236, AY216800, BAC85756, BAF84408, BAG52768, BAG60393, BAG64428, BC012112, BC030057, BC046643, BX648535, DA068167, EAW65039, NM_001167582, NM_001349190, NM_001349191, NM_001349192, NM_001349193, NM_001349194, NM_005777, NP_001161054, …
ENSG00000004660	325.889110883195	-0.455573168577017	0.131905942907605	-3.45377288190972	0.000552802715564057	0.00395377607546658	CAMKK1	84254	calcium/calmodulin dependent protein kinase kinase 1	CAMKKA, CAMKK1	NM_032294, NM_172206, NM_172207, NP_115670, NP_757343, NP_757344, XM_005256817, XM_006721588, XM_011524031, XM_011524032, XM_011524033, XM_011524035, XM_017025220, XM_024450996, XM_024450997, XM_024450998, XM_024450999, XP_005256874, XP_006721651, XP_011522333, XP_011522334, XP_011522335, XP_011522337, XP_016880709, XP_024306764, XP_024306765, XP_024306766, XP_024306767, XR_001752661, XR_001752662	AAH31647, AAH43487, AAN37386, AAN37387, AAQ15213, AF370377, AF425232, AF425301, AK128601, AL136576, BC011401, BC031647, BC043487, CAB66511, EAW90474, EAW90475, EAW90476, NM_032294, NM_172206, NM_172207, NP_115670, NP_757343, NP_757344, Q8N5S9, XM_005256817, XM_006721588, XM_011524031, XM_011524032, XM_011524033, XM_011524035, XM_017025220, XM_024450996, XM_024450997, XM_024450998, XM_024450999, X…
ENSG00000004700	2198.79430104198	-0.271256013192531	0.112012244244463	-2.42166394417134	0.0154496304144447	0.0594094035524522	RECQL	5965	RecQ like helicase	RECQL1, RecQ1, RECQL	NM_002907, NM_032941, NP_002898, NP_116559, XM_005253461, XM_005253462, XM_005253463, XM_005253464, XP_005253518, XP_005253519, XP_005253520, XP_005253521	AAA60261, AAH01052, AAO61939, AAP35783, AK291627, AV718094, AY157499, BAA07200, BAF84316, BC001052, BE794392, BT007119, CA431135, CN414472, CX784110, D37984, DA028052, DA547846, EAW96434, EAW96435, EAW96436, EAW96437, EAW96438, L36140, NM_002907, NM_032941, NP_002898, NP_116559, P46063, T94514, XM_005253461, XM_005253462, XM_005253463, XM_005253464, XP_005253518, XP_005253519, XP_005253520, XP_00…
ENSG00000004766	887.849597144604	-0.0204286130783342	0.0698149250766918	-0.292610971878769	0.769819526329049	0.88409297906179	VPS50	55610	VPS50, EARP/GARPII complex subunit	CCDC132, VPS54L, VPS50	NM_001257998, NM_017667, NM_024553, NP_001244927, NP_060137, NP_078829, XM_011516395, XM_011516396, XM_017012412, XM_024446826, XP_011514697, XP_011514698, XP_016867901, XP_024302594, XR_001744835	AA724937, AAH17888, AAI08709, AAI32741, AAI32743, AAI52425, AAS02013, AAS02014, AAS02023, AB058764, AB100163, AK000104, AK027234, AK055965, AK126478, AK299582, AL832393, AL833112, BAA90948, BAB15701, BAB47490, BAG54334, BAG61517, BAI52922, BC017888, BC035984, BC047757, BC108708, BC132740, BC132742, BC152424, BE671517, CAI46135, CB985373, EAL24143, EAW76815, EAW76816, EAW76817, EAW76818, EAW76819,…
ENSG00000004776	1836.26126497349	-1.03068157027882	0.20342076195611	-5.06674717156551	4.04671190846047e-07	7.53294393208857e-06	HSPB6	126393	heat shock protein family B (small) member 6	HEL55, Hsp20, PPP1R91, HSPB6	NM_144617, NP_653218	AAB81196, AAH68046, ACJ13676, AJ278121, AK026458, AK056951, AK297852, AK300695, BAB71323, BAG60184, BAG62378, BC068046, CAC81952, EU794622, NM_144617, NP_653218, O14558
ENSG00000004777	60.0336923445338	-0.350871662765305	0.290853459976789	-1.20635203305921	0.22768178271126	0.422322945056194	ARHGAP33	115703	Rho GTPase activating protein 33	NOMA-GAP, SNX26, TCGAP, ARHGAP33	NM_001172630, NM_052948, NP_001166101, NP_443180, XM_005258488, XM_006722999, XM_006723003, XM_011526416, XM_011526417, XM_011526418, XM_011526419, XM_011526420, XM_011526421, XM_017026238, XP_005258545, XP_006723062, XP_006723066, XP_011524718, XP_011524719, XP_011524720, XP_011524721, XP_011524722, XP_011524723, XP_016881727, XR_002958249, XR_935731	AAB81197, AAB81198, AAH14084, AAI28587, AAK97795, AK096338, AK127255, AL137579, AY044864, BAC86902, BAG53264, BC014084, BC128586, CAB70821, CBX47540, NM_001172630, NM_052948, NP_001166101, NP_443180, O14559, XM_005258488, XM_006722999, XM_006723003, XM_011526416, XM_011526417, XM_011526418, XM_011526419, XM_011526420, XM_011526421, XM_017026238, XP_005258545, XP_006723062, XP_006723066, XP_011524…
ENSG00000004779	499.306136169472	-0.268448567807349	0.220489916250947	-1.21750950053344	0.223410423942267	0.417424959011651	NDUFAB1	4706	NADH:ubiquinone oxidoreductase subunit AB1	ACP, ACP1, FASN2A, SDAP, NDUFAB1	NM_005003, NP_004994, XM_011545856, XP_011544158	AAC05814, AAD23566, AAH58920, ABO65075, ABO65076, AF087660, AK311877, BAG34818, BC058920, BI603093, EAW55815, EAW55816, EF036489, EF036490, NM_005003, NP_004994, O14561, XM_011545856, XP_011544158
ENSG00000004799	11.9745721770895	0.52750128461112	0.817241273180324	0.645465790730722	0.518625380334855	0.708834089111895	PDK4	5166	pyruvate dehydrogenase kinase 4	PDK4	NM_002612, NP_002603	AAB67048, AAC50669, AAC50670, AAH40239, AF334710, AK096428, AK098151, AK223328, AK312424, BAD97048, BAG35334, BAG53287, BAG53583, BC040239, DA923767, DB035430, EAL24128, EAW76757, EAW76758, EAW76759, NM_002612, NP_002603, Q16654, U54617
ENSG00000004809	3.68335963098517	0.110444711582844	0.967507762555626	0.114153824762201	0.909115855053971	0.951507207105596	SLC22A16	85413	solute carrier family 22 member 16	CT2, FLIPT2, HEL-S-18, OAT6, OCT6, OKB1, dJ261K5.1, SLC22A16	NM_033125, NP_149116, XM_005267184, XM_011536204, XM_011536205, XM_011536206, XM_011536207, XM_011536208, XM_011536209, XM_011536210, XM_011536211, XM_011536212, XP_005267241, XP_011534506, XP_011534507, XP_011534508, XP_011534509, XP_011534510, XP_011534511, XP_011534512, XP_011534513, XP_011534514	AAB67044, AAH12014, AAH47565, AAK58593, AAN52928, AB055798, ACV87203, AF268892, AI632467, AK057306, AK304546, AY145502, BAB71419, BAC23062, BAG65342, BC012014, BC037247, BC047565, EAW48313, EAW48314, EAW48315, GQ472228, NM_033125, NP_149116, Q86VW1, XM_005267184, XM_011536204, XM_011536205, XM_011536206, XM_011536207, XM_011536208, XM_011536209, XM_011536210, XM_011536211, XM_011536212, XP_005267…
ENSG00000004838	7.25253742039459	0.476247247904462	0.639493396409494	0.744725826065452	0.456437483200852	0.654888562853397	ZMYND10	51364	zinc finger MYND-type containing 10	BLU, CILD22, FLU, ZMYND10	NM_001308379, NM_015896, NP_001295308, NP_056980, XM_005265216, XP_005265273	AAB67311, AAC24726, AAC24728, AAH33732, AB209621, AK058135, AK093455, AK096525, AK223343, AK308086, AK315123, AL833828, BAD92858, BAD97063, BAG53316, BC022186, BC033732, BE500984, CAD38688, DB036846, EAW65103, EAW65104, EAW65105, NM_001308379, NM_015896, NP_001295308, NP_056980, O75800, U70824, U70880, XM_005265216, XP_005265273
ENSG00000004846	0.0485684938736014	0.420204952247702	4.19171985267595	0.100246430347545	0.920148685550045	NA	ABCB5	340273	ATP binding cassette subfamily B member 5	ABCB5alpha, ABCB5beta, EST422562, ABCB5	NM_001163941, NM_001163942, NM_001163993, NM_178559, NP_001157413, NP_001157414, NP_001157465, NP_848654, XM_011515367, XP_011513669	AAI04895, AAI04921, AAM09027, AAN76500, AAO73470, AAP55848, AAQ03033, AAW31629, AAW31630, AAX11382, AB353947, ADV32636, ADV32637, AF319622, AF399931, AI334015, AK127141, AL040763, AY090613, AY230001, AY234788, AY785909, AY851364, AY851365, BAF75364, BC044248, BC104894, BC104920, BC110370, BM471690, BX452500, BX537763, EAL24273, EAL24274, EAW93726, EAW93727, GU437216, GU437217, H99394, NM_00116394…
ENSG00000004864	538.74186190666	0.197582431826634	0.108701863541553	1.81765450369767	0.0691169555646647	0.18343264468423	SLC25A13	10165	solute carrier family 25 member 13	ARALAR2, CITRIN, CTLN2, SLC25A13	NM_001160210, NM_014251, NP_001153682, NP_055066, NR_027662, XM_006715831, XM_011515727, XM_017011663, XM_017011664, XM_017011665, XP_006715894, XP_011514029, XP_016867152, XP_016867153, XP_016867154, XR_001744525, XR_002956405	AAB67049, AAB70112, AAD38501, AAF28473, AAH06566, AAS07441, AAS07513, AAS07527, AF118838, AJ496569, AK000766, AK025227, AK025779, AK222864, AK294629, BAD96584, BAH11828, BC006566, CAB62206, CAD43091, DA118296, DA696723, EAW76748, EAW76749, NM_001160210, NM_014251, NP_001153682, NP_055066, NR_027662, Q9UJS0, XM_006715831, XM_011515727, XM_017011663, XM_017011664, XM_017011665, XP_006715894, XP_011…
ENSG00000004866	759.516318430236	-0.0320615678709581	0.130557691178099	-0.245573949582347	0.806012057007416	0.909117787015878	ST7, ST7-OT3	7982, 93655	suppression of tumorigenicity 7, ST7 overlapping transcript 3	ETS7q, FAM4A, FAM4A1, HELG, RAY1, SEN4, TSG7, ST7, NCRNA00026, ST7OT3, ST7-OT3	NM_018412, NM_021908, NP_060882, NP_068708, NR_002332	AAF85945, AAF85946, AAF85949, AAG37720, AAG37721, AAH30954, AAH75855, AAL85662, AAS02042, AAS07414, AAS07415, AAS07529, AF234882, AF234883, AF415174, AHW56587, AJ277291, AK093212, AK292372, AK297510, AK297861, AK298540, AY009152, AY009153, BAC04097, BAF85061, BAH12597, BAH12679, BAH12809, BC030954, BC075855, CAB86869, CAI56794, CR936656, EAL24356, EAL24357, EAW83516, EAW83517, EAW83518, EAW83519,…
ENSG00000004897	2628.63928054048	-0.235684815076119	0.128875938615142	-1.82877283074489	0.0674336467112323	0.180169471970601	CDC27	996	cell division cycle 27	ANAPC3, APC3, CDC27Hs, D0S1430E, D17S978E, H-NUC, HNUC, NUC2, CDC27	NM_001114091, NM_001256, NM_001293089, NM_001293091, NM_001353035, NM_001353047, NM_001353049, NM_001353050, NM_001353051, NP_001107563, NP_001247, NP_001280018, NP_001280020, NP_001339964, NP_001339976, NP_001339978, NP_001339979, NP_001339980, NR_148340, XM_011525546, XM_011525547, XM_011525548, XM_011525549, XM_017025481, XM_017025484, XM_017025485, XM_017025486, XM_017025488, XM_024451052, XP…	AA927469, AAA60471, AAB34378, AAH11656, AAR89911, AFI24904, AFI24906, AFI24908, AK296881, AK299342, AU135593, BAG59442, BAG61343, BC011656, BI548077, BP234964, DQ786193, EAW57686, EAW57687, EAW57688, EAW57689, HY023336, NM_001114091, NM_001256, NM_001293089, NM_001293091, NM_001353035, NM_001353047, NM_001353049, NM_001353050, NM_001353051, NP_001107563, NP_001247, NP_001280018, NP_001280020, NP_…
ENSG00000004939	0	NA	NA	NA	NA	NA	SLC4A1	6521	solute carrier family 4 member 1 (Diego blood group)	AE1, BND3, CD233, CHC, DI, EMPB3, EPB3, FR, RTA1A, SAO, SPH4, SW, WD, WD1, WR, SLC4A1	NM_000342, NP_000333, XM_005257593, XM_011525129, XM_011525130, XP_005257650, XP_011523431, XP_011523432	AAA35514, AAA51670, AAA51671, AAC60608, AAH96106, AAH96107, AAH99628, AAH99629, AAI01571, AAI01575, AAY57324, AB526447, ABD74692, ADN22950, ADN22951, ADN22952, ADN22953, ADN22954, ADN22955, ADN39420, ADN39421, ADN39422, ADN39423, ADN39424, AF113686, AKN23432, AM919470, ANH11265, ANH22480, BAJ22989, BC096106, BC096107, BC099628, BC099629, BC101570, BC101574, CAA31128, CAP46016, DQ419529, EAW51614,…
ENSG00000004948	14.189399168521	0.112352248574164	0.367200303179051	0.30596992323119	0.759627546038757	0.877463913681593	CALCR	799	calcitonin receptor	CRT, CT-R, CTR, CTR1, CALCR	NM_001164737, NM_001164738, NM_001742, NP_001158209, NP_001158210, NP_001733	AAA35640, AAB83945, AAC50300, AAC50301, AAD14268, AAH69611, AAH75028, AAR06949, AB022177, AB022178, AJ831406, AJ831407, AK313996, AY430048, BAA86928, BAA86929, BAG36708, BC069611, BC075028, CAA49541, CAA57849, CAH40796, CAH40797, CBN80565, CBN80566, CBN80567, CBN80568, EAL24142, EAW76813, EAW76814, FN994993, FN994994, FN994995, FN994996, L00587, NM_001164737, NM_001164738, NM_001742, NP_001158209…
ENSG00000004961	272.222511247773	0.163364448381903	0.14424741780419	1.13252944745024	0.25741191132726	0.45887091530265	HCCS	3052	holocytochrome c synthase	CCHL, LSDMCA1, MCOPS7, MLS, HCCS	NM_001122608, NM_001171991, NM_005333, NP_001116080, NP_001165462, NP_005324, XM_024452368, XP_024308136	AAB19007, AAH01691, AAH95455, AI027533, AK097815, AU310864, BAG53533, BC001691, BC095455, CAH18370, CR749578, DB253108, EAW98783, EAW98784, EAW98785, NM_001122608, NM_001171991, NM_005333, NP_001116080, NP_001165462, NP_005324, P53701, U36787, XM_024452368, XP_024308136
ENSG00000005001	7.34114891361475	-0.432671863612208	1.14372295260074	-0.3783012858388	0.705206790319047	0.843398312294945	PRSS22	64063	serine protease 22	BSSP-4, SP001LA, hBSSP-4, PRSS22	NM_022119, NP_071402, XM_005255473, XP_005255530	AAB93671, AAG35070, AAH09726, AAQ88762, AB010779, AF321182, AK309624, AK310904, AW083723, AY358396, BAB20263, BC009726, BQ893064, EAW85456, NM_022119, NP_071402, Q9GZN4, XM_005255473, XP_005255530
ENSG00000005007	2572.10420566107	0.411509032871165	0.119052696865485	3.45652844249399	0.000547181458934766	0.00392040545868919	UPF1	5976	UPF1, RNA helicase and ATPase	HUPF1, NORF1, RENT1, pNORF1, smg-2, UPF1	NM_001297549, NM_002911, NP_001284478, NP_002902, XM_017027105, XM_017027106, XP_016882594, XP_016882595	AAB94785, AAC09016, AAC26788, AAC50771, AAC51140, AAH39817, AF074016, AIA19311, AIA19312, AIA19313, AIA19314, AIA19315, AIA19316, AIA19317, AIA19318, AIA19319, AIA19320, AIA19321, AIA19322, AIA19323, AIA19324, AIA19325, AIA19326, AIA19327, AIA19328, AK125797, AK128727, BAA19664, BAC86297, BAG54717, BC034291, BC039817, BE243084, BM969672, BQ950083, BX331580, BX364728, CB960545, D86988, EAW84738, E…
ENSG00000005020	530.001331069563	-0.0637978023780248	0.139508341659811	-0.457304571318	0.64745214445084	0.804355788886028	SKAP2	8935	src kinase associated phosphoprotein 2	PRAP, RA70, SAPS, SCAP2, SKAP-HOM, SKAP55R, SKAP2	NM_001303468, NM_003930, NP_001290397, NP_003921, XM_017012771, XP_016868260	AAC39924, AAC99296, AAD53795, AAH02893, AAH36044, AAS02033, AAS07536, AB014486, AF051323, AF072166, AF174049, AJ004886, AK222885, AK299216, AK299317, AK311454, AK313209, BAA36194, BAD96605, BAG36025, BAH12970, BAH12999, BC002893, BC036044, BI547092, BI826753, BQ433993, CA423048, CAA06193, DA714447, DA738803, DQ218280, DQ218281, EAL24231, EAW93858, EAW93859, EAW93860, HY044523, NM_001303468, NM_00…
ENSG00000005022	2813.03700661736	-0.148500848174584	0.0807738649922972	-1.83847644518118	0.065992229654562	0.177125677020934	SLC25A5	292	solute carrier family 25 member 5	2F1, AAC2, ANT2, T2, T3, SLC25A5	NM_001152, NP_001143	AAA35579, AAA36749, AAA51737, AAB39266, AAB96347, AAH56160, AAH68199, AK315292, BAG37698, BC056160, BC068199, BQ223988, DB555059, DR759917, EAW89868, EAW89869, EAW89870, J02683, J03591, NM_001152, NP_001143, P05141
ENSG00000005100	690.464775943595	-0.0992662205236368	0.102375595408232	-0.969627772398327	0.33223206444491	0.540860267326067	DHX33	56919	DEAH-box helicase 33	DDX33, DHX33	NM_001199699, NM_020162, NP_001186628, NP_064547, XM_017024877, XP_016880366, XR_001752570, XR_934069	AAH30017, AAH50409, AK025625, AK026944, AK295074, AK295760, AK314580, AL359945, BAB15193, BAB15596, BAG58120, BAG58588, BC030017, BC042040, BC050409, BQ775963, CAB95775, CAI56793, CR936655, EAW90331, EAW90332, EAW90333, EAW90334, NM_001199699, NM_020162, NP_001186628, NP_064547, Q9H6R0, XM_017024877, XP_016880366, XR_001752570, XR_934069
ENSG00000005108	7.89797791207101	0.976956474158455	0.868818794436987	1.12446517088934	0.26081573805391	0.4625909106204	THSD7A	221981	thrombospondin type 1 domain containing 7A	THSD7A	NM_015204, NP_056019, XM_006715659, XM_006715660, XM_006715662, XM_011515193, XM_011515194, XP_006715722, XP_006715723, XP_006715725, XP_011513495, XP_011513496, XR_001744589	AA297188, AA995609, AB023177, AK001884, AK092252, BAA76804, BC016980, BC030083, BF111945, NM_015204, NP_056019, Q9UPZ6, XM_006715659, XM_006715660, XM_006715662, XM_011515193, XM_011515194, XP_006715722, XP_006715723, XP_006715725, XP_011513495, XP_011513496, XR_001744589
ENSG00000005156	477.621354665625	-0.0925641032997407	0.0957084565487969	-0.967146547312117	0.333470779021657	0.542359834713629	LIG3	3980	DNA ligase 3	LIG2, LIG3	NM_002311, NM_013975, NP_002302, NP_039269, XM_005257970, XM_006721896, XM_017024624, XP_005258027, XP_006721959, XP_016880113	AA872458, AAA85022, AAH09026, AAH68005, AAL91592, ADP89974, ADP89975, ADP89976, ADP89977, ADP89978, ADP89979, ADP89980, ADP89981, ADP89982, ADP89983, ADP89984, ADP89985, ADP89986, ADP89987, ADP89988, ADP89989, ADP89990, ADP89991, ADP89992, ADP89993, ADP89994, ADP89995, ADP89996, ADP89997, ADP89998, ADP89999, ADP90000, ADP90001, ADP90002, ADP90003, ADP90004, ADP90005, ADP90006, ADP90007, ADP90008,…
ENSG00000005175	1239.93527710067	0.177757264123608	0.122126833577687	1.45551357483229	0.145527134892702	0.31279656590381	RPAP3	79657	RNA polymerase II associated protein 3	hSpagh, RPAP3	NM_001146075, NM_001146076, NM_024604, NP_001139547, NP_001139548, NP_078880, XM_011538741, XP_011537043	AAH56415, AK025561, AK299465, BAB15170, BAG61431, BC003680, BC056415, CA449693, DA096405, EAW57937, EAW57938, N39593, NM_001146075, NM_001146076, NM_024604, NP_001139547, NP_001139548, NP_078880, Q9H6T3, XM_011538741, XP_011537043
ENSG00000005187	4.86475410025312	0.599403186811705	0.9059294374624	0.661644452674697	0.508199111604076	0.69986829992555	ACSM3	6296	acyl-CoA synthetase medium chain family member 3	SA, SAH, ACSM3	NM_005622, NM_202000, NP_005613, NP_973729, XM_011545911, XM_017023523, XM_024450367, XM_024450368, XM_024450369, XM_024450370, XM_024450371, XP_011544213, XP_016879012, XP_024306135, XP_024306136, XP_024306137, XP_024306138, XP_024306139, XR_002957833	AAC31667, AAH02790, AK223139, AK290322, AK296122, BAA03853, BAD96859, BAF83011, BAG58869, BC002790, BI770558, BI826935, BM828310, BU170035, CA425752, CAA56369, CAA56370, CAA56371, D16350, EAW66834, EAW66835, NM_005622, NM_202000, NP_005613, NP_973729, Q53FZ2, X80062, XM_011545911, XM_017023523, XM_024450367, XM_024450368, XM_024450369, XM_024450370, XM_024450371, XP_011544213, XP_016879012, XP_02…
ENSG00000005189	165.211238705354	-0.158504749560549	0.172670149642115	-0.917962658219005	0.358638415885702	0.566679473023692	REXO5	81691	RNA exonuclease 5	NEF-sp, REXO5	NM_001144924, NM_001199053, NM_030941, NP_001138396, NP_001185982, NP_112203, XM_005255604, XM_011545963, XM_011545964, XM_011545965, XM_017023739, XM_024450462, XP_005255661, XP_011544265, XP_011544266, XP_011544267, XP_016879228, XP_024306230, XR_002957845, XR_950856	AAC31668, AAH07646, AAH68503, AAK17192, AF332193, AK314458, AL136763, AL162035, BAG37066, BC007646, BC068503, CAB66697, CAB82386, DB030041, DB059505, EAW66838, EAW66839, EAW66840, EAW66841, NM_001144924, NM_001199053, NM_030941, NP_001138396, NP_001185982, NP_112203, Q96IC2, XM_005255604, XM_011545963, XM_011545964, XM_011545965, XM_017023739, XM_024450462, XP_005255661, XP_011544265, XP_01154426…
ENSG00000005194	621.878311608733	0.218794944680342	0.112217026224308	1.94974819812991	0.0512061385292167	0.147253456084763	CIAPIN1	57019	cytokine induced apoptosis inhibitor 1	Anamorsin, DRE2, PRO0915, CIAPIN1	NM_001308347, NM_001308358, NM_020313, NP_001295276, NP_001295287, NP_064709, XM_005256063, XP_005256120	AAC24311, AAC24312, AAF71034, AAG44562, AAH02568, AAH24196, AAH67303, AAH71740, AF116609, AF248964, AK074263, AK292281, AK295024, AL136613, BAF84970, BAG58080, BC002568, BC024196, BC067303, BC071740, BG746807, BJ991015, CA443135, CAB66548, CAG38576, CR533545, EAW82922, EAW82923, EAW82924, NM_001308347, NM_001308358, NM_020313, NP_001295276, NP_001295287, NP_064709, Q6FI81, XM_005256063, XP_005256…
ENSG00000005206	229.699559759818	-0.179832104593904	0.263275763202898	-0.683056056532302	0.494571421508331	0.687717987725491	SPPL2B	56928	signal peptide peptidase like 2B	IMP-4, IMP4, PSH4, PSL1, SPPL2B	NM_001077238, NM_152988, NP_001070706, NP_694533, XM_011528138, XM_011528139, XM_011528140, XM_017027016, XM_017027017, XM_017027018, XM_017027019, XM_024451619, XP_011526440, XP_011526441, XP_011526442, XP_016882505, XP_016882506, XP_016882507, XP_016882508, XP_024307387, XR_001753719, XR_001753720, XR_001753721, XR_001753722, XR_002958334	AAC05601, AAG45441, AAH01788, AAH28391, AAH93046, AAO12540, AB040965, AJ345027, AJ420897, AK226130, AK308973, AK309122, AL365405, AY169315, BAA96056, BC001788, BC028391, BC093046, BU733058, CAB96951, CAC87788, CAD13134, EAW69383, EAW69384, EAW69385, EAW69386, EAW69387, EAW69388, NM_001077238, NM_152988, NP_001070706, NP_694533, Q8TCT7, XM_011528138, XM_011528139, XM_011528140, XM_017027016, XM_01…
ENSG00000005238	1417.28115001507	0.125246944139055	0.0904711933946709	1.38438479077731	0.16624066347472	0.341597406807593	FAM214B	80256	family with sequence similarity 214 member B	KIAA1539, FAM214B	NM_001317991, NM_025182, NP_001304920, NP_079458, NR_134455, XM_005251588, XM_005251590, XM_005251591, XM_011518037, XM_024447689, XP_005251645, XP_005251647, XP_005251648, XP_011516339, XP_024303457	AAC07982, AAH04406, AB040972, AK021622, AK022837, AK307682, AL583909, AL598661, BAA96063, BAB13857, BAG51123, BC004406, CAC29493, CAE91532, DA804086, EAW58386, EAW58387, EAW58388, EAW58389, EAW58390, EAW58391, EAW58392, EAW58393, NM_001317991, NM_025182, NP_001304920, NP_079458, NR_134455, Q7L5A3, XM_005251588, XM_005251590, XM_005251591, XM_011518037, XM_024447689, XP_005251645, XP_005251647, XP…
ENSG00000005243	683.177914276044	-1.19982872472284	0.219445092924374	-5.46755777827454	4.56278501211656e-08	1.04006149470635e-06	COPZ2	51226	coatomer protein complex subunit zeta 2	zeta2-COP, COPZ2	NM_016429, NP_057513, XM_011524874, XP_011523176, XR_002958017, XR_934471, XR_934472, XR_934473, XR_934474	AAH15924, AB037938, AB047849, BAA90670, BAB17660, BC015924, BQ002984, BQ576336, EAW94769, HY179834, NM_016429, NP_057513, Q9P299, XM_011524874, XP_011523176, XR_002958017, XR_934471, XR_934472, XR_934473, XR_934474
ENSG00000005249	408.425147646805	-0.483678261279927	0.179734066293996	-2.69107727462617	0.00712216956040524	0.0320419536253758	PRKAR2B	5577	protein kinase cAMP-dependent type II regulatory subunit beta	PRKAR2, RII-BETA, PRKAR2B	NM_002736, NP_002727, XM_011516398, XM_024446836, XP_011514700, XP_024302604	AAA60099, AAC08318, AAH75800, AAS07389, ABO15447, AK128639, AK291441, AL559918, BAF84130, BAG54705, BC014355, BC075800, BQ022817, CA405423, CF593944, EAL24395, EAW83390, EAW83391, M31158, NM_002736, NP_002727, P31323, XM_011516398, XM_024446836, XP_011514700, XP_024302604
ENSG00000005302	906.55187152896	-0.117972895402171	0.0726930213798647	-1.62289162237035	0.104612574762439	0.246445202440356	MSL3	10943	MSL complex subunit 3	MSL3L1, MSL3	NM_001193270, NM_001282174, NM_006800, NM_078628, NM_078629, NM_078630, NP_001180199, NP_001269103, NP_006791, NP_523352, NP_523353, XM_005274440, XM_011545442, XP_005274497, XP_011543744, XR_001755649	AAD38499, AAH31210, AF117065, AK000793, AK025642, AK289780, AK294255, AK300814, AK304419, AL050178, AL713667, BAF82469, BAG62470, BAG65249, BAH11713, BC010925, BC017267, BC031210, BI091178, BI560203, CAB43308, CAD28473, CT002798, DA172776, DA788603, DA961602, DB240082, DC395802, EAW98799, EAW98800, EAW98801, EAW98802, NM_001193270, NM_001282174, NM_006800, NM_078628, NM_078629, NM_078630, NP_0011…
ENSG00000005339	2159.00735664866	0.317691002032942	0.120324197952402	2.64029187344855	0.00828346535680598	0.0364267984843241	CREBBP	1387	CREB binding protein	CBP, KAT3A, RSTS, RSTS1, CREBBP	NM_001079846, NM_004380, NP_001073315, NP_004371, XM_005255124, XM_005255125, XM_006720848, XM_011522381, XM_011522382, XM_017022944, XP_005255181, XP_005255182, XP_006720911, XP_011520683, XP_011520684, XP_016878433	AAC08447, AAC17736, AAC51331, AAC51339, AAC51340, AAC51770, AAH36486, AB210043, ACF57233, ACF57234, ACF57235, ACF57236, ACF57237, ACF57238, ACF57239, ACF57240, ACF57241, ACF57242, ACF57243, ACF57244, ACF57245, ACF57246, ACF57247, ACF57248, ACF57249, ACF57250, ACF57251, ACF57252, ACF57253, ACF57254, ACF57255, ACF57256, ACF57257, ACF57258, ACF57259, ACF57260, ACF57261, ACF57262, ACF57263, ACF57264,…
ENSG00000005379	35.3416287813025	-0.684581769760406	0.322268362497262	-2.12425993186416	0.0336484142178522	0.107179847424372	TSPOAP1	9256	TSPO associated protein 1	BZRAP1, PBR-IP, PRAX-1, PRAX1, RIM-BP1, RIMBP1, TSPOAP1	NM_001261835, NM_004758, NM_024418, NP_001248764, NP_004749, NP_077729, XM_005257807, XM_006722173, XM_006722174, XM_006722175, XM_006722176, XM_006722177, XM_006722178, XM_011525471, XM_011525472, XM_017025326, XM_017025327, XM_017025328, XM_017025329, XM_017025330, XM_017025331, XM_017025332, XM_017025333, XM_017025334, XM_024451027, XM_024451028, XP_005257864, XP_006722236, XP_006722237, XP_00…	AAD11957, AAH31401, AAI46853, AAI50280, AAI71787, AB014512, AF039571, AHW56421, AHW56422, AHW56423, AHW56424, AHW56425, AHW56426, AHW56427, AHW56428, AHW56429, AHW56430, AHW56655, AHW56701, AI811889, BAA31587, BC031401, BC146852, BC150279, BC171787, BE246483, BF934025, BX648763, EAW94468, EAW94469, KJ534781, KJ534782, KJ534783, KJ534784, KJ534785, KJ534786, KJ534787, KJ534788, KJ534789, KJ534790,…
ENSG00000005381	0.122106149298444	-1.16310397480764	4.18898537023987	-0.277657683665062	0.781275147239639	NA	MPO	4353	myeloperoxidase	MPO	NM_000250, NP_000241	AAA59863, AAA59864, AAA59865, AAA59896, AAA60346, AAB25582, AAI30477, AAY68218, BC130476, CAA00809, CAA28564, CAA28565, CAA33438, CAA45918, CAA85783, CAS01769, CAS01770, EAW94470, EAW94471, EAW94472, EAW94473, J02694, M19507, NM_000250, NP_000241, P05164, S56200, X04876
ENSG00000005421	0.0623033120869688	-0.20878636416089	4.19228249234722	-0.0498025513648038	0.960279733513002	NA	PON1	5444	paraoxonase 1	ESA, MVCD5, PON, PON1	NM_000446, NP_000437	AAA60142, AAA60143, AAA97957, AAB25717, AAB27714, AAB27899, AAB41835, AAB59538, AAC35293, AAD02576, AAH74719, AAL04502, AAL04503, AAL04504, AAM97935, ACA53454, AEO20077, AK314027, AV652982, BAA12327, BAG36737, BC074719, BJ993711, CAA94728, CB122285, D84371, EAL24133, EAW76771, M63012, M63013, M63014, NM_000446, NP_000437, P27169, S64615, U53784, Z70723
ENSG00000005436	246.285509444344	-0.0225265850655018	0.155476440135433	-0.144887450766684	0.88479973471929	0.938755143918423	GCFC2	6936	GC-rich sequence DNA-binding factor 2	C2orf3, DNABF, GCF, TCF9, GCFC2	NM_001201334, NM_001201335, NM_003203, NP_001188263, NP_001188264, NP_003194, XM_005264520, XM_011533074, XM_011533075, XM_017004787, XP_005264577, XP_011531376, XP_011531377, XP_016860276, XR_001738916, XR_002959327, XR_426995	AAH00853, AAH64559, AAY14973, AB026911, ABO84856, ABO84857, ABO84858, AK097564, BAA85386, BAG53487, BC000853, BC064559, BG506463, BM749635, BQ880304, BU189326, BU568226, BU623860, BU628451, BU852546, BU853933, BX109258, DB259435, DB455842, EAW99586, EAW99587, EAW99588, EAW99589, EF158467, EF158468, EF158469, NM_001201334, NM_001201335, NM_003203, NP_001188263, NP_001188264, NP_003194, P16383, XM_…
ENSG00000005448	99.0546178601776	0.0710025450181909	0.202465067463309	0.350690348255054	0.725820667238735	0.857155002690357	WDR54	84058	WD repeat domain 54	WDR54	NM_001320823, NM_001320824, NM_001320825, NM_032118, NP_001307752, NP_001307753, NP_001307754, NP_115494, XM_017005064, XP_016860553, XR_001738970, XR_002959350	AAH51848, AI203710, AK023015, AK222696, AK311621, BAB14358, BAD96416, BC032428, BC051753, BC051848, BG024606, BI855898, CAE90773, CD249537, EAW99677, EAW99678, EAW99679, EAW99680, EAW99681, HY088750, NM_001320823, NM_001320824, NM_001320825, NM_032118, NP_001307752, NP_001307753, NP_001307754, NP_115494, Q9H977, XM_017005064, XP_016860553, XR_001738970, XR_002959350
ENSG00000005469	364.630028650649	0.035992082576988	0.127617464965378	0.282031010306877	0.777919732274529	0.889608529166085	CROT	54677	carnitine O-octanoyltransferase	COT, CROT	NM_001143935, NM_001243745, NM_021151, NP_001137407, NP_001230674, NP_066974, XM_011516337, XM_017012370, XP_011514639, XP_016867859	AA062685, AAD41654, AAF03234, AAH39004, AAH51874, AF052187, AF073770, AF168793, AK127901, AK300114, AK313487, BAG61909, BC006015, BC012483, BC019226, BC039004, BC051874, DA518578, DA865171, EAL24177, EAW76954, NM_001143935, NM_001243745, NM_021151, NP_001137407, NP_001230674, NP_066974, Q9UKG9, XM_011516337, XM_017012370, XP_011514639, XP_016867859
ENSG00000005471	1396.41741039138	0.282365513395155	0.149609256188795	1.88735323327075	0.05911283088361	0.163730836036534	ABCB4	5244	ATP binding cassette subfamily B member 4	ABC21, GBD1, ICP3, MDR2, MDR2/3, MDR3, PFIC-3, PGY3, ABCB4	NM_000443, NM_018849, NM_018850, NP_000434, NP_061337, NP_061338, XM_011516308, XM_011516309, XM_011516310, XM_011516311, XM_011516312, XM_011516313, XM_011516315, XM_017012323, XP_011514610, XP_011514611, XP_011514612, XP_011514613, XP_011514614, XP_011514615, XP_011514617, XP_016867812, XR_001744809, XR_001744810	AAA36207, AAD05023, AAH20618, AAH42531, ABH04421, ABH04422, ABH04423, ABH04424, ABH04425, ABH04426, ABH04427, ABH04428, ABH04429, ABH04430, ABH04431, ABH04432, ABH04433, ABH04434, ABH04435, ABH04436, ABH04437, ABH04438, ABH04439, ABH04440, ABH04441, ABH04442, ABH04443, ABJ53424, ABM92358, ABW04992, ABW04993, ADR80227, AFO64626, AFO64627, AFO64628, AFO64629, AFO64630, AFO64631, AFO64632, AFO64633,…
ENSG00000005483	1981.22819080725	0.238424403260947	0.16525707555966	1.44274853257264	0.149091322227744	0.317942668971119	KMT2E	55904	lysine methyltransferase 2E	HDCMC04P, MLL5, NKp44L, KMT2E	NM_018682, NM_032187, NM_182931, NP_061152, NP_891847, XM_005250493, XM_011516400, XM_017012435, XM_024446837, XP_005250550, XP_011514702, XP_016867924, XP_024302605, XR_001744836	AAD04721, AAF75564, AAH01296, AAH40004, AAH53906, AAH62583, AAI42988, AAM74947, AAN17675, AAN76325, AAO47009, AAO47010, AAO64395, AAO86416, AAO89072, AAR13893, AAR13894, AF067804, AF519459, AGE34449, AK000940, AK024088, AY113691, AY147037, AY157990, AY195568, AY195569, AY211525, AY222296, AY234382, AY438698, AY438699, BAB14821, BC001296, BC009061, BC016382, BC024658, BC040004, BC040848, BC053906,…
ENSG00000005486	375.196579393811	0.164323406197136	0.142896647768346	1.14994584382081	0.250166177411832	0.449860551900984	RHBDD2	57414	rhomboid domain containing 2	NPD007, RHBDL7, RHBDD2	NM_001040456, NM_001040457, NM_001346186, NM_001346187, NM_001346188, NM_001346189, NM_020684, NP_001035546, NP_001035547, NP_001333115, NP_001333116, NP_001333117, NP_001333118, NR_144390, NR_144391, XM_005250511, XM_024446844, XP_005250568, XP_024302612	AAD45959, AAD45960, AAG09733, AAH06234, AAH69017, AF226732, AK026590, BAB15503, BC006234, BC069017, BG707286, BM546905, CF128386, DB050147, EAW71773, EAW71774, EAW71775, EAW71776, HY177750, NM_001040456, NM_001040457, NM_001346186, NM_001346187, NM_001346188, NM_001346189, NM_020684, NP_001035546, NP_001035547, NP_001333115, NP_001333116, NP_001333117, NP_001333118, NR_144390, NR_144391, Q6NTF9, …
ENSG00000005513	3.53897131931419	-0.529400098686461	1.39318451912026	-0.379992808864082	0.703950753194954	0.842400332595439	SOX8	30812	SRY-box 8	SOX8	NM_014587, NP_055402	AAF35886, AAF37424, AAH31797, AAK61260, AF164104, AF226675, AK024491, BAB15781, BC031797, CAB75612, EAW85691, EAW85692, NM_014587, NP_055402, P57073
ENSG00000005700	2873.57508094518	-0.258366557830643	0.115891942505207	-2.22937464197767	0.0257889880052344	0.0882994863300223	IBTK	25998	inhibitor of Bruton tyrosine kinase	BTBD26, BTKI, IBTK	NM_001300906, NM_015525, NP_001287835, NP_056340, XM_006715453, XM_006715454, XP_006715516, XP_006715517	AAG27170, AAH27490, AAH38244, AAH42171, AAI13697, AAI13699, AAI43737, AAI43746, AAY55906, AAY55907, AAY55908, AB037838, AF235049, AJ420588, AJ420593, AK123460, AK126777, AL050018, BAA92655, BAG54372, BC012551, BC027483, BC027490, BC035860, BC038244, BC042171, BC092410, BC112929, BC113696, BC113698, BC143736, BC143745, BC143748, BM670666, CAB43239, CB265364, DQ005633, DQ005634, DQ005635, EAW48685,…
ENSG00000005810	3038.85938428677	0.363322415095432	0.149205588676477	2.4350456193918	0.0148899123281254	0.0577623482026144	MYCBP2	23077	MYC binding protein 2, E3 ubiquitin protein ligase	Myc-bp2, PAM, Phr, MYCBP2	NM_015057, NP_055872, XM_005266299, XM_006719779, XM_006719780, XM_006719781, XM_006719782, XM_006719783, XM_006719784, XM_006719785, XM_006719786, XM_006719787, XM_006719788, XM_006719789, XM_011535004, XM_011535005, XM_017020454, XM_017020455, XM_017020456, XM_017020457, XM_017020458, XM_017020459, XM_017020460, XM_017020461, XM_017020462, XM_017020463, XM_017020464, XM_017020465, XM_017020466,…	AA236471, AAC39928, AAD39842, AAH37971, AB020723, AF075587, AF083244, AK000968, AK023888, AK025250, AK025299, AK092651, AL110277, BAA74939, BAA91448, BC037971, BE886946, BI859936, BX473679, BX647202, CAB53712, CN395460, CN395461, EAW80564, EAW80565, EAW80566, EAW80567, NM_015057, NP_055872, O75592, XM_005266299, XM_006719779, XM_006719780, XM_006719781, XM_006719782, XM_006719783, XM_006719784, X…
ENSG00000005812	1500.80855396398	0.0145208500994159	0.122402924173198	0.118631562092986	0.905567258982445	0.949682844721428	FBXL3	26224	F-box and leucine rich repeat protein 3	FBL3, FBL3A, FBXL3A, FBXL3	NM_012158, NP_036290, XM_005266336, XM_005266337, XM_017020538, XP_005266393, XP_005266394, XP_016876027	AAF04466, AAF37383, AAH72448, AF126028, AF129532, AI133484, AK025484, AK314442, AL833187, BAG37051, BC063796, BC072448, DA119701, EAW80563, NM_012158, NP_036290, Q9UKT7, XM_005266336, XM_005266337, XM_017020538, XP_005266393, XP_005266394, XP_016876027
ENSG00000005844	0.845561443841428	0.0100069545336003	3.14137027867144	0.00318553804419149	0.997458312675384	NA	ITGAL	3683	integrin subunit alpha L	CD11A, LFA-1, LFA1A, ITGAL	NM_001114380, NM_002209, NP_001107852, NP_002200, XM_005255313, XM_006721044, XM_011545849, XM_024450262, XP_005255370, XP_006721107, XP_011544151, XP_024306030, XR_950794	AAA16474, AAC31672, AAH08777, AAZ38713, AK298674, AK303190, AK314246, BAG36913, BAG60839, BAG64283, BC008777, CA430398, CAA68747, CAA80461, DC324373, EAW52243, EAW52244, EAW52245, NM_001114380, NM_002209, NP_001107852, NP_002200, P20701, XM_005255313, XM_006721044, XM_011545849, XM_024450262, XP_005255370, XP_006721107, XP_011544151, XP_024306030, XR_950794, Y00796
ENSG00000005882	125.133782580633	-0.026705686099439	0.168364748827334	-0.158618037834196	0.873969816582218	0.934364488415986	PDK2	5164	pyruvate dehydrogenase kinase 2	PDHK2, PDKII, PDK2	NM_001199898, NM_001199899, NM_001199900, NM_002611, NP_001186827, NP_001186828, NP_001186829, NP_002602	AAC42010, AAH05811, AAH40478, AAH63137, AK055119, AK290522, AK293600, AK297089, AW302405, AW469593, BAF83211, BAG51472, BAG57064, BAG59604, BC005811, BC040478, BC063137, BQ024783, BQ071206, DA199055, EAW94642, EAW94643, EAW94644, L42451, NM_001199898, NM_001199899, NM_001199900, NM_002611, NP_001186827, NP_001186828, NP_001186829, NP_002602, Q15119
ENSG00000005884	2281.27982241461	-0.182698065699586	0.182500590693466	-1.00108205132581	0.316787141684125	0.524191434428191	ITGA3	3675	integrin subunit alpha 3	CD49C, FRP-2, GAP-B3, GAPB3, ILNEB, MSK18, VCA-2, VL3A, VLA3a, ITGA3	NM_002204, NM_005501, NP_002195, XM_005257308, XP_005257365, XR_001752507	AAA36120, AAH43917, AAI36637, AAI44329, AAI50191, AB209658, AEE61007, AEE61009, AK090532, AK091950, AK092023, AK095140, AK289961, AK293323, AK303384, BAA00845, BAD92895, BAF82650, BAG56841, BAG64440, BC015344, BC043917, BC136636, BC144328, BC150190, BM978115, BU631476, D01038, DA655978, EAW94645, EAW94646, EAW94647, EAW94648, HM005409, HM005411, M59911, NM_002204, NM_005501, NP_002195, P26006, XM…
ENSG00000005889	1328.00413532595	0.154115094010315	0.0873989155845448	1.76335247387861	0.0778410602108596	0.200172138287774	ZFX	7543	zinc finger protein, X-linked	ZNF926, ZFX	NM_001178084, NM_001178085, NM_001178086, NM_001178095, NM_001330327, NM_003410, NP_001171555, NP_001171556, NP_001171557, NP_001171566, NP_001317256, NP_003401, XM_005274591, XM_005274592, XM_005274594, XM_006724513, XM_011545579, XM_011545581, XM_011545583, XM_017029788, XM_017029789, XM_017029790, XM_017029791, XM_017029792, XM_017029793, XM_017029794, XM_017029795, XM_017029796, XM_017029797,…	AA873535, AAA61309, AAC03062, AAG38815, AAI36309, AAI36310, AAL51082, AAL51083, AAL51084, AAL62492, AAL67136, AAM33383, AAM33384, AAM33385, AAM33386, AAM33387, AB209892, AF454950, AF505615, AF505616, AF505617, AF505618, AF505619, AY072770, BAD93129, BC030756, BC136308, BC136309, BP311445, BP374479, CAA42416, CAA42417, CAA42418, CCQ43214, DA847701, DA848249, DA995443, EAW99013, EAW99014, EAW99015,…
ENSG00000005893	2374.72982288076	-0.833482562724548	0.166253693586508	-5.01331756753336	5.34994904791533e-07	9.47262638733008e-06	LAMP2	3920	lysosomal associated membrane protein 2	CD107b, LAMP-2, LAMPB, LGP-96, LGP110, LAMP2	NM_001122606, NM_002294, NM_013995, NP_001116078, NP_002285, NP_054701	AAA60383, AAA91149, AAB35426, AAB41647, AAB67313, AAB67314, AAH02965, AAS67876, AK291090, AK293931, AK295038, AK304405, ANR02588, ANR02602, AY561849, BAF83779, BAG57310, BAG65239, BAH11955, BC002965, BC040653, BP386088, CAA54416, DA405328, EAX11881, EAX11882, EAX11883, EAX11884, J04183, NM_001122606, NM_002294, NM_013995, NP_001116078, NP_002285, NP_054701, P13473, S79873, U36336, X77196
ENSG00000005961	1.73563987797472	-0.298768723427119	1.25253843398814	-0.238530583429545	0.811469597637116	NA	ITGA2B	3674	integrin subunit alpha 2b	BDPLT16, BDPLT2, CD41, CD41B, GP2B, GPIIb, GT, GTA, HPA3, PPP1R93, ITGA2B	NM_000419, NP_000410, XM_011524749, XM_011524750, XP_011523051, XP_011523052	AAA35926, AAA52587, AAA52588, AAA52597, AAA52598, AAA52599, AAA53150, AAA60114, AAC98507, AAF03682, AAI17444, AAI26443, AB209552, ABI15196, ADZ28529, ADZ28530, ADZ55421, AF098114, AFN53559, AK297155, AK303081, AK315335, BAD92789, BAG37735, BAG59654, BAH13896, BC117443, BC126442, BE409167, BM148153, CAA29987, CD175774, DQ841705, EAW51594, EAW51595, EAW51596, EAW51597, J02764, M18085, M34480, NM_00…
ENSG00000005981	0.233194503317729	1.03858949407807	4.17536254775344	0.24874235044257	0.803560087262209	NA	ASB4	51666	ankyrin repeat and SOCS box containing 4	ASB-4, ASB4	NM_016116, NM_145872, NP_057200, NP_665879, XM_017012303, XP_016867792	AAB83943, AAD41896, AAH25024, AAI13480, AAI13482, AF156779, AK096449, BC025024, BC113479, BC113481, EAL24129, EAL24130, EAW76760, EAW76761, EAW76762, NM_016116, NM_145872, NP_057200, NP_665879, Q9Y574, XM_017012303, XP_016867792
ENSG00000006007	1630.30229895659	-0.255509390367005	0.108552450292762	-2.35378740579237	0.0185832358345891	0.0686910059723595	GDE1	51573	glycerophosphodiester phosphodiesterase 1	363E6.2, MIR16, GDE1	NM_001324066, NM_001324067, NM_016641, NP_001310995, NP_001310996, NP_057725, NR_136689	AAC05440, AAC05803, AAF65234, AAH14981, AAH25273, AAR25624, AF212862, AF306697, AF306698, AK312912, AY463154, BAG35758, BC001538, BC012153, BC014981, BC025273, BQ897064, CAJ42764, EAW50283, EAW50284, EAW50285, EAW50286, NM_001324066, NM_001324067, NM_016641, NP_001310995, NP_001310996, NP_057725, NR_136689, Q9NZC3
ENSG00000006015	34.7130587355206	0.0617082710686819	0.323828399010403	0.190558552792955	0.848871465138204	0.922160727583601	REX1BD	55049	required for excision 1-B domain containing	C19orf60, REX1BD	NM_001100418, NM_001100419, NM_017967, NP_001093888, NP_001093889, XM_024451571, XP_024307339	AAH12078, AJC52539, AK000857, AK054670, AK091925, AK094710, BAA91400, BAC03773, BC012078, BI836487, DB254892, EAW84719, EAW84720, EAW84721, EAW84722, EAW84723, KP143545, NM_001100418, NM_001100419, NM_017967, NP_001093888, NP_001093889, Q96EN9, XM_024451571, XP_024307339
ENSG00000006025	56.772108427839	0.284786772521402	0.234837668019968	1.21269630601674	0.225245952677096	0.419638630468045	OSBPL7	114881	oxysterol binding protein like 7	ORP7, OSBPL7	NM_017731, NM_145798, NP_665741, XM_017024122, XM_017024123, XM_017024124, XM_017024125, XP_016879611, XP_016879612, XP_016879613, XP_016879614, XR_001752423, XR_934362	AAG53410, AAH28010, AAH65482, AAL40659, AB208886, AF323729, AF392446, AI955239, AK289523, BAD92123, BAF82212, BC028010, BC065482, BM674891, EAW94800, EAW94801, EAW94802, EAW94803, NM_017731, NM_145798, NP_665741, Q9BZF2, XM_017024122, XM_017024123, XM_017024124, XM_017024125, XP_016879611, XP_016879612, XP_016879613, XP_016879614, XR_001752423, XR_934362
ENSG00000006042	1253.11005930252	-0.266718164764332	0.10306691919665	-2.58781543916568	0.00965867159439424	0.0411664088141962	TMEM98	26022	transmembrane protein 98	TADA1, TMEM98	NM_001033504, NM_001301746, NM_015544, NP_001028676, NP_001288675, NP_056359	AAD22105, AAH00526, AAI06912, AAQ88936, AF132000, AK313569, AL117619, AY358573, BAG36342, BC000526, BC106911, BQ228781, CAB56018, CAC24975, CAC25003, CAG33406, CR457125, EAW80219, EAW80220, NM_001033504, NM_001301746, NM_015544, NP_001028676, NP_001288675, NP_056359, Q9Y2Y6
ENSG00000006059	0.0317487511131252	-0.208789181621885	4.19228249234722	-0.0498032234237598	0.960279197952132	NA	KRT33A	3883	keratin 33A	HA3I, Ha-3I, K33A, KRTHA3A, Krt1-3, hHa3-I, KRT33A	NM_004138, NP_004129, XM_011524786, XP_011523088	AAH69135, AJ633621, AK314088, BAG36784, BC069135, CAA76384, CAG17613, EAW60727, NM_004138, NP_004129, O76009, XM_011524786, XP_011523088
ENSG00000006062	96.5968581265164	0.203079874508554	0.227357907426702	0.893216676767773	0.371741149011826	0.578843997873064	MAP3K14	9020	mitogen-activated protein kinase kinase kinase 14	FTDCR1B, HS, HSNIK, NIK, MAP3K14	NM_003954, NP_003945, XM_011525441, XP_011523743, XR_934591	AA564389, AAH35576, ABC40733, AJ008135, AJ008136, AJ008137, AJ008138, AJ008139, AJ008140, AJ008141, AJ008142, AJ008143, AJ008144, AJ008145, AJ008146, AJ008147, AJ008148, AJ008149, AJ008150, AJ008151, AJ008152, AJ008153, AJ008156, AJ008157, AJ008158, AJ008159, AJ008160, AJ008161, AJ008162, AJ008163, AK123696, AK131438, AK290203, AK313085, BAD18584, BAF82892, BC022296, BC035576, BE645094, BU623799,…
ENSG00000006071	0.106894549837708	-0.208765765936664	4.19228249233386	-0.0497976379975395	0.960283648954627	NA	ABCC8	6833	ATP binding cassette subfamily C member 8	ABC36, HHF1, HI, HRINS, MRP8, PHHI, SUR, SUR1, SUR1delta2, TNDM2, ABCC8	NM_000352, NM_001287174, NM_001351295, NM_001351296, NM_001351297, NP_000343, NP_001274103, NP_001338224, NP_001338225, NP_001338226, NR_147094, XM_017018197, XM_017018199, XM_017018201, XM_017018202, XM_017018204, XM_024448668, XP_016873686, XP_016873688, XP_016873690, XP_016873691, XP_016873693, XP_024304436, XR_001747945, XR_001747946, XR_002957189	AAA99227, AAB02278, AAB02417, AAB02418, AAB36699, AAB36700, AAC36724, AB209084, ADM67556, AF087138, AK297560, ASK39396, ASK39398, ASM94427, AW444836, BAD92321, BAH12616, BM313666, BM352492, BU950000, DB636549, EAW68436, EAW68437, HM635782, L40625, L78207, NM_000352, NM_001287174, NM_001351295, NM_001351296, NM_001351297, NP_000343, NP_001274103, NP_001338224, NP_001338225, NP_001338226, NR_147094…
ENSG00000006116	0	NA	NA	NA	NA	NA	CACNG3	10368	calcium voltage-gated channel auxiliary subunit gamma 3	CACNG3	NM_006539, NP_006530	AAC15246, AAD22739, AAF42975, AAH37899, AAH40005, AAP97231, AF100346, AF114832, AF134640, AK055453, AK095553, AK315150, BAG37598, BAG51520, BAG53082, BC033741, BC037899, BC040005, EAW55793, EAW55794, H04803, NM_006539, NP_006530, O60359
ENSG00000006118	503.030021609329	-0.221586282259786	0.266820941732808	-0.830468106516469	0.406274172815106	0.611415356105081	TMEM132A	54972	transmembrane protein 132A	GBP, HSPA5BP1, TMEM132A	NM_017870, NM_178031, NP_060340, NP_821174, XM_017017951, XM_017017952, XP_016873440, XP_016873441	AAH28106, AAH32059, AAI14570, AB046803, AK000546, AK023577, AL359557, AL834133, BAA91245, BAB13409, BAB14613, BC028106, BC032059, BC114569, CAH10668, EAW73908, EAW73909, EAW73910, EAW73911, EAW73912, EAW73913, EAW73914, NM_017870, NM_178031, NP_060340, NP_821174, Q24JP5, XM_017017951, XM_017017952, XP_016873440, XP_016873441
ENSG00000006125	5760.66312563767	-0.109971871871444	0.0673922963144582	-1.63181665984945	0.102718114654101	0.24342650621435	AP2B1	163	adaptor related protein complex 2 beta 1 subunit	ADTB2, AP105B, AP2-BETA, CLAPB1, AP2B1	NM_001030006, NM_001282, NP_001025177, NP_001273, XM_005257937, XM_005257938, XM_005257941, XM_011524448, XM_011524449, XM_011524450, XM_011524451, XM_011524452, XM_011524453, XM_011524454, XM_011524455, XM_017024284, XM_017024285, XM_017024286, XM_017024287, XP_005257994, XP_005257995, XP_005257998, XP_011522750, XP_011522751, XP_011522752, XP_011522753, XP_011522754, XP_011522755, XP_011522756,…	AAA35583, AAH06201, AAH12150, AAQ20044, AEE60935, AI691147, AK289528, AK292531, AK295667, AK301522, AK304126, AY341427, BAF82217, BAF85220, BAG58527, BAG63026, BAG65023, BC006201, BC012150, BQ421703, BX643620, CAH18240, CR749392, EAW80133, EAW80134, EAW80135, EAW80136, EAW80137, EAW80138, EAW80139, EAW80140, EAW80141, EAW80142, HM005335, M34175, NM_001030006, NM_001282, NP_001025177, NP_001273, P…
ENSG00000006128	4.03145714639642	-0.382707094366359	1.10944672741734	-0.344953105821724	0.730129625393518	0.85941653929837	TAC1	6863	tachykinin precursor 1	Hs.2563, NK2, NKNA, NPK, TAC2, TAC1	NM_003182, NM_013996, NM_013997, NM_013998, NP_003173, NP_054702, NP_054703, NP_054704	AAA60159, AAA60160, AAA79195, AAC15701, AAC15702, AAC15703, AAC15704, AAH18047, AAQ96888, AAQ96889, AAQ96890, AAQ96891, AF050655, AF050656, AF050657, AF050658, AK222957, BAD96677, BC018047, CAA38351, CAG28529, CAG46531, CR407602, CR541730, DN992454, EAL24116, EAL24117, EAL24118, EAL24119, EAW76734, EAW76735, EAW76736, EAW76737, EAW76738, M68906, M68907, NM_003182, NM_013996, NM_013997, NM_013998,…
ENSG00000006194	246.06941393636	0.631770518774967	0.138258392903361	4.56949126565181	4.88909540284365e-06	6.72400841492765e-05	ZNF263	10127	zinc finger protein 263	FPM315, ZKSCAN12, ZSCAN44, ZNF263	NM_005741, NP_005732, XM_006720831, XM_006720832, XM_006720833, XM_006720834, XM_011522344, XM_017022850, XP_006720894, XP_006720895, XP_006720896, XP_006720897, XP_011520646, XP_016878339	AAC24490, AAH08805, AK295350, AK312421, BAA21853, BAG35331, BAG58317, BC008805, D88827, EAW85378, EAW85379, EAW85380, NM_005741, NP_005732, O14978, XM_006720831, XM_006720832, XM_006720833, XM_006720834, XM_011522344, XM_017022850, XP_006720894, XP_006720895, XP_006720896, XP_006720897, XP_011520646, XP_016878339
ENSG00000006210	15.9665880116782	-0.504305858672365	0.555364696263246	-0.908062507511859	0.363845197640495	0.571603394822646	CX3CL1	6376	C-X3-C motif chemokine ligand 1	ABCD-3, C3Xkine, CXC3, CXC3C, NTN, NTT, SCYD1, fractalkine, neurotactin, CX3CL1	NM_001304392, NM_002996, NP_001291321, NP_002987	AAB49679, AAB50014, AAC24307, AAH01163, AAH16164, AB209037, ABK41928, AK222692, AK223351, AK313806, BAD92274, BAD96412, BAD97071, BAG36542, BC001163, BC016164, BP251342, CA396869, CAG33707, CR457426, EAW82919, GU047346, HY114023, NM_001304392, NM_002996, NP_001291321, NP_002987, P78423, U84487, U91835
ENSG00000006282	432.849767154445	-0.183175909153571	0.210074137636251	-0.871958401041945	0.383231071762731	0.589722623118822	SPATA20	64847	spermatogenesis associated 20	HEL-S-98, SSP411, Tisp78, SPATA20	NM_001258372, NM_001258373, NM_022827, NP_001245301, NP_001245302, NP_073738	AAH17468, AAH25255, AAH65526, AAI11030, ABB54669, ACV87195, AF086245, AK025000, AK025622, AK092731, AK125807, AK225189, AK291805, AK302850, AK308616, AK310416, AL137367, BAB15051, BAB15192, BAF84494, BAG52603, BAG54251, BAG64037, BC017468, BC025255, BC065526, BC111029, BM787432, CAH56380, CR936769, DA295930, DA489234, DQ238597, EAW94603, EAW94604, EAW94605, GQ472220, KJ806761, NM_001258372, NM_00…
ENSG00000006283	32.9447098299708	0.264487697446085	0.442140201507117	0.598198708338507	0.549707353200048	0.733558956042865	CACNA1G	8913	calcium voltage-gated channel subunit alpha1 G	Ca(V)T.1, Cav3.1, NBR13, SCA42, CACNA1G	NM_001256324, NM_001256325, NM_001256326, NM_001256327, NM_001256328, NM_001256329, NM_001256330, NM_001256331, NM_001256332, NM_001256333, NM_001256334, NM_001256359, NM_001256360, NM_001256361, NM_018896, NM_198376, NM_198377, NM_198378, NM_198379, NM_198380, NM_198382, NM_198383, NM_198384, NM_198385, NM_198386, NM_198387, NM_198388, NM_198396, NM_198397, NP_001243253, NP_001243254, NP_0012432…	AAD12731, AAD12732, AAD29400, AAD29401, AAD34352, AAF19346, AAF19347, AAF35287, AAF37689, AAF37690, AAF37691, AAF37692, AAF37693, AAF37694, AAF37695, AAF37696, AAI10996, AB012043, AB032949, ABF69900, ABF69901, ABF69902, ABF69903, ABF69904, ABF69905, ABF69906, ABF69907, ABF69908, ABF69909, ABF69910, ABF69911, ABF69912, ABF69913, ABF69914, ABF69915, ABF69916, ABF69917, ABF69918, ABF69919, ABF69920,…
ENSG00000006377	0.0540753179139202	-0.208815673186987	4.19228249234284	-0.0498095425507193	0.960274162268118	NA	DLX6	1750	distal-less homeobox 6	DLX6	NM_005222, NP_005213	AAC17832, AAH69363, AAI03689, AAI03690, AAI03691, AAI09382, AK094086, BAG52812, BC069363, BC103688, BC103689, BC103690, BC109381, BU616500, EAL24122, EAW76744, NM_005222, NP_005213, P56179
ENSG00000006432	35.1824327945154	-0.622156392613398	0.38205901616003	-1.62843007571584	0.103433724710338	0.244463463413891	MAP3K9	4293	mitogen-activated protein kinase kinase kinase 9	MEKK9, MLK1, PRKE1, MAP3K9	NM_001284230, NM_001284231, NM_001284232, NM_033141, NP_001271159, NP_001271160, NP_001271161, NP_149132, XM_005267683, XM_011536788, XM_011536792, XM_011536794, XP_005267740, XP_011535090, XP_011535094, XP_011535096	AAG44591, AAH33197, AAI11408, AAI33707, AAQ23054, AF251442, AK091645, AK123430, AK294571, AK299727, AK302849, AY327900, BAG52397, BAG57765, BAG61625, BAG64036, BC033197, BC040716, BC043010, BC111407, BC133706, BX648924, DB099391, EAW81045, EAW81046, NM_001284230, NM_001284231, NM_001284232, NM_033141, NP_001271159, NP_001271160, NP_001271161, NP_149132, P80192, XM_005267683, XM_011536788, XM_0115…
ENSG00000006451	1557.13297471098	-0.283997118792368	0.0886058916984975	-3.20517195130472	0.00134981815801784	0.00823335565264699	RALA	5898	RAS like proto-oncogene A	RAL, RALA	NM_005402, NP_005393, XM_006715762, XM_011515466, XM_011515467, XP_006715825, XP_011513768, XP_011513769	AAA36542, AAH39858, AAM12624, AF086082, AF493910, AK026850, AK308109, AU132355, BC039858, BM930625, CAA33118, DC313757, EAL23994, EAW94122, EAW94123, M29893, NM_005402, NP_005393, P11233, X15014, XM_006715762, XM_011515466, XM_011515467, XP_006715825, XP_011513768, XP_011513769
ENSG00000006453	350.932064679781	-0.505287745536169	0.102422863488718	-4.93334914027106	8.08314783423009e-07	1.37235126471087e-05	BAIAP2L1	55971	BAI1 associated protein 2 like 1	IRTKS, BAIAP2L1	NM_018842, NP_061330	AAD20937, AAF17223, AAH13888, AAS07549, AAS07550, AF119666, AK027109, AK027142, AK074419, AK124269, AK309936, BAB15671, BC013888, BI560834, BM977002, DA442866, EAL23890, EAW76706, EAW76707, NM_018842, NP_061330, Q9UHR4
ENSG00000006459	465.6652822277	0.132807198186165	0.141893213943007	0.935965818911597	0.349290786837801	0.556991876562571	KDM7A	80853	lysine demethylase 7A	JHDM1D, KDM7A	NM_030647, NP_085150, XM_011516587, XP_011514889	AAI27008, AAS00360, AB051505, AK057208, AK131497, BAB21809, BAD18641, BC127007, BX641017, BX649115, CAE46011, CAJ42819, EAL24032, EAW83940, NM_030647, NP_085150, Q6ZMT4, XM_011516587, XP_011514889
ENSG00000006468	2418.80309108454	0.188176111883889	0.220028676568347	0.855234484971489	0.392421348710691	0.597072235016056	ETV1	2115	ETS variant 1	ER81, ETV1	NM_001163147, NM_001163148, NM_001163149, NM_001163150, NM_001163151, NM_001163152, NM_004956, NP_001156619, NP_001156620, NP_001156621, NP_001156622, NP_001156623, NP_001156624, NP_004947, NR_120445, XM_005249635, XM_005249636, XM_011515167, XM_011515168, XM_011515170, XM_024446676, XM_024446677, XM_024446678, XM_024446679, XP_005249692, XP_005249693, XP_011513469, XP_011513470, XP_011513472, XP…	AAA79844, AAC62435, AAH98403, AAI06763, AAI06764, AB209202, AF070641, AK055368, AK293802, AK294572, AK294755, AK299693, AK309190, AK311089, AK311134, AK311194, AK311707, AK312863, AK316007, BAD92439, BAG35715, BAH11600, BAH11815, BAH11870, BAH13104, BAH14378, BC042950, BC045776, BC098403, BC106762, BC106763, BF346325, BU737178, CAA60642, CAH10484, CN396908, CN396911, CR627389, DA114165, DB093597,…
ENSG00000006530	432.111752830677	-0.13839667320417	0.0878478522575573	-1.57541328157245	0.115161080679835	0.264241632618511	AGK	55750	acylglycerol kinase	CATC5, CTRCT38, MTDPS10, MULK, AGK	NM_018238, NP_060708, XM_005250023, XM_011516397, XM_024446835, XP_005250080, XP_011514699, XP_024302603	AAH09775, AAH22777, AAS07537, AAS07538, AJ278150, AK001704, AK222769, AK299131, AK304502, BAA91848, BAD96489, BAG61184, BAG65310, BC009775, BC022777, CAB93536, CAE89682, DB032353, EAL24020, EAW83972, EAW83973, NM_018238, NP_060708, Q53H12, XM_005250023, XM_011516397, XM_024446835, XP_005250080, XP_011514699, XP_024302603
ENSG00000006534	262.241252242297	-0.169324379386176	0.225113240092831	-0.752174236026059	0.451946285172275	0.651086633001207	ALDH3B1	221	aldehyde dehydrogenase 3 family member B1	ALDH4, ALDH7, ALDH3B1	NM_000694, NM_001030010, NM_001161473, NM_001290058, NM_001290059, NP_000685, NP_001025181, NP_001154945, NP_001276987, NP_001276988	AAA83428, AAH02553, AAH13584, AAH14168, AAH33099, AAP88834, AB209651, ABN58743, AK092029, AK291505, BAD92888, BAF84194, BC002553, BC013584, BC014168, BC019911, BC033099, BM561843, BT009832, CD014083, CD014084, CK299957, DA624671, DA630186, EAW74678, EAW74679, EAW74680, EAW74681, EAW74682, EAW74683, EF411198, NM_000694, NM_001030010, NM_001161473, NM_001290058, NM_001290059, NP_000685, NP_00102518…
ENSG00000006555	0	NA	NA	NA	NA	NA	TTC22	55001	tetratricopeptide repeat domain 22	TTC22	NM_001114108, NM_017904, NP_001107580, NP_060374, XM_011541671, XM_017001582, XP_011539973, XP_016857071	AI923972, AK000626, AL049431, AW170453, AW195337, BAA91293, BM929669, EAX06667, EAX06668, NM_001114108, NM_017904, NP_001107580, NP_060374, Q5TAA0, XM_011541671, XM_017001582, XP_011539973, XP_016857071
ENSG00000006576	1296.67219090963	-0.417689170927881	0.187858181631488	-2.22342815894621	0.026186942679826	0.0893142359229642	PHTF2	57157	putative homeodomain transcription factor 2	PHTF2	NM_001127357, NM_001127358, NM_001127359, NM_001127360, NM_020432, NP_001120829, NP_001120830, NP_001120831, NP_001120832, NP_065165, XM_005250508, XM_005250509, XM_006716063, XM_011516422, XM_011516423, XM_011516424, XM_017012458, XM_017012459, XM_024446841, XM_024446842, XP_005250565, XP_005250566, XP_006716126, XP_011514724, XP_011514725, XP_011514726, XP_016867947, XP_016867948, XP_024302609,…	AAH18098, AAH22419, AAH32334, AAH67742, AAI27094, AAI27095, AK090643, AK225854, AK308289, AL050389, AL136883, AL831969, BAG52204, BC018098, BC022419, BC032334, BC067742, BC127093, BC127094, BE880432, BP321440, BP395569, CAB43684, CAB66817, CAD38610, CB051673, EAL24195, EAW77027, EAW77028, EAW77029, EAW77030, EAW77031, NM_001127357, NM_001127358, NM_001127359, NM_001127360, NM_020432, NP_001120829…
ENSG00000006606	5.29549542279326	-1.45505776983065	1.18951012034444	-1.2232411855473	0.22123861402226	0.415125929878049	CCL26	10344	C-C motif chemokine ligand 26	IMAC, MIP-4a, MIP-4alpha, SCYA26, TSC-1, CCL26	NM_006072, NP_006063, XM_017011671, XM_017011672, XP_016867160, XP_016867161	AA926779, AAD15411, AAD22197, AAD46495, AAF09265, AAH69394, AAH93773, AAI01666, AAQ89252, AB010447, AB016542, ABK41946, AF096296, AF124601, AF142434, AY358893, BAA36704, BAA84579, BC069394, BC093773, BC101665, BG211121, EAW71771, NM_006072, NP_006063, Q9Y258, XM_017011671, XM_017011672, XP_016867160, XP_016867161
ENSG00000006607	745.064051900859	-0.128665011464792	0.0965411921874049	-1.33274728175128	0.182614751294856	0.363722487651842	FARP2	9855	FERM, ARH/RhoGEF and pleckstrin domain protein 2	FIR, FRG, PLEKHC3, FARP2	NM_001282983, NM_001282984, NM_014808, NP_001269912, NP_001269913, NP_055623, XM_005247050, XM_011512233, XM_011512234, XM_011512235, XM_011512236, XM_017005417, XM_017005419, XM_017005420, XM_024453259, XP_005247107, XP_011510535, XP_011510536, XP_011510537, XP_011510538, XP_016860906, XP_016860908, XP_016860909, XP_024309027	AAH21301, AAY14682, AB018336, AK127510, AK300435, AL122052, AW014580, BAA34513, BAH13284, BC021301, BC036887, BQ028038, CAB59185, DB451463, EAW71262, EAW71263, HY312568, NM_001282983, NM_001282984, NM_014808, NP_001269912, NP_001269913, NP_055623, O94887, XM_005247050, XM_011512233, XM_011512234, XM_011512235, XM_011512236, XM_017005417, XM_017005419, XM_017005420, XM_024453259, XP_005247107, XP_…
ENSG00000006611	0	NA	NA	NA	NA	NA	USH1C	10083	USH1 protein network component harmonin	AIE-75, DFNB18, DFNB18A, NY-CO-37, NY-CO-38, PDZ-45, PDZ-73, PDZ-73/NY-CO-38, PDZ73, PDZD7C, ush1cpst, USH1C	NM_001297764, NM_005709, NM_153676, NP_001284693, NP_005700, NP_710142, NR_123738, XM_011519832, XM_011519834, XM_017017072, XM_017017073, XM_017017074, XM_017017075, XP_011518134, XP_011518136, XP_016872561, XP_016872562, XP_016872563, XP_016872564, XR_001747717, XR_930841, XR_930842	AAC18048, AAC18049, AAH16057, AB006955, AB018687, AF039699, AF039700, AK024943, AK225614, AK290788, AK300936, AL711953, ALQ33956, ALQ33957, BAA81739, BAA81740, BAB15040, BAF83477, BAG62565, BC016057, BK000147, BX641129, DAA00086, EAW68431, EAW68432, EAW68433, EAW68434, KU178498, KU178499, NM_001297764, NM_005709, NM_153676, NP_001284693, NP_005700, NP_710142, NR_123738, Q9Y6N9, XM_011519832, XM_0…
ENSG00000006634	409.371861486685	-0.108103777980908	0.169269409920577	-0.638649228065668	0.523051148780729	0.712904062710883	DBF4	10926	DBF4 zinc finger	ASK, CHIF, DBF4A, ZDBF1, DBF4	NM_001318060, NM_001318061, NM_001318062, NM_006716, NP_001304989, NP_001304990, NP_001304991, NP_006707	AAD41911, AAD45357, AAH36045, AAH47693, AAS07418, AAS07442, AB028069, AB028070, AF160249, AF160876, AK022969, AK292569, AK302010, AK303175, BAA78326, BAA78327, BAF85258, BAG51144, BAG63412, BAH13912, BC014909, BC022811, BC035632, BC036045, BC047693, EAL24170, EAW76930, EAW76931, EAW76932, NM_001318060, NM_001318061, NM_001318062, NM_006716, NP_001304989, NP_001304990, NP_001304991, NP_006707, Q9U…
ENSG00000006638	86.1644911500705	-0.0747295413809675	0.205177357537198	-0.36421924074843	0.715694300264563	0.850746609556399	TBXA2R	6915	thromboxane A2 receptor	BDPLT13, TXA2-R, TBXA2R	NM_001060, NM_201636, NP_001051, NP_963998, XM_011528214, XP_011526516	AAA58957, AAA68608, AAC24302, AAC24303, AAH28027, AAH74749, AAH74750, AAI21149, AAI21150, AAR07905, ABB72549, AY429110, BAA03649, BC028027, BC074749, BC074750, BC121148, BC121149, BM990145, EAW69301, EAW69302, NM_001060, NM_201636, NP_001051, NP_963998, P21731, U11271, U27325, XM_011528214, XP_011526516
ENSG00000006652	812.887205798549	-0.496282998007542	0.132378744199673	-3.74896287925935	0.000177567362926542	0.00151572584622941	IFRD1	3475	interferon related developmental regulator 1	PC4, TIS7, IFRD1	NM_001007245, NM_001197079, NM_001197080, NM_001550, NP_001007246, NP_001184008, NP_001184009, NP_001541, NR_120333, XM_011516142, XM_011516143, XP_011514444, XP_011514445, XR_001744703, XR_001744704, XR_927462, XR_927463	AAC24562, AAH01272, AAS02003, AAS02004, AAS07421, AAV38692, AAV38693, AK225222, AK297509, AK298894, AK308066, AK313211, AK315967, AU280361, BAH12596, BAH12897, BAH14338, BC001272, BF061555, BI915700, BT019889, BT019890, BX648799, CA389949, CA503278, CN265021, DC314572, DC352698, EAL24375, EAW83462, EAW83463, NM_001007245, NM_001197079, NM_001197080, NM_001550, NP_001007246, NP_001184008, NP_00118…
ENSG00000006659	64.3732743710312	0.130989741908869	0.176181813217643	0.743491848089069	0.457183955116795	0.655272159237615	LGALS14	56891	galectin 14	CLC2, PPL13, LGALS14	NM_020129, NM_203471, NP_064514, NP_982297	AAF78953, AAH22257, AAK56284, AAK56285, AAK56286, AAP97241, ACR09643, ACR09644, AF123762, AF267852, AF367430, AF367431, AF367432, AI167958, AK312040, BAG34977, BC022257, BG434228, BQ007347, CBH30628, EAW56912, EAW56913, FJ613341, FJ613342, NM_020129, NM_203471, NP_064514, NP_982297, Q8TCE9
ENSG00000006695	320.037723952068	0.18354938875671	0.132467651477342	1.38561668988376	0.165863979178269	0.340951856998216	COX10	1352	COX10, heme A:farnesyltransferase cytochrome c oxidase assembly factor	COX10	NM_001303, NP_001294	AAA21148, AAC51330, AAH00060, AAH06394, AAP35631, AK294213, AK295925, AK312718, BAG35592, BAG57522, BAG58712, BC000060, BC006394, BC017752, BQ184586, BT006985, DA200545, EAW89956, EAW89957, NM_001303, NP_001294, Q12887, U09466
ENSG00000006704	267.499518166982	-0.0902217306457938	0.121327817229476	-0.743619498858627	0.457106703387626	0.655237732851786	GTF2IRD1	9569	GTF2I repeat domain containing 1	BEN, CREAM1, GTF3, MUSTRD1, RBAP2, WBS, WBSCR11, WBSCR12, hMusTRD1alpha1, GTF2IRD1	NM_001199207, NM_005685, NM_016328, NP_001186136, NP_005676, NP_057412, XM_006716182, XM_006716183, XM_011516713, XM_017012802, XM_017012803, XM_017012804, XM_017012805, XP_006716245, XP_006716246, XP_011515015, XP_016868291, XP_016868292, XP_016868293, XP_016868294	AAD14687, AAD27668, AAF17358, AAF19786, AAF21796, AAH18136, AAP21877, AAS00361, AAS00362, AAT68469, AB209389, AF089107, AF104923, AF118270, AF151354, AF156489, AK308242, AY648295, BAD92626, BC018136, EAW69599, EAW69600, EAW69601, NM_001199207, NM_005685, NM_016328, NP_001186136, NP_005676, NP_057412, Q9UHL9, XM_006716182, XM_006716183, XM_011516713, XM_017012802, XM_017012803, XM_017012804, XM_01…
ENSG00000006712	504.7473822827	0.218416366296377	0.187674482577789	1.16380428120187	0.244503336783189	0.442847494476792	PAF1	54623	PAF1 homolog, Paf1/RNA polymerase II complex component	F23149_1, PD2, PAF1	NM_001256826, NM_019088, NP_001243755, NP_061961, NR_046384	AAC25503, AAH00017, AAH13402, AF086555, AJ401156, AK001985, AK098423, AK294625, BAA92020, BAC05305, BAG57806, BC000017, BC013402, CAC20564, DA821359, EAW56880, EAW56881, EAW56882, EAW56883, NM_001256826, NM_019088, NP_001243755, NP_061961, NR_046384, Q8N7H5
ENSG00000006715	1038.21467860165	-0.191143114277592	0.0824248973584719	-2.31899729818646	0.0203951828253572	0.0739112423027466	VPS41	27072	VPS41, HOPS complex subunit	HVPS41, HVSP41, hVps41p, VPS41	NM_014396, NM_080631, NP_055211, NP_542198, XM_017011988, XP_016867477, XR_926930	AAB47563, AAB47758, AAC42004, AAH44851, AAQ96883, AAS00372, AAS00373, AK026848, AK074325, AK299143, AK314556, BAG37141, BAG61195, BC044851, BX648347, EAW94113, EAW94114, L40398, NM_014396, NM_080631, NP_055211, NP_542198, P49754, U87281, U87309, XM_017011988, XP_016867477, XR_926930
ENSG00000006740	9.79273493661661	-0.208806921952773	1.03623240872051	-0.20150587859976	0.84030303325129	0.918936748077441	ARHGAP44	9912	Rho GTPase activating protein 44	NPC-A-10, RICH2, ARHGAP44	NM_001321164, NM_001321166, NM_001321167, NM_001321168, NM_014859, NP_001308093, NP_001308095, NP_001308096, NP_001308097, NP_055674, NR_135569, XM_005256891, XP_005256948	AAH22452, AAI17413, AAI17417, AAI43854, AAP73805, AB014572, AK023797, AK294538, AL080100, AL096728, AY320403, BAA31647, BAG57745, BC022452, BC070074, BC094754, BC117412, BC117416, BC143852, BC143853, BC143855, BC143856, BM993036, CAB46376, CAH10728, DA403021, DB461035, EAW89965, EAW89966, EAW89967, EAW89968, EAW89969, H09607, HY144351, NM_001321164, NM_001321166, NM_001321167, NM_001321168, NM_01…
ENSG00000006744	678.611826012021	0.102059181293445	0.0967839757056968	1.05450494825496	0.291651796345405	0.496946561630066	ELAC2	60528	elaC ribonuclease Z 2	COXPD17, ELC2, HPC2, ELAC2	NM_001165962, NM_018127, NM_173717, NP_001159434, NP_060597, NP_776065, XM_024450850, XM_024450851, XM_024450852, XM_024450853, XM_024450854, XM_024450855, XM_024450856, XM_024450857, XM_024450858, XM_024450859, XM_024450860, XM_024450861, XM_024450862, XP_024306618, XP_024306619, XP_024306620, XP_024306621, XP_024306622, XP_024306623, XP_024306624, XP_024306625, XP_024306626, XP_024306627, XP_02…	AA706335, AAG24439, AAG24440, AAG24441, AAH01939, AAH04158, AF304370, AK001392, AK074244, AK094012, AK094333, AK094687, AK124838, AK125030, AK298397, AK300011, AK304589, ALQ34195, ALQ34196, BAC85964, BAC86026, BAG52861, BAG52912, BAG60631, BAG61827, BAG65377, BC001939, BC004158, BC046924, CAG33542, CB241821, CR457261, DB455960, DC394013, DC411088, EAW89961, EAW89962, EAW89963, EAW89964, KU178737,…
ENSG00000006747	10.7633995566078	1.31908421177215	1.05966341604728	1.24481433613379	0.213200005159877	0.403983815195955	SCIN	85477	scinderin	SCIN	NM_001112706, NM_033128, NP_001106177, NP_149119, XM_024446980, XP_024302748, XR_926951	AAD15423, AAH21090, AAK60494, AAS07450, AB067492, AF276507, AK027778, AK075123, AK075198, AK290363, BAB55361, BAB67798, BAC11416, BAC11465, BAF83052, BC021090, CA447429, CA448540, DB196860, EAW93645, EAW93646, EAW93647, EAW93648, NM_001112706, NM_033128, NP_001106177, NP_149119, Q9Y6U3, XM_024446980, XP_024302748, XR_926951
ENSG00000006756	250.811270007654	-0.20340431890959	0.151145048042886	-1.34575575940718	0.178381297341114	0.358191391558093	ARSD	414	arylsulfatase D	ASD, ARSD	NM_001669, NM_009589, NP_001660, NP_033667, XM_005274514, XM_005274515, XP_005274571, XP_005274572	AAF22253, AEE61143, AF160499, AI289224, AK021472, AK055239, AK314479, BC020229, BC080179, CAA58555, DA869167, EAW98713, EAW98714, EAW98715, EAW98716, HM005546, NM_001669, NM_009589, NP_001660, NP_033667, P51689, X83572, XM_005274514, XM_005274515, XP_005274571, XP_005274572
ENSG00000006757	59.7124799742659	-0.273550136889167	0.217479682676042	-1.25781927545226	0.208457123039999	0.398358390535665	PNPLA4	8228	patatin like phospholipase domain containing 4	DXS1283E, GS2, iPLA2eta, PNPLA4	NM_001142389, NM_001172672, NM_004650, NP_001135861, NP_001166143, NP_004641, XM_011545588, XP_011543890	AAA16491, AAA17838, AAH20746, AK289888, AK304586, BAF82577, BAG65374, BC020746, BM850121, DB468796, DC421932, EAW98751, EAW98752, EAW98753, NM_001142389, NM_001172672, NM_004650, NP_001135861, NP_001166143, NP_004641, P41247, U03886, XM_011545588, XP_011543890
ENSG00000006788	1.03821246308186	-1.8541978085556	1.53477152299701	-1.20812627858435	0.226998693086632	NA	MYH13	8735	myosin heavy chain 13	MyHC-IIL, MyHC-eo, MYH13	NM_003802, NP_003793	AAC83241, AAD29948, AAF73155, AF111782, AK294316, BAG57590, EAW90010, NM_003802, NP_003793, Q9UKX3
ENSG00000006831	2459.48260099894	0.00502909105419347	0.108177813239998	0.0464891173482699	0.962920407807435	0.978597805134242	ADIPOR2	79602	adiponectin receptor 2	ACDCR2, PAQR2, ADIPOR2	NM_024551, NP_078827, XM_005253789, XM_006719018, XM_011521024, XP_005253846, XP_006719081, XP_011519326	AAH51858, AAR08368, AK025085, AK127196, AK128511, AY424280, BAB15062, BAC86881, BAC87473, BC004906, BC051858, BM973815, CBS99527, EAW88924, NM_024551, NP_078827, Q86V24, XM_005253789, XM_006719018, XM_011521024, XP_005253846, XP_006719081, XP_011519326
ENSG00000006837	6.48668778440378	-1.23400334126913	0.95061709061183	-1.29810767495765	0.194250337343005	0.37922718514751	CDKL3	51265	cyclin dependent kinase like 3	NKIAMRE, CDKL3	NM_001113575, NM_001300853, NM_001349363, NM_001349364, NM_001349365, NM_001349366, NM_016508, NP_001107047, NP_001287782, NP_001336292, NP_001336293, NP_001336294, NP_001336295, NP_057592, XM_011543429, XM_017009532, XM_017009533, XM_017009534, XM_017009536, XM_017009544, XM_017009545, XM_017009546, XM_017009547, XM_024446086, XM_024446087, XM_024446088, XM_024446089, XM_024446090, XM_024446091,…	AAF36509, AAH41799, AF130372, AK294559, AK294740, AK297586, AK299305, AK301802, AK310955, BAG57883, BAG59974, BAG61318, BAG63253, BAH11811, BC041799, BX104333, CR740901, DC353401, DC372363, EAW62263, EAW62264, EAW62265, EAW62266, NM_001113575, NM_001300853, NM_001349363, NM_001349364, NM_001349365, NM_001349366, NM_016508, NP_001107047, NP_001287782, NP_001336292, NP_001336293, NP_001336294, NP_0…
ENSG00000007001	0.161302472028433	-0.208836910160427	4.19228249231182	-0.0498146082816247	0.960270125410959	NA	UPP2	151531	uridine phosphorylase 2	UDRPASE2, UP2, UPASE2, UPP2	NM_001135098, NM_173355, NP_001128570, NP_775491, XM_005246359, XM_017003484, XP_005246416, XP_016858973, XR_001738652, XR_922880, XR_922881	AA995921, AAD12227, AAH33529, AAO61681, AK122743, ALQ34331, ALQ34332, ALQ34333, ALQ34334, AW771260, AY225131, BAG53699, BC033529, EAX11437, KU178873, KU178874, KU178875, KU178876, NM_001135098, NM_173355, NP_001128570, NP_775491, O95045, XM_005246359, XM_017003484, XP_005246416, XP_016858973, XR_001738652, XR_922880, XR_922881
ENSG00000007038	0.464805192461723	-0.966353813204987	3.14182302857142	-0.30757741744747	0.758403905961184	NA	PRSS21	10942	serine protease 21	ESP-1, ESP1, TEST1, TESTISIN, PRSS21	NM_001270452, NM_006799, NM_144956, NM_144957, NP_001257381, NP_006790, NP_659205, NP_659206, NR_073012, XM_017022875, XM_017022876, XM_017022877, XM_017022878, XP_016878364, XP_016878365, XP_016878366, XP_016878367	AA860356, AAD41588, AAF79019, AAF79020, AAH74999, AAH75000, AAQ89393, AB031329, AB031330, AB031331, AF058300, AY359034, BAA83520, BAA83521, BAA89532, BC074999, BC075000, BG717268, BI334059, BI827608, BX454526, CB529999, EAW85463, EAW85464, EAW85465, EAW85466, EAW85467, NM_001270452, NM_006799, NM_144956, NM_144957, NP_001257381, NP_006790, NP_659205, NP_659206, NR_073012, Q9Y6M0, XM_017022875, XM…
ENSG00000007047	681.558786081911	0.131084690314123	0.193202421356921	0.67848368252051	0.497465066411904	0.69041577432226	MARK4	57787	microtubule affinity regulating kinase 4	MARK4L, MARK4S, MARKL1, MARKL1L, PAR-1D, MARK4	NM_001199867, NM_031417, NP_001186796, NP_113605, XM_006723307, XP_006723370	AAC33487, AAH09049, AAH71948, AAL23683, AAM55491, AB049127, AB058763, AB073663, AB088047, AK027619, AK074578, AK075272, AY057448, AY120867, BAB39380, BAB47489, BAB55238, BAC03375, BAC11070, BAC11510, BAE45729, BC009049, BC071948, CAF86971, DB100014, EAW57332, EAW57333, EAW57334, EAW57335, EAW57336, NM_001199867, NM_031417, NP_001186796, NP_113605, Q96L34, XM_006723307, XP_006723370
ENSG00000007062	98.5315320201661	-1.01242468755935	0.24421089979186	-4.14569819947528	3.38779808855497e-05	0.000366114193784225	PROM1	8842	prominin 1	AC133, CD133, CORD12, MCDR2, MSTP061, PROML1, RP41, STGD4, PROM1	NM_001145847, NM_001145848, NM_001145849, NM_001145850, NM_001145851, NM_001145852, NM_006017, NP_001139319, NP_001139320, NP_001139321, NP_001139322, NP_001139323, NP_001139324, NP_006008, XM_005248195, XM_005248196, XM_006713974, XM_011513890, XM_011513892, XM_011513893, XM_011513894, XM_011513895, XM_011513896, XM_011513897, XM_011513900, XM_011513902, XM_011513903, XM_017008799, XM_017008800,…	AA622198, AAB92514, AAH12089, AAM33415, AAO15307, AAS19705, AAS19706, AAS19707, AAS19708, AAS19709, AER93376, AER93377, AF027208, AF117225, AF507034, AK025124, AK025391, AK027420, AK027422, AK075411, AK226033, AK310415, AK314529, AK315889, AY449689, AY449690, AY449691, AY449692, AY449693, BAF98780, BAG51316, BAG51317, BAG52133, BC012089, BX538056, CAE83895, CAE90442, DB326234, EAW92750, EAW92751,…
ENSG00000007080	162.768178617965	0.441010758426053	0.450974036187833	0.977907203159629	0.328120222225146	0.536436686860051	CCDC124	115098	coiled-coil domain containing 124	CCDC124	NM_001136203, NM_138442, NP_001129675, NP_612451	AAH13949, AF086307, BC013949, BG829184, BM998230, BP309483, BQ669035, DB503140, EAW84644, EAW84645, NM_001136203, NM_138442, NP_001129675, NP_612451, Q96CT7
ENSG00000007168	6782.61852882223	-0.139252001288051	0.0760432078536104	-1.83122208042726	0.0670674023020164	0.179385626887336	PAFAH1B1	5048	platelet activating factor acetylhydrolase 1b regulatory subunit 1	LIS1, LIS2, MDCR, MDS, NudF, PAFAH, PAFAH1B1	NM_000430, NP_000421, XM_011523901, XM_011523902, XM_011523903, XM_017024701, XM_017024702, XM_017024703, XP_011522203, XP_011522204, XP_011522205, XP_016880190, XP_016880191, XP_016880192	AAA02880, AAA02881, AAA02882, AAH64638, AAK92483, AAL34972, AAL34973, AF208835, AF208836, AF208837, AF208838, AF400434, AK293918, AK303015, AK313078, BAG35904, BAG57299, BAG64145, BC064638, BX538346, CAD98141, EAW90536, L13385, L13386, L13387, L13388, L25107, NM_000430, NP_000421, P43034, S81396, XM_011523901, XM_011523902, XM_011523903, XM_017024701, XM_017024702, XM_017024703, XP_011522203, XP_…
ENSG00000007171	0.167352411039389	-0.20882765420227	4.19228249230924	-0.0498124004251539	0.960271884841283	NA	NOS2	4843	nitric oxide synthase 2	HEP-NOS, INOS, NOS, NOS2A, NOS2	NM_000625, NM_153292, NP_000616	AAA36375, AAA56666, AAA59171, AAB49041, AAB60366, AAC19133, AAD14179, AAD14226, AAI30284, AAI44127, AAY43131, AB022318, ABY87543, AF068236, AK304252, BAA05531, BAA37123, BAG65119, BC130283, BC144126, CAA02473, CAA51512, D26525, EAW51048, EAW51049, EAW51050, L09210, L24553, NM_000625, NM_153292, NP_000616, P35228, S75615, S76479, U05810, U20141, U31511, X73029
ENSG00000007174	0.255054374401214	-0.208781708320734	4.19228249233613	-0.049801440790883	0.960280618524586	NA	DNAH9	1770	dynein axonemal heavy chain 9	DNAH17L, DNEL1, DYH9, Dnahc9, HL-20, HL20, DNAH9	NM_001372, NM_004662, NP_001363, NP_004653, XM_011523703, XM_017024292, XM_017024293, XM_017024294, XM_017024295, XP_011522005, XP_016879781, XP_016879782, XP_016879783, XP_016879784	AAC27542, AAC50704, AAF69004, AAI28262, AAI28422, AAI53884, AB002355, AB290158, AF015265, AF257737, AJ132088, AJ404468, AK055990, AK302009, AK310137, BAA21573, BAG06712, BAH13606, BC128261, BC128421, BC153883, CAA10561, CAA68207, CAB94756, CCQ43135, EAW89978, EAW89979, EAW89980, EAW89981, EAW89982, EAW89983, NM_001372, NM_004662, NP_001363, NP_004653, Q9NYC9, U61740, X99947, XM_011523703, XM_0170…
ENSG00000007202	8641.56883937397	-0.141239027475239	0.0713523652867349	-1.97945824090987	0.0477644367974243	0.139917289990361	KIAA0100	9703	KIAA0100	BCOX, BCOX1, CT101, FMP27, KIAA0100	NM_001321560, NM_001321561, NM_014680, NP_001308489, NP_001308490, NP_055495, XM_017025423, XM_024451044, XP_016880912, XP_024306812, XR_002958095	AAH08591, AAH48096, AAI03727, AAI20874, AAY19515, AB621823, AK130007, AK307216, AW161205, AY943906, BAA07891, BAC85274, BAK64158, BC008591, BC048096, BC050440, BC103726, BC120873, BM999622, CAI45940, CN482281, CR933634, D43947, DB152098, EAW51112, EAW51113, EAW51114, EAW51115, NM_001321560, NM_001321561, NM_014680, NP_001308489, NP_001308490, NP_055495, Q14667, XM_017025423, XM_024451044, XP_0168…
ENSG00000007216	0.0242842469368007	0.111799855735074	4.19228249234722	0.0266680157978758	0.978724523750587	NA	SLC13A2	9058	solute carrier family 13 member 2	NADC1, NaCT, NaDC-1, SDCT1, SLC13A2	NM_001145975, NM_001145976, NM_001346683, NM_001346684, NM_003984, NP_001139447, NP_001333612, NP_001333613, NP_003975, XM_006722165, XM_011525450, XM_011525451, XM_011525452, XM_011525453, XM_011525454, XP_006722228, XP_011523752, XP_011523753, XP_011523754, XP_011523755, XP_011523756	AAA98504, AAH96276, AAH96277, AAH96278, AAH96279, AK091926, AK298388, AK303909, AK303936, AK314684, AW024214, BAG37236, BAG52442, BAG60623, BAG64838, BAG64864, BC096276, BC096277, BC096278, BC096279, DB204108, DB320886, EAW51090, EAW51091, NM_001145975, NM_001145976, NM_001346683, NM_001346684, NM_003984, NP_001139447, NP_001333612, NP_001333613, NP_003975, Q13183, U26209, XM_006722165, XM_011525…
ENSG00000007237	245.279755311138	0.143868092676408	0.158243028152486	0.909159122876329	0.363266137926201	0.571045638065654	GAS7	8522	growth arrest specific 7	GAS7	NM_001130831, NM_003644, NM_201432, NM_201433, NP_001124303, NP_003635, NP_958836, NP_958839, XM_005256831, XM_005256832, XM_005256833, XM_005256834, XM_005256835, XM_011524044, XM_017025239, XM_017025240, XM_017025241, XM_017025242, XP_005256888, XP_005256889, XP_005256890, XP_005256891, XP_005256892, XP_011522346, XP_016880728, XP_016880729, XP_016880730, XP_016880731	AAH01152, AAH06454, AAI13836, AAP35537, AAP92798, AB007854, AB209030, AJ224876, AK057761, AK225165, AK292987, AK293755, AK293834, AK294829, AK299574, AK307987, AK309722, AK315162, AY327406, BAA23690, BAD92267, BAF85676, BAG37606, BAH11588, BAH11606, BAH11897, BAH13071, BC001152, BC006454, BC113835, BP202727, BT006891, CAA12177, EAW90011, EAW90012, EAW90013, NM_001130831, NM_003644, NM_201432, NM_…
ENSG00000007255	8.91004699705306	0.0837334959938448	0.748787114920538	0.111825503304408	0.910961765635476	0.951789183703173	TRAPPC6A	79090	trafficking protein particle complex 6A	TRS33, TRAPPC6A	NM_001270891, NM_001270892, NM_001270893, NM_024108, NP_001257820, NP_001257821, NP_001257822, NP_077013, XM_017027295, XP_016882784	AAC62259, AAF28967, AAH01907, AAH04450, ACJ50530, AF161407, BC001907, BC004450, BI462720, CN256686, CN256687, EAW57326, EAW57327, EAW57328, EAW57329, FJ418644, NM_001270891, NM_001270892, NM_001270893, NM_024108, NP_001257820, NP_001257821, NP_001257822, NP_077013, O75865, XM_017027295, XP_016882784
ENSG00000007264	0.147818951957135	-0.208763954303921	4.19228249233389	-0.0497972058623606	0.960283993321373	NA	MATK	4145	megakaryocyte-associated tyrosine kinase	CHK, CTK, HHYLTK, HYL, HYLTK, Lsk, MATK	NM_002378, NM_139354, NM_139355, NP_002369, NP_647611, NP_647612, XM_011528018, XP_011526320	AAA16703, AAB30995, AAC60645, AAC62843, AAH00114, AAH03109, AB593100, AK055395, AK225834, AK315646, AL137754, BAG38013, BAG51511, BAJ84040, BC000114, BC003109, BG396388, BM925586, BQ109562, CAA54493, CAB70906, DA592994, EAW69284, EAW69285, EAW69286, EAW69287, L18974, NM_002378, NM_139354, NM_139355, NP_002369, NP_647611, NP_647612, P42679, S71669, X77278, XM_011528018, XP_011526320
ENSG00000007306	0	NA	NA	NA	NA	NA	CEACAM7	1087	carcinoembryonic antigen related cell adhesion molecule 7	CGM2, CEACAM7	NM_001291485, NM_006890, NP_001278414, NP_008821	AAA03663, AAA51966, AAA66186, AAB62924, AAB62925, AAC62825, AAC62826, AAI21133, AF006622, AF006623, AK292213, AK296634, AK311285, AK313108, BAF84902, BAG35930, BAG59236, BC121132, CAA66955, CAA66956, DC345133, EAW57057, EAW57058, L31792, NM_001291485, NM_006890, NP_001278414, NP_008821, Q14002, X98311
ENSG00000007312	0.29591693158699	-0.208754353306735	4.19228249232142	-0.0497949157026248	0.960285818340362	NA	CD79B	974	CD79b molecule	AGM6, B29, IGB, CD79B	NM_000626, NM_001039933, NM_001329050, NM_021602, NP_000617, NP_001035022, NP_001315979, NP_067613	AA804163, AAA58387, AAA64459, AAA72424, AAA98831, AAB24822, AAC39673, AAC60654, AAH02975, AAH30210, AAH32651, AK222954, AK223210, AK313583, ANK58153, AX775815, AX775817, BAD96674, BAD96930, BAG36353, BC002975, BC030210, BC032651, CAA58522, CAE11607, CAE11608, CCF76965, CCF76966, CCF76967, CDM22282, EAW94227, EAW94228, EAW94229, EAW94230, EAW94231, EAW94232, M80461, M89957, NM_000626, NM_001039933…
ENSG00000007314	0.332706887597589	2.05639978108161	4.17093201225027	0.493031239790495	0.621990514033548	NA	SCN4A	6329	sodium voltage-gated channel alpha subunit 4	CMS16, HOKPP2, HYKPP, HYPP, NAC1A, Na(V)1.4, Nav1.4, SkM1, SCN4A	NM_000334, NP_000325	AAA60554, AAA75557, AAB21450, AAB59624, AAC14673, AAO83647, AY212253, EAW94225, EAW94226, M81758, NM_000334, NP_000325, P35499
ENSG00000007341	360.687716109536	0.151569910997584	0.144194409661458	1.05114970374679	0.293189839078501	0.498503699741485	ST7L	54879	suppression of tumorigenicity 7 like	FAM4B, ST7R, STLR, ST7L	NM_001308264, NM_017744, NM_138727, NM_138728, NM_138729, NM_198327, NM_198328, NP_001295193, NP_060214, NP_620055, NP_620056, NP_620057, XM_005270963, XM_005270964, XM_011541627, XM_011541628, XM_011541629, XM_011541631, XM_017001534, XM_017001535, XM_017001536, XM_024447771, XP_005271020, XP_005271021, XP_011539929, XP_011539930, XP_011539931, XP_011539933, XP_016857023, XP_016857024, XP_016857…	AAH37830, AAH47392, AAH65501, AB081317, AB081318, AB081319, AB081320, AK000291, AK021719, AK095837, AK097837, AK225307, AK291042, AK295507, AK295955, AK301869, AK304004, AK308727, BAA91060, BAB88871, BAB88872, BAB88873, BAB88874, BAC05180, BAF83731, BAG53142, BAH12090, BAH12228, BAH13570, BAH14092, BC027898, BC037830, BC047392, BC065501, BX537988, BX538338, BX640667, CAD97948, CAD98103, CAE45803,…
ENSG00000007350	4.59630477787495	-1.22957042236889	1.05700225624303	-1.16326187111391	0.24472327053596	0.443054881447024	TKTL1	8277	transketolase like 1	TKR, TKT2, TKTL1	NM_001145933, NM_001145934, NM_012253, NP_001139405, NP_001139406, NP_036385	AAA21557, AAH25382, AK292224, AK292261, AK301724, AK302044, AK302261, BAF84913, BAF84950, BAH13542, BAH13616, BAH13660, BC025382, BG718121, CAA62925, CAH69899, CAH69900, CAM13053, CAM13054, DA505601, DB524246, EAW72749, EAW72750, EAW72751, EAW72752, EAW72753, NM_001145933, NM_001145934, NM_012253, NP_001139405, NP_001139406, NP_036385, P51854, X91817, X91818
ENSG00000007372	5.16241008937179	0.761024614630575	1.05202621658672	0.723389400978718	0.469440681106935	0.666091682276111	PAX6	5080	paired box 6	AN, AN2, ASGD5, D11S812E, FVH1, MGDA, WAGR, PAX6	NM_000280, NM_001127612, NM_001258462, NM_001258463, NM_001258464, NM_001258465, NM_001310158, NM_001310159, NM_001310160, NM_001310161, NM_001604, NP_000271, NP_001121084, NP_001245391, NP_001245392, NP_001245393, NP_001245394, NP_001297087, NP_001297088, NP_001297089, NP_001297090, NP_001595	AAA36416, AAA59962, AAB30690, AAB30691, AAB30692, AAH11953, AAK95849, AAN86817, AAO27433, AAP57671, AAP74576, AAR10412, AAR10413, AAS44593, AAS44594, AAU12168, AAX56950, AB209177, AB593092, AB593093, AB593094, ABB55262, ABB55263, ACZ28705, ADP65746, AK074881, AK094172, AK094249, AK314470, ALU11231, ALU11232, AY047583, AY707088, BAD92414, BAG52023, BAJ84032, BAJ84033, BAJ84034, BC011953, BE221553,…
ENSG00000007376	200.191334348664	0.205356904701873	0.255250247573445	0.804531657281874	0.421089993979056	0.625591889219665	RPUSD1	113000	RNA pseudouridylate synthase domain containing 1	C16orf40, RLUCL, RPUSD1	NM_001324086, NM_001324410, NM_001324411, NM_001324412, NM_001324413, NM_001324414, NM_001324415, NM_058192, NP_001311015, NP_001311339, NP_001311340, NP_001311341, NP_001311342, NP_001311343, NP_001311344, NP_478072, XM_024450144, XP_024305912	AAH11783, AAH12951, AAK61255, AL514840, AL520203, BC011783, BC012951, BC036279, BG686882, BM763460, BX358716, CB529100, CN311777, CN311779, CX786721, EAW85712, EAW85713, EAW85714, EAW85715, NM_001324086, NM_001324410, NM_001324411, NM_001324412, NM_001324413, NM_001324414, NM_001324415, NM_058192, NP_001311015, NP_001311339, NP_001311340, NP_001311341, NP_001311342, NP_001311343, NP_001311344, NP…
ENSG00000007384	1641.87136624591	-0.00695809977177406	0.120439164307447	-0.0577727337430869	0.953929657212993	0.974433207521554	RHBDF1	64285	rhomboid 5 homolog 1	C16orf8, Dist1, EGFR-RS, gene-89, gene-90, hDist1, RHBDF1	NM_022450, NP_071895, XM_005255494, XM_005255498, XM_006720921, XM_017023556, XM_017023557, XM_017023558, XP_005255551, XP_005255555, XP_006720984, XP_016879045, XP_016879046, XP_016879047	AAA02490, AAH14425, AAK61212, ABD95905, AK026010, AK056708, AK225408, AK291177, AK304797, AK304812, AK309097, BAB15318, BAF83866, BAG51794, BAG65547, BAG65562, BC014425, BM830007, CAG27587, CAI95607, CAI95608, CAI95609, CAM26658, CAX15112, EAW85873, EAW85874, EAW85875, EAW85876, M99624, NM_022450, NP_071895, Q96CC6, XM_005255494, XM_005255498, XM_006720921, XM_017023556, XM_017023557, XM_01702355…
ENSG00000007392	351.449111998885	0.205917434553655	0.146054764842642	1.40986454481994	0.158579683526739	0.330672086147829	LUC7L	55692	LUC7 like	LUC7B1, Luc7, SR+89, hLuc7B1, LUC7L	NM_001320226, NM_001330420, NM_018032, NM_201412, NP_001307155, NP_001317349, NP_060502, NP_958815, XM_005255427, XM_005255429, XM_011522561, XM_017023437, XM_017023438, XM_017023440, XM_024450344, XP_005255484, XP_005255486, XP_011520863, XP_016878926, XP_016878927, XP_016878929, XP_024306112	AAG22846, AAH03194, AAH65198, AAK61218, ABD95913, AJ404326, AK001093, AK097974, AK223084, AK309376, AY005111, BAA91500, BAD96804, BC003194, BC065198, BX647161, CAB93981, CAB93982, CAE89085, CAM26669, CAM26670, CAM26671, CAM26672, CAX15222, CAX15223, CAX15224, CB105153, EAW85850, EAW85851, EAW85852, EAW85853, EAW85854, EAW85855, EAW85856, EAW85857, EAW85858, EAW85859, EAW85860, EF212273, HY095072,…
ENSG00000007402	0.340185238561041	-0.208855386071964	4.19228249229411	-0.0498190154064913	0.960266613394687	NA	CACNA2D2	9254	calcium voltage-gated channel auxiliary subunit alpha2delta 2	CACNA2D, CACNA2D2	NM_001005505, NM_001174051, NM_001291101, NM_006030, NP_001005505, NP_001167522, NP_001278030, NP_006021, XM_005265581, XM_011534243, XP_005265638, XP_011532545	AAB96913, AAB96914, AAC70914, AAI52439, AB011130, AF040709, AF042792, AF042793, AJ251367, AJ251368, AK074820, AK310138, AW451435, AW952467, BAA25484, BC152438, BF373910, CAB86192, CAB86193, DA760583, EAW65118, EAW65119, EAW65120, EAW65121, NM_001005505, NM_001174051, NM_001291101, NM_006030, NP_001005505, NP_001167522, NP_001278030, NP_006021, Q9NY47, XM_005265581, XM_011534243, XP_005265638, XP_…
ENSG00000007516	3.54953334160778	1.08969711325679	1.14841788313043	0.948868116095876	0.342687692534418	0.551103058192599	BAIAP3	8938	BAI1 associated protein 3	BAP3, BAIAP3	NM_001199096, NM_001199097, NM_001199098, NM_001199099, NM_001286464, NM_003933, NP_001186025, NP_001186026, NP_001186027, NP_001186028, NP_001273393, NP_003924, XM_011522728, XM_011522729, XM_011522730, XP_011521030, XP_011521031, XP_011521032	AAI04967, AAI12130, AAK61275, AB018277, AF038191, AK294491, AK294576, AK294744, AK295645, AK299309, AK299358, AK315059, AL834321, BAA34454, BAG37534, BAG57713, BAG57768, BAG57886, BAG58515, BAG61321, BAG61353, BC104966, BC112129, BF448577, CAH56376, DC318470, EAW85670, EAW85671, EAW85672, NM_001199096, NM_001199097, NM_001199098, NM_001199099, NM_001286464, NM_003933, NP_001186025, NP_001186026, …
ENSG00000007520	197.993888959968	0.160802158786034	0.253165091571261	0.635167185918171	0.525319382112842	0.714413465299633	TSR3	115939	TSR3, acp transferase ribosome maturation factor	C16orf42, TSR3	NM_001001410, NP_001001410	AAH13943, AAH16699, AAH17325, AAK61276, BC011785, BC013943, BC016699, BC017325, EAW85669, NM_001001410, NP_001001410, Q9UJK0
ENSG00000007541	471.401195344212	0.420058722381775	0.17315098501277	2.42596784737203	0.0152676228457209	0.0588197713952985	PIGQ	9091	phosphatidylinositol glycan anchor biosynthesis class Q	GPI1, c407A10.1, PIGQ	NM_004204, NM_148920, NP_004195, NP_683721	AAC32661, AAH06377, AAK61235, AB003723, AF030177, AK055163, AK092073, AK300297, AK314361, BAA24948, BAG36993, BAG52479, BAG62051, BC006377, BC010094, DA206420, EAW85795, EAW85796, EAW85797, EAW85798, EAW85799, EAW85800, NM_004204, NM_148920, NP_004195, NP_683721, Q9BRB3, R45240
ENSG00000007545	446.681421260975	0.374548986591423	0.127614956456951	2.93499286439651	0.00333555358399598	0.0174638258928422	CRAMP1	57585	cramped chromatin regulator homolog 1	CRAMP1L, HN1L, TCE4, CRAMP1	NM_020825, NP_065876	AAI37173, AAI37174, AAI52478, AB037847, AK056087, AK095591, BAA92664, BC137172, BC137173, BC152477, BE048705, BM451163, EAW85640, EAW85641, NM_020825, NP_065876, Q96RY5
ENSG00000007866	447.178911103338	-0.128585547167752	0.15315590737594	-0.839572886027328	0.401147906995639	0.605843400702072	TEAD3	7005	TEA domain transcription factor 3	DTEF-1, ETFR-1, TEAD-3, TEAD5, TEF-5, TEF5, TEAD3	NM_003214, NP_003205	AAD29052, AAH10053, AAH27877, AAH91488, AF142482, AK226144, BC010053, BC027877, BC091488, BQ719548, CAA64213, DA856821, EAX03835, EAX03836, EAX03837, EAX03838, NM_003214, NP_003205, Q99594, X94439
ENSG00000007908	0.467583437050591	2.24485911850672	3.5849927262736	0.626182335616654	0.531195352118988	NA	SELE	6401	selectin E	CD62E, ELAM, ELAM1, ESEL, LECAM2, SELE	NM_000450, NP_000441	AAA52375, AAA52376, AAA52377, AAI31552, AAI42678, AAI42712, AAN01237, AAQ67702, AK314214, AY367062, BAG36888, BC131551, BC142677, BC142711, DB209354, EAW90860, M24736, M30640, NM_000450, NP_000441, P16581
ENSG00000007923	1315.69890660718	0.134646387149725	0.10108630839366	1.33199430555297	0.182862059738666	0.364060001033102	DNAJC11	55735	DnaJ heat shock protein family (Hsp40) member C11	dJ126A5.1, DNAJC11	NM_018198, NP_060668, XM_017001745, XP_016857234	AAH06086, AAH08772, AAH14145, AAR02411, AF052158, AF306694, AF306695, AF306696, AK001599, AK025491, AK093709, AK095386, AK294539, AK298378, AL109978, AL833841, AY336749, BAA91780, BAG53038, BAG57746, BAG60614, BC006086, BC008772, BC014145, CAB53376, CAD38701, DB461237, EAW71570, EAW71571, EAW71572, NM_018198, NP_060668, Q9NVH1, XM_017001745, XP_016857234
ENSG00000007933	0.88139626286452	-1.20368311684185	2.31093047804687	-0.520865135613758	0.602460724213897	NA	FMO3	2328	flavin containing monooxygenase 3	FMOII, TMAU, dJ127D3.1, FMO3	NM_001002294, NM_001319173, NM_001319174, NM_006894, NP_001002294, NP_001306102, NP_001306103, NP_008825, XM_011509345, XM_024454365, XP_011507647, XP_024310133	AAA86284, AAH32016, AAW65372, AI478384, AK223166, AK296105, AK298406, AK310785, AK313197, ALQ33535, ALQ33536, BAD96886, BAG36013, BAH12258, BAH12779, BC032016, BM453951, CAA87632, EAW90886, EAW90887, EAW90888, KU178077, KU178078, M83772, NM_001002294, NM_001319173, NM_001319174, NM_006894, NP_001002294, NP_001306102, NP_001306103, NP_008825, P31513, XM_011509345, XM_024454365, XP_011507647, XP_02…
ENSG00000007944	209.31457660691	0.404754383650965	0.128542662368795	3.14879415279033	0.0016394563362419	0.00969263594755117	MYLIP	29116	myosin regulatory light chain interacting protein	IDOL, MIR, MYLIP	NM_013262, NP_037394, XM_005249032, XM_005249033, XM_017010789, XP_005249089, XP_005249090, XP_016866278	AAF18974, AAF87323, AAG23789, AAH02860, AAP35704, AAQ13408, AAQ13409, AF006003, AF187016, AF212221, AF258586, AJ420601, AK026739, AK074391, AK314648, BAG37209, BC002860, BT007055, EAW55366, EAW55367, NM_013262, NP_037394, Q8WY64, XM_005249032, XM_005249033, XM_017010789, XP_005249089, XP_005249090, XP_016866278
ENSG00000007952	0.167999747328919	-1.43909217478987	4.18332819923547	-0.344006519749723	0.730841382953224	NA	NOX1	27035	NADPH oxidase 1	GP91-2, MOX1, NOH-1, NOH1, NOX1	NM_001271815, NM_007052, NM_013954, NM_013955, NP_001258744, NP_008983, NP_039249, XM_017029407, XP_016884896	AAD38133, AAF23232, AAF23233, AAF23234, AAH75014, AAH75015, ABC40742, ABD83669, AF127763, AF166326, AF166327, AF166328, AI285296, AJ438989, AK292201, AK313678, BAF84890, BC075014, BC075015, BX956931, CAD27735, DQ424904, EAX02820, EAX02821, EAX02822, EAX02823, EAX02824, NM_001271815, NM_007052, NM_013954, NM_013955, NP_001258744, NP_008983, NP_039249, Q9Y5S8, XM_017029407, XP_016884896
ENSG00000007968	94.7487386124699	-0.386477404511905	0.203838835193202	-1.89599496163523	0.057960710760955	0.161592875274913	E2F2	1870	E2F transcription factor 2	E2F-2, E2F2	NM_004091, NP_004082, XM_005245748, XM_005245749, XM_011540868, XM_011540870, XM_011540871, XP_005245805, XP_005245806, XP_011539170, XP_011539172, XP_011539173	AAA16890, AAH07609, AAH53676, AAM54044, AAV38330, AF086395, AK092799, AK313939, BAG36658, BC007609, BC053676, BT019523, EAW95055, EAW95056, EAW95057, EAW95058, L22846, NM_004091, NP_004082, Q14209, XM_005245748, XM_005245749, XM_011540868, XM_011540870, XM_011540871, XP_005245805, XP_005245806, XP_011539170, XP_011539172, XP_011539173
ENSG00000008018	8404.5378271338	-0.102744524306048	0.119577432509503	-0.859230058296181	0.390213602973127	0.595257209509804	PSMB1	5689	proteasome subunit beta 1	HC5, PMSB1, PSC5, PSMB1	NM_002793, NP_002784	AAH00508, AAH20807, AAV38525, AB209078, AB451312, AB451442, AEE61182, AK023290, AK058050, AK223193, BAA00658, BAD92315, BAD96913, BAG70126, BAG70256, BC000508, BC020807, BP369175, BQ685374, BT019720, D00761, EAW47420, EAW47421, EAW47422, EAW47423, HM005585, NM_002793, NP_002784, P20618
ENSG00000008056	8.0570371895732	-0.181944782151642	0.52023110144594	-0.349738379051043	0.726535048107323	0.857588860428085	SYN1	6853	synapsin I	SYN1a, SYN1b, SYNI, SYN1	NM_006950, NM_133499, NP_008881, NP_598006	AAA60608, AAC41930, AAC41931, AI929645, AL833961, BC036711, BC048799, EAW59313, EAW59314, NM_006950, NM_133499, NP_008881, NP_598006, P17600
ENSG00000008083	395.423557037378	0.305161836705427	0.105570183863839	2.89060628234783	0.00384499492924958	0.0196708406417843	JARID2	3720	jumonji and AT-rich interaction domain containing 2	JMJ, JARID2	NM_001267040, NM_004973, NP_001253969, NP_004964, XM_011514579, XM_017010833, XM_017010834, XM_017010835, XM_024446424, XM_024446425, XP_011512881, XP_016866322, XP_016866323, XP_016866324, XP_024302192, XP_024302193	AAC50822, AAH46184, AAH46246, AAL02168, AF401209, AK126552, AK292861, AK299349, AK302624, AK303610, BAF85550, BAH13011, BAH13765, BAH13996, BC046184, BC046246, CA435807, EAW55357, EAW55358, NM_001267040, NM_004973, NP_001253969, NP_004964, Q92833, U57592, XM_011514579, XM_017010833, XM_017010834, XM_017010835, XM_024446424, XM_024446425, XP_011512881, XP_016866322, XP_016866323, XP_016866324, XP_…
ENSG00000008086	300.328702767461	-0.318903268532975	0.143643027739024	-2.22010962559471	0.0264113269672774	0.0897152429987592	CDKL5	6792	cyclin dependent kinase like 5	CFAP247, EIEE2, ISSX, STK9, CDKL5	NM_001037343, NM_001323289, NM_003159, NP_001032420, NP_001310218, NP_003150	AAO64440, ADN38258, AI286150, AK307444, AL704691, AW452901, AY217744, BC010966, BC036091, CAA61445, CAA75342, EAW98940, EAW98941, HQ171445, NM_001037343, NM_001323289, NM_003159, NP_001032420, NP_001310218, NP_003150, O76039, X89059, Y15057
ENSG00000008118	8.66390800432969	-0.208804431978114	1.11733849634874	-0.186876611394353	0.851757377539056	0.923297124096909	CAMK1G	57172	calcium/calmodulin dependent protein kinase IG	CLICK3, CLICKIII, VWS1, dJ272L16.1, CAMK1G	NM_020439, NP_065172, XM_017001866, XM_017001867, XP_016857355, XP_016857356	AAH32787, AAL28100, AAP29964, AF428261, AK095713, AK289675, AL049688, AY212935, BAF82364, BAG53112, BC032787, BG715920, CAB41259, CAD33521, EAW93450, EAW93451, EAW93452, NM_020439, NP_065172, Q96NX5, XM_017001866, XM_017001867, XP_016857355, XP_016857356
ENSG00000008130	1726.32710349385	-0.301543647122984	0.0798915508655492	-3.77441223578769	0.00016038535844755	0.00139488755104634	NADK	65220	NAD kinase	dJ283E3.1, NADK	NM_001198993, NM_001198994, NM_001198995, NM_001353641, NM_001353642, NM_023018, NP_001185922, NP_001185923, NP_001185924, NP_001340570, NP_001340571, NP_075394, XM_006710839, XM_011542006, XM_011542007, XM_011542008, XM_011542009, XM_017002143, XM_017002144, XM_017002145, XM_017002146, XP_006710902, XP_011540308, XP_011540309, XP_011540310, XP_011540311, XP_016857632, XP_016857633, XP_016857634,…	AAG44568, AAH01709, AAH24219, AAM01195, AF070630, AF250320, AK023114, AK095043, AK290161, AK291599, AK291728, AK296722, AK307645, AY090771, BAB14412, BAF82850, BAF84288, BAF84417, BAH12420, BC001709, BC022063, BC024219, BM842058, BX647173, CN349189, EAW56151, EAW56152, EAW56153, EAW56154, EAW56155, NM_001198993, NM_001198994, NM_001198995, NM_001353641, NM_001353642, NM_023018, NP_001185922, NP_0…
ENSG00000008196	0.05724794407225	0.432391710553029	4.19228249234722	0.103139927078468	0.917851916755941	NA	TFAP2B	7021	transcription factor AP-2 beta	AP-2B, AP2-B, PDA2, TFAP2B	NM_003221, NP_003212, XM_011514837, XM_017011233, XM_017011234, XM_017011235, XP_011513139, XP_016866722, XP_016866723, XP_016866724	AAH37225, AK291172, AK313749, AU141084, BAF83861, BAG36489, BC037225, BU738725, CAA64990, CAA71047, CAC01130, EAX04355, EAX04356, EAX04357, NM_003221, NP_003212, Q92481, X95694, XM_011514837, XM_017011233, XM_017011234, XM_017011235, XP_011513139, XP_016866722, XP_016866723, XP_016866724
ENSG00000008197	0	NA	NA	NA	NA	NA	TFAP2D	83741	transcription factor AP-2 delta	TFAP2BL1, TFAP2D	NM_172238, NP_758438	AAK16926, AY028376, BC144200, DT221015, EAX04354, NM_172238, NP_758438, Q7Z6R9
ENSG00000008226	0.379897654854262	-0.219280130660195	3.83363322770031	-0.0571990374759287	0.95438664488981	NA	DLEC1	9940	deleted in lung and esophageal cancer 1	CFAP81, DLC-1, DLC1, F56, DLEC1	NM_001321153, NM_007335, NM_007336, NM_007337, NM_007338, NP_001308082, NP_031361, NP_031363, XM_006713438, XM_006713439, XM_006713440, XM_011534317, XM_011534318, XP_006713501, XP_006713502, XP_006713503, XP_011532619, XP_011532620, XR_427301, XR_427302, XR_940527	AAI29825, AAI29826, AAI71799, AAX18633, AAX18634, AAX18635, AB020522, AB425198, AK302803, AL137282, AL137706, AY789462, AY789463, AY789464, BAA77247, BAA77624, BAG11659, BAG64005, BC129824, BC129825, BC171799, BU680752, CAB70676, CAB70884, CAR95133, CB243860, EAW64508, EAW64509, EAW64510, EAW64511, EAW64512, NM_001321153, NM_007335, NM_007336, NM_007337, NM_007338, NP_001308082, NP_031361, NP_031…
ENSG00000008256	1003.77063842192	-0.0330498951866011	0.11558583147175	-0.285933792799499	0.774928830854977	0.887902417012455	CYTH3	9265	cytohesin 3	ARNO3, GRP1, PSCD3, cytohesin-3, CYTH3	NM_004227, NP_004218	AAH08191, AAH28717, AAS07510, AJ005197, AJ223957, AK023609, AK295163, AK313728, BAG36470, BAH11995, BC008191, BC028717, BG620295, CAA06434, CAA11686, CB988199, EAL23717, EAW55046, NM_004227, NP_004218, O43739
ENSG00000008277	12.2331822948078	0.0578288679795869	0.486410955880768	0.118888909224656	0.905363368595968	0.949682844721428	ADAM22	53616	ADAM metallopeptidase domain 22	ADAM 22, MDC2, ADAM22	NM_001324417, NM_001324418, NM_001324419, NM_001324420, NM_001324421, NM_004194, NM_016351, NM_021721, NM_021722, NM_021723, NP_001311346, NP_001311347, NP_001311348, NP_001311349, NP_001311350, NP_004185, NP_057435, NP_068367, NP_068368, NP_068369, XM_005250445, XM_006716028, XM_006716029, XM_011516318, XM_011516319, XM_011516320, XM_011516321, XM_011516322, XM_011516323, XM_011516324, XM_017012…	AAD55251, AAD55253, AAF22476, AAF73288, AAF73289, AAH36029, AAH62433, AAH92465, AAI25119, AAP21878, AAS07417, AB009671, AF073291, AF155381, AF155382, AF158637, AK125432, AK291010, AL133090, BAA32349, BAA32350, BAF83699, BAG54196, BC036029, BC062433, BC092465, BC125117, BC125118, CA429662, DR000609, EAW76913, EAW76914, EAW76915, EAW76916, EAW76917, EAW76918, EAW76919, EAW76920, EAW76921, EAW76922,…
ENSG00000008282	2105.26636810868	0.246896905985209	0.0819226199012355	3.01378186248027	0.0025801324666759	0.0141922004706621	SYPL1	6856	synaptophysin like 1	H-SP1, SYPL, SYPL1	NM_006754, NM_182715, NP_006745, NP_874384	AA969654, AAB31344, AAD50513, AAH16835, AAH20938, AAH61887, AK128279, AK128299, AK292230, BAF84919, BC016835, BC020938, BC061887, BE048753, BG719851, BQ429369, CAA48276, CB989012, DA780897, EAL24401, EAL24402, EAW83379, EAW83380, EAW83381, NM_006754, NM_182715, NP_006745, NP_874384, Q16563, S72481, X61382, X68194
ENSG00000008283	300.632329387248	-0.556477684076667	0.156055990919272	-3.5658847878806	0.000362630666090245	0.00276043343778901	CYB561	1534	cytochrome b561	CYB561A1, FRRS2, CYB561	NM_001017916, NM_001017917, NM_001017918, NM_001330421, NM_001915, NP_001017916, NP_001017917, NP_001317350, NP_001906, XM_005257091, XM_017024261, XM_017024262, XP_005257148, XP_016879750, XP_016879751	AAC50212, AAH00021, AAH02976, AAH91485, AAP35760, AK026598, AK095244, AK294403, AK294630, AK301541, AK303177, AK316606, BAG38193, BAG53013, BAH11756, BAH11829, BAH13511, BAH13913, BC000021, BC002976, BC091485, BF206825, BM552101, BT007096, CA446358, CR989466, EAW94322, EAW94323, EAW94324, EAW94325, EAW94326, NM_001017916, NM_001017917, NM_001017918, NM_001330421, NM_001915, NP_001017916, NP_00101…
ENSG00000008294	2541.71700079498	0.0110672451262136	0.100927745573004	0.109655130642032	0.912682886305868	0.952052004028723	SPAG9	9043	sperm associated antigen 9	CT89, HLC-6, HLC4, HLC6, JIP-4, JIP4, JLP, PHET, PIG6, SPAG9	NM_001130527, NM_001130528, NM_001251971, NM_003971, NM_172345, NP_001123999, NP_001124000, NP_001238900, NP_003962, XM_005257768, XM_005257771, XM_005257774, XM_017025283, XM_017025284, XM_017025285, XP_005257825, XP_005257828, XP_005257831, XP_016880772, XP_016880773, XP_016880774	AAH07524, AAH59946, AAI46756, AAI53879, AAN61565, AAO66462, AAO66463, AAP74807, AAQ11383, AAX47276, AB011088, AF327452, AF542172, AIC73822, AK023512, AK024068, AK091921, AK129652, AK295098, AK299553, AK302789, AK307793, AK309214, AY219897, AY219898, AY236487, AY850123, BAA25442, BAB14812, BAG51202, BAG58134, BAG61498, BAG63993, BC007524, BC059946, BC146755, BC153878, CAA62987, DA631864, DC332810,…
ENSG00000008300	21.3126070927886	-0.186140206639109	0.786603538095549	-0.236637896506001	0.812937717890231	0.913330628834506	CELSR3	1951	cadherin EGF LAG seven-pass G-type receptor 3	ADGRC3, CDHF11, EGFL1, FMI1, HFMI1, MEGF2, RESDA1, CELSR3	NM_001407, NP_001398	AA411204, AAF61929, AB011536, AF231023, AK299868, BAA32464, BAG61721, BC111703, BC111746, BU738328, CCO13705, EAW64914, NM_001407, NP_001398, Q9NYQ7
ENSG00000008311	185.738709466124	0.0210187861061044	0.148619556927939	0.141426784876608	0.887532795654302	0.940806164459939	AASS	10157	aminoadipate-semialdehyde synthase	LKR/SDH, LKRSDH, LORSDH, AASS	NM_005763, NP_005754, XM_011515725, XP_011514027, XR_001744514, XR_001744515, XR_001744516, XR_001744517, XR_001744519, XR_001744520, XR_001744521, XR_001744522, XR_001744523, XR_001744524, XR_242220, XR_927326	AAF03526, AAF44328, AF229180, AJ007714, AK023446, AK225898, AK294326, BAG51195, BAG57598, BC144246, BC144247, BM669241, CAA07619, DA995180, EAL24343, EAW83564, EAW83565, NM_005763, NP_005754, Q9UDR5, XM_011515725, XP_011514027, XR_001744514, XR_001744515, XR_001744516, XR_001744517, XR_001744519, XR_001744520, XR_001744521, XR_001744522, XR_001744523, XR_001744524, XR_242220, XR_927326
ENSG00000008323	10.8366691109636	1.25982062677881	0.466074890814896	2.7030433340361	0.00687077881702884	0.0311042355493961	PLEKHG6	55200	pleckstrin homology and RhoGEF domain containing G6	MyoGEF, PLEKHG6	NM_001144856, NM_001144857, NM_018173, NP_001138328, NP_001138329, NP_060643, XM_005253704, XM_006718985, XM_011520967, XM_017019555, XP_005253761, XP_006719048, XP_011519269, XP_016875044, XR_931514	AAI04752, AAI05962, AAI09096, AAL55797, AF289613, AK001527, AK023741, AK095373, AW001611, BAA91741, BAC04539, BC040273, BC104751, BC105961, BC109095, BU754580, EAW88807, EAW88808, EAW88809, EAW88810, NM_001144856, NM_001144857, NM_018173, NP_001138328, NP_001138329, NP_060643, Q3KR16, XM_005253704, XM_006718985, XM_011520967, XM_017019555, XP_005253761, XP_006719048, XP_011519269, XP_016875044, X…
ENSG00000008324	177.703315973155	0.17812658553785	0.145263695212394	1.22622920529046	0.220112433815282	0.413517086054991	SS18L2	51188	SS18 like 2	KIAA-iso, SS18L2	NM_016305, NP_057389, XM_017006548, XP_016862037	AAF17242, AAH17804, AF201950, AI027415, AK312225, BAG35158, BC017804, BC020444, BX114027, CAF17487, DR158587, EAW64657, EAW64658, EL954786, NM_016305, NP_057389, Q9UHA2, XM_017006548, XP_016862037
ENSG00000008382	51.1329694911939	-0.166132958002384	0.359440195940054	-0.462199163807743	0.643938502851006	0.801926247631832	MPND	84954	MPN domain containing	MPND	NM_001159846, NM_001300862, NM_032868, NP_001153318, NP_001287791, NP_116257, XM_006722926, XP_006722989, XR_002958373	AAD24592, AAD24593, AAH32652, AI927937, AK027887, AK308468, BAB55432, BC032652, BE328551, BG696748, BP266054, BU150675, BX462788, CR977937, EAW69230, EAW69231, EAW69232, EAW69233, NM_001159846, NM_001300862, NM_032868, NP_001153318, NP_001287791, NP_116257, Q8N594, XM_006722926, XP_006722989, XR_002958373
ENSG00000008394	1505.98335825343	-0.445678306229505	0.110203152441154	-4.04415206241481	5.25128297942238e-05	0.000534636690984317	MGST1	4257	microsomal glutathione S-transferase 1	GST12, MGST, MGST-I, MGST1	NM_001260511, NM_001260512, NM_001267598, NM_020300, NM_145764, NM_145791, NM_145792, NP_001247440, NP_001247441, NP_001254527, NP_064696, NP_665707, NP_665734, NP_665735, NR_048545, NR_048547, XM_006719079, XM_011520673, XM_011520674, XP_006719142, XP_011518975, XP_011518976	AA314967, AAA35934, AAC50711, AAH05923, AAP35628, AAQ55111, AK123482, AK291148, AK309707, AV655242, AW166965, BAF83837, BC005923, BC056863, BC062473, BE568125, BG569388, BG617746, BG778603, BT006982, CAG28557, CR407629, EAW96362, EAW96363, EAW96364, EAW96365, EAW96366, EAW96367, EAW96368, EAW96369, H49331, J03746, NM_001260511, NM_001260512, NM_001267598, NM_020300, NM_145764, NM_145791, NM_14579…
ENSG00000008405	581.254596053133	-0.0893815990383385	0.121436642412772	-0.736034834811422	0.461709498555061	0.659531416701201	CRY1	1407	cryptochrome circadian regulator 1	DSPD, PHLL1, CRY1	NM_004075, NP_004066, XM_017018832, XM_024448844, XM_024448845, XP_016874321, XP_024304612, XP_024304613	AAH30519, ABM64209, AK098615, AK125915, AK290552, BAA12068, BAA12710, BAC05354, BAF83241, BC017466, BC030519, BJ993835, D83702, D84657, DB454192, EAW97795, EAW97796, EAW97797, NM_004075, NP_004066, Q16526, XM_017018832, XM_024448844, XM_024448845, XP_016874321, XP_024304612, XP_024304613
ENSG00000008438	0	NA	NA	NA	NA	NA	PGLYRP1	8993	peptidoglycan recognition protein 1	PGLYRP, PGRP, PGRP-S, PGRPS, TAG7, TNFSF3L, PGLYRP1	NM_005091, NP_005082	AAC31822, AAD38243, AAF99598, AAH96154, AAH96155, AAH96156, AAH96157, AAI01846, AAI01848, AAQ89295, AF076483, AF242517, AY358936, BC096154, BC096155, BC096156, BC096157, BC101845, BC101847, DN998360, EAW57400, NM_005091, NP_005082, O75594
ENSG00000008441	6413.48436056343	-0.338979561810771	0.148774458171084	-2.27847955877588	0.0226980210321288	0.080261402150093	NFIX	4784	nuclear factor I X	CTF, MRSHSS, NF-I/X, NF1-X, NF1A, SOTOS2, NFIX	NM_001271043, NM_001271044, NM_002501, NP_001257972, NP_001257973, NP_002492, XM_005259917, XM_005259918, XM_005259919, XM_005259920, XM_006722760, XM_011528040, XM_017026837, XP_005259974, XP_005259975, XP_005259976, XP_005259977, XP_006722823, XP_011526342, XP_016882326	AAA53422, AAA93126, AAB52369, AAB52370, AAB52371, AAC15752, AAD38240, AAD38241, AAI17114, AAI17116, AAV38537, ACV82593, AK295290, AK297261, BAG58274, BAG59737, BC036885, BC117113, BC117115, BF115883, BP228658, BT019732, BX537794, CAD97845, EAW84338, EAW84339, EAW84340, EAW84341, EAW84342, FJ861276, L31881, NM_001271043, NM_001271044, NM_002501, NP_001257972, NP_001257973, NP_002492, Q14938, U0781…
ENSG00000008513	1656.08669438358	0.0760138718314531	0.175020538422787	0.434314009752564	0.664060431725609	0.81624923647998	ST3GAL1	6482	ST3 beta-galactoside alpha-2,3-sialyltransferase 1	Gal-NAc6S, SIAT4A, SIATFL, ST3GalA, ST3GalA.1, ST3GalIA, ST3GalIA,1, ST3O, ST3GAL1	NM_003033, NM_173344, NP_003024, NP_775479, XM_005251025, XM_006716617, XM_011517225, XM_017013736, XM_024447233, XP_005251082, XP_006716680, XP_011515527, XP_016869225, XP_024303001	AAA36612, AAC17874, AAC37574, AAH18357, AF059321, AK093867, AK311319, AL709325, AL833743, BC018357, BC048803, BC063665, BX537506, BX648001, CAS91688, CN359425, EAW92172, EAW92173, EAW92174, L13972, L29555, NM_003033, NM_173344, NP_003024, NP_775479, Q11201, XM_005251025, XM_006716617, XM_011517225, XM_017013736, XM_024447233, XP_005251082, XP_006716680, XP_011515527, XP_016869225, XP_024303001
ENSG00000008516	0.94951584934671	1.87103064151663	2.02045533113603	0.926044051894291	0.35442308753782	NA	MMP25	64386	matrix metallopeptidase 25	MMP-25, MMP20, MMP20A, MMPL1, MT-MMP 6, MT-MMP6, MT6-MMP, MT6MMP, MTMMP6, MMP25	NM_004142, NM_022468, NM_022718, NP_071913, XM_011522604, XM_011522605, XM_017023561, XM_024450390, XM_024450391, XP_011520906, XP_011520907, XP_016879050, XP_024306158, XP_024306159	AAF66697, AAG17007, AB042328, AF145442, AF185270, AJ003144, AJ239053, AJ272137, BAB20584, BC111412, CAA05900, CAA05902, CAB94713, CAC03490, CB529891, CCQ43687, EAW85413, EAW85415, NM_004142, NM_022468, NM_022718, NP_071913, Q9NPA2, XM_011522604, XM_011522605, XM_017023561, XM_024450390, XM_024450391, XP_011520906, XP_011520907, XP_016879050, XP_024306158, XP_024306159
ENSG00000008710	3222.21639283874	-0.797474566018989	0.266502137548824	-2.99237587117998	0.00276815212437071	0.0149838102457692	PKD1	5310	polycystin 1, transient receptor potential channel interacting	PBP, PC1, Pc-1, TRPP1, PKD1	NM_000296, NM_001009944, NP_000287, NP_001009944, XM_005255370, XM_011522528, XM_011522529, XM_011522537, XM_024450298, XM_024450299, XM_024450300, XM_024450301, XP_005255427, XP_011520830, XP_011520831, XP_011520839, XP_024306066, XP_024306067, XP_024306068, XP_024306069	AAB59488, AAC34211, AAC37576, AAC41765, AAC50128, AB209025, AB209675, ACN97591, ACN97592, ACN97593, AIT52087, AJP06022, AK309422, BAD92262, BAD92912, CN268814, EAW85553, EAW85554, EAW85555, L33243, NM_000296, NM_001009944, NP_000287, NP_001009944, P98161, U24497, XM_005255370, XM_011522528, XM_011522529, XM_011522537, XM_024450298, XM_024450299, XM_024450300, XM_024450301, XP_005255427, XP_011520…
ENSG00000008853	417.021393303535	0.342142680875706	0.113923151901059	3.00327611347036	0.00267089987192272	0.0145792046667391	RHOBTB2	23221	Rho related BTB domain containing 2	DBC2, RHOBTB2	NM_001160036, NM_001160037, NM_015178, NP_001153508, NP_001153509, NP_055993, XM_017013251, XP_016868740	AA641575, AAG61157, AAH34917, AAK07562, AB018260, AK092617, AK098744, AK292863, AK314366, AY009093, BAA34437, BAC05401, BAF85552, BC034917, BG255120, DA289763, DQ576797, EAW63644, EAW63645, EAW63646, NM_001160036, NM_001160037, NM_015178, NP_001153508, NP_001153509, NP_055993, Q9BYZ6, XM_017013251, XP_016868740
ENSG00000008869	842.487246716658	-0.235543920300924	0.101026881536712	-2.33149748579867	0.0197271424907131	0.0720966142868729	HEATR5B	54497	HEAT repeat containing 5B	HEATR5B	NM_019024, NP_061897, XM_006712034, XM_006712035, XM_011532934, XM_011532935, XM_017004378, XM_017004379, XM_017004380, XP_006712097, XP_006712098, XP_011531236, XP_011531237, XP_016859867, XP_016859868, XP_016859869, XR_001738786, XR_001738787, XR_001738788, XR_001738789, XR_001738790	AAI50606, AB037835, AK001513, AK026928, AK096637, AL832880, AV759566, BAA91733, BAA92652, BC085607, BC150605, BX538008, BX648805, CA432330, CAD97959, EAX00412, EAX00413, NM_019024, NP_061897, Q9P2D3, XM_006712034, XM_006712035, XM_011532934, XM_011532935, XM_017004378, XM_017004379, XM_017004380, XP_006712097, XP_006712098, XP_011531236, XP_011531237, XP_016859867, XP_016859868, XP_016859869, XR_…
ENSG00000008952	3028.55285359798	-0.0277234001669535	0.148888461285479	-0.186202476186496	0.852285982202455	0.923297124096909	SEC62	7095	SEC62 homolog, preprotein translocation factor	Dtrp1, HTP1, TLOC1, TP-1, SEC62	NM_003262, NP_003253, XM_011513114, XP_011511416	AAB51391, AAH03677, AAH12035, AAI05972, AGO04507, AK025548, AK057365, AK294504, BAA13254, BAB12685, BAG57721, BC003677, BC007040, BC012035, BC089399, BC105971, BX475495, BX537668, BX648539, D87127, EAW78527, EAW78528, EAW78529, EAW78530, EAW78531, EAW78532, EAW78533, KC005990, NM_003262, NP_003253, Q99442, U93239, XM_011513114, XP_011511416
ENSG00000008988	2342.56293714544	-0.510342240563602	0.180481525769065	-2.82767024707344	0.00468880766062513	0.023093507511564	RPS20	6224	ribosomal protein S20	S20, uS10, RPS20	NM_001023, NM_001146227, NP_001014, NP_001139699	AAA60286, AAH07507, AAH87850, AK130961, AK301342, AK311808, AV716603, BAA05724, BAA25820, BAB79480, BAG34751, BAG62890, BC007507, BC087850, BQ064297, CB138358, CD671362, D28358, EAW86770, EAW86771, EAW86772, L06498, NM_001023, NM_001146227, NP_001014, NP_001139699, P60866
ENSG00000009307	14702.8658583721	-0.440994527651173	0.0923709040014254	-4.77417139540355	1.80448656684351e-06	2.80801835035105e-05	CSDE1	7812	cold shock domain containing E1	D1S155E, UNR, CSDE1	NM_001007553, NM_001130523, NM_001242891, NM_001242892, NM_001242893, NM_007158, NP_001007554, NP_001123995, NP_001229820, NP_001229821, NP_001229822, NP_009089	AAC28634, AAD27787, AAH21692, AAH32446, AAL15445, AB020692, AF070542, AF077054, AK022516, AK022528, AK130392, AK290146, AL050150, AL110192, AY049788, BAA74908, BAB14073, BAB14080, BAF82835, BC017662, BC021692, BC032446, BP202324, BU681634, BX479150, BX648561, BX648780, CAB43294, CAB53670, CAH18231, CAH18269, CR749378, CR749431, DB076150, EAW56612, EAW56613, EAW56614, EAW56615, EAW56616, EAW56617,…
ENSG00000009335	2712.51730511863	-0.184215396639151	0.0835412185223382	-2.20508390824936	0.0274482070555828	0.0921603875196859	UBE3C	9690	ubiquitin protein ligase E3C	HECTH2, UBE3C	NM_014671, NP_055486, XM_005249564, XM_017012818, XP_005249621, XP_016868307, XR_927552	AA596042, AAD51453, AAH14029, AAH26241, AK127280, AK295138, BAA02799, BAG58161, BC014029, BC026241, CD366848, D13635, DB085748, DB454915, EAL23922, EAX04567, EAX04568, EAX04569, NM_014671, NP_055486, Q15386, XM_005249564, XM_017012818, XP_005249621, XP_016868307, XR_927552
ENSG00000009413	2148.44376953371	-0.119055460799108	0.174996303295299	-0.680331290188495	0.496294716289075	0.689180016110359	REV3L	5980	REV3 like, DNA directed polymerase zeta catalytic subunit	POLZ, REV3, REV3L	NM_001286431, NM_001286432, NM_002912, NP_001273360, NP_001273361, NP_002903, XM_011536028, XM_011536029, XM_011536030, XM_011536031, XM_011536032, XM_011536036, XM_017011152, XM_017011153, XM_017011154, XM_017011155, XP_011534330, XP_011534331, XP_011534332, XP_011534333, XP_011534334, XP_011534338, XP_016866641, XP_016866642, XP_016866643, XP_016866644, XR_001743550, XR_001743552, XR_001743553,…	AAB88486, AAC24009, AAC24357, AAC28460, AAD40184, AAF21598, AAG09402, AAG09403, AAH35823, AAT74627, AB209256, AF004713, AF035537, AF058701, AF071798, AF078695, AF157476, AF179428, AF179429, AF303220, AK310949, AL096744, AW450927, BAD92493, BAH59594, BAH69088, BAH69089, BAH69090, BC035823, BE645210, BP340028, CAB62529, EAW48292, EAW48293, EAW48294, HX785974, NM_001286431, NM_001286432, NM_002912, …
ENSG00000009694	0.223863264566126	-0.255114141796507	4.16866638524469	-0.0611980231134596	0.951201504110698	NA	TENM1	10178	teneurin transmembrane protein 1	ODZ1, ODZ3, TEN-M1, TNM, TNM1, TENM1	NM_001163278, NM_001163279, NM_014253, NP_001156750, NP_001156751, NP_055068, XM_011531230, XM_011531236, XM_011531237, XM_017029208, XM_017029209, XM_017029210, XM_017029211, XM_017029212, XM_017029213, XM_017029214, XM_017029215, XM_017029216, XP_011529532, XP_011529538, XP_011529539, XP_016884697, XP_016884698, XP_016884699, XP_016884700, XP_016884701, XP_016884702, XP_016884703, XP_016884704,…	AAF04723, AAI40784, AAI44544, AF100772, AI498402, AK055765, BC030766, BC140783, BC144542, BC144543, BE700315, BX457474, BX478232, BX506934, CCD17865, CCQ43428, CF454574, CN305715, DA217223, EAX11846, HE578281, NM_001163278, NM_001163279, NM_014253, NP_001156750, NP_001156751, NP_055068, Q9UKZ4, XM_011531230, XM_011531236, XM_011531237, XM_017029208, XM_017029209, XM_017029210, XM_017029211, XM_01…
ENSG00000009709	0	NA	NA	NA	NA	NA	PAX7	5081	paired box 7	HUP1, PAX7B, RMS2, PAX7	NM_001135254, NM_002584, NM_013945, NP_001128726, NP_002575, NP_039236	AAI21166, AAI21167, ABC48797, AK094779, AY578141, BC121165, BC121166, CAA65520, CAA65521, CAA65522, CAA84513, DB474828, DQ322591, EAW94853, EAW94854, EAW94855, EAW94856, NM_001135254, NM_002584, NM_013945, NP_001128726, NP_002575, NP_039236, P23759, X96743, Z35141
ENSG00000009724	0.114872741925527	-0.208789555318082	4.19228249234017	-0.0498033125629217	0.960279126917521	NA	MASP2	10747	mannan binding lectin serine peptidase 2	MAP19, MASP-2, MASP1P1, sMAP, MASP2	NM_006610, NM_139208, NP_006601, NP_631947, XM_017000097, XP_016855586, XR_001736931, XR_001736932, XR_002958895	AAG50274, AAG50275, AB008047, AK290823, BAA78616, BAA85658, BAA85659, BAF83512, BC052299, BC067359, BC080556, CAA67050, CAA71059, CAB50728, CAB50729, CAB50730, CAB50731, CAB50732, CAB50733, CAB50734, CAB50735, CAC15568, CAC17138, CAC17139, CAJ58371, CAJ58372, CAJ58410, CAJ58411, CCE53520, CCE53521, CCE67082, CCE67083, CCE67087, CCE67088, CCE67092, CCE67093, CCF12073, CCF12074, CCQ77657, CCQ77658,…
ENSG00000009765	0.767142867092818	2.75700379838769	3.16879734473817	0.870047370800072	0.384274517126232	NA	IYD	389434	iodotyrosine deiodinase	C6orf71, DEHAL1, IYD-1, TDH4, IYD	NM_001164694, NM_001164695, NM_001318495, NM_203395, NP_001158166, NP_001158167, NP_001305424, NP_981932, NR_134655, XM_006715478, XM_006715479, XP_006715541, XP_006715542	AAH56253, AAP22072, AAP22073, AAR84259, AAR84260, AAY41465, AAY41466, AAY41467, AAY41468, AI823392, AK129950, AY259176, AY259177, AY424901, AY424902, AY957659, AY957660, AY957661, AY957662, BAC85255, BC056253, EAW47769, NM_001164694, NM_001164695, NM_001318495, NM_203395, NP_001158166, NP_001158167, NP_001305424, NP_981932, NR_134655, Q6PHW0, XM_006715478, XM_006715479, XP_006715541, XP_006715542
ENSG00000009780	289.355191226692	0.402946529007246	0.106500192593285	3.78352864154965	0.00015462052220452	0.00135460783474408	FAM76A	199870	family with sequence similarity 76 member A	FAM76A	NM_001143912, NM_001143913, NM_001143914, NM_001143915, NM_152660, NP_001137384, NP_001137385, NP_001137386, NP_001137387, NP_689873, XM_017000543, XP_016856032	AAH25768, AK098318, AK123940, AK290120, AK301672, AK310165, AL035307, AL035309, BAC05285, BAF82809, BAG63145, BC025768, CAA22912, CAA22914, EAX07740, EAX07741, EAX07742, EAX07743, NM_001143912, NM_001143913, NM_001143914, NM_001143915, NM_152660, NP_001137384, NP_001137385, NP_001137386, NP_001137387, NP_689873, Q8TAV0, XM_017000543, XP_016856032
ENSG00000009790	0.359812579934317	-1.43906209950983	4.18332830079271	-0.343999322079775	0.730846795918203	NA	TRAF3IP3	80342	TRAF3 interacting protein 3	T3JAM, TRAF3IP3	NM_001287754, NM_001320143, NM_001320144, NM_025228, NP_001274683, NP_001307072, NP_001307073, NP_079504, NR_109871, XM_005273279, XM_005273280, XM_011510018, XM_011510019, XM_017002399, XM_017002400, XM_024449954, XP_005273336, XP_005273337, XP_011508320, XP_011508321, XP_016857888, XP_016857889, XP_024305722, XR_001737438, XR_001737439, XR_001737440, XR_247044	AAI10303, AAI30418, AAI44140, AK092905, AK122792, AK125601, AK126139, AK225762, AK300555, AK312755, AL049667, AL558384, ALA65447, BAG54221, BAG62261, BC110302, BC130417, BC144139, BQ277340, BX648450, CA436636, CAB41242, CB053101, EAW93441, EAW93442, EAW93443, EAW93444, KP890302, NM_001287754, NM_001320143, NM_001320144, NM_025228, NP_001274683, NP_001307072, NP_001307073, NP_079504, NR_109871, Q9…
ENSG00000009830	497.185509913897	-0.141415979687312	0.0881176220484942	-1.60485469761639	0.108525785280055	0.253528922188688	POMT2	29954	protein O-mannosyltransferase 2	LGMD2N, MDDGA2, MDDGB2, MDDGC2, POMT2	NM_013382, NP_037514, XM_011536675, XM_011536676, XM_011536677, XP_011534977, XP_011534978, XP_011534979, XR_001750279, XR_001750282, XR_943416	AAF14118, AAF62558, AAF63184, AAH31651, AAM12046, AB209114, AF105020, AI927974, AK023804, AK025962, AL049462, AL353956, AL554279, AY090480, BAD92351, BC031651, BE797202, BM127609, BM724049, BX248027, CAB89256, CAD62348, CAH10531, CB148531, CR627447, DA056935, DB456599, EAW81276, EAW81277, NM_013382, NP_037514, Q9UKY4, XM_011536675, XM_011536676, XM_011536677, XP_011534977, XP_011534978, XP_011534…
ENSG00000009844	1686.75760123189	0.151645352721557	0.141306734225476	1.07316437219181	0.283197372894725	0.487536586989556	VTA1	51534	vesicle trafficking 1	C6orf55, DRG-1, DRG1, HSPC228, LIP5, My012, SBP1, VTA1	NM_001286371, NM_001286372, NM_016485, NP_001273300, NP_001273301, NP_057569	AAF36148, AAF76210, AAG43125, AAG49444, AAH05937, AAH06989, AAH22536, AF060225, AF141341, AF151062, AF271994, AJ420507, AK000051, AK130738, AK301376, AL136684, AY007093, BAA90909, BAG62917, BC005937, BC006989, BC013217, BC022536, BM806661, CAB66619, CAG33488, CR457207, DA299959, EAW47883, EAW47884, EAW47885, NM_001286371, NM_001286372, NM_016485, NP_001273300, NP_001273301, NP_057569, Q9NP79
ENSG00000009950	0.0742133385077326	-0.529387011365982	4.19228249234232	-0.126276559924806	0.899513010186571	NA	MLXIPL	51085	MLX interacting protein like	CHREBP, MIO, MLX, MONDOB, WBSCR14, WS-bHLH, bHLHd14, MLXIPL	NM_032951, NM_032952, NM_032953, NM_032954, NM_032994, NP_116569, NP_116570, NP_116571, NP_116572, NR_134541, XM_011516277, XM_011516278, XM_011516279, XM_011516281, XM_017012263, XM_024446784, XP_011514579, XP_011514580, XP_011514581, XP_011514583, XP_016867752, XP_024302552, XR_001744799	AAF68174, AAF68176, AAH12925, AAK20935, AAK20936, AAK20937, AAK20938, AAK20939, ACS13745, ACS13746, ACS13747, ACS13748, AF156603, AF245470, AF245471, AF245472, AF245473, AF245474, AGR34141, AGR34142, AGR34143, AK055029, BC012925, BG772360, EAW69660, EAW69661, EAW69663, EAW69668, NM_032951, NM_032952, NM_032953, NM_032954, NM_032994, NP_116569, NP_116570, NP_116571, NP_116572, NR_134541, Q9NP71, X…
ENSG00000009954	4022.85902245495	0.069657291362995	0.0984870474641917	0.707273627918649	0.479396450891497	0.674310468977652	BAZ1B	9031	bromodomain adjacent to zinc finger domain 1B	WBSCR10, WBSCR9, WSTF, BAZ1B	NM_023005, NM_032408, NP_115784, XM_017012773, XP_016868262, XR_001744892	AAC97879, AAD04720, AAD08675, AAH65029, AAI36521, AAP22332, AB032253, AF072810, AF084479, AK123274, BAA89210, BC041561, BC050599, BC065029, BC080544, BC136520, BU632531, DA739467, EAW69679, EAW69680, EAW69681, NM_023005, NM_032408, NP_115784, Q9UIG0, XM_017012773, XP_016868262, XR_001744892
ENSG00000010017	1721.18951215381	-0.30743472909849	0.115170490219587	-2.66938803952581	0.00759896027293782	0.0338651708905111	RANBP9	10048	RAN binding protein 9	BPM-L, BPM90, RANBPM, RanBP7, RANBP9	NM_005493, NP_005484, XM_006714945, XM_011514205, XM_017010149, XP_006715008, XP_011512507, XP_016865638	AAC17111, AAH19886, AAH52781, AAH63849, AAK15469, AB008515, AB055311, AF064606, AF306510, AK313334, BAA23216, BAB62525, BAG36138, BC019886, BC052781, BC053374, BC063849, EAW55341, EAW55342, EAW55343, EAW55344, EAW55345, KU921435, NM_005493, NP_005484, Q96S59, XM_006714945, XM_011514205, XM_017010149, XP_006715008, XP_011512507, XP_016865638
ENSG00000010030	289.136676659864	1.85426707958928	0.222871612578648	8.31988900755556	8.80457227015372e-17	6.64880245848602e-15	ETV7	51513	ETS variant 7	TEL-2, TEL2, TELB, ETV7	NM_001207035, NM_001207036, NM_001207037, NM_001207038, NM_001207039, NM_001207040, NM_001207041, NM_016135, NP_001193964, NP_001193965, NP_001193966, NP_001193967, NP_001193968, NP_001193969, NP_001193970, NP_057219, XM_011514659, XP_011512961	AAD33989, AAD43250, AAD43251, AAD43252, AAF25007, AAF28350, AAF44742, AAF44743, AAH35853, AF116508, AF116509, AF116510, AF147782, AF175387, AF218235, AF218365, AF218366, AJ276205, AK026144, AK122796, AK223424, AK301011, AK303829, BAD97144, BAG53734, BAG62628, BAG64776, BC035853, CAC17012, CCW44093, EAX03885, EAX03886, EAX03887, EAX03888, EAX03889, EAX03890, NM_001207035, NM_001207036, NM_00120703…
ENSG00000010072	162.101287360559	0.21278250689793	0.171240913662729	1.24259151826894	0.214018397007171	0.404662434525541	SPRTN	83932	SprT-like N-terminal domain	C1orf124, DVC1, PRO4323, spartan, SPRTN	NM_001010984, NM_001261462, NM_032018, NP_001010984, NP_001248391, NP_114407, XM_006711818, XM_011544289, XP_006711881, XP_011542591	AAH15740, AAH68478, AAQ88974, AK027317, AK027613, AL512744, AY358611, BAB55037, BAB55232, BC015740, BC068478, BM480135, BU630543, CAC21670, CCQ43030, CCQ43757, EAW69956, EAW69957, EAW69958, NM_001010984, NM_001261462, NM_032018, NP_001010984, NP_001248391, NP_114407, Q9H040, XM_006711818, XM_011544289, XP_006711881, XP_011542591
ENSG00000010165	576.417535541897	0.363631748187994	0.188612616801538	1.92792907682636	0.0538639484724507	0.152318175500119	METTL13	51603	methyltransferase like 13	5630401D24Rik, CGI-01, KIAA0859, feat, METTL13	NM_001007239, NM_014955, NM_015935, NP_001007240, NP_055770, NP_057019, XM_017001458, XM_017001459, XM_024447587, XP_016856947, XP_016856948, XP_024303355	AAD27711, AAH06814, AAH29083, AB020666, AB242174, AB242175, AF132936, AK001172, AK027552, AK027621, AK027886, AK074552, AK094818, AK124482, AK129561, AK223493, AK291740, AK304471, AL049669, BAA74882, BAB55240, BAC11055, BAD97213, BAF84429, BAG50862, BAG51342, BAG51390, BAG65285, BAH58098, BAH58099, BC006814, BC029083, BI091265, BM833930, BX094025, CAB41243, CDI30188, EAW90911, EAW90912, EAW90913,…
ENSG00000010219	47.3165961570523	2.84362750629416	0.845928052888766	3.36154770678598	0.000775069663151918	0.00526525201155228	DYRK4	8798	dual specificity tyrosine phosphorylation regulated kinase 4	DYRK4	NM_001282285, NM_001282286, NM_003845, NP_001269214, NP_001269215, NP_003836, NR_104115	AA524246, AAF91393, AAH31244, ADC33153, ADC33154, ADC33155, ADC33156, ADC33157, AF263541, AK292322, AK298979, AK303744, AK308260, AK308702, AK311576, AL561586, BAF85011, BAG61073, BAG64716, BC031244, CAA70488, DB082653, EAW88841, EAW88842, GU139739, GU139740, GU139741, GU139742, GU139743, GU139744, GU139745, GU139746, HY337672, NM_001282285, NM_001282286, NM_003845, NP_001269214, NP_001269215, NP…
ENSG00000010244	1560.79320586016	0.157394323086367	0.119584107381138	1.3161809418765	0.188113318764366	0.371012152006183	ZNF207	7756	zinc finger protein 207	BuGZ, hBuGZ, ZNF207	NM_001032293, NM_001098507, NM_003457, NP_001027464, NP_001091977, NP_003448, XM_017025019, XP_016880508, XR_001752611, XR_001752612, XR_001752613, XR_001752614, XR_001752615, XR_001752616, XR_002958059, XR_002958060, XR_002958061, XR_002958062, XR_002958063, XR_934542, XR_934543	AAC78561, AAH02372, AAH08023, AAP36029, AB209215, AF046001, AI308956, AK026215, AK226172, AK291801, AK298950, AK309979, AL834501, BAD92452, BAF84490, BAG61049, BC000962, BC002372, BC008023, BT007365, CAD39159, CN276833, EAW80231, EAW80232, EAW80233, EAW80234, EAW80235, EAW80236, EAW80237, NM_001032293, NM_001098507, NM_003457, NP_001027464, NP_001091977, NP_003448, O43670, XM_017025019, XP_016880…
ENSG00000010256	3363.63659678127	-0.0367237415481121	0.110424405945316	-0.332569065993421	0.739459597141802	0.8659390604666	UQCRC1	7384	ubiquinol-cytochrome c reductase core protein 1	D3S3191, QCR1, UQCR1, UQCRC1	NM_003365, NP_003356, XR_002959579	AA284910, AAA20046, AAH09586, AK129903, AK300694, AK302840, AK313090, BAA05495, BAG35915, BAG62377, BAG64031, BC009586, D26485, EAW64898, L16842, NM_003365, NP_003356, P31930, XR_002959579
ENSG00000010278	12138.8933301423	-0.405665089966486	0.134752885233518	-3.01043713656666	0.00260871942530578	0.0143159729853272	CD9	928	CD9 molecule	BTCC-1, DRAP-27, MIC3, MRP-1, TSPAN-29, TSPAN29, CD9	NM_001330312, NM_001769, NP_001317241, NP_001760, XM_005253814, XP_005253871	AAA51954, AAA51955, AAA51956, AAA51957, AAA51958, AAA51959, AAA59982, AAA80320, AAC60586, AAH11988, AAQ87878, AAS00483, AAX78197, AB079244, AI003581, AK296332, AK296894, AK298431, AK308700, AK309527, AK311020, AK315219, AL523128, AY423720, AY966455, BAE71132, BAG59021, BAG59453, BAG60652, BC011988, BG291377, BM763066, CAA42708, CCF77003, EAW88812, EAW88813, L34068, M38690, NM_001330312, NM_001769…
ENSG00000010282	0.100000644383554	-1.13903988412605	4.18830429487303	-0.271957289617272	0.785654859910394	NA	HHATL	57467	hedgehog acyltransferase like	C3orf3, GUP1, MBOAT3, MSTP002, OACT3, HHATL	NM_020707, NP_065758, NR_027753, XM_006713274, XM_006713275, XM_011533969, XM_011533970, XM_017006935, XM_017006936, XM_017006937, XM_017006938, XP_006713337, XP_006713338, XP_011532271, XP_011532272, XP_016862424, XP_016862425, XP_016862426, XP_016862427, XR_001740219, XR_001740220, XR_001740221, XR_002959565, XR_940482, XR_940483, XR_940484	AAH22529, AAQ13504, AB032999, AB042554, AF109356, BAA86487, BAB17758, BC022529, BI544867, BI596471, EAW64666, EAW64667, EAW64668, NM_020707, NP_065758, NR_027753, Q9HCP6, XM_006713274, XM_006713275, XM_011533969, XM_011533970, XM_017006935, XM_017006936, XM_017006937, XM_017006938, XP_006713337, XP_006713338, XP_011532271, XP_011532272, XP_016862424, XP_016862425, XP_016862426, XP_016862427, XR_0…
ENSG00000010292	2950.9211955473	-0.266690067183516	0.0694897791154666	-3.8378315570751	0.000124125576709321	0.00111849320916181	NCAPD2	9918	non-SMC condensin I complex subunit D2	CAP-D2, CNAP1, hCAP-D2, NCAPD2	NM_014865, NP_055680	AAH16913, AAH28182, AK022511, AK125155, AK128354, AK303310, AL548223, BAA09930, BAC86066, BAG51082, BAG54665, BAG64379, BC016913, BC028182, CN307514, D63880, DQ573571, EAW88788, EAW88789, EAW88790, NM_014865, NP_055680, Q15021
ENSG00000010295	353.764235298236	0.0150462012098651	0.191299015906661	0.0786527893965044	0.93730879768962	0.965645989928519	IFFO1	25900	intermediate filament family orphan 1	HOM-TES-103, IFFO, IFFO1	NM_001039670, NM_001193457, NM_001193459, NM_001330324, NM_001330325, NM_015438, NM_080730, NM_080731, NP_001034759, NP_001180386, NP_001317253, NP_001317254, NP_542768, NR_036467, XM_006718975, XM_006718976, XM_006718981, XM_011520947, XM_011520948, XM_011520949, XM_011520952, XM_017019169, XM_017019170, XM_017019172, XM_017019173, XP_006719038, XP_006719039, XP_006719044, XP_011519249, XP_01151…	AA251428, AAH02857, AAH04384, AAH63004, AAH71170, AAI03818, AAI03819, AAI10388, AAI13849, AAI14455, AF124432, AI423929, AI969315, AK000710, AK095106, AK298905, AL080214, AL548672, AW075280, BAA91335, BAG52986, BAG61013, BC001790, BC002857, BC004384, BC010431, BC023664, BC063004, BC071170, BC103817, BC103818, BC103819, BC110387, BC113848, BC114454, BE410988, BM147696, BM922290, BX327856, BX648701,…
ENSG00000010310	1.76490970128511	0.353429889756905	1.73963646645919	0.203163072613824	0.839007574686265	NA	GIPR	2696	gastric inhibitory polypeptide receptor	PGQTL2, GIPR	NM_000164, NM_001308418, NP_000155, NP_001295347, XM_011526709, XM_011526710, XM_011526711, XM_011526713, XM_011526714, XM_011526715, XM_011526716, XM_017026584, XM_017026585, XM_017026586, XM_017026587, XP_011525011, XP_011525012, XP_011525013, XP_011525015, XP_011525016, XP_011525017, XP_011525018, XP_016882073, XP_016882074, XP_016882075, XP_016882076, XR_001753655, XR_935791	AAA84418, AAB35419, AAC97984, AAD22674, AAH93723, AAH95494, AAI01674, AAI43301, BAA08503, BC093723, BC095494, BC101673, BC143300, BC143302, BM129443, BU784011, EAW57371, EAW57372, NM_000164, NM_001308418, NP_000155, NP_001295347, P48546, S79852, U39231, XM_011526709, XM_011526710, XM_011526711, XM_011526713, XM_011526714, XM_011526715, XM_011526716, XM_017026584, XM_017026585, XM_017026586, XM_01…
ENSG00000010318	37.150846971586	-0.0351685622238575	0.318396098871712	-0.110455380416038	0.912048234546633	0.951848568844656	PHF7	51533	PHD finger protein 7	HSPC045, HSPC226, NYD-SP6, PHF7	NM_001278221, NM_001321126, NM_001321127, NM_016483, NM_173341, NP_001265150, NP_001308055, NP_001308056, NP_057567, XM_011533826, XM_024453589, XP_011532128, XP_024309357	AAF36146, AAH22002, AAK27308, AEE61171, AF151060, AK223531, AK292221, AL137671, AY014283, BAD97251, BAF84910, BC022002, BG704704, BG722530, BG723964, BQ669125, BU853281, CAB70867, CBH19411, EAW65222, EAW65223, EAW65224, HM005574, NM_001278221, NM_001321126, NM_001321127, NM_016483, NM_173341, NP_001265150, NP_001308055, NP_001308056, NP_057567, Q9BWX1, XM_011533826, XM_024453589, XP_011532128, XP…
ENSG00000010319	1.0028087157332	-1.87847394898981	1.64927996911487	-1.13896608469571	0.254717300224643	NA	SEMA3G	56920	semaphorin 3G	sem2, SEMA3G	NM_020163, NP_064548, XM_024453642, XP_024309410	AAH98104, AAH98137, AAH99724, AB029496, AK024425, BAA98132, BAB15715, BC098104, BC098137, BC099724, BQ017460, CAY55992, CN428810, EAW65225, NM_020163, NP_064548, Q9NS98, XM_024453642, XP_024309410
ENSG00000010322	821.942818627489	-0.0581361174211082	0.125500078289838	-0.463235706410039	0.643195424915001	0.801585373502663	NISCH	11188	nischarin	I-1, IR1, IRAS, hIRAS, NISCH	NM_001276293, NM_001276294, NM_007184, NP_001263222, NP_001263223, NP_009115, XM_005264839, XM_006712955, XM_017005643, XP_005264896, XP_006713018, XP_016861132, XR_001739989	AAC33104, AAC33321, AAH38102, AAH54494, AAH56900, AB023192, AF058290, AF082516, AI889216, AK001505, AK027331, AK027428, AK075000, AK097732, AK291398, AK297657, AK302441, AK315001, AL117432, AL137405, AL703940, BAA76819, BAF84087, BAG51306, BAG51321, BAG60023, BAG63739, BC038102, BC050552, BC054494, BC056900, BU177208, CAB55920, DB496030, EAW65228, EAW65229, EAW65230, EAW65231, NM_001276293, NM_00…
ENSG00000010327	0.522876679623808	-1.34996369692436	2.8271536532052	-0.477499231565953	0.633006667907002	NA	STAB1	23166	stabilin 1	CLEVER-1, FEEL-1, FELE-1, FEX1, SCARH2, STAB-1, STAB1	NM_015136, NP_055951, XM_005264973, XM_005264974, XM_006713065, XM_017005998, XM_017005999, XM_017006000, XM_017006001, XM_017006002, XM_017006003, XM_017006004, XP_005265030, XP_005265031, XP_006713128, XP_016861487, XP_016861488, XP_016861489, XP_016861490, XP_016861491, XP_016861492, XP_016861493, XR_001740064	AB052956, AB052957, ABG91068, AJ275213, AK091600, AK093774, AK097061, AK310105, BAA13377, BAC15606, BAC15607, BAG52762, BE242606, BI001474, CAB61827, D87433, DQ786774, EAW65232, EAW65233, EAW65234, HQ013242, NM_015136, NP_055951, Q9NY15, XM_005264973, XM_005264974, XM_006713065, XM_017005998, XM_017005999, XM_017006000, XM_017006001, XM_017006002, XM_017006003, XM_017006004, XP_005265030, XP_0052…
ENSG00000010361	173.830461999667	0.0280868916737884	0.207663349682111	0.135252039980976	0.892412603102799	0.942884111904415	FUZ	80199	fuzzy planar cell polarity protein	CPLANE3, FY, NTD, FUZ	NM_001171937, NM_001352262, NM_025129, NP_001165408, NP_001339191, NP_079405, NR_033269, XM_006723399, XM_011527340, XM_011527341, XM_011527342, XM_011527343, XM_011527345, XM_011527346, XM_011527347, XM_017027319, XM_017027320, XM_017027321, XM_017027322, XM_017027323, XM_024451729, XM_024451730, XP_006723462, XP_011525642, XP_011525643, XP_011525644, XP_011525645, XP_011525647, XP_011525648, XP…	AAH04445, AAH10092, AAH16793, AK026341, AK057964, AK295072, AK315445, BAB15454, BAG37833, BAG58119, BC004445, BC010092, BC016793, BU073247, BU685207, CB152506, EAW52538, EAW52539, EAW52540, EAW52541, EAW52542, EAW52543, NM_001171937, NM_001352262, NM_025129, NP_001165408, NP_001339191, NP_079405, NR_033269, Q9BT04, XM_006723399, XM_011527340, XM_011527341, XM_011527342, XM_011527343, XM_011527345…
ENSG00000010539	236.560416569496	0.368396808395945	0.123831334185915	2.97498860702616	0.00292999429520195	0.015707883179286	ZNF200	7752	zinc finger protein 200	ZNF200	NM_001145446, NM_001145447, NM_001145448, NM_003454, NM_198087, NM_198088, NP_001138918, NP_001138919, NP_001138920, NP_003445, NP_932353, NP_932354, XM_005255556, XM_006720941, XM_017023648, XP_005255613, XP_006721004, XP_016879137	AA338573, AAC70008, AAH12909, AAH25293, AAH32575, AAH54005, AB209219, AF060866, AK056010, AK315036, BAD92456, BAG51603, BC012909, BC025293, BC032575, BC054005, BI459882, BI822625, BU177850, CAA05905, CAA74795, CD697565, DA757518, DB031650, EAW85384, EAW85385, EAW85386, EAW85387, EAW85388, EAW85389, NM_001145446, NM_001145447, NM_001145448, NM_003454, NM_198087, NM_198088, NP_001138918, NP_0011389…
ENSG00000010610	1.18376512974101	-1.67401197678018	2.42573835386696	-0.690104097217071	0.490128726778775	NA	CD4	920	CD4 molecule	CD4mut, CD4	NM_000616, NM_001195014, NM_001195015, NM_001195016, NM_001195017, NP_000607, NP_001181943, NP_001181944, NP_001181945, NP_001181946, NR_036545, XM_017020228, XP_016875717	AAA16069, AAA35572, AAB02789, AAB35273, AAB51309, AAH25782, AAV38594, AAV38614, AAY22175, AK300052, AK303968, AK308344, AK310652, AK310677, AK310687, AK310750, AK311495, AK312828, AK315898, AK316461, AK316462, BAF98789, BAG35684, BAG61861, BAG64892, BAH14832, BAH14833, BC025782, BT019791, BT019811, BX378810, CA305950, CAA60883, DA384217, DA463597, DA619688, DA639898, DB123455, EAW88738, EAW88739,…
ENSG00000010626	29.6552100596079	1.81124104208038	0.84117227379444	2.1532343593662	0.0313002646054657	0.101494983411137	LRRC23	10233	leucine rich repeat containing 23	LRPB7, LRRC23	NM_001135217, NM_006992, NM_201650, NP_001128689, NP_008923, NP_964013	AAB51319, AAC51638, AAH29858, AAV97885, AI524335, AK223535, AK292291, AK292367, AY834277, BAD97255, BAF84980, BAF85056, BC011980, BC014450, BC029858, BM714841, BM822373, CA444672, CB140563, DB027456, EAW88712, EAW88713, EAW88714, EAW88715, EAW88716, NM_001135217, NM_006992, NM_201650, NP_001128689, NP_008923, NP_964013, Q53EV4, U72508, U72509, U72510
ENSG00000010671	101.174393848139	0.0210988330800241	0.125633996383714	0.167938883481694	0.866631359928347	0.930295572360591	BTK	695	Bruton tyrosine kinase	AGMX1, AT, ATK, BPK, IMD1, PSCTK1, XLA, BTK	NM_000061, NM_001287344, NM_001287345, NP_000052, NP_001274273, NP_001274274	AAA61479, AAB60639, AAB64205, AAF37332, AAF37333, AAF37334, AAF37335, AAF37336, AAF37337, AAF37338, AAF37339, AAF37340, AAF37341, AAF61477, AAI09080, AAI09081, AAZ38824, AF153364, AF153755, AF153756, AF153757, AF153758, AF153759, AF153760, AF153761, AF153762, AF153763, AF153764, AGW32074, AJ888376, AJ888377, AJ888378, AJ888379, AJ888380, AJ888381, AK057105, AK225577, AK309851, AK314382, AM051275,…
ENSG00000010704	573.827000337758	-0.0655462049568104	0.102143983540286	-0.641704020980922	0.521065377948375	0.7112471896767	HFE	3077	homeostatic iron regulator	HFE1, HH, HLA-H, MVCD7, TFQTL2, HFE	NM_000410, NM_001300749, NM_139002, NM_139003, NM_139004, NM_139005, NM_139006, NM_139007, NM_139008, NM_139009, NM_139010, NM_139011, NP_000401, NP_001287678, NP_620572, NP_620573, NP_620575, NP_620576, NP_620577, NP_620578, NP_620579, NP_620580, XM_011514543, XP_011512845, XR_241893	AAB82083, AAC51823, AAC62646, AAC62647, AAC62648, AAD00449, AAD52104, AAF01222, AAG29342, AAG29571, AAG29572, AAG29575, AAG29577, AAH74721, AAI17202, AAI17204, AAK16502, AAM82608, AAM91950, AAO47091, ACB21042, AEB15974, AEO50365, AEO50366, AEO50367, AEO50368, AEO50369, AEO50370, AEO50371, AEO50372, AEX30801, AEX30802, AEX30803, AEX30804, AEX30805, AEX30806, AEX30807, AEX30808, AEX30809, AEX38002,…
ENSG00000010803	449.184584463132	-0.55833685071767	0.13706116221036	-4.07363283452056	4.6285432183049e-05	0.000479972522949579	SCMH1	22955	Scm polycomb group protein homolog 1	Scml3, SCMH1	NM_001031694, NM_001172218, NM_001172219, NM_001172220, NM_001172221, NM_001172222, NM_001350667, NM_001350668, NM_012236, NP_001026864, NP_001165689, NP_001165690, NP_001165691, NP_001165692, NP_001165693, NP_001337596, NP_001337597, NP_036368, NR_135092, XM_006710462, XM_006710464, XM_011541032, XM_011541033, XM_011541034, XM_011541035, XM_011541036, XM_011541039, XM_011541040, XM_011541043, XM…	AA912153, AAF01150, AAF01151, AAH09752, AAH21252, AF149045, AF149046, AK023124, AK299383, AK301497, BAG51159, BAG61370, BAG63008, BC009752, BC021252, BG024566, BX420965, BX640721, CAE45840, CAG33442, CR457161, EAX07181, EAX07182, EAX07183, EAX07184, EAX07185, NM_001031694, NM_001172218, NM_001172219, NM_001172220, NM_001172221, NM_001172222, NM_001350667, NM_001350668, NM_012236, NP_001026864, NP…
ENSG00000010810	2096.02334766081	-0.026290751109221	0.0854958691378217	-0.307509022065611	0.758455956884652	0.876723584605296	FYN	2534	FYN proto-oncogene, Src family tyrosine kinase	SLK, SYN, p59-FYN, FYN	NM_001242779, NM_002037, NM_153047, NM_153048, NP_002028, NP_694592, NP_694593, XM_005266890, XM_005266892, XM_017010650, XM_017010651, XM_017010652, XM_017010653, XM_017010654, XM_017010655, XP_005266947, XP_005266949, XP_016866139, XP_016866140, XP_016866141, XP_016866142, XP_016866143, XP_016866144	AAA36615, AAA52491, AAA52492, AAB33113, AAC08285, AAH32496, AB451293, AB451426, AI187118, AK056699, AY429536, BAG51788, BAG70107, BAG70240, BC032496, BI552534, BP391373, CX781584, CX872011, DA570412, DA815564, DA922886, DA931034, EAW48278, EAW48279, EAW48280, EAW48281, EAW48282, EAW48283, EAW48284, M14333, M14676, NM_001242779, NM_002037, NM_153047, NM_153048, NP_002028, NP_694592, NP_694593, P06…
ENSG00000010818	1721.96974074398	0.425598051251704	0.126231798626359	3.37155974867676	0.000747438240050184	0.00510555898822292	HIVEP2	3097	human immunodeficiency virus type I enhancer binding protein 2	HIV-EP2, MBP-2, MIBP1, MRD43, SHN2, ZAS2, ZNF40B, HIVEP2	NM_006734, NP_006725, XM_017010805, XM_024446416, XM_024446417, XM_024446418, XM_024446419, XP_016866294, XP_024302184, XP_024302185, XP_024302186, XP_024302187	AA041301, AA465317, AAA36202, AAB88218, AAF81365, ABB16331, AK226163, AK296531, AW197846, BAG59161, BC032679, CAA46596, CR936782, DA216380, DQ231041, EAW47873, M61744, NM_006734, NP_006725, P31629, X65644, XM_017010805, XM_024446416, XM_024446417, XM_024446418, XM_024446419, XP_016866294, XP_024302184, XP_024302185, XP_024302186, XP_024302187
ENSG00000010932	0.0213789099675416	-0.208784956098811	4.19228249234722	-0.0498022154947661	0.960280001166386	NA	FMO1	2326	flavin containing monooxygenase 1	FMO1	NM_001282692, NM_001282693, NM_001282694, NM_002021, NP_001269621, NP_001269622, NP_001269623, NP_002012, XM_005245037, XM_005245038, XM_006711241, XM_006711242, XP_005245094, XP_005245095, XP_006711304, XP_006711305	AAA52457, AAH47129, AAW56076, AK097039, AK290113, AK296198, AK315100, BAF82802, BAG37562, BAH12280, BC047129, BE465459, CCQ43165, DA537896, DA750161, EAW90892, EAW90893, EAW90894, EAW90895, M64082, NM_001282692, NM_001282693, NM_001282694, NM_002021, NP_001269621, NP_001269622, NP_001269623, NP_002012, Q01740, XM_005245037, XM_005245038, XM_006711241, XM_006711242, XP_005245094, XP_005245095, XP_…
ENSG00000011007	1910.87029439564	0.157400866349282	0.0767446205743303	2.05096937311499	0.0402699294125356	0.12270832100153	ELOA	6924	elongin A	SIII, SIII p110, TCEB3, TCEB3A, ELOA	NM_003198, NP_003189	AAA75492, AAH02883, AAO15305, AF070554, AF116729, AK096079, AK310229, AK313079, AW451236, BAG35905, BC002883, BC019949, BC020448, DB461774, EAW95070, EAW95071, L47345, NM_003198, NP_003189, Q14241
ENSG00000011009	410.928520687042	0.274040378989814	0.210034132894477	1.30474211602309	0.191980675246585	0.376348165569392	LYPLA2	11313	lysophospholipase II	APT-2, APT2, DJ886K2.4, LYPLA2	NM_007260, NP_009191, XM_005245728, XM_017000165, XM_024452796, XM_024452797, XP_005245785, XP_016855654, XP_024308564, XP_024308565	AAC72844, AAH17034, AAH17193, AAP97210, AEE60916, AF090423, AF098668, AK024724, BC017034, BC017193, EAW95077, EAW95078, EAW95079, EAW95080, EAW95081, EAW95082, HM005316, NM_007260, NP_009191, O95372, XM_005245728, XM_017000165, XM_024452796, XM_024452797, XP_005245785, XP_016855654, XP_024308564, XP_024308565
ENSG00000011021	331.374018903196	0.300004816996928	0.0981715369844791	3.05592462145478	0.00224367654770042	0.0126453363670533	CLCN6	1185	chloride voltage-gated channel 6	CLC-6, CLCN6	NM_001256959, NM_001286, NM_021735, NM_021736, NM_021737, NP_001243888, NP_001277, NR_046428	AAB69287, AAI17421, AAI17425, AAN40862, AK289999, AK294764, AK307098, BAA05836, BAF82688, BAG57898, BC050457, BC117420, BC117424, BC143844, CAA58292, CAA65255, CAA67835, CAA67836, CAA67837, CAA67838, D28475, DA229615, DA935587, EAW71710, EAW71711, EAW71712, EAW71713, EAW71714, EAW71715, EAW71716, NM_001256959, NM_001286, NM_021735, NM_021736, NM_021737, NP_001243888, NP_001277, NR_046428, P51797,…
ENSG00000011028	12727.7967275267	-0.912522042747458	0.155055694850642	-5.88512433307561	3.9775486329136e-09	1.13332514172531e-07	MRC2	9902	mannose receptor C type 2	CD280, CLEC13E, ENDO180, UPARAP, MRC2	NM_006039, NP_006030, XM_011525543, XP_011523845, XR_934628	AAC51365, AAD30280, AAF14192, AAI46648, AAI50213, AAI53885, AB014609, AF107292, AF134838, AI458446, AK093230, AY429551, BAA31684, BAG52674, BC032763, BC146647, BC150212, BC153884, BX111813, EAW94341, EAW94342, NM_006039, NP_006030, Q9UBG0, U58856, XM_011525543, XP_011523845, XR_934628
ENSG00000011052	1125.24745774451	-0.354728303194073	0.0796000256867905	-4.45638428045055	8.33535613368925e-06	0.000107209925443658	NME1-NME2	654364	NME1-NME2 readthrough	NM23-LV, NMELV, NME1-NME2	NM_001018136, NP_001018146, NR_037149	AAI07895, AAI33030, AAI33032, AAZ82097, AK313448, BAG36237, BC107894, BC133029, BC133031, BG388883, BI603164, DQ109675, EAW94563, EAW94565, EAW94566, NM_001018136, NP_001018146, NR_037149
ENSG00000011083	0.229047256775352	-1.19197627326684	4.18484938164969	-0.284831343869526	0.775773357494021	NA	SLC6A7	6534	solute carrier family 6 member 7	PROT, SLC6A7	NM_014228, NP_055043, XM_017009767, XM_017009768, XM_017009769, XM_017009770, XM_024446190, XP_016865256, XP_016865257, XP_016865258, XP_016865259, XP_024301958, XR_001742210, XR_001742211, XR_001742212	AAB47007, AAH69631, AAH93785, AAI13426, AK096607, AK308895, AK312309, BAG35234, BC069631, BC093785, BC113425, BM682856, DC321993, EAW61743, EAW61744, NM_014228, NP_055043, Q99884, S80071, XM_017009767, XM_017009768, XM_017009769, XM_017009770, XM_024446190, XP_016865256, XP_016865257, XP_016865258, XP_016865259, XP_024301958, XR_001742210, XR_001742211, XR_001742212
ENSG00000011105	195.403128962497	0.16684284223679	0.182791867323957	0.912747622087031	0.361375291448567	0.569527619204714	TSPAN9	10867	tetraspanin 9	NET-5, NET5, PP1057, TSPAN9	NM_001168320, NM_006675, NP_001161792, NP_006666, XM_011520912, XM_011520913, XP_011519214, XP_011519215, XR_001748559	AAC35859, AAG17210, AAH71881, AAT01541, AF089749, AF217967, AK027366, AK223179, AW025505, AY523992, BAD96899, BAG51307, BC034280, BC071881, CAG46906, CR542109, EAW88867, EAW88868, EAW88869, NM_001168320, NM_006675, NP_001161792, NP_006666, O75954, XM_011520912, XM_011520913, XP_011519214, XP_011519215, XR_001748559
ENSG00000011114	1385.32361468038	-0.615312974619653	0.141597956943069	-4.34549331009801	1.38963007346049e-05	0.000167860221533122	BTBD7	55727	BTB domain containing 7	FUP1, BTBD7	NM_001002860, NM_001289133, NM_018167, NP_001002860, NP_001276062, NP_060637, XM_011536939, XM_017021438, XP_011535241, XP_016876927	AAH47071, AAI41851, AB040958, AI452701, AK001510, AK021953, AK074354, AK091287, AK291422, AK303355, AL049394, BAA91730, BAA96049, BAB13946, BAF84111, BAG64416, BC047071, BC141850, BX248762, BX538231, CAD66569, CAD98074, CAH10736, EAW81525, EAW81526, EAW81527, EAW81528, EAW81529, NM_001002860, NM_001289133, NM_018167, NP_001002860, NP_001276062, NP_060637, Q9P203, XM_011536939, XM_017021438, XP_01…
ENSG00000011132	183.67039196182	0.00291487643881758	0.296391508391195	0.00983454773937165	0.992153292683218	0.995144628392905	APBA3	9546	amyloid beta precursor protein binding family A member 3	MGC:15815, X11L2, mint3, APBA3	NM_004886, NP_004877, XM_006722950, XM_006722951, XP_006723013, XP_006723014	AAC17979, AAC72275, AAH86306, AB021638, AB209603, AF029110, BAA74430, BAA83094, BAA83517, BAD92840, BC008338, BC086306, BG938716, BI910038, BM977984, BQ707748, EAW69290, EAW69291, NM_004886, NP_004877, O96018, XM_006722950, XM_006722951, XP_006723013, XP_006723014
ENSG00000011143	108.113962001951	-0.348233486450683	0.193793679629374	-1.79692901810148	0.0723468891795883	0.189673665369873	MKS1	54903	Meckel syndrome, type 1	BBS13, JBTS28, MES, MKS, POC12, MKS1	NM_001165927, NM_001321268, NM_001321269, NM_001330397, NM_017777, NP_001159399, NP_001308197, NP_001308198, NP_001317326, NP_060247, XM_005257485, XM_006721965, XM_011524957, XM_011524958, XM_011524959, XM_011524960, XM_017024804, XM_017024805, XP_005257542, XP_006722028, XP_011523259, XP_011523260, XP_011523261, XP_011523262, XP_016880293, XP_016880294, XR_002958042	AAH10061, AAZ94714, AI208274, AK000352, AK301020, AK310815, ALQ34119, ALQ34120, ALQ34121, BAA91105, BAG62637, BC010061, BE327525, CAG33510, CR457229, DQ185029, EAW94476, EAW94477, EAW94478, KU178661, KU178662, KU178663, NM_001165927, NM_001321268, NM_001321269, NM_001330397, NM_017777, NP_001159399, NP_001308197, NP_001308198, NP_001317326, NP_060247, Q9NXB0, XM_005257485, XM_006721965, XM_011524…
ENSG00000011198	813.648947223302	-0.252703714939896	0.107997079854467	-2.33991247985991	0.0192882592940792	0.0708079879662454	ABHD5	51099	abhydrolase domain containing 5	CDS, CGI58, IECN2, NCIE2, ABHD5	NM_001355186, NM_016006, NP_001342115, NP_057090, XM_011533779, XM_011533780, XP_011532081, XP_011532082, XR_940447	AAD34053, AAH21958, AEB53058, AEB53059, AEB53060, AEB53061, AF007132, AF151816, AIZ00504, AK313811, ALQ34083, ALQ34084, BAG36547, BC021958, BG721387, BU622105, CAD12731, EAW64699, KM659022, KU178625, KU178626, NM_001355186, NM_016006, NP_001342115, NP_057090, Q8WTS1, XM_011533779, XM_011533780, XP_011532081, XP_011532082, XR_940447
ENSG00000011201	11.4481461174016	-0.85822423936398	1.12525944558367	-0.76269010025401	0.4456482359748	0.645618646264519	ANOS1	3730	anosmin 1	ADMLX, HH1, HHA, KAL, KAL1, KALIG-1, KMS, WFDC19, ANOS1	NM_000216, NP_000207, XM_005274501, XP_005274558	AA678961, AAA59202, AAB20108, AAI37427, AAI37428, AH003768, AI582702, AKS36874, BC137426, BC137427, CAA42841, CAA57554, CD642906, CN417843, DA809233, DB214183, EAW98759, KP769542, M97252, NM_000216, NP_000207, P23352, X60299, XM_005274501, XP_005274558
ENSG00000011258	197.093258260978	0.163150713124251	0.165811827326776	0.983950998879711	0.325139606541919	0.533234789117299	MBTD1	54799	mbt domain containing 1	SA49P01, MBTD1	NM_017643, NP_060113, XM_005257467, XM_005257468, XM_011524922, XM_011524923, XM_011524924, XM_011524925, XM_011524926, XM_011524928, XM_011524929, XM_011524930, XM_011524931, XM_011524933, XM_011524934, XM_011524935, XM_011524936, XM_017024782, XP_005257524, XP_005257525, XP_011523224, XP_011523225, XP_011523226, XP_011523227, XP_011523228, XP_011523230, XP_011523231, XP_011523232, XP_011523233,…	AAH34364, AAI01737, AK000062, AK124061, AL133577, BAA90919, BAC85763, BC034364, BC101736, BQ022382, BU195532, CCQ43561, CN310792, EAW94560, EAW94561, EAW94562, NM_017643, NP_060113, Q05BQ5, XM_005257467, XM_005257468, XM_011524922, XM_011524923, XM_011524924, XM_011524925, XM_011524926, XM_011524928, XM_011524929, XM_011524930, XM_011524931, XM_011524933, XM_011524934, XM_011524935, XM_011524936,…
ENSG00000011260	410.963799097149	0.0704191669259033	0.114270039109193	0.61625223439902	0.537728058676039	0.724009480884201	UTP18	51096	UTP18, small subunit processome component	CGI-48, WDR50, UTP18	NM_016001, NP_057085, XM_006721930, XM_011524870, XP_006721993, XP_011523172	AAD34043, AAG01999, AAH25276, AF151806, AK026355, AK314399, AY007138, BAG37023, BC001535, BC025276, BG723023, BM548967, EAW94559, NM_016001, NP_057085, Q9Y5J1, XM_006721930, XM_011524870, XP_006721993, XP_011523172
ENSG00000011275	1625.33407150913	0.119830397456686	0.0831336779265728	1.44141821275519	0.149466567982246	0.318577313470731	RNF216	54476	ring finger protein 216	CAHH, TRIAD3, U7I1, UBCE7IP1, ZIN, RNF216	NM_019011, NM_207111, NM_207116, NP_996994, NP_996999, XM_005249785, XM_011515436, XM_017012363, XM_017012364, XM_024446805, XM_024446806, XM_024446807, XP_005249842, XP_011513738, XP_016867852, XP_016867853, XP_024302573, XP_024302574, XP_024302575	AAF36723, AAH00787, AAH63825, AAL38043, AAO60361, AAO60362, AAO60363, AAP47174, AAP47175, AAS07532, AF228527, AF513717, AF513718, AK000916, AK024787, AK092767, AK123635, AK292396, AK297231, AK297416, AK314332, AY062174, AY177396, AY177397, AY177398, BAA91422, BAF85085, BAG36978, BAG53927, BAG59714, BAG59849, BC000787, BC004947, BC040728, BC063825, BM793093, BM970811, BM997118, BQ018569, BX537406,…
ENSG00000011295	337.244464662017	0.0284603265959368	0.110532388363519	0.257484046235719	0.796805129495545	0.903701680545532	TTC19	54902	tetratricopeptide repeat domain 19	2010204O13Rik, MC3DN2, TTC19	NM_001271420, NM_017775, NP_001258349, NP_060245, XM_017024801, XM_017024802, XM_024450814, XP_016880290, XP_016880291, XP_024306582	AAH11698, AAH73796, AAI05129, AAI12108, AK000350, AK025958, AK055780, AK056878, AK094819, AK297783, AL832412, AW083291, BAA91103, BAB15296, BAG51574, BAG51820, BAG52935, BAG60127, BC011698, BC073796, BC105128, BC112107, CA417932, EAX04490, EAX04491, NM_001271420, NM_017775, NP_001258349, NP_060245, Q6DKK2, XM_017024801, XM_017024802, XM_024450814, XP_016880290, XP_016880291, XP_024306582
ENSG00000011304	3587.79529781124	0.254158748708083	0.120855644885493	2.10299443562517	0.0354662558997778	0.111536572271427	PTBP1	5725	polypyrimidine tract binding protein 1	HNRNP-I, HNRNPI, HNRPI, PTB, PTB-1, PTB-T, PTB2, PTB3, PTB4, pPTB, PTBP1	NM_002819, NM_031990, NM_031991, NM_175847, NP_002810, NP_114367, NP_114368, XM_005259597, XM_005259598, XP_005259654, XP_005259655, XR_244034, XR_244035	AAC99798, AAH02397, AAH04383, AAH13694, AAP35465, AB208910, BAD92147, BC002397, BC004383, BC013694, BC023219, BQ068293, BT006819, CAA43056, CAA43973, CAA46443, CAA46444, CAA47386, EAW61152, EAW61153, EAW61154, EAW61155, EAW61156, EAW61157, EAW61158, NM_002819, NM_031990, NM_031991, NM_175847, NP_002810, NP_114367, NP_114368, P26599, X60648, X62006, X65371, X65372, X66975, XM_005259597, XM_0052595…
ENSG00000011332	56.9584271211245	-0.74161666325322	0.283462186399372	-2.61628075572786	0.00888934316211022	0.0385413613886632	DPF1	8193	double PHD fingers 1	BAF45b, NEUD4, neuro-d4, DPF1	NM_001135155, NM_001135156, NM_001289978, NM_004647, NP_001128627, NP_001128628, NP_001276907, NP_004638, XM_005259289, XM_005259290, XM_005259292, XM_006723407, XM_006723408, XM_006723409, XM_006723410, XM_011527356, XM_011527357, XM_011527358, XM_024451731, XP_005259346, XP_005259347, XP_005259349, XP_006723470, XP_006723471, XP_006723472, XP_006723473, XP_011525658, XP_011525659, XP_011525660,…	AAC50685, AAH21191, AAI25153, AAI25154, ACU65923, AI857563, AI885717, AK094632, AK127198, AK297581, AK308563, AL529673, AL538568, BAG52900, BAG59970, BC021191, BC125152, BC125153, EAW56760, EAW56761, EAW56762, EAW56763, GQ358728, NM_001135155, NM_001135156, NM_001289978, NM_004647, NP_001128627, NP_001128628, NP_001276907, NP_004638, Q92782, U43843, XM_005259289, XM_005259290, XM_005259292, XM_00…
ENSG00000011347	11.4311969660895	1.98773031024197	1.02107370961141	1.94670599343748	0.051569992670421	0.147954257067311	SYT7	9066	synaptotagmin 7	IPCA-7, IPCA7, PCANAP7, SYT-VII, SYTVII, SYT7	NM_001252065, NM_001300773, NM_004200, NP_001238994, NP_001287702, NP_004191, XM_005274383, XM_005274384, XM_005274385, XM_005274387, XM_005274390, XM_006718736, XM_011545335, XM_011545336, XM_011545337, XM_011545338, XM_011545339, XM_011545340, XM_011545341, XM_011545342, XM_011545343, XP_005274440, XP_005274441, XP_005274442, XP_005274444, XP_005274447, XP_006718799, XP_011543637, XP_011543638,…	AAB92667, AAI25171, AF038535, AK294636, AL137559, BAG57815, BC042495, BC125170, BC125171, BE644642, BM675410, BM679451, BQ447018, CA868518, EAW73953, EAW73954, EAW73955, EAW73956, EAW73957, NM_001252065, NM_001300773, NM_004200, NP_001238994, NP_001287702, NP_004191, O43581, XM_005274383, XM_005274384, XM_005274385, XM_005274387, XM_005274390, XM_006718736, XM_011545335, XM_011545336, XM_01154533…
ENSG00000011376	845.59195507716	-0.0840065254637273	0.118269068737563	-0.71030005021969	0.477518088687681	0.672936838040785	LARS2	23395	leucyl-tRNA synthetase 2, mitochondrial	HLASA, LEURS, PRLTS4, mtLeuRS, LARS2	NM_015340, NP_056155, XM_005265006, XM_011533554, XM_017006042, XP_005265063, XP_011531856, XP_016861531	AAH25989, AK025465, AK026113, AK308146, BAA04877, BC025989, BI463427, CAC35916, D21851, EAW64740, NM_015340, NP_056155, Q15031, XM_005265006, XM_011533554, XM_017006042, XP_005265063, XP_011531856, XP_016861531
ENSG00000011405	1445.83132503191	-0.234593868872201	0.176871627478285	-1.3263510502893	0.184723444552482	0.366610649055591	PIK3C2A	5286	phosphatidylinositol-4-phosphate 3-kinase catalytic subunit type 2 alpha	CPK, PI3-K-C2(ALPHA), PI3-K-C2A, PI3K-C2-alpha, PI3K-C2alpha, PIK3C2A	NM_001321378, NM_001321380, NM_002645, NP_001308307, NP_001308309, NP_002636, XM_011520186, XM_017017924, XP_011518488, XP_016873413, XR_001747907	AAI13659, ABY87551, AGC09601, AK294416, AK299474, AK304262, AK309610, AK310248, AL049998, AL832699, BAG57666, BAG61438, BAG65126, BC031681, BC035982, BC040952, BC113658, BG548448, BX642731, BX648778, CAA73797, CAB69383, EAW68447, NM_001321378, NM_001321380, NM_002645, NP_001308307, NP_001308309, NP_002636, O00443, XM_011520186, XM_017017924, XP_011518488, XP_016873413, XR_001747907, Y13367
ENSG00000011422	1284.00950209148	0.463745932965832	0.215574432784536	2.15121026633682	0.0314596070806614	0.101904290409437	PLAUR	5329	plasminogen activator, urokinase receptor	CD87, U-PAR, UPAR, URKR, PLAUR	NM_001005376, NM_001005377, NM_001301037, NM_002659, NP_001005376, NP_001005377, NP_001287966, NP_002650, XM_005258990, XM_011527027, XM_011527028, XM_011527029, XM_011527030, XM_011527031, XM_017026872, XM_017026873, XP_005259047, XP_011525329, XP_011525330, XP_011525331, XP_011525332, XP_011525333, XP_016882361, XP_016882362	A18757, AA337688, AA643630, AAA17978, AAA17979, AAA59862, AAB60333, AAB60690, AAC32739, AAD14289, AAD17387, AAD17388, AAD17389, AAF71751, AAH02788, AAK31795, AAN86351, AAT52166, AAT52167, AAT52168, AF257789, AI801128, AI912302, AK290774, AY029180, BAF83463, BC002788, BY996586, CA495321, CAA01421, CAA35981, CAA52191, CAG33233, CAO02271, CD370232, CF126152, CR456952, EAW57215, EAW57216, EAW57217, E…
ENSG00000011426	9566.32896502186	-0.651540273904952	0.102365823709248	-6.36482226485604	1.95516004362709e-10	6.99594912122264e-09	ANLN	54443	anillin actin binding protein	FSGS8, Scraps, scra, ANLN	NM_001284301, NM_001284302, NM_018685, NP_001271230, NP_001271231, NP_061155, XM_006715746, XM_006715747, XM_017012354, XM_017012355, XM_017012356, XP_006715809, XP_006715810, XP_016867843, XP_016867844, XP_016867845	AAF75796, AAH34692, AAH70066, AF273437, AK001468, AK001472, AK023208, AK094574, AK291254, AK299803, BAA91710, BAA91711, BAB14463, BAF83943, BAG61678, BC034692, BC070066, BE885510, BQ434804, BU630923, CAI56788, CAL40337, CR936650, EAW94067, EAW94068, EAW94069, EAW94070, EAW94071, EAW94072, NM_001284301, NM_001284302, NM_018685, NP_001271230, NP_001271231, NP_061155, Q9NQW6, XM_006715746, XM_006715…
ENSG00000011451	229.511115369116	-0.208807746024157	0.980589526637381	-0.212941032258621	0.831372957142976	0.917000139077184	WIZ	58525	widely interspaced zinc finger motifs	ZNF803, WIZ	NM_001330395, NM_021241, NP_001317324, NP_067064, XM_005260004, XM_005260005, XM_005260006, XM_005260007, XM_005260008, XM_005260009, XM_005260010, XM_005260011, XM_006722828, XM_011528163, XM_024451629, XP_005260061, XP_005260062, XP_005260063, XP_005260064, XP_005260065, XP_005260066, XP_005260067, XP_005260068, XP_006722891, XP_011526465, XP_024307397	AAC97985, AAD19817, AAD19818, AAH02329, AAH07551, AAH62360, AAH98445, AAI36642, AAI44333, AK027615, AK091183, AK122890, AK131404, AL390184, BAB55234, BAD18551, BAG52301, BAG53783, BC002329, BC007551, BC014220, BC048293, BC062360, BC098445, BC136641, BC144332, CAB99102, CR977049, EAW84480, NM_001330395, NM_021241, NP_001317324, NP_067064, O95785, XM_005260004, XM_005260005, XM_005260006, XM_005260…
ENSG00000011454	2339.18620833099	0.125668687291394	0.0861745235267932	1.45830440538869	0.144756656485541	0.311777722603766	GPR21, RABGAP1	2844, 23637	G protein-coupled receptor 21, RAB GTPase activating protein 1	GPR21, GAPCENA, TBC1D11, RABGAP1	NM_005294, NP_005285, XM_005251933, XP_005251990, NM_012197, NP_036329, XM_011518440, XM_011518441, XM_011518442, XM_011518444, XM_017014567, XM_017014568, XM_017014569, XM_017014570, XM_024447474, XM_024447475, XM_024447476, XM_024447477, XP_011516742, XP_011516743, XP_011516744, XP_011516746, XP_016870056, XP_016870057, XP_016870058, XP_016870059, XP_024303242, XP_024303243, XP_024303244, XP_02…	AAC51303, AAH66885, AAH66886, AAH67532, AAH67533, AAH67534, AFF59479, AK299686, AK313539, BAG36316, BAG61593, BC066885, BC066886, BC067532, BC067533, BC067534, DA792401, DN989991, EAW87559, NM_005294, NP_005285, Q99679, XM_005251933, XP_005251990, AA948302, AAF28917, AAH20609, AAH54492, AB449897, AF088073, AF161357, AJ011679, AK022408, AK131449, AK294531, AL050195, BAD18594, BAH11800, BAH16640, B…
ENSG00000011465	37029.5609013783	-0.948101897104616	0.185237596997696	-5.118301643248	3.08299247350041e-07	5.90179694499479e-06	DCN	1634	decorin	CSCD, DSPG2, PG40, PGII, PGS2, SLRR1B, DCN	NM_001920, NM_133503, NM_133504, NM_133505, NM_133506, NM_133507, NP_001911, NP_598010, NP_598011, NP_598012, NP_598013, NP_598014, XM_005268693, XM_006719270, XM_017018917, XP_005268750, XP_006719333, XP_016874406	AAA52301, AAB60901, AAD44713, AAD44714, AAD44715, AAF61437, AAF61438, AAH05322, AAL92176, AAV38603, AF138300, AF138301, AF138302, AF138303, AF138304, AK291309, AL355731, AL517167, ALQ33475, ALQ33476, ALQ33477, ALQ33478, AW444736, BAF83998, BC005322, BG536640, BG538290, BM672011, BT019800, BX094949, BX571756, CAE11881, CAG28604, CAG46744, CD689331, CR407676, CR541946, DA424244, DA424310, DA663155,…
ENSG00000011478	222.098537244184	-0.667295211926175	0.189648528578522	-3.51858892303449	0.000433848391229849	0.00321507516414703	QPCTL	54814	glutaminyl-peptide cyclotransferase like	gQC, QPCTL	NM_001163377, NM_017659, NP_001156849, NP_060129, XM_011527048, XM_017026900, XP_011525350, XP_016882389, XR_001753711	AAH11553, AK000091, AK172764, AK222636, BAA90938, BAD18747, BAD96356, BC011553, BP216511, BU927708, EAW57375, EAW57376, NM_001163377, NM_017659, NP_001156849, NP_060129, Q9NXS2, XM_011527048, XM_017026900, XP_011525350, XP_016882389, XR_001753711
ENSG00000011485	879.489832386204	0.0989281442188032	0.139933875346944	0.706963513827701	0.479589152047388	0.674440713733197	PPP5C	5536	protein phosphatase 5 catalytic subunit	PP5, PPP5, PPT, PPP5C	NM_001204284, NM_006247, NP_001191213, NP_006238, XM_017026935, XP_016882424	AAB60384, AAD22669, AAH00750, AAH01831, AAH01970, AAP35939, AB209615, AK094241, AK223222, AK293402, AK293475, AK297095, AK312683, BAD92852, BAD96942, BAG35563, BAG56909, BAG59608, BAH11517, BC000750, BC001831, BC001970, BT007275, CAA61595, CAA63089, DA545760, EAW57415, EAW57416, EAW57417, NM_001204284, NM_006247, NP_001191213, NP_006238, P53041, U25174, X89416, X92121, XM_017026935, XP_016882424
ENSG00000011523	327.913367567349	-0.186933209622623	0.104968904694232	-1.78084367143915	0.074937992819874	0.194683780839981	CEP68	23177	centrosomal protein 68	KIAA0582, CEP68	NM_001319100, NM_001319101, NM_015147, NP_001306029, NP_001306030, NP_055962, NR_134966, XM_005264219, XM_017003633, XM_024452764, XP_005264276, XP_016859122, XP_024308532, XR_001738676, XR_001738677, XR_939674	AAF03518, AAH02982, AAH04873, AAH30534, AAY14962, AB011154, AK000856, AK093846, AK094069, AK098786, AK299373, AK301173, AK304110, BAA25508, BAG61363, BAG62760, BAG65012, BC002982, BC004873, BC030534, BX648774, CA398160, CAI46022, EAW99926, EAW99927, EAW99928, EAW99929, NM_001319100, NM_001319101, NM_015147, NP_001306029, NP_001306030, NP_055962, NR_134966, Q76N32, XM_005264219, XM_017003633, XM_0…
ENSG00000011566	767.191314952696	-0.00791045742063856	0.165902066391317	-0.0476814881978624	0.961970087598302	0.978291284421127	MAP4K3	8491	mitogen-activated protein kinase kinase kinase kinase 3	GLK, MAPKKKK3, MEKKK 3, MEKKK3, RAB8IPL1, MAP4K3	NM_001270425, NM_003618, NP_001257354, NP_003609, XM_024453183, XP_024308951, XR_939730	AAF19240, AAH71579, AAN75849, AAN75850, AAY14734, AK021553, AK291467, AK299889, AK314487, AK316144, BAF84156, BAG51037, BAG61735, BAH14515, BC060880, BC071579, DA409370, EAX00346, EAX00347, NM_001270425, NM_003618, NP_001257354, NP_003609, Q8IVH8, XM_024453183, XP_024308951, XR_939730
ENSG00000011590	2.27020139405511	1.18959016749253	2.00120198422425	0.594437831298505	0.552219311664564	0.735542067189268	ZBTB32	27033	zinc finger and BTB domain containing 32	FAXF, FAZF, Rog, TZFP, ZNF538, ZBTB32	NM_001316902, NM_001316903, NM_014383, NP_001303831, NP_001303832, NP_055198, XM_011526718, XM_017026588, XM_017026590, XM_017026591, XM_017026592, XM_024451451, XP_011525020, XP_016882077, XP_016882079, XP_016882080, XP_016882081, XP_024307219, XR_001753659, XR_935793	AAD27708, AAD48448, AAH17700, AF130255, AF165097, ALQ34057, ALQ34058, BC017700, BX095236, HY027719, HY039545, KU178599, KU178600, NM_001316902, NM_001316903, NM_014383, NP_001303831, NP_001303832, NP_055198, Q9Y2Y4, XM_011526718, XM_017026588, XM_017026590, XM_017026591, XM_017026592, XM_024451451, XP_011525020, XP_016882077, XP_016882079, XP_016882080, XP_016882081, XP_024307219, XR_001753659, X…
ENSG00000011600	0	NA	NA	NA	NA	NA	TYROBP	7305	TYRO protein tyrosine kinase binding protein	DAP12, KARAP, PLOSL, TYROBP	NM_001173514, NM_001173515, NM_003332, NM_198125, NP_001166985, NP_001166986, NP_003323, NP_937758, NR_033390	AAD09436, AAD09437, AAH11175, AAL74017, AAP88853, AF019562, AJ010098, AK290385, AY074782, BAF83074, BC011175, BI908458, BP295666, BP302545, BP305672, BQ576278, BT009851, CAB52288, CAG29338, CAG46999, CR450342, CR542202, NM_001173514, NM_001173515, NM_003332, NM_198125, NP_001166985, NP_001166986, NP_003323, NP_937758, NR_033390, O43914
ENSG00000011638	384.153174703022	-0.253936434759396	0.136032470920397	-1.86673397197934	0.0619387471534588	0.169498452359254	TMEM159	57146	transmembrane protein 159	TMEM159	NM_001301769, NM_001301771, NM_001301773, NM_001301774, NM_001301775, NM_020422, NP_001288698, NP_001288700, NP_001288702, NP_001288703, NP_001288704, NP_065155, NR_125971, XM_005255439, XM_006721066, XM_006721067, XM_006721069, XM_017023471, XM_017023472, XM_017023473, XM_017023474, XM_024450356, XM_024450357, XP_005255496, XP_006721129, XP_006721130, XP_006721132, XP_016878960, XP_016878961, XP…	AAB67598, AAH15812, AAO52682, AF070596, AI968069, AK074667, AK293557, AL694739, AW575176, AY212918, BAC11122, BAG57032, BC015812, BI821683, CAF86723, CB128337, CU448562, CX786237, DA893031, DB054887, EAW66854, EAW66855, EAW66856, EAW66857, EAW66858, NM_001301769, NM_001301771, NM_001301773, NM_001301774, NM_001301775, NM_020422, NP_001288698, NP_001288700, NP_001288702, NP_001288703, NP_001288704…
ENSG00000011677	2.68651970054684	-2.65928201549888	1.73751730642114	-1.53050677864979	0.125891336873574	0.281488912911322	GABRA3	2556	gamma-aminobutyric acid type A receptor alpha3 subunit	GABRA3	NM_000808, NP_000799, XM_006724811, XP_006724874	A28102, AAB27279, AAG12455, AAH28629, AK312404, BAG35318, BC028629, CAA01919, DA402645, EAW99423, KJ620007, NM_000808, NP_000799, P34903, S62908, XM_006724811, XP_006724874
ENSG00000012048	1144.32902944442	-0.152149883169128	0.132391413464902	-1.14924283370888	0.250455863058427	0.449980852935766	BRCA1	672	BRCA1, DNA repair associated	BRCAI, BRCC1, BROVCA1, FANCS, IRIS, PNCA4, PPP1R53, PSCP, RNF53, BRCA1	NM_007294, NM_007295, NM_007296, NM_007297, NM_007298, NM_007299, NM_007300, NM_007301, NM_007302, NM_007303, NM_007305, NM_007306, NP_009225, NP_009228, NP_009229, NP_009230, NP_009231, NR_027676	AAA73985, AAB08105, AAB34725, AAB61673, AAC00049, AAC37594, AAF97939, AAH30969, AAH62429, AAH72418, AAH85615, AAI06746, AAI06747, AAI15038, AAM18218, AAM18219, AAM18220, AAM18221, AAM18222, AAM18223, AAM18224, AAM18225, AAM18226, AAN10167, AAN61423, AAN61424, AAN61425, AAN71744, AAP12647, AAP70031, AAQ92977, AAU21563, AAU21564, AAU21565, AAU93634, AAZ05886, AAZ16492, AAZ79406, AAZ79407, AAZ79408,…
ENSG00000012061	448.608840017951	-0.146797460621502	0.117556889401852	-1.24873549622171	0.211761833383	0.40231153065463	ERCC1	2067	ERCC excision repair 1, endonuclease non-catalytic subunit	COFS4, RAD10, UV20, ERCC1	NM_001166049, NM_001983, NM_202001, NP_001159521, NP_001974, NP_973730, XM_005258634, XM_005258635, XM_005258636, XM_005258637, XM_011526610, XM_017026459, XM_017026460, XM_017026461, XM_017026462, XM_017026463, XM_017026464, XM_017026465, XM_017026466, XP_005258691, XP_005258692, XP_005258693, XP_005258694, XP_011524912, XP_016881948, XP_016881949, XP_016881950, XP_016881951, XP_016881952, XP_01…	AA761510, AAA35810, AAA52394, AAA52395, AAC16253, AAD14434, AAH08930, AAH52813, AAL56574, AAM34796, AAV38609, AB069681, AF001925, AF433652, AK092039, AK314884, BAB62810, BAG37398, BAG52472, BC008930, BC052813, BM011724, BM450988, BM789972, BQ019990, BQ671113, BT019806, BU627436, DB468563, DQ586988, EAW57348, EAW57349, EAW57350, M13194, M28650, NM_001166049, NM_001983, NM_202001, NP_001159521, NP_…
ENSG00000012124	1.04834790641959	-0.551281246809332	1.88915420865345	-0.291813788564288	0.77042900212909	NA	CD22	933	CD22 molecule	SIGLEC-2, SIGLEC2, CD22	NM_001185099, NM_001185100, NM_001185101, NM_001278417, NM_001771, NM_024916, NP_001172028, NP_001172029, NP_001172030, NP_001265346, NP_001762	AAB06448, AAB06449, AAC18956, AAI09307, ABK41939, AK026467, AK225625, AK225694, AK301177, BAA36564, BAA36565, BAA36566, BAA36567, BAA36568, BAA36569, BAA36570, BAA36571, BAA36572, BAA36573, BAA36574, BAA36575, BAA36576, BAB15489, BAF32756, BAF32757, BAF32758, BAH13422, BC109306, BC109307, BQ054599, CAA36988, CAA42006, CBH30554, CF138699, DA931592, DA989528, DB333800, NM_001185099, NM_001185100, N…
ENSG00000012171	42.689166883381	-0.564996713254813	0.458669796751019	-1.2318158231847	0.218017891179708	0.410710471767834	SEMA3B	7869	semaphorin 3B	LUCA-1, SEMA5, SEMAA, SemA, semaV, SEMA3B	NM_001005914, NM_001290060, NM_001290061, NM_001290062, NM_001290063, NM_004636, NP_001005914, NP_001276989, NP_001276990, NP_001276991, NP_001276992, NP_004627, NR_110697	AAC02731, AAD09138, AAG17234, AAH09113, AAH13975, AAH24220, AAH44602, AB083186, AB209322, AF217991, AI309508, AK092182, AK098329, AK293678, AK308875, AQN67644, BAB88870, BAC03823, BAD92559, BAG57120, BC009113, BC013975, BC024220, BC044602, BI603095, CAD91051, CAI84572, DC330072, EAW65062, EAW65063, EAW65064, EAW65065, EAW65066, EAW65067, HY146744, HY152168, KX533491, NM_001005914, NM_001290060, N…
ENSG00000012174	1386.41341951298	-0.180734949116629	0.11413409907619	-1.58353157013997	0.113300356893586	0.261212604046291	MBTPS2	51360	membrane bound transcription factor peptidase, site 2	BRESEK, IFAP, KFSD, KFSDX, OLMSX, S2P, MBTPS2	NM_015884, NP_056968	AAC51937, AAD08631, AAD08632, AF019612, AK056736, AK292933, AK307143, AK312474, AW204540, AW664372, BAF85622, BC036465, BX489533, DC338559, EAW98982, NM_015884, NP_056968, O43462
ENSG00000012211	76.9066884112362	0.523969338399378	0.237880442840477	2.20265832761524	0.0276188395096996	0.0925817798270402	PRICKLE3	4007	prickle planar cell polarity protein 3	LMO6, Pk3, PRICKLE3	NM_001307979, NM_006150, NP_001294908, NP_006141	AA524273, AAB92357, AAH02468, AAH16856, AAP36091, AJ011654, AK299407, AK300866, AK303200, AK303308, AK314788, BAG37320, BAH13026, BAH13360, BAH13918, BAH13938, BC002468, BC016856, BM981706, BP227957, BT007423, CAA09726, CAG33492, CR457211, DC407811, EAW50686, EAW50687, EAW50688, NM_001307979, NM_006150, NP_001294908, NP_006141, O43900
ENSG00000012223	0.887350134780766	-0.246004501338075	2.55583469418538	-0.0962521175167335	0.923320339130833	NA	LTF	4057	lactotransferrin	GIG12, HEL110, HLF2, LF, LTF	NM_001199149, NM_001321121, NM_001321122, NM_002343, NP_001186078, NP_001308050, NP_001308051, NP_002334	AAA36159, AAA58656, AAA59479, AAA59511, AAA86665, AAB24877, AAB57795, AAB60324, AAG48753, AAH15822, AAH15823, AAH22347, AAN11304, AAN63998, AAN75578, AAN84790, AAO14686, AAR12276, AAS72878, AAW71443, ABF69105, ACC95966, ACC95967, ACF19793, ACJ13723, AF332168, AHL67504, AK093852, AK290859, AK292813, AK298035, AK303889, AK303995, AK316330, ANC33015, AY137470, AY165046, AY178998, AY360320, AY493417,…
ENSG00000012232	2694.99955267338	-0.0377514671231495	0.0588585889088779	-0.641392663721424	0.521267598209395	0.7112471896767	EXTL3	2137	exostosin like glycosyltransferase 3	BOTV, EXTL1L, EXTR1, ISDNA, REGR, RPR, EXTL3	NM_001440, NP_001431, NR_073468, NR_073469, XM_011544440, XM_024447094, XM_024447095, XM_024447096, XP_011542742, XP_024302862, XP_024302863, XP_024302864	AAB67602, AAB93670, AAC39598, AAD01877, AAD42041, AAH06363, AAP36017, AB007042, AB011091, AF001690, AF029231, AF083551, AK124619, AK294475, AW105691, BAA24080, BAA25445, BAG57702, BC006363, BI911162, BT007353, CAH18440, CR749646, DA222815, DA757362, EAW63507, EAW63508, EAW63509, NM_001440, NP_001431, NR_073468, NR_073469, O43909, U76188, XM_011544440, XM_024447094, XM_024447095, XM_024447096, XP_…
ENSG00000012504	0.70271142021159	-0.208758533804092	3.53177123094698	-0.0591087361420397	0.952865500374958	NA	NR1H4	9971	nuclear receptor subfamily 1 group H member 4	BAR, FXR, HRR-1, HRR1, PFIC5, RIP14, NR1H4	NM_001206977, NM_001206978, NM_001206979, NM_001206992, NM_001206993, NM_005123, NP_001193906, NP_001193907, NP_001193908, NP_001193921, NP_001193922, NP_005114, NR_135146, XM_006719719, XM_011539040, XM_011539041, XM_011539042, XP_006719782, XP_011537342, XP_011537343, XP_011537344	AAB08107, AAH71778, AAI30574, AAI44185, AAK60271, AAM53550, AAM53551, AB307699, ADZ17382, AF384555, AF478445, AF478446, AK296612, AK296647, AK312959, BAG35798, BAH02290, BAH12398, BAH12409, BC035654, BC071778, BC130573, BC144183, BC144184, BC144187, BX571749, CAE11874, DA011411, DA016827, EAW97638, EAW97639, EAW97640, HQ709175, NM_001206977, NM_001206978, NM_001206979, NM_001206992, NM_001206993,…
ENSG00000012660	2773.19152628793	-0.373105122633685	0.130884272526446	-2.85064901558968	0.00436301009053684	0.0218487759171757	ELOVL5	60481	ELOVL fatty acid elongase 5	HELO1, SCA38, dJ483K16.1, ELOVL5	NM_001242828, NM_001242830, NM_001242831, NM_001301856, NM_021814, NP_001229757, NP_001229759, NP_001229760, NP_001288785, NP_068586	AAF16688, AAF70631, AAH17270, AAH67123, AAM00193, AB209798, AF052129, AF111849, AF231981, AF338241, AK074748, AK074889, AK125098, AK299674, AK302948, AL136939, BAC11178, BAC11270, BAD93035, BAG54141, BAG61584, BAG64104, BC009838, BC017270, BC067123, BC074503, CAB66873, CAF86084, DB143083, DB225467, DC345924, DQ980601, EAX04413, EAX04414, EAX04415, EAX04416, EAX04417, EAX04418, EAX04419, EAX04420,…
ENSG00000012779	0.0786118582053246	-0.208769512202798	4.19228249233835	-0.0497985316076236	0.960282936840454	NA	ALOX5	240	arachidonate 5-lipoxygenase	5-LO, 5-LOX, 5LPG, LOG5, ALOX5	NM_000698, NM_001256153, NM_001256154, NM_001320861, NM_001320862, NP_000689, NP_001243082, NP_001243083, NP_001307790, NP_001307791, XM_017016012, XP_016871501, XR_001747075	AAA36183, AAA59522, AAA63212, AAA65450, AAI30333, AAI32678, AAI43986, AB208946, ADR30798, ADR30799, ADR30800, ADR30801, AFH78150, AK225603, AK315223, AW403395, BAD92183, BC034464, BC040450, BC130332, BC132677, BC143985, BC143986, BM153780, BQ003253, EAW86642, EAW86643, HM592258, HM592259, HM592260, HM592261, HY102907, J03571, J03600, JQ728550, NM_000698, NM_001256153, NM_001256154, NM_001320861, …
ENSG00000012817	310.52778997472	0.0599650893973943	0.14354592387252	0.41774149888539	0.676136127366394	0.824853101225492	KDM5D	8284	lysine demethylase 5D	HY, HYA, JARID1D, SMCY, KDM5D	NM_001146705, NM_001146706, NM_004653, NP_001140177, NP_001140178, NP_004644, XM_005262560, XM_005262561, XM_011531468, XM_024452495, XM_024452496, XP_005262617, XP_005262618, XP_011529770, XP_024308263, XP_024308264, XR_001756009, XR_001756010, XR_001756011, XR_001756012, XR_001756013, XR_002958832, XR_002958833, XR_002958834, XR_002958835, XR_002958836, XR_002958837, XR_244571, XR_430568	AA864889, AAC50806, AAC51135, AAG00951, AAI32722, AAI44103, AAI46768, AAK27839, AK095923, AK127269, AK304027, BAA13241, BAG54468, BAG64942, BC011053, BC132721, BC144101, BC144102, BC146767, BM052719, BM455812, BX648643, D87072, DA940867, EAW54663, EAW54664, NM_001146705, NM_001146706, NM_004653, NP_001140177, NP_001140178, NP_004644, Q9BY66, U52191, U52365, XM_005262560, XM_005262561, XM_01153146…
ENSG00000012822	782.652452124041	0.130693139033441	0.160970135900485	0.81190922963647	0.416843718021408	0.621403575769107	CALCOCO1	57658	calcium binding and coiled-coil domain 1	Cocoa, PP13275, calphoglin, CALCOCO1	NM_001143682, NM_020898, NP_001137154, NP_065949, NR_026554, XM_011538601, XM_011538602, XM_011538603, XM_011538604, XM_017019707, XM_017019708, XM_017019709, XP_011536903, XP_011536904, XP_011536905, XP_011536906, XP_016875196, XP_016875197, XP_016875198	AAH03177, AAO65163, AAQ15251, AAQ88763, AAT68474, AB040969, AF370415, AK027881, AK092788, AK122773, AK222646, AK294424, AK296497, AK309199, AK315578, AL136895, AY211909, AY358397, AY563137, BAA96060, BAB55428, BAG52609, BAG53720, BAG57671, BAG59131, BC003177, BX538208, CAB66829, CAD98068, CAG38598, CD723746, CR533567, DB060684, EAW96727, EAW96728, EAW96729, EAW96730, EAW96731, EAW96732, EAW96733,…
ENSG00000012963	2144.09433699612	-0.39178544830611	0.168613820433429	-2.32356664061705	0.0201487321041484	0.0732459372327118	UBR7	55148	ubiquitin protein ligase E3 component n-recognin 7 (putative)	C14orf130, UBR7	NM_001100417, NM_175748, NP_786924, NR_038150	AAH15046, AAH17013, AAH51819, AK001345, AK097477, AK315492, BAA91639, BAC05069, BAG37876, BC015046, BC017013, BC051819, BX248249, CAD62577, DA158479, DB047433, EAW81521, EAW81522, EAW81523, NM_001100417, NM_175748, NP_786924, NR_038150, Q8N806
ENSG00000012983	1631.89880075113	-0.0462442784434382	0.11202965080294	-0.412786062546796	0.67976336371193	0.826880842368825	MAP4K5	11183	mitogen-activated protein kinase kinase kinase kinase 5	GCKR, KHS, KHS1, MAPKKKK5, MAP4K5	NM_006575, NM_198794, NP_006566, NP_942089, XM_006720013, XM_011536377, XM_011536378, XM_011536379, XM_011536380, XM_024449461, XP_006720076, XP_011534679, XP_011534680, XP_011534681, XP_011534682, XP_024305229	AAB48435, AAH36013, AK124738, AK313612, BAG36375, BAG54086, BC013159, BC036013, CAA80913, CAV30709, CAV30710, CB959746, CB990293, CN343360, EAW65710, EAW65711, EAW65712, EAW65713, NM_006575, NM_198794, NP_006566, NP_942089, Q9Y4K4, U77129, XM_006720013, XM_011536377, XM_011536378, XM_011536379, XM_011536380, XM_024449461, XP_006720076, XP_011534679, XP_011534680, XP_011534681, XP_011534682, XP_02…
ENSG00000013016	921.459561827951	-0.579856064153361	0.155487893543655	-3.72926824679479	0.000192036635165965	0.00161460310263516	EHD3	30845	EH domain containing 3	PAST3, EHD3	NM_014600, NP_055415, XM_011532806, XP_011531108	AAF32285, AAF40471, AF181264, AF214736, AK294222, AK316006, BAG57526, BAH14377, BC033100, DA196836, EAX00480, EAX00481, NM_014600, NP_055415, Q9NZN3, XM_011532806, XP_011531108
ENSG00000013275	722.078856543813	0.135867716251975	0.102130870649707	1.33032956037337	0.18340971173171	0.364656782701602	PSMC4	5704	proteasome 26S subunit, ATPase 4	MIP224, RPT3, S6, TBP-7, TBP7, PSMC4	NM_006503, NM_153001, NP_006494, NP_694546, XR_002958336	AAC26843, AAC32612, AAC99817, AAD39267, AAH00343, AAH10396, AAH14488, AAP35896, AF020736, AF038965, AK290285, AK310135, AK313183, BAF82974, BAG36000, BC000343, BC010396, BC014488, BC018811, BI828251, BT007232, EAW56928, EAW56929, NM_006503, NM_153001, NP_006494, NP_694546, P43686, U27515, XR_002958336
ENSG00000013288	567.934019459581	-0.734063123845657	0.152290715796524	-4.82014363125352	1.4345490074e-06	2.28432907271496e-05	MAN2B2	23324	mannosidase alpha class 2B member 2	MAN2B2	NM_001292038, NM_015274, NP_001278967, NP_056089, XR_001741189, XR_241647	AA453331, AAH33307, AAH36836, AAH94773, AB023152, AK025803, AK075246, AK301473, AL832232, AL833071, BAA76779, BAG52093, BAH13490, BC033307, BC036836, BC094773, BE243063, BM146210, BM730115, BX350248, CAD89971, CF135581, EAW82389, EAW82390, EAW82391, EAW82392, NM_001292038, NM_015274, NP_001278967, NP_056089, Q9Y2E5, XR_001741189, XR_241647
ENSG00000013293	10.0094636927677	0.192848543665343	1.11834429220747	0.172441121226349	0.863090746282016	0.928652447201516	SLC7A14	57709	solute carrier family 7 member 14	PPP1R142, SLC7A14	NM_020949, NM_175917, NP_066000	AAH22968, AB046833, AK094547, AK122655, BAB13439, BAG53645, BC022968, DA475001, EAW78510, N64525, NM_020949, NM_175917, NP_066000, Q8TBB6
ENSG00000013306	1349.59422341747	-0.382504187618036	0.178855425236712	-2.13862222581058	0.0324662759869779	0.104587121466556	SLC25A39	51629	solute carrier family 25 member 39	CGI-69, CGI69, SLC25A39	NM_001143780, NM_001321240, NM_001321241, NM_016016, NP_001137252, NP_001308169, NP_001308170, NP_057100, XM_011524880, XM_011524882, XM_011524883, XM_011524884, XM_017024737, XM_024450796, XM_024450797, XP_011523182, XP_011523184, XP_011523185, XP_011523186, XP_016880226, XP_024306564, XP_024306565, XR_002958018, XR_002958019, XR_002958020, XR_002958021	AAD34064, AAF69618, AAG60687, AAH01398, AAH09330, AAH96819, AB209576, AF119864, AF151827, AF317711, AK026060, AK289357, AK294085, AK295478, AK301139, AL133584, BAB15341, BAD92813, BAF82046, BAG57426, BAG58405, BAG62731, BC001398, BC009330, BC011178, BC096819, BU678976, CAB63728, CB960224, CV573041, EAW51602, EAW51603, EAW51604, EAW51605, EAW51606, EAW51607, NM_001143780, NM_001321240, NM_00132124…
ENSG00000013364	4393.79895989856	0.428929621282385	0.140858294495533	3.0451144025174	0.00232591817641383	0.0130372162265382	MVP	9961	major vault protein	LRP, VAULT1, MVP	NM_001293204, NM_001293205, NM_005115, NM_017458, NP_001280133, NP_001280134, NP_005106, NP_059447	AAH15623, AEE61167, AHW56524, AHW56525, AHW56526, AHW56606, AHW56615, AHW56616, AHW56630, AHW56702, AJ291366, AJ291367, AK293302, AK298238, AK301130, AK302052, AK310168, BAG56823, BAG60505, BAG62723, BAG63442, BC008932, BC015623, BM999583, BQ932800, BU151678, CAA56256, CAB55354, CAB55355, CAC35313, CAC35314, CAC35316, DA842337, DA940597, EAW79979, EAW79980, EAW79981, EAW79982, EAW79983, EAW79984,…
ENSG00000013374	3446.88954871335	1.1443160982344	0.0842211383291649	13.5870414593783	4.78015424886764e-42	6.92222572344845e-40	NUB1	51667	negative regulator of ubiquitin like proteins 1	BS4, NUB1L, NYREN18, NUB1	NM_001243351, NM_016118, NP_001230280, NP_057202, XM_005250011, XM_017012304, XM_017012305, XM_017012306, XM_017012307, XM_017012308, XM_017012309, XM_024446797, XM_024446798, XM_024446799, XP_005250068, XP_016867793, XP_016867794, XP_016867795, XP_016867796, XP_016867797, XP_016867798, XP_024302565, XP_024302566, XP_024302567	AAC82474, AAD42865, AAH46354, AAK21001, AAN01355, AAO14547, AAS02030, AF155099, AF300717, AF459743, AK026433, AK293159, AW205479, AY129295, BAH11464, BC034716, BC046354, BG105733, CAD34862, CN258712, DB048887, EAL24511, EAW54000, EAW54001, EAW54002, EAW54003, NM_001243351, NM_016118, NP_001230280, NP_057202, Q9Y5A7, XM_005250011, XM_017012304, XM_017012305, XM_017012306, XM_017012307, XM_01701230…
ENSG00000013375	2072.56213145771	-0.54154078119762	0.0874258794855124	-6.19428462583965	5.85503402603549e-10	1.94782740071543e-08	PGM3	5238	phosphoglucomutase 3	AGM1, IMD23, PAGM, PGM 3, PGM3	NM_001199917, NM_001199918, NM_001199919, NM_015599, NP_001186846, NP_001186847, NP_001186848, NP_056414, XM_017010935, XM_017010937, XM_024446459, XM_024446460, XP_016866424, XP_016866426, XP_024302227, XP_024302228, XR_001743468, XR_942478, XR_942480	AAC72409, AAD55097, AAH01258, AB032081, AF102265, AF180371, AK001365, AK021676, AK023432, AK023685, AK023709, AK225363, AK301867, AK314512, AL117443, BAB00613, BAB14652, BAG37112, BAG51190, BAG63306, BC001258, CAB55928, DB004046, DB033430, EAW48667, EAW48668, EAW48669, EAW48670, EAW48671, NM_001199917, NM_001199918, NM_001199919, NM_015599, NP_001186846, NP_001186847, NP_001186848, NP_056414, O95…
ENSG00000013392	101.162957712839	-0.201694930404733	0.179889881260309	-1.12121331667828	0.26219707266139	0.463904523126212	RWDD2A	112611	RWD domain containing 2A	RWDD2, dJ747H23.2, RWDD2A	NM_001322335, NM_001322336, NM_001322337, NM_001322339, NM_033411, NP_001309264, NP_001309265, NP_001309266, NP_001309268, NP_219479, XM_017010222, XM_017010223, XP_016865711, XP_016865712	AAH10930, AAI04817, AAI12004, AJ420581, AK295724, AK302978, AK309249, AK313083, AW023870, AW197622, BAG35909, BAG58565, BAG64121, BC010930, BC034826, BC104816, BC112003, BG676907, CD108545, CN414510, DA032938, DC377982, EAW48665, EAW48666, NM_001322335, NM_001322336, NM_001322337, NM_001322339, NM_033411, NP_001309264, NP_001309265, NP_001309266, NP_001309268, NP_219479, Q9UIY3, XM_017010222, XM_…
ENSG00000013441	879.942104305477	0.293291555420343	0.12458592372964	2.35413076084587	0.0185660787353139	0.0686792545136354	CLK1	1195	CDC like kinase 1	CLK, CLK/STY, STY, CLK1	NM_001024646, NM_001162407, NM_004071, NP_001155879, NP_004062, NR_027855, NR_027856	AAA61480, AAB59459, AAH28149, AAH31549, AAY14722, AI251890, AK025306, AK289365, AK294295, AK307301, AK316127, BAF82054, BAG57578, BAH14498, BC028149, BC028573, BC031549, BE241788, CAV30732, DA225472, DB164846, EAW70215, EAW70216, EAW70217, EAW70218, EAW70219, L29219, L29222, M59287, NM_001024646, NM_001162407, NM_004071, NP_001155879, NP_004062, NR_027855, NR_027856, P49759
ENSG00000013503	538.722718584535	-0.171644877248941	0.0981715544515789	-1.74841763693984	0.0803917360951447	0.204899713144336	POLR3B	55703	RNA polymerase III subunit B	C128, HLD8, INMAP, RPC2, POLR3B	NM_001160708, NM_018082, NP_001154180, NP_060552, XM_017019621, XP_016875110	AAH46238, AAM18214, AIJ28481, AK001161, AK001250, AK090636, AK092031, AK122713, AK291635, AY092084, BAA91527, BAA91581, BAF84324, BAG52201, BAG52470, BAG53685, BC017501, BC033542, BC033724, BC046238, BX537447, BX648712, CAD97689, DA236776, DB094040, EAW97780, EAW97781, KJ818092, NM_001160708, NM_018082, NP_001154180, NP_060552, Q9NW08, XM_017019621, XP_016875110
ENSG00000013523	278.835725791533	-0.00332657246274443	0.112622608971433	-0.0295373415082954	0.976436037707508	0.987101773007697	ANGEL1	23357	angel homolog 1	Ccr4e, KIAA0759, ANGEL1	NM_015305, NP_056120, XM_017021115, XP_016876604	AAD44362, AAH28714, AB018302, AF275805, AK025609, AK301069, AK301589, AL137268, BAA34479, BAG62676, BAG63079, BC028714, CAB70667, CCQ43501, DB452865, EAW81261, EAW81262, EAW81263, NM_015305, NP_056120, Q9UNK9, XM_017021115, XP_016876604
ENSG00000013561	1253.48805311847	0.0534417312463656	0.121447620501809	0.440039343920861	0.659908611955533	0.813257419359296	RNF14	9604	ring finger protein 14	ARA54, HFB30, HRIHFB2038, TRIAD2, RNF14	NM_001201365, NM_004290, NM_183398, NM_183399, NM_183400, NM_183401, NP_001188294, NP_004281, NP_899645, NP_899646, NP_899647, NP_899648, XM_005268539, XM_005268540, XM_005268541, XM_005268542, XM_005268543, XM_011537714, XM_017010071, XM_017010072, XM_017010073, XM_017010074, XM_017010075, XM_024446265, XP_005268596, XP_005268597, XP_005268598, XP_005268599, XP_005268600, XP_011536016, XP_016865…	AA418072, AAD21842, AAI26186, AAI44062, AB015333, AB022663, AF060544, AK023698, AK023884, AK057868, AK129515, AK294262, AK295965, AW162926, BAA34792, BAA78677, BAG51217, BAG51234, BAH11715, BAH12231, BC126185, BC144061, BE042895, BX647955, CAE91936, CAG32983, CB997918, CD106708, CR456702, DB456366, DC358984, DC396586, DC402536, EAW61894, EAW61895, EAW61896, EAW61897, NM_001201365, NM_004290, NM_1…
ENSG00000013563	371.561892047705	-0.176133326244068	0.102336244339111	-1.72112360954361	0.0852283959052928	0.213226895365498	DNASE1L1	1774	deoxyribonuclease 1 like 1	DNAS1L1, DNASEX, DNL1L, G4.8, XIB, DNASE1L1	NM_001009932, NM_001009933, NM_001009934, NM_001303620, NM_006730, NP_001009932, NP_001009933, NP_001009934, NP_001290549, NP_006721, XM_005277829, XM_011531122, XM_017029332, XP_005277886, XP_011529424, XP_016884821	AAB00495, AAB00496, AAB17022, AAH01561, AAH28092, AAV38793, AL079680, AW445150, BC001561, BC028092, BE900752, BG468580, BI756240, BT019990, CAA62037, CN346700, EAW72731, EAW72732, EAW72733, EAW72734, EAW72735, L40823, NM_001009932, NM_001009933, NM_001009934, NM_001303620, NM_006730, NP_001009932, NP_001009933, NP_001009934, NP_001290549, NP_006721, P49184, U06846, X87196, X90392, X90393, XM_0052…
ENSG00000013573	156.942578206072	-0.106854999342814	0.146614567565887	-0.728815704447615	0.466114403808901	0.662823728798955	DDX11	1663	DEAD/H-box helicase 11	CHL1, CHLR1, KRG2, WABS, DDX11	NM_001257144, NM_001257145, NM_004399, NM_030653, NM_030655, NM_152438, NP_001244073, NP_001244074, NP_004390, NP_085911, NP_689651, XM_005253331, XM_005253333, XM_006719050, XM_011520592, XM_011520595, XM_011520597, XM_017018918, XM_017018919, XM_017018920, XM_017018921, XM_017018922, XM_017018923, XM_017018924, XM_017018925, XM_017018926, XM_017018927, XM_017018928, XM_017018929, XM_017018930, …	AAA99060, AAB06962, AAB18749, AAB18750, AAB18751, AAH50069, AAH50522, AAI11734, AK021703, AK297607, AK303139, BAG59990, BAG64243, BC001591, BC011264, BC012834, BC047317, BC050069, BC050522, BC111733, BC148224, CAA67895, DQ786287, EAW88576, EAW88577, EAW88578, EAW88579, EAW88580, EAW88581, EAW88582, EAW88583, NM_001257144, NM_001257145, NM_004399, NM_030653, NM_030655, NM_152438, NP_001244073, NP_…
ENSG00000013583	457.253850189032	-0.00619121958723573	0.136558134786483	-0.0453376109516734	0.963838209042809	0.979353187643053	HEBP1	50865	heme binding protein 1	HBP, HEBP, HEBP1	NM_015987, NP_057071	AA699304, AAD32098, AAF89618, AAH16277, AAP35958, AF117615, AF167473, AK289877, AW452041, BAF82566, BC016277, BI550915, BT007294, CF126276, EAW96295, EAW96296, NM_015987, NP_057071, Q9NRV9
ENSG00000013588	2814.42996245563	0.388743354752788	0.125315178951894	3.10212504186757	0.00192136781420591	0.0110758489254981	GPRC5A	9052	G protein-coupled receptor class C group 5 member A	GPCR5A, PEIG-1, RAI3, RAIG1, TIG1, GPRC5A	NM_003979, NP_003970	AAC98506, AAH03665, AAM77594, AF095448, AF506289, AI587426, AK001761, AK122672, AK172760, AK291171, BAA91890, BAF83860, BAG53657, BC003665, BE519991, EAW96289, NM_003979, NP_003970, Q8NFJ5
ENSG00000013619	159.448047062975	-0.0877571146108602	0.180782104831973	-0.48543031785378	0.627371130681574	0.790300104600015	MAMLD1	10046	mastermind like domain containing 1	CG1, CXorf6, F18, HYSP2, MAMLD1	NM_001177465, NM_001177466, NM_005491, NP_001170936, NP_001170937, NP_005482, XM_006724802, XM_006724803, XM_011531092, XM_011531093, XM_011531095, XM_017029188, XM_017029189, XM_024452317, XM_024452318, XM_024452319, XM_024452320, XP_006724865, XP_006724866, XP_011529394, XP_011529395, XP_011529397, XP_016884677, XP_016884678, XP_024308085, XP_024308086, XP_024308087, XP_024308088	AAC50551, AAI36325, AK094563, AK125184, AK294478, AK297504, AK302612, AK315217, AW594465, BAC86075, BAG37651, BAG57704, BAG59917, BAG63859, BC136324, BU687638, BX537560, DA106253, DA527328, DC320452, DR001800, EAW99376, NM_001177465, NM_001177466, NM_005491, NP_001170936, NP_001170937, NP_005482, Q13495, U46023, XM_006724802, XM_006724803, XM_011531092, XM_011531093, XM_011531095, XM_017029188, X…
ENSG00000013725	1.87217297531975	1.81463807580929	1.4486312950209	1.25265696112351	0.210330575402625	NA	CD6	923	CD6 molecule	TP120, CD6	NM_001254750, NM_001254751, NM_006725, NP_001241679, NP_001241680, NP_006716, NR_045638, XM_006718738, XM_006718739, XM_006718740, XM_006718741, XM_011545360, XM_011545362, XP_006718801, XP_006718802, XP_006718803, XP_006718804, XP_011543662, XP_011543664	AAA86417, AAA86418, AAA86419, AAC51161, AAC51162, AAC51163, AAC51164, AAC51165, AAH33755, AAH78669, AAL40085, AAL40086, AAL40087, AAL40088, AAL40089, ABH04237, ABH04238, AI657093, AK126159, AK128419, AK292704, AK312749, BAF85393, BC033755, BC078669, CAA43306, DB147406, DB155411, DQ786329, DQ786330, EAW73917, EAW73918, EAW73919, EAW73920, EAW73921, EAW73922, EAW73923, NM_001254750, NM_001254751, N…
ENSG00000013810	1414.44959880477	-0.240451022714955	0.141742862794561	-1.69638892551126	0.0898122496122404	0.220746601532961	TACC3	10460	transforming acidic coiled-coil containing protein 3	ERIC-1, ERIC1, TACC3	NM_006342, NP_006333, XM_005247929, XM_005247930, XM_011513386, XM_017007653, XP_005247986, XP_005247987, XP_011511688, XP_016863142	AA682436, AAD25964, AAI06072, AAI11772, AAN76993, AF093543, AF479620, AI684124, AJ243997, AK225631, AK302463, AK304579, AK310660, BAG63753, BAG65367, BC106071, BC111771, CAB53009, DB098941, EAW82574, EAW82575, NM_006342, NP_006333, Q9Y6A5, U38441, XM_005247929, XM_005247930, XM_011513386, XM_017007653, XP_005247986, XP_005247987, XP_011511688, XP_016863142
ENSG00000014123	777.077472545368	-0.301394556832595	0.110412493850053	-2.72971424087122	0.00633892458481896	0.0291841899593668	UFL1	23376	UFM1 specific ligase 1	KIAA0776, Maxer, NLBP, RCAD, UFL1	NM_015323, NP_056138	AAH15377, AAH28608, AAH36379, AB018319, AJ420579, AK295934, AK307651, AK316453, BAA34496, BAG58719, BAH14824, BC015377, BC028608, BC036379, BP337693, EAW48506, EAW48507, EAW48508, NM_015323, NP_056138, O94874
ENSG00000014216	3190.2330281929	-0.0413388106221241	0.11314694910569	-0.365355062145863	0.714846381246067	0.850149189058728	CAPN1	823	calpain 1	CANP, CANP1, CANPL1, SPG76, muCANP, muCL, CAPN1	NM_001198868, NM_001198869, NM_005186, NP_001185797, NP_001185798, NP_005177, NR_040008, XM_006718698, XM_011545292, XP_006718761, XP_011543594	AAH08751, AAH17200, AAH75862, AAT52221, AAV41878, AK022319, AK025380, AK097277, AK301538, AK311001, AK315556, AY550975, BAG37932, BAG63037, BC008751, BC015091, BC017200, BC075862, BE018156, CAA27881, DA788342, DC365116, DC372552, EAW74366, EAW74367, EAW74368, EAW74369, EAW74370, EAW74371, NM_001198868, NM_001198869, NM_005186, NP_001185797, NP_001185798, NP_005177, NR_040008, P07384, X04366, XM_0…
ENSG00000014257	5.73126793421091	-0.78260714339757	0.801369448069655	-0.976587197431497	0.328773559798859	0.537076807904997	ACPP	55	acid phosphatase, prostate	5'-NT, ACP-3, ACP3, ACPP	NM_001099, NM_001134194, NM_001292037, NP_001090, NP_001127666, NP_001278966, XM_011512946, XM_011512947, XP_011511248, XP_011511249	AA578274, AAA60021, AAA60022, AAA69694, AAB60640, AAH07460, AAH08493, AAH16344, AAH17877, AB102888, AK300540, AMN14071, AW136372, BAD89417, BAG62248, BC007460, BC008493, BC016344, BC017877, BQ100881, CAA36422, CAA37673, CAA50514, CAA52913, DC383453, EAW79201, EAW79202, EAW79203, EAW79204, EAW79205, M24902, M34840, NM_001099, NM_001134194, NM_001292037, NP_001090, NP_001127666, NP_001278966, P1530…
ENSG00000014641	2935.45873044461	-0.43561512866297	0.127649179893449	-3.41259637568048	0.000643471695657193	0.00448245223647107	MDH1	4190	malate dehydrogenase 1	HEL-S-32, MDH-s, MDHA, MGC:1375, MOR2, MDH1	NM_001199111, NM_001199112, NM_001316374, NM_005917, NP_001186040, NP_001186041, NP_001303303, NP_005908	AAC16436, AAH01484, AAY14893, ACJ13689, AK295931, AK300719, AK307273, AK312331, BAA09513, BAG35252, BAG62394, BAH12223, BC001484, BI667299, CAG33686, CB266998, CR457405, D55654, EAW99959, EAW99960, EAW99961, EAW99962, EAW99963, EU794635, NM_001199111, NM_001199112, NM_001316374, NM_005917, NP_001186040, NP_001186041, NP_001303303, NP_005908, P40925, U20352
ENSG00000014824	1590.23431079704	-0.244815121902566	0.114504421026764	-2.13804078224494	0.0325134334276301	0.104636896430319	SLC30A9	10463	solute carrier family 30 member 9	BILAPES, C4orf1, GAC63, HUEL, ZNT9, SLC30A9	NM_006345, NP_006336, XM_017007654, XP_016863143, XR_001741095	AA427879, AAB87763, AAH07732, AAH16949, AAH22981, AAP83846, AAT02479, AAY40966, AF006621, AK225470, AK299917, AK312838, ALQ33984, ALQ33985, AY319413, AY594282, BAG35692, BAG61754, BC000240, BC007732, BC016949, BC022981, BG323207, EAW92996, EAW92997, EAW92998, EAW92999, KU178526, KU178527, NM_006345, NP_006336, Q6PML9, XM_017007654, XP_016863143, XR_001741095
ENSG00000014914	642.582248304305	0.0692672500477541	0.10789540961271	0.641985143727506	0.520882829098818	0.711129851749928	MTMR11	10903	myotubularin related protein 11	CRA, MTMR11	NM_001145862, NM_006697, NM_181873, NP_001139334, NP_870988, XM_006711137, XM_011509099, XM_024452577, XM_024452578, XM_024452592, XP_006711200, XP_011507401, XP_024308345, XP_024308346, XP_024308360, XR_002959043, XR_002959062, XR_002959066, XR_002959067, XR_426760	A4FU01, AAB36952, AAB36953, AAH94756, AAI00819, AAI00820, AAI00821, AK097000, AK296094, AK298775, AK304691, AK304820, BAG53406, BAG58848, BAG60917, BAG65462, BAG65568, BC032655, BC064372, BC094756, BC100818, BC100819, BC100820, BC100821, BQ446006, CAI12649, DA492093, DB474756, EAW53588, EAW53589, EAW53590, EAW53591, EAW53592, EAW53593, EAW53594, NM_001145862, NM_006697, NM_181873, NP_001139334, N…
ENSG00000015133	8.29508337085139	0.600451311316909	0.524316685514577	1.14520732966492	0.252123282821772	0.452190804058457	CCDC88C	440193	coiled-coil domain containing 88C	DAPLE, HKRP2, KIAA1509, SCA40, CCDC88C	NM_001080414, NP_001073883, XM_005267691, XM_011536796, XM_017021335, XM_017021336, XM_017021337, XP_005267748, XP_011535098, XP_016876824, XP_016876825, XP_016876826, XR_429316	AAH28565, AAH32316, AF070587, AK022593, AK302839, AL137353, AL833046, BAB14119, BAG64030, BC028565, BC032316, BX248302, BX283171, CAD62629, CAH10602, CR747498, CR998718, DC402942, DQ590284, DR006516, EAW81451, EG328265, NM_001080414, NP_001073883, Q9P219, XM_005267691, XM_011536796, XM_017021335, XM_017021336, XM_017021337, XP_005267748, XP_011535098, XP_016876824, XP_016876825, XP_016876826, XR_…
ENSG00000015153	184.2606726583	-0.276488916042601	0.184227857828411	-1.50079862677512	0.133407653981129	0.294444112041191	YAF2	10138	YY1 associated factor 2	YAF2	NM_001012424, NM_001190977, NM_001190979, NM_001190980, NM_001320080, NM_005748, NP_001177906, NP_001177908, NP_001177909, NP_001307009, NP_005739, NR_135139, NR_135140, XM_006719185, XM_011537728, XM_011537729, XM_017018670, XM_024448792, XP_006719248, XP_011536030, XP_011536031, XP_016874159, XP_024304560, XR_001748537, XR_001748538, XR_002957279, XR_002957280, XR_245886, XR_944467	AA789222, AAH37777, AI654632, AK127531, AK291355, AK294260, AK296191, BAF84044, BAG57554, BAG58921, BC037777, BX649019, CB963485, CB993159, DA011078, DA491895, EAW57834, EAW57835, EAW57836, EAW57837, EAW57838, EAW57839, EAW57840, HY111766, NM_001012424, NM_001190977, NM_001190979, NM_001190980, NM_001320080, NM_005748, NP_001177906, NP_001177908, NP_001177909, NP_001307009, NP_005739, NR_135139, …
ENSG00000015171	1328.26075425092	-0.462090039825774	0.114475808400254	-4.03657372053768	5.42374879765817e-05	0.000549472625105962	ZMYND11	10771	zinc finger MYND-type containing 11	BRAM1, BS69, MRD30, ZMYND11	NM_001202464, NM_001202465, NM_001202466, NM_001202467, NM_001202468, NM_001330057, NM_006624, NM_212479, NP_001189393, NP_001189394, NP_001189395, NP_001189396, NP_001189397, NP_001316986, NP_006615, NP_997644, XM_005252359, XM_005252361, XM_005252362, XM_006717376, XM_017015587, XM_017015588, XM_017015589, XM_017015590, XM_017015592, XM_017015593, XM_017015594, XM_024447783, XP_005252416, XP_00…	AAH12586, AAH34784, AAH91489, AAV33128, ABC72408, ABC72409, ABC72410, ABC72411, AI031881, AI244299, AK294469, AK294781, AK296427, AK296518, AK312570, AY732489, BAG35465, BAH11779, BAH11882, BAH12348, BAH12377, BC012586, BC034784, BC091489, BM541883, BP873033, BU680177, CAA60052, CB241408, CF137216, DA600951, DB236591, DB521520, DC376390, DQ335452, DQ335453, DQ335454, DQ335455, EAW86539, EAW86540,…
ENSG00000015285	0.402331667074818	-1.32221510425455	3.35821910562958	-0.393725085429369	0.693784018775921	NA	WAS	7454	Wiskott-Aldrich syndrome	IMD2, SCNX, THC, THC1, WASP, WASPA, WAS	NM_000377, NP_000368, XM_011543977, XM_017029786, XP_011542279, XP_016885275	AAA60381, AAA62663, AAC50140, AAD26691, AAH02961, AAH12738, BC002961, BC012738, BI910072, CAJ30264, CF529565, EAW50758, EAW50759, NM_000377, NP_000368, P42768, U12707, U19927, XM_011543977, XM_017029786, XP_011542279, XP_016885275
ENSG00000015413	0.140019357558556	0.111762395663375	4.19228249232327	0.0266590803143705	0.978731650701035	NA	DPEP1	1800	dipeptidase 1	MBD1, MDP, RDP, DPEP1	NM_001128141, NM_004413, NP_001121613, NP_004404, XM_005256285, XM_005256286, XM_011522925, XM_017023009, XM_024450173, XP_005256342, XP_005256343, XP_011521227, XP_016878498, XP_024305941	AAB59410, AAC60630, AAH17023, AAP35310, AEE60970, AK309577, BAA02430, BAA02431, BC017023, BM152944, BT006664, CAG33685, CR457404, D13138, EAW66719, EAW66720, HM005370, J05257, NM_001128141, NM_004413, NP_001121613, NP_004404, P16444, XM_005256285, XM_005256286, XM_011522925, XM_017023009, XM_024450173, XP_005256342, XP_005256343, XP_011521227, XP_016878498, XP_024305941
ENSG00000015475	264.352838812704	0.435227657341274	0.179334265255965	2.42690741069517	0.0152281416594772	0.0587412083003777	BID	637	BH3 interacting domain death agonist	FP497, BID	NM_001196, NM_001244567, NM_001244569, NM_001244570, NM_001244572, NM_197966, NM_197967, NP_001187, NP_001231496, NP_001231498, NP_001231499, NP_001231501, NP_932070, NP_932071	AAC34365, AAF89091, AAH09197, AAH22072, AAH33634, AAH36364, AAO32633, AAP50259, AAP97190, AAQ15216, ACA61804, ACD47106, ACD47107, ACD47108, AF042083, AF087891, AF250233, AF370380, AK094795, AK313729, AVP50013, AY005151, BAF79673, BAG36471, BAG52933, BC009197, BC022072, BC033634, BC036364, BM561391, BM842561, BQ068464, CAG17894, CAG28531, CAG30275, CN277529, CR407603, CR456389, D89803, DA007047, D…
ENSG00000015520	0.783357599972884	0.304251585817932	2.60776147015522	0.116671555009908	0.907120332111479	NA	NPC1L1	29881	NPC1 like intracellular cholesterol transporter 1	NPC11L1, SLC65A2, NPC1L1	NM_001101648, NM_001300967, NM_013389, NP_001095118, NP_001287896, NP_037521, XM_011515326, XM_011515328, XP_011513628, XP_011513630, XR_002956423	AAF20396, AAF20397, AAI17179, AAI43757, AAR97886, AAS56939, ACL18055, AF192522, AF192523, AY437865, AY515256, AY927603, BC117178, BC143731, BC143756, EAL23753, EAW61096, EAW61097, EAW61098, FJ481111, NM_001101648, NM_001300967, NM_013389, NP_001095118, NP_001287896, NP_037521, Q9UHC9, XM_011515326, XM_011515328, XP_011513628, XP_011513630, XR_002956423
ENSG00000015532	409.28403209576	-0.149480772299411	0.160485624399033	-0.931427801456787	0.351632315295963	0.559478812261742	XYLT2	64132	xylosyltransferase 2	PXYLT2, SOS, XT-II, XT2, xylT-II, XYLT2	NM_022167, NP_071450, NR_110010, XM_005257572, XP_005257629	AAH52262, AAQ88457, AJ277442, AK299999, AL833210, AY358090, BAG61818, BC017084, BC036069, BC052262, BM726479, BQ018370, CAC16788, EAW94626, EAW94627, NM_022167, NP_071450, NR_110010, Q9H1B5, XM_005257572, XP_005257629
ENSG00000015592	0.205265793211637	-0.234791006832013	4.17655753978181	-0.0562163946253877	0.955169420793505	NA	STMN4	81551	stathmin 4	RB3, STMN4	NM_001283053, NM_001283054, NM_001283055, NM_030795, NP_001269982, NP_001269983, NP_001269984, NP_110422, XM_005273652, XM_005273655, XP_005273709, XP_005273712, XR_002956647	AAH11520, AAI11002, AI638208, AJ303455, AK225142, AK294023, AK295329, AK297415, AK309207, AL136568, BAH11650, BAH12033, BAH12575, BC011520, BC111001, CAB66503, CAC22254, EAW63562, EAW63563, EAW63564, EAW63565, EAW63566, EAW63567, NM_001283053, NM_001283054, NM_001283055, NM_030795, NP_001269982, NP_001269983, NP_001269984, NP_110422, Q9H169, XM_005273652, XM_005273655, XP_005273709, XP_005273712,…
ENSG00000015676	1918.93054385611	-0.022705517848695	0.0861670434679126	-0.263505824673562	0.792160734707649	0.90017600475595	NUDCD3	23386	NudC domain containing 3	NudCL, NUDCD3	NM_015332, NP_056147, XM_011515247, XM_017011908, XM_017011909, XM_017011910, XP_011513549, XP_016867397, XP_016867398, XP_016867399	AAH03691, AAH11673, AAH35014, AAQ96892, AB028991, ABY60409, AK024226, AK025555, AK026126, AK124729, AK127163, AK307613, AW138459, BAA83020, BAB14855, BC003691, BC011673, BC017657, BC035014, CN386226, EAL23754, EAW61099, EAW61100, EAW61101, EU350932, NM_015332, NP_056147, Q8IVD9, XM_011515247, XM_017011908, XM_017011909, XM_017011910, XP_011513549, XP_016867397, XP_016867398, XP_016867399
ENSG00000016082	10.3306589744716	-0.208800694798904	1.2153030996133	-0.171809563281245	0.863587246915792	0.928943058838284	ISL1	3670	ISL LIM homeobox 1	ISLET1, Isl-1, ISL1	NM_002202, NP_002193, XM_011543380, XP_011541682	AAA81946, AAD14064, AAH31213, AK290742, BAF83431, BC017027, BC031213, BM680522, EAW54861, NM_002202, NP_002193, P61371, S70721, U07559, XM_011543380, XP_011541682
ENSG00000016391	32.017896619402	-0.143871208448047	0.425525078782501	-0.338102771426978	0.735285742108407	0.862622207359167	CHDH	55349	choline dehydrogenase	CHDH	NM_018397, NP_060867, XM_006713250, XM_006713251, XM_006713252, XM_011533938, XM_011533939, XM_017006797, XM_017006798, XM_017006799, XP_006713313, XP_006713314, XP_006713315, XP_011532240, XP_011532241, XP_016862286, XP_016862287, XP_016862288, XR_001740199, XR_002959545	AAH34502, AJ272267, AK055402, AK297575, BAG59966, BC034502, BE856786, CAB75961, CN285856, EAW65296, EAW65297, NM_018397, NP_060867, Q8NE62, XM_006713250, XM_006713251, XM_006713252, XM_011533938, XM_011533939, XM_017006797, XM_017006798, XM_017006799, XP_006713313, XP_006713314, XP_006713315, XP_011532240, XP_011532241, XP_016862286, XP_016862287, XP_016862288, XR_001740199, XR_002959545
ENSG00000016402	61.1875768503849	0.575971792945822	0.330793525679708	1.74118218233663	0.0816516494295036	0.207033101220258	IL20RA	53832	interleukin 20 receptor subunit alpha	CRF2-8, IL-20R-alpha, IL-20R1, IL-20RA, IL20RA	NM_001278722, NM_001278723, NM_001278724, NM_014432, NP_001265651, NP_001265652, NP_001265653, NP_055247, XM_006715506, XM_011535904, XM_017010954, XM_017010955, XP_006715569, XP_011534206, XP_016866443, XP_016866444	AAF01320, AAI13575, AAI13603, AAQ89242, AF184971, AJ420490, AK098312, AK297121, AK307072, AK315293, AY358883, BAG37699, BAG59627, BC113574, BC113602, BM713319, CCQ43436, DN998331, EAW47936, EAW47937, EAW47938, HY009306, NM_001278722, NM_001278723, NM_001278724, NM_014432, NP_001265651, NP_001265652, NP_001265653, NP_055247, Q9UHF4, XM_006715506, XM_011535904, XM_017010954, XM_017010955, XP_006715…
ENSG00000016490	0	NA	NA	NA	NA	NA	CLCA1	1179	chloride channel accessory 1	CACC, CACC1, CLCRG1, CaCC-1, GOB5, hCLCA1, hCaCC-1, CLCA1	NM_001285, NP_001276	A8K7I4, AA508854, AAC95428, AAC95429, AAD25487, AF039400, AF127036, AK024970, AK097057, AK291999, AK300858, AK314375, AW361520, AW750670, BAF84688, BAG37002, BAG53415, BAG62508, DA428844, EAW73186, NM_001285, NP_001276
ENSG00000016602	0	NA	NA	NA	NA	NA	CLCA4	22802	chloride channel accessory 4	CaCC, CaCC2, CLCA4	NM_012128, NP_036260, NR_024602, XM_011541015, XP_011539317	AAD48398, AAI13688, AAI13690, AAQ88834, AF127035, AK000072, AK000138, AK293766, AK307785, AK307898, AK314430, AY358470, BAA90969, BAH11591, BC113687, BC113689, CB851641, CCQ43402, DA668017, DA761219, EAW73184, EAW73185, NM_012128, NP_036260, NR_024602, Q14CN2, XM_011541015, XP_011539317
ENSG00000016864	981.50703194392	-0.316966808540616	0.147128897382579	-2.15434774663205	0.0312129111037744	0.101291780325958	GLT8D1	55830	glycosyltransferase 8 domain containing 1	AD-017, MSTP139, GLT8D1	NM_001010983, NM_001278280, NM_001278281, NM_018446, NM_152932, NP_001010983, NP_001265209, NP_001265210, NP_060916, NP_690909, XM_024453641, XP_024309409, XR_002959551	AAF67484, AAI19671, AAI19672, AAQ13652, AAQ13655, AAQ88942, AF157318, AF175227, AF176777, AJ271710, AK027517, AK075031, AK311674, AY358579, BAB55170, BAC11363, BC119670, BC119671, BF725274, BG700867, BG831844, BI495741, BI559798, CAC19666, CAD34736, CAE89295, CAH18681, CR749821, EAW65253, EAW65254, EAW65255, EAW65256, NM_001010983, NM_001278280, NM_001278281, NM_018446, NM_152932, NP_001010983, N…
ENSG00000017260	3178.99742261914	0.155400793020429	0.0619774158469738	2.50737774230735	0.0121630650110847	0.0493458033030462	ATP2C1	27032	ATPase secretory pathway Ca2+ transporting 1	ATP2C1A, BCPM, HHD, PMR1, SPCA1, hSPCA1, ATP2C1	NM_001001485, NM_001001486, NM_001001487, NM_001199179, NM_001199180, NM_001199181, NM_001199182, NM_001199183, NM_001199184, NM_001199185, NM_014382, NP_001001485, NP_001001486, NP_001001487, NP_001186108, NP_001186109, NP_001186110, NP_001186111, NP_001186112, NP_001186113, NP_001186114, NP_055197, XM_005247354, XM_005247355, XM_005247356, XM_005247358, XM_011512686, XM_017006164, XP_005247411,…	AAF26295, AAF26296, AAF27813, AAF35375, AAH28139, AAP30008, AAP30009, AB037768, AB209265, AF181120, AF181121, AF189723, AF225981, AJ010953, AK001684, AK074692, AK296470, AK299945, AK304175, AK304374, AK314342, AL833453, AY268374, AY268375, BAA91835, BAA92585, BAC11142, BAD92502, BAG36984, BAG61775, BAG65057, BAG65212, BAH12365, BC028139, BF669202, BF675663, BQ220831, BU188061, CAA09425, CBG22382,…
ENSG00000017427	18.089392289463	1.27747961601524	0.582723992807191	2.19225505004721	0.0283610954746139	0.0941339557502934	IGF1	3479	insulin like growth factor 1	IGF-I, IGFI, MGF, IGF1	NM_000618, NM_001111283, NM_001111284, NM_001111285, NP_000609, NP_001104753, NP_001104754, NP_001104755, XM_017019259, XM_017019261, XM_017019262, XM_017019263, XP_016874748, XP_016874750, XP_016874751, XP_016874752	AAA52538, AAA52539, AAA52543, AAA52787, AAA52788, AAA52789, AAA52790, AAA96152, AAB21519, AAI48267, AAI52322, AAO74829, AAV40833, AB209184, AK312231, AL603526, AL710591, AQY61797, BAD92421, BAG35164, BC148266, BC152321, CA445905, CAA24998, CAA27152, CAA27153, CAA27154, CAA27250, CAA40092, CAA40093, CAA40342, CAG46659, CAY39134, CR541861, EAW97695, EAW97696, EAW97697, EAW97698, M11568, M27544, M29…
ENSG00000017483	680.670151900348	-0.27776833736254	0.139855209851987	-1.98611362177005	0.0470207090840699	0.13790276581268	SLC38A5	92745	solute carrier family 38 member 5	JM24, SN2, SNAT5, pp7194, SLC38A5	NM_033518, NP_277053, XM_005272694, XM_005272695, XM_005272697, XM_005272698, XM_006724569, XM_017029960, XM_017029961, XP_005272751, XP_005272752, XP_005272754, XP_005272755, XP_006724632, XP_016885449, XP_016885450	AAH19246, AAH27721, AAK61856, AAL55865, AF276889, AF318358, AK094788, AW183216, BAG52932, BC019246, BC027721, CAD57229, CAD57230, DA089769, EAW50785, EAW50786, EAW50787, EAW50788, EAW50789, EAW50790, NM_033518, NP_277053, Q8WUX1, XM_005272694, XM_005272695, XM_005272697, XM_005272698, XM_006724569, XM_017029960, XM_017029961, XP_005272751, XP_005272752, XP_005272754, XP_005272755, XP_006724632, X…
ENSG00000017797	1340.05822785628	-0.331141570762785	0.120001391523304	-2.75948109067117	0.00578932374508621	0.0271056622207175	RALBP1	10928	ralA binding protein 1	RIP1, RLIP1, RLIP76, RALBP1	NM_006788, NP_006779	AAB00103, AAH13126, AAT44527, AB209924, AK300845, AY517554, BAD93161, BAG62496, BC013126, BF794440, BQ224100, BQ674032, BX352266, EAX01601, EAX01602, EAX01603, EAX01604, EAX01605, L42542, NM_006788, NP_006779, Q15311
ENSG00000018189	605.475321203897	-0.0471508165803675	0.106534893995118	-0.442585661957182	0.65806545751136	0.812196378139295	RUFY3	22902	RUN and FYVE domain containing 3	RIPX, SINGAR1, ZFYVE30, RUFY3	NM_001037442, NM_001130709, NM_001291993, NM_001291994, NM_001345840, NM_014961, NP_001032519, NP_001124181, NP_001278922, NP_001278923, NP_001332769, NP_055776, XM_005265656, XM_005265658, XM_011531750, XM_011531751, XM_011531752, XM_011531753, XM_011531754, XM_011531755, XM_011531756, XM_017007890, XM_017007892, XM_024453936, XP_005265713, XP_005265715, XP_011530052, XP_011530053, XP_011530054,…	AA435606, AA987739, AAF17208, AAH51716, AB020678, AF112221, AK000911, AK021769, AK294421, AK296501, AK302637, BAA74894, BAG50837, BAG57670, BAG59134, BAG63879, BC051716, BC053837, BC071988, BC098433, BE670566, BM920380, BP202281, BU622102, DA015234, DA248021, DA285699, DA293149, DA346780, DA484908, DB051039, DB482497, DB483639, DC299541, DC322301, EAX05629, EAX05630, NM_001037442, NM_001130709, N…
ENSG00000018236	23.0837758472833	-1.37877037739317	0.466407264925696	-2.956151160323	0.00311504382816064	0.0165129519727947	CNTN1	1272	contactin 1	F3, GP135, MYPCN, CNTN1	NM_001256063, NM_001256064, NM_001843, NM_175038, NP_001242992, NP_001242993, NP_001834, NP_778203, XM_005268651, XM_006719241, XM_011537926, XM_011537927, XM_017018826, XM_017018827, XM_024448843, XP_005268708, XP_006719304, XP_011536228, XP_011536229, XP_016874315, XP_016874316, XP_024304611, XR_002957288, XR_002957289, XR_002957290, XR_002957291	AAA67920, AAA67921, AAH36569, AI473107, AK289544, AK289698, BAF82233, BAF82387, BC036569, BM717031, BX648591, BY799936, CAA79696, DA215712, DQ442053, DQ442054, EAW57822, EAW57823, EAW57824, NM_001256063, NM_001256064, NM_001843, NM_175038, NP_001242992, NP_001242993, NP_001834, NP_778203, Q12860, U07819, U07820, XM_005268651, XM_006719241, XM_011537926, XM_011537927, XM_017018826, XM_017018827, X…
ENSG00000018280	56.3860342949287	-0.081023126169728	0.229681446084943	-0.352763044428774	0.724266091121302	0.856387254141413	SLC11A1	6556	solute carrier family 11 member 1	LSH, NRAMP, NRAMP1, SLC11A1	NM_000578, NM_001032220, NP_000569, XM_005246793, XM_005246794, XM_006712709, XM_006712710, XM_006712711, XM_011511684, XM_011511685, XM_017004765, XM_017004766, XM_017004767, XP_005246850, XP_005246851, XP_006712772, XP_006712773, XP_006712774, XP_011509986, XP_011509987, XP_016860254, XP_016860255, XP_016860256, XR_427107, XR_427108	AAA57521, AAA57556, AAA57557, AAG15403, AAG15405, AAH71165, AAQ21581, AB209650, AK294707, AK298667, AK303398, AK307954, AK310914, AK311405, ALB26645, ALB26646, BAA07370, BAA08907, BAA08908, BAA09782, BAD92887, BAG57862, BAG60835, BAG64454, BC033754, BC037550, BC041787, BC071165, CA307182, CAA57541, CAD39201, D38171, D50402, D50403, DB284801, EAW70611, EAW70612, EAW70613, EAW70614, L32185, NM_0005…
ENSG00000018408	1137.49024964166	-0.20880830066323	0.981771924453966	-0.212685141489826	0.831572556992265	0.917000139077184	WWTR1	25937	WW domain containing transcription regulator 1	TAZ, WWTR1	NM_001168278, NM_001168280, NM_001348362, NM_015472, NP_001161750, NP_001161752, NP_001335291, NP_056287, XM_017006122, XP_016861611	AAH14052, AJ299431, AK022036, AK025216, AK127620, AK130514, AL050107, AL833852, BAB13957, BC014052, BQ003163, CAB43275, CAC17722, CAD38711, CAE90288, DA338432, DA760311, DA854089, EAW78868, EAW78869, NM_001168278, NM_001168280, NM_001348362, NM_015472, NP_001161750, NP_001161752, NP_001335291, NP_056287, Q9GZV5, XM_017006122, XP_016861611
ENSG00000018510	1018.39911266782	-0.121925663527518	0.12455372808195	-0.978900153412483	0.327629316387989	0.535847628942302	AGPS	8540	alkylglycerone phosphate synthase	ADAP-S, ADAS, ADHAPS, ADPS, ALDHPSY, RCDP3, AGPS	NM_003659, NP_003650, XM_011512041, XM_011512042, XM_011512043, XP_011510343, XP_011510344, XP_011510345, XR_001739007	AA832354, AAI41821, AAT11152, AAX93112, AAY14986, AAY24300, AK296239, AK309714, AK314259, AK316240, AL359559, AY544121, BAG36924, BAH12290, BAH14611, BC141820, BQ007087, CAA70591, CR749699, DC402978, EAX11057, EAX11058, NM_003659, NP_003650, O00116, XM_011512041, XM_011512042, XM_011512043, XP_011510343, XP_011510344, XP_011510345, XR_001739007, Y09443
ENSG00000018610	193.581746980537	-0.0643951853193485	0.154227003727503	-0.417535086353136	0.676287066176591	0.824853101225492	CXorf56	63932	chromosome X open reading frame 56	CXorf56	NM_001170569, NM_001170570, NM_022101, NP_001164040, NP_001164041, NP_071384	AAB96348, AK096297, AK298877, BAG53251, BAG60994, BC023506, BQ223940, DA590933, DA921725, DB033119, EAW89864, EAW89865, EAW89866, EAW89867, NM_001170569, NM_001170570, NM_022101, NP_001164040, NP_001164041, NP_071384, Q9H5V9
ENSG00000018699	599.090463077304	0.0333053664260197	0.0983790637320619	0.3385412013752	0.734955383815065	0.862481248868303	TTC27	55622	tetratricopeptide repeat domain 27	TTC27	NM_001193509, NM_017735, NP_001180438, NP_060205, XM_005264416, XM_011532958, XP_005264473, XP_011531260, XR_002959314	AAH01248, AAH63791, AK000279, AK000665, AK027570, AK225295, AK299196, BAA91048, BAA91315, BAB55206, BAG61239, BC001248, BC063791, BI546117, CCQ43566, EAX00441, EAX00442, NM_001193509, NM_017735, NP_001180438, NP_060205, Q6P3X3, XM_005264416, XM_011532958, XP_005264473, XP_011531260, XR_002959314
ENSG00000018869	37.7970066595617	0.223843934281974	0.311535888738159	0.71851732777443	0.472438367687551	0.66865594867818	ZNF582	147948	zinc finger protein 582	ZNF582	NM_001320371, NM_144690, NP_001307300, NP_653291, XR_430188	AAH11796, AAI01009, AAI01010, AAI01011, AAI01012, AK055489, AK299036, AK316028, AW080639, BAB70931, BAG61111, BAH14399, BC011796, BC056238, BC101008, BC101009, BC101010, BC101011, BX104812, DA929494, EAW72445, EAW72446, EAW72447, EAW72448, NM_001320371, NM_144690, NP_001307300, NP_653291, Q96NG8, XR_430188
ENSG00000019144	683.667170351911	0.355499403856287	0.288082166531841	1.23402086333933	0.217195130037332	0.409295710638972	PHLDB1	23187	pleckstrin homology like domain family B member 1	LL5A, PHLDB1	NM_001144758, NM_001144759, NM_015157, NP_001138230, NP_001138231, NP_055972, XM_005271468, XM_005271469, XM_005271470, XM_005271471, XM_005271472, XM_005271473, XM_005271474, XM_005271475, XM_005277680, XM_006718796, XM_006718797, XM_006718798, XM_006718799, XM_006718800, XM_006718801, XM_006718802, XM_006718803, XM_011542703, XM_011542704, XM_011542705, XM_011542706, XM_011542707, XM_011542708,…	AAH13031, AAH14510, AAH98586, AB014538, AB094090, AB177859, ACA06041, ACA06042, ACA06043, AI917888, AK021690, AK027510, AK074070, AK074747, AK074918, AK125783, AK294550, AK295819, AK296345, AL080230, AL832373, BAA31613, BAB55164, BAB84896, BAC11292, BAC76044, BAC86289, BAD66837, BAG51996, BAG58636, BAG59029, BAH11805, BC013031, BC014510, BC098586, BX489377, BX648176, CAH18649, CR749783, EAW67400,…
ENSG00000019169	0.181771109149089	-0.529416351197693	4.19228249232459	-0.126283558459377	0.899507470510098	NA	MARCO	8685	macrophage receptor with collagenous structure	SCARA2, SR-A6, MARCO	NM_006770, NP_006761, XM_011512082, XM_011512083, XM_017005171, XP_011510384, XP_011510385, XP_016860660	AAC08800, AAD41064, AAH16004, AAX88875, AF035819, AK297030, AK301407, AK313139, AQN67651, AX429246, BAG35958, BAG59558, BAG62941, BC016004, CAD36112, CB529479, EAW95207, KX533498, NM_006770, NP_006761, Q9UEW3, XM_011512082, XM_011512083, XM_017005171, XP_011510384, XP_011510385, XP_016860660
ENSG00000019186	29.6865286339304	1.74989705475866	0.384786171531095	4.5477129487156	5.42320354580969e-06	7.36749827375117e-05	CYP24A1	1591	cytochrome P450 family 24 subfamily A member 1	CP24, CYP24, HCAI, HCINF1, P450-CC24, CYP24A1	NM_000782, NM_001128915, NP_000773, NP_001122387, XM_005260304, XM_017027691, XM_017027692, XM_017027693, XP_005260361, XP_016883180, XP_016883181, XP_016883182	AAA62379, AAB03776, AAB29308, AAI09084, AAI09085, AAW50795, AI400154, AW022349, AY858838, BC109083, BC109084, BI491491, BM928702, BU662901, CN311231, EAW75573, L13286, N29030, NM_000782, NM_001128915, NP_000773, NP_001122387, Q07973, S67623, XM_005260304, XM_017027691, XM_017027692, XM_017027693, XP_005260361, XP_016883180, XP_016883181, XP_016883182
ENSG00000019485	64.6192619127019	-0.0446364834092517	0.229236876287778	-0.194717726624473	0.845613933692662	0.920957521661916	PRDM11	56981	PR/SET domain 11	PFM8, PRDM11	NM_001256695, NM_001256696, NM_001359633, NP_001243624, NP_001243625, NP_001346562, XM_011520222, XM_011520223, XM_011520224, XM_011520225, XM_011520226, XM_011520227, XM_011520228, XP_011518524, XP_011518525, XP_011518526, XP_011518527, XP_011518528, XP_011518529, XP_011518530	AA468074, AAF87244, AF275818, AK024304, AK094792, AK097878, AW665411, AY726563, BAC04425, BAC05192, CCQ43630, DR731303, EAW68047, EAW68048, EAW68049, NM_001256695, NM_001256696, NM_001359633, NP_001243624, NP_001243625, NP_001346562, Q9NQV5, XM_011520222, XM_011520223, XM_011520224, XM_011520225, XM_011520226, XM_011520227, XM_011520228, XP_011518524, XP_011518525, XP_011518526, XP_011518527, XP_…
ENSG00000019505	3.32365056512157	0.509143356270212	1.21068722996075	0.420540783507493	0.674090442518199	0.824133815748561	SYT13	57586	synaptotagmin 13	SYT13	NM_001247987, NM_020826, NP_001234916, NP_065877	AAH93830, AAH93832, AB037848, AJ303362, AK291009, AK308841, AL512743, BAA92665, BAF83698, BC093830, BC093832, BP251101, CAC21669, CAC33884, EAW68043, EAW68044, NM_001247987, NM_020826, NP_001234916, NP_065877, Q7L8C5, W45345
ENSG00000019549	946.403548096313	-0.134362218726438	0.157876334118228	-0.851059910130789	0.394736073729142	0.598965277555721	SNAI2	6591	snail family transcriptional repressor 2	SLUG, SLUGH, SLUGH1, SNAIL2, WS2D, SNAI2	NM_003068, NP_003059	AA410443, AAB58705, AAC34288, AAD55240, AAH14890, AAH15895, AK223368, AK312661, BAD97088, BAG35543, BC014890, BC015895, BG706203, DA522147, EAW86700, NM_003068, NP_003059, O43623, U97060
ENSG00000019582	39.8898109633309	-0.208794551234444	1.29524853775671	-0.161200375949517	0.871935585025505	0.933351767287602	CD74	972	CD74 molecule	DHLAG, HLADG, II, Ia-GAMMA, CD74	NM_001025158, NM_001025159, NM_004355, NP_001020329, NP_001020330, NP_004346, XM_017010089, XM_017010090, XP_016865578, XP_016865579, XR_002956198	AAA35996, AAA36033, AAA36304, AAA58655, AAH18726, AAH24272, AAO49820, AAV38312, AK292076, AK297889, AK300669, AK308929, BAF84765, BAG60210, BAG62354, BC018726, BC024272, BF796148, BT019505, CAA25192, CAA25193, CAA27046, CAA27047, DC354760, EAW61727, EAW61728, EAW61729, EAW61730, EAW61731, K01144, M28588, M28589, M28590, NM_001025158, NM_001025159, NM_004355, NP_001020329, NP_001020330, NP_004346,…
ENSG00000019991	169.556454569247	1.09393032943487	0.445073219132613	2.45786599240185	0.0139765316222054	0.0550518808760725	HGF	3082	hepatocyte growth factor	DFNB39, F-TCF, HGFB, HPTA, SF, HGF	NM_000601, NM_001010931, NM_001010932, NM_001010933, NM_001010934, NP_000592, NP_001010931, NP_001010932, NP_001010933, NP_001010934, XM_006715956, XM_011516115, XM_017012097, XM_017012098, XP_006716019, XP_011514417, XP_016867586, XP_016867587	AAA35980, AAA52648, AAA52649, AAA52650, AAA64239, AAA64297, AAC50539, AAC71655, AAG53459, AAH22308, AAH63485, AAI05798, AAI30285, AAI30287, AAO61091, AB208900, ACX45437, ACX45438, AK291674, AK313694, AV701693, BAA14348, BAD92137, BAF84363, BC022308, BC063485, BC105797, BC130284, BC130286, BM153501, BM971901, BU533235, BX495370, CAA34387, CAA40802, CAD38058, EAL24189, EAW76992, EAW76993, FJ830861,…
ENSG00000019995	1584.00451263455	0.0505757317248931	0.113250347873765	0.446583455807727	0.655175843105474	0.810101401585663	ZRANB1	54764	zinc finger RANBP2-type containing 1	TRABID, ZRANB1	NM_017580, NP_060050, XM_006717907, XM_011539887, XM_017016358, XP_006717970, XP_011538189, XP_016871847	AJ252060, AK302810, AK307386, AL832925, BAG64010, BC048281, CAB64449, CAH10620, EAW49252, EAW49253, NM_017580, NP_060050, Q9UGI0, XM_006717907, XM_011539887, XM_017016358, XP_006717970, XP_011538189, XP_016871847
ENSG00000020129	623.791657893947	-0.169837495350967	0.15751242048204	-1.07824827293751	0.280922974442931	0.484976282246569	NCDN	23154	neurochondrin	NCDN	NM_001014839, NM_001014841, NM_014284, NP_001014839, NP_001014841, NP_055099	AAD05029, AAH24592, AB011179, AB018739, AB018740, AK293658, AK295979, AL536768, AW207151, BAA25533, BAA77830, BAA77831, BAA85384, BAA85385, BAG57106, BAG58754, BC024592, BI545092, EAX07410, EAX07411, EAX07412, NM_001014839, NM_001014841, NM_014284, NP_001014839, NP_001014841, NP_055099, Q9UBB6
ENSG00000020181	1341.89341396898	-0.905573996810964	0.186172364174766	-4.86416982899175	1.14938195163864e-06	1.86399768678788e-05	ADGRA2	25960	adhesion G protein-coupled receptor A2	GPR124, TEM5, ADGRA2	NM_032777, NP_116166, XM_011544481, XM_011544482, XM_011544483, XP_011542783, XP_011542784, XP_011542785	AAI46775, AAL11992, AAM09084, AAO27354, AB040964, AF378755, AI346793, AK027296, AK074099, AL110244, AL137610, AL832524, AL832959, AND76657, AY090637, AY181242, BAA96055, BAB55022, BAB84925, BC146774, CAB53694, CAD38629, CAH56283, DA569569, EAW63354, EAW63355, EAW63356, EAW63357, EAW63358, EAW63359, KU257672, NM_032777, NP_116166, Q96PE1, XM_011544481, XM_011544482, XM_011544483, XP_011542783, XP_…
ENSG00000020256	206.726132332323	0.185648218207033	0.120500417154883	1.54064378024861	0.123403506495841	0.277742505294808	ZFP64	55734	ZFP64 zinc finger protein	ZNF338, ZFP64	NM_001319146, NM_018197, NM_022088, NM_199426, NM_199427, NP_001306075, NP_060667, NP_071371, NP_955458, NP_955459, XM_005260449, XM_006723822, XM_011528900, XM_017027945, XM_017027946, XM_017027947, XM_017027948, XM_017027949, XP_005260506, XP_006723885, XP_011527202, XP_016883434, XP_016883435, XP_016883436, XP_016883437, XP_016883438	AAH12759, AAH41622, AAP88762, AK001596, AK001744, AK022690, AK024671, AK090547, AK222712, BAA91777, BAA91876, BAB14182, BAD96432, BAG52182, BC012759, BC021087, BC031524, BC041622, BT009760, CAE90589, DA731353, EAW75590, EAW75591, EAW75592, EAW75593, NM_001319146, NM_018197, NM_022088, NM_199426, NM_199427, NP_001306075, NP_060667, NP_071371, NP_955458, NP_955459, Q9NPA5, Q9NTW7, XM_005260449, XM_…
ENSG00000020426	420.652813618561	0.19401111089567	0.125035107487822	1.55165309002966	0.12074525270712	0.273610698742993	MNAT1	4331	MNAT1, CDK activating kinase assembly factor	CAP35, MAT1, RNF66, TFB3, MNAT1	NM_001177963, NM_002431, NP_001171434, NP_002422, XM_005267687, XM_005267688, XM_017021332, XM_017021333, XM_017021334, XM_024449599, XP_005267744, XP_005267745, XP_016876821, XP_016876822, XP_016876823, XP_024305367	AA053721, AAB05248, AAH00820, AAN47195, AK308701, ALQ33649, ALQ33650, BC000820, BU620200, CAA61112, CAA63356, CAG29332, CD701743, CR450336, EAW80787, EAW80788, EAW80789, EAW80790, EAW80791, KU178191, KU178192, NM_001177963, NM_002431, NP_001171434, NP_002422, P51948, U61835, X87843, X92669, XM_005267687, XM_005267688, XM_017021332, XM_017021333, XM_017021334, XM_024449599, XP_005267744, XP_005267…
ENSG00000020577	2544.27212625813	0.0816984180186231	0.0871117084764169	0.937858061189796	0.348317358282254	0.556498622460608	SAMD4A	23034	sterile alpha motif domain containing 4A	SAMD4, SMAUG, SMAUG1, SMG, SMGA, SAMD4A	NM_001161576, NM_001161577, NM_015589, NP_001155048, NP_001155049, NP_056404, XM_024449514, XM_024449515, XM_024449516, XM_024449517, XM_024449518, XM_024449519, XP_024305282, XP_024305283, XP_024305284, XP_024305285, XP_024305286, XP_024305287	AAH21726, AAH57838, AAI21174, AAI21175, AAP97302, AB028976, AF429970, AK024652, AK025923, AK074716, AL117523, AW129053, BAA83005, BC011489, BC021060, BC021726, BC057838, BC121173, BC121174, BI825501, BX648198, CAB55976, DA393986, EAW80644, EAW80645, EAW80646, NM_001161576, NM_001161577, NM_015589, NP_001155048, NP_001155049, NP_056404, Q9UPU9, XM_024449514, XM_024449515, XM_024449516, XM_02444951…
ENSG00000020633	112.120301131136	1.25808290204586	0.42540615695808	2.95736881441005	0.00310276746497447	0.0164691525340107	RUNX3	864	runt related transcription factor 3	AML2, CBFA3, PEBP2aC, RUNX3	NM_001031680, NM_001320672, NM_004350, NP_001026850, NP_001307601, NP_004341, XM_005246024, XM_011542351, XP_005246081, XP_011540653	AAA86465, AAB80759, AAH13362, AF022726, AI375031, AJ001432, AK091829, AK300056, AK301044, AK310945, BAG61865, BAG62657, BC013362, CAA56093, CAA84541, CAB42882, CAH05600, CAR95149, CAR95150, CBX47510, CBX47511, DA935726, EAW95147, EAW95148, EAW95149, EF491807, EF491822, NM_001031680, NM_001320672, NM_004350, NP_001026850, NP_001307601, NP_004341, Q13761, X79550, XM_005246024, XM_011542351, XP_0052…
ENSG00000020922	423.070313225309	-0.256845633374508	0.147390607681425	-1.74261872866189	0.081400236342718	0.206631369177669	MRE11	4361	MRE11 homolog, double strand break repair nuclease	ATLD, HNGS1, MRE11A, MRE11B, MRE11	NM_001330347, NM_005590, NM_005591, NP_001317276, NP_005581, NP_005582, XM_005274008, XM_006718842, XM_011542837, XM_017017772, XP_005274065, XP_006718905, XP_011541139, XP_016873261, XR_947828	AAC36249, AAC78721, AAD10197, AAH05241, AAH17823, AAH63458, AAK18790, AAP35376, AAS79320, AF022778, AF073362, AK095388, AK308318, ALQ33657, ALQ33658, BAG53039, BC005241, BC017823, BC063458, BF574168, BT006730, CCQ43331, DA647697, EAW66930, EAW66931, EAW66932, EAW66933, EAW66934, KU178199, KU178200, NM_001330347, NM_005590, NM_005591, NP_001317276, NP_005581, NP_005582, P49959, U37359, XM_00527400…
ENSG00000021300	56.1991342128128	-0.602847017650048	0.228074738283808	-2.64319942746087	0.00821266470735985	0.0361939455363023	PLEKHB1	58473	pleckstrin homology domain containing B1	KPL1, PHR1, PHRET1, PLEKHB1	NM_001130033, NM_001130034, NM_001130035, NM_001130036, NM_021200, NP_001123505, NP_001123506, NP_001123507, NP_001123508, NP_067023, XM_011545192, XM_011545193, XP_011543494, XP_011543495	AAF16675, AAF16684, AAF18572, AAF18932, AAF21786, AAG13807, AAH08075, AB209716, AF081583, AF093249, AF100612, AF101054, AK054725, AK289620, AK289909, AK290109, AK296033, AK301299, AK311158, AK314748, AL712105, BAD92953, BAF82309, BAF82598, BAF82798, BAG37288, BAG51417, BAH12242, BAH13452, BC008075, CK819503, DC305763, EAW74900, EAW74901, EAW74902, EAW74903, EAW74904, EAW74905, EAW74906, EB387039,…
ENSG00000021355	1697.75015900751	-0.18492957180911	0.0996232467935888	-1.85628934772893	0.063412326606604	0.172229110370849	SERPINB1	1992	serpin family B member 1	EI, ELANH2, HEL-S-27, HEL57, LEI, M/NEI, MNEI, PI-2, PI2, SERPINB1	NM_030666, NP_109591, NR_073111, NR_073112, XM_011514333, XM_011514334, XM_011514335, XP_011512635, XP_011512636, XP_011512637	AAC31394, AAH09015, AAP35574, ACJ13678, ACV87207, AK223370, AK291327, AK298044, AK304641, AK309765, AK312973, AW451326, BAD97090, BAF84016, BAG60342, BAG65420, BC009015, BI521531, BM785367, BM823453, BT006928, BU942473, EAW55089, EAW55090, EU794624, GQ472232, M93056, NM_030666, NP_109591, NR_073111, NR_073112, P30740, XM_011514333, XM_011514334, XM_011514335, XP_011512635, XP_011512636, XP_011512…
ENSG00000021461	0	NA	NA	NA	NA	NA	CYP3A43	64816	cytochrome P450 family 3 subfamily A member 43	CYP3A43	NM_001278921, NM_022820, NM_057095, NM_057096, NP_001265850, NP_073731, NP_476436, NP_476437, NR_103868, NR_103869, XM_017012544, XM_017012545, XM_024446877, XP_016868033, XP_016868034, XP_024302645	AA417369, AAG32291, AAG33009, AAG33010, AAG33011, AAG33012, AAG33013, AAG33014, AAI00982, AAI00983, AAK00325, AAK38841, AAQ92351, AAQ92352, AAQ92353, AAQ92354, AAS07394, AAS07395, AF280108, AF280109, AF280110, AF280111, AF280112, AF280113, AF319634, AF337813, AY390423, AY390424, AY390425, AY390426, BC100981, BC100982, EAW76630, EAW76631, EAW76632, EAW76633, EAW76634, NM_001278921, NM_022820, NM_0…
ENSG00000021488	2.3653756239928	1.36285529734979	1.31121883040283	1.03938051052172	0.298627804477899	0.50464163170215	SLC7A9	11136	solute carrier family 7 member 9	BAT1, CSNU3, SLC7A9	NM_001126335, NM_001243036, NM_014270, NP_001119807, NP_001229965, NP_055085, XM_006722992, XM_011526402, XM_017026230, XM_024451334, XP_006723055, XP_011524704, XP_016881719, XP_024307102	AAD55898, AAH17962, AAN40878, AB033548, AF141289, AJ249199, AK026446, AK223147, AK313708, AL365340, AL365341, AY170373, BAB16840, BAD96867, BAG36453, BC017962, BC029802, BP276659, CAB54003, CAC33284, CK300669, NM_001126335, NM_001243036, NM_014270, NP_001119807, NP_001229965, NP_055085, P82251, XM_006722992, XM_011526402, XM_017026230, XM_024451334, XP_006723055, XP_011524704, XP_016881719, XP_02…
ENSG00000021574	594.824250823405	-0.130838706199084	0.153230547909701	-0.853868291825117	0.393177970124434	0.597558665793512	SPAST	6683	spastin	ADPSP, FSP2, SPG4, SPAST	NM_014946, NM_199436, NP_055761, NP_955468, XM_005264516, XM_011533067, XM_017004777, XM_017004778, XP_005264573, XP_011531369, XP_016860266, XP_016860267	AA830062, AAI50261, AB029006, ADP91574, ADP91575, ADP91576, ADP91577, ADP91578, ADP91579, ADP91580, ADP91581, ADP91582, ADP91583, ADP91584, ADP91585, ADP91586, ADP91587, ADP91588, ADP91589, ADP91590, ADP91591, ADP91592, ADP91593, ADP91594, ADP91595, ADP91596, ADP91597, ADP91598, ADP91599, ADP91600, ADP91601, ADP91602, ADP91603, ADP91604, ADP91605, ADP91606, ADP91607, ADP91608, ADP91609, ADP91610,…
ENSG00000021645	40.3928332519115	-0.741182522403839	0.300617923597332	-2.46553004403234	0.0136810701280356	0.0540640783736079	NRXN3	9369	neurexin 3	C14orf60, NRXN3	NM_001105250, NM_001272020, NM_001330195, NM_004796, NM_138970, NP_001098720, NP_001258949, NP_001317124, NP_004787, NP_620426, NR_073546, NR_073547, XM_005268218, XM_006720322, XM_011537363, XM_011537364, XM_011537365, XM_011537366, XM_011537367, XM_011537368, XM_011537369, XM_011537370, XM_011537371, XM_011537372, XM_011537373, XM_017021790, XM_017021791, XM_017021792, XM_017021793, XM_01702179…	AAC68909, AAD13621, AAD41968, AAF09143, AAF15058, AAF21147, AAF28465, AAF61277, AAF87841, AAF99808, AAH59368, AAH68469, AAI42650, AAI50195, AAI52458, AB018286, AJ316284, AJ493127, AK056530, AK096247, AK126795, AK310235, AL833739, BAA34463, BAG51739, BAG53239, BC059368, BC068469, BC142649, BC150194, BC152457, CAC87720, CAD37989, CAH56254, DA083962, DA124460, DA128446, DA213090, DA243312, EAW81312,…
ENSG00000021762	347.419162756097	0.0123768030820605	0.18316050340418	0.0675735371547252	0.946125121526948	0.971135266917545	OSBPL5	114879	oxysterol binding protein like 5	OBPH1, ORP5, OSBPL5	NM_001144063, NM_020896, NM_145638, NP_001137535, NP_065947, NP_663613, XM_011519873, XM_017017163, XM_017017164, XP_011518175, XP_016872652, XP_016872653	AAG53417, AAH17505, AAH32646, AAH39579, AAK98617, AAL40666, AB074006, AF331964, AF392453, AF410430, AK055617, AK056510, AK124919, AK293000, AK297475, AK301003, AK303205, AK309411, AL136918, BAB85686, BAF85689, BAG51544, BAG51735, BAG54112, BAG59896, BAG62622, BAG64295, BC017505, BC032646, BC039579, CAB66852, DC400863, EAX02542, EAX02543, NM_001144063, NM_020896, NM_145638, NP_001137535, NP_065947…
ENSG00000021776	1745.76804535853	-0.0669508692767763	0.100610838553736	-0.665443904843493	0.50576661105125	0.697485534628856	AQR	9716	aquarius intron-binding spliceosomal factor	IBP160, fSAP164, AQR	NM_014691, NP_055506	AAH36913, AAH70379, AAI08263, AAI27112, AAI27113, AB011132, ABQ66265, AK001173, AK291615, AK315815, AL703893, BAA25486, BAF84304, BAF98706, BC027452, BC036913, BC070379, BC108262, BC127111, BC127112, BX647820, BX648611, EAW92319, EAW92320, EAW92321, EF553519, NM_014691, NP_055506, O60306
ENSG00000021826	191.913303200073	1.19077650797702	0.735826704997523	1.61828389740357	0.105601429316183	0.248143029767886	CPS1	1373	carbamoyl-phosphate synthase 1	CPSASE1, PHN, CPS1	NM_001122633, NM_001122634, NM_001875, NP_001116105, NP_001116106, NP_001866	AAD38072, AAH20695, AAH58010, AAI40944, AAN77181, AAO31763, AAP84318, AAY14960, AB180933, AB180934, AB180935, AB180936, AB180937, AB180938, AB208800, AF154830, AK289749, AK302778, AK316425, AL704546, AV645723, AY317138, BAA14328, BAD74204, BAD74205, BAD74206, BAD74207, BAD74208, BAD74209, BAD92037, BAF82438, BAH13804, BAH14796, BC020695, BC058010, BC140943, BJ995129, BP244862, BX537776, BX640601,…
ENSG00000021852	0.231680930794516	-0.0715343143713777	4.17766191826851	-0.0171230501105331	0.986338450277981	NA	C8B	732	complement C8 beta chain	C82, C8B	NM_000066, NM_001278543, NM_001278544, NP_000057, NP_001265472, NP_001265473, XM_017002235, XP_016857724, XR_001737397	AAA51862, AAH20701, AAI30576, AK292740, AK298425, AK298444, AK313382, AK316209, BAF85429, BAG36180, BAH12786, BAH12791, BAH14580, BC020701, BC130575, CAA27981, CD364465, EAX06641, EAX06642, EAX06643, M16973, NM_000066, NM_001278543, NM_001278544, NP_000057, NP_001265472, NP_001265473, P07358, X04393, XM_017002235, XP_016857724, XR_001737397
ENSG00000022267	6020.87629361404	-0.333847636536718	0.164493142807183	-2.02955351718247	0.0424019438546467	0.127361036336468	FHL1	2273	four and a half LIM domains 1	FCMSU, FHL-1, FHL1A, FHL1B, FLH1A, KYOT, RBMX1A, RBMX1B, SLIM, SLIM-1, SLIM1, SLIMMER, XMPMA, FHL1	NM_001159699, NM_001159700, NM_001159701, NM_001159702, NM_001159703, NM_001159704, NM_001167819, NM_001330659, NM_001449, NP_001153171, NP_001153172, NP_001153173, NP_001153174, NP_001153175, NP_001153176, NP_001161291, NP_001317588, NP_001440, NR_027621, XM_006724743, XM_006724744, XM_006724745, XM_006724746, XM_006724747, XM_017029357, XM_024452353, XM_024452354, XM_024452355, XP_006724806, XP…	AAC35421, AAC50795, AAC52021, AAC72390, AAC72886, AAD21579, AAF32351, AAH10998, AAH88369, AF063002, AF098518, AF220153, AK091702, AK094024, AK122708, AK223299, AK289411, AK297124, AK299379, AK299381, AK299450, AK300966, AK301642, AK304680, BAD97019, BAF82100, BAG52401, BAG53680, BAH12503, BAH13019, BAH13020, BAH13036, BAH13384, BAH13529, BAH14237, BC010998, BC088369, BE965488, BM995585, CAG33255,…
ENSG00000022277	945.008785348051	-0.115082347361056	0.194472935744013	-0.591765362726563	0.554007720500952	0.736510600311924	RTF2	51507	replication termination factor 2	C20orf43, CDAO5, HSPC164, RTFDC1, SHUJUN-3, RTF2	NM_001283035, NM_001283036, NM_001283037, NM_016407, NP_001269964, NP_001269965, NP_001269966, NP_057491, XM_017027872, XP_016883361	AA814039, AAF17212, AAF29128, AAF29133, AAH02769, AAH03359, AAK14929, AAP73812, AF117231, AF161513, AF161518, AF212244, AI352436, AK000481, AK000586, AK026118, AK225135, AK293662, AK302029, AK314563, AY320413, BAA91193, BAG37146, BAG57109, BAG63427, BC001536, BC002769, BC003359, BG468509, BP307634, BU537939, CR983692, DC397043, NM_001283035, NM_001283036, NM_001283037, NM_016407, NP_001269964, NP…
ENSG00000022355	0	NA	NA	NA	NA	NA	GABRA1	2554	gamma-aminobutyric acid type A receptor alpha1 subunit	ECA4, EIEE19, EJM, EJM5, GABRA1	NM_000806, NM_001127643, NM_001127644, NM_001127645, NM_001127646, NM_001127647, NM_001127648, NP_000797, NP_001121115, NP_001121116, NP_001121117, NP_001121120	AAH30696, AK223447, AK289792, AK295160, AV720972, AW148652, BAD97167, BAF82481, BAG58174, BC030696, BM927274, CAA31925, CAA32874, DA075784, DA228536, DA232066, DB485936, DB487114, DC307259, DC325179, DC334834, EAW61537, EAW61538, EAW61539, NM_000806, NM_001127643, NM_001127644, NM_001127645, NM_001127646, NM_001127647, NM_001127648, NP_000797, NP_001121115, NP_001121116, NP_001121117, NP_00112112…
ENSG00000022556	0.462694558372607	0.971771503908873	3.25385851892088	0.298652045950405	0.765205549731517	NA	NLRP2	55655	NLR family pyrin domain containing 2	CLR19.9, NALP2, NBS1, PAN1, PYPAF2, NLRP2	NM_001174081, NM_001174082, NM_001174083, NM_001348003, NM_017852, NP_001167552, NP_001167553, NP_001167554, NP_001334932, NP_060322, NR_145325	AAG15253, AAG23171, AAG30289, AAH01039, AAH03592, AAH39269, AAL69962, AB209300, AF269288, AF298547, AF310106, AF464764, AK000517, AK000784, AK025952, AK223253, AK223269, AK292681, AK302989, BAA91223, BAA91377, BAB15293, BAD92537, BAD96973, BAD96989, BAF85370, BAG64129, BC001039, BC003592, BC039269, DA739916, DA856893, DB046128, DB066882, EAW72317, EAW72318, EAW72319, EAW72320, NM_001174081, NM_00…
ENSG00000022567	97.5636227785429	0.223838617810471	0.16886165275304	1.32557400784081	0.18498084044368	0.366949713206111	SLC45A4	57210	solute carrier family 45 member 4	SLC45A4	NM_001080431, NM_001286646, NM_001286648, NP_001073900, NP_001273575, NP_001273577, XM_011517169, XM_011517170, XM_011517171, XM_011517172, XM_011517173, XM_011517174, XM_011517176, XM_011517177, XM_011517178, XM_011517179, XM_017013648, XM_017013649, XM_017013650, XP_011515471, XP_011515472, XP_011515473, XP_011515474, XP_011515475, XP_011515476, XP_011515478, XP_011515479, XP_011515480, XP_0115…	AAH33223, AAH90891, AAI57841, AB032952, AI769055, AK128212, AL137490, AL713711, BAA86440, BAC87328, BC007262, BC033223, BC090891, BC157840, BC171836, CX166285, EAW92222, EAW92224, NM_001080431, NM_001286646, NM_001286648, NP_001073900, NP_001273575, NP_001273577, Q5BKX6, XM_011517169, XM_011517170, XM_011517171, XM_011517172, XM_011517173, XM_011517174, XM_011517176, XM_011517177, XM_011517178, X…
ENSG00000022840	3191.88890012248	0.0181587079258854	0.0544240246094772	0.333652427511275	0.738641851594065	0.865265570529958	RNF10	9921	ring finger protein 10	RIE2, RNF10	NM_001330474, NM_014868, NP_001317403, NP_055683, XM_005254013, XM_017020282, XM_017020283, XP_005254070, XP_016875771, XP_016875772, XR_001748933, XR_001748934, XR_001748935, XR_001748936, XR_001748937, XR_001748938, XR_001748939, XR_243026, XR_944849	AAH16622, AAH31596, AAI01710, AAI01716, AAP35620, AB027196, AK094011, AK097807, AK126274, AK301608, AK315558, AL389976, AL578551, BAA13392, BAA84708, BAG37934, BAG52797, BAG53531, BAG54301, BAG63094, BC016622, BC031596, BC101709, BC101715, BC143493, BM828423, BQ015862, BT006974, BU184035, CAB97533, D87451, DA103961, DA956437, DB526099, EAW98200, EAW98201, EAW98202, EAW98203, EAW98204, HY376488, N…
ENSG00000022976	112.223163618447	0.0983092394122023	0.202102288069502	0.486433084708049	0.626660138012694	0.790043538780243	ZNF839	55778	zinc finger protein 839	C14orf131, ZNF839	NM_001267827, NM_001267828, NM_018335, NP_001254756, NP_001254757, NP_060805, XM_006720203, XM_011536945, XM_011536946, XM_011536948, XM_011536949, XM_011536950, XM_017021447, XM_017021448, XM_017021449, XM_017021450, XM_017021451, XP_006720266, XP_011535247, XP_011535248, XP_011535250, XP_011535251, XP_011535252, XP_016876936, XP_016876937, XP_016876938, XP_016876939, XP_016876940	A8K0R7, AAD42878, AAH73137, AF155112, AK001994, AK093342, AK125678, AK127821, AK223312, AK289632, AL137478, BAA92026, BAD97032, BAF82321, BAG52694, BAG54234, BAG54578, BC006222, BC006228, BC042659, BC073137, BQ019232, BX248266, BX367536, CAB70759, CAD62594, DB460089, EAW81781, EAW81782, EAW81783, EAW81784, NM_001267827, NM_001267828, NM_018335, NP_001254756, NP_001254757, NP_060805, XM_006720203,…
ENSG00000023041	1038.58372609084	-0.144299565046943	0.0927144859116326	-1.55638640098244	0.119616236961963	0.271516370587508	ZDHHC6	64429	zinc finger DHHC-type containing 6	DHHC-6, ZNF376, ZDHHC6	NM_001303134, NM_001351082, NM_001351083, NM_001351084, NM_001351085, NM_001351086, NM_022494, NP_001290063, NP_001338011, NP_001338012, NP_001338013, NP_001338014, NP_001338015, NP_071939, NR_147045, XM_006717949, XM_011540091, XM_011540093, XM_011540095, XM_017016562, XM_017016563, XM_017016564, XM_017016565, XM_017016566, XM_017016567, XM_017016568, XM_017016569, XP_006718012, XP_011538393, XP…	AAH07213, AAH17434, AAL56663, AF267740, AI695150, AK025605, AK026369, AK054991, AK223086, AK308026, AW751101, BAB15187, BAB15462, BAD96806, BC007213, BC017434, BP378060, BX498233, BX647270, CCQ43689, DA621943, DA745043, DA936028, DB122344, DC354896, EAW49526, EAW49527, EAW49528, EAW49529, EAW49530, EAW49531, NM_001303134, NM_001351082, NM_001351083, NM_001351084, NM_001351085, NM_001351086, NM_02…
ENSG00000023171	357.758627983903	0.381004221704081	0.210661753264896	1.80860652586038	0.0705121539369113	0.186092217583499	GRAMD1B, LOC100128242	57476, 100128242	GRAM domain containing 1B, uncharacterized LOC100128242	LINC01059, GRAMD1B, LOC100128242	NM_001286563, NM_001286564, NM_001330396, NM_020716, NP_001273492, NP_001273493, NP_001317325, NP_065767, XM_005271619, XM_005271621, XM_005271623, XM_005271624, XM_006718892, XM_011542926, XM_011542929, XM_011542930, XM_011542931, XM_011542933, XM_017018039, XM_017018040, XM_017018041, XM_017018042, XM_017018043, XM_017018044, XM_017018045, XM_017018046, XM_017018047, XM_017018048, XM_017018050,…	AAI05742, AAI05932, AAI05933, AAI07481, AAQ89283, AB033027, AI815988, AK127457, AK297606, AK307795, AY358924, BAA86515, BAG54507, BAH12625, BC011969, BC019049, BC035131, BC040970, BC063616, BC075859, BC105741, BC105931, BC105932, BC107480, BQ636364, BX363284, CV373778, EAW67547, EAW67548, EAW67549, NM_001286563, NM_001286564, NM_001330396, NM_020716, NP_001273492, NP_001273493, NP_001317325, NP_0…
ENSG00000023191	5096.73347381198	-0.159247675884377	0.174499114125988	-0.912598764079691	0.361453604584198	0.569527619204714	RNH1	6050	ribonuclease/angiogenin inhibitor 1	RAI, RNH, RNH1	NM_002939, NM_203383, NM_203384, NM_203385, NM_203386, NM_203387, NM_203388, NM_203389, NP_002930, NP_976317, NP_976318, NP_976319, NP_976320, NP_976321, NP_976322, NP_976323, XM_011520255, XM_011520257, XM_011520258, XM_011520259, XM_011520260, XM_011520261, XM_011520262, XM_011520263, XM_017018106, XP_011518557, XP_011518559, XP_011518560, XP_011518561, XP_011518562, XP_011518563, XP_011518564,…	AAA59130, AAA60249, AAH00677, AAH03506, AAH11186, AAH11500, AAH14629, AAH24037, AAH47730, AAL60586, AB209196, AEE61075, AK027172, AK057144, AK308340, AK310173, AK311379, AL161967, AL534410, AL539148, AY071904, BAB15684, BAD92433, BC000677, BC003506, BC011186, BC011500, BC014629, BC024037, BC047730, BG716555, BG720935, BG752774, BM019570, BM465975, BM562998, BQ650217, BQ927358, BQ954409, CAA32151,…
ENSG00000023228	2726.91811397498	-0.201407072524681	0.0974305190756234	-2.06718669299456	0.0387165656079114	0.119170344102971	NDUFS1	4719	NADH:ubiquinone oxidoreductase core subunit S1	CI-75Kd, CI-75k, PRO1304, NDUFS1	NM_001199981, NM_001199982, NM_001199983, NM_001199984, NM_005006, NP_001186910, NP_001186911, NP_001186912, NP_001186913, NP_004997, XM_017004188, XP_016859677	AA150435, AAH12068, AAH22368, AAH30833, AAY15061, ADP91534, ADP91535, ADP91536, ADP91537, ADP91538, ADP91539, ADP91540, ADP91541, ADP91542, ADP91543, ADP91544, ADP91545, ADP91546, ADP91547, ADP91548, ADP91549, ADP91550, ADP91551, ADP91552, ADP91553, ADP91554, ADP91555, ADP91556, ADP91557, ADP91558, ADP91559, ADP91560, ADP91561, ADP91562, ADP91563, ADP91564, ADP91565, ADP91566, ADP91567, ADP91568,…
ENSG00000023287	2423.172134077	-0.186662960302812	0.158959916383508	-1.17427691552421	0.240284126547755	0.438106549204016	RB1CC1	9821	RB1 inducible coiled-coil 1	ATG17, CC1, FIP200, PPP1R131, RB1CC1	NM_001083617, NM_014781, NP_001077086, NP_055596, XM_011517643, XM_011517644, XM_011517645, XM_011517646, XM_011517647, XM_011517649, XM_017014103, XM_017014104, XM_017014105, XM_017014106, XM_017014107, XM_017014108, XM_017014109, XM_017014110, XM_017014111, XM_017014112, XP_011515945, XP_011515946, XP_011515947, XP_011515948, XP_011515949, XP_011515951, XP_016869592, XP_016869593, XP_016869594,…	AAH17556, AAO17545, AB059622, AK291699, AK294579, AK307436, AY173931, BAA13194, BAB69690, BAF84388, BAG57770, BC017556, BC032074, D86958, DA326842, EAW86719, EAW86720, EAW86721, NM_001083617, NM_014781, NP_001077086, NP_055596, Q8TDY2, XM_011517643, XM_011517644, XM_011517645, XM_011517646, XM_011517647, XM_011517649, XM_017014103, XM_017014104, XM_017014105, XM_017014106, XM_017014107, XM_017014…
ENSG00000023318	3141.70189583097	-0.410479290786937	0.146743556704064	-2.7972559750255	0.00515386831003923	0.0248660081519242	ERP44	23071	endoplasmic reticulum protein 44	PDIA10, TXNDC4, ERP44	NM_015051, NP_055866	AAH05374, AAQ89407, AB011145, AJ344330, AK075024, AY359048, BAA25499, BAG52054, BC005374, BQ881761, BX648519, CAC87611, CAF86876, EAW58922, EAW58923, NM_015051, NP_055866, Q9BS26
ENSG00000023330	1004.84542385782	0.67855883079274	0.0995361955362776	6.81720681744791	9.2827584871439e-12	4.09233100435123e-10	ALAS1	211	5'-aminolevulinate synthase 1	ALAS, ALAS-H, ALAS3, ALASH, MIG4, ALAS1	NM_000688, NM_001304443, NM_001304444, NM_199166, NP_000679, NP_001291372, NP_001291373, NP_954635, XM_011533477, XM_011533478, XM_017005873, XM_024453393, XP_011531779, XP_011531780, XP_016861362, XP_024309161	AAH11798, AAP94018, AB063322, AI868691, AK293190, AK300993, AK312566, AU279391, AY260745, BAB93514, BAG35461, BAG56730, BAG62612, BC011798, BM546974, BU173391, CAA39794, CAA68506, CAD33292, CD014147, DA691060, EAW65188, EAW65189, EAW65190, NM_000688, NM_001304443, NM_001304444, NM_199166, NP_000679, NP_001291372, NP_001291373, NP_954635, P13196, X56351, XM_011533477, XM_011533478, XM_017005873, X…
ENSG00000023445	4324.36123028998	1.11555692797119	0.295895797744549	3.77010061134516	0.000163181749414467	0.00141351453451279	BIRC3	330	baculoviral IAP repeat containing 3	AIP1, API2, CIAP2, HAIP1, HIAP1, MALT2, MIHC, RNF49, c-IAP2, BIRC3	NM_001165, NM_182962, NP_001156, NP_892007, XM_024448467, XP_024304235	AA805622, AA873008, AAC41943, AAC50371, AAC50507, AAC83232, AAG09369, AAH37420, AAU88144, AF070674, AI880555, BC027485, BC037420, BE907592, BG569841, BQ718651, BU428906, BX415415, BX475964, CBX47599, CBX47600, EAW67017, L43346, L49432, NM_001165, NM_182962, NP_001156, NP_892007, Q13489, U37546, U45878, XM_024448467, XP_024304235
ENSG00000023516	1632.06117163459	-0.228393884107481	0.162151442056346	-1.40852206561392	0.158976537811701	0.331184341917227	AKAP11	11215	A-kinase anchoring protein 11	AKAP-11, AKAP220, PPP1R44, PRKA11, AKAP11	NM_016248, NM_144490, NP_057332, XM_005266247, XM_005266248, XM_005266249, XM_005266250, XM_011534903, XM_011534904, XM_011534905, XM_011534906, XM_017020381, XM_017020382, XM_017020383, XP_005266304, XP_005266305, XP_005266306, XP_005266307, XP_011533205, XP_011533206, XP_011533207, XP_011533208, XP_016875870, XP_016875871, XP_016875872	AAF07045, AB014529, AF176555, AK002166, AK074384, BAA31604, BAA92117, BE670178, BE694434, CAH10362, CR627087, DA780016, EAX08676, EAX08677, NM_016248, NM_144490, NP_057332, Q9UKA4, XM_005266247, XM_005266248, XM_005266249, XM_005266250, XM_011534903, XM_011534904, XM_011534905, XM_011534906, XM_017020381, XM_017020382, XM_017020383, XP_005266304, XP_005266305, XP_005266306, XP_005266307, XP_01153…
ENSG00000023572	274.048547093125	0.0598251149727001	0.144775889288855	0.413225677746228	0.679441276770411	0.826570732928147	GLRX2	51022	glutaredoxin 2	CGI-133, GRX2, GLRX2	NM_001243399, NM_001319291, NM_016066, NM_197962, NP_001230328, NP_001306220, NP_057150, NP_932066, XM_017001397, XP_016856886	AA056513, AA887118, AAD34128, AAF37320, AAH09669, AAH28113, AAK72499, AAK83089, ABA03170, AF132495, AF151891, AF290514, AY038988, BC009669, BC028113, BG182176, BM887926, BQ432881, BU157087, CBF61391, CBF61398, CBF61800, CBF61807, CBF64885, CBF64892, CBF65449, CBF65456, CBF69768, CBF69783, CBF71621, CBF71635, CBF72937, CBF72952, CBF74264, CBF74280, CBF82314, CBF82330, CBU86419, CBU86426, CBU86676,…
ENSG00000023608	291.179423948781	0.149716931327004	0.167332746487449	0.894725835018989	0.370933664681317	0.57795611827976	SNAPC1	6617	small nuclear RNA activating complex polypeptide 1	PTFgamma, SNAP43, SNAPC1	NM_003082, NP_003073	AAC50358, AAH14984, AAH19038, AK314933, BAG37439, BC014984, BC019038, CAA87590, EAW80810, NM_003082, NP_003073, Q16533, U44754, Z47542
ENSG00000023697	592.648796303308	-0.420319780611529	0.108010273147655	-3.89147965617061	9.96347444917636e-05	0.000929221761912953	DERA	51071	deoxyribose-phosphate aldolase	CGI-26, DEOC, DERA	NM_001300779, NM_015954, NP_001287708, NP_057038, XM_024449000, XM_024449001, XP_024304768, XP_024304769	AAD27735, AAH56234, AF132960, AK024614, AK222541, AK296697, AK309182, BAD96261, BAG59291, BC041328, BC056234, BU928832, CB851336, EAW96357, EAW96358, EAW96359, NM_001300779, NM_015954, NP_001287708, NP_057038, Q9Y315, XM_024449000, XM_024449001, XP_024304768, XP_024304769
ENSG00000023734	4032.80258214835	-0.0944456652989012	0.0634402775640402	-1.48873348171534	0.13655756460034	0.299201976746116	STRAP	11171	serine/threonine kinase receptor associated protein	MAWD, PT-WD, UNRIP, STRAP	NM_007178, NP_009109, XM_005253294, XP_005253351	AAF29111, AAH00162, AAH62306, AAL15433, AAV38847, AAV38848, AB024327, AF161496, AJ010025, AK297942, AK312295, AK315891, AL136691, AY049776, BAA75544, BAF98782, BAG35222, BAG60258, BC000162, BC062306, BT020044, BT020045, CAB38041, CAB66626, DA666505, EAW96356, NM_007178, NP_009109, Q9Y3F4, U56430, XM_005253294, XP_005253351
ENSG00000023839	151.486021291925	-0.0699464600682302	0.20251167121943	-0.34539471057172	0.729797653144548	0.85941653929837	ABCC2	1244	ATP binding cassette subfamily C member 2	ABC30, CMOAT, DJS, MRP2, cMRP, ABCC2	NM_000392, NP_000383, XM_006717630, XM_006717631, XM_011539291, XM_017015675, XP_006717693, XP_006717694, XP_011537593, XP_016871164, XR_945604, XR_945605	AAB09422, AAB39892, AAD43590, AAD47599, AAI36420, BC136419, BM765259, CAA65259, CAB45309, CAJ33679, CAS97349, CB120555, EAW49852, EAW49853, NM_000392, NP_000383, Q92887, U49248, U63970, U66683, X96395, XM_006717630, XM_006717631, XM_011539291, XM_017015675, XP_006717693, XP_006717694, XP_011537593, XP_016871164, XR_945604, XR_945605
ENSG00000023892	11.5327441016468	-0.0393703763285359	0.581555958021791	-0.0676983457661707	0.946025766179494	0.971114265357635	DEF6	50619	DEF6, guanine nucleotide exchange factor	IBP, SLAT, SWAP70L, DEF6	NM_022047, NP_071330	AAO91767, AJ276095, AK093613, AK314756, AL110182, AY241694, BAG37294, BAG52743, BC007702, BC017504, CAC08450, EAX03821, EAX03822, EAX03823, EAX03824, NM_022047, NP_071330, Q9H4E7
ENSG00000023902	1195.42786766025	0.0822610733397913	0.127766659341665	0.643838335945014	0.519680271662606	0.70964549188984	PLEKHO1	51177	pleckstrin homology domain containing O1	CKIP-1, CKIP1, JBP, OC120, PLEKHO1	NM_001304722, NM_001304723, NM_001304724, NM_016274, NP_001291651, NP_001291652, NP_001291653, NP_057358, XM_017001420, XM_024447478, XP_016856909, XP_024303246	AAF13461, AAF89644, AAH10149, AAH23533, AAK28027, AAK71509, AAQ13826, AF073836, AF168676, AF192912, AF217956, AF291105, AK025937, AK125609, AK222921, AK302255, BAD96641, BAG63607, BC010149, BC023533, BP329810, BX353413, BX376480, BX394578, CAI14262, CAI14263, CAI14264, DA604331, DB023901, EAW53580, EAW53581, EAW53582, EAW53583, HY006501, NM_001304722, NM_001304723, NM_001304724, NM_016274, NP_001…
ENSG00000023909	903.999711187782	-0.372668013720349	0.192010967375465	-1.94086837233428	0.0522742451542101	0.149498997119696	GCLM	2730	glutamate-cysteine ligase modifier subunit	GLCLR, GCLM	NM_001308253, NM_002061, NP_001295182, NP_002052, XM_011541261, XM_017001056, XM_017001057, XP_011539563, XP_016856545, XP_016856546	AAA65028, AAB93484, AAC24417, AAH41809, AAR29001, AAV28733, AB809606, AK290449, BAF83138, BAN05309, BC041809, BE269549, BE866085, BF031933, BF213407, BF219130, BF246042, BF513627, BF541340, BF541441, BF698337, BG291243, BG501583, BG547387, BI497338, BM468805, BM982562, BQ049850, BQ224592, BU600458, BU754400, C17598, C18245, C18878, C18959, C19097, CAG46632, CB114258, CB123306, CB128427, CK818048,…
ENSG00000024048	1076.85682496241	0.1472069825803	0.110626607812276	1.33066524854579	0.183299182541583	0.364554796882266	UBR2	23304	ubiquitin protein ligase E3 component n-recognin 2	C6orf133, bA49A4.1, dJ242G1.1, dJ392M17.3, UBR2	NM_001184801, NM_015255, NP_001171730, NP_056070, XM_005248965, XM_005248966, XM_011514438, XM_011514439, XM_011514440, XM_011514441, XM_017010594, XM_017010595, XM_017010596, XM_017010597, XP_005249022, XP_005249023, XP_011512740, XP_011512741, XP_011512742, XP_011512743, XP_016866083, XP_016866084, XP_016866085, XP_016866086, XR_001743284, XR_001743285	AAH24217, AAH64512, AAL32101, AB002347, AK026998, AK090874, AK093676, AK125795, AK127310, AK304070, AK310532, AY061884, BAA20806, BAC86295, BAG54478, BAG64977, BC024217, BC064512, BC080623, BX647467, DR003057, EAX04094, EAX04095, EAX04096, EAX04097, HM370397, NM_001184801, NM_015255, NP_001171730, NP_056070, Q8IWV8, XM_005248965, XM_005248966, XM_011514438, XM_011514439, XM_011514440, XM_01151444…
ENSG00000024422	6796.23774316559	-0.281193803662843	0.125006244189978	-2.24943806195391	0.0244846393043684	0.0848613157012061	EHD2	30846	EH domain containing 2	PAST2, EHD2	NM_014601, NP_055416	AAF40470, AAH14445, AAL51078, AF181263, AF454952, AK026134, AK074701, AK097126, AK097228, AK293429, AK296907, AK298067, AK300512, AK315548, AK316448, BAC11147, BAG37926, BAG53436, BAG56934, BAG59463, BAG60358, BAG62224, BAH14819, BC014445, BG677716, CAF06404, DA094880, DB260808, EAW57505, EAW57506, NM_014601, NP_055416, Q9NZN4
ENSG00000024526	1112.6267426254	-0.448298852449523	0.206189857114727	-2.17420419569952	0.0296898034248805	0.0975578724924864	DEPDC1	55635	DEP domain containing 1	DEP.8, DEPDC1-V2, DEPDC1A, SDP35, DEPDC1	NM_001114120, NM_017779, NP_001107592, NP_060249	AAH03511, AAH65304, AB281187, AB281274, AJ278112, AK000361, AK000490, AK022792, AK225735, AK299324, AL834208, BAA91111, BAA91201, BAB14246, BAF91373, BAF91374, BAH13001, BC003511, BC011743, BC035506, BC041580, BC065304, BU588593, CAB92444, CAH10663, CAL40387, CAL40388, CAX21632, CAX21633, DB147703, EAX06471, EAX06472, EAX06473, EAX06474, EAX06475, EAX06476, EAX06477, NM_001114120, NM_017779, NP_0…
ENSG00000024862	84.170152864501	0.324277292517166	0.211293325013114	1.53472568287256	0.124851224432389	0.27982405709	CCDC28A	25901	coiled-coil domain containing 28A	C6orf80, CCRL1AP, CCDC28A	NM_015439, NP_056254, XM_011535728, XP_011534030	AAH04464, AAH13019, AAH80566, AAI08718, AAN87344, AJ420568, AK300672, AL050197, AY167571, BAG62357, BC000758, BC004464, BC013019, BC080566, BC108717, CAB43315, EAW47910, EAW47911, NM_015439, NP_056254, Q8IWP9, XM_011535728, XP_011534030
ENSG00000025039	17.507771418014	0.0363412128605318	0.419017365388871	0.0867296104227211	0.930886439379252	0.962233891696273	RRAGD	58528	Ras related GTP binding D	RAGD, bA11D8.2.1, RRAGD	NM_021244, NP_067067, XM_005248755, XM_011536022, XP_005248812, XP_011534324	AAG32663, AAH03088, AF272036, AJ420486, AK126164, AK289799, AL137502, AL523999, BAF82488, BC003088, CAB70775, DB472739, EAW48554, NM_021244, NP_067067, Q9NQL2, XM_005248755, XM_011536022, XP_005248812, XP_011534324
ENSG00000025156	395.257213663384	-0.154490145254541	0.168873596735571	-0.91482711472325	0.360282397824896	0.568334747510784	HSF2	3298	heat shock transcription factor 2	HSF 2, HSTF 2, HSF2	NM_001135564, NM_001243094, NM_004506, NP_001129036, NP_001230023, NP_004497	AAA36017, AAH05329, AAH64622, AAI12324, AAI21051, AAI21052, AAI28421, ABF47087, AK225593, AK225594, AK294624, AK316377, BAG57805, BAH14748, BC005329, BC064622, BC112323, BC121050, BC121051, BC128420, CAM91163, CCQ43265, DA741774, EAW48174, EAW48175, EAW48176, EAW48177, M65217, NM_001135564, NM_001243094, NM_004506, NP_001129036, NP_001230023, NP_004497, Q03933
ENSG00000025293	679.633337276775	-0.356411986926285	0.0931341746659064	-3.82686579018729	0.000129785230042585	0.00116183737934122	PHF20	51230	PHD finger protein 20	C20orf104, GLEA2, HCA58, NZF, TDRD20A, TZP, PHF20	NM_016436, NP_057520, XM_005260421, XM_011528843, XM_011528844, XM_017027868, XM_017027869, XM_017027870, XM_017027871, XM_024451889, XM_024451890, XP_005260478, XP_011527145, XP_011527146, XP_016883357, XP_016883358, XP_016883359, XP_016883360, XP_024307657, XP_024307658	AAF34184, AAG49888, AAH48210, AAH80598, AAH93405, AAI50179, AAK13046, AAK19748, AAN08621, AF220416, AF258787, AF348207, AK054597, AK090798, AK097498, AK314503, AL137330, AL558423, AY027523, AY134747, BAG37103, BAG53476, BC006415, BC015538, BC016948, BC022933, BC048210, BC062681, BC080598, BC093405, BC150178, BG778940, BM906582, BX643875, CD690482, DQ599920, EAW76153, EAW76154, EAW76155, EAW76156,…
ENSG00000025434	33.7232194925991	0.524973281403945	0.493585243818975	1.06359192860409	0.287513600418661	0.492351954783018	NR1H3	10062	nuclear receptor subfamily 1 group H member 3	LXR-a, LXRA, RLD-1, NR1H3	NM_001130101, NM_001130102, NM_001251934, NM_001251935, NM_005693, NP_001123573, NP_001123574, NP_001238863, NP_001238864, NP_005684, XM_005252706, XM_005252713, XM_005252718, XM_011519805, XM_011519806, XM_011519807, XM_011519808, XM_017017056, XM_017017057, XM_024448284, XM_024448285, XM_024448286, XM_024448287, XM_024448288, XM_024448289, XM_024448290, XM_024448291, XM_024448292, XM_024448293,…	AA644385, AAA85856, AAH08819, AAH41172, AAV38218, AB307698, ADZ17330, AI097478, AI648486, AK122661, AK290614, AK302132, AK309027, AK311590, AK313311, AU133574, AU135617, BAF83303, BAG36116, BAG53649, BAG63507, BAH02289, BC008819, BC041172, BM835230, BP300071, BT019411, CV026805, EAW67942, EAW67943, EAW67944, EAW67945, EAW67946, EAW67947, EAW67948, EAW67949, HQ692819, NM_001130101, NM_001130102, N…
ENSG00000025708	744.620573227363	3.62298970454191	0.25438403861662	14.2422053059787	5.01200745835356e-46	7.90933330831717e-44	TYMP	1890	thymidine phosphorylase	ECGF, ECGF1, MEDPS1, MNGIE, MTDPS1, PDECGF, TP, hPD-ECGF, TYMP	NM_001113755, NM_001113756, NM_001257988, NM_001257989, NM_001953, NP_001107227, NP_001107228, NP_001244917, NP_001244918, NP_001944	AAA60043, AAB03344, AAH18160, AAH52211, ADP91494, ADP91495, ADP91496, ADP91497, ADP91498, ADP91499, ADP91500, ADP91501, ADP91502, ADP91503, ADP91504, ADP91505, ADP91506, ADP91507, ADP91508, ADP91509, ADP91510, ADP91511, ADP91512, ADP91513, ADP91514, ADP91515, ADP91516, ADP91517, ADP91518, ADP91519, ADP91520, ADP91521, ADP91522, ADP91523, ADP91524, ADP91525, ADP91526, ADP91527, ADP91528, ADP91529,…
ENSG00000025770	694.717676596278	0.0612437367313383	0.148137990136853	0.413423569975264	0.679296308831303	0.826476056677326	NCAPH2	29781	non-SMC condensin II complex subunit H2	CAPH2, NCAPH2	NM_001185011, NM_014551, NM_152299, NP_001171940, NP_055366, NP_689512, XM_005261912, XM_011530685, XM_017028793, XP_005261969, XP_011528987, XP_016884282, XR_001755232, XR_001755233	AAB03345, AAH00473, AAH01509, AAH01833, AAH01937, AAH09441, AAH14939, AL021682, BC000473, BC001298, BC001509, BC001833, BC001937, BC009441, BC014939, BM802841, BU632273, CAA16670, CAG30490, CR456604, DB498781, DQ579583, EAW73552, EAW73553, EAW73554, EAW73555, EAW73556, EAW73557, EAW73558, EAW73559, NM_001185011, NM_014551, NM_152299, NP_001171940, NP_055366, NP_689512, Q6IBW4, XM_005261912, XM_01…
ENSG00000025772	426.550127682742	0.0375790114152471	0.213950541991748	0.175643450422746	0.860574064468248	0.927241435533934	TOMM34	10953	translocase of outer mitochondrial membrane 34	HTOM34P, TOM34, URCC3, TOMM34	NM_006809, NP_006800, XM_005260254, XM_011528501, XM_017027600, XP_005260311, XP_011526803, XP_016883089, XR_244131	AAC64484, AAH01763, AAH07423, AAH14907, AAV38811, AAV38812, AB085681, AK000594, AK129538, AK222952, AK302128, AK307655, BAC85180, BAD96672, BAF32949, BAG63505, BC001763, BC006573, BC007423, BC014907, BI560064, BT020008, BT020009, CAG33046, CR456765, EAW75885, EAW75886, NM_006809, NP_006800, Q15785, U58970, XM_005260254, XM_011528501, XM_017027600, XP_005260311, XP_011526803, XP_016883089, XR_2441…
ENSG00000025796	2302.17068706488	-0.248902028433331	0.135720073822404	-1.83393673038397	0.0666633864852502	0.178498939361963	SEC63	11231	SEC63 homolog, protein translocation regulator	DNAJC23, ERdj2, PCLD2, PRO2507, SEC63L, SEC63	NM_007214, NM_018529, NP_009145, XM_017010218, XP_016865707	AAC83375, AAF69637, AAH23598, AAH47221, AAH48287, AF100141, AF119883, AI559292, AJ011779, AJ420532, AK001465, AK027374, AK074835, AL137338, ALQ34009, ALQ34010, BAG51309, BAG52012, BC001153, BC009066, BC023598, BC047221, BC048287, BE972247, BM764168, CAB46275, CAB70701, DB049187, EAW48392, KU178551, KU178552, NM_007214, NM_018529, NP_009145, Q9UGP8, X75689, XM_017010218, XP_016865707
ENSG00000025800	2563.57402249552	0.213618906082167	0.07915775026397	2.69864802081672	0.00696217686326884	0.0314378941701803	KPNA6	23633	karyopherin subunit alpha 6	IPOA7, KPNA7, KPNA6	NM_012316, NP_036448, XM_005270711, XM_024446165, XM_024446166, XM_024446167, XP_005270768, XP_024301933, XP_024301934, XP_024301935	AAC15233, AAH20520, AAP88845, AB621806, AF060543, AK000724, AK002111, AK128609, AK295615, AK301714, AK315490, AU142228, BAG37874, BAG58497, BAG63185, BAK64142, BC020520, BP374991, BT009843, EAX07567, EAX07568, EAX07569, NM_012316, NP_036448, O60684, XM_005270711, XM_024446165, XM_024446166, XM_024446167, XP_005270768, XP_024301933, XP_024301934, XP_024301935
ENSG00000026025	101174.474976669	-0.471354475631483	0.0860282747119708	-5.47906461229885	4.27580213787798e-08	9.81918815580971e-07	VIM	7431	vimentin	VIM	NM_003380, NP_003371, XM_006717500, XP_006717563	AAA61279, AAA61282, AAH00163, AAH30573, AAH66956, AAN09720, ACA06100, ACA06101, ACA06102, ACA06103, ACJ13726, AF328728, AK056766, AK091813, AK093924, AK097336, AK098444, AK222482, AK222507, AK222602, AK290643, ALQ33846, ALQ33847, BAB71275, BAC05002, BAD96202, BAD96227, BAD96322, BAF83332, BAG52420, BC000163, BC030573, BC031031, BC066956, BQ050765, CAA34499, CAA36187, CAA39600, CAA79613, CAG28618,…
ENSG00000026103	1581.72748852496	1.22838880039973	0.124481239949194	9.86806366084626	5.72592393675041e-23	5.77708178175908e-21	FAS	355	Fas cell surface death receptor	ALPS1A, APO-1, APT1, CD95, FAS1, FASTM, TNFRSF6, FAS	NM_000043, NM_001320619, NM_152871, NM_152872, NM_152873, NM_152874, NM_152875, NM_152876, NM_152877, NP_000034, NP_001307548, NP_690610, NP_690611, NR_028033, NR_028034, NR_028035, NR_028036, NR_135313, NR_135314, NR_135315, XM_006717819, XM_011539764, XM_011539765, XM_011539766, XM_011539767, XP_006717882, XP_011538066, XP_011538067, XP_011538068, XP_011538069, XR_945732, XR_945733	AAA63174, AAC16236, AAC16237, AAD14292, AAH12479, AAR08906, AAS76663, AB209361, ACC91884, ACO54878, ACP28876, ACP28877, AGR88646, AGR88647, AGR88648, AJT59557, AK026195, AK290978, AK311164, AK311424, AK311499, AKB11528, AV715411, AY495076, BAA20850, BAD92598, BAF83667, BC012479, BC065736, BU620333, CAA45250, CAA61473, CAA88031, CAA88032, CAA88033, CAA94430, CAA94431, CAC35539, CAC35540, CAC35541,…
ENSG00000026508	25820.4849367656	0.198686799261105	0.0619057350399988	3.20950553503207	0.0013296348659451	0.00814657818064624	CD44	960	CD44 molecule (Indian blood group)	CDW44, CSPG8, ECMR-III, HCELL, HUTCH-I, IN, LHR, MC56, MDU2, MDU3, MIC4, Pgp1, CD44	NM_000610, NM_001001389, NM_001001390, NM_001001391, NM_001001392, NM_001202555, NM_001202556, NM_001202557, NP_000601, NP_001001389, NP_001001390, NP_001001391, NP_001001392, NP_001189484, NP_001189485, NP_001189486, XM_005253231, XM_005253232, XM_005253235, XM_005253238, XM_005253239, XM_005253240, XM_006718388, XM_006718390, XM_011520482, XM_011520483, XM_011520484, XM_011520485, XM_011520486,…	AAA35674, AAA36138, AAA51950, AAA82949, AAB13622, AAB13623, AAB13624, AAB13625, AAB13626, AAB13627, AAB13628, AAB27917, AAB27918, AAB27919, AAB30429, AAC70782, AAD00766, AAD14279, AAD14389, AAH04372, AAH52287, AAH67348, AAM50040, AAM50041, AB073901, ABQ59315, ABW75083, ACI46596, AF086543, AF098641, AJ251595, AK123567, AK127622, AK129808, AK290424, AK297776, AK304467, AK307707, AL832642, ARX77882,…
ENSG00000026559	118.618221945257	-0.399566560895503	0.233780739061732	-1.70915090139224	0.0874230009160508	0.216997321693017	KCNG1	3755	potassium voltage-gated channel modifier subfamily G member 1	K13, KCNG, KV6.1, kH2, KCNG1	NM_002237, NM_172318, NP_002228, XM_006723785, XM_011528800, XM_011528801, XM_011528802, XM_011528803, XM_011528804, XM_011528805, XM_011528806, XP_006723848, XP_011527102, XP_011527103, XP_011527104, XP_011527105, XP_011527106, XP_011527107, XP_011527108	AAC05635, AAH06367, AAH46629, AF033383, AK290689, AW162513, BAF83378, BC006367, BC046629, BG029104, CN301212, CN480356, DA576272, DA580190, DA684016, EAW75605, NM_002237, NM_172318, NP_002228, Q9UIX4, XM_006723785, XM_011528800, XM_011528801, XM_011528802, XM_011528803, XM_011528804, XM_011528805, XM_011528806, XP_006723848, XP_011527102, XP_011527103, XP_011527104, XP_011527105, XP_011527106, XP…
ENSG00000026652	138.594877231291	-0.162600462455161	0.166544659749382	-0.976317479646861	0.328907160463073	0.537087382914966	AGPAT4	56895	1-acylglycerol-3-phosphate O-acyltransferase 4	1-AGPAT4, LPAAT-delta, dJ473J16.2, AGPAT4	NM_001012733, NM_001012734, NM_020133, NP_064518, XM_005267053, XM_006715514, XM_017011059, XP_005267110, XP_006715577, XP_016866548, XR_001743516	AAF80338, AAH13410, AAH20209, AAQ88870, AF156776, AJ227890, AJ227891, AJ420473, AK074208, AK295025, AK295548, AK295826, AK297636, AK299721, AL122123, AL832128, AY358506, BAG58081, BAG58454, BAG58643, BAG60008, BAG61621, BC013410, BC020209, BQ072907, CAC38597, CAH10489, CR627395, EAW47577, EAW47578, EAW47579, EAW47580, EAW47581, EAW47582, EAW47583, NM_001012733, NM_001012734, NM_020133, NP_064518,…
ENSG00000026751	21.1308076326413	-0.0451202461240229	0.374378631673112	-0.120520356416654	0.904070955087367	0.949262934928807	SLAMF7	57823	SLAM family member 7	19A, CD319, CRACC, CS1, SLAMF7	NM_001282588, NM_001282589, NM_001282590, NM_001282591, NM_001282592, NM_001282593, NM_001282594, NM_001282595, NM_001282596, NM_021181, NP_001269517, NP_001269518, NP_001269519, NP_001269520, NP_001269521, NP_001269522, NP_001269523, NP_001269524, NP_001269525, NP_067004, XM_011509828, XM_011509829, XM_024448757, XP_011508130, XP_011508131, XP_024304525	AAH27867, AAK11549, AAL26989, AAQ88876, AB027233, AF291815, AF390894, AJ271869, AJ276429, AK290706, AK292097, AK292148, AK298499, AK298548, AK301137, AK301432, AK301438, AL713801, AL833025, AL834424, AY358512, BAB61022, BAF83395, BAF84786, BAF84837, BAG60706, BAG60745, BAG62729, BAG62960, BAG62965, BC027867, BQ000581, CAB76561, CAB81950, CAD39085, DA644251, DA978435, DA978525, DC388332, EAW52703,…
ENSG00000026950	761.589175297359	1.49813541691701	0.132297956570594	11.3239497854043	9.9868602108664e-30	1.18200252245726e-27	BTN3A1	11119	butyrophilin subfamily 3 member A1	BT3.1, BTF5, BTN3.1, CD277, BTN3A1	NM_001145008, NM_001145009, NM_007048, NM_194441, NP_001138480, NP_001138481, NP_008979, NP_919423, XM_005248833, XM_005248834, XM_006714983, XP_005248890, XP_005248891, XP_006715046, XR_001743130, XR_001743132, XR_926039	AA977088, AAB53430, AAI18587, AAI21801, AK223474, AK290193, AK291162, AK295720, AK298652, AK299327, AK311233, BAD97194, BAF82882, BAF83851, BAG58563, BAG60824, BAG61334, BC065567, BC118586, BC121800, BG744194, BM147268, BM542639, BU178206, BU617041, CA309315, CAA69164, CB148209, CD110416, DA044176, DC417480, EAW55566, EAW55567, NM_001145008, NM_001145009, NM_007048, NM_194441, NP_001138480, NP_00…
ENSG00000027001	371.232272774321	-0.280109791498783	0.114781637370616	-2.44037110739535	0.0146721807337921	0.0570976518027968	MIPEP	4285	mitochondrial intermediate peptidase	COXPD31, HMIP, MIP, MIPEP	NM_005932, NP_005923, XM_011535097, XM_011535098, XP_011533399, XP_011533400	AAC51231, AAF09454, AAH09934, AK225290, AK291923, AK308908, BAF84612, BC009934, DA419922, EAX08328, EAX08329, NM_005932, NP_005923, Q99797, U80034, XM_011535097, XM_011535098, XP_011533399, XP_011533400
ENSG00000027697	1096.8396070723	0.226012448675779	0.118556755904025	1.90636498909216	0.0566028677997995	0.158634949851487	IFNGR1	3459	interferon gamma receptor 1	CD119, IFNGR, IMD27A, IMD27B, IFNGR1	NM_000416, NP_000407, XM_006715470, XM_006715471, XM_011535793, XM_011535794, XM_017010827, XP_006715533, XP_006715534, XP_011534095, XP_011534096, XP_016866316	AAA52731, AAC52064, AAH05333, AAK30623, AAP35460, AAS89302, ABM53152, ABQ00413, ADR72811, ADR72812, ADR72813, ADR72814, ADR72815, AF056979, AK127636, AK222803, AK294252, AK297052, AK312674, ALQ33602, ALQ33603, BAD96523, BAG35556, BAG57548, BAG59578, BC005333, BT006814, BU674317, CAD35932, CAD35933, DC349115, EAW47931, EAW47932, EF173879, EF535103, J03143, KU178144, KU178145, NM_000416, NP_000407,…
ENSG00000027847	181.282437389415	0.0409905443963831	0.205004199598807	0.199949778963561	0.841519858457799	0.919345694307007	B4GALT7	11285	beta-1,4-galactosyltransferase 7	EDSP1, EDSSLA, EDSSPD1, XGALT1, XGPT1, B4GALT7	NM_007255, NP_009186, XM_006714816, XM_017008999, XP_006714879, XP_016864488	AAF22225, AAH07317, AAH62983, AAH72403, AAQ88941, AB028600, AF142675, AJ005382, AK022566, AK023506, AK095882, AK123092, AY358578, BAA83414, BAG51093, BAG51201, BAG53157, BC007317, BC062983, BC072403, CAB56424, CAE90482, CAM55968, EAW84964, EAW84965, NM_007255, NP_009186, Q9UBV7, XM_006714816, XM_017008999, XP_006714879, XP_016864488
ENSG00000027869	7.56198303984131	-0.374318872920302	0.575474446761027	-0.650452639603897	0.515399884467017	0.706229230535958	SH2D2A	9047	SH2 domain containing 2A	F2771, SCAP, TSAD, VRAP, SH2D2A	NM_001161441, NM_001161442, NM_001161443, NM_001161444, NM_003975, NP_001154913, NP_001154914, NP_001154915, NP_001154916, NP_003966, XM_006711615, XM_017002762, XM_017002763, XM_017002764, XM_017002765, XM_017002766, XM_017002767, XP_006711678, XP_016858251, XP_016858252, XP_016858253, XP_016858254, XP_016858255, XP_016858256	AAC99298, AAF43260, AAF69027, AAH12107, AAV34673, AAV34674, AAV34675, AF051325, AF097744, AJ000553, AK222737, AK313706, AY763098, AY763099, AY763100, BAD96457, BAG36451, BC012107, BQ012931, CAA04185, DB128222, EAW52905, EAW52906, EAW52907, NM_001161441, NM_001161442, NM_001161443, NM_001161444, NM_003975, NP_001154913, NP_001154914, NP_001154915, NP_001154916, NP_003966, Q9NP31, XM_006711615, XM_…
ENSG00000028116	495.113271430395	0.479727107052178	0.106783454284814	4.49252283759845	7.03843678741439e-06	9.27581567626164e-05	VRK2	7444	vaccinia related kinase 2	VRK2	NM_001130480, NM_001130481, NM_001130482, NM_001130483, NM_001288836, NM_001288837, NM_001288838, NM_001288839, NM_006296, NP_001123952, NP_001123953, NP_001123954, NP_001123955, NP_001275765, NP_001275766, NP_001275767, NP_001275768, NP_006287, XM_005264540, XM_006712090, XM_006712091, XM_006712092, XM_006712093, XM_011533092, XM_017004858, XM_017004859, XM_017004860, XM_017004861, XM_017004862,…	AAH21663, AAH27854, AAO73047, AAO73048, AAO73049, AAO73050, AAO73051, AAO73052, AAX93262, AAY14648, AAY15019, AB000450, AJ512204, AK058199, AK223540, AK292727, AK295193, AK296611, AK307113, AK311205, AY228367, AY228368, AY228369, AY228370, AY228371, AY228372, BAA19109, BAD97260, BAF85416, BAG59222, BAH12007, BC021663, BC027854, BC036434, BI906749, CAD54446, DA273734, DB227029, EAX00062, EAX00063,…
ENSG00000028137	679.174467485529	0.919296213331806	0.119007243839682	7.72470804021151	1.1211000185234e-14	7.3013863111135e-13	TNFRSF1B	7133	TNF receptor superfamily member 1B	CD120b, TBPII, TNF-R-II, TNF-R75, TNFBR, TNFR1B, TNFR2, TNFR80, p75, p75TNFR, TNFRSF1B	NM_001066, NP_001057, XM_011542060, XM_011542063, XM_017002211, XM_017002214, XM_017002215, XP_011540362, XP_011540365, XP_016857700, XP_016857703, XP_016857704	AAA36755, AAA59929, AAA63262, AAB19824, AAC50622, AAD14848, AAH11844, AAH42167, AAH52977, AAN72434, AAO89076, AAP88939, AAV38730, ACF47651, AY148473, BAA89052, BAA89053, BAA89054, BAA89055, BC011844, BC042167, BC052977, BT019927, CAA56324, CAI84623, CAY56003, CBX53870, CCA94575, EAW71731, EAW71732, EAW71733, EAW71734, EAW71735, EU826615, M32315, M35857, M55994, NM_001066, NP_001057, P20333, S6336…
ENSG00000028203	1283.18352579062	-0.357953512110565	0.104835346167595	-3.41443535215999	0.000639143592801599	0.00446493671043978	VEZT	55591	vezatin, adherens junctions transmembrane protein	VEZATIN, VEZT	NM_001352088, NM_001352089, NM_001352090, NM_001352091, NM_001352092, NM_001352093, NM_001352094, NM_001352095, NM_001352096, NM_001352097, NM_001352098, NM_001352099, NM_001352100, NM_001352101, NM_001352102, NM_001352103, NM_001352104, NM_001352105, NM_001352106, NM_001352107, NM_001352108, NM_001352109, NM_001352110, NM_001352111, NM_001352112, NM_001352113, NM_001352114, NM_001352115, NM_0013…	AAG09719, AAG38485, AAG38514, AAH64939, AF216644, AF225417, AF277625, AK001338, AK225303, AK225356, AK307649, AK307864, AK309943, AL133113, AL137497, BAA91634, BC014443, BC028597, BC040845, BC064939, BI835735, BQ023048, CAB61416, CAB70772, DB136255, EAW97524, EAW97525, EAW97526, EAW97527, EAW97528, EAW97529, EAW97530, EAW97531, EAW97532, EAW97533, EAW97534, EAW97535, EAW97536, NM_001352088, NM_00…
ENSG00000028277	361.651456795271	2.38534206463875	0.657773911966816	3.62638593784651	0.000287415689438972	0.00225481180452792	POU2F2	5452	POU class 2 homeobox 2	OCT2, OTF2, Oct-2, POU2F2	NM_001207025, NM_001207026, NM_001247994, NM_002698, NP_001193954, NP_001193955, NP_001234923, NP_002689, XM_005259010, XM_011527040, XM_011527041, XM_011527042, XM_011527043, XM_017026884, XM_017026885, XM_017026886, XM_017026887, XM_017026888, XM_017026889, XM_017026890, XM_017026891, XM_017026892, XM_017026893, XM_017026894, XM_017026895, XM_017026896, XM_024451545, XM_024451546, XM_024451547,…	AA832036, AAA36389, AAA36390, AAA36392, AAA36732, AAA59978, AAA64232, AAH06101, AAP36106, BC006101, BF062323, BT007438, CAA32039, CAA32040, CAA37562, CAA37563, CAA37565, CAA56933, CB995118, EAW57098, EAW57099, EAW57100, EAW57101, EAW57102, EAW57103, EAW57104, EAW57105, EAW57106, EAW57107, M22596, M36542, M36653, M36718, M36772, NM_001207025, NM_001207026, NM_001247994, NM_002698, NP_001193954, NP…
ENSG00000028310	724.619435028046	0.127032541943264	0.0916096041785193	1.38667275208084	0.165541572908473	0.340516581037833	BRD9	65980	bromodomain containing 9	LAVS3040, PRO9856, BRD9	NM_001009877, NM_001317951, NM_023924, NP_001009877, NP_001304880, NP_076413, NR_134296, XM_006714494, XM_017009780, XM_024446192, XM_024446193, XM_024446194, XM_024446195, XM_024446196, XM_024446197, XM_024446198, XM_024446199, XM_024446200, XP_006714557, XP_016865269, XP_024301960, XP_024301961, XP_024301962, XP_024301963, XP_024301964, XP_024301965, XP_024301966, XP_024301967, XP_024301968, XR…	AAH41590, AAO65169, AAQ88993, ABB55266, AK023503, AK024392, AK026830, AK125518, AK297573, AK299157, AK301987, AL833925, AW151055, AY211916, AY358630, BAB14591, BAB14907, BAB15565, BAG59964, BAG61205, BAG63394, BC007217, BC041590, BX648703, CAD38781, DQ248311, EAX08187, EAX08188, EAX08189, EAX08190, EAX08191, EAX08192, EAX08193, NM_001009877, NM_001317951, NM_023924, NP_001009877, NP_001304880, NP…
ENSG00000028528	1231.4359902054	0.197403755853797	0.079417633233526	2.48564138487148	0.0129318207210783	0.0518117589836042	SNX1	6642	sorting nexin 1	HsT17379, VPS5, SNX1	NM_001242933, NM_003099, NM_148955, NM_152826, NP_001229862, NP_003090, NP_683758, XM_005254611, XP_005254668, XR_001751380, XR_001751381	AAA98672, AAC17182, AAC17183, AAH00357, AAP35629, AB209013, AF065483, AF065484, AF131792, AK128179, AK222561, AK222793, AK291752, AK310618, AL050148, AU279817, BAC87312, BAD92250, BAD96281, BAD96513, BAF84441, BC000357, BQ935515, BT006983, BX108623, DB455188, EAW77663, EAW77664, EAW77665, EAW77666, EF491792, NM_001242933, NM_003099, NM_148955, NM_152826, NP_001229862, NP_003090, NP_683758, Q13596…
ENSG00000028839	342.038445505359	-0.0915229613748518	0.153402073856448	-0.596621408524752	0.550760174589557	0.734548149586037	TBPL1	9519	TATA-box binding protein like 1	MGC:8389, MGC:9620, STUD, TLF, TLP, TRF2, TBPL1	NM_001253676, NM_004865, NP_001240605, NP_004856, XM_017011513, XM_024446592, XP_016867002, XP_024302360	AAD24800, AAD28785, AAH00381, AAH17559, AB020881, AF130312, AF136570, AI187713, AK292320, AK313645, BAA75218, BAF85009, BAG36402, BC000381, BC017559, BI560657, BI828497, EAW47995, EAW47996, EAW47997, EAW47998, NM_001253676, NM_004865, NP_001240605, NP_004856, P62380, R42082, XM_017011513, XM_024446592, XP_016867002, XP_024302360
ENSG00000029153	2851.13251496211	-0.503323623870037	0.172420972975689	-2.91915545529953	0.00350981146065815	0.0182365003247114	ARNTL2	56938	aryl hydrocarbon receptor nuclear translocator like 2	BMAL2, CLIF, MOP9, PASD9, bHLHe6, ARNTL2	NM_001248002, NM_001248003, NM_001248004, NM_001248005, NM_020183, NP_001234931, NP_001234932, NP_001234933, NP_001234934, NP_064568, XM_006719112, XM_006719114, XM_011520766, XM_011520768, XM_011520769, XM_011520770, XM_011520771, XM_017019666, XM_017019667, XM_017019668, XM_017019669, XM_024449071, XM_024449072, XP_006719175, XP_006719177, XP_011519068, XP_011519070, XP_011519071, XP_011519072,…	AAF71306, AAF71307, AAG34652, AAH00172, AAI25062, AAI25063, AAL50339, AAL50340, AAL50341, AAL50342, AB039921, AF231338, AF231339, AF246960, AF246961, AF246962, AF246963, AF256215, AK296706, BAB01485, BAH12415, BC000172, BC125061, BC125062, BQ774827, CAV28553, CV388040, EAW96552, EAW96553, EAW96554, NM_001248002, NM_001248003, NM_001248004, NM_001248005, NM_020183, NP_001234931, NP_001234932, NP_0…
ENSG00000029363	3953.56370819473	-0.137919059524305	0.148746109996608	-0.927211202548085	0.353816887529432	0.561445412994686	BCLAF1	9774	BCL2 associated transcription factor 1	BTF, bK211L9.1, BCLAF1	NM_001077440, NM_001077441, NM_001301038, NM_014739, NP_001070908, NP_001070909, NP_001287967, NP_055554, XM_005267237, XM_017011529, XM_017011530, XM_017011531, XM_017011532, XP_005267294, XP_016867018, XP_016867019, XP_016867020, XP_016867021, XR_001743764, XR_001743766, XR_001743768, XR_001743769, XR_001743770, XR_001743771, XR_002956319, XR_245558, XR_245559	AAF64304, AAH16682, AAH47687, AAH47887, AAH56894, AAH63846, AAH78160, AAI32781, AAI44282, AF249273, AK303559, AK308870, AK309259, AK315884, BAA11481, BAF98775, BAH13985, BC016682, BC047687, BC047887, BC056894, BC063846, BC078160, BC132780, BC144281, BC144282, BC144299, BX107174, BX537576, BX648431, BX648878, BX649160, D79986, EAW47949, EAW47950, EAW47951, EAW47952, NM_001077440, NM_001077441, NM_…
ENSG00000029364	2436.8551380785	-0.147070960704715	0.120055698938435	-1.22502273532332	0.220566654495842	0.414117594598737	SLC39A9	55334	solute carrier family 39 member 9	ZIP-9, ZIP9, SLC39A9	NM_001252148, NM_001252150, NM_001252151, NM_001252152, NM_001330185, NM_018375, NP_001239077, NP_001239079, NP_001239080, NP_001239081, NP_001317114, NP_060845, XM_017021426, XM_024449648, XP_016876915, XP_024305416	AA884056, AAH47682, AAH64383, AAQ89050, AAV98359, ACR27086, AK002136, AK025831, AK222547, AK293222, AK310285, AK311104, AK316381, AL137760, AY358687, AY780789, BAA92100, BAD96267, BAG56761, BAH14752, BC047682, BC062762, BC064383, BP269907, BP299863, BX643103, DA112731, EAW80991, EAW80992, EAW80993, EAW80994, EAW80995, FJ423549, NM_001252148, NM_001252150, NM_001252151, NM_001252152, NM_001330185,…
ENSG00000029534	156.014620455674	-0.0971958082153781	0.181631758456204	-0.535125624733818	0.592562991719117	0.765839759037234	ANK1	286	ankyrin 1	ANK, SPH1, SPH2, ANK1	NM_000037, NM_001142445, NM_001142446, NM_020475, NM_020476, NM_020477, NM_020478, NM_020479, NM_020480, NM_020481, NP_000028, NP_001135917, NP_001135918, NP_065208, NP_065209, NP_065210, NP_065211, NP_065213, XM_005273476, XM_011544490, XM_011544491, XM_011544494, XM_011544495, XM_011544496, XM_011544500, XM_011544501, XM_011544502, XM_011544503, XM_011544504, XM_011544505, XM_017013319, XM_0170…	AA404587, AAA51732, AAB46776, AAB47804, AAB47805, AAH07930, AAH30957, AAI17122, AB209418, AI167814, AI684839, AK126647, AK129864, AK223578, BAD92655, BAD97298, BAG54351, BC007930, BC014467, BC030957, BC117121, BX647936, CAA34610, CAA34611, EAW63241, EAW63242, EAW63243, EAW63244, EAW63245, EAW63246, EAW63247, EAW63248, EAW63249, EAW63250, F28948, M28880, N63745, NM_000037, NM_001142445, NM_0011424…
ENSG00000029559	1.58567321208593	-2.4158628289754	2.0157848784077	-1.19847254280612	0.230733105990538	NA	IBSP	3381	integrin binding sialoprotein	BNSP, BSP, BSP-II, SP-II, IBSP	NM_004967, NP_004958	AA452255, AAA60549, AAC37560, AAC95490, AI751848, BQ573754, CAI61689, DV462680, EAX05998, EAX05999, EAX06000, J05213, NM_004967, NP_004958, P21815
ENSG00000029639	221.05374825673	0.0463091770341003	0.142488091784647	0.325003840349626	0.745178165166326	0.869386407040808	TFB1M	51106	transcription factor B1, mitochondrial	CGI-75, CGI75, mtTFB, mtTFB1, TFB1M	NM_001350501, NM_001350502, NM_016020, NP_001337430, NP_001337431, NP_057104, NR_146725, XM_011535870, XM_011535871, XM_011535872, XM_011535873, XM_017010917, XP_011534172, XP_011534173, XP_011534174, XP_011534175, XP_016866406, XR_001743453, XR_942460	AA405744, AAD34070, AAH05183, AAH17788, ADP92254, ADP92255, ADP92256, ADP92257, ADP92258, ADP92259, ADP92260, ADP92261, ADP92262, ADP92263, ADP92264, ADP92265, ADP92266, ADP92267, ADP92268, ADP92269, ADP92270, ADP92271, ADP92272, ADP92273, ADP92274, ADP92275, ADP92276, ADP92277, ADP92278, ADP92279, ADP92280, ADP92281, ADP92282, ADP92283, ADP92284, ADP92285, ADP92286, ADP92287, ADP92288, ADP92289,…
ENSG00000029725	2093.78546158416	-0.179048556010462	0.0970510091760685	-1.84489123328573	0.0650533622015508	0.17521703180282	RABEP1	9135	rabaptin, RAB GTPase binding effector protein 1	RAB5EP, RABPT5, RABEP1	NM_001083585, NM_001291581, NM_001291582, NM_004703, NP_001077054, NP_001278510, NP_001278511, NP_004694, XM_011524060, XM_017025294, XM_017025295, XP_011522362, XP_016880783, XP_016880784	AA873800, AAC70781, AAH32435, AAH41700, AF098638, AK297535, AK310932, AK314183, AL050211, AL120839, AL157499, BAG36864, BAG59936, BC018742, BC032435, BC041700, BC065242, BI666786, BM678290, BX103338, CAA62580, DB124187, DB169027, EAW90343, EAW90344, EAW90345, EB387308, NM_001083585, NM_001291581, NM_001291582, NM_004703, NP_001077054, NP_001278510, NP_001278511, NP_004694, Q15276, X77723, X91141,…
ENSG00000029993	825.22470625474	-0.34004772927965	0.0873358193183131	-3.89356545726419	9.87815318167166e-05	0.000923937595085079	HMGB3	3149	high mobility group box 3	HMG-2a, HMG-4, HMG2A, HMG4, HMGB3	NM_001301228, NM_001301229, NM_001301231, NM_005342, NP_001288157, NP_001288158, NP_001288160, NP_005333, XM_024452369, XP_024308137	AAC15850, AAH70482, BC007608, BC010378, BC012370, BC037210, BC070482, BF979310, BX537505, CAA71143, CAD97768, DB191695, DN996967, EAW99397, EAW99398, L05085, NM_001301228, NM_001301229, NM_001301231, NM_005342, NP_001288157, NP_001288158, NP_001288160, NP_005333, O15347, XM_024452369, XP_024308137, Y10043
ENSG00000030066	1854.04840475934	-0.0249874342270526	0.0881219556462813	-0.283555148586935	0.776751313005146	0.889044022550006	NUP160	23279	nucleoporin 160	NUP160	NM_001318399, NM_015231, NP_001305328, NP_056046, NR_134636	AAH08700, AAH09822, AAI25228, AAI25229, AK026236, AK302396, AK304308, AL832029, AL832813, BAA12110, BAB15406, BAG63710, BAG65161, BC008700, BC009822, BC125227, BC125228, BI559779, BX647634, CN420734, D83781, EAW67878, EAW67879, EAW67880, EAW67881, EAW67882, EAW67883, NM_001318399, NM_015231, NP_001305328, NP_056046, NR_134636, Q12769
ENSG00000030110	95.2999337300657	0.184222263887374	0.294583959216334	0.625364206447122	0.531732048625585	0.719952676991786	BAK1	578	BCL2 antagonist/killer 1	BAK, BAK-LIKE, BCL2L7, CDN1, BAK1	NM_001188, NP_001179, XM_011514779, XM_011514780, XP_011513081, XP_011513082	AAA74466, AAA93066, AAH04431, AAI10338, AAM74949, AAO74828, AF520590, AK091807, AK292093, AK293547, AK303422, ALQ33392, ALQ33393, BAA13606, BAF84782, BAG52419, BAG57025, BAG64474, BC004431, BC032789, BC110337, BM855203, CAA58997, CAG33700, CAI46254, CB142221, CR457419, CR627020, EAX03740, EAX03741, EAX03742, KU177934, KU177935, NM_001188, NP_001179, Q16611, U16811, U23765, X84213, XM_011514779, X…
ENSG00000030304	2.96746766341162	-1.24483941795332	0.927966811558536	-1.34146976211638	0.179767980811003	0.36028336763347	MUSK	4593	muscle associated receptor tyrosine kinase	CMS9, FADS, MUSK	NM_001166280, NM_001166281, NM_005592, NP_001159752, NP_001159753, NP_005583, XM_005251994, XM_005251995, XM_005251996, XM_011518708, XM_017014734, XP_005252051, XP_005252052, XP_005252053, XP_011517010, XP_016870223	AA448972, AAB63044, AAI09099, AAI09100, AF006464, BC109098, BC109099, BG825304, CAA80923, EAW59065, EAW59066, EAW59067, NM_001166280, NM_001166281, NM_005592, NP_001159752, NP_001159753, NP_005583, O15146, XM_005251994, XM_005251995, XM_005251996, XM_011518708, XM_017014734, XP_005252051, XP_005252052, XP_005252053, XP_011517010, XP_016870223, Z25436
ENSG00000030419	271.866041215475	0.33436321568062	0.251030746775528	1.33196120385846	0.1828729373944	0.364060001033102	IKZF2	22807	IKAROS family zinc finger 2	ANF1A2, HELIOS, ZNF1A2, ZNFN1A2, IKZF2	NM_001079526, NM_016260, NP_001072994, NP_057344, XM_005246384, XM_005246385, XM_005246386, XM_011510802, XM_011510803, XM_011510804, XM_011510805, XM_011510807, XM_011510808, XM_011510809, XM_011510810, XM_011510811, XM_011510812, XM_011510814, XM_011510815, XM_011510816, XM_011510817, XM_011510818, XM_011510819, XM_017003589, XM_017003590, XM_017003591, XM_017003592, XP_005246441, XP_005246442,…	AAF09441, AAG22856, AAH28936, AAS99855, AAS99856, AAS99857, AAS99858, AAS99859, AAS99860, AAS99861, AAS99862, AAS99863, AAS99864, AAS99865, AAS99866, AAX93263, AAY24238, AAY24327, AF130863, AI458439, AK301503, AY008294, AY587062, AY587063, AY587064, AY587065, AY587066, AY587067, AY587068, AY587069, AY587070, AY587071, AY587072, AY587073, BAG63014, BC028936, EAW70502, EAW70503, EAW70504, EAW70505,…
ENSG00000030582	3639.971276907	-0.231775259343539	0.179552574371936	-1.29084899035436	0.196756046227025	0.382420681037178	GRN	2896	granulin precursor	CLN11, GEP, GP88, PCDGF, PEPI, PGRN, GRN	NM_001012479, NM_002087, NP_002078, XM_005257253, XM_024450730, XP_005257310, XP_024306498	AAA58617, AAC09359, AAH00324, AAH10577, AAM94026, AAP35490, AF055008, AK000607, AK023348, AK222522, AK296090, AK303830, AY124489, BAB14535, BAD96242, BAG58844, BAG64777, BC000324, BC010577, BT006844, CAA44196, DC336362, EAW51599, EAW51600, EAW51601, M75161, NM_001012479, NM_002087, NP_002078, P28799, X62320, XM_005257253, XM_024450730, XP_005257310, XP_024306498
ENSG00000031003	2140.28179197296	0.177922654763245	0.138006835187152	1.28923074369442	0.197317879885095	0.383331089568439	FAM13B	51306	family with sequence similarity 13 member B	ARHGAP49, C5orf5, FAM13B1, KHCHP, N61, FAM13B	NM_001101800, NM_001101801, NM_016603, NP_001095270, NP_001095271, NP_057687, XM_005272007, XM_006714647, XM_006714648, XM_006714649, XM_011543448, XM_011543449, XM_011543450, XM_017009549, XM_017009550, XM_017009551, XM_024446107, XP_005272064, XP_006714710, XP_006714711, XP_006714712, XP_011541750, XP_011541751, XP_011541752, XP_016865038, XP_016865039, XP_016865040, XP_024301875	AAF63764, AAF67482, AAH48965, AAH56887, AF157316, AF251038, AK130245, AK314224, AL833699, AW592656, BAG36896, BC041335, BC048965, BC056887, BU183000, CAD34853, DA499233, EAW62170, EAW62171, EAW62172, EAW62173, NM_001101800, NM_001101801, NM_016603, NP_001095270, NP_001095271, NP_057687, Q9NYF5, XM_005272007, XM_006714647, XM_006714648, XM_006714649, XM_011543448, XM_011543449, XM_011543450, XM_01…
ENSG00000031081	1109.37449746265	0.0266932003889783	0.113387365330672	0.235416003459757	0.813885866110398	0.913895377299114	ARHGAP31	57514	Rho GTPase activating protein 31	AOS1, CDGAP, ARHGAP31	NM_020754, NP_065805, XM_006713714, XM_017006955, XP_006713777, XP_016862444	AAI12164, AAI12166, AB033030, AK026689, AK293726, BAA86518, BAH11580, BC112163, BC112165, BM970175, EAW79573, EAW79574, NM_020754, NP_065805, Q2M1Z3, XM_006713714, XM_017006955, XP_006713777, XP_016862444
ENSG00000031691	860.94274604374	-0.0472934119434616	0.209376656422997	-0.225877195440146	0.821296934885346	0.917000139077184	CENPQ	55166	centromere protein Q	C6orf139, CENP-Q, CENPQ	NM_018132, NP_060602, XM_005249205, XM_011514723, XP_005249262, XP_011513025	AA460110, AA811376, AAH16279, AI039464, AK001407, AK293016, BAA91672, BAF85705, BC016279, BI768787, EAX04332, EAX04333, NM_018132, NP_060602, Q7L2Z9, XM_005249205, XM_011514723, XP_005249262, XP_011513025
ENSG00000031698	2408.58694041386	-0.494575449473639	0.170116595009787	-2.90727338767382	0.00364594402877262	0.0188562710294799	SARS	6301	seryl-tRNA synthetase	NEDMAS, SERRS, SERS, SARS	NM_001330669, NM_006513, NP_001317598, NP_006504, NR_034072, NR_034073	AAH00716, AAH09390, AAI11399, AK022339, AK093718, AK222677, AK312771, BAA95602, BAD96397, BAG35636, BC000716, BC009390, BC111398, BM666450, BM798814, BP363347, CAA62635, D49914, DA792457, EAW56365, EAW56366, EAW56367, EAW56368, EAW56369, EAW56370, EAW56371, NM_001330669, NM_006513, NP_001317598, NP_006504, NR_034072, NR_034073, P49591, X91257
ENSG00000031823	859.558877056997	0.362032257474091	0.112666131525405	3.21331932296315	0.00131210322015379	0.00804717415888043	RANBP3	8498	RAN binding protein 3	RANBP3	NM_001300865, NM_003624, NM_007320, NM_007321, NM_007322, NP_001287794, NP_003615, NP_015559, NP_015561, XM_006722928, XM_006722929, XM_011528392, XM_011528393, XM_011528394, XM_024451749, XP_006722991, XP_006722992, XP_011526694, XP_011526695, XP_011526696, XP_024307517	AAC14485, AAH04349, ABB29975, AK025300, AK125183, AK222813, AK222990, AK299260, AK299856, AK301942, AK308205, AK314343, AL050149, BAB15106, BAD96710, BAG36985, BAH12980, BAH13150, BAH13589, BC004349, BM786367, CAA69956, CAA69957, CAA69958, CAB43293, CB306615, DQ234346, EAW69120, EAW69121, EAW69122, EAW69123, EAW69124, NM_001300865, NM_003624, NM_007320, NM_007321, NM_007322, NP_001287794, NP_0036…
ENSG00000032219	590.075152117849	0.0519949805281195	0.2163866939085	0.240287328157551	0.810107517951732	0.911732050696522	ARID4A	5926	AT-rich interaction domain 4A	RBBP-1, RBBP1, RBP-1, RBP1, ARID4A	NM_002892, NM_023000, NM_023001, NP_002883, NP_075376, NP_075377, XM_005267964, XM_005267965, XM_017021560, XM_017021561, XM_017021562, XM_017021563, XM_017021564, XM_017021565, XM_024449683, XM_024449684, XP_005268021, XP_005268022, XP_016877049, XP_016877050, XP_016877051, XP_016877052, XP_016877053, XP_016877054, XP_024305451, XP_024305452, XR_001750495, XR_001750496	AAB25833, AAB25834, AAB25835, AAB28543, AAH26230, AF086075, AK307520, AK307972, BC026230, BX279740, DB218466, EAW80727, EAW80728, EAW80729, EAW80730, EAW80731, EAW80732, NM_002892, NM_023000, NM_023001, NP_002883, NP_075376, NP_075377, P29374, S57153, S57160, S57162, S66427, XM_005267964, XM_005267965, XM_017021560, XM_017021561, XM_017021562, XM_017021563, XM_017021564, XM_017021565, XM_02444968…
ENSG00000032389	317.425848647952	-0.252377069368256	0.134569051458538	-1.87544659513347	0.0607313100168757	0.167272699708598	EIPR1	7260	EARP complex and GARP complex interacting protein 1	EIPR-1, TSSC1, EIPR1	NM_001330530, NM_001330531, NM_003310, NP_001317459, NP_001317460, NP_003301, XM_006711893, XM_011510383, XM_011510385, XM_017004818, XP_006711956, XP_011508685, XP_011508687, XP_016860307	AAC51911, AAH02485, AAY24193, AAY24338, AF019952, AK026522, AK126288, AK222652, BAD96372, BC002485, DA349228, EAX01070, EAX01071, HY008956, NM_001330530, NM_001330531, NM_003310, NP_001317459, NP_001317460, NP_003301, Q53HC9, R15788, XM_006711893, XM_011510383, XM_011510385, XM_017004818, XP_006711956, XP_011508685, XP_011508687, XP_016860307
ENSG00000032444	575.300262468243	-0.0851949364837738	0.187965479944326	-0.453247779906226	0.650370330695567	0.806191736399624	PNPLA6	10908	patatin like phospholipase domain containing 6	BNHS, LNMS, NTE, NTEMND, OMCS, SPG39, iPLA2delta, sws, PNPLA6	NM_001166111, NM_001166112, NM_001166113, NM_001166114, NM_006702, NP_001159583, NP_001159584, NP_001159585, NP_001159586, NP_006693	AAH38229, AAH50553, AAH51768, AIL88793, AIL88794, AIL88795, AIL88796, AIL88797, AIL88798, AIL88799, AJ004832, AK293807, AK294021, AK302462, AL050362, BAG57214, BAG57380, BAH13718, BC038229, BC050553, BC051768, BQ001677, BQ430066, CAA06164, CAB43674, DA096881, DA104284, DA247219, DB068563, EAW69029, EAW69030, NM_001166111, NM_001166112, NM_001166113, NM_001166114, NM_006702, NP_001159583, NP_00115…
ENSG00000032742	403.615788030045	-0.477931323428522	0.118807935710108	-4.02272222450426	5.75293309845073e-05	0.00057571588516873	IFT88	8100	intraflagellar transport 88	D13S1056E, DAF19, TG737, TTC10, hTg737, IFT88	NM_001318491, NM_001318493, NM_001353565, NM_001353566, NM_001353567, NM_001353568, NM_001353569, NM_001353570, NM_001353571, NM_001353572, NM_001353573, NM_001353574, NM_001353575, NM_001353576, NM_001353577, NM_001353578, NM_001353579, NM_006531, NM_175605, NP_001305420, NP_001305422, NP_001340494, NP_001340495, NP_001340496, NP_001340497, NP_001340498, NP_001340499, NP_001340500, NP_001340501,…	AAA86720, AAH30776, AEE61004, AK058172, AK126668, AK300769, AK303853, AK308281, AK310223, BAG54354, BAG62434, BAG64794, BC030776, BC059357, BG182322, BX640833, CAE45907, DQ572744, EAX08266, EAX08267, EAX08268, EAX08269, EAX08270, EAX08271, EAX08272, EAX08273, HM005406, NM_001318491, NM_001318493, NM_001353565, NM_001353566, NM_001353567, NM_001353568, NM_001353569, NM_001353570, NM_001353571, NM_…
ENSG00000033030	752.421742235318	0.228146237501949	0.125052337684909	1.82440601851685	0.0680907127935186	0.181527228688705	ZCCHC8	55596	zinc finger CCHC-type containing 8	ZCCHC8	NM_001350935, NM_001350936, NM_001350937, NM_001350938, NM_017612, NP_001337864, NP_001337865, NP_001337866, NP_001337867, NP_060082, XM_017019606, XM_024449044, XP_016875095, XP_024304812, XR_944614	AA447641, AAH17704, AAH65918, AK026831, AK027702, AK074638, AK291174, AK307318, AL157433, BAB55308, BAC11105, BAF83863, BC017704, BC065918, BE048845, CAB75657, CAD34900, DB048019, DB456426, EAW98325, EAW98326, NM_001350935, NM_001350936, NM_001350937, NM_001350938, NM_017612, NP_001337864, NP_001337865, NP_001337866, NP_001337867, NP_060082, Q6NZY4, XM_017019606, XM_024449044, XP_016875095, XP_02…
ENSG00000033100	1741.84021087948	-0.2795595056201	0.110916962706751	-2.52043960452845	0.0117208350427664	0.0478672058863344	CHPF2	54480	chondroitin polymerizing factor 2	CSGLCA-T, CSGlcAT, ChSy-3, chPF-2, CHPF2	NM_001284295, NM_019015, NP_001271224, NP_061888	AAH64509, AAQ88773, AB037823, AB095812, AI191668, AK025885, AK025897, AK056331, AY358407, BAA92640, BAG30817, BAG51678, BC052944, BC064509, EAL24509, EAW54010, EAW54011, EAW54012, NM_001284295, NM_019015, NP_001271224, NP_061888, Q9P2E5
ENSG00000033122	0.330895755467757	0.432331362433933	4.19228249228491	0.103125532029284	0.917863341423151	NA	LRRC7	57554	leucine rich repeat containing 7	DENSIN, LRRC7	NM_001330635, NM_001350216, NM_020794, NP_001317564, NP_001337145, NP_065845, XM_017001885, XM_017001886, XM_017001887, XM_017001888, XM_017001889, XM_017001890, XM_017001892, XM_017001894, XM_017001895, XP_016857374, XP_016857375, XP_016857376, XP_016857377, XP_016857378, XP_016857379, XP_016857381, XP_016857383, XP_016857384	AAI28990, AAL28133, AAP06801, AB037786, AF434715, AF498274, AK294206, BAA92603, BAH11697, BC080568, BC128989, BX648943, CAH18423, CR749629, EAX06461, EAX06462, EAX06463, EAX06464, EAX06465, NM_001330635, NM_001350216, NM_020794, NP_001317564, NP_001337145, NP_065845, Q96NW7, XM_017001885, XM_017001886, XM_017001887, XM_017001888, XM_017001889, XM_017001890, XM_017001892, XM_017001894, XM_01700189…
ENSG00000033170	1971.2918400011	-0.0437328668184385	0.105156626262981	-0.41588312950502	0.677495525022645	0.825345647021351	FUT8	2530	fucosyltransferase 8	FUT8	NM_004480, NM_178154, NM_178155, NM_178156, NM_178157, NP_004471, NP_835368, NP_835369, NR_038167, NR_038170, XM_011536614, XM_017021136, XM_017021137, XM_017021138, XM_017021139, XM_017021140, XP_011534916, XP_016876625, XP_016876626, XP_016876627, XP_016876628, XP_016876629	AAB92372, AAH93889, AAI01817, AAI42959, AB049740, AF052088, AJ514324, AJ514325, AJ536053, AJ536054, AJ536055, AJ536056, AJ539535, AJ539536, AK292413, AK294242, BAA19764, BAA92858, BAA92859, BAB40929, BAB40975, BAF85102, BAG57538, BC025385, BC093889, BC101816, BC142958, BQ962258, BX107537, CAA76985, CAA76986, CAA76987, CAA76988, CAD55804, CAD55805, CAD59924, CAD59925, CAD59926, CAD59927, CAD62444,…
ENSG00000033178	2144.26533547736	0.0315376789760836	0.139354790133976	0.2263121270949	0.820958666998844	0.917000139077184	UBA6	55236	ubiquitin like modifier activating enzyme 6	E1-L2, MOP-4, UBE1L2, UBA6	NM_018227, NP_060697, XM_017008359, XP_016863848, XR_001741275	A0AVT1, AAH31637, AAI26485, AAI26487, AAQ63403, AAY40999, AB014773, ABR25253, AK001670, AK027020, AK094164, AK094969, AK314371, AL596839, AL832015, AL832458, AW451445, AY359880, BAA91824, BAB19785, BAC04463, BAG37000, BAG52833, BC031637, BC126484, BC126486, BM973988, CAD89908, CAD89959, EAX05549, EAX05550, EAX05551, EAX05552, EAX05553, EF623993, NM_018227, NP_060697, XM_017008359, XP_016863848, X…
ENSG00000033327	340.645948456171	-0.26777217715565	0.160827530430095	-1.66496480073752	0.0959197785432851	0.231449908343567	GAB2	9846	GRB2 associated binding protein 2	GAB2	NM_012296, NM_080491, NP_036428, NP_536739, XM_006718753, XM_011545408, XM_024448782, XP_006718816, XP_011543710, XP_024304550	AA865573, AAI31712, AAI52460, AB011143, AB018413, AI858080, BAA25497, BAA76737, BC131711, BC152459, BY799914, DA674753, DB636423, EAW75057, EAW75058, NM_012296, NM_080491, NP_036428, NP_536739, Q9UQC2, XM_006718753, XM_011545408, XM_024448782, XP_006718816, XP_011543710, XP_024304550
ENSG00000033627	1381.2613389795	-0.155235177640844	0.0909211212055789	-1.70736101339804	0.0877549720500046	0.217514287346659	ATP6V0A1	535	ATPase H+ transporting V0 subunit a1	ATP6N1, ATP6N1A, Stv1, VPP1, Vph1, a1, ATP6V0A1	NM_001130020, NM_001130021, NM_005177, NP_001123492, NP_001123493, NP_005168, XM_005257459, XM_005257461, XM_005257463, XM_011524908, XM_017024769, XM_017024770, XM_017024771, XM_017024772, XM_017024773, XM_017024774, XP_005257516, XP_005257518, XP_005257520, XP_011523210, XP_016880258, XP_016880259, XP_016880260, XP_016880261, XP_016880262, XP_016880263, XR_001752538, XR_001752539, XR_001752540,…	AAA69700, AAH32398, AAL77442, AK098213, AK125927, AK223554, AK294512, AK294789, AK295682, AK299784, AK316305, AL096733, AL137683, BAD97274, BAH11795, BAH11885, BAH12153, BAH13127, BAH14676, BC032398, BX648978, CAA96077, CAB70874, CAH10528, CAI56709, CR627443, EAW60830, EAW60831, L78933, NM_001130020, NM_001130021, NM_005177, NP_001123492, NP_001123493, NP_005168, Q93050, U18920, XM_005257459, XM_…
ENSG00000033800	819.478695913853	0.216380858196284	0.136590801015419	1.58415395903461	0.113158687681162	0.260934860746988	PIAS1	8554	protein inhibitor of activated STAT 1	DDXBP1, GBP, GU/RH-II, ZMIZ3, PIAS1	NM_001320687, NM_016166, NP_001307616, NP_057250, XM_011522126, XM_011522127, XM_017022688, XM_017022689, XM_017022690, XM_017022691, XM_024450094, XP_011520428, XP_011520429, XP_016878177, XP_016878178, XP_016878179, XP_016878180, XP_024305862	AA837658, AAB58488, AAC36702, AAD49722, AAI18588, AAI21798, AAX18639, ABP49565, ABP49566, ACR77525, AF077951, AF167160, AK094641, AK314515, AY826819, BAG37114, BAG52901, BC104646, BC118587, BC121797, EAW77804, EAW77805, EF487997, EF487998, FJ997900, NM_001320687, NM_016166, NP_001307616, NP_057250, O75925, U78524, XM_011522126, XM_011522127, XM_017022688, XM_017022689, XM_017022690, XM_017022691,…
ENSG00000033867	1574.60397899888	-0.047471849621159	0.13805587315257	-0.34385968910353	0.730951808721216	0.859832359857554	SLC4A7	9497	solute carrier family 4 member 7	NBC2, NBC3, NBCN1, SBC2, SLC4A6, SLC4A7	NM_001258379, NM_001258380, NM_001321103, NM_001321104, NM_001321105, NM_001321106, NM_001321107, NM_001321108, NM_003615, NP_001245308, NP_001245309, NP_001308032, NP_001308033, NP_001308034, NP_001308035, NP_001308036, NP_001308037, NP_003606, NR_135541, NR_135542, NR_135543, NR_135544, XM_005265598, XM_005265600, XM_006713421, XM_011534256, XM_011534258, XM_011534261, XM_011534263, XM_01153426…	AA569234, AAD38322, AAF21720, AAG16773, AB012130, ACB47400, ACH61958, ACH61959, ACH61960, ACH61961, ACH61962, ACI24740, ACI24741, ACI24742, ADC32649, ADC32650, ADC32651, ADC32652, AF047033, AF053755, AF089726, AK309734, AK310865, AL389947, AL833589, BAA25898, CAH10515, CR627428, DA756057, EAW64381, EAW64382, EAW64383, EAW64384, EU499349, EU934246, EU934247, EU934248, EU934249, EU934250, FJ178574,…
ENSG00000034053	73.6665737617379	1.96231565235836	0.893153968503749	2.19706312859552	0.0280159379598146	0.0933283302699209	APBA2	321	amyloid beta precursor protein binding family A member 2	D15S1518E, HsT16821, LIN-10, MGC:14091, MINT2, X11-BETA, X11L, APBA2	NM_001130414, NM_001353788, NM_001353789, NM_001353790, NM_001353791, NM_001353792, NM_001353793, NM_001353794, NM_001353795, NM_001353796, NM_001353797, NM_005503, NP_001123886, NP_001340717, NP_001340718, NP_001340719, NP_001340720, NP_001340721, NP_001340722, NP_001340723, NP_001340724, NP_001340725, NP_001340726, NP_005494, XM_011521488, XM_011521489, XM_011521490, XM_011521491, XM_011521492,…	AA861797, AAB50203, AAC05306, AAC39767, AAH82986, AB014719, AB209281, AF029108, AF047348, AK124794, AK310413, BAA34734, BAC85951, BAD92518, BC007794, BC082986, BM665057, BX332225, EAW51516, NM_001130414, NM_001353788, NM_001353789, NM_001353790, NM_001353791, NM_001353792, NM_001353793, NM_001353794, NM_001353795, NM_001353796, NM_001353797, NM_005503, NP_001123886, NP_001340717, NP_001340718, NP…
ENSG00000034152	2854.9428993278	0.413257968784707	0.169699603837939	2.43523237201758	0.0148822290785871	0.0577564913399518	MAP2K3	5606	mitogen-activated protein kinase kinase 3	MAPKK3, MEK3, MKK3, PRKMK3, SAPKK-2, SAPKK2, MAP2K3	NM_001316332, NM_002756, NM_145109, NM_145110, NP_001303261, NP_002747, NP_659731, XM_005256723, XM_011523958, XM_011523959, XM_017024857, XM_017024858, XM_017024859, XP_005256780, XP_011522260, XP_011522261, XP_016880346, XP_016880347, XP_016880348	AAB40652, AAB40653, AAC41718, AAH32478, AB451226, AB451349, ACT33197, AI758302, AK093838, AK223490, AK315505, BAA13248, BAD97210, BAG37889, BAG52769, BAG70040, BAG70163, BC032478, BM836867, CAG38752, CAG46592, CR536514, CR541793, D87116, DA131175, DA987047, EAW50386, GQ225578, L36719, NM_001316332, NM_002756, NM_145109, NM_145110, NP_001303261, NP_002747, NP_659731, P46734, U66839, XM_005256723, …
ENSG00000034239	1.71307212597111	-0.208915984770907	4.19228249222745	-0.0498334702296994	0.960255094422113	NA	EFCAB1	79645	EF-hand calcium binding domain 1	EFCAB1	NM_001142857, NM_024593, NP_001136329, NP_078869, NR_024605, XM_005251303, XM_011517589, XM_011517591, XM_017013826, XM_017013827, XM_017013828, XM_024447270, XM_024447271, XM_024447272, XM_024447273, XM_024447274, XP_005251360, XP_011515891, XP_011515893, XP_016869315, XP_016869316, XP_016869317, XP_024303038, XP_024303039, XP_024303040, XP_024303041, XP_024303042, XR_002956645	AAH25676, AK021829, AK299659, AK307101, AK316037, BAB13906, BAG61576, BAH14408, BC025676, BC029586, BP375493, CAE90233, CB250588, DA174619, DB204697, DB536362, DB552638, DC336596, EAW86692, EAW86693, EAW86694, EAW86695, EAW86696, EAW86697, EAW86698, NM_001142857, NM_024593, NP_001136329, NP_078869, NR_024605, Q9HAE3, XM_005251303, XM_011517589, XM_011517591, XM_017013826, XM_017013827, XM_0170138…
ENSG00000034533	77.8360409567894	-0.0334578550928867	0.182016794013983	-0.183817406927387	0.854156700068123	0.924372676379333	ASTE1	28990	asteroid homolog 1	HT001, ASTE1	NM_001288950, NM_014065, NP_001275879, NP_054784, NR_110229, XM_017006266, XM_017006267, XM_017006268, XM_017006269, XM_024453486, XP_016861755, XP_016861756, XP_016861757, XP_016861758, XP_024309254	AAF14876, AAH30274, AAI03710, AAI10617, AF113539, AK027258, AK027806, AK294156, AK301388, BAB55383, BAG57480, BAG62927, BC030274, BC069265, BC103709, BC110616, BM992874, CCQ43424, EAW79214, EAW79215, EAW79216, NM_001288950, NM_014065, NP_001275879, NP_054784, NR_110229, Q2TB18, XM_017006266, XM_017006267, XM_017006268, XM_017006269, XM_024453486, XP_016861755, XP_016861756, XP_016861757, XP_01686…
ENSG00000034677	925.719364701926	0.0265992602260244	0.101132578927221	0.263013763795801	0.792539970525568	0.900523815858878	RNF19A	25897	ring finger protein 19A, RBR E3 ubiquitin protein ligase	RNF19, RNF19A	NM_001280539, NM_001353837, NM_001353838, NM_015435, NM_183419, NP_001267468, NP_001340766, NP_001340767, NP_056250, NP_904355, XM_011516956, XM_017013302, XM_017013303, XM_017013304, XM_024447118, XM_024447119, XM_024447120, XP_011515258, XP_016868791, XP_016868792, XP_016868793, XP_024302886, XP_024302887, XP_024302888, XR_928315	AAH43648, AAH93938, AAH93940, AAI05301, AB029316, AB271913, AB271914, AJ242975, AK023455, AK027070, AK057699, AL110253, AL122096, AL708565, BAB14581, BAB15647, BAB39353, BAF48116, BAF48117, BC043648, BC062676, BC093938, BC093940, BC105300, BQ003778, CAB45132, CAB53700, CAB59264, DA502897, DB037264, DB061830, EAW91807, NM_001280539, NM_001353837, NM_001353838, NM_015435, NM_183419, NP_001267468, N…
ENSG00000034693	201.941390031305	-0.343528912443253	0.165280977752405	-2.07845401881557	0.0376675617699523	0.1167884175885	PEX3	8504	peroxisomal biogenesis factor 3	PBD10A, PBD10B, TRG18, PEX3	NM_003630, NP_003621	AAH14551, AAH15506, AAQ18039, AB035307, AJ001625, AJ131389, AK023593, AK025644, AK300907, AU137342, AY277600, BAA97993, BAG62543, BC014551, BC015506, BP377713, BX648803, CAA04879, CAA08904, CAA10362, CAG46859, CR542062, DB576209, EAW47866, NM_003630, NP_003621, P56589
ENSG00000034971	3.17869001850765	-1.11536521013839	1.50905734353924	-0.739113867947844	0.459837856525428	0.6577738728613	MYOC	4653	myocilin	GLC1A, GPOA, JOAG, JOAG1, TIGR, MYOC	NM_000261, NP_000252	AAC14264, AAC51725, AAC52051, AAH29261, AAT09137, ACI42983, ACI62292, ACI62293, AF001620, AK097310, AK300924, AK300943, AK301297, AK315443, AKK25263, ALQ33668, ALQ33669, ALQ33670, ALQ33671, AMH87776, AMH87777, AMH87778, AMH87779, AMH87780, AMH87781, BAA23531, BAA24532, BAC04997, BAG37831, BAG62556, BAG62572, BAG62854, BC029261, CAB09899, D88214, EAW90903, FJ227302, FJ237046, FJ237047, KU178210, K…
ENSG00000035115	97.511517221107	-0.660847362002976	0.385712773880224	-1.71331469101978	0.0866546610988022	0.215611931163363	SH3YL1	26751	SH3 and SYLF domain containing 1	RAY, SH3YL1	NM_001159597, NM_001282682, NM_001282687, NM_015677, NP_001153069, NP_001269611, NP_001269616, NP_056492, NR_104223, NR_104224, NR_104225, NR_104226, NR_104227	AAH08374, AAH08375, AAH30778, AAH34974, AAY14957, AK026507, AK026586, AK055801, AK096440, AK123829, AK292312, AL050373, BAB15493, BAF85001, BC008374, BC008375, BC013286, BC030778, BC034974, BC043234, BC043403, CAB43679, CAG33642, CK821806, CR457361, CX758922, DA271598, DB076978, DB244375, HY040340, NM_001159597, NM_001282682, NM_001282687, NM_015677, NP_001153069, NP_001269611, NP_001269616, NP_0…
ENSG00000035403	20530.6287939744	-0.332852391983684	0.0805297678058964	-4.13328389057285	3.57616550855761e-05	0.000384110133026489	VCL	7414	vinculin	CMD1W, CMH15, HEL114, MV, MVCL, VCL	NM_003373, NM_014000, NP_003364, NP_054706	AA368699, AAA61271, AAA61283, AAB21656, AAB21657, AAH39174, ACJ13727, AI290052, AK126978, AK296509, AK300280, AK304823, AL700886, AL708715, AL832130, BAG54414, BAG59141, BAG62039, BAG65571, BC013847, BC039174, BX537994, CAD97952, EAW54547, EAW54548, EAW54549, EAW54550, EAW54551, EU794673, M33308, NM_003373, NM_014000, NP_003364, NP_054706, P18206
ENSG00000035499	153.90176747352	-0.430343892640565	0.182816788405516	-2.35396265514738	0.0185744770717274	0.0686792545136354	DEPDC1B	55789	DEP domain containing 1B	BRCC3, XTP1, DEPDC1B	NM_001145208, NM_018369, NP_001138680, NP_060839, XM_011543509, XM_011543510, XM_017009629, XP_011541811, XP_011541812, XP_016865118, XR_948274	AA830503, AAH10904, AAH19075, AAN31126, AAO49477, AAO85465, AF303178, AF488828, AF490257, AK001166, AK002114, AK290684, AK299242, AK300782, BAA91529, BAA92089, BAF83373, BAG61273, BAG62446, BC010904, BC019075, DC299445, EAW54998, NM_001145208, NM_018369, NP_001138680, NP_060839, Q8WUY9, XM_011543509, XM_011543510, XM_017009629, XP_011541811, XP_011541812, XP_016865118, XR_948274
ENSG00000035664	95.6937654445947	-0.607212950208604	0.415110246049822	-1.46277514464368	0.143528916400417	0.309892550775782	DAPK2	23604	death associated protein kinase 2	DRP-1, DRP1, DAPK2	NM_014326, NP_055141, XM_011521413, XM_011521414, XM_011521415, XM_011521416, XM_011521417, XM_011521421, XM_017022043, XM_017022044, XM_017022045, XM_017022046, XM_017022047, XM_017022048, XM_017022049, XM_017022050, XM_017022051, XM_017022052, XP_011519715, XP_011519716, XP_011519717, XP_011519718, XP_011519719, XP_011519723, XP_016877532, XP_016877533, XP_016877534, XP_016877535, XP_016877536,…	AAC35001, AAI14507, AAI14952, AB018001, ADD83109, AF052941, AK026801, AK094290, AK310967, BAA88063, BC114506, BC114951, EAW77657, EAW77658, EAW77659, GU056176, NM_014326, NP_055141, Q9UIK4, XM_011521413, XM_011521414, XM_011521415, XM_011521416, XM_011521417, XM_011521421, XM_017022043, XM_017022044, XM_017022045, XM_017022046, XM_017022047, XM_017022048, XM_017022049, XM_017022050, XM_017022051,…
ENSG00000035687	1795.18104204321	-0.354036427216595	0.104140212423111	-3.39961306952383	0.000674812725142869	0.00467169281990077	ADSS	159	adenylosuccinate synthase	ADEH, ADSS 2, ADSS	NM_001126, NP_001117, XM_011544108, XP_011542410	AAH12356, AK025514, AK303886, AK308749, BAG64822, BC012356, BE538442, BG700800, BI559850, CAA47123, EAW77102, EAW77103, NM_001126, NP_001117, P30520, XM_011544108, XP_011542410
ENSG00000035720	0	NA	NA	NA	NA	NA	STAP1	26228	signal transducing adaptor family member 1	BRDG1, STAP-1, STAP1	NM_001317769, NM_012108, NP_001304698, NP_036240, XM_017008018, XP_016863507	AAH14958, AAY40998, AB023483, AI289185, AK313676, BAA85311, BAG36427, BC014958, BE326685, BG190230, BX372307, EAX05547, EAX05548, NM_001317769, NM_012108, NP_001304698, NP_036240, Q9ULZ2, XM_017008018, XP_016863507
ENSG00000035862	10587.2327273543	-0.75326019592584	0.144329828487749	-5.21901954584375	1.7987278216458e-07	3.61773541775133e-06	TIMP2	7077	TIMP metallopeptidase inhibitor 2	CSC-21K, DDC8, TIMP2	NM_003255, NP_003246	AAA59581, AAA61186, AAB19474, AAC50729, AAD14025, AAH52605, AAH71586, AEE61194, AK294290, AL110197, AL713764, BAG57573, BC010410, BC039613, BC040039, BC040445, BC052605, BC071586, CAA38400, CAR95106, CAS92764, EAW89538, EAW89539, EAW89540, EAW89541, HM005597, J05593, M32304, NM_003255, NP_003246, P16035, S48568, X54533
ENSG00000036054	1074.50271249853	-0.110694314617396	0.0863933019757745	-1.2812835264525	0.200094096986496	0.38713584404382	TBC1D23	55773	TBC1 domain family member 23	NS4ATP1, PCH11, TBC1D23	NM_001199198, NM_018309, NP_001186127, NP_060779, XM_011512974, XM_017006841, XP_011511276, XP_016862330	AAH10221, AAH20955, AAW66944, AB449910, AK001750, AK001908, AK092926, AL713684, AU154297, AY740521, BAA91881, BAA91973, BAG52630, BAH16653, BC010221, BC020955, BX648032, CAD28488, DA801258, DB458401, EAW79826, EAW79827, NM_001199198, NM_018309, NP_001186127, NP_060779, Q9NUY8, XM_011512974, XM_017006841, XP_011511276, XP_016862330
ENSG00000036257	2263.96682546647	0.0756475337776191	0.0597780732937276	1.2654729336276	0.205701844966807	0.394546228013226	CUL3	8452	cullin 3	CUL-3, PHA2E, CUL3	NM_001257197, NM_001257198, NM_003590, NP_001244126, NP_001244127, NP_003581, XM_006712800, XM_011511994, XM_011511995, XM_011511996, XP_006712863, XP_011510296, XP_011510297, XP_011510298	AAC28621, AAC36304, AAC36682, AAC50546, AAH31844, AAH39598, AAH92409, AAQ01660, AAX93287, AAY24157, AB014517, AF052147, AF062537, AF064087, AK098531, AK291151, AK299644, AK308496, AY007151, AY337761, BAA31592, BAF83840, BAH13086, BC031844, BC039598, BC092409, BQ688156, EAW70828, EAW70829, EAW70830, NM_001257197, NM_001257198, NM_003590, NP_001244126, NP_001244127, NP_003581, Q13618, U58089, XM_00…
ENSG00000036448	16.8785235796194	-0.702623179305806	0.425779057067413	-1.65020605791459	0.0989007982371556	0.236588166985837	MYOM2	9172	myomesin 2	TTNAP, MYOM2	NM_003970, NP_003961, XM_006716237, XP_006716300	AAH52969, AJ708170, AK297890, AL596730, BAG60211, BC052969, BM720057, BP258208, BP260135, BP260324, BX501741, CAA48832, DA233884, DA900083, EAW51488, EAW51489, EAW51490, EAW51491, NM_003970, NP_003961, P54296, X69089, XM_006716237, XP_006716300
ENSG00000036473	0	NA	NA	NA	NA	NA	OTC	5009	ornithine carbamoyltransferase	OCTD, OTC	NM_000531, NP_000522, XM_017029556, XP_016885045	AAA59975, AAA59976, AAB31859, AAH74745, AAI07154, AAI07155, AAI14497, AI247721, AK292757, BAA00058, BAA00161, BAF85446, BC074745, BC107153, BC107154, BC114496, BX118743, BX494966, CAA28039, CB158478, EAW59439, EAW59440, K02100, NM_000531, NP_000522, P00480, XM_017029556, XP_016885045
ENSG00000036530	4.89424758581624	1.0069098923117	1.18368045637631	0.850660232571741	0.394958119899462	0.5992283369706	CYP46A1	10858	cytochrome P450 family 46 subfamily A member 1	CP46, CYP46, CYP46A1	NM_006668, NP_006659, XM_005267274, XM_011536364, XM_011536365, XM_017020933, XP_005267331, XP_011534666, XP_011534667, XP_016876422	AAD41244, AAH22539, AB209749, AF094480, AK090886, AK295216, BAC03539, BAD92986, BAG58210, BC022539, EAW81678, NM_006668, NP_006659, Q9Y6A2, XM_005267274, XM_011536364, XM_011536365, XM_017020933, XP_005267331, XP_011534666, XP_011534667, XP_016876422
ENSG00000036549	1044.158826103	-0.154180155417524	0.107399723137325	-1.43557311800874	0.151123848612369	0.32055548036699	ZZZ3	26009	zinc finger ZZ-type containing 3	ATAC1, ZZZ3	NM_001308237, NM_015534, NP_001295166, NP_056349, XM_005270725, XM_005270726, XM_005270727, XM_005270729, XM_017000970, XM_017000972, XM_024446298, XP_005270782, XP_005270783, XP_005270784, XP_005270786, XP_016856459, XP_016856461, XP_024302066, XR_001737103, XR_001737104	AAH35079, AAH35397, AAH35818, AK001224, AK074119, AK310514, AL080063, BAB84945, BC035079, BC035397, BC035818, BX640658, BX640766, BX641001, BX641096, CA448091, CAB45694, CAE45800, CAE45870, CAE46004, DA722345, EAX06372, EAX06373, EAX06374, EAX06375, EAX06376, NM_001308237, NM_015534, NP_001295166, NP_056349, Q8IYH5, XM_005270725, XM_005270726, XM_005270727, XM_005270729, XM_017000970, XM_01700097…
ENSG00000036565	0	NA	NA	NA	NA	NA	SLC18A1	6570	solute carrier family 18 member A1	CGAT, VAT1, VMAT1, SLC18A1	NM_001135691, NM_001142324, NM_001142325, NM_003053, NP_001129163, NP_001135796, NP_001135797, NP_003044, XM_011544625, XM_011544626, XP_011542927, XP_011542928	AAC50472, AAH06317, AAH09387, AK313720, BAG36463, BC006317, BC009387, EAW63760, EAW63761, EAW63762, EAW63763, NM_001135691, NM_001142324, NM_001142325, NM_003053, NP_001129163, NP_001135796, NP_001135797, NP_003044, P54219, U39905, XM_011544625, XM_011544626, XP_011542927, XP_011542928
ENSG00000036672	24.7860382852398	-0.197971926772381	0.289970708850388	-0.682730774971224	0.494776979478085	0.687791791552171	USP2	9099	ubiquitin specific peptidase 2	UBP41, USP9, USP2	NM_001243759, NM_004205, NM_171997, NP_001230688, NP_004196, NP_741994, XM_005271721, XM_005271722, XM_017018539, XP_005271778, XP_005271779, XP_016874028	AAC28392, AAH02854, AAH02955, AAH41366, AAN65363, ACA06096, ACA06097, AF079564, AF440755, AI806430, AK057225, AK292255, AK301805, AK309582, BAB71388, BAF84944, BAH13558, BC002854, BC002955, BC041366, CEF39430, DB065104, DB088349, DB098786, EAW67484, EAW67485, EAW67486, NM_001243759, NM_004205, NM_171997, NP_001230688, NP_004196, NP_741994, O75604, XM_005271721, XM_005271722, XM_017018539, XP_0052…
ENSG00000036828	0.206030724835537	0.756427747513645	4.1800758676533	0.180960291502629	0.856398744170601	NA	CASR	846	calcium sensing receptor	CAR, EIG8, FHH, FIH, GPRC2A, HHC, HHC1, HYPOC1, NSHPT, PCAR1, hCasR, CASR	NM_000388, NM_001178065, NP_000379, NP_001171536, XM_005247837, XM_006713789, XM_017007324, XM_017007325, XP_005247894, XP_006713852, XP_016862813, XP_016862814	AAA86503, AAA86504, AAB29413, AAB29414, AAB29415, AAB35262, AAB46873, AAD14370, AAI05000, AAI12237, AAP20759, AAY68221, ABD04091, ABD04092, ABD04093, ABD04094, ABD04095, ABD04096, ABK33660, ABK33661, ABK33662, ABK33663, ACJ04039, BAA09453, BC104999, BC112236, BP388878, CAA56990, CAV33589, CCV20013, CCW28005, D50855, EAW79490, EAW79491, EAW79492, FJ360896, NM_000388, NM_001178065, NP_000379, NP_00…
ENSG00000037241	499.58132114971	-0.115561178765867	0.192701400933445	-0.599690392524855	0.548712592319057	0.732469721164219	RPL26L1	51121	ribosomal protein L26 like 1	RPL26P1, RPL26L1	NM_001317980, NM_001317981, NM_001317982, NM_016093, NP_001304909, NP_001304910, NP_001304911, NP_057177, XM_011534565, XM_017009519, XM_017009520, XP_011532867, XP_016865008, XP_016865009	AAD39846, AAH17360, AAH70192, AF083248, AK128872, BAG54744, BC009766, BC017360, BC070192, BI838595, BQ278240, BU193755, BU569345, EAW61420, EAW61421, HY015036, NM_001317980, NM_001317981, NM_001317982, NM_016093, NP_001304909, NP_001304910, NP_001304911, NP_057177, Q9UNX3, XM_011534565, XM_017009519, XM_017009520, XP_011532867, XP_016865008, XP_016865009
ENSG00000037280	2.44913466050392	-0.508198317116195	1.20039047628098	-0.423360837292447	0.672032013479626	0.822629608332159	FLT4	2324	fms related tyrosine kinase 4	FLT-4, FLT41, LMPH1A, PCL, VEGFR-3, VEGFR3, FLT4	NM_001354989, NM_002020, NM_182925, NP_001341918, NP_002011, NP_891555, XM_011534478, XM_011534484, XM_017009263, XM_017009264, XM_017009265, XM_017009266, XM_017009267, XM_017009268, XP_011532780, XP_011532786, XP_016864752, XP_016864753, XP_016864754, XP_016864755, XP_016864756, XP_016864757, XR_001742050	AAA85215, AAB28539, AAO89504, AAO89505, AB209637, ACF47600, ACF47601, ACF47602, AFN73242, AFN73243, AFN73244, AIU34641, AIU34642, AIY55328, AIY55329, AIY55330, AIY55331, AIY55332, AIY55333, AIY55334, AIY55335, AIY55336, AIY55337, AIY55338, AIY55339, AIY55340, AK291679, AK309910, AKN45935, AKN45936, AKN45937, AKN45938, AKN45939, AKN45940, AKN45941, AY233382, AY233383, BAD92874, BAF84368, BC027302,…
ENSG00000037474	1792.30764304585	0.333445763204982	0.0776754152418034	4.29280953525599	1.76426342058413e-05	0.000206037176887762	NSUN2	54888	NOP2/Sun RNA methyltransferase family member 2	MISU, MRT5, SAKI, TRM4, NSUN2	NM_001193455, NM_017755, NP_001180384, NP_060225, NR_037947	AAH01041, AAI37084, AB255451, AK000310, AK023994, AK055456, AK291144, AK298980, BAA91075, BAB14762, BAF34150, BAF83833, BAG51521, BAG61074, BC001041, BC137083, BF000644, BG387061, BQ689094, EAX08105, EAX08106, EAX08107, NM_001193455, NM_017755, NP_001180384, NP_060225, NR_037947, Q08J23
ENSG00000037637	683.88495214306	0.147337164208005	0.0725235075588246	2.03157802438745	0.0421963932817793	0.126836484714389	FBXO42	54455	F-box protein 42	Fbx42, JFK, FBXO42	NM_018994, NP_061867, XM_006710698, XM_017001502, XM_017001503, XP_006710761, XP_016856991, XP_016856992, XR_001737235	AAH06174, AAH32439, AAH43410, AAH63864, AB037753, AK025059, AK055598, AK310671, AL833207, AL833874, AW449773, BAA92570, BAG51542, BC006174, BC032439, BC043410, BC047296, BC063864, CAD38731, DA488838, EAW51774, EAW51775, HY007337, NM_018994, NP_061867, Q6P3S6, XM_006710698, XM_017001502, XM_017001503, XP_006710761, XP_016856991, XP_016856992, XR_001737235
ENSG00000037749	901.39748994195	0.0684243659357206	0.108057216265168	0.633223474569341	0.526587718241656	0.715426956273349	MFAP3	4238	microfibril associated protein 3	MFAP3	NM_001135037, NM_001242336, NM_005927, NP_001128509, NP_001229265, NP_005918	AAC41753, AAH26244, AK000358, AK296468, AK315573, AL037715, AL049404, BAA91108, BAG37947, BAG59113, BC026244, CB994356, EAW61645, NM_001135037, NM_001242336, NM_005927, NP_001128509, NP_001229265, NP_005918, P55082
ENSG00000037757	213.098372053297	-0.348403510545158	0.167811705161899	-2.07615738252008	0.037879397420373	0.117209025351275	MRI1	84245	methylthioribose-1-phosphate isomerase 1	M1Pi, MRDI, MTNA, Ypr118w, MRI1	NM_001031727, NM_001329572, NM_032285, NP_001026897, NP_001316501, NP_115661, NR_138051, XM_011528356, XM_011528357, XP_011526658, XP_011526659, XR_244089	AAH01703, AAL55831, AAQ88543, AF318324, AL834276, AY358176, BC001703, BM147362, CAD38951, EAW84369, EAW84370, EAW84371, NM_001031727, NM_001329572, NM_032285, NP_001026897, NP_001316501, NP_115661, NR_138051, Q9BV20, XM_011528356, XM_011528357, XP_011526658, XP_011526659, XR_244089
ENSG00000037897	287.903692104335	0.0945826277293665	0.11282670719368	0.838299991924821	0.401862240438968	0.606563129069682	METTL1	4234	methyltransferase like 1	C12orf1, TRM8, TRMT8, YDL201w, METTL1	NM_005371, NM_023032, NM_023033, NP_005362, NP_075422, XM_005268873, XM_017019305, XP_005268930, XP_016874794	AA317248, AAH00550, AI168455, AK223202, AK314851, BAD96922, BAG37368, BC000550, BG420288, BQ651940, CAA65470, CAA77238, CAA77239, EAW97066, EAW97069, EAW97070, EAW97071, NM_005371, NM_023032, NM_023033, NP_005362, NP_075422, Q9UBP6, W56190, X96698, XM_005268873, XM_017019305, XP_005268930, XP_016874794, Y18643
ENSG00000038002	335.968125987166	-0.501797512610294	0.136909940718046	-3.6651649250488	0.000247179242975247	0.00198439527743479	AGA	175	aspartylglucosaminidase	AGU, ASRG, GA, AGA	NM_000027, NM_001171988, NP_000018, NP_001165459, NR_033655, XR_001741155	AA490958, AAA35901, AAA35902, AAA35903, AAA35904, AAA35905, AAA36215, AAB60655, AAD05562, AAD14424, AAH12392, AAY40915, AK303370, AK312982, AW467768, BAG35819, BAG64427, BC012392, BM968469, CAA39288, CAA43958, CAA51529, CAG46516, CR541715, CX869892, DA346002, DA905583, EAX04712, EAX04713, EAX04714, EAX04715, M60808, M60809, M64073, M64075, M64076, M83247, NM_000027, NM_001171988, NP_000018, NP_00…
ENSG00000038219	2879.18177927206	0.0689816239238322	0.190135855222021	0.362801765312927	0.716752973075849	0.851160981719345	BOD1L1	259282	biorientation of chromosomes in cell division 1 like 1	BOD1L, FAM44A, BOD1L1	NM_148894, NP_683692, XM_005248150, XM_005248151, XM_006713958, XM_011513827, XM_011513829, XM_011513830, XM_017008009, XM_017008010, XP_005248207, XP_005248208, XP_006714021, XP_011512129, XP_011512131, XP_011512132, XP_016863498, XP_016863499	AAH16987, AAH65546, AAH87835, AAM94279, AB037748, AF528529, AK025361, AK025965, AK090534, AK122806, AK298130, AL137350, AL137652, BAA92565, BAB15299, BAG60410, BC016987, BC043603, BC065546, BC087835, BX648206, CAB70705, EAW92716, NM_148894, NP_683692, Q8NFC6, XM_005248150, XM_005248151, XM_006713958, XM_011513827, XM_011513829, XM_011513830, XM_017008009, XM_017008010, XP_005248207, XP_005248208,…
ENSG00000038295	40.8806462374206	-0.278589928166646	0.425853349855788	-0.654192172636397	0.512988003812218	0.704414250214702	TLL1	7092	tolloid like 1	ASD6, TLL, TLL1	NM_001204760, NM_012464, NP_001191689, NP_036596, XM_011532214, XM_017008570, XM_024454194, XM_024454195, XP_011530516, XP_016864059, XP_024309962, XP_024309963	AAB93878, AAF86287, AAH16922, AAI36430, AAI36431, AAI44086, AF282732, AK021908, BC016922, BC136429, BC136430, BC144084, BC144085, BU753788, EAX04813, NM_001204760, NM_012464, NP_001191689, NP_036596, O43897, U91963, XM_011532214, XM_017008570, XM_024454194, XM_024454195, XP_011530516, XP_016864059, XP_024309962, XP_024309963
ENSG00000038358	932.192209513625	0.00244640668578957	0.0792126737552837	0.030884031175963	0.975362025124346	0.986583216965697	EDC4	23644	enhancer of mRNA decapping 4	GE1, Ge-1, HEDL5, HEDLS, RCD-8, RCD8, EDC4	NM_014329, NP_055144	AAA21833, AAB51444, AAH43616, AAH53598, AAH64567, AI076562, AI631525, AK128582, AK291049, AK302563, BAF83738, BAH13744, BC043616, BC053598, BC064567, BX445706, DC403765, EAW83183, L26339, NM_014329, NP_055144, Q6P2E9, U17474
ENSG00000038382	7331.81366117472	0.11340138456284	0.0612721083415243	1.85078313171064	0.0642007587511843	0.17371886996446	TRIO	7204	trio Rho guanine nucleotide exchange factor	ARHGEF23, MEBAS, MRD44, tgat, TRIO	NM_007118, NP_009049, NR_134469, XM_011514107, XM_011514108, XM_011514109, XM_011514110, XM_017009801, XM_017009802, XM_017009803, XP_011512409, XP_011512410, XP_011512411, XP_011512412, XP_016865290, XP_016865291, XP_016865292, XR_001742236	AAC34245, AAC43042, AAH17268, AAH35585, AB115332, AB209754, AF091395, AI478154, AK124770, AK131423, AK304786, AL161955, BAC79392, BAD18570, BAD92991, BAG65537, BC017268, BC035585, BF058117, BQ009698, BQ184284, BQ691537, EAX08044, EAX08045, EAX08046, EAX08047, EAX08048, NM_007118, NP_009049, NR_134469, O75962, U42390, XM_011514107, XM_011514108, XM_011514109, XM_011514110, XM_017009801, XM_0170098…
ENSG00000038427	9183.55523056025	-0.771545603510255	0.182417090286413	-4.2295686347088	2.3413983793376e-05	0.000263921910725884	VCAN	1462	versican	CSPG2, ERVR, GHAP, PG-M, WGN, WGN1, VCAN	NM_001126336, NM_001164097, NM_001164098, NM_004385, NP_001119808, NP_001157569, NP_001157570, NP_004376	AA320958, AA426499, AA478645, AAA36437, AAA65018, AAA67565, AAB24878, AAD48545, AAH50524, AB209491, AF084545, AK296285, AK299770, AK307642, ANT47180, BAA06801, BAD92728, BAH12302, BAH13124, BC050524, BP332680, BX641036, CAA34128, CAE46022, CN312093, D32039, DA361670, DB497892, DT217515, EAW95904, EAW95905, EAW95906, EAW95907, EAW95908, EAW95909, EAW95910, EAW95911, J02814, NM_001126336, NM_001164…
ENSG00000038532	1054.75547502292	0.0584100136860215	0.104602838387129	0.558397980271332	0.576572651698862	0.752708307859111	CLEC16A	23274	C-type lectin domain containing 16A	Gop-1, KIAA0350, CLEC16A	NM_001243403, NM_015226, NP_001230332, NP_056041, XM_005255210, XM_005255211, XM_005255213, XM_005255214, XM_005255215, XM_005255216, XM_006720870, XM_011522434, XM_011522435, XM_011522436, XM_011522437, XM_011522438, XM_011522439, XM_011522440, XM_017023089, XM_017023090, XM_024450218, XM_024450219, XP_005255267, XP_005255268, XP_005255270, XP_005255271, XP_005255272, XP_005255273, XP_006720933,…	AAI12898, AB002348, AK125825, AK126771, AW072095, BAA20807, BC009721, BC112897, BX374760, DB062118, DB069341, EAW85164, EAW85165, NM_001243403, NM_015226, NP_001230332, NP_056041, Q2KHT3, XM_005255210, XM_005255211, XM_005255213, XM_005255214, XM_005255215, XM_005255216, XM_006720870, XM_011522434, XM_011522435, XM_011522436, XM_011522437, XM_011522438, XM_011522439, XM_011522440, XM_017023089, X…
ENSG00000038945	1.65154361578884	-0.208775609678635	2.36814620934359	-0.0881599323787124	0.929749562604098	NA	MSR1	4481	macrophage scavenger receptor 1	CD204, SCARA1, SR-A, SR-AI, SR-AII, SR-AIII, SRA, phSR1, phSR2, MSR1	NM_002445, NM_138715, NM_138716, NP_002436, NP_619729, NP_619730, XM_024447160, XM_024447161, XP_024302928, XP_024302929	AAC09251, AAH63878, AAZ38715, AF037351, AK293217, AK293409, BAA14208, BAA14209, BAG56756, BAG56916, BC063878, CCQ77679, D13264, D13265, D90187, D90188, DA995755, EAW63830, EAW63831, EAW63832, EAW63833, EAW63834, NM_002445, NM_138715, NM_138716, NP_002436, NP_619729, NP_619730, P21757, XM_024447160, XM_024447161, XP_024302928, XP_024302929
ENSG00000039068	1.4419628137051	0.682399484944023	1.49736753471233	0.45573279046358	0.648582139432351	NA	CDH1	999	cadherin 1	Arc-1, BCDS1, CD324, CDHE, ECAD, LCAM, UVO, CDH1	NM_001317184, NM_001317185, NM_001317186, NM_004360, NP_001304113, NP_001304114, NP_001304115, NP_004351	AAA21764, AAA61259, AAD14108, AAI41839, AAI46663, AAY68225, AB025105, AB025106, ACD87624, ADC53120, AI890107, AK290012, AK297913, AK309703, AK311198, AK312551, AKC34897, ALS87660, AMO26215, BAA08537, BAA88956, BAA88957, BAF82701, BAG35448, BAG60232, BC013851, BC141838, BC144283, BC146662, CAA31279, CAA36522, CAA78353, CAA79356, CAA84586, CEF39405, EAW83242, EAW83243, EAW83244, EAW83245, EU709494,…
ENSG00000039123	1691.62027423134	-0.239727493348457	0.0991960789041288	-2.41670332130919	0.0156617765778422	0.0600002514462058	MTREX	23517	Mtr4 exosome RNA helicase	Dob1, KIAA0052, Mtr4, SKIV2L2, fSAP118, MTREX	NM_015360, NP_056175	AAH14669, AAH28604, AAH31779, AAH65258, AAI04997, AAI05292, AAI13510, AK123505, AK291649, AK304788, BAA06124, BAF84338, BAG65538, BC014669, BC028604, BC031779, BC065258, BC104996, BC105291, BC113509, BX640789, CAE45877, CCQ43506, D29641, DA524147, EAW54919, NM_015360, NP_056175, P42285
ENSG00000039139	92.7383994301691	-0.553552554971121	0.218426921683173	-2.5342689019536	0.0112682225024447	0.0462952439194232	DNAH5	1767	dynein axonemal heavy chain 5	CILD3, DNAHC5, HL1, KTGNR, PCD, DNAH5	NM_001369, NP_001360, XM_005248262, XM_017009177, XM_017009178, XM_017009179, XM_017009180, XM_017009181, XM_017009182, XM_017009183, XM_017009184, XM_017009185, XM_017009186, XM_017009187, XM_017009188, XM_024454388, XM_024454389, XP_005248319, XP_016864666, XP_016864667, XP_016864668, XP_016864669, XP_016864670, XP_016864671, XP_016864672, XP_016864673, XP_016864674, XP_016864675, XP_016864676,…	AAC50699, AAK92217, AAL06603, AAL14192, AB046823, AB290164, AK026756, AK055138, AK128600, AY045575, AY049075, AY050643, BAB13429, BAB15543, BAG06718, CA314998, EAX08050, NM_001369, NP_001360, Q8TE73, U61735, XM_005248262, XM_017009177, XM_017009178, XM_017009179, XM_017009180, XM_017009181, XM_017009182, XM_017009183, XM_017009184, XM_017009185, XM_017009186, XM_017009187, XM_017009188, XM_024454…
ENSG00000039319	1256.60254128656	0.107602129583082	0.125249718901791	0.859100767064024	0.390284924165922	0.595257209509804	ZFYVE16	9765	zinc finger FYVE-type containing 16	PPP1R69, ZFYVE16	NM_001105251, NM_001284236, NM_001284237, NM_001349434, NM_014733, NP_001098721, NP_001271165, NP_001271166, NP_001336363, NP_055548, NR_146172, NR_146173, NR_146174, XM_005248632, XM_017010091, XM_017010092, XM_017010096, XM_024446270, XM_024446271, XM_024446272, XM_024446273, XP_005248689, XP_016865580, XP_016865581, XP_016865585, XP_024302038, XP_024302039, XP_024302040, XP_024302041, XR_00174…	AAH30808, AAL30772, AB002303, AF434817, AK090896, AK127003, AL833087, AW952550, BAA20764, BAG54419, BC030808, BC032227, BC063868, BX537424, BX649172, BX956000, CAD89968, CAD97666, CAI45932, CB854699, CR933621, DA216169, DA216340, DB208042, DR005686, EAW95850, EAW95851, NM_001105251, NM_001284236, NM_001284237, NM_001349434, NM_014733, NP_001098721, NP_001271165, NP_001271166, NP_001336363, NP_055…
ENSG00000039523	1995.04801916863	0.179059410332301	0.185586522351201	0.964829816647199	0.334630058930601	0.543636773872427	RIPOR1	79567	RHO family interacting cell polarization regulator 1	FAM65A, RIPOR1	NM_001193522, NM_001193523, NM_001193524, NM_024519, NP_001180451, NP_001180452, NP_001180453, NP_078795, XM_011523321, XM_011523322, XM_011523324, XM_011523325, XM_011523326, XM_017023663, XM_017023664, XM_024450442, XM_024450443, XP_011521623, XP_011521624, XP_011521626, XP_011521627, XP_011521628, XP_016879152, XP_016879153, XP_024306210, XP_024306211	AAH01850, AAH54512, AAH98587, AB067517, AK023787, AK097087, AK127792, AK293748, AK295677, AK302868, AK307467, AL834312, BAB14678, BAB67823, BAC87139, BAG57170, BAG58534, BAG64050, BC001850, BC054512, BC098587, CAD38982, CBX47425, CN401995, DC310605, DC422629, EAW83138, EAW83139, EAW83140, EAW83141, NM_001193522, NM_001193523, NM_001193524, NM_024519, NP_001180451, NP_001180452, NP_001180453, NP_0…
ENSG00000039537	0.0143144763376342	-0.208784956098811	4.19228249234722	-0.0498022154947661	0.960280001166386	NA	C6	729	complement C6	C6	NM_000065, NM_001115131, NP_000056, NP_001108603, XM_005248357, XM_006714496, XM_011514114, XM_011514115, XM_011514116, XM_011514117, XM_011514118, XM_011514119, XM_011514121, XM_017009818, XM_017009819, XP_005248414, XP_006714559, XP_011512416, XP_011512417, XP_011512418, XP_011512419, XP_011512420, XP_011512421, XP_011512423, XP_016865307, XP_016865308	AAA51860, AAA59668, AAB59433, AAH35723, AB126592, AK292509, AK313673, BAD02321, BAF85198, BC035723, BJ993387, CAA50994, DB066614, DB184605, EAW56012, EAW56013, J04506, J05024, J05063, J05064, NM_000065, NM_001115131, NP_000056, NP_001108603, P13671, XM_005248357, XM_006714496, XM_011514114, XM_011514115, XM_011514116, XM_011514117, XM_011514118, XM_011514119, XM_011514121, XM_017009818, XM_017009…
ENSG00000039560	5729.47672920998	-0.158300120593683	0.110693232706217	-1.43007947932839	0.152694209079171	0.322849559213164	RAI14	26064	retinoic acid induced 14	NORPEG, RAI13, RAI14	NM_001145520, NM_001145521, NM_001145522, NM_001145523, NM_001145525, NM_015577, NP_001138992, NP_001138993, NP_001138994, NP_001138995, NP_001138997, NP_056392, XM_006714469, XM_011514016, XM_011514017, XM_011514018, XM_011514019, XM_011514020, XM_011514021, XM_011514022, XM_011514023, XM_011514024, XM_011514025, XM_017009334, XM_017009335, XM_017009336, XM_024446017, XP_006714532, XP_011512318,…	AAF44722, AAH52988, AAP84319, AAQ63889, AB037755, AF155135, AK023135, AK297964, AK308306, AK308455, AK314379, AL050011, AY317139, AY354204, BAA92572, BAG51161, BAG60275, BC028681, BC052988, CAB43236, DA485361, DB036130, DN994273, EAW55898, NM_001145520, NM_001145521, NM_001145522, NM_001145523, NM_001145525, NM_015577, NP_001138992, NP_001138993, NP_001138994, NP_001138995, NP_001138997, NP_05639…
ENSG00000039600	5.53380886591504	-0.52592240811096	0.66283520121456	-0.793443690297792	0.427519364320286	0.630899874765424	SOX30	11063	SRY-box 30	SOX30	NM_001308165, NM_007017, NM_178424, NP_001295094, NP_008948, NP_848511, XM_005265803, XP_005265860	AAH33492, AB022083, AB022441, AK055284, AK225861, AK302162, AK308329, BAA37146, BAA37149, BAG63529, BC033492, BC035142, CBH19449, EAW61593, EAW61594, NM_001308165, NM_007017, NM_178424, NP_001295094, NP_008948, NP_848511, O94993, XM_005265803, XP_005265860
ENSG00000039650	353.151330436376	0.328846706205072	0.241296289386211	1.36283366412954	0.17293493891402	0.350774815034272	PNKP	11284	polynucleotide kinase 3'-phosphatase	AOA4, EIEE10, MCSZ, PNK, PNKP	NM_007254, NP_009185	AA640353, AAD47379, AAD50639, AAD51135, AAF44716, AAH02519, AAH33822, AAK57340, AAM82170, AF120499, AF125807, AF126486, ANJ65951, BBA19142, BBA19143, BC002519, BC009339, BC013034, BC033822, BU541073, EAW52565, EAW52566, EAW52567, NM_007254, NP_009185, Q96T60
ENSG00000040199	1238.8169599369	-0.161194974576299	0.0995961645676101	-1.61848576474923	0.105557952201675	0.248102507857632	PHLPP2	23035	PH domain and leucine rich repeat protein phosphatase 2	PHLPPL, PPM3B, PHLPP2	NM_001289003, NM_015020, NP_001275932, NP_055835	AAH35267, AAI29928, AAI29984, AB023148, AK001661, AK001854, AK124678, BAA76775, BAA91943, BAC85924, BC035267, BC129927, BC129983, BX647823, BX648157, BX648394, EAW59225, EAW59226, NM_001289003, NM_015020, NP_001275932, NP_055835, Q6ZVD8
ENSG00000040275	1477.64637789393	-0.365536299590247	0.0978718784660583	-3.7348450374028	0.000187830809024534	0.0015890099163457	SPDL1	54908	spindle apparatus coiled-coil protein 1	CCDC99, SPDL1	NM_001329639, NM_001329640, NM_001329641, NM_001329642, NM_001329643, NM_017785, NP_001316568, NP_001316569, NP_001316570, NP_001316571, NP_001316572, NP_060255, XM_011534587, XM_011534588, XM_011534589, XP_011532889, XP_011532890, XP_011532891	AAG01408, AAH12568, AAT44530, AF269167, AK000371, AK055287, AK074227, AK098009, AK304623, AK308835, AK310442, AY517557, BAA91119, BAB85022, BAG65405, BC012568, BP295943, BU166207, BU616897, CA417197, CD653505, DC379275, EAW61495, EAW61496, NM_001329639, NM_001329640, NM_001329641, NM_001329642, NM_001329643, NM_017785, NP_001316568, NP_001316569, NP_001316570, NP_001316571, NP_001316572, NP_06025…
ENSG00000040487	134.575401384986	0.263253326047312	0.207496861669921	1.26870991651954	0.204544544323499	0.393028222928185	PQLC2	54896	PQ loop repeat containing 2	PQLC2	NM_001040125, NM_001040126, NM_001287531, NM_017765, NP_001035214, NP_001035215, NP_001274460, NP_060235, NR_109848, XM_005245916, XM_006710710, XM_006710711, XM_011541634, XP_005245973, XP_006710773, XP_006710774, XP_011539936, XR_001737253, XR_001737254	AAH15324, AK000327, AK125580, AK130171, AK130175, AK172745, ALQ34117, ALQ34118, BAA91088, BAC85296, BAC85298, BAD18732, BAG54217, BC015324, DA202894, DA560373, EAW94882, EAW94883, EAW94884, EAW94885, EAW94886, EAW94887, KU178659, KU178660, NM_001040125, NM_001040126, NM_001287531, NM_017765, NP_001035214, NP_001035215, NP_001274460, NP_060235, NR_109848, Q6ZP29, XM_005245916, XM_006710710, XM_006…
ENSG00000040531	308.98539613391	0.0199497805373229	0.117749233829892	0.169425990203415	0.865461581784361	0.929941384130341	CTNS	1497	cystinosin, lysosomal cystine transporter	CTNS-LSB, PQLC4, CTNS	NM_001031681, NM_004937, NP_001026851, NP_004928, XM_005256485, XM_006721463, XM_006721464, XM_011523691, XM_011523692, XM_017024254, XM_017024255, XM_017024256, XM_017024257, XM_017024258, XP_005256542, XP_006721526, XP_006721527, XP_011521993, XP_011521994, XP_016879743, XP_016879744, XP_016879745, XP_016879746, XP_016879747	AAD45630, AAF43102, AAH32850, AJ222967, AK292019, AK296178, AK297525, AK309044, AK309651, ALQ33461, ALQ33462, ALQ33463, ALQ33464, BAF84708, BAG58913, BAG59928, BC032850, BX369529, CA454595, CAA11021, CAA75882, CAG46855, CR542058, DB026195, EAW90494, EAW90495, EAW90496, KU178003, KU178004, KU178005, KU178006, NM_001031681, NM_004937, NP_001026851, NP_004928, O60931, XM_005256485, XM_006721463, XM_…
ENSG00000040608	21.1080127087817	0.062592425218637	0.475686631298326	0.131583317882613	0.895313881183384	0.944337494728901	RTN4R	65078	reticulon 4 receptor	NGR, NOGOR, RTN4R	NM_023004, NP_075380	AAG53612, AAH11787, AF283463, AK054602, AL834449, BC011787, BM762412, CAD39109, CAG30246, CBL54388, CR456360, EAX02975, EAX02976, NM_023004, NP_075380, Q9BZR6
ENSG00000040633	989.192474085896	0.357574491870656	0.161768646817467	2.21040664495469	0.027076953047637	0.0911625314724735	PHF23	79142	PHD finger protein 23	hJUNE-1b, PHF23	NM_001284517, NM_001284518, NM_024297, NP_001271446, NP_001271447, NP_077273, XM_024450938, XM_024450939, XM_024450940, XM_024450941, XM_024450942, XP_024306706, XP_024306707, XP_024306708, XP_024306709, XP_024306710	AAH02509, AAH08630, AAM44129, ABK59097, AI129084, AK026537, AK074766, AK122791, AK122901, AK297040, AY099328, BAB15498, BAC11192, BAG53790, BAG59568, BC002509, BC008630, BY994418, CAF86797, DA131173, EAW90240, EAW90241, EAW90242, EAW90243, EF071959, NM_001284517, NM_001284518, NM_024297, NP_001271446, NP_001271447, NP_077273, Q9BUL5, XM_024450938, XM_024450939, XM_024450940, XM_024450941, XM_0244…
ENSG00000040731	13.1386284534551	0.716187337395209	0.663261829636362	1.07979579917612	0.28023312226035	0.484361551932756	CDH10	1008	cadherin 10	CDH10	NM_001190450, NM_001317222, NM_001317224, NM_006727, NP_001304151, NP_001304153, NP_006718, XM_011513923, XM_017008915, XP_011512225, XP_016864404	AA209467, AB035303, AHW56446, AHW56447, AHW56448, BAA87417, BC144168, BM126883, BM669374, CCQ43372, DA229466, DA316487, DA531048, DN993415, EAX10742, KJ534806, KJ534807, KJ534808, NM_001190450, NM_001317222, NM_001317224, NM_006727, NP_001304151, NP_001304153, NP_006718, Q9Y6N8, XM_011513923, XM_017008915, XP_011512225, XP_016864404
ENSG00000040933	487.40114589855	-0.273779570190865	0.0850813774085061	-3.2178554053768	0.00129152908687767	0.00795269211124426	INPP4A	3631	inositol polyphosphate-4-phosphatase type I A	INPP4, TVAS1, INPP4A	NM_001134224, NM_001134225, NM_001351424, NM_001351425, NM_001351426, NM_001351427, NM_001351428, NM_001351429, NM_001566, NM_004027, NP_001127696, NP_001127697, NP_001338353, NP_001338354, NP_001338355, NP_001338356, NP_001338357, NP_001338358, NP_001557, NP_004018, XM_006712499, XM_006712500, XM_006712501, XM_006712502, XM_006712503, XM_006712504, XM_006712505, XM_006712506, XM_006712508, XM_01…	AAB01068, AAB72150, AAH28361, AAK58870, AAX93230, AB462500, AF368319, AK057550, AK091533, AK307823, BC005082, BC028361, EAX01904, EAX01905, EAX01906, EAX01907, EAX01908, EAX01909, EAX01910, NM_001134224, NM_001134225, NM_001351424, NM_001351425, NM_001351426, NM_001351427, NM_001351428, NM_001351429, NM_001566, NM_004027, NP_001127696, NP_001127697, NP_001338353, NP_001338354, NP_001338355, NP_00…
ENSG00000041353	98.1848622749853	0.268039916694787	0.35113331347709	0.763356555493203	0.445250781928925	0.645418252815574	RAB27B	5874	RAB27B, member RAS oncogene family	C25KG, RAB27B	NM_004163, NP_004154, XM_005266733, XM_006722518, XM_011526131, XM_017025913, XM_017025914, XM_024451232, XP_005266790, XP_006722581, XP_011524433, XP_016881402, XP_016881403, XP_024307000, XR_935245	AAC51194, AAH27474, AAK11243, AAM21102, AF131784, AF329499, AF498954, AK314115, BAG36807, BC027474, EAW63010, NM_004163, NP_004154, O00194, U57093, XM_005266733, XM_006722518, XM_011526131, XM_017025913, XM_017025914, XM_024451232, XP_005266790, XP_006722581, XP_011524433, XP_016881402, XP_016881403, XP_024307000, XR_935245
ENSG00000041357	1397.75826278604	0.320770945160996	0.0903551360382056	3.55011302318621	0.000385065794349451	0.00289010662356548	PSMA4	5685	proteasome subunit alpha 4	HC9, HsT17706, PSC9, PSMA4	NM_001102667, NM_001102668, NM_001330673, NM_001330675, NM_001330676, NM_002789, NP_001096137, NP_001096138, NP_001317602, NP_001317604, NP_001317605, NP_002780	AAH05361, AAH22445, AAH22817, AAH47667, AAH93069, AAP88786, AK055714, AK315526, AL110100, BAA00660, BAA05728, BAG37907, BC001490, BC005361, BC022445, BC022817, BC030529, BC047667, BC093069, BF589105, BG208993, BG528289, BG616186, BG772003, BT009784, BU188756, BU930105, CBF59432, CBU84676, CD365826, CN337296, D00763, D28362, EAW99163, EAW99164, EAW99165, HY030880, NM_001102667, NM_001102668, NM_00…
ENSG00000041515	6.07355770065377	-0.91774376010822	1.0120025718867	-0.906859118349123	0.364481302377374	0.572098999102665	MYO16	23026	myosin XVI	MYAP3, MYR8, Myo16b, NYAP3, PPP1R107, MYO16	NM_001198950, NM_015011, NP_001185879, NP_055826, XM_011521062, XP_011519364	AAI46792, AB020672, AB290159, AI692718, AK095691, AK127806, AK302933, AL834447, BAA74888, BAC04608, BAC87143, BAG06713, BAG64093, BC146791, BM682627, BM723424, CAD39107, NM_001198950, NM_015011, NP_001185879, NP_055826, Q9Y6X6, XM_011521062, XP_011519364
ENSG00000041802	1357.48194523698	0.418767909595122	0.0851566493999546	4.91761844255166	8.76034529126037e-07	1.47511751286079e-05	LSG1	55341	large 60S subunit nuclear export GTPase 1	LSG1	NM_018385, NP_060855, XM_017006796, XP_016862285	AAH15042, AAH40119, AAH68500, AK002163, AK130804, AK225094, AL136897, AW748476, BAA92116, BC015042, BC040119, BC058891, BC068500, BQ009975, CAB66831, DA101432, DA414880, EAW78035, EAW78036, EAW78037, EAW78038, EAW78039, NM_018385, NP_060855, Q9H089, XM_017006796, XP_016862285
ENSG00000041880	722.669192445673	0.159706746533574	0.112378599989745	1.42114910265965	0.155273417655999	0.326042481811779	PARP3	10039	poly(ADP-ribose) polymerase family member 3	ADPRT3, ADPRTL2, ADPRTL3, ARTD3, IRT1, PADPRT-3, PARP3	NM_001003931, NM_001003935, NM_005485, NP_001003931, NP_005476, XM_005264779, XM_017005490, XP_005264836, XP_016860979	AAD29855, AAH14260, AAM95460, AB208803, AF083068, AI088919, AL050034, AY126341, BAD92040, BC014260, BF375394, BG818516, BI554046, BU632340, CA309713, CA394313, CAB43246, CAC07443, CAC07444, CAC79988, EAW65160, EAW65161, EAW65162, EAW65163, NM_001003931, NM_001003935, NM_005485, NP_001003931, NP_005476, Q9Y6F1, XM_005264779, XM_017005490, XP_005264836, XP_016860979, Y16836
ENSG00000041982	107311.200300182	-0.327033184603711	0.152992689831546	-2.13757392568098	0.0325513398519705	0.104724109314664	TNC	3371	tenascin C	150-225, DFNA56, GMEM, GP, HXB, JI, TN, TN-C, TNC	NM_002160, NP_002151, XM_005251972, XM_005251973, XM_005251974, XM_005251975, XM_006717096, XM_006717097, XM_006717098, XM_006717101, XM_011518625, XM_011518626, XM_011518628, XM_011518629, XM_017014678, XM_017014679, XM_017014680, XM_017014681, XM_024447530, XP_005252029, XP_005252030, XP_005252031, XP_005252032, XP_006717159, XP_006717160, XP_006717161, XP_006717164, XP_011516927, XP_011516928,…	AAA36728, AAA52703, AAA88083, AAB47574, AAI51844, AB210038, ABX89318, ADD10730, AI266750, AI964017, AK304015, BAE06120, BAG64930, BC151843, BP278052, BP279008, BQ575939, BQ880861, BU860660, BX100095, BX641111, CAA39628, CAA55309, CAE46051, CX871573, EAW87434, EAW87435, EU295718, GU473235, M24630, M55618, M96686, NM_002160, NP_002151, P24821, U88892, X56160, X78565, X80280, XM_005251972, XM_005251…
ENSG00000041988	192.744051483673	0.417877754998586	0.193235246156175	2.16253381984388	0.030577053174584	0.0997542930097945	THAP3	90326	THAP domain containing 3	THAP3	NM_001195752, NM_001195753, NM_138350, NP_001182681, NP_001182682, NP_612359, XM_005263532, XM_011542400, XM_011542401, XM_024450686, XP_005263589, XP_011540702, XP_011540703, XP_024306454, XR_002957988	AAH05114, AAH92427, AF086370, AK096217, BAC04727, BC005114, BC022081, BC092427, BE905510, BM931707, BU624154, EAW71562, EAW71563, EAW71564, EAW71565, EAW71566, EAW71567, EAW71568, EAW71569, NM_001195752, NM_001195753, NM_138350, NP_001182681, NP_001182682, NP_612359, Q8WTV1, XM_005263532, XM_011542400, XM_011542401, XM_024450686, XP_005263589, XP_011540702, XP_011540703, XP_024306454, XR_002957988
ENSG00000042062	253.617353801109	1.22435419613479	0.256020712391026	4.78224665770326	1.73346787395552e-06	2.71121423894772e-05	RIPOR3	140876	RIPOR family member 3	C20orf175, C20orf176, FAM65C, RIPOR3	NM_001290268, NM_080829, NP_001277197, NP_543019, NR_110890, XM_005260294, XM_006723713, XM_011528578, XM_011528579, XM_011528580, XM_011528581, XM_011528584, XM_011528585, XM_011528586, XM_017027681, XM_017027682, XP_005260351, XP_006723776, XP_011526880, XP_011526881, XP_011526882, XP_011526883, XP_011526886, XP_011526887, XP_011526888, XP_016883170, XP_016883171, XR_001754183, XR_936505, XR_93…	AI056877, AK056792, AK090440, AK124347, AK295781, AK299337, AL732057, AV703941, BAB71286, BAC03421, BAH12186, BAH13006, BM846795, BQ446237, BX111440, CA389799, CD558804, CF272670, CN268262, DC365439, DC391298, DC400584, DT932687, EAW75618, EAW75619, EAW75620, EAW75621, EAW75622, HY221639, HY285972, NM_001290268, NM_080829, NP_001277197, NP_543019, NR_110890, Q96MK2, XM_005260294, XM_006723713, XM…
ENSG00000042088	222.736428856357	0.119547289105578	0.151913846120583	0.786941362874104	0.431316192577828	0.634475267899883	TDP1	55775	tyrosyl-DNA phosphodiesterase 1	TDP1	NM_001008744, NM_001330205, NM_018319, NP_001008744, NP_001317134, NP_060789, XM_005267848, XM_006720197, XM_011536942, XM_011536944, XM_017021439, XM_017021440, XM_024449649, XM_024449650, XM_024449651, XM_024449652, XM_024449653, XM_024449654, XM_024449655, XM_024449656, XM_024449657, XM_024449658, XM_024449659, XP_005267905, XP_006720260, XP_011535244, XP_011535246, XP_016876928, XP_016876929,…	AAF65623, AAF65624, AAH06083, AAH15474, AAI07878, ABC79301, AF182002, AF182003, AK001952, AK023514, AK093235, AK315549, AL832288, BAA91997, BAG37927, BAG51203, BC006083, BC015474, BC107877, BM661793, BU849335, BX161451, CAC38574, CAD61915, EAW81414, EAW81415, EAW81416, NM_001008744, NM_001330205, NM_018319, NP_001008744, NP_001317134, NP_060789, Q9NUW8, XM_005267848, XM_006720197, XM_011536942, X…
ENSG00000042286	263.066598058845	0.249686948412976	0.171688226367459	1.45430443132762	0.145861922442965	0.313112910012263	AIFM2	84883	apoptosis inducing factor, mitochondria associated 2	AMID, PRG3, AIFM2	NM_001198696, NM_032797, NP_001185625, NP_116186	AAH06121, AAH23601, AAL73229, AAM77596, AF337957, AF506757, AI922797, AK027403, AK127353, BAB55089, BAG54492, BC006121, BC023601, BG332787, BP331371, BX537621, CAE90404, CAH56481, EAW54376, NM_001198696, NM_032797, NP_001185625, NP_116186, Q9BRQ8
ENSG00000042304	0	NA	NA	NA	NA	NA	C2orf83	56918	chromosome 2 open reading frame 83	C2orf83	NM_001162483, NM_020161, NP_001155955, NP_064546	AAI31619, AAX93156, AK055355, AL359944, BC131618, CAB95774, CAH18470, CR749679, EAW70873, EAW70874, NM_001162483, NM_020161, NP_001155955, NP_064546, Q53S99
ENSG00000042317	96.5898814570323	0.155720171698227	0.187674870114435	0.829733739009789	0.40668934131555	0.611465257802999	SPATA7	55812	spermatogenesis associated 7	HEL-S-296, HSD-3.1, HSD3, LCA3, SPATA7	NM_001040428, NM_018418, NP_001035518, NP_060888, XM_005267851, XM_005267852, XM_005267854, XM_005267855, XM_006720204, XM_006720205, XM_011536951, XM_011536952, XM_011536953, XM_017021452, XM_017021453, XM_017021454, XM_017021455, XM_017021456, XM_017021457, XM_024449660, XP_005267908, XP_005267909, XP_005267911, XP_005267912, XP_006720267, XP_006720268, XP_011535253, XP_011535254, XP_011535255,…	AAF66077, AAF66078, AAH08656, AAH90875, ACF94506, AF144487, AF144488, AK055864, AK225746, AK290631, AK293007, AL136604, BAF83320, BAF85696, BAG51586, BC008656, BC034635, BC037809, BC090875, CAB66539, CAD18999, CAG38594, CR533563, CR936777, DA568174, EAW81376, EAW81377, EAW81378, EAW81379, EAW81380, EAW81381, EU668353, NM_001040428, NM_018418, NP_001035518, NP_060888, Q9P0W8, XM_005267851, XM_0052…
ENSG00000042429	452.237544808038	0.918133317042885	0.109239595111519	8.40476675243621	4.28712789558738e-17	3.31888410482925e-15	MED17	9440	mediator complex subunit 17	CRSP6, CRSP77, DRIP80, SRB4, TRAP80, MED17	NM_004268, NP_004259	AAD12723, AAD22031, AAD30856, AAH21101, AF104254, AF105421, AF117657, AK001674, AK022156, AK023209, AK299702, BAA91827, BAB13973, BAG51169, BAG61603, BC021101, DA506467, DA921529, EAW66920, EAW66921, NM_004268, NP_004259, Q9NVC6
ENSG00000042445	324.917227803642	-0.203940741877974	0.104681706801321	-1.94819847812609	0.0513912188582689	0.147625323903485	RETSAT	54884	retinol saturase	RETSAT	NM_017750, NP_060220	AAH11418, AAH68517, AAQ88931, AAY24096, AAY24126, AFI24910, AK000303, AK075261, AK225305, AK296522, AL833237, AY358568, BAA91069, BAC11505, BAG59153, BC011418, BC068517, BQ448420, CAF86585, DA418052, DB001412, EAW99530, EAW99531, EAW99532, EAW99533, NM_017750, NP_060220, Q6NUM9
ENSG00000042493	3865.64905274248	-0.399946359968274	0.178501329661762	-2.24057916389823	0.0250533476249824	0.0862968883192626	CAPG	822	capping actin protein, gelsolin like	AFCP, HEL-S-66, MCP, CAPG	NM_001256139, NM_001256140, NM_001320732, NM_001320733, NM_001320734, NM_001747, NP_001243068, NP_001243069, NP_001307661, NP_001307662, NP_001307663, NP_001738, XM_011533122, XM_011533123, XP_011531424, XP_011531425	AAA59570, AAA92670, AAH00728, AAH14549, AAY24128, ACI46004, AK130130, AK225374, AK225378, AK300507, AK309290, AK313898, AU099216, BAG36621, BAG62220, BC000728, BC014549, BG762114, BG762391, BU172582, BU626913, EAW99517, EAW99518, EAW99519, EAW99520, FJ224312, M94345, NM_001256139, NM_001256140, NM_001320732, NM_001320733, NM_001320734, NM_001747, NP_001243068, NP_001243069, NP_001307661, NP_00130…
ENSG00000042753	1496.57805710161	-0.00751755622771199	0.179651288009265	-0.0418452676349546	0.966622048241468	0.980967168917819	AP2S1	1175	adaptor related protein complex 2 sigma 1 subunit	AP17, CLAPS2, FBH3, FBHOk, HHC3, AP2S1	NM_001301076, NM_001301078, NM_001301081, NM_004069, NM_021575, NP_001288005, NP_001288007, NP_001288010, NP_004060, NP_067586, XM_011526423, XM_011526424, XP_011524725, XP_011524726	AAH06337, AI139089, AJ010148, AJ010149, AJ713543, AK312003, BAG34941, BC006337, BF970609, BG282225, BI561502, BQ221562, BQ684675, BU564736, CA454481, CAA09018, CAA09019, CAA65782, CB108423, DB472500, EAW57448, EAW57449, H46780, NM_001301076, NM_001301078, NM_001301081, NM_004069, NM_021575, NP_001288005, NP_001288007, NP_001288010, NP_004060, NP_067586, P53680, X97074, XM_011526423, XM_011526424,…
ENSG00000042781	0.435879197948407	0.11179128594385	4.05895985093904	0.0275418555613422	0.978027556586958	NA	USH2A	7399	usherin	RP39, US2, USH2, dJ1111A8.1, USH2A	NM_007123, NM_206933, NP_009054, NP_996816	AA883599, AAC23748, AAF75819, AAS47698, AF055580, AKU84912, AY481573, NM_007123, NM_206933, NP_009054, NP_996816, O75445
ENSG00000042832	46.0653402743529	0.040123354968505	0.306866075624545	0.13075200602362	0.895971490589484	0.944688163236346	TG	7038	thyroglobulin	AITD3, TGN, TG	NM_003235, NP_003226, XM_005251038, XM_005251040, XM_005251042, XM_006716622, XM_017013793, XM_017013794, XM_017013795, XM_017013796, XM_017013797, XM_017013798, XM_017013799, XM_017013800, XP_005251095, XP_005251097, XP_005251099, XP_006716685, XP_016869282, XP_016869283, XP_016869284, XP_016869285, XP_016869286, XP_016869287, XP_016869288, XP_016869289	AAB22685, AAB50656, AAC51924, AAC95473, AAD50912, AAD51647, AAF64045, AAF71743, AAI27888, AAI40934, AB209159, AK299197, AK303666, AK303667, AU141420, AU141607, AU141923, AU142151, BAB20040, BAD92396, BAG64665, BAG64666, BAH12966, BC127887, BC140933, CAA26089, CAA26527, CAA29104, CAA29454, CAA29455, CAA29456, EAW92156, EAW92157, EAW92158, NM_003235, NP_003226, P01266, S40807, S80793, U93033, X0215…
ENSG00000042980	6.50548057691155	0.334835722495919	0.686275638881159	0.487902678640619	0.625618777094876	0.789759033847146	ADAM28	10863	ADAM metallopeptidase domain 28	ADAM 28, MDC-L, MDCL, eMDC II, eMDCII, ADAM28	NM_001304351, NM_014265, NM_021777, NP_001291280, NP_055080, NP_068547, NR_130709, NR_130710, XM_005273380, XM_005273382, XM_006716273, XM_006716274, XM_011544367, XM_011544368, XM_011544369, XM_011544370, XM_011544371, XM_017012974, XM_017012975, XM_017012976, XP_005273437, XP_005273439, XP_006716336, XP_006716337, XP_011542669, XP_011542670, XP_011542671, XP_011542672, XP_011542673, XP_01686846…	AAD25099, AAD25100, AAI36479, AF137334, AF137335, AI475787, AI624552, AJ242015, AK225921, AK293382, AK303437, BAG56894, BAG64485, BC136478, BC144140, BE833805, BM992381, CAB42085, DA933009, EAW63608, EAW63609, NM_001304351, NM_014265, NM_021777, NP_001291280, NP_055080, NP_068547, NR_130709, NR_130710, Q9UKQ2, XM_005273380, XM_005273382, XM_006716273, XM_006716274, XM_011544367, XM_011544368, XM_…
ENSG00000043093	1616.01666905949	-0.123072256876038	0.15312160980337	-0.803754982945124	0.421538493015149	0.625591889219665	DCUN1D1	54165	defective in cullin neddylation 1 domain containing 1	DCNL1, DCUN1L1, RP42, SCCRO, SCRO, Tes3, DCUN1D1	NM_001308101, NM_020640, NP_001295030, NP_065691, XM_011512912, XM_011512914, XM_011512915, XM_011512916, XM_017006633, XM_017006634, XM_017006635, XM_024453601, XP_011511214, XP_011511216, XP_011511217, XP_011511218, XP_016862122, XP_016862123, XP_016862124, XP_024309369	AAG00606, AAH09478, AAH13163, AAL78672, AAL78673, AF292100, AF456425, AF456426, AK025764, AK056335, AK095773, AK297328, AK314480, AW103206, BAB15235, BAG37084, BAG51680, BAG59788, BC009478, BC013163, BI828039, BU620603, CAJ01275, CAJ42719, CCA61624, CD687300, CDM22108, EAW78341, EAW78342, EAW78343, HY031019, HY052047, NM_001308101, NM_020640, NP_001295030, NP_065691, Q96GG9, XM_011512912, XM_0115…
ENSG00000043143	1310.37838717951	1.19073741729275	0.123993375890965	9.60323411421455	7.74745176760851e-22	7.50892785885772e-20	JADE2	23338	jade family PHD finger 2	JADE-2, PHF15, JADE2	NM_001289984, NM_001289985, NM_001308143, NM_015288, NP_001276913, NP_001276914, NP_001295072, NP_056103, XM_005271945, XM_005271946, XM_005271948, XM_011543291, XM_017009282, XM_024446007, XP_005272002, XP_005272003, XP_005272005, XP_011541593, XP_016864771, XP_024301775	AA781608, AAH04292, AAH09307, AAH21962, AJ251833, AK025001, AK056471, AK074123, AK290471, AK292635, AK294327, BAA13245, BAB84949, BAF83160, BAF85324, BAG51724, BAG57599, BC004292, BC009307, BC021169, BC021962, BN000288, CAB94935, CAE30501, D87076, DB451538, EAW62252, EAW62253, EAW62254, EAW62255, EAW62256, NM_001289984, NM_001289985, NM_001308143, NM_015288, NP_001276913, NP_001276914, NP_0012950…
ENSG00000043355	6.79335357274265	0.462172798736637	0.641184755066676	0.720810647920936	0.471026023275515	0.667417902670463	ZIC2	7546	Zic family member 2	HPE5, ZIC2	NM_007129, NP_009060	AA491603, AAC96325, AAG28409, AAG38995, AF104902, AF188733, AF193855, AF339806, EAX09030, EAX09031, NM_007129, NP_009060, O95409
ENSG00000043462	0.680213865285843	-0.208763735549216	3.5682086704335	-0.0585065938769364	0.953345110339507	NA	LCP2	3937	lymphocyte cytosolic protein 2	SLP-76, SLP76, LCP2	NM_005565, NP_005556	AAC50135, AAH16618, AAP35937, AF086367, AK122637, AK292890, AK296098, AK300000, AK310369, AW291566, BAF85579, BAG58851, BAG61819, BC016618, BG911397, BT007273, BY995095, CBA11531, DB116470, EAW61478, EAW61479, EAW61480, FN432830, NM_005565, NP_005556, Q13094, U20158
ENSG00000043514	203.62025742195	0.34527237740171	0.139965016063824	2.46684769602902	0.0136308321193702	0.0539318266015199	TRIT1	54802	tRNA isopentenyltransferase 1	COXPD35, GRO1, IPPT, IPT, IPTase, MOD5, hGRO1, TRIT1	NM_001312691, NM_001312692, NM_017646, NP_001299620, NP_001299621, NP_060116, NR_132401, NR_132402, NR_132403, NR_132404, NR_132405, NR_132406, NR_132407, NR_132408, NR_132409, NR_132410, NR_132412, NR_132413, NR_132414, NR_132415, XM_005270954, XM_006710706, XP_005271011, XP_006710769, XR_946672	AAG31324, AAH10741, AAI07570, AAI28156, AAI28157, AAL14107, AAP60111, AAW63394, AAW63395, AAW63396, AAW63397, AAW63398, AAW63399, AAW63400, AAW63401, AAW63402, AAW63403, AAW63404, AAW63405, AAW63406, AAW63407, AF074918, AK000068, AK074222, AK223478, AK296453, AK304759, AK307910, AY052768, AY303390, AY702933, AY702934, AY702935, AY702936, AY702937, AY702938, AY702939, AY702940, AY702941, AY702942,…
ENSG00000043591	4.83030275110539	0.64863791099208	0.854126825659735	0.759416390523815	0.447603511768111	0.647326172009013	ADRB1	153	adrenoceptor beta 1	ADRB1R, B1AR, BETA1AR, RHR, ADRB1	NM_000684, NP_000675	AAA51667, AAD53696, AAD53697, AAG40474, AAS66983, ABY87521, AF272890, CAN37601, CBX55891, EAW49485, J03019, NM_000684, NP_000675, P08588
ENSG00000044012	0	NA	NA	NA	NA	NA	GUCA2B	2981	guanylate cyclase activator 2B	GCAP-II, UGN, GUCA2B	NM_007102, NP_009033	AAC50416, AAC51729, AAH69301, AAH93779, AAH93781, BC069301, BC093779, BC093781, CAA90629, CAA94311, EAX07169, NM_007102, NP_009033, Q16661, U34279, Z50753
ENSG00000044090	1202.01758945807	-0.256881170387487	0.094655135665105	-2.71386405589599	0.00665034508527185	0.0303383927383073	CUL7	9820	cullin 7	3M1, CUL-7, KIAA0076, dJ20C7.5, CUL7	NM_001168370, NM_014780, NP_001161842, NP_055595, XM_005249503, XM_006715285, XM_011515019, XM_011515020, XM_011515021, XM_017011533, XM_017011534, XM_017011535, XM_017011536, XM_017011537, XM_017011538, XM_017011539, XM_017011540, XP_005249560, XP_006715348, XP_011513321, XP_011513322, XP_011513323, XP_016867022, XP_016867023, XP_016867024, XP_016867025, XP_016867026, XP_016867027, XP_016867028,…	AAH33647, AK292806, AK302668, AK307936, AK309902, BAA07551, BAF85495, BAG63902, BC033647, BG424177, CCQ43460, D38548, DA496861, EAX04144, EAX04145, NM_001168370, NM_014780, NP_001161842, NP_055595, Q14999, XM_005249503, XM_006715285, XM_011515019, XM_011515020, XM_011515021, XM_017011533, XM_017011534, XM_017011535, XM_017011536, XM_017011537, XM_017011538, XM_017011539, XM_017011540, XP_00524956…
ENSG00000044115	9064.90551791347	-0.172435213055617	0.09804729935481	-1.75869416282049	0.078629469384388	0.201425627190933	CTNNA1	1495	catenin alpha 1	CAP102, MDPT2, CTNNA1	NM_001290307, NM_001290309, NM_001290310, NM_001290312, NM_001323982, NM_001323983, NM_001323984, NM_001323985, NM_001323986, NM_001323987, NM_001323988, NM_001323989, NM_001323990, NM_001323991, NM_001323992, NM_001323993, NM_001323994, NM_001323995, NM_001323996, NM_001323997, NM_001323998, NM_001323999, NM_001324000, NM_001324001, NM_001324002, NM_001324003, NM_001324004, NM_001324005, NM_0013…	AAA18949, AAA35502, AAA86430, AAC99459, AAH00385, AAH31262, AAW56940, AEF32483, AI078507, AK055751, AK094151, AK296708, AK300439, AK304267, AU141929, BAA02979, BAA03530, BAG52830, BAG59301, BAG62162, BAG65130, BC000385, BC031262, BU624488, D13866, D14705, DA349847, DC332608, DC369291, EAW62122, EAW62123, EAW62124, HQ589335, L22080, L23805, NM_001290307, NM_001290309, NM_001290310, NM_001290312, N…
ENSG00000044446	260.159305175751	-0.136197784709453	0.127148686818196	-1.07116941682769	0.284093260265227	0.488735700992966	PHKA2	5256	phosphorylase kinase regulatory subunit alpha 2	GSD9A, PHK, PYK, PYKL, XLG, XLG2, PHKA2	NM_000292, NP_000283, XM_005274548, XM_005274550, XM_006724496, XM_006724498, XM_011545537, XM_011545538, XM_017029580, XP_005274605, XP_005274607, XP_006724559, XP_006724561, XP_011543839, XP_011543840, XP_016885069, XR_001755697, XR_001755698, XR_002958777, XR_950461	AAD32846, AAH14036, AK056812, AK092480, AK289996, AY429559, AY429560, AY429561, AY429562, AY429563, BAA07606, BAF82685, BC014036, BC114375, CAA52084, CAA56662, CAA75420, CAA75421, CD722555, D38616, DB458123, EAW98951, NM_000292, NP_000283, P46019, W63591, X73875, X80497, XM_005274548, XM_005274550, XM_006724496, XM_006724498, XM_011545537, XM_011545538, XM_017029580, XP_005274605, XP_005274607, X…
ENSG00000044459	434.272686643351	-0.150566883859483	0.129611786111125	-1.16167586588454	0.245367152515975	0.443954767061463	CNTLN	54875	centlein	C9orf101, C9orf39, bA340N12.1, CNTLN	NM_001114395, NM_001286984, NM_001286985, NM_017738, NP_001107867, NP_001273913, NP_001273914, NP_060208, XM_005251492, XM_006716793, XM_011517941, XM_017014839, XM_017014840, XM_017014841, XM_017014842, XM_017014843, XM_017014844, XM_017014845, XM_017014846, XM_017014847, XM_024447583, XP_005251549, XP_006716856, XP_011516243, XP_016870328, XP_016870329, XP_016870330, XP_016870331, XP_016870332,…	AA492222, AA828123, AK000283, AK021596, AK098502, AK303973, AK308837, AW136479, AW590957, BAA91052, BAB13850, BAC05319, BAG64894, BG575335, BU075047, BU162362, BU663791, BX647069, CA428767, CX786573, DA482759, DB079230, DB280003, EAW58664, GD147113, NM_001114395, NM_001286984, NM_001286985, NM_017738, NP_001107867, NP_001273913, NP_001273914, NP_060208, Q9NXG0, XM_005251492, XM_006716793, XM_0115…
ENSG00000044524	21.8889286857597	0.598335113339688	0.512895969474516	1.16658181960897	0.243379288833592	0.441461194555361	EPHA3	2042	EPH receptor A3	EK4, ETK, ETK1, HEK, HEK4, TYRO4, EPHA3	NM_005233, NM_182644, NP_005224, NP_872585, XM_005264715, XM_005264716, XP_005264772, XP_005264773	AAA58633, AAG43576, AAG43577, AAH63282, ADN43067, AEE60977, AF213459, AF213460, AK024352, AK291411, BAF84100, BC026247, BC063282, CAA01906, CAM91183, CAT16931, EAW68857, HM005377, HM437236, M83941, NM_005233, NM_182644, NP_005224, NP_872585, P29320, XM_005264715, XM_005264716, XP_005264772, XP_005264773
[truncated: 19,130 more rows]
