# Supplementary material for: Conservation of cell-intrinsic immune responses in diverse nonhuman primate species
Source: Life Sci Alliance. 2019 Oct 24;2(5):e201900495. doi: 10.26508/lsa.201900495 (PMC6814850; doi:10.26508/lsa.201900495)
Supplement: Supplementary file 8 [file LSA-2019-00495_Supplemental_Data_5.zip]

Archive with 39 entries (36 files):
- DatasetS5/
- DatasetS5/.DS_Store
- __MACOSX/
- __MACOSX/DatasetS5/
- __MACOSX/DatasetS5/._.DS_Store
- DatasetS5/2019-07-06 speciesbonobo.treatmenttreated vs_human_dds1 HumanMapped_DGE_results.txt
- __MACOSX/DatasetS5/._2019-07-06 speciesbonobo.treatmenttreated vs_human_dds1 HumanMapped_DGE_results.txt
- DatasetS5/2019-07-06 specieschimpanzee.treatmenttreated vs_human_dds1 HumanMapped_DGE_results.txt
- __MACOSX/DatasetS5/._2019-07-06 specieschimpanzee.treatmenttreated vs_human_dds1 HumanMapped_DGE_results.txt
- DatasetS5/2019-07-06 speciesgorilla.treatmenttreated vs_human_dds1 HumanMapped_DGE_results.txt
- __MACOSX/DatasetS5/._2019-07-06 speciesgorilla.treatmenttreated vs_human_dds1 HumanMapped_DGE_results.txt
- DatasetS5/2019-07-06 speciesolive_baboon.treatmenttreated vs_human_dds1 HumanMapped_DGE_results.txt
- __MACOSX/DatasetS5/._2019-07-06 speciesolive_baboon.treatmenttreated vs_human_dds1 HumanMapped_DGE_results.txt
- DatasetS5/2019-07-06 speciesorangutan.treatmenttreated vs_human_dds1 HumanMapped_DGE_results.txt
- __MACOSX/DatasetS5/._2019-07-06 speciesorangutan.treatmenttreated vs_human_dds1 HumanMapped_DGE_results.txt
- DatasetS5/2019-07-06 speciespigtailed_macaque.treatmenttreated vs_human_dds1 HumanMapped_DGE_results.txt
- __MACOSX/DatasetS5/._2019-07-06 speciespigtailed_macaque.treatmenttreated vs_human_dds1 HumanMapped_DGE_results.txt
- DatasetS5/2019-07-06 speciesrhesus_macaque.treatmenttreated vs_human_dds1 HumanMapped_DGE_results.txt
- __MACOSX/DatasetS5/._2019-07-06 speciesrhesus_macaque.treatmenttreated vs_human_dds1 HumanMapped_DGE_results.txt
- DatasetS5/2019-07-06 speciessquirrel_monkey.treatmenttreated vs_human_dds1 HumanMapped_DGE_results.txt
- __MACOSX/DatasetS5/._2019-07-06 speciessquirrel_monkey.treatmenttreated vs_human_dds1 HumanMapped_DGE_results.txt
- DatasetS5/2019-07-07 speciesbonobo.treatmenttreated vs_human_dds1 DGE_results.txt
- __MACOSX/DatasetS5/._2019-07-07 speciesbonobo.treatmenttreated vs_human_dds1 DGE_results.txt
- DatasetS5/2019-07-07 specieschimpanzee.treatmenttreated vs_human_dds1 DGE_results.txt
- __MACOSX/DatasetS5/._2019-07-07 specieschimpanzee.treatmenttreated vs_human_dds1 DGE_results.txt
- DatasetS5/2019-07-07 speciesgorilla.treatmenttreated vs_human_dds1 DGE_results.txt
- __MACOSX/DatasetS5/._2019-07-07 speciesgorilla.treatmenttreated vs_human_dds1 DGE_results.txt
- DatasetS5/2019-07-07 speciesolive_baboon.treatmenttreated vs_human_dds1 DGE_results.txt
- __MACOSX/DatasetS5/._2019-07-07 speciesolive_baboon.treatmenttreated vs_human_dds1 DGE_results.txt
- DatasetS5/2019-07-07 speciesorangutan.treatmenttreated vs_human_dds1 DGE_results.txt
- __MACOSX/DatasetS5/._2019-07-07 speciesorangutan.treatmenttreated vs_human_dds1 DGE_results.txt
- DatasetS5/2019-07-07 speciespigtailed_macaque.treatmenttreated vs_human_dds1 DGE_results.txt
- __MACOSX/DatasetS5/._2019-07-07 speciespigtailed_macaque.treatmenttreated vs_human_dds1 DGE_results.txt
- DatasetS5/2019-07-07 speciesrhesus_macaque.treatmenttreated vs_human_dds1 DGE_results.txt
- __MACOSX/DatasetS5/._2019-07-07 speciesrhesus_macaque.treatmenttreated vs_human_dds1 DGE_results.txt
- DatasetS5/2019-07-07 speciessquirrel_monkey.treatmenttreated vs_human_dds1 DGE_results.txt
- __MACOSX/DatasetS5/._2019-07-07 speciessquirrel_monkey.treatmenttreated vs_human_dds1 DGE_results.txt
- DatasetS5/README_DatasetS5.rtf
- __MACOSX/DatasetS5/._README_DatasetS5.rtf
