# Supplementary material for: Conservation of cell-intrinsic immune responses in diverse nonhuman primate species
Source: Life Sci Alliance. 2019 Oct 24;2(5):e201900495. doi: 10.26508/lsa.201900495 (PMC6814850; doi:10.26508/lsa.201900495)
Supplement: Supplementary file 9 [file LSA-2019-00495_Supplemental_Data_6.zip]

Archive with 23 entries (20 files):
- DatasetS6/
- DatasetS6/.DS_Store
- __MACOSX/
- __MACOSX/DatasetS6/
- __MACOSX/DatasetS6/._.DS_Store
- DatasetS6/2019-08-24 DifferFromHuman_SpeciesMapped_AllMonkeys.csv
- __MACOSX/DatasetS6/._2019-08-24 DifferFromHuman_SpeciesMapped_AllMonkeys.csv
- DatasetS6/2019-08-24 DifferFromHuman_SpeciesMapped_CommonAllSpecies.csv
- __MACOSX/DatasetS6/._2019-08-24 DifferFromHuman_SpeciesMapped_CommonAllSpecies.csv
- DatasetS6/2019-08-24 DifferFromHuman_SpeciesMapped_EachSpeciesUnique.csv
- __MACOSX/DatasetS6/._2019-08-24 DifferFromHuman_SpeciesMapped_EachSpeciesUnique.csv
- DatasetS6/2019-08-24 DifferFromHuman_SpeciesMapped_OWMsOnly.csv
- __MACOSX/DatasetS6/._2019-08-24 DifferFromHuman_SpeciesMapped_OWMsOnly.csv
- DatasetS6/2019-09-05 DifferFromHuman_HumanMapped_AllMonkeys.csv
- __MACOSX/DatasetS6/._2019-09-05 DifferFromHuman_HumanMapped_AllMonkeys.csv
- DatasetS6/2019-09-05 DifferFromHuman_HumanMapped_CommonAllSpecies.csv
- __MACOSX/DatasetS6/._2019-09-05 DifferFromHuman_HumanMapped_CommonAllSpecies.csv
- DatasetS6/2019-09-05 DifferFromHuman_HumanMapped_EachSpeciesUnique.csv
- __MACOSX/DatasetS6/._2019-09-05 DifferFromHuman_HumanMapped_EachSpeciesUnique.csv
- DatasetS6/2019-09-05 DifferFromHuman_HumanMapped_OWMsOnly.csv
- __MACOSX/DatasetS6/._2019-09-05 DifferFromHuman_HumanMapped_OWMsOnly.csv
- DatasetS6/README_DatasetS6.rtf
- __MACOSX/DatasetS6/._README_DatasetS6.rtf
