# Supplementary material for: Conservation of cell-intrinsic immune responses in diverse nonhuman primate species
Source: Life Sci Alliance. 2019 Oct 24;2(5):e201900495. doi: 10.26508/lsa.201900495 (PMC6814850; doi:10.26508/lsa.201900495)
Supplement: Supplementary file 9 [file LSA-2019-00495_Supplemental_Data_6.zip › DatasetS6/2019-08-24 DifferFromHuman_SpeciesMapped_AllMonkeys.csv]

	X	SYMBOL	padj_species	padj_human	variable	value	L1
1	ENSG00000004468	CD38		sig	human_related_squirrel_monkey	10.9022914593833	squirrel_monkey
2	ENSG00000174808	BTC		sig	human_related_squirrel_monkey	8.69408976487897	squirrel_monkey
3	ENSG00000180616	SSTR2		ns	human_related_squirrel_monkey	7.59222560405867	squirrel_monkey
4	ENSG00000136689	IL1RN		sig	human_related_squirrel_monkey	7.37379389951664	squirrel_monkey
5	ENSG00000177989	ODF3B		ns	human_related_squirrel_monkey	7.0234741213569	squirrel_monkey
6	ENSG00000156219	ART3		sig	human_related_squirrel_monkey	6.97898773231637	squirrel_monkey
7	ENSG00000100342	APOL1		sig	human_related_squirrel_monkey	6.96544089198469	squirrel_monkey
8	ENSG00000134716	CYP2J2		ns	human_related_squirrel_monkey	6.16856058026444	squirrel_monkey
9	ENSG00000163347	CLDN1		sig	human_related_squirrel_monkey	5.61418684460246	squirrel_monkey
10	ENSG00000171714	ANO5		sig	human_related_squirrel_monkey	5.5225542849501	squirrel_monkey
11	ENSG00000111837	MAK		sig	human_related_squirrel_monkey	5.39301059860676	squirrel_monkey
12	ENSG00000197142	ACSL5		sig	human_related_squirrel_monkey	5.20952553766485	squirrel_monkey
13	ENSG00000103313	MEFV		ns	human_related_squirrel_monkey	4.79855198615705	squirrel_monkey
14	ENSG00000135077	HAVCR2		sig	human_related_squirrel_monkey	4.79535142004256	squirrel_monkey
15	ENSG00000168309	FAM107A		ns	human_related_squirrel_monkey	3.99926024340847	squirrel_monkey
16	ENSG00000105963	ADAP1		ns	human_related_squirrel_monkey	3.83620770388388	squirrel_monkey
17	ENSG00000147485	PXDNL		ns	human_related_squirrel_monkey	3.49332715025643	squirrel_monkey
18	ENSG00000111452	ADGRD1		sig	human_related_squirrel_monkey	2.77142339290563	squirrel_monkey
19	ENSG00000162687	KCNT2		sig	human_related_squirrel_monkey	2.75742783329335	squirrel_monkey
20	ENSG00000111816	FRK		sig	human_related_squirrel_monkey	1.68009901310197	squirrel_monkey
21	ENSG00000100298	APOBEC3H		sig	human_related_squirrel_monkey	0.597198636961936	squirrel_monkey
22	ENSG00000004468	CD38	sig		squirrel_monkey	4.75854723085204	squirrel_monkey
23	ENSG00000174808	BTC	sig		squirrel_monkey	4.01448536281805	squirrel_monkey
24	ENSG00000180616	SSTR2	sig		squirrel_monkey	0.950447918385175	squirrel_monkey
25	ENSG00000136689	IL1RN	sig		squirrel_monkey	4.29108662223808	squirrel_monkey
26	ENSG00000177989	ODF3B	sig		squirrel_monkey	0.24050672177316	squirrel_monkey
27	ENSG00000156219	ART3	sig		squirrel_monkey	2.88787820846125	squirrel_monkey
28	ENSG00000100342	APOL1	sig		squirrel_monkey	0.766164080534449	squirrel_monkey
29	ENSG00000134716	CYP2J2	sig		squirrel_monkey	-0.122559152831346	squirrel_monkey
30	ENSG00000163347	CLDN1	sig		squirrel_monkey	1.71172061912176	squirrel_monkey
31	ENSG00000171714	ANO5	sig		squirrel_monkey	1.51634809479185	squirrel_monkey
32	ENSG00000111837	MAK	sig		squirrel_monkey	1.21967399828028	squirrel_monkey
33	ENSG00000197142	ACSL5	sig		squirrel_monkey	1.87625969876952	squirrel_monkey
34	ENSG00000103313	MEFV	sig		squirrel_monkey	0.695811440096153	squirrel_monkey
35	ENSG00000135077	HAVCR2	sig		squirrel_monkey	-0.760003437516315	squirrel_monkey
36	ENSG00000168309	FAM107A	sig		squirrel_monkey	0.238162571749769	squirrel_monkey
37	ENSG00000105963	ADAP1	sig		squirrel_monkey	0.03091074665058	squirrel_monkey
38	ENSG00000147485	PXDNL	sig		squirrel_monkey	-0.125220387176011	squirrel_monkey
39	ENSG00000111452	ADGRD1	sig		squirrel_monkey	-1.20355718401867	squirrel_monkey
40	ENSG00000162687	KCNT2	sig		squirrel_monkey	-0.865780178190844	squirrel_monkey
41	ENSG00000111816	FRK	sig		squirrel_monkey	-2.22789802182283	squirrel_monkey
42	ENSG00000100298	APOBEC3H	ns		squirrel_monkey	5.7491856246643	squirrel_monkey
43	ENSG00000004468	CD38		sig	human_related_rhesus_macaque	10.9083740556004	rhesus_macaque
44	ENSG00000174808	BTC		sig	human_related_rhesus_macaque	8.693510840947	rhesus_macaque
45	ENSG00000180616	SSTR2		ns	human_related_rhesus_macaque	7.88901642845049	rhesus_macaque
46	ENSG00000136689	IL1RN		sig	human_related_rhesus_macaque	7.34264807300242	rhesus_macaque
47	ENSG00000177989	ODF3B		sig	human_related_rhesus_macaque	7.002973169071	rhesus_macaque
48	ENSG00000156219	ART3		ns	human_related_rhesus_macaque	6.98212638472535	rhesus_macaque
49	ENSG00000100342	APOL1		ns	human_related_rhesus_macaque	6.95953206547118	rhesus_macaque
50	ENSG00000134716	CYP2J2		sig	human_related_rhesus_macaque	6.17601992275886	rhesus_macaque
51	ENSG00000163347	CLDN1		ns	human_related_rhesus_macaque	5.83915045368341	rhesus_macaque
52	ENSG00000171714	ANO5		ns	human_related_rhesus_macaque	5.60685501595988	rhesus_macaque
53	ENSG00000111837	MAK		ns	human_related_rhesus_macaque	5.38308908608506	rhesus_macaque
54	ENSG00000197142	ACSL5		sig	human_related_rhesus_macaque	5.22337336565402	rhesus_macaque
55	ENSG00000135077	HAVCR2		ns	human_related_rhesus_macaque	4.78796437600678	rhesus_macaque
56	ENSG00000103313	MEFV		ns	human_related_rhesus_macaque	4.75817927667018	rhesus_macaque
57	ENSG00000168309	FAM107A		ns	human_related_rhesus_macaque	4.22443129517653	rhesus_macaque
58	ENSG00000105963	ADAP1		ns	human_related_rhesus_macaque	4.05078400481842	rhesus_macaque
59	ENSG00000147485	PXDNL		sig	human_related_rhesus_macaque	3.50181508248591	rhesus_macaque
60	ENSG00000111452	ADGRD1		sig	human_related_rhesus_macaque	2.7775226304544	rhesus_macaque
61	ENSG00000162687	KCNT2		ns	human_related_rhesus_macaque	2.760525739629	rhesus_macaque
62	ENSG00000111816	FRK		sig	human_related_rhesus_macaque	1.69603966648537	rhesus_macaque
63	ENSG00000100298	APOBEC3H		sig	human_related_rhesus_macaque	0.599945955452996	rhesus_macaque
64	ENSG00000004468	CD38	sig		rhesus_macaque	2.68916791514601	rhesus_macaque
65	ENSG00000174808	BTC	sig		rhesus_macaque	1.99487929246596	rhesus_macaque
66	ENSG00000180616	SSTR2	sig		rhesus_macaque	0.234947433295866	rhesus_macaque
67	ENSG00000136689	IL1RN	sig		rhesus_macaque	1.4117761538947	rhesus_macaque
68	ENSG00000177989	ODF3B	sig		rhesus_macaque	1.97813547717806	rhesus_macaque
69	ENSG00000156219	ART3	sig		rhesus_macaque	0.892136110737258	rhesus_macaque
70	ENSG00000100342	APOL1	sig		rhesus_macaque	0.111800051024663	rhesus_macaque
71	ENSG00000134716	CYP2J2	sig		rhesus_macaque	1.75984008105385	rhesus_macaque
72	ENSG00000163347	CLDN1	sig		rhesus_macaque	0.746896357604552	rhesus_macaque
73	ENSG00000171714	ANO5	sig		rhesus_macaque	-0.208786065072126	rhesus_macaque
74	ENSG00000111837	MAK	sig		rhesus_macaque	-0.147096700506314	rhesus_macaque
75	ENSG00000197142	ACSL5	sig		rhesus_macaque	1.08080881797176	rhesus_macaque
76	ENSG00000135077	HAVCR2	sig		rhesus_macaque	1.24169861482198	rhesus_macaque
77	ENSG00000103313	MEFV	sig		rhesus_macaque	0.797482764232727	rhesus_macaque
78	ENSG00000168309	FAM107A	sig		rhesus_macaque	-1.11847771379803	rhesus_macaque
79	ENSG00000105963	ADAP1	sig		rhesus_macaque	0.122141351559733	rhesus_macaque
80	ENSG00000147485	PXDNL	sig		rhesus_macaque	-1.5385678962307	rhesus_macaque
81	ENSG00000111452	ADGRD1	sig		rhesus_macaque	-2.01500120819422	rhesus_macaque
82	ENSG00000162687	KCNT2	sig		rhesus_macaque	-0.490353837162577	rhesus_macaque
83	ENSG00000111816	FRK	sig		rhesus_macaque	-2.69148993824628	rhesus_macaque
84	ENSG00000100298	APOBEC3H	ns		rhesus_macaque	4.11119760662872	rhesus_macaque
85	ENSG00000004468	CD38		sig	human_related_pigtailed_macaque	10.8996724024579	pigtailed_macaque
86	ENSG00000174808	BTC		sig	human_related_pigtailed_macaque	8.68580257071805	pigtailed_macaque
87	ENSG00000180616	SSTR2		ns	human_related_pigtailed_macaque	7.60091221452309	pigtailed_macaque
88	ENSG00000136689	IL1RN		sig	human_related_pigtailed_macaque	7.34653707570219	pigtailed_macaque
89	ENSG00000177989	ODF3B		sig	human_related_pigtailed_macaque	7.04640209178618	pigtailed_macaque
90	ENSG00000156219	ART3		ns	human_related_pigtailed_macaque	6.97123654887373	pigtailed_macaque
91	ENSG00000100342	APOL1		ns	human_related_pigtailed_macaque	6.94800664882665	pigtailed_macaque
92	ENSG00000134716	CYP2J2		sig	human_related_pigtailed_macaque	6.16099873135092	pigtailed_macaque
93	ENSG00000163347	CLDN1		ns	human_related_pigtailed_macaque	5.66536677224246	pigtailed_macaque
94	ENSG00000171714	ANO5		ns	human_related_pigtailed_macaque	5.57673899869242	pigtailed_macaque
95	ENSG00000111837	MAK		ns	human_related_pigtailed_macaque	5.3648422046869	pigtailed_macaque
96	ENSG00000197142	ACSL5		sig	human_related_pigtailed_macaque	5.23639228633353	pigtailed_macaque
97	ENSG00000135077	HAVCR2		ns	human_related_pigtailed_macaque	4.93090432390492	pigtailed_macaque
98	ENSG00000103313	MEFV		sig	human_related_pigtailed_macaque	4.76302909801078	pigtailed_macaque
99	ENSG00000168309	FAM107A		ns	human_related_pigtailed_macaque	4.10972498094216	pigtailed_macaque
100	ENSG00000105963	ADAP1		ns	human_related_pigtailed_macaque	3.83492954344892	pigtailed_macaque
101	ENSG00000147485	PXDNL		sig	human_related_pigtailed_macaque	3.5648827997412	pigtailed_macaque
102	ENSG00000111452	ADGRD1		sig	human_related_pigtailed_macaque	2.76313353003841	pigtailed_macaque
103	ENSG00000162687	KCNT2		ns	human_related_pigtailed_macaque	2.75200288758057	pigtailed_macaque
104	ENSG00000111816	FRK		sig	human_related_pigtailed_macaque	1.68412188155371	pigtailed_macaque
105	ENSG00000100298	APOBEC3H		sig	human_related_pigtailed_macaque	0.590210874622892	pigtailed_macaque
106	ENSG00000004468	CD38	sig		pigtailed_macaque	5.76688380245505	pigtailed_macaque
107	ENSG00000174808	BTC	sig		pigtailed_macaque	3.25744616144478	pigtailed_macaque
108	ENSG00000180616	SSTR2	sig		pigtailed_macaque	1.30188170599213	pigtailed_macaque
109	ENSG00000136689	IL1RN	sig		pigtailed_macaque	2.31950650841424	pigtailed_macaque
110	ENSG00000177989	ODF3B	sig		pigtailed_macaque	3.04439371505946	pigtailed_macaque
111	ENSG00000156219	ART3	sig		pigtailed_macaque	-0.253020179084168	pigtailed_macaque
112	ENSG00000100342	APOL1	sig		pigtailed_macaque	1.99497070046409	pigtailed_macaque
113	ENSG00000134716	CYP2J2	sig		pigtailed_macaque	3.07003289941407	pigtailed_macaque
114	ENSG00000163347	CLDN1	sig		pigtailed_macaque	0.728958590098913	pigtailed_macaque
115	ENSG00000171714	ANO5	sig		pigtailed_macaque	1.55216520763157	pigtailed_macaque
116	ENSG00000111837	MAK	sig		pigtailed_macaque	0.694548711021778	pigtailed_macaque
117	ENSG00000197142	ACSL5	sig		pigtailed_macaque	1.63792191440642	pigtailed_macaque
118	ENSG00000135077	HAVCR2	sig		pigtailed_macaque	0.510347881872753	pigtailed_macaque
119	ENSG00000103313	MEFV	sig		pigtailed_macaque	1.50478456829988	pigtailed_macaque
120	ENSG00000168309	FAM107A	sig		pigtailed_macaque	-0.0872395427302111	pigtailed_macaque
121	ENSG00000105963	ADAP1	sig		pigtailed_macaque	0.55635190587682	pigtailed_macaque
122	ENSG00000147485	PXDNL	sig		pigtailed_macaque	-2.38624712122853	pigtailed_macaque
123	ENSG00000111452	ADGRD1	sig		pigtailed_macaque	-1.75846043050509	pigtailed_macaque
124	ENSG00000162687	KCNT2	sig		pigtailed_macaque	-0.475721018658628	pigtailed_macaque
125	ENSG00000111816	FRK	sig		pigtailed_macaque	-1.59554636682892	pigtailed_macaque
126	ENSG00000100298	APOBEC3H	ns		pigtailed_macaque	5.55799135341236	pigtailed_macaque
127	ENSG00000004468	CD38		sig	human_related_olive_baboon	10.919662383729	olive_baboon
128	ENSG00000174808	BTC		sig	human_related_olive_baboon	8.69612018840887	olive_baboon
129	ENSG00000180616	SSTR2		ns	human_related_olive_baboon	7.6378616132727	olive_baboon
130	ENSG00000136689	IL1RN		sig	human_related_olive_baboon	7.34774799910021	olive_baboon
131	ENSG00000177989	ODF3B		sig	human_related_olive_baboon	7.05814374214519	olive_baboon
132	ENSG00000156219	ART3		ns	human_related_olive_baboon	6.98417350401151	olive_baboon
133	ENSG00000100342	APOL1		ns	human_related_olive_baboon	6.96092022927637	olive_baboon
134	ENSG00000134716	CYP2J2		sig	human_related_olive_baboon	6.17722104637836	olive_baboon
135	ENSG00000163347	CLDN1		sig	human_related_olive_baboon	5.68870371869606	olive_baboon
136	ENSG00000171714	ANO5		ns	human_related_olive_baboon	5.60504186008818	olive_baboon
137	ENSG00000111837	MAK		ns	human_related_olive_baboon	5.6001659289763	olive_baboon
138	ENSG00000197142	ACSL5		sig	human_related_olive_baboon	5.20777498094303	olive_baboon
139	ENSG00000135077	HAVCR2		ns	human_related_olive_baboon	4.78578231560177	olive_baboon
140	ENSG00000103313	MEFV		ns	human_related_olive_baboon	4.76484367316236	olive_baboon
141	ENSG00000168309	FAM107A		ns	human_related_olive_baboon	4.32103018186326	olive_baboon
142	ENSG00000105963	ADAP1		ns	human_related_olive_baboon	3.91112721164219	olive_baboon
143	ENSG00000147485	PXDNL		ns	human_related_olive_baboon	3.69326030149378	olive_baboon
144	ENSG00000111452	ADGRD1		sig	human_related_olive_baboon	2.7710632257928	olive_baboon
145	ENSG00000162687	KCNT2		sig	human_related_olive_baboon	2.76508437193811	olive_baboon
146	ENSG00000111816	FRK		sig	human_related_olive_baboon	1.69818387524233	olive_baboon
147	ENSG00000100298	APOBEC3H		sig	human_related_olive_baboon	0.602422161862669	olive_baboon
148	ENSG00000004468	CD38	sig		olive_baboon	6.75162465372903	olive_baboon
149	ENSG00000174808	BTC	sig		olive_baboon	3.95419265450667	olive_baboon
150	ENSG00000180616	SSTR2	sig		olive_baboon	1.10374401848285	olive_baboon
151	ENSG00000136689	IL1RN	sig		olive_baboon	3.54193589103609	olive_baboon
152	ENSG00000177989	ODF3B	sig		olive_baboon	3.62250831324981	olive_baboon
153	ENSG00000156219	ART3	sig		olive_baboon	2.40335428740088	olive_baboon
154	ENSG00000100342	APOL1	sig		olive_baboon	0.358848743976614	olive_baboon
155	ENSG00000134716	CYP2J2	sig		olive_baboon	2.9472464143306	olive_baboon
156	ENSG00000163347	CLDN1	sig		olive_baboon	1.10426484608837	olive_baboon
157	ENSG00000171714	ANO5	sig		olive_baboon	-1.4083080333899	olive_baboon
158	ENSG00000111837	MAK	sig		olive_baboon	2.00864657796431	olive_baboon
159	ENSG00000197142	ACSL5	sig		olive_baboon	1.33471436102465	olive_baboon
160	ENSG00000135077	HAVCR2	sig		olive_baboon	0.21773997164972	olive_baboon
161	ENSG00000103313	MEFV	sig		olive_baboon	-0.0142822744677592	olive_baboon
162	ENSG00000168309	FAM107A	sig		olive_baboon	0.028821541694872	olive_baboon
163	ENSG00000105963	ADAP1	sig		olive_baboon	0.0511921563001968	olive_baboon
164	ENSG00000147485	PXDNL	sig		olive_baboon	-0.608394347163161	olive_baboon
165	ENSG00000111452	ADGRD1	sig		olive_baboon	-1.97682587850373	olive_baboon
166	ENSG00000162687	KCNT2	sig		olive_baboon	-0.811411852561771	olive_baboon
167	ENSG00000111816	FRK	sig		olive_baboon	-1.83827570649011	olive_baboon
168	ENSG00000100298	APOBEC3H	ns		olive_baboon	5.15294341000413	olive_baboon
