# Supplementary material for: Conservation of cell-intrinsic immune responses in diverse nonhuman primate species
Source: Life Sci Alliance. 2019 Oct 24;2(5):e201900495. doi: 10.26508/lsa.201900495 (PMC6814850; doi:10.26508/lsa.201900495)
Supplement: Supplementary file 9 [file LSA-2019-00495_Supplemental_Data_6.zip › DatasetS6/2019-08-24 DifferFromHuman_SpeciesMapped_CommonAllSpecies.csv]

	X	SYMBOL	padj_species	padj_human	variable	value	L1
1	ENSG00000155629	PIK3AP1		sig	human_related_bonobo	9.46007000062841	bonobo
2	ENSG00000168334	XIRP1		ns	human_related_bonobo	6.18097277772904	bonobo
3	ENSG00000084628	NKAIN1		sig	human_related_bonobo	6.04908075084883	bonobo
4	ENSG00000141668	CBLN2		ns	human_related_bonobo	4.62719490938005	bonobo
5	ENSG00000243232	PCDHAC2		ns	human_related_bonobo	4.26508760907474	bonobo
6	ENSG00000118113	MMP8		ns	human_related_bonobo	4.2264386174838	bonobo
7	ENSG00000167105	TMEM92		ns	human_related_bonobo	3.44927048817426	bonobo
8	ENSG00000155629	PIK3AP1	sig		bonobo	4.71874558723136	bonobo
9	ENSG00000168334	XIRP1	sig		bonobo	-0.126813993071184	bonobo
10	ENSG00000084628	NKAIN1	sig		bonobo	1.63099006832022	bonobo
11	ENSG00000141668	CBLN2	sig		bonobo	0.0853738481999949	bonobo
12	ENSG00000243232	PCDHAC2	sig		bonobo	-1.06727235901388	bonobo
13	ENSG00000118113	MMP8	sig		bonobo	1.18276228048873	bonobo
14	ENSG00000167105	TMEM92	sig		bonobo	0.0759591573588185	bonobo
15	ENSG00000155629	PIK3AP1		ns	human_related_orangutan	9.45803614870268	orangutan
16	ENSG00000084628	NKAIN1		ns	human_related_orangutan	6.25471484703764	orangutan
17	ENSG00000168334	XIRP1		ns	human_related_orangutan	6.20848002436719	orangutan
18	ENSG00000141668	CBLN2		ns	human_related_orangutan	4.85502585691974	orangutan
19	ENSG00000243232	PCDHAC2		ns	human_related_orangutan	4.26540044860184	orangutan
20	ENSG00000118113	MMP8		sig	human_related_orangutan	4.1908665357848	orangutan
21	ENSG00000167105	TMEM92		sig	human_related_orangutan	3.47487201169696	orangutan
22	ENSG00000155629	PIK3AP1	sig		orangutan	0.487427604401394	orangutan
23	ENSG00000084628	NKAIN1	sig		orangutan	-1.51403500051705	orangutan
24	ENSG00000168334	XIRP1	sig		orangutan	1.20302916390378	orangutan
25	ENSG00000141668	CBLN2	sig		orangutan	-0.151595801371753	orangutan
26	ENSG00000243232	PCDHAC2	sig		orangutan	-0.943025967593361	orangutan
27	ENSG00000118113	MMP8	sig		orangutan	-2.47448378951142	orangutan
28	ENSG00000167105	TMEM92	sig		orangutan	-2.19100496856987	orangutan
29	ENSG00000155629	PIK3AP1		sig	human_related_chimpanzee	9.45016750429395	chimpanzee
30	ENSG00000168334	XIRP1		ns	human_related_chimpanzee	6.19590342015571	chimpanzee
31	ENSG00000084628	NKAIN1		sig	human_related_chimpanzee	6.06324937312969	chimpanzee
32	ENSG00000141668	CBLN2		ns	human_related_chimpanzee	4.41029402337067	chimpanzee
33	ENSG00000118113	MMP8		ns	human_related_chimpanzee	4.28947127575353	chimpanzee
34	ENSG00000243232	PCDHAC2		sig	human_related_chimpanzee	4.17678076414087	chimpanzee
35	ENSG00000167105	TMEM92		ns	human_related_chimpanzee	3.33698098534735	chimpanzee
36	ENSG00000155629	PIK3AP1	sig		chimpanzee	1.81249412951828	chimpanzee
37	ENSG00000168334	XIRP1	sig		chimpanzee	0.812574923115423	chimpanzee
38	ENSG00000084628	NKAIN1	sig		chimpanzee	0.922620267905422	chimpanzee
39	ENSG00000141668	CBLN2	sig		chimpanzee	-1.04398651938232	chimpanzee
40	ENSG00000118113	MMP8	sig		chimpanzee	1.13969206348666	chimpanzee
41	ENSG00000243232	PCDHAC2	sig		chimpanzee	-1.17563488065055	chimpanzee
42	ENSG00000167105	TMEM92	sig		chimpanzee	-0.345845848299732	chimpanzee
43	ENSG00000155629	PIK3AP1		sig	human_related_gorilla	9.45652865678746	gorilla
44	ENSG00000168334	XIRP1		ns	human_related_gorilla	6.20662123370069	gorilla
45	ENSG00000084628	NKAIN1		sig	human_related_gorilla	6.14704324512161	gorilla
46	ENSG00000141668	CBLN2		ns	human_related_gorilla	5.11380034893635	gorilla
47	ENSG00000243232	PCDHAC2		ns	human_related_gorilla	4.29017502464108	gorilla
48	ENSG00000118113	MMP8		ns	human_related_gorilla	4.18724121907467	gorilla
49	ENSG00000167105	TMEM92		ns	human_related_gorilla	3.51979714321951	gorilla
50	ENSG00000155629	PIK3AP1	sig		gorilla	6.4146471677548	gorilla
51	ENSG00000168334	XIRP1	sig		gorilla	1.36508827984091	gorilla
52	ENSG00000084628	NKAIN1	sig		gorilla	2.60478247623418	gorilla
53	ENSG00000141668	CBLN2	sig		gorilla	0.466008015605421	gorilla
54	ENSG00000243232	PCDHAC2	sig		gorilla	1.15501469489424	gorilla
55	ENSG00000118113	MMP8	sig		gorilla	-0.247566386223692	gorilla
56	ENSG00000167105	TMEM92	sig		gorilla	0.492010299696388	gorilla
57	ENSG00000155629	PIK3AP1		sig	human_related_squirrel_monkey	9.47695372278924	squirrel_monkey
58	ENSG00000168334	XIRP1		sig	human_related_squirrel_monkey	6.20793140339839	squirrel_monkey
59	ENSG00000084628	NKAIN1		ns	human_related_squirrel_monkey	6.06912706110876	squirrel_monkey
60	ENSG00000141668	CBLN2		ns	human_related_squirrel_monkey	4.47439422046956	squirrel_monkey
61	ENSG00000118113	MMP8		ns	human_related_squirrel_monkey	4.2375180648928	squirrel_monkey
62	ENSG00000243232	PCDHAC2		ns	human_related_squirrel_monkey	4.21890931755607	squirrel_monkey
63	ENSG00000167105	TMEM92		sig	human_related_squirrel_monkey	3.45853152013576	squirrel_monkey
64	ENSG00000155629	PIK3AP1	sig		squirrel_monkey	5.85773070067254	squirrel_monkey
65	ENSG00000168334	XIRP1	sig		squirrel_monkey	1.22824803547614	squirrel_monkey
66	ENSG00000084628	NKAIN1	sig		squirrel_monkey	-0.319765206027276	squirrel_monkey
67	ENSG00000141668	CBLN2	sig		squirrel_monkey	-0.207071438411026	squirrel_monkey
68	ENSG00000118113	MMP8	sig		squirrel_monkey	0.240501390044283	squirrel_monkey
69	ENSG00000243232	PCDHAC2	sig		squirrel_monkey	-0.596523352142762	squirrel_monkey
70	ENSG00000167105	TMEM92	sig		squirrel_monkey	-1.44829318629655	squirrel_monkey
71	ENSG00000155629	PIK3AP1		sig	human_related_rhesus_macaque	9.47478787396431	rhesus_macaque
72	ENSG00000168334	XIRP1		ns	human_related_rhesus_macaque	6.21752307812035	rhesus_macaque
73	ENSG00000084628	NKAIN1		ns	human_related_rhesus_macaque	6.11393908705152	rhesus_macaque
74	ENSG00000141668	CBLN2		ns	human_related_rhesus_macaque	4.67056915831779	rhesus_macaque
75	ENSG00000243232	PCDHAC2		ns	human_related_rhesus_macaque	4.25323460768108	rhesus_macaque
76	ENSG00000118113	MMP8		ns	human_related_rhesus_macaque	4.22590894233426	rhesus_macaque
77	ENSG00000167105	TMEM92		ns	human_related_rhesus_macaque	3.4504202854472	rhesus_macaque
78	ENSG00000155629	PIK3AP1	sig		rhesus_macaque	-0.996181648549498	rhesus_macaque
79	ENSG00000168334	XIRP1	sig		rhesus_macaque	-0.208790014348508	rhesus_macaque
80	ENSG00000084628	NKAIN1	sig		rhesus_macaque	-0.809075752395772	rhesus_macaque
81	ENSG00000141668	CBLN2	sig		rhesus_macaque	1.31443161576348	rhesus_macaque
82	ENSG00000243232	PCDHAC2	sig		rhesus_macaque	-0.061381082749321	rhesus_macaque
83	ENSG00000118113	MMP8	sig		rhesus_macaque	-0.208800291386072	rhesus_macaque
84	ENSG00000167105	TMEM92	sig		rhesus_macaque	-0.520537868217788	rhesus_macaque
85	ENSG00000155629	PIK3AP1		sig	human_related_pigtailed_macaque	9.45601566118909	pigtailed_macaque
86	ENSG00000168334	XIRP1		ns	human_related_pigtailed_macaque	6.20585377086219	pigtailed_macaque
87	ENSG00000084628	NKAIN1		sig	human_related_pigtailed_macaque	6.07112000714655	pigtailed_macaque
88	ENSG00000141668	CBLN2		ns	human_related_pigtailed_macaque	4.82238056962269	pigtailed_macaque
89	ENSG00000118113	MMP8		ns	human_related_pigtailed_macaque	4.18993623318846	pigtailed_macaque
90	ENSG00000243232	PCDHAC2		ns	human_related_pigtailed_macaque	4.181199653408	pigtailed_macaque
91	ENSG00000167105	TMEM92		sig	human_related_pigtailed_macaque	3.35854475571798	pigtailed_macaque
92	ENSG00000155629	PIK3AP1	sig		pigtailed_macaque	0.626505784723134	pigtailed_macaque
93	ENSG00000168334	XIRP1	sig		pigtailed_macaque	1.64524187546573	pigtailed_macaque
94	ENSG00000084628	NKAIN1	sig		pigtailed_macaque	-0.805283098967185	pigtailed_macaque
95	ENSG00000141668	CBLN2	sig		pigtailed_macaque	0.40392485715108	pigtailed_macaque
96	ENSG00000118113	MMP8	sig		pigtailed_macaque	-1.64755563990502	pigtailed_macaque
97	ENSG00000243232	PCDHAC2	sig		pigtailed_macaque	-0.206220316251833	pigtailed_macaque
98	ENSG00000167105	TMEM92	sig		pigtailed_macaque	-1.05599281795942	pigtailed_macaque
99	ENSG00000155629	PIK3AP1		ns	human_related_olive_baboon	9.47436953411827	olive_baboon
100	ENSG00000168334	XIRP1		ns	human_related_olive_baboon	6.2229895747753	olive_baboon
101	ENSG00000084628	NKAIN1		sig	human_related_olive_baboon	6.09544580345276	olive_baboon
102	ENSG00000141668	CBLN2		ns	human_related_olive_baboon	4.62922762447485	olive_baboon
103	ENSG00000118113	MMP8		ns	human_related_olive_baboon	4.22346882892909	olive_baboon
104	ENSG00000243232	PCDHAC2		sig	human_related_olive_baboon	4.19821633655091	olive_baboon
105	ENSG00000167105	TMEM92		ns	human_related_olive_baboon	3.48019203954609	olive_baboon
106	ENSG00000155629	PIK3AP1	sig		olive_baboon	0.359554317240127	olive_baboon
107	ENSG00000168334	XIRP1	sig		olive_baboon	-0.361470813654496	olive_baboon
108	ENSG00000084628	NKAIN1	sig		olive_baboon	-1.44851005547018	olive_baboon
109	ENSG00000141668	CBLN2	sig		olive_baboon	-1.23577712497371	olive_baboon
110	ENSG00000118113	MMP8	sig		olive_baboon	-0.361481742415186	olive_baboon
111	ENSG00000243232	PCDHAC2	sig		olive_baboon	-1.50645737269665	olive_baboon
112	ENSG00000167105	TMEM92	sig		olive_baboon	0.0273255271906716	olive_baboon
