# Supplementary material for: Conservation of cell-intrinsic immune responses in diverse nonhuman primate species
Source: Life Sci Alliance. 2019 Oct 24;2(5):e201900495. doi: 10.26508/lsa.201900495 (PMC6814850; doi:10.26508/lsa.201900495)
Supplement: Supplementary file 9 [file LSA-2019-00495_Supplemental_Data_6.zip › DatasetS6/2019-08-24 DifferFromHuman_SpeciesMapped_EachSpeciesUnique.csv]

	X	SYMBOL	padj_species	padj_human	variable	value	L1
1	ENSG00000130303	BST2	sig	sig	human_related_bonobo	9.17492472130341	bonobo
2	ENSG00000115009	CCL20	sig	sig	human_related_bonobo	6.14813090135654	bonobo
3	ENSG00000134470	IL15RA	sig	sig	human_related_bonobo	4.92510470311265	bonobo
4	ENSG00000130487	KLHDC7B	sig	sig	human_related_bonobo	4.22464561918521	bonobo
5	ENSG00000275302	CCL4	sig	ns	human_related_bonobo	3.73975771754133	bonobo
6	ENSG00000178882	RFLNA	sig	ns	human_related_bonobo	2.78987148841593	bonobo
7	ENSG00000178826	TMEM139	sig	sig	human_related_bonobo	2.68069758059765	bonobo
8	ENSG00000163293	NIPAL1	sig	sig	human_related_bonobo	2.49192570565619	bonobo
9	ENSG00000087250	MT3	sig	sig	human_related_bonobo	2.45502335828519	bonobo
10	ENSG00000164199	ADGRV1	sig	sig	human_related_bonobo	2.41759208013091	bonobo
11	ENSG00000185046	ANKS1B	sig	ns	human_related_bonobo	2.29171329230465	bonobo
12	ENSG00000186197	EDARADD	sig	sig	human_related_bonobo	2.00221624527542	bonobo
13	ENSG00000204103	MAFB	sig	sig	human_related_bonobo	1.90962246880381	bonobo
14	ENSG00000079263	SP140	ns	sig	human_related_bonobo	1.86047232815394	bonobo
15	ENSG00000169715	MT1E	sig	sig	human_related_bonobo	1.84115839072224	bonobo
16	ENSG00000003989	SLC7A2	sig	sig	human_related_bonobo	1.70669133411147	bonobo
17	ENSG00000198624	CCDC69	sig	sig	human_related_bonobo	1.64531818613372	bonobo
18	ENSG00000173890	GPR160	ns	sig	human_related_bonobo	1.59309734269442	bonobo
19	ENSG00000070601	FRMPD1	ns	sig	human_related_bonobo	1.53873739782023	bonobo
20	ENSG00000162595	DIRAS3	sig	sig	human_related_bonobo	1.39081129862176	bonobo
21	ENSG00000168959	GRM5	ns	sig	human_related_bonobo	1.25605636186469	bonobo
22	ENSG00000163017	ACTG2	sig	sig	human_related_bonobo	1.23262357391947	bonobo
23	ENSG00000169508	GPR183	sig	sig	human_related_bonobo	1.21778038714897	bonobo
24	ENSG00000124731	TREM1	ns	sig	human_related_bonobo	1.17255627637857	bonobo
25	ENSG00000135205	CCDC146	sig	sig	human_related_bonobo	1.17168445987353	bonobo
26	ENSG00000106278	PTPRZ1	ns	sig	human_related_bonobo	0.890217765203732	bonobo
27	ENSG00000099282	TSPAN15	ns	sig	human_related_bonobo	0.853575547093836	bonobo
28	ENSG00000171729	TMEM51	sig	sig	human_related_bonobo	0.762688688291804	bonobo
29	ENSG00000129167	TPH1	ns	sig	human_related_bonobo	0.576668348216577	bonobo
30	ENSG00000178235	SLITRK1	ns	sig	human_related_bonobo	0.535589136195575	bonobo
31	ENSG00000229676	ZNF492	ns	sig	human_related_bonobo	0.425946843339422	bonobo
32	ENSG00000170439	METTL7B	ns	sig	human_related_bonobo	0.390209574026793	bonobo
33	ENSG00000189143	CLDN4	ns	sig	human_related_bonobo	0.382331930495056	bonobo
34	ENSG00000252561	RNU1-125P	ns	sig	human_related_bonobo	0.249031601533968	bonobo
35	ENSG00000115523	GNLY	ns	sig	human_related_bonobo	0.249030633480736	bonobo
36	ENSG00000243509	TNFRSF6B	ns	sig	human_related_bonobo	0.249026319600288	bonobo
37	ENSG00000213689	TREX1	ns	sig	human_related_bonobo	0.249026133251752	bonobo
38	ENSG00000165072	MAMDC2	ns	sig	human_related_bonobo	0.214117037976527	bonobo
39	ENSG00000172179	PRL	ns	sig	human_related_bonobo	0.201005456313752	bonobo
40	ENSG00000171724	VAT1L	ns	sig	human_related_bonobo	0.162119379513416	bonobo
41	ENSG00000134115	CNTN6	ns	sig	human_related_bonobo	0.152685903901499	bonobo
42	ENSG00000215788	TNFRSF25	ns	sig	human_related_bonobo	-0.00590093922506251	bonobo
43	ENSG00000196189	SEMA4A	ns	sig	human_related_bonobo	-0.0572955161037044	bonobo
44	ENSG00000184845	DRD1	ns	sig	human_related_bonobo	-0.073745772024966	bonobo
45	ENSG00000151136	BTBD11	ns	sig	human_related_bonobo	-0.223097356879494	bonobo
46	ENSG00000105711	SCN1B	ns	sig	human_related_bonobo	-0.257446553378996	bonobo
47	ENSG00000139194	RBP5	ns	sig	human_related_bonobo	-0.361678627710318	bonobo
48	ENSG00000154118	JPH3	ns	sig	human_related_bonobo	-0.392161151917051	bonobo
49	ENSG00000105855	ITGB8	ns	sig	human_related_bonobo	-0.422540538098573	bonobo
50	ENSG00000170458	CD14	ns	sig	human_related_bonobo	-0.493602178678955	bonobo
51	ENSG00000164251	F2RL1	ns	sig	human_related_bonobo	-0.501087390983678	bonobo
52	ENSG00000183778	B3GALT5	ns	sig	human_related_bonobo	-0.71576625204695	bonobo
53	ENSG00000148935	GAS2	ns	sig	human_related_bonobo	-0.734874997170422	bonobo
54	ENSG00000102760	RGCC	ns	sig	human_related_bonobo	-0.764115954806587	bonobo
55	ENSG00000149970	CNKSR2	ns	sig	human_related_bonobo	-0.830863661293158	bonobo
56	ENSG00000135678	CPM	sig	sig	human_related_bonobo	-0.876978071681563	bonobo
57	ENSG00000172137	CALB2	ns	sig	human_related_bonobo	-0.928260473421254	bonobo
58	ENSG00000046889	PREX2	sig	sig	human_related_bonobo	-0.99138118551032	bonobo
59	ENSG00000123977	DAW1	ns	sig	human_related_bonobo	-1.00250068369132	bonobo
60	ENSG00000204991	SPIRE2	sig	sig	human_related_bonobo	-1.14230447090252	bonobo
61	ENSG00000133392	MYH11	sig	sig	human_related_bonobo	-1.50909479701994	bonobo
62	ENSG00000179242	CDH4	sig	ns	human_related_bonobo	-1.5598488338509	bonobo
63	ENSG00000155657	TTN	ns	sig	human_related_bonobo	-1.65847618929639	bonobo
64	ENSG00000106031	HOXA13	sig	sig	human_related_bonobo	-1.95311933294686	bonobo
65	ENSG00000197580	BCO2	sig	ns	human_related_bonobo	-2.67941338411326	bonobo
66	ENSG00000130303	BST2	sig	sig	bonobo	4.92695795472189	bonobo
67	ENSG00000115009	CCL20	sig	sig	bonobo	10.3571948649974	bonobo
68	ENSG00000134470	IL15RA	sig	sig	bonobo	8.27309413158323	bonobo
69	ENSG00000130487	KLHDC7B	sig	sig	bonobo	-2.55041900162309	bonobo
70	ENSG00000275302	CCL4	sig	ns	bonobo	0.436581614789852	bonobo
71	ENSG00000178882	RFLNA	sig	ns	bonobo	-0.334198375482773	bonobo
72	ENSG00000178826	TMEM139	sig	sig	bonobo	6.79247701055319	bonobo
73	ENSG00000163293	NIPAL1	sig	sig	bonobo	-0.981955179790682	bonobo
74	ENSG00000087250	MT3	sig	sig	bonobo	5.98819031939166	bonobo
75	ENSG00000164199	ADGRV1	sig	sig	bonobo	7.48513157073177	bonobo
76	ENSG00000185046	ANKS1B	sig	ns	bonobo	-0.790626377491964	bonobo
77	ENSG00000186197	EDARADD	sig	sig	bonobo	5.01103448214946	bonobo
78	ENSG00000204103	MAFB	sig	sig	bonobo	-1.44031507849948	bonobo
79	ENSG00000079263	SP140	ns	sig	bonobo	5.5676720450841	bonobo
80	ENSG00000169715	MT1E	sig	sig	bonobo	5.34934903520718	bonobo
81	ENSG00000003989	SLC7A2	sig	sig	bonobo	5.35875235973641	bonobo
82	ENSG00000198624	CCDC69	sig	sig	bonobo	-2.43139002734475	bonobo
83	ENSG00000173890	GPR160	ns	sig	bonobo	5.38832206207504	bonobo
84	ENSG00000070601	FRMPD1	ns	sig	bonobo	-2.28445458898238	bonobo
85	ENSG00000162595	DIRAS3	sig	sig	bonobo	6.53895751658744	bonobo
86	ENSG00000168959	GRM5	ns	sig	bonobo	-2.43746109085401	bonobo
87	ENSG00000163017	ACTG2	sig	sig	bonobo	-2.22873938522109	bonobo
88	ENSG00000169508	GPR183	sig	sig	bonobo	4.99106134399875	bonobo
89	ENSG00000124731	TREM1	ns	sig	bonobo	6.57503914528129	bonobo
90	ENSG00000135205	CCDC146	sig	sig	bonobo	4.19494694224472	bonobo
91	ENSG00000106278	PTPRZ1	ns	sig	bonobo	-2.44142518677679	bonobo
92	ENSG00000099282	TSPAN15	ns	sig	bonobo	-2.65580971028607	bonobo
93	ENSG00000171729	TMEM51	sig	sig	bonobo	4.35709333901559	bonobo
94	ENSG00000129167	TPH1	ns	sig	bonobo	-3.6465285762344	bonobo
95	ENSG00000178235	SLITRK1	ns	sig	bonobo	-4.54723675261856	bonobo
96	ENSG00000229676	ZNF492	ns	sig	bonobo	-2.74634612059848	bonobo
97	ENSG00000170439	METTL7B	ns	sig	bonobo	-4.4099236208326	bonobo
98	ENSG00000189143	CLDN4	ns	sig	bonobo	3.6853490188769	bonobo
99	ENSG00000252561	RNU1-125P	ns	sig	bonobo	6.06443552557321	bonobo
100	ENSG00000115523	GNLY	ns	sig	bonobo	4.32678104529219	bonobo
101	ENSG00000243509	TNFRSF6B	ns	sig	bonobo	3.37921685284617	bonobo
102	ENSG00000213689	TREX1	ns	sig	bonobo	3.34569780081646	bonobo
103	ENSG00000165072	MAMDC2	ns	sig	bonobo	-3.04911544121718	bonobo
104	ENSG00000172179	PRL	ns	sig	bonobo	3.52632299979388	bonobo
105	ENSG00000171724	VAT1L	ns	sig	bonobo	3.49878306529412	bonobo
106	ENSG00000134115	CNTN6	ns	sig	bonobo	4.61255086806594	bonobo
107	ENSG00000215788	TNFRSF25	ns	sig	bonobo	-3.15845827844019	bonobo
108	ENSG00000196189	SEMA4A	ns	sig	bonobo	3.6615550431192	bonobo
109	ENSG00000184845	DRD1	ns	sig	bonobo	-4.37522602267949	bonobo
110	ENSG00000151136	BTBD11	ns	sig	bonobo	4.22669382066754	bonobo
111	ENSG00000105711	SCN1B	ns	sig	bonobo	2.96819908694668	bonobo
112	ENSG00000139194	RBP5	ns	sig	bonobo	5.19579540622763	bonobo
113	ENSG00000154118	JPH3	ns	sig	bonobo	4.85544764822648	bonobo
114	ENSG00000105855	ITGB8	ns	sig	bonobo	3.83411945231298	bonobo
115	ENSG00000170458	CD14	ns	sig	bonobo	2.59287874154826	bonobo
116	ENSG00000164251	F2RL1	ns	sig	bonobo	-4.6054880247485	bonobo
117	ENSG00000183778	B3GALT5	ns	sig	bonobo	3.07650847525428	bonobo
118	ENSG00000148935	GAS2	ns	sig	bonobo	2.71372949172063	bonobo
119	ENSG00000102760	RGCC	ns	sig	bonobo	-3.95483116417401	bonobo
120	ENSG00000149970	CNKSR2	ns	sig	bonobo	-3.92114260137786	bonobo
121	ENSG00000135678	CPM	sig	sig	bonobo	3.65352044518683	bonobo
122	ENSG00000172137	CALB2	ns	sig	bonobo	3.27495036988769	bonobo
123	ENSG00000046889	PREX2	sig	sig	bonobo	3.04661608565463	bonobo
124	ENSG00000123977	DAW1	ns	sig	bonobo	3.21577661098415	bonobo
125	ENSG00000204991	SPIRE2	sig	sig	bonobo	2.34921427312426	bonobo
126	ENSG00000133392	MYH11	sig	sig	bonobo	-4.54422522103779	bonobo
127	ENSG00000179242	CDH4	sig	ns	bonobo	1.54844127595655	bonobo
128	ENSG00000155657	TTN	ns	sig	bonobo	4.04326761441756	bonobo
129	ENSG00000106031	HOXA13	sig	sig	bonobo	1.86192563874602	bonobo
130	ENSG00000197580	BCO2	sig	ns	bonobo	1.17390228065907	bonobo
131	ENSG00000089127	OAS1	sig	sig	human_related_orangutan	10.2464978866995	orangutan
132	ENSG00000177294	FBXO39	sig	sig	human_related_orangutan	7.23720145317216	orangutan
133	ENSG00000133106	EPSTI1	sig	sig	human_related_orangutan	6.87178055668776	orangutan
134	ENSG00000164342	TLR3	sig	sig	human_related_orangutan	6.66551234535111	orangutan
135	ENSG00000205045	SLFN12L	sig	sig	human_related_orangutan	6.53101220304669	orangutan
136	ENSG00000128203	ASPHD2	sig	sig	human_related_orangutan	3.98935852967524	orangutan
137	ENSG00000134962	KLB	sig	ns	human_related_orangutan	3.82307063216145	orangutan
138	ENSG00000167306	MYO5B	sig	sig	human_related_orangutan	3.48257971739082	orangutan
139	ENSG00000204632	HLA-G	sig	ns	human_related_orangutan	3.05854595326237	orangutan
140	ENSG00000150551	LYPD1	sig	ns	human_related_orangutan	2.81898642422039	orangutan
141	ENSG00000054690	PLEKHH1	sig	sig	human_related_orangutan	2.62815043456858	orangutan
142	ENSG00000133116	KL	sig	ns	human_related_orangutan	2.57820029044984	orangutan
143	ENSG00000162624	LHX8	sig	sig	human_related_orangutan	2.173070805583	orangutan
144	ENSG00000123689	G0S2	sig	sig	human_related_orangutan	2.13040320151826	orangutan
145	ENSG00000107242	PIP5K1B	sig	sig	human_related_orangutan	2.03388499509496	orangutan
146	ENSG00000158473	CD1D	ns	sig	human_related_orangutan	1.93098168301872	orangutan
147	ENSG00000140795	MYLK3	sig	ns	human_related_orangutan	1.8464759874423	orangutan
148	ENSG00000089163	SIRT4	sig	ns	human_related_orangutan	1.74810670763423	orangutan
149	ENSG00000069535	MAOB	ns	sig	human_related_orangutan	1.6061457166876	orangutan
150	ENSG00000005513	SOX8	ns	sig	human_related_orangutan	1.58948677717553	orangutan
151	ENSG00000042781	USH2A	ns	sig	human_related_orangutan	1.41662215738954	orangutan
152	ENSG00000152580	IGSF10	ns	sig	human_related_orangutan	1.31346348103392	orangutan
153	ENSG00000166501	PRKCB	ns	sig	human_related_orangutan	1.26314683609036	orangutan
154	ENSG00000160161	CILP2	ns	ns	human_related_orangutan	1.2528149406946	orangutan
155	ENSG00000119630	PGF	sig	sig	human_related_orangutan	1.23013290848908	orangutan
156	ENSG00000170498	KISS1	sig	sig	human_related_orangutan	1.20554923885563	orangutan
157	ENSG00000136531	SCN2A	sig	sig	human_related_orangutan	1.18744493092882	orangutan
158	ENSG00000100473	COCH	ns	sig	human_related_orangutan	1.17327003287189	orangutan
159	ENSG00000126562	WNK4	sig	sig	human_related_orangutan	1.10785690884445	orangutan
160	ENSG00000148677	ANKRD1	sig	sig	human_related_orangutan	1.04259862590752	orangutan
161	ENSG00000160336	ZNF761	sig	sig	human_related_orangutan	1.01628811789476	orangutan
162	ENSG00000148735	PLEKHS1	ns	sig	human_related_orangutan	0.98088020230681	orangutan
163	ENSG00000196468	FGF16	ns	sig	human_related_orangutan	0.931741060575488	orangutan
164	ENSG00000106327	TFR2	ns	sig	human_related_orangutan	0.908612998081922	orangutan
165	ENSG00000140284	SLC27A2	ns	sig	human_related_orangutan	0.690542322981826	orangutan
166	ENSG00000215018	COL28A1	ns	sig	human_related_orangutan	0.683747677856053	orangutan
167	ENSG00000185862	EVI2B	sig	sig	human_related_orangutan	0.662457543598527	orangutan
168	ENSG00000262621	AC025283.2	ns	sig	human_related_orangutan	0.451294516329355	orangutan
169	ENSG00000169994	MYO7B	ns	sig	human_related_orangutan	0.440568363135164	orangutan
170	ENSG00000164142	FAM160A1	ns	sig	human_related_orangutan	0.370325598973731	orangutan
171	ENSG00000072832	CRMP1	ns	sig	human_related_orangutan	0.334488858903596	orangutan
172	ENSG00000136697	IL1F10	ns	sig	human_related_orangutan	0.269529808965822	orangutan
173	ENSG00000186407	CD300E	ns	sig	human_related_orangutan	0.269525236860857	orangutan
174	ENSG00000143674	MAP3K21	ns	sig	human_related_orangutan	0.248470315693729	orangutan
175	ENSG00000146477	SLC22A3	ns	sig	human_related_orangutan	0.221062694697441	orangutan
176	ENSG00000134242	PTPN22	ns	sig	human_related_orangutan	0.209590540065609	orangutan
177	ENSG00000132623	ANKEF1	ns	sig	human_related_orangutan	0.101898875108716	orangutan
178	ENSG00000162894	FCMR	ns	sig	human_related_orangutan	0.0838810893555937	orangutan
179	ENSG00000021645	NRXN3	ns	sig	human_related_orangutan	0.0111479184079653	orangutan
180	ENSG00000189056	RELN	ns	sig	human_related_orangutan	-0.157078994807946	orangutan
181	ENSG00000105699	LSR	ns	sig	human_related_orangutan	-0.366631837384263	orangutan
182	ENSG00000132031	MATN3	ns	sig	human_related_orangutan	-0.427653555398868	orangutan
183	ENSG00000135245	HILPDA	ns	sig	human_related_orangutan	-0.455958756466363	orangutan
184	ENSG00000171246	NPTX1	ns	sig	human_related_orangutan	-0.661369061569393	orangutan
185	ENSG00000126218	F10	ns	sig	human_related_orangutan	-0.664525286675523	orangutan
186	ENSG00000119913	TECTB	ns	sig	human_related_orangutan	-0.817915128312487	orangutan
187	ENSG00000197766	CFD	ns	sig	human_related_orangutan	-0.907556889056846	orangutan
188	ENSG00000128594	LRRC4	sig	sig	human_related_orangutan	-0.920741408906779	orangutan
189	ENSG00000198168	SVIP	sig	sig	human_related_orangutan	-0.926282940767546	orangutan
190	ENSG00000170412	GPRC5C	ns	sig	human_related_orangutan	-1.03910692861816	orangutan
191	ENSG00000102886	GDPD3	ns	sig	human_related_orangutan	-1.06280743438118	orangutan
192	ENSG00000187266	EPOR	ns	sig	human_related_orangutan	-1.10552205959142	orangutan
193	ENSG00000198732	SMOC1	ns	sig	human_related_orangutan	-1.10983816607447	orangutan
194	ENSG00000140557	ST8SIA2	ns	sig	human_related_orangutan	-1.14525907138195	orangutan
195	ENSG00000025423	HSD17B6	sig	sig	human_related_orangutan	-1.20888598043526	orangutan
196	ENSG00000169271	HSPB3	ns	sig	human_related_orangutan	-1.23603710323955	orangutan
197	ENSG00000119938	PPP1R3C	sig	sig	human_related_orangutan	-1.28009665106783	orangutan
198	ENSG00000124920	MYRF	ns	sig	human_related_orangutan	-1.32042168980595	orangutan
199	ENSG00000139438	FAM222A	ns	ns	human_related_orangutan	-1.38513806807589	orangutan
200	ENSG00000152977	ZIC1	ns	ns	human_related_orangutan	-1.42141006542789	orangutan
201	ENSG00000157404	KIT	sig	sig	human_related_orangutan	-1.44539156340852	orangutan
202	ENSG00000197993	KEL	ns	sig	human_related_orangutan	-1.45295418453243	orangutan
203	ENSG00000171385	KCND3	sig	sig	human_related_orangutan	-1.46856312185951	orangutan
204	ENSG00000185742	C11orf87	sig	sig	human_related_orangutan	-1.52562701864432	orangutan
205	ENSG00000171533	MAP6	sig	sig	human_related_orangutan	-1.61573926085709	orangutan
206	ENSG00000173406	DAB1	sig	sig	human_related_orangutan	-1.65852750482359	orangutan
207	ENSG00000205002	AARD	sig	ns	human_related_orangutan	-1.8548423296527	orangutan
208	ENSG00000198300	PEG3	sig	ns	human_related_orangutan	-1.94909176988038	orangutan
209	ENSG00000118407	FILIP1	ns	ns	human_related_orangutan	-2.19123397460883	orangutan
210	ENSG00000172733	PURG	ns	ns	human_related_orangutan	-2.19303498016034	orangutan
211	ENSG00000198483	ANKRD35	sig	ns	human_related_orangutan	-2.2353710912854	orangutan
212	ENSG00000156968	MPV17L	sig	sig	human_related_orangutan	-2.28924596280906	orangutan
213	ENSG00000155980	KIF5A	sig	ns	human_related_orangutan	-2.68117167203733	orangutan
214	ENSG00000013293	SLC7A14	sig	ns	human_related_orangutan	-2.75694286676904	orangutan
215	ENSG00000087495	PHACTR3	sig	ns	human_related_orangutan	-3.04605062404927	orangutan
216	ENSG00000157470	FAM81A	sig	ns	human_related_orangutan	-3.93016918762373	orangutan
217	ENSG00000089127	OAS1	sig	sig	orangutan	7.06378088677902	orangutan
218	ENSG00000177294	FBXO39	sig	sig	orangutan	2.33978985865951	orangutan
219	ENSG00000133106	EPSTI1	sig	sig	orangutan	2.51735307679697	orangutan
220	ENSG00000164342	TLR3	sig	sig	orangutan	2.83660615769136	orangutan
221	ENSG00000205045	SLFN12L	sig	sig	orangutan	2.9527986379238	orangutan
222	ENSG00000128203	ASPHD2	sig	sig	orangutan	0.921033308828508	orangutan
223	ENSG00000134962	KLB	sig	ns	orangutan	-2.31155383097162	orangutan
224	ENSG00000167306	MYO5B	sig	sig	orangutan	-1.74437374714353	orangutan
225	ENSG00000204632	HLA-G	sig	ns	orangutan	0.0231339131518378	orangutan
226	ENSG00000150551	LYPD1	sig	ns	orangutan	-0.431896067003666	orangutan
227	ENSG00000054690	PLEKHH1	sig	sig	orangutan	-0.865652904400543	orangutan
228	ENSG00000133116	KL	sig	ns	orangutan	-0.605756977930058	orangutan
229	ENSG00000162624	LHX8	sig	sig	orangutan	-1.17907619853557	orangutan
230	ENSG00000123689	G0S2	sig	sig	orangutan	-1.40605318513616	orangutan
231	ENSG00000107242	PIP5K1B	sig	sig	orangutan	-1.02265419622356	orangutan
232	ENSG00000158473	CD1D	ns	sig	orangutan	5.62281318456276	orangutan
233	ENSG00000140795	MYLK3	sig	ns	orangutan	-1.46220376063398	orangutan
234	ENSG00000089163	SIRT4	sig	ns	orangutan	-1.28962191805487	orangutan
235	ENSG00000069535	MAOB	ns	sig	orangutan	-2.53136147454174	orangutan
236	ENSG00000005513	SOX8	ns	sig	orangutan	-2.13527376474624	orangutan
237	ENSG00000042781	USH2A	ns	sig	orangutan	-2.05396383760389	orangutan
238	ENSG00000152580	IGSF10	ns	sig	orangutan	-2.68474975051259	orangutan
239	ENSG00000166501	PRKCB	ns	sig	orangutan	-3.23846497829743	orangutan
240	ENSG00000160161	CILP2	ns	ns	orangutan	-1.77026287539683	orangutan
241	ENSG00000119630	PGF	sig	sig	orangutan	4.47706566533465	orangutan
242	ENSG00000170498	KISS1	sig	sig	orangutan	-1.91169638178952	orangutan
243	ENSG00000136531	SCN2A	sig	sig	orangutan	-2.49145648896328	orangutan
244	ENSG00000100473	COCH	ns	sig	orangutan	-2.5860191111042	orangutan
245	ENSG00000126562	WNK4	sig	sig	orangutan	-2.16478490919984	orangutan
246	ENSG00000148677	ANKRD1	sig	sig	orangutan	-2.0370187744672	orangutan
247	ENSG00000160336	ZNF761	sig	sig	orangutan	-2.655197338829	orangutan
248	ENSG00000148735	PLEKHS1	ns	sig	orangutan	-3.00153632066813	orangutan
249	ENSG00000196468	FGF16	ns	sig	orangutan	5.52435148909338	orangutan
250	ENSG00000106327	TFR2	ns	sig	orangutan	5.07913269307565	orangutan
251	ENSG00000140284	SLC27A2	ns	sig	orangutan	5.62495900904654	orangutan
252	ENSG00000215018	COL28A1	ns	sig	orangutan	4.31463778356375	orangutan
253	ENSG00000185862	EVI2B	sig	sig	orangutan	5.65089772380606	orangutan
254	ENSG00000262621	AC025283.2	ns	sig	orangutan	-3.1395988119256	orangutan
255	ENSG00000169994	MYO7B	ns	sig	orangutan	4.27441608705672	orangutan
256	ENSG00000164142	FAM160A1	ns	sig	orangutan	4.17822922561605	orangutan
257	ENSG00000072832	CRMP1	ns	sig	orangutan	4.56360787699214	orangutan
258	ENSG00000136697	IL1F10	ns	sig	orangutan	6.25631651063417	orangutan
259	ENSG00000186407	CD300E	ns	sig	orangutan	5.6106618611698	orangutan
260	ENSG00000143674	MAP3K21	ns	sig	orangutan	3.94154015512818	orangutan
261	ENSG00000146477	SLC22A3	ns	sig	orangutan	-2.91376799994607	orangutan
262	ENSG00000134242	PTPN22	ns	sig	orangutan	5.02828539522952	orangutan
263	ENSG00000132623	ANKEF1	ns	sig	orangutan	4.50437268006986	orangutan
264	ENSG00000162894	FCMR	ns	sig	orangutan	-3.52255231046459	orangutan
265	ENSG00000021645	NRXN3	ns	sig	orangutan	-3.71875079588961	orangutan
266	ENSG00000189056	RELN	ns	sig	orangutan	3.92773303350882	orangutan
267	ENSG00000105699	LSR	ns	sig	orangutan	3.95488651351192	orangutan
268	ENSG00000132031	MATN3	ns	sig	orangutan	2.97844830801424	orangutan
269	ENSG00000135245	HILPDA	ns	sig	orangutan	2.76646834596959	orangutan
270	ENSG00000171246	NPTX1	ns	sig	orangutan	3.74963608247636	orangutan
271	ENSG00000126218	F10	ns	sig	orangutan	-3.80445487642119	orangutan
272	ENSG00000119913	TECTB	ns	sig	orangutan	5.71703961092555	orangutan
273	ENSG00000197766	CFD	ns	sig	orangutan	2.75598359846065	orangutan
274	ENSG00000128594	LRRC4	sig	sig	orangutan	2.38466937191499	orangutan
275	ENSG00000198168	SVIP	sig	sig	orangutan	3.02540465578412	orangutan
276	ENSG00000170412	GPRC5C	ns	sig	orangutan	2.00781402049712	orangutan
277	ENSG00000102886	GDPD3	ns	sig	orangutan	4.44907301572295	orangutan
278	ENSG00000187266	EPOR	ns	sig	orangutan	3.7932408722415	orangutan
279	ENSG00000198732	SMOC1	ns	sig	orangutan	2.93349374753161	orangutan
280	ENSG00000140557	ST8SIA2	ns	sig	orangutan	2.47024292634319	orangutan
281	ENSG00000025423	HSD17B6	sig	sig	orangutan	2.58118028437206	orangutan
282	ENSG00000169271	HSPB3	ns	sig	orangutan	2.77212091139166	orangutan
283	ENSG00000119938	PPP1R3C	sig	sig	orangutan	2.56286099026801	orangutan
284	ENSG00000124920	MYRF	ns	sig	orangutan	2.79746634462975	orangutan
285	ENSG00000139438	FAM222A	ns	ns	orangutan	2.03368566643432	orangutan
286	ENSG00000152977	ZIC1	ns	ns	orangutan	1.66712171445896	orangutan
287	ENSG00000157404	KIT	sig	sig	orangutan	2.00209936217838	orangutan
288	ENSG00000197993	KEL	ns	sig	orangutan	6.21460031190657	orangutan
289	ENSG00000171385	KCND3	sig	sig	orangutan	-4.90443528016726	orangutan
290	ENSG00000185742	C11orf87	sig	sig	orangutan	2.43090631795868	orangutan
291	ENSG00000171533	MAP6	sig	sig	orangutan	2.18350733744433	orangutan
292	ENSG00000173406	DAB1	sig	sig	orangutan	2.7025964448264	orangutan
293	ENSG00000205002	AARD	sig	ns	orangutan	1.5310307565434	orangutan
294	ENSG00000198300	PEG3	sig	ns	orangutan	1.37849054317227	orangutan
295	ENSG00000118407	FILIP1	ns	ns	orangutan	2.34572067782571	orangutan
296	ENSG00000172733	PURG	ns	ns	orangutan	2.80789980385956	orangutan
297	ENSG00000198483	ANKRD35	sig	ns	orangutan	1.5746552555733	orangutan
298	ENSG00000156968	MPV17L	sig	sig	orangutan	2.29267387237759	orangutan
299	ENSG00000155980	KIF5A	sig	ns	orangutan	1.04515705831736	orangutan
300	ENSG00000013293	SLC7A14	sig	ns	orangutan	1.76668849417692	orangutan
301	ENSG00000087495	PHACTR3	sig	ns	orangutan	1.38375050611711	orangutan
302	ENSG00000157470	FAM81A	sig	ns	orangutan	1.54799953720211	orangutan
303	ENSG00000276070	CCL4L2	sig	sig	human_related_chimpanzee	7.48620139778106	chimpanzee
304	ENSG00000181541	MAB21L2	sig	sig	human_related_chimpanzee	4.69681184308306	chimpanzee
305	ENSG00000140519	RHCG	sig	sig	human_related_chimpanzee	3.96317971214079	chimpanzee
306	ENSG00000187944	C2orf66	sig	ns	human_related_chimpanzee	3.79235930555509	chimpanzee
307	ENSG00000203797	DDO	sig	sig	human_related_chimpanzee	3.7342475957953	chimpanzee
308	ENSG00000159167	STC1	sig	sig	human_related_chimpanzee	3.05658871982883	chimpanzee
309	ENSG00000000971	CFH	sig	sig	human_related_chimpanzee	3.01855922762092	chimpanzee
310	ENSG00000204539	CDSN	sig	sig	human_related_chimpanzee	2.9768459773455	chimpanzee
311	ENSG00000125869	LAMP5	sig	ns	human_related_chimpanzee	2.17264843561017	chimpanzee
312	ENSG00000184012	TMPRSS2	ns	sig	human_related_chimpanzee	2.00710603712291	chimpanzee
313	ENSG00000197837	HIST4H4	sig	sig	human_related_chimpanzee	1.9722715655842	chimpanzee
314	ENSG00000183709	IFNL2	ns	sig	human_related_chimpanzee	1.90887517062451	chimpanzee
315	ENSG00000144619	CNTN4	ns	ns	human_related_chimpanzee	1.90385698301985	chimpanzee
316	ENSG00000188897	LOC400499	sig	sig	human_related_chimpanzee	1.8632580061978	chimpanzee
317	ENSG00000125735	TNFSF14	ns	sig	human_related_chimpanzee	1.38422475589425	chimpanzee
318	ENSG00000186832	KRT16	ns	sig	human_related_chimpanzee	1.2205846438114	chimpanzee
319	ENSG00000209702	SNORD41	ns	sig	human_related_chimpanzee	1.11831303668942	chimpanzee
320	ENSG00000188064	WNT7B	ns	sig	human_related_chimpanzee	0.782712699285189	chimpanzee
321	ENSG00000186038	HTR3E	ns	sig	human_related_chimpanzee	0.584538572323958	chimpanzee
322	ENSG00000122254	HS3ST2	ns	sig	human_related_chimpanzee	0.550213845757763	chimpanzee
323	ENSG00000162738	VANGL2	ns	sig	human_related_chimpanzee	0.529052160412597	chimpanzee
324	ENSG00000102970	CCL17	ns	sig	human_related_chimpanzee	0.26394021152046	chimpanzee
325	ENSG00000116726	PRAMEF12	ns	sig	human_related_chimpanzee	0.263939332787302	chimpanzee
326	ENSG00000170893	TRH	ns	sig	human_related_chimpanzee	0.263937526726638	chimpanzee
327	ENSG00000179148	ALOXE3	ns	sig	human_related_chimpanzee	0.164119142903118	chimpanzee
328	ENSG00000173597	SULT1B1	ns	sig	human_related_chimpanzee	0.129791155183549	chimpanzee
329	ENSG00000158445	KCNB1	ns	sig	human_related_chimpanzee	0.0927738693379087	chimpanzee
330	ENSG00000034971	MYOC	ns	sig	human_related_chimpanzee	-0.0566628041782493	chimpanzee
331	ENSG00000128285	MCHR1	ns	sig	human_related_chimpanzee	-0.142439378251937	chimpanzee
332	ENSG00000178772	CPN2	ns	sig	human_related_chimpanzee	-0.353499428025305	chimpanzee
333	ENSG00000137491	SLCO2B1	ns	sig	human_related_chimpanzee	-0.377405016881141	chimpanzee
334	ENSG00000177669	MBOAT4	ns	sig	human_related_chimpanzee	-0.388058847925511	chimpanzee
335	ENSG00000086570	FAT2	ns	sig	human_related_chimpanzee	-0.419317969696293	chimpanzee
336	ENSG00000008118	CAMK1G	ns	sig	human_related_chimpanzee	-0.626475332301571	chimpanzee
337	ENSG00000137440	FGFBP1	ns	sig	human_related_chimpanzee	-0.657955026862455	chimpanzee
338	ENSG00000275558	RN7SKP175	ns	sig	human_related_chimpanzee	-0.820615609332766	chimpanzee
339	ENSG00000187492	CDHR4	ns	sig	human_related_chimpanzee	-1.23400769786324	chimpanzee
340	ENSG00000172987	HPSE2	sig	ns	human_related_chimpanzee	-1.50578160716803	chimpanzee
341	ENSG00000277224	HIST1H2BF	ns	sig	human_related_chimpanzee	-1.52583406356511	chimpanzee
342	ENSG00000163993	S100P	ns	sig	human_related_chimpanzee	-1.69823166971699	chimpanzee
343	ENSG00000171368	TPPP	sig	sig	human_related_chimpanzee	-1.98122635458885	chimpanzee
344	ENSG00000141404	GNAL	sig	sig	human_related_chimpanzee	-2.0065863690734	chimpanzee
345	ENSG00000152760	TCTEX1D1	sig	ns	human_related_chimpanzee	-2.0148957780167	chimpanzee
346	ENSG00000184005	ST6GALNAC3	sig	ns	human_related_chimpanzee	-2.12561269348729	chimpanzee
347	ENSG00000250565	ATP6V1E2	sig	ns	human_related_chimpanzee	-2.18448356183735	chimpanzee
348	ENSG00000157150	TIMP4	sig	ns	human_related_chimpanzee	-2.84959473577428	chimpanzee
349	ENSG00000276070	CCL4L2	sig	sig	chimpanzee	2.06803547350759	chimpanzee
350	ENSG00000181541	MAB21L2	sig	sig	chimpanzee	1.43665105377265	chimpanzee
351	ENSG00000140519	RHCG	sig	sig	chimpanzee	7.38097795173392	chimpanzee
352	ENSG00000187944	C2orf66	sig	ns	chimpanzee	-0.301850121383069	chimpanzee
353	ENSG00000203797	DDO	sig	sig	chimpanzee	6.94560768699711	chimpanzee
354	ENSG00000159167	STC1	sig	sig	chimpanzee	-0.593236124878029	chimpanzee
355	ENSG00000000971	CFH	sig	sig	chimpanzee	6.58366424492705	chimpanzee
356	ENSG00000204539	CDSN	sig	sig	chimpanzee	7.4909376536796	chimpanzee
357	ENSG00000125869	LAMP5	sig	ns	chimpanzee	-0.980249398512401	chimpanzee
358	ENSG00000184012	TMPRSS2	ns	sig	chimpanzee	7.21572166950318	chimpanzee
359	ENSG00000197837	HIST4H4	sig	sig	chimpanzee	-2.50007893554513	chimpanzee
360	ENSG00000183709	IFNL2	ns	sig	chimpanzee	7.51257375558389	chimpanzee
361	ENSG00000144619	CNTN4	ns	ns	chimpanzee	-2.21750892697631	chimpanzee
362	ENSG00000188897	LOC400499	sig	sig	chimpanzee	5.55547515513916	chimpanzee
363	ENSG00000125735	TNFSF14	ns	sig	chimpanzee	5.36848440288835	chimpanzee
364	ENSG00000186832	KRT16	ns	sig	chimpanzee	4.88185080192794	chimpanzee
365	ENSG00000209702	SNORD41	ns	sig	chimpanzee	-1.89463212538791	chimpanzee
366	ENSG00000188064	WNT7B	ns	sig	chimpanzee	-2.85839097496168	chimpanzee
367	ENSG00000186038	HTR3E	ns	sig	chimpanzee	6.07640520122768	chimpanzee
368	ENSG00000122254	HS3ST2	ns	sig	chimpanzee	5.07597626542387	chimpanzee
369	ENSG00000162738	VANGL2	ns	sig	chimpanzee	4.84592276200868	chimpanzee
370	ENSG00000102970	CCL17	ns	sig	chimpanzee	7.08355281451832	chimpanzee
371	ENSG00000116726	PRAMEF12	ns	sig	chimpanzee	5.59205229183688	chimpanzee
372	ENSG00000170893	TRH	ns	sig	chimpanzee	4.59081341583712	chimpanzee
373	ENSG00000179148	ALOXE3	ns	sig	chimpanzee	4.31703646046301	chimpanzee
374	ENSG00000173597	SULT1B1	ns	sig	chimpanzee	3.64625943224017	chimpanzee
375	ENSG00000158445	KCNB1	ns	sig	chimpanzee	-3.14217576529837	chimpanzee
376	ENSG00000034971	MYOC	ns	sig	chimpanzee	4.10734921026203	chimpanzee
377	ENSG00000128285	MCHR1	ns	sig	chimpanzee	4.01625247685257	chimpanzee
378	ENSG00000178772	CPN2	ns	sig	chimpanzee	4.56487864323009	chimpanzee
379	ENSG00000137491	SLCO2B1	ns	sig	chimpanzee	8.29020397040284	chimpanzee
380	ENSG00000177669	MBOAT4	ns	sig	chimpanzee	5.20590887429402	chimpanzee
381	ENSG00000086570	FAT2	ns	sig	chimpanzee	2.73095545352937	chimpanzee
382	ENSG00000008118	CAMK1G	ns	sig	chimpanzee	2.58244194214786	chimpanzee
383	ENSG00000137440	FGFBP1	ns	sig	chimpanzee	3.66247701734751	chimpanzee
384	ENSG00000275558	RN7SKP175	ns	sig	chimpanzee	2.44752525881935	chimpanzee
385	ENSG00000187492	CDHR4	ns	sig	chimpanzee	2.28150600988714	chimpanzee
386	ENSG00000172987	HPSE2	sig	ns	chimpanzee	1.81423282972032	chimpanzee
387	ENSG00000277224	HIST1H2BF	ns	sig	chimpanzee	1.65622356253122	chimpanzee
388	ENSG00000163993	S100P	ns	sig	chimpanzee	2.63812772860354	chimpanzee
389	ENSG00000171368	TPPP	sig	sig	chimpanzee	2.38124841675016	chimpanzee
390	ENSG00000141404	GNAL	sig	sig	chimpanzee	1.9223849481144	chimpanzee
391	ENSG00000152760	TCTEX1D1	sig	ns	chimpanzee	1.18314170320938	chimpanzee
392	ENSG00000184005	ST6GALNAC3	sig	ns	chimpanzee	1.42142208757864	chimpanzee
393	ENSG00000250565	ATP6V1E2	sig	ns	chimpanzee	1.14204517089125	chimpanzee
394	ENSG00000157150	TIMP4	sig	ns	chimpanzee	0.742600136441689	chimpanzee
395	ENSG00000183486	MX2	sig	sig	human_related_gorilla	8.37353460425743	gorilla
396	ENSG00000142677	IL22RA1	sig	sig	human_related_gorilla	5.38610051898118	gorilla
397	ENSG00000008517	IL32	sig	sig	human_related_gorilla	4.65552176239349	gorilla
398	ENSG00000125845	BMP2	sig	sig	human_related_gorilla	4.45465941735438	gorilla
399	ENSG00000120279	MYCT1	sig	sig	human_related_gorilla	3.21208448111323	gorilla
400	ENSG00000241489	AC244197.3	sig	sig	human_related_gorilla	3.04113697387987	gorilla
401	ENSG00000175294	CATSPER1	sig	ns	human_related_gorilla	3.02354796092246	gorilla
402	ENSG00000183813	CCR4	sig	sig	human_related_gorilla	2.87689521401583	gorilla
403	ENSG00000178150	ZNF114	sig	ns	human_related_gorilla	2.72417833827782	gorilla
404	ENSG00000083067	TRPM3	sig	ns	human_related_gorilla	2.68210835711008	gorilla
405	ENSG00000155465	SLC7A7	sig	sig	human_related_gorilla	2.43030052595931	gorilla
406	ENSG00000165105	RASEF	sig	sig	human_related_gorilla	2.36592305806153	gorilla
407	ENSG00000166546	BEAN1	sig	ns	human_related_gorilla	2.29897488773552	gorilla
408	ENSG00000091831	ESR1	sig	sig	human_related_gorilla	2.14079667438138	gorilla
409	ENSG00000165685	TMEM52B	sig	sig	human_related_gorilla	1.89469234317171	gorilla
410	ENSG00000070190	DAPP1	ns	sig	human_related_gorilla	1.70926942740605	gorilla
411	ENSG00000159212	CLIC6	sig	ns	human_related_gorilla	1.46300283128001	gorilla
412	ENSG00000103241	FOXF1	sig	sig	human_related_gorilla	1.29182286696336	gorilla
413	ENSG00000176927	EFCAB5	ns	sig	human_related_gorilla	1.28227689359353	gorilla
414	ENSG00000164116	GUCY1A1	sig	sig	human_related_gorilla	1.261483415812	gorilla
415	ENSG00000135636	DYSF	ns	sig	human_related_gorilla	1.24468308544078	gorilla
416	ENSG00000057468	MSH4	ns	sig	human_related_gorilla	1.20293311954743	gorilla
417	ENSG00000104267	CA2	ns	sig	human_related_gorilla	1.18783288834124	gorilla
418	ENSG00000163803	PLB1	ns	sig	human_related_gorilla	1.11819393083974	gorilla
419	ENSG00000184530	C6orf58	ns	sig	human_related_gorilla	0.99626952760045	gorilla
420	ENSG00000030304	MUSK	ns	sig	human_related_gorilla	0.989535940678474	gorilla
421	ENSG00000066248	NGEF	ns	sig	human_related_gorilla	0.953148164861055	gorilla
422	ENSG00000182329	KIAA2012	ns	sig	human_related_gorilla	0.70662173884183	gorilla
423	ENSG00000025039	RRAGD	ns	sig	human_related_gorilla	0.663762124865603	gorilla
424	ENSG00000119125	GDA	ns	sig	human_related_gorilla	0.568497805337657	gorilla
425	ENSG00000167191	GPRC5B	ns	sig	human_related_gorilla	0.502456496786714	gorilla
426	ENSG00000123700	KCNJ2	ns	sig	human_related_gorilla	0.304282572261652	gorilla
427	ENSG00000188869	TMC3	ns	sig	human_related_gorilla	0.270334929024837	gorilla
428	ENSG00000145451	GLRA3	ns	sig	human_related_gorilla	0.270332309498381	gorilla
429	ENSG00000167941	SOST	ns	sig	human_related_gorilla	0.27032866744247	gorilla
430	ENSG00000150782	IL18	ns	sig	human_related_gorilla	0.26924153986622	gorilla
431	ENSG00000185522	LMNTD2	ns	sig	human_related_gorilla	0.262026487101808	gorilla
432	ENSG00000128918	ALDH1A2	ns	sig	human_related_gorilla	0.160760369843161	gorilla
433	ENSG00000124491	F13A1	ns	sig	human_related_gorilla	0.120453066323423	gorilla
434	ENSG00000146070	PLA2G7	ns	sig	human_related_gorilla	-0.0197812901022582	gorilla
435	ENSG00000221947	XKR9	ns	sig	human_related_gorilla	-0.293777028060826	gorilla
436	ENSG00000108984	MAP2K6	ns	sig	human_related_gorilla	-0.359925658512554	gorilla
437	ENSG00000183346	CABCOCO1	ns	sig	human_related_gorilla	-0.406510230977754	gorilla
438	ENSG00000204839	MROH6	ns	sig	human_related_gorilla	-0.493665255272809	gorilla
439	ENSG00000127419	TMEM175	ns	sig	human_related_gorilla	-0.508417388331681	gorilla
440	ENSG00000183807	FAM162B	ns	sig	human_related_gorilla	-0.5515773455047	gorilla
441	ENSG00000172322	CLEC12A	ns	sig	human_related_gorilla	-0.61791875102549	gorilla
442	ENSG00000058404	CAMK2B	ns	sig	human_related_gorilla	-0.62648187078318	gorilla
443	ENSG00000135454	B4GALNT1	ns	sig	human_related_gorilla	-0.820416296558874	gorilla
444	ENSG00000077063	CTTNBP2	ns	sig	human_related_gorilla	-0.875397784829833	gorilla
445	ENSG00000169583	CLIC3	ns	sig	human_related_gorilla	-0.886923005630222	gorilla
446	ENSG00000115896	PLCL1	sig	sig	human_related_gorilla	-0.951969185995453	gorilla
447	ENSG00000160097	FNDC5	ns	sig	human_related_gorilla	-0.997960952234127	gorilla
448	ENSG00000069122	ADGRF5	ns	sig	human_related_gorilla	-1.03019536873158	gorilla
449	ENSG00000238832	RF01233	ns	sig	human_related_gorilla	-1.13918799743112	gorilla
450	ENSG00000003096	KLHL13	sig	sig	human_related_gorilla	-1.61234377647688	gorilla
451	ENSG00000116183	PAPPA2	sig	ns	human_related_gorilla	-1.99860293849874	gorilla
452	ENSG00000038295	TLL1	sig	sig	human_related_gorilla	-2.37029681844169	gorilla
453	ENSG00000183486	MX2	sig	sig	gorilla	4.4195843368406	gorilla
454	ENSG00000142677	IL22RA1	sig	sig	gorilla	2.33708323378342	gorilla
455	ENSG00000008517	IL32	sig	sig	gorilla	7.89301787404986	gorilla
456	ENSG00000125845	BMP2	sig	sig	gorilla	1.3784420391681	gorilla
457	ENSG00000120279	MYCT1	sig	sig	gorilla	-1.99730012816636	gorilla
458	ENSG00000241489	AC244197.3	sig	sig	gorilla	-0.626710844778258	gorilla
459	ENSG00000175294	CATSPER1	sig	ns	gorilla	-1.62089895639464	gorilla
460	ENSG00000183813	CCR4	sig	sig	gorilla	6.67554382226838	gorilla
461	ENSG00000178150	ZNF114	sig	ns	gorilla	-0.675146364575656	gorilla
462	ENSG00000083067	TRPM3	sig	ns	gorilla	-0.549343962948748	gorilla
463	ENSG00000155465	SLC7A7	sig	sig	gorilla	-0.776286024178839	gorilla
464	ENSG00000165105	RASEF	sig	sig	gorilla	-0.802590772225324	gorilla
465	ENSG00000166546	BEAN1	sig	ns	gorilla	-2.04865972349867	gorilla
466	ENSG00000091831	ESR1	sig	sig	gorilla	-1.22141783059875	gorilla
467	ENSG00000165685	TMEM52B	sig	sig	gorilla	5.27683449591003	gorilla
468	ENSG00000070190	DAPP1	ns	sig	gorilla	6.60556087808119	gorilla
469	ENSG00000159212	CLIC6	sig	ns	gorilla	-1.77537787551543	gorilla
470	ENSG00000103241	FOXF1	sig	sig	gorilla	4.32346901483318	gorilla
471	ENSG00000176927	EFCAB5	ns	sig	gorilla	-1.95951206095055	gorilla
472	ENSG00000164116	GUCY1A1	sig	sig	gorilla	6.00075286930614	gorilla
473	ENSG00000135636	DYSF	ns	sig	gorilla	4.50266157934302	gorilla
474	ENSG00000057468	MSH4	ns	sig	gorilla	-2.47830773416403	gorilla
475	ENSG00000104267	CA2	ns	sig	gorilla	5.87608341784285	gorilla
476	ENSG00000163803	PLB1	ns	sig	gorilla	-2.1751713126856	gorilla
477	ENSG00000184530	C6orf58	ns	sig	gorilla	6.87396101126487	gorilla
478	ENSG00000030304	MUSK	ns	sig	gorilla	-2.281331519897	gorilla
479	ENSG00000066248	NGEF	ns	sig	gorilla	-2.43090364412759	gorilla
480	ENSG00000182329	KIAA2012	ns	sig	gorilla	4.24710816586209	gorilla
481	ENSG00000025039	RRAGD	ns	sig	gorilla	-2.42115488793633	gorilla
482	ENSG00000119125	GDA	ns	sig	gorilla	3.69988119904418	gorilla
483	ENSG00000167191	GPRC5B	ns	sig	gorilla	5.9134771992748	gorilla
484	ENSG00000123700	KCNJ2	ns	sig	gorilla	3.8584442734944	gorilla
485	ENSG00000188869	TMC3	ns	sig	gorilla	6.2551849458542	gorilla
486	ENSG00000145451	GLRA3	ns	sig	gorilla	6.26393368897267	gorilla
487	ENSG00000167941	SOST	ns	sig	gorilla	4.62805077043688	gorilla
488	ENSG00000150782	IL18	ns	sig	gorilla	-2.86346825709105	gorilla
489	ENSG00000185522	LMNTD2	ns	sig	gorilla	4.33437848600634	gorilla
490	ENSG00000128918	ALDH1A2	ns	sig	gorilla	4.40263710711057	gorilla
491	ENSG00000124491	F13A1	ns	sig	gorilla	-3.56329650136384	gorilla
492	ENSG00000146070	PLA2G7	ns	sig	gorilla	4.47514458231396	gorilla
493	ENSG00000221947	XKR9	ns	sig	gorilla	4.08164856649044	gorilla
494	ENSG00000108984	MAP2K6	ns	sig	gorilla	2.92847039808915	gorilla
495	ENSG00000183346	CABCOCO1	ns	sig	gorilla	-3.50765785578198	gorilla
496	ENSG00000204839	MROH6	ns	sig	gorilla	2.84146578367626	gorilla
497	ENSG00000127419	TMEM175	ns	sig	gorilla	3.15160430937246	gorilla
498	ENSG00000183807	FAM162B	ns	sig	gorilla	2.93232267273544	gorilla
499	ENSG00000172322	CLEC12A	ns	sig	gorilla	4.06209885907602	gorilla
500	ENSG00000058404	CAMK2B	ns	sig	gorilla	4.65569509827942	gorilla
501	ENSG00000135454	B4GALNT1	ns	sig	gorilla	2.52721103058717	gorilla
502	ENSG00000077063	CTTNBP2	ns	sig	gorilla	2.8363676258319	gorilla
503	ENSG00000169583	CLIC3	ns	sig	gorilla	3.74461730832162	gorilla
504	ENSG00000115896	PLCL1	sig	sig	gorilla	2.47859659136909	gorilla
505	ENSG00000160097	FNDC5	ns	sig	gorilla	2.32825475998	gorilla
506	ENSG00000069122	ADGRF5	ns	sig	gorilla	3.42149464401477	gorilla
507	ENSG00000238832	RF01233	ns	sig	gorilla	2.96745203245492	gorilla
508	ENSG00000003096	KLHL13	sig	sig	gorilla	1.92884681975624	gorilla
509	ENSG00000116183	PAPPA2	sig	ns	gorilla	1.44457436193194	gorilla
510	ENSG00000038295	TLL1	sig	sig	gorilla	3.35036220934456	gorilla
511	ENSG00000133328	HRASLS2	sig	sig	human_related_squirrel_monkey	7.58420090232359	squirrel_monkey
512	ENSG00000108691	CCL2	sig	sig	human_related_squirrel_monkey	6.19965327044982	squirrel_monkey
513	ENSG00000141574	SECTM1	sig	sig	human_related_squirrel_monkey	6.03197298987327	squirrel_monkey
514	ENSG00000092054	MYH7	sig	ns	human_related_squirrel_monkey	5.31051989824345	squirrel_monkey
515	ENSG00000183347	GBP6	sig	ns	human_related_squirrel_monkey	5.00832110749776	squirrel_monkey
516	ENSG00000173626	TRAPPC3L	sig	ns	human_related_squirrel_monkey	4.81154986643736	squirrel_monkey
517	ENSG00000156587	UBE2L6	sig	sig	human_related_squirrel_monkey	4.36542015234552	squirrel_monkey
518	ENSG00000183549	ACSM5	sig	ns	human_related_squirrel_monkey	4.29637603265088	squirrel_monkey
519	ENSG00000215218	UBE2QL1	sig	ns	human_related_squirrel_monkey	4.17882995256184	squirrel_monkey
520	ENSG00000172828	CES3	sig	ns	human_related_squirrel_monkey	4.12229381196347	squirrel_monkey
521	ENSG00000125144	MT1G	sig	ns	human_related_squirrel_monkey	4.110541396143	squirrel_monkey
522	ENSG00000162753	SLC9C2	sig	sig	human_related_squirrel_monkey	4.08286129358694	squirrel_monkey
523	ENSG00000184486	POU3F2	sig	ns	human_related_squirrel_monkey	4.04089080316833	squirrel_monkey
524	ENSG00000146904	EPHA1	sig	ns	human_related_squirrel_monkey	4.00575704445307	squirrel_monkey
525	ENSG00000125895	TMEM74B	sig	ns	human_related_squirrel_monkey	3.9505402133109	squirrel_monkey
526	ENSG00000147606	SLC26A7	sig	ns	human_related_squirrel_monkey	3.94500249391017	squirrel_monkey
527	ENSG00000170454	KRT75	sig	sig	human_related_squirrel_monkey	3.89903415399608	squirrel_monkey
528	ENSG00000271605	MILR1	sig	ns	human_related_squirrel_monkey	3.73349238396025	squirrel_monkey
529	ENSG00000119915	ELOVL3	sig	ns	human_related_squirrel_monkey	3.70211097047513	squirrel_monkey
530	ENSG00000108622	ICAM2	sig	ns	human_related_squirrel_monkey	3.60715119270784	squirrel_monkey
531	ENSG00000179603	GRM8	sig	sig	human_related_squirrel_monkey	3.54705962766466	squirrel_monkey
532	ENSG00000270379	HEATR9	sig	sig	human_related_squirrel_monkey	3.51328528582354	squirrel_monkey
533	ENSG00000095752	IL11	sig	ns	human_related_squirrel_monkey	3.45578322476231	squirrel_monkey
534	ENSG00000115604	IL18R1	sig	sig	human_related_squirrel_monkey	3.44732540378988	squirrel_monkey
535	ENSG00000087494	PTHLH	sig	sig	human_related_squirrel_monkey	3.41587231251332	squirrel_monkey
536	ENSG00000100170	SLC5A1	sig	ns	human_related_squirrel_monkey	3.39336821238452	squirrel_monkey
537	ENSG00000138035	PNPT1	sig	ns	human_related_squirrel_monkey	3.28026969522543	squirrel_monkey
538	ENSG00000169908	TM4SF1	sig	ns	human_related_squirrel_monkey	3.16113289595575	squirrel_monkey
539	ENSG00000147408	CSGALNACT1	sig	ns	human_related_squirrel_monkey	3.14184052822877	squirrel_monkey
540	ENSG00000250821	EXOC1L	sig	sig	human_related_squirrel_monkey	3.10507863190163	squirrel_monkey
541	ENSG00000133805	AMPD3	sig	ns	human_related_squirrel_monkey	3.07989365466391	squirrel_monkey
542	ENSG00000185215	TNFAIP2	sig	sig	human_related_squirrel_monkey	3.06633984836306	squirrel_monkey
543	ENSG00000204264	PSMB8	sig	sig	human_related_squirrel_monkey	3.03171930549836	squirrel_monkey
544	ENSG00000121797	CCRL2	sig	ns	human_related_squirrel_monkey	3.02592759304479	squirrel_monkey
545	ENSG00000183117	CSMD1	sig	ns	human_related_squirrel_monkey	3.00920602277172	squirrel_monkey
546	ENSG00000167705	RILP	sig	ns	human_related_squirrel_monkey	2.9918538936082	squirrel_monkey
547	ENSG00000008735	MAPK8IP2	sig	ns	human_related_squirrel_monkey	2.97252218147145	squirrel_monkey
548	ENSG00000019186	CYP24A1	sig	ns	human_related_squirrel_monkey	2.95151976122845	squirrel_monkey
549	ENSG00000065618	COL17A1	sig	ns	human_related_squirrel_monkey	2.9502662932068	squirrel_monkey
550	ENSG00000041353	RAB27B	sig	sig	human_related_squirrel_monkey	2.92885998959474	squirrel_monkey
551	ENSG00000172940	SLC22A13	sig	ns	human_related_squirrel_monkey	2.84493684192455	squirrel_monkey
552	ENSG00000168070	MAJIN	sig	sig	human_related_squirrel_monkey	2.78366244183263	squirrel_monkey
553	ENSG00000170684	ZNF296	sig	ns	human_related_squirrel_monkey	2.77026386360808	squirrel_monkey
554	ENSG00000165078	CPA6	sig	ns	human_related_squirrel_monkey	2.7686183952427	squirrel_monkey
555	ENSG00000115602	IL1RL1	sig	sig	human_related_squirrel_monkey	2.75435745452059	squirrel_monkey
556	ENSG00000185974	GRK1	sig	sig	human_related_squirrel_monkey	2.73829199858444	squirrel_monkey
557	ENSG00000185338	SOCS1	sig	sig	human_related_squirrel_monkey	2.68040080191448	squirrel_monkey
558	ENSG00000135519	KCNH3	sig	ns	human_related_squirrel_monkey	2.63384088874623	squirrel_monkey
559	ENSG00000146409	SLC18B1	sig	sig	human_related_squirrel_monkey	2.6135041011506	squirrel_monkey
560	ENSG00000171004	HS6ST2	sig	sig	human_related_squirrel_monkey	2.60204466493971	squirrel_monkey
561	ENSG00000176406	RIMS2	sig	ns	human_related_squirrel_monkey	2.53609468565453	squirrel_monkey
562	ENSG00000180318	ALX1	sig	sig	human_related_squirrel_monkey	2.45951684593307	squirrel_monkey
563	ENSG00000140807	NKD1	sig	sig	human_related_squirrel_monkey	2.42377826749366	squirrel_monkey
564	ENSG00000162777	DENND2D	sig	sig	human_related_squirrel_monkey	2.39330290327092	squirrel_monkey
565	ENSG00000158055	GRHL3	ns	ns	human_related_squirrel_monkey	2.36155198167874	squirrel_monkey
566	ENSG00000145794	MEGF10	sig	sig	human_related_squirrel_monkey	2.25435246953457	squirrel_monkey
567	ENSG00000074660	SCARF1	sig	ns	human_related_squirrel_monkey	2.25003236552745	squirrel_monkey
568	ENSG00000179331	RAB39A	ns	sig	human_related_squirrel_monkey	2.19134489191068	squirrel_monkey
569	ENSG00000153404	PLEKHG4B	sig	sig	human_related_squirrel_monkey	2.18847909428721	squirrel_monkey
570	ENSG00000137727	ARHGAP20	sig	sig	human_related_squirrel_monkey	2.14384695199492	squirrel_monkey
571	ENSG00000167077	MEI1	sig	ns	human_related_squirrel_monkey	2.10993083098575	squirrel_monkey
572	ENSG00000188501	LCTL	sig	sig	human_related_squirrel_monkey	2.10905426344723	squirrel_monkey
573	ENSG00000153012	LGI2	sig	sig	human_related_squirrel_monkey	2.10216976704591	squirrel_monkey
574	ENSG00000060709	RIMBP2	ns	ns	human_related_squirrel_monkey	2.09737340185256	squirrel_monkey
575	ENSG00000168546	GFRA2	ns	ns	human_related_squirrel_monkey	2.03574411059758	squirrel_monkey
576	ENSG00000167034	NKX3-1	sig	sig	human_related_squirrel_monkey	2.02801767222458	squirrel_monkey
577	ENSG00000187595	ZNF385C	ns	sig	human_related_squirrel_monkey	2.00872816645089	squirrel_monkey
578	ENSG00000177465	ACOT4	sig	sig	human_related_squirrel_monkey	1.9918446300325	squirrel_monkey
579	ENSG00000107954	NEURL1	sig	sig	human_related_squirrel_monkey	1.94221187618451	squirrel_monkey
580	ENSG00000125378	BMP4	sig	sig	human_related_squirrel_monkey	1.8656819115991	squirrel_monkey
581	ENSG00000140285	FGF7	sig	sig	human_related_squirrel_monkey	1.84129185409047	squirrel_monkey
582	ENSG00000139344	AMDHD1	ns	sig	human_related_squirrel_monkey	1.8238669006942	squirrel_monkey
583	ENSG00000130224	LRCH2	sig	sig	human_related_squirrel_monkey	1.8206798902706	squirrel_monkey
584	ENSG00000164270	HTR4	ns	sig	human_related_squirrel_monkey	1.81926806297828	squirrel_monkey
585	ENSG00000166342	NETO1	sig	sig	human_related_squirrel_monkey	1.79177495858425	squirrel_monkey
586	ENSG00000148357	HMCN2	ns	sig	human_related_squirrel_monkey	1.77161055436179	squirrel_monkey
587	ENSG00000136267	DGKB	sig	sig	human_related_squirrel_monkey	1.76695052912653	squirrel_monkey
588	ENSG00000177675	CD163L1	sig	sig	human_related_squirrel_monkey	1.75879430961661	squirrel_monkey
589	ENSG00000196420	S100A5	ns	ns	human_related_squirrel_monkey	1.75456312083623	squirrel_monkey
590	ENSG00000179913	B3GNT3	ns	sig	human_related_squirrel_monkey	1.74309416264535	squirrel_monkey
591	ENSG00000183421	RIPK4	sig	sig	human_related_squirrel_monkey	1.72516971239638	squirrel_monkey
592	ENSG00000143036	SLC44A3	sig	ns	human_related_squirrel_monkey	1.70521450858485	squirrel_monkey
593	ENSG00000161958	FGF11	ns	sig	human_related_squirrel_monkey	1.6972074844026	squirrel_monkey
594	ENSG00000006459	KDM7A	sig	sig	human_related_squirrel_monkey	1.67909695789155	squirrel_monkey
595	ENSG00000118526	TCF21	sig	ns	human_related_squirrel_monkey	1.67155083077984	squirrel_monkey
596	ENSG00000118849	RARRES1	sig	sig	human_related_squirrel_monkey	1.63333588055233	squirrel_monkey
597	ENSG00000138678	GPAT3	sig	sig	human_related_squirrel_monkey	1.54515184737751	squirrel_monkey
598	ENSG00000197506	SLC28A3	sig	sig	human_related_squirrel_monkey	1.54402938925898	squirrel_monkey
599	ENSG00000155926	SLA	ns	sig	human_related_squirrel_monkey	1.53439343436379	squirrel_monkey
600	ENSG00000178033	CALHM5	sig	sig	human_related_squirrel_monkey	1.52757415340343	squirrel_monkey
601	ENSG00000204740	MALRD1	ns	sig	human_related_squirrel_monkey	1.46240728459485	squirrel_monkey
602	ENSG00000152467	ZSCAN1	ns	sig	human_related_squirrel_monkey	1.46092104348539	squirrel_monkey
603	ENSG00000189320	FAM180A	sig	sig	human_related_squirrel_monkey	1.45698429316616	squirrel_monkey
604	ENSG00000175471	MCTP1	sig	sig	human_related_squirrel_monkey	1.44880789554534	squirrel_monkey
605	ENSG00000153898	MCOLN2	sig	sig	human_related_squirrel_monkey	1.4472291380401	squirrel_monkey
606	ENSG00000144191	CNGA3	sig	sig	human_related_squirrel_monkey	1.43891305919958	squirrel_monkey
607	ENSG00000183111	ARHGEF37	sig	sig	human_related_squirrel_monkey	1.43363175968179	squirrel_monkey
608	ENSG00000163492	CCDC141	ns	sig	human_related_squirrel_monkey	1.42286308189676	squirrel_monkey
609	ENSG00000174951	FUT1	ns	sig	human_related_squirrel_monkey	1.41800869485923	squirrel_monkey
610	ENSG00000152705	CATSPER3	ns	sig	human_related_squirrel_monkey	1.40976268221992	squirrel_monkey
611	ENSG00000223609	HBD	ns	sig	human_related_squirrel_monkey	1.39595008203432	squirrel_monkey
612	ENSG00000125848	FLRT3	sig	sig	human_related_squirrel_monkey	1.36530996414401	squirrel_monkey
613	ENSG00000203734	ECT2L	ns	sig	human_related_squirrel_monkey	1.31496682684056	squirrel_monkey
614	ENSG00000103740	ACSBG1	ns	sig	human_related_squirrel_monkey	1.30821235180734	squirrel_monkey
615	ENSG00000198342	ZNF442	sig	sig	human_related_squirrel_monkey	1.30016297609309	squirrel_monkey
616	ENSG00000147119	CHST7	sig	sig	human_related_squirrel_monkey	1.22476512389594	squirrel_monkey
617	ENSG00000102934	PLLP	ns	sig	human_related_squirrel_monkey	1.22390550541137	squirrel_monkey
618	ENSG00000115165	CYTIP	ns	sig	human_related_squirrel_monkey	1.21834426191354	squirrel_monkey
619	ENSG00000157103	SLC6A1	ns	sig	human_related_squirrel_monkey	1.21605093901649	squirrel_monkey
620	ENSG00000134533	RERG	ns	sig	human_related_squirrel_monkey	1.19474939363939	squirrel_monkey
621	ENSG00000129596	CDO1	sig	sig	human_related_squirrel_monkey	1.14925570702235	squirrel_monkey
622	ENSG00000172602	RND1	ns	sig	human_related_squirrel_monkey	1.1329744431755	squirrel_monkey
623	ENSG00000119699	TGFB3	sig	sig	human_related_squirrel_monkey	1.11742301192507	squirrel_monkey
624	ENSG00000153823	PID1	sig	sig	human_related_squirrel_monkey	1.09909193326645	squirrel_monkey
625	ENSG00000064989	CALCRL	sig	sig	human_related_squirrel_monkey	1.07248550227832	squirrel_monkey
626	ENSG00000164509	IL31RA	ns	sig	human_related_squirrel_monkey	1.04062079284805	squirrel_monkey
627	ENSG00000125657	TNFSF9	ns	sig	human_related_squirrel_monkey	1.02434510736209	squirrel_monkey
628	ENSG00000154734	ADAMTS1	sig	sig	human_related_squirrel_monkey	1.00121092440402	squirrel_monkey
629	ENSG00000232040	ZBED9	ns	sig	human_related_squirrel_monkey	0.981063266510387	squirrel_monkey
630	ENSG00000154928	EPHB1	sig	sig	human_related_squirrel_monkey	0.980139461342308	squirrel_monkey
631	ENSG00000166839	ANKDD1A	sig	sig	human_related_squirrel_monkey	0.969422997490998	squirrel_monkey
632	ENSG00000175130	MARCKSL1	sig	sig	human_related_squirrel_monkey	0.959131574104409	squirrel_monkey
633	ENSG00000152785	BMP3	ns	sig	human_related_squirrel_monkey	0.939154357218617	squirrel_monkey
634	ENSG00000089116	LHX5	ns	sig	human_related_squirrel_monkey	0.932276317720228	squirrel_monkey
635	ENSG00000183696	UPP1	sig	sig	human_related_squirrel_monkey	0.928805036499679	squirrel_monkey
636	ENSG00000104490	NCALD	sig	sig	human_related_squirrel_monkey	0.818037433269503	squirrel_monkey
637	ENSG00000105967	TFEC	ns	sig	human_related_squirrel_monkey	0.815092736100001	squirrel_monkey
638	ENSG00000117598	PLPPR5	ns	sig	human_related_squirrel_monkey	0.767652312939819	squirrel_monkey
639	ENSG00000162975	KCNF1	ns	sig	human_related_squirrel_monkey	0.747858889223343	squirrel_monkey
640	ENSG00000073331	ALPK1	sig	sig	human_related_squirrel_monkey	0.652354314372837	squirrel_monkey
641	ENSG00000069493	CLEC2D	ns	sig	human_related_squirrel_monkey	0.649604371629627	squirrel_monkey
642	ENSG00000157168	NRG1	sig	sig	human_related_squirrel_monkey	0.623319583101604	squirrel_monkey
643	ENSG00000101134	DOK5	sig	sig	human_related_squirrel_monkey	0.60506222639402	squirrel_monkey
644	ENSG00000144460	NYAP2	ns	sig	human_related_squirrel_monkey	0.597202993538274	squirrel_monkey
645	ENSG00000165449	SLC16A9	ns	sig	human_related_squirrel_monkey	0.571013645495402	squirrel_monkey
646	ENSG00000105483	CARD8	sig	sig	human_related_squirrel_monkey	0.555739014860269	squirrel_monkey
647	ENSG00000102032	RENBP	ns	sig	human_related_squirrel_monkey	0.539956811061444	squirrel_monkey
648	ENSG00000159251	ACTC1	ns	sig	human_related_squirrel_monkey	0.522082976856514	squirrel_monkey
649	ENSG00000170396	ZNF804A	ns	sig	human_related_squirrel_monkey	0.48417422699396	squirrel_monkey
650	ENSG00000164484	TMEM200A	ns	sig	human_related_squirrel_monkey	0.417152209421098	squirrel_monkey
651	ENSG00000198915	RASGEF1A	ns	sig	human_related_squirrel_monkey	0.416322791820506	squirrel_monkey
652	ENSG00000142621	FHAD1	ns	sig	human_related_squirrel_monkey	0.347938635429087	squirrel_monkey
653	ENSG00000105877	DNAH11	ns	sig	human_related_squirrel_monkey	0.312639877014236	squirrel_monkey
654	ENSG00000170545	SMAGP	ns	sig	human_related_squirrel_monkey	0.291560431905428	squirrel_monkey
655	ENSG00000164604	GPR85	ns	sig	human_related_squirrel_monkey	0.286347799898762	squirrel_monkey
656	ENSG00000188909	BSX	ns	sig	human_related_squirrel_monkey	0.276610909701075	squirrel_monkey
657	ENSG00000170426	SDR9C7	ns	sig	human_related_squirrel_monkey	0.27661026716547	squirrel_monkey
658	ENSG00000283904	MIR155	ns	sig	human_related_squirrel_monkey	0.276608392182747	squirrel_monkey
659	ENSG00000118520	ARG1	ns	sig	human_related_squirrel_monkey	0.276607999795984	squirrel_monkey
660	ENSG00000188389	PDCD1	ns	sig	human_related_squirrel_monkey	0.276607369953204	squirrel_monkey
661	ENSG00000125508	SRMS	ns	sig	human_related_squirrel_monkey	0.276606921288072	squirrel_monkey
662	ENSG00000112799	LY86	ns	sig	human_related_squirrel_monkey	0.276606871879686	squirrel_monkey
663	ENSG00000172724	CCL19	ns	sig	human_related_squirrel_monkey	0.27660671968782	squirrel_monkey
664	ENSG00000188620	HMX3	ns	sig	human_related_squirrel_monkey	0.276606113208599	squirrel_monkey
665	ENSG00000273537	RF01986	ns	sig	human_related_squirrel_monkey	0.276604894986722	squirrel_monkey
666	ENSG00000178175	ZNF366	ns	sig	human_related_squirrel_monkey	0.27660382621089	squirrel_monkey
667	ENSG00000133561	GIMAP6	ns	sig	human_related_squirrel_monkey	0.276602695960569	squirrel_monkey
668	ENSG00000117091	CD48	ns	sig	human_related_squirrel_monkey	0.276602371854852	squirrel_monkey
669	ENSG00000110934	BIN2	ns	sig	human_related_squirrel_monkey	0.276601912716807	squirrel_monkey
670	ENSG00000125931	CITED1	ns	sig	human_related_squirrel_monkey	0.27659290215128	squirrel_monkey
671	ENSG00000167676	PLIN4	ns	sig	human_related_squirrel_monkey	0.276592485308533	squirrel_monkey
672	ENSG00000264424	MYH4	ns	sig	human_related_squirrel_monkey	0.27659211464787	squirrel_monkey
673	ENSG00000196711	ALKAL1	ns	sig	human_related_squirrel_monkey	0.276592008612329	squirrel_monkey
674	ENSG00000165548	TMEM63C	ns	sig	human_related_squirrel_monkey	0.276591355462244	squirrel_monkey
675	ENSG00000133020	MYH8	ns	sig	human_related_squirrel_monkey	0.27658485537039	squirrel_monkey
676	ENSG00000107105	ELAVL2	ns	sig	human_related_squirrel_monkey	0.263388933974699	squirrel_monkey
677	ENSG00000159231	CBR3	ns	sig	human_related_squirrel_monkey	0.237036376055796	squirrel_monkey
678	ENSG00000057593	F7	ns	sig	human_related_squirrel_monkey	0.167548053579078	squirrel_monkey
679	ENSG00000113389	NPR3	ns	sig	human_related_squirrel_monkey	0.146156356544751	squirrel_monkey
680	ENSG00000168906	MAT2A	ns	sig	human_related_squirrel_monkey	0.087296708938401	squirrel_monkey
681	ENSG00000249242	TMEM150C	ns	sig	human_related_squirrel_monkey	0.0406288048011482	squirrel_monkey
682	ENSG00000119686	FLVCR2	ns	sig	human_related_squirrel_monkey	0.0398532126285305	squirrel_monkey
683	ENSG00000121270	ABCC11	ns	sig	human_related_squirrel_monkey	-0.00774649316171256	squirrel_monkey
684	ENSG00000185267	CDNF	ns	sig	human_related_squirrel_monkey	-0.00938810116802036	squirrel_monkey
685	ENSG00000107551	RASSF4	ns	sig	human_related_squirrel_monkey	-0.024852535463595	squirrel_monkey
686	ENSG00000189057	FAM111B	ns	sig	human_related_squirrel_monkey	-0.0282240971561327	squirrel_monkey
687	ENSG00000158715	SLC45A3	ns	sig	human_related_squirrel_monkey	-0.0384786973509437	squirrel_monkey
688	ENSG00000136014	USP44	ns	sig	human_related_squirrel_monkey	-0.0428257014165098	squirrel_monkey
689	ENSG00000086717	PPEF1	ns	sig	human_related_squirrel_monkey	-0.0440083310975172	squirrel_monkey
690	ENSG00000169306	IL1RAPL1	ns	sig	human_related_squirrel_monkey	-0.046680095732458	squirrel_monkey
691	ENSG00000099260	PALMD	ns	sig	human_related_squirrel_monkey	-0.0600826397323795	squirrel_monkey
692	ENSG00000175318	GRAMD2A	ns	sig	human_related_squirrel_monkey	-0.060558905789129	squirrel_monkey
693	ENSG00000161249	DMKN	ns	sig	human_related_squirrel_monkey	-0.0638503221501059	squirrel_monkey
694	ENSG00000198610	AKR1C4	ns	sig	human_related_squirrel_monkey	-0.0776016080322715	squirrel_monkey
695	ENSG00000079337	RAPGEF3	ns	sig	human_related_squirrel_monkey	-0.115956436534105	squirrel_monkey
696	ENSG00000100767	PAPLN	ns	sig	human_related_squirrel_monkey	-0.121842801745317	squirrel_monkey
697	ENSG00000040608	RTN4R	ns	sig	human_related_squirrel_monkey	-0.131193982572462	squirrel_monkey
698	ENSG00000152611	CAPSL	ns	sig	human_related_squirrel_monkey	-0.173719322982369	squirrel_monkey
699	ENSG00000187672	ERC2	ns	sig	human_related_squirrel_monkey	-0.176966622776982	squirrel_monkey
700	ENSG00000122986	HVCN1	ns	sig	human_related_squirrel_monkey	-0.270483081273064	squirrel_monkey
701	ENSG00000189001	SBSN	ns	sig	human_related_squirrel_monkey	-0.299256897524779	squirrel_monkey
702	ENSG00000277363	SRCIN1	ns	sig	human_related_squirrel_monkey	-0.315710940127164	squirrel_monkey
703	ENSG00000185313	SCN10A	ns	sig	human_related_squirrel_monkey	-0.329924381235453	squirrel_monkey
704	ENSG00000130038	CRACR2A	ns	sig	human_related_squirrel_monkey	-0.342126194005114	squirrel_monkey
705	ENSG00000159248	GJD2	ns	sig	human_related_squirrel_monkey	-0.364605771596054	squirrel_monkey
706	ENSG00000175084	DES	ns	sig	human_related_squirrel_monkey	-0.373009972815526	squirrel_monkey
707	ENSG00000123329	ARHGAP9	ns	sig	human_related_squirrel_monkey	-0.491443228138946	squirrel_monkey
708	ENSG00000198910	L1CAM	ns	sig	human_related_squirrel_monkey	-0.525448858241587	squirrel_monkey
709	ENSG00000167703	SLC43A2	ns	sig	human_related_squirrel_monkey	-0.580042092196021	squirrel_monkey
710	ENSG00000117016	RIMS3	ns	sig	human_related_squirrel_monkey	-0.626276351287256	squirrel_monkey
711	ENSG00000130052	STARD8	sig	sig	human_related_squirrel_monkey	-0.656727942494229	squirrel_monkey
712	ENSG00000125650	PSPN	ns	sig	human_related_squirrel_monkey	-0.672466246845398	squirrel_monkey
713	ENSG00000171208	NETO2	sig	sig	human_related_squirrel_monkey	-0.844505632926386	squirrel_monkey
714	ENSG00000004399	PLXND1	sig	sig	human_related_squirrel_monkey	-0.891308677092289	squirrel_monkey
715	ENSG00000197653	DNAH10	sig	sig	human_related_squirrel_monkey	-0.933796756106652	squirrel_monkey
716	ENSG00000147160	AWAT2	ns	sig	human_related_squirrel_monkey	-1.05040294770298	squirrel_monkey
717	ENSG00000196368	NUDT11	sig	ns	human_related_squirrel_monkey	-1.10408648135018	squirrel_monkey
718	ENSG00000152495	CAMK4	sig	sig	human_related_squirrel_monkey	-1.10937919646141	squirrel_monkey
719	ENSG00000167702	KIFC2	sig	sig	human_related_squirrel_monkey	-1.3644052038918	squirrel_monkey
720	ENSG00000122547	EEPD1	sig	sig	human_related_squirrel_monkey	-1.4485845476453	squirrel_monkey
721	ENSG00000160298	C21orf58	sig	sig	human_related_squirrel_monkey	-1.51736682968256	squirrel_monkey
722	ENSG00000145692	BHMT	ns	sig	human_related_squirrel_monkey	-1.57292544248403	squirrel_monkey
723	ENSG00000091409	ITGA6	sig	sig	human_related_squirrel_monkey	-1.59859866619685	squirrel_monkey
724	ENSG00000185483	ROR1	sig	sig	human_related_squirrel_monkey	-1.66315428756209	squirrel_monkey
725	ENSG00000124557	BTN1A1	sig	sig	human_related_squirrel_monkey	-1.75428767875835	squirrel_monkey
726	ENSG00000141576	RNF157	sig	sig	human_related_squirrel_monkey	-1.76825008660526	squirrel_monkey
727	ENSG00000138829	FBN2	sig	sig	human_related_squirrel_monkey	-1.88623532253123	squirrel_monkey
728	ENSG00000206384	COL6A6	sig	sig	human_related_squirrel_monkey	-1.94963104220872	squirrel_monkey
729	ENSG00000167371	PRRT2	sig	sig	human_related_squirrel_monkey	-1.95944973988094	squirrel_monkey
730	ENSG00000116991	SIPA1L2	sig	sig	human_related_squirrel_monkey	-1.96867434882014	squirrel_monkey
731	ENSG00000185008	ROBO2	sig	sig	human_related_squirrel_monkey	-2.01875307732283	squirrel_monkey
732	ENSG00000137561	TTPA	sig	sig	human_related_squirrel_monkey	-2.05656143390708	squirrel_monkey
733	ENSG00000127324	TSPAN8	ns	ns	human_related_squirrel_monkey	-2.10818020642777	squirrel_monkey
734	ENSG00000166689	PLEKHA7	sig	sig	human_related_squirrel_monkey	-2.11171294170321	squirrel_monkey
735	ENSG00000155719	OTOA	sig	sig	human_related_squirrel_monkey	-2.11962657268774	squirrel_monkey
736	ENSG00000204682	CASC10	sig	ns	human_related_squirrel_monkey	-2.21345111352732	squirrel_monkey
737	ENSG00000100678	SLC8A3	ns	ns	human_related_squirrel_monkey	-2.37644351190416	squirrel_monkey
738	ENSG00000176732	PFN4	sig	ns	human_related_squirrel_monkey	-2.38204386900065	squirrel_monkey
739	ENSG00000165959	CLMN	sig	sig	human_related_squirrel_monkey	-2.51928619046269	squirrel_monkey
740	ENSG00000160111	CPAMD8	sig	sig	human_related_squirrel_monkey	-2.52139062894937	squirrel_monkey
741	ENSG00000272636	DOC2B	sig	ns	human_related_squirrel_monkey	-2.70763130641328	squirrel_monkey
742	ENSG00000213347	MXD3	sig	sig	human_related_squirrel_monkey	-2.74927995113374	squirrel_monkey
743	ENSG00000204052	LRRC73	sig	ns	human_related_squirrel_monkey	-2.82334809902978	squirrel_monkey
744	ENSG00000151012	SLC7A11	sig	sig	human_related_squirrel_monkey	-3.1297185627873	squirrel_monkey
745	ENSG00000183128	CALHM3	sig	ns	human_related_squirrel_monkey	-4.06957718540213	squirrel_monkey
746	ENSG00000133328	HRASLS2	sig	sig	squirrel_monkey	3.34788998470924	squirrel_monkey
747	ENSG00000108691	CCL2	sig	sig	squirrel_monkey	9.76909398818249	squirrel_monkey
748	ENSG00000141574	SECTM1	sig	sig	squirrel_monkey	10.0512471618995	squirrel_monkey
749	ENSG00000092054	MYH7	sig	ns	squirrel_monkey	-0.874295126887191	squirrel_monkey
750	ENSG00000183347	GBP6	sig	ns	squirrel_monkey	1.2157638227872	squirrel_monkey
751	ENSG00000173626	TRAPPC3L	sig	ns	squirrel_monkey	-1.16520812978756	squirrel_monkey
752	ENSG00000156587	UBE2L6	sig	sig	squirrel_monkey	8.30556672001917	squirrel_monkey
753	ENSG00000183549	ACSM5	sig	ns	squirrel_monkey	1.19644845665198	squirrel_monkey
754	ENSG00000215218	UBE2QL1	sig	ns	squirrel_monkey	0.310708528269736	squirrel_monkey
755	ENSG00000172828	CES3	sig	ns	squirrel_monkey	-0.522347029665427	squirrel_monkey
756	ENSG00000125144	MT1G	sig	ns	squirrel_monkey	-0.318809047445666	squirrel_monkey
757	ENSG00000162753	SLC9C2	sig	sig	squirrel_monkey	7.5911108753456	squirrel_monkey
758	ENSG00000184486	POU3F2	sig	ns	squirrel_monkey	-0.688298040840142	squirrel_monkey
759	ENSG00000146904	EPHA1	sig	ns	squirrel_monkey	-0.266125849001429	squirrel_monkey
760	ENSG00000125895	TMEM74B	sig	ns	squirrel_monkey	0.90991183038211	squirrel_monkey
761	ENSG00000147606	SLC26A7	sig	ns	squirrel_monkey	-1.08199041991721	squirrel_monkey
762	ENSG00000170454	KRT75	sig	sig	squirrel_monkey	6.90918679368487	squirrel_monkey
763	ENSG00000271605	MILR1	sig	ns	squirrel_monkey	0.170909067114806	squirrel_monkey
764	ENSG00000119915	ELOVL3	sig	ns	squirrel_monkey	0.0862967304916788	squirrel_monkey
765	ENSG00000108622	ICAM2	sig	ns	squirrel_monkey	-0.0206554538677004	squirrel_monkey
766	ENSG00000179603	GRM8	sig	sig	squirrel_monkey	-1.96837531950384	squirrel_monkey
767	ENSG00000270379	HEATR9	sig	sig	squirrel_monkey	7.30972195862327	squirrel_monkey
768	ENSG00000095752	IL11	sig	ns	squirrel_monkey	0.281417387232014	squirrel_monkey
769	ENSG00000115604	IL18R1	sig	sig	squirrel_monkey	-1.52879293859044	squirrel_monkey
770	ENSG00000087494	PTHLH	sig	sig	squirrel_monkey	-2.24479479616401	squirrel_monkey
771	ENSG00000100170	SLC5A1	sig	ns	squirrel_monkey	-0.743693325829937	squirrel_monkey
772	ENSG00000138035	PNPT1	sig	ns	squirrel_monkey	0.137476246270083	squirrel_monkey
773	ENSG00000169908	TM4SF1	sig	ns	squirrel_monkey	-0.485687074411324	squirrel_monkey
774	ENSG00000147408	CSGALNACT1	sig	ns	squirrel_monkey	-0.415775169231944	squirrel_monkey
775	ENSG00000250821	EXOC1L	sig	sig	squirrel_monkey	6.51691515208383	squirrel_monkey
776	ENSG00000133805	AMPD3	sig	ns	squirrel_monkey	-0.251928082066892	squirrel_monkey
777	ENSG00000185215	TNFAIP2	sig	sig	squirrel_monkey	6.52759260155368	squirrel_monkey
778	ENSG00000204264	PSMB8	sig	sig	squirrel_monkey	7.0655500902553	squirrel_monkey
779	ENSG00000121797	CCRL2	sig	ns	squirrel_monkey	-0.200074177933594	squirrel_monkey
780	ENSG00000183117	CSMD1	sig	ns	squirrel_monkey	-0.444366336801639	squirrel_monkey
781	ENSG00000167705	RILP	sig	ns	squirrel_monkey	-0.223906042840693	squirrel_monkey
782	ENSG00000008735	MAPK8IP2	sig	ns	squirrel_monkey	-0.852379567174058	squirrel_monkey
783	ENSG00000019186	CYP24A1	sig	ns	squirrel_monkey	-1.06733612938248	squirrel_monkey
784	ENSG00000065618	COL17A1	sig	ns	squirrel_monkey	-0.0922249776661874	squirrel_monkey
785	ENSG00000041353	RAB27B	sig	sig	squirrel_monkey	-1.05717870632587	squirrel_monkey
786	ENSG00000172940	SLC22A13	sig	ns	squirrel_monkey	-1.37255186965017	squirrel_monkey
787	ENSG00000168070	MAJIN	sig	sig	squirrel_monkey	-0.982341384831902	squirrel_monkey
788	ENSG00000170684	ZNF296	sig	ns	squirrel_monkey	-0.655032596080585	squirrel_monkey
789	ENSG00000165078	CPA6	sig	ns	squirrel_monkey	-2.09527296258555	squirrel_monkey
790	ENSG00000115602	IL1RL1	sig	sig	squirrel_monkey	-1.08749210094428	squirrel_monkey
791	ENSG00000185974	GRK1	sig	sig	squirrel_monkey	-1.19716533184112	squirrel_monkey
792	ENSG00000185338	SOCS1	sig	sig	squirrel_monkey	6.72975491081092	squirrel_monkey
793	ENSG00000135519	KCNH3	sig	ns	squirrel_monkey	-0.763962823225423	squirrel_monkey
794	ENSG00000146409	SLC18B1	sig	sig	squirrel_monkey	-1.06141254501898	squirrel_monkey
795	ENSG00000171004	HS6ST2	sig	sig	squirrel_monkey	-3.06921590460088	squirrel_monkey
796	ENSG00000176406	RIMS2	sig	ns	squirrel_monkey	-0.667480824127906	squirrel_monkey
797	ENSG00000180318	ALX1	sig	sig	squirrel_monkey	-1.69880088243186	squirrel_monkey
798	ENSG00000140807	NKD1	sig	sig	squirrel_monkey	-3.26688636180769	squirrel_monkey
799	ENSG00000162777	DENND2D	sig	sig	squirrel_monkey	5.40577838579934	squirrel_monkey
800	ENSG00000158055	GRHL3	ns	ns	squirrel_monkey	-2.76799948225586	squirrel_monkey
801	ENSG00000145794	MEGF10	sig	sig	squirrel_monkey	-1.85483613150934	squirrel_monkey
802	ENSG00000074660	SCARF1	sig	ns	squirrel_monkey	-0.843341310191021	squirrel_monkey
803	ENSG00000179331	RAB39A	ns	sig	squirrel_monkey	5.52914070130554	squirrel_monkey
804	ENSG00000153404	PLEKHG4B	sig	sig	squirrel_monkey	-0.830670994890621	squirrel_monkey
805	ENSG00000137727	ARHGAP20	sig	sig	squirrel_monkey	-2.31972150017635	squirrel_monkey
806	ENSG00000167077	MEI1	sig	ns	squirrel_monkey	-1.54804162928065	squirrel_monkey
807	ENSG00000188501	LCTL	sig	sig	squirrel_monkey	-1.13294790516024	squirrel_monkey
808	ENSG00000153012	LGI2	sig	sig	squirrel_monkey	-1.25293545273961	squirrel_monkey
809	ENSG00000060709	RIMBP2	ns	ns	squirrel_monkey	-2.52731318082324	squirrel_monkey
810	ENSG00000168546	GFRA2	ns	ns	squirrel_monkey	-1.05516628512109	squirrel_monkey
811	ENSG00000167034	NKX3-1	sig	sig	squirrel_monkey	5.60931978247347	squirrel_monkey
812	ENSG00000187595	ZNF385C	ns	sig	squirrel_monkey	6.16552234402722	squirrel_monkey
813	ENSG00000177465	ACOT4	sig	sig	squirrel_monkey	-1.02271687244578	squirrel_monkey
814	ENSG00000107954	NEURL1	sig	sig	squirrel_monkey	-3.2182304732959	squirrel_monkey
815	ENSG00000125378	BMP4	sig	sig	squirrel_monkey	-1.98569795545876	squirrel_monkey
816	ENSG00000140285	FGF7	sig	sig	squirrel_monkey	-1.48505695651204	squirrel_monkey
817	ENSG00000139344	AMDHD1	ns	sig	squirrel_monkey	-2.88971197762755	squirrel_monkey
818	ENSG00000130224	LRCH2	sig	sig	squirrel_monkey	-1.18680202461007	squirrel_monkey
819	ENSG00000164270	HTR4	ns	sig	squirrel_monkey	-1.41999310835103	squirrel_monkey
820	ENSG00000166342	NETO1	sig	sig	squirrel_monkey	-2.77937810475535	squirrel_monkey
821	ENSG00000148357	HMCN2	ns	sig	squirrel_monkey	-2.22640290896438	squirrel_monkey
822	ENSG00000136267	DGKB	sig	sig	squirrel_monkey	-1.70362180987401	squirrel_monkey
823	ENSG00000177675	CD163L1	sig	sig	squirrel_monkey	-1.24263395310131	squirrel_monkey
824	ENSG00000196420	S100A5	ns	ns	squirrel_monkey	-1.70633714966852	squirrel_monkey
825	ENSG00000179913	B3GNT3	ns	sig	squirrel_monkey	6.27615018959123	squirrel_monkey
826	ENSG00000183421	RIPK4	sig	sig	squirrel_monkey	-2.36291649106392	squirrel_monkey
827	ENSG00000143036	SLC44A3	sig	ns	squirrel_monkey	-1.33721754381424	squirrel_monkey
828	ENSG00000161958	FGF11	ns	sig	squirrel_monkey	-1.86689740687502	squirrel_monkey
829	ENSG00000006459	KDM7A	sig	sig	squirrel_monkey	-2.30246683304678	squirrel_monkey
830	ENSG00000118526	TCF21	sig	ns	squirrel_monkey	-1.73743776974206	squirrel_monkey
831	ENSG00000118849	RARRES1	sig	sig	squirrel_monkey	4.75897417617381	squirrel_monkey
832	ENSG00000138678	GPAT3	sig	sig	squirrel_monkey	-1.4570061710421	squirrel_monkey
833	ENSG00000197506	SLC28A3	sig	sig	squirrel_monkey	-1.52910909694397	squirrel_monkey
834	ENSG00000155926	SLA	ns	sig	squirrel_monkey	5.63905307024909	squirrel_monkey
835	ENSG00000178033	CALHM5	sig	sig	squirrel_monkey	-1.98917119517029	squirrel_monkey
836	ENSG00000204740	MALRD1	ns	sig	squirrel_monkey	6.5145635419997	squirrel_monkey
837	ENSG00000152467	ZSCAN1	ns	sig	squirrel_monkey	-1.63937376032077	squirrel_monkey
838	ENSG00000189320	FAM180A	sig	sig	squirrel_monkey	-5.74353982157595	squirrel_monkey
839	ENSG00000175471	MCTP1	sig	sig	squirrel_monkey	-1.79758359903093	squirrel_monkey
840	ENSG00000153898	MCOLN2	sig	sig	squirrel_monkey	4.9646358616232	squirrel_monkey
841	ENSG00000144191	CNGA3	sig	sig	squirrel_monkey	-2.62541140016631	squirrel_monkey
842	ENSG00000183111	ARHGEF37	sig	sig	squirrel_monkey	-2.93824147625945	squirrel_monkey
843	ENSG00000163492	CCDC141	ns	sig	squirrel_monkey	-2.00240546788523	squirrel_monkey
844	ENSG00000174951	FUT1	ns	sig	squirrel_monkey	7.11304676048759	squirrel_monkey
845	ENSG00000152705	CATSPER3	ns	sig	squirrel_monkey	-2.71854520477963	squirrel_monkey
846	ENSG00000223609	HBD	ns	sig	squirrel_monkey	4.66340539156828	squirrel_monkey
847	ENSG00000125848	FLRT3	sig	sig	squirrel_monkey	-1.7185353671726	squirrel_monkey
848	ENSG00000203734	ECT2L	ns	sig	squirrel_monkey	-4.24314158796189	squirrel_monkey
849	ENSG00000103740	ACSBG1	ns	sig	squirrel_monkey	5.6219681478065	squirrel_monkey
850	ENSG00000198342	ZNF442	sig	sig	squirrel_monkey	-2.10588183077066	squirrel_monkey
851	ENSG00000147119	CHST7	sig	sig	squirrel_monkey	-2.16146442639548	squirrel_monkey
852	ENSG00000102934	PLLP	ns	sig	squirrel_monkey	4.61019386212389	squirrel_monkey
853	ENSG00000115165	CYTIP	ns	sig	squirrel_monkey	-2.03336609191295	squirrel_monkey
854	ENSG00000157103	SLC6A1	ns	sig	squirrel_monkey	-2.41022867167488	squirrel_monkey
855	ENSG00000134533	RERG	ns	sig	squirrel_monkey	-2.29029736651058	squirrel_monkey
856	ENSG00000129596	CDO1	sig	sig	squirrel_monkey	-2.35612506060063	squirrel_monkey
857	ENSG00000172602	RND1	ns	sig	squirrel_monkey	4.32332311528113	squirrel_monkey
858	ENSG00000119699	TGFB3	sig	sig	squirrel_monkey	-1.9722447236297	squirrel_monkey
859	ENSG00000153823	PID1	sig	sig	squirrel_monkey	-2.04072674600118	squirrel_monkey
860	ENSG00000064989	CALCRL	sig	sig	squirrel_monkey	-2.40435874230919	squirrel_monkey
861	ENSG00000164509	IL31RA	ns	sig	squirrel_monkey	-2.34523903996798	squirrel_monkey
862	ENSG00000125657	TNFSF9	ns	sig	squirrel_monkey	4.19567511739332	squirrel_monkey
863	ENSG00000154734	ADAMTS1	sig	sig	squirrel_monkey	-2.16254623623698	squirrel_monkey
864	ENSG00000232040	ZBED9	ns	sig	squirrel_monkey	-2.32031446637933	squirrel_monkey
865	ENSG00000154928	EPHB1	sig	sig	squirrel_monkey	4.80283981200307	squirrel_monkey
866	ENSG00000166839	ANKDD1A	sig	sig	squirrel_monkey	-2.41586657209929	squirrel_monkey
867	ENSG00000175130	MARCKSL1	sig	sig	squirrel_monkey	5.50984259828918	squirrel_monkey
868	ENSG00000152785	BMP3	ns	sig	squirrel_monkey	-3.59218017786821	squirrel_monkey
869	ENSG00000089116	LHX5	ns	sig	squirrel_monkey	6.45073539763331	squirrel_monkey
870	ENSG00000183696	UPP1	sig	sig	squirrel_monkey	5.87059783113856	squirrel_monkey
871	ENSG00000104490	NCALD	sig	sig	squirrel_monkey	-2.7301888449056	squirrel_monkey
872	ENSG00000105967	TFEC	ns	sig	squirrel_monkey	5.35569808904007	squirrel_monkey
873	ENSG00000117598	PLPPR5	ns	sig	squirrel_monkey	-3.38927064910299	squirrel_monkey
874	ENSG00000162975	KCNF1	ns	sig	squirrel_monkey	-2.76403790100267	squirrel_monkey
875	ENSG00000073331	ALPK1	sig	sig	squirrel_monkey	4.65110249138838	squirrel_monkey
876	ENSG00000069493	CLEC2D	ns	sig	squirrel_monkey	7.75040912079505	squirrel_monkey
877	ENSG00000157168	NRG1	sig	sig	squirrel_monkey	-3.69080114664114	squirrel_monkey
878	ENSG00000101134	DOK5	sig	sig	squirrel_monkey	-2.92006003280288	squirrel_monkey
879	ENSG00000144460	NYAP2	ns	sig	squirrel_monkey	4.64919719912178	squirrel_monkey
880	ENSG00000165449	SLC16A9	ns	sig	squirrel_monkey	-2.49375616314192	squirrel_monkey
881	ENSG00000105483	CARD8	sig	sig	squirrel_monkey	4.09406335063052	squirrel_monkey
882	ENSG00000102032	RENBP	ns	sig	squirrel_monkey	-2.52110478786738	squirrel_monkey
883	ENSG00000159251	ACTC1	ns	sig	squirrel_monkey	-3.06908137571563	squirrel_monkey
884	ENSG00000170396	ZNF804A	ns	sig	squirrel_monkey	-2.80376337239173	squirrel_monkey
885	ENSG00000164484	TMEM200A	ns	sig	squirrel_monkey	-2.72962236914981	squirrel_monkey
886	ENSG00000198915	RASGEF1A	ns	sig	squirrel_monkey	-3.19011132036993	squirrel_monkey
887	ENSG00000142621	FHAD1	ns	sig	squirrel_monkey	3.8175707388433	squirrel_monkey
888	ENSG00000105877	DNAH11	ns	sig	squirrel_monkey	4.5808923175819	squirrel_monkey
889	ENSG00000170545	SMAGP	ns	sig	squirrel_monkey	4.01257660773041	squirrel_monkey
890	ENSG00000164604	GPR85	ns	sig	squirrel_monkey	6.66140693146911	squirrel_monkey
891	ENSG00000188909	BSX	ns	sig	squirrel_monkey	5.89989278652941	squirrel_monkey
892	ENSG00000170426	SDR9C7	ns	sig	squirrel_monkey	5.75744589092931	squirrel_monkey
893	ENSG00000283904	MIR155	ns	sig	squirrel_monkey	5.53522552955641	squirrel_monkey
894	ENSG00000118520	ARG1	ns	sig	squirrel_monkey	6.11068448664837	squirrel_monkey
895	ENSG00000188389	PDCD1	ns	sig	squirrel_monkey	8.78675589246914	squirrel_monkey
896	ENSG00000125508	SRMS	ns	sig	squirrel_monkey	7.39856157537878	squirrel_monkey
897	ENSG00000112799	LY86	ns	sig	squirrel_monkey	6.34268982095217	squirrel_monkey
898	ENSG00000172724	CCL19	ns	sig	squirrel_monkey	5.3401163419358	squirrel_monkey
899	ENSG00000188620	HMX3	ns	sig	squirrel_monkey	5.74210918544093	squirrel_monkey
900	ENSG00000273537	RF01986	ns	sig	squirrel_monkey	4.36642472334383	squirrel_monkey
901	ENSG00000178175	ZNF366	ns	sig	squirrel_monkey	6.58676792556784	squirrel_monkey
902	ENSG00000133561	GIMAP6	ns	sig	squirrel_monkey	3.98931463503238	squirrel_monkey
903	ENSG00000117091	CD48	ns	sig	squirrel_monkey	3.95650357747679	squirrel_monkey
904	ENSG00000110934	BIN2	ns	sig	squirrel_monkey	4.50569559058502	squirrel_monkey
905	ENSG00000125931	CITED1	ns	sig	squirrel_monkey	-3.54654366100698	squirrel_monkey
906	ENSG00000167676	PLIN4	ns	sig	squirrel_monkey	-3.0035380657099	squirrel_monkey
907	ENSG00000264424	MYH4	ns	sig	squirrel_monkey	-3.59966796487823	squirrel_monkey
908	ENSG00000196711	ALKAL1	ns	sig	squirrel_monkey	-2.81709566686782	squirrel_monkey
909	ENSG00000165548	TMEM63C	ns	sig	squirrel_monkey	-3.11153340215167	squirrel_monkey
910	ENSG00000133020	MYH8	ns	sig	squirrel_monkey	-5.27905947136288	squirrel_monkey
911	ENSG00000107105	ELAVL2	ns	sig	squirrel_monkey	10.0601047374105	squirrel_monkey
912	ENSG00000159231	CBR3	ns	sig	squirrel_monkey	3.6727733476518	squirrel_monkey
913	ENSG00000057593	F7	ns	sig	squirrel_monkey	4.30718175460531	squirrel_monkey
914	ENSG00000113389	NPR3	ns	sig	squirrel_monkey	-3.58053745375168	squirrel_monkey
915	ENSG00000168906	MAT2A	ns	sig	squirrel_monkey	3.4458495834251	squirrel_monkey
916	ENSG00000249242	TMEM150C	ns	sig	squirrel_monkey	5.46312367955932	squirrel_monkey
917	ENSG00000119686	FLVCR2	ns	sig	squirrel_monkey	-6.093648929602	squirrel_monkey
918	ENSG00000121270	ABCC11	ns	sig	squirrel_monkey	5.78401762953206	squirrel_monkey
919	ENSG00000185267	CDNF	ns	sig	squirrel_monkey	-3.07861875658878	squirrel_monkey
920	ENSG00000107551	RASSF4	ns	sig	squirrel_monkey	4.32778077261526	squirrel_monkey
921	ENSG00000189057	FAM111B	ns	sig	squirrel_monkey	3.11206504610011	squirrel_monkey
922	ENSG00000158715	SLC45A3	ns	sig	squirrel_monkey	3.62472825864	squirrel_monkey
923	ENSG00000136014	USP44	ns	sig	squirrel_monkey	4.11413600167494	squirrel_monkey
924	ENSG00000086717	PPEF1	ns	sig	squirrel_monkey	-3.58694033560494	squirrel_monkey
925	ENSG00000169306	IL1RAPL1	ns	sig	squirrel_monkey	3.10054293005335	squirrel_monkey
926	ENSG00000099260	PALMD	ns	sig	squirrel_monkey	-3.69035923622073	squirrel_monkey
927	ENSG00000175318	GRAMD2A	ns	sig	squirrel_monkey	3.46167024751536	squirrel_monkey
928	ENSG00000161249	DMKN	ns	sig	squirrel_monkey	5.26980720414051	squirrel_monkey
929	ENSG00000198610	AKR1C4	ns	sig	squirrel_monkey	6.55371133193214	squirrel_monkey
930	ENSG00000079337	RAPGEF3	ns	sig	squirrel_monkey	3.70295932046733	squirrel_monkey
931	ENSG00000100767	PAPLN	ns	sig	squirrel_monkey	4.16162142269578	squirrel_monkey
932	ENSG00000040608	RTN4R	ns	sig	squirrel_monkey	3.37659012340173	squirrel_monkey
933	ENSG00000152611	CAPSL	ns	sig	squirrel_monkey	2.9006821612245	squirrel_monkey
934	ENSG00000187672	ERC2	ns	sig	squirrel_monkey	3.43756779526381	squirrel_monkey
935	ENSG00000122986	HVCN1	ns	sig	squirrel_monkey	2.81910709260804	squirrel_monkey
936	ENSG00000189001	SBSN	ns	sig	squirrel_monkey	3.16282125951245	squirrel_monkey
937	ENSG00000277363	SRCIN1	ns	sig	squirrel_monkey	4.84771477426876	squirrel_monkey
938	ENSG00000185313	SCN10A	ns	sig	squirrel_monkey	5.07003715052374	squirrel_monkey
939	ENSG00000130038	CRACR2A	ns	sig	squirrel_monkey	4.79308537675055	squirrel_monkey
940	ENSG00000159248	GJD2	ns	sig	squirrel_monkey	-4.59871169967138	squirrel_monkey
941	ENSG00000175084	DES	ns	sig	squirrel_monkey	3.3136287433053	squirrel_monkey
942	ENSG00000123329	ARHGAP9	ns	sig	squirrel_monkey	4.25252816980887	squirrel_monkey
943	ENSG00000198910	L1CAM	ns	sig	squirrel_monkey	2.9490705059143	squirrel_monkey
944	ENSG00000167703	SLC43A2	ns	sig	squirrel_monkey	2.58467983951642	squirrel_monkey
945	ENSG00000117016	RIMS3	ns	sig	squirrel_monkey	2.52982831535897	squirrel_monkey
946	ENSG00000130052	STARD8	sig	sig	squirrel_monkey	2.49198261028874	squirrel_monkey
947	ENSG00000125650	PSPN	ns	sig	squirrel_monkey	2.68109052749555	squirrel_monkey
948	ENSG00000171208	NETO2	sig	sig	squirrel_monkey	2.61008769161544	squirrel_monkey
949	ENSG00000004399	PLXND1	sig	sig	squirrel_monkey	2.63137473265315	squirrel_monkey
950	ENSG00000197653	DNAH10	sig	sig	squirrel_monkey	2.21069956948986	squirrel_monkey
951	ENSG00000147160	AWAT2	ns	sig	squirrel_monkey	3.80388939383073	squirrel_monkey
952	ENSG00000196368	NUDT11	sig	ns	squirrel_monkey	1.9928456629727	squirrel_monkey
953	ENSG00000152495	CAMK4	sig	sig	squirrel_monkey	5.49668280984707	squirrel_monkey
954	ENSG00000167702	KIFC2	sig	sig	squirrel_monkey	3.22529156222508	squirrel_monkey
955	ENSG00000122547	EEPD1	sig	sig	squirrel_monkey	2.80989112007512	squirrel_monkey
956	ENSG00000160298	C21orf58	sig	sig	squirrel_monkey	1.57793692120322	squirrel_monkey
957	ENSG00000145692	BHMT	ns	sig	squirrel_monkey	6.09087282654638	squirrel_monkey
958	ENSG00000091409	ITGA6	sig	sig	squirrel_monkey	1.62241602169009	squirrel_monkey
959	ENSG00000185483	ROR1	sig	sig	squirrel_monkey	1.90188497663484	squirrel_monkey
960	ENSG00000124557	BTN1A1	sig	sig	squirrel_monkey	2.39092341954305	squirrel_monkey
961	ENSG00000141576	RNF157	sig	sig	squirrel_monkey	1.65533627009587	squirrel_monkey
962	ENSG00000138829	FBN2	sig	sig	squirrel_monkey	3.08184169127405	squirrel_monkey
963	ENSG00000206384	COL6A6	sig	sig	squirrel_monkey	2.22845688925017	squirrel_monkey
964	ENSG00000167371	PRRT2	sig	sig	squirrel_monkey	1.34995190817304	squirrel_monkey
965	ENSG00000116991	SIPA1L2	sig	sig	squirrel_monkey	2.05716087012215	squirrel_monkey
966	ENSG00000185008	ROBO2	sig	sig	squirrel_monkey	1.13045540362403	squirrel_monkey
967	ENSG00000137561	TTPA	sig	sig	squirrel_monkey	2.98794318097843	squirrel_monkey
968	ENSG00000127324	TSPAN8	ns	ns	squirrel_monkey	1.19663341129143	squirrel_monkey
969	ENSG00000166689	PLEKHA7	sig	sig	squirrel_monkey	3.74737946530671	squirrel_monkey
970	ENSG00000155719	OTOA	sig	sig	squirrel_monkey	0.949849311346595	squirrel_monkey
971	ENSG00000204682	CASC10	sig	ns	squirrel_monkey	0.988308322375238	squirrel_monkey
972	ENSG00000100678	SLC8A3	ns	ns	squirrel_monkey	2.56682944304331	squirrel_monkey
973	ENSG00000176732	PFN4	sig	ns	squirrel_monkey	1.02188286663289	squirrel_monkey
974	ENSG00000165959	CLMN	sig	sig	squirrel_monkey	1.07080244402774	squirrel_monkey
975	ENSG00000160111	CPAMD8	sig	sig	squirrel_monkey	1.09139571871932	squirrel_monkey
976	ENSG00000272636	DOC2B	sig	ns	squirrel_monkey	0.84508090294436	squirrel_monkey
977	ENSG00000213347	MXD3	sig	sig	squirrel_monkey	0.871081864798998	squirrel_monkey
978	ENSG00000204052	LRRC73	sig	ns	squirrel_monkey	0.533673603261259	squirrel_monkey
979	ENSG00000151012	SLC7A11	sig	sig	squirrel_monkey	1.66973163562774	squirrel_monkey
980	ENSG00000183128	CALHM3	sig	ns	squirrel_monkey	1.48257626729335	squirrel_monkey
981	ENSG00000271503	CCL5	sig	sig	human_related_rhesus_macaque	10.4259804711341	rhesus_macaque
982	ENSG00000131203	IDO1	sig	sig	human_related_rhesus_macaque	10.1518944011429	rhesus_macaque
983	ENSG00000172183	ISG20	sig	sig	human_related_rhesus_macaque	8.35879016531165	rhesus_macaque
984	ENSG00000163121	NEURL3	sig	sig	human_related_rhesus_macaque	7.8695476508608	rhesus_macaque
985	ENSG00000163131	CTSS	sig	sig	human_related_rhesus_macaque	6.97243645104314	rhesus_macaque
986	ENSG00000171860	C3AR1	sig	sig	human_related_rhesus_macaque	6.63184834389911	rhesus_macaque
987	ENSG00000023445	BIRC3	sig	sig	human_related_rhesus_macaque	6.57593129936071	rhesus_macaque
988	ENSG00000131979	GCH1	sig	sig	human_related_rhesus_macaque	6.44869238766686	rhesus_macaque
989	ENSG00000161921	CXCL16	sig	ns	human_related_rhesus_macaque	6.33168690345727	rhesus_macaque
990	ENSG00000137462	TLR2	sig	sig	human_related_rhesus_macaque	6.07536800260282	rhesus_macaque
991	ENSG00000056558	TRAF1	sig	sig	human_related_rhesus_macaque	5.90387225771984	rhesus_macaque
992	ENSG00000163739	CXCL1	sig	sig	human_related_rhesus_macaque	5.61654639878416	rhesus_macaque
993	ENSG00000141497	ZMYND15	sig	ns	human_related_rhesus_macaque	5.60970448853294	rhesus_macaque
994	ENSG00000132530	XAF1	sig	sig	human_related_rhesus_macaque	4.90949624478213	rhesus_macaque
995	ENSG00000138670	RASGEF1B	sig	sig	human_related_rhesus_macaque	4.88800809878278	rhesus_macaque
996	ENSG00000137571	SLCO5A1	sig	sig	human_related_rhesus_macaque	4.49822781754805	rhesus_macaque
997	ENSG00000154655	L3MBTL4	sig	ns	human_related_rhesus_macaque	4.48458700893544	rhesus_macaque
998	ENSG00000137752	CASP1	sig	sig	human_related_rhesus_macaque	4.48116858638928	rhesus_macaque
999	ENSG00000168016	TRANK1	sig	sig	human_related_rhesus_macaque	4.44660230599052	rhesus_macaque
1000	ENSG00000128342	LIF	sig	sig	human_related_rhesus_macaque	4.34783378031811	rhesus_macaque
1001	ENSG00000135378	PRRG4	sig	sig	human_related_rhesus_macaque	4.26687037830247	rhesus_macaque
1002	ENSG00000105371	ICAM4	sig	ns	human_related_rhesus_macaque	4.2456356500955	rhesus_macaque
1003	ENSG00000171049	FPR2	sig	ns	human_related_rhesus_macaque	3.98761641482518	rhesus_macaque
1004	ENSG00000163874	ZC3H12A	sig	sig	human_related_rhesus_macaque	3.98754090390454	rhesus_macaque
1005	ENSG00000146006	LRRTM2	sig	ns	human_related_rhesus_macaque	3.72451296533848	rhesus_macaque
1006	ENSG00000183760	ACP7	sig	ns	human_related_rhesus_macaque	3.63734153742026	rhesus_macaque
1007	ENSG00000123685	BATF3	sig	ns	human_related_rhesus_macaque	3.61431804929343	rhesus_macaque
1008	ENSG00000140105	WARS	sig	sig	human_related_rhesus_macaque	3.54672039972527	rhesus_macaque
1009	ENSG00000187479	C11orf96	sig	ns	human_related_rhesus_macaque	3.5125128251593	rhesus_macaque
1010	ENSG00000085117	CD82	sig	ns	human_related_rhesus_macaque	3.51137538743016	rhesus_macaque
1011	ENSG00000125730	C3	sig	ns	human_related_rhesus_macaque	3.48209817430126	rhesus_macaque
1012	ENSG00000183801	OLFML1	sig	sig	human_related_rhesus_macaque	3.42720629872128	rhesus_macaque
1013	ENSG00000136040	PLXNC1	sig	ns	human_related_rhesus_macaque	3.41288362769654	rhesus_macaque
1014	ENSG00000171051	FPR1	sig	ns	human_related_rhesus_macaque	3.20072803071718	rhesus_macaque
1015	ENSG00000189120	SP6	sig	ns	human_related_rhesus_macaque	3.15014998273214	rhesus_macaque
1016	ENSG00000071073	MGAT4A	sig	ns	human_related_rhesus_macaque	3.12127173816079	rhesus_macaque
1017	ENSG00000101000	PROCR	sig	sig	human_related_rhesus_macaque	3.0053592785537	rhesus_macaque
1018	ENSG00000100600	LGMN	sig	sig	human_related_rhesus_macaque	3.00045274155038	rhesus_macaque
1019	ENSG00000099998	GGT5	sig	ns	human_related_rhesus_macaque	2.94076713320751	rhesus_macaque
1020	ENSG00000112299	VNN1	ns	NA	human_related_rhesus_macaque	2.83851526570968	rhesus_macaque
1021	ENSG00000105852	PON3	sig	sig	human_related_rhesus_macaque	2.80293845766921	rhesus_macaque
1022	ENSG00000162493	PDPN	sig	sig	human_related_rhesus_macaque	2.76860283858676	rhesus_macaque
1023	ENSG00000161653	NAGS	sig	ns	human_related_rhesus_macaque	2.75165046717939	rhesus_macaque
1024	ENSG00000242550	SERPINB10	sig	ns	human_related_rhesus_macaque	2.69289322796691	rhesus_macaque
1025	ENSG00000186472	PCLO	sig	ns	human_related_rhesus_macaque	2.62326733440056	rhesus_macaque
1026	ENSG00000129990	SYT5	sig	ns	human_related_rhesus_macaque	2.42900761139778	rhesus_macaque
1027	ENSG00000100985	MMP9	sig	sig	human_related_rhesus_macaque	2.40675479447005	rhesus_macaque
1028	ENSG00000164946	FREM1	sig	ns	human_related_rhesus_macaque	2.37845652570225	rhesus_macaque
1029	ENSG00000122862	SRGN	sig	sig	human_related_rhesus_macaque	2.21888113467433	rhesus_macaque
1030	ENSG00000134627	PIWIL4	sig	ns	human_related_rhesus_macaque	2.21754862889863	rhesus_macaque
1031	ENSG00000166670	MMP10	sig	sig	human_related_rhesus_macaque	2.17460016809586	rhesus_macaque
1032	ENSG00000196353	CPNE4	ns	ns	human_related_rhesus_macaque	2.11157892896413	rhesus_macaque
1033	ENSG00000128052	KDR	sig	ns	human_related_rhesus_macaque	1.89547865206013	rhesus_macaque
1034	ENSG00000283632	EXOC3L2	ns	sig	human_related_rhesus_macaque	1.66914145164457	rhesus_macaque
1035	ENSG00000101311	FERMT1	sig	ns	human_related_rhesus_macaque	1.17093964847643	rhesus_macaque
1036	ENSG00000153162	BMP6	ns	sig	human_related_rhesus_macaque	0.557296807063229	rhesus_macaque
1037	ENSG00000164122	ASB5	ns	sig	human_related_rhesus_macaque	0.436006882980021	rhesus_macaque
1038	ENSG00000178718	RPP25	ns	sig	human_related_rhesus_macaque	0.370548916317968	rhesus_macaque
1039	ENSG00000185565	LSAMP	ns	sig	human_related_rhesus_macaque	0.221665601576562	rhesus_macaque
1040	ENSG00000173535	TNFRSF10C	ns	sig	human_related_rhesus_macaque	0.0511671246531983	rhesus_macaque
1041	ENSG00000168758	SEMA4C	ns	sig	human_related_rhesus_macaque	-0.0696772479016791	rhesus_macaque
1042	ENSG00000187609	EXD3	ns	sig	human_related_rhesus_macaque	-0.739577919735558	rhesus_macaque
1043	ENSG00000184408	KCND2	ns	sig	human_related_rhesus_macaque	-1.00318242064509	rhesus_macaque
1044	ENSG00000162814	SPATA17	ns	ns	human_related_rhesus_macaque	-1.02715495453884	rhesus_macaque
1045	ENSG00000159761	C16orf86	ns	sig	human_related_rhesus_macaque	-1.3089840166773	rhesus_macaque
1046	ENSG00000115041	KCNIP3	sig	ns	human_related_rhesus_macaque	-1.60064970090358	rhesus_macaque
1047	ENSG00000212464	SNORA12	ns	NA	human_related_rhesus_macaque	-1.69899026191986	rhesus_macaque
1048	ENSG00000205090	TMEM240	sig	ns	human_related_rhesus_macaque	-1.88210184221872	rhesus_macaque
1049	ENSG00000175820	CCDC168	sig	ns	human_related_rhesus_macaque	-2.11937596435217	rhesus_macaque
1050	ENSG00000162755	KLHDC9	sig	ns	human_related_rhesus_macaque	-2.46820224488919	rhesus_macaque
1051	ENSG00000170049	KCNAB3	sig	ns	human_related_rhesus_macaque	-2.70158665322046	rhesus_macaque
1052	ENSG00000271503	CCL5	sig	sig	rhesus_macaque	6.2052080725544	rhesus_macaque
1053	ENSG00000131203	IDO1	sig	sig	rhesus_macaque	7.08525180726517	rhesus_macaque
1054	ENSG00000172183	ISG20	sig	sig	rhesus_macaque	3.31773572483652	rhesus_macaque
1055	ENSG00000163121	NEURL3	sig	sig	rhesus_macaque	4.29132399216888	rhesus_macaque
1056	ENSG00000163131	CTSS	sig	sig	rhesus_macaque	2.25449652855566	rhesus_macaque
1057	ENSG00000171860	C3AR1	sig	sig	rhesus_macaque	2.36857545458459	rhesus_macaque
1058	ENSG00000023445	BIRC3	sig	sig	rhesus_macaque	1.11555692797119	rhesus_macaque
1059	ENSG00000131979	GCH1	sig	sig	rhesus_macaque	2.68684934432781	rhesus_macaque
1060	ENSG00000161921	CXCL16	sig	ns	rhesus_macaque	1.5645215483143	rhesus_macaque
1061	ENSG00000137462	TLR2	sig	sig	rhesus_macaque	1.55632242188037	rhesus_macaque
1062	ENSG00000056558	TRAF1	sig	sig	rhesus_macaque	1.61536081951399	rhesus_macaque
1063	ENSG00000163739	CXCL1	sig	sig	rhesus_macaque	2.37090837048866	rhesus_macaque
1064	ENSG00000141497	ZMYND15	sig	ns	rhesus_macaque	0.998332990436041	rhesus_macaque
1065	ENSG00000132530	XAF1	sig	sig	rhesus_macaque	8.43393900577879	rhesus_macaque
1066	ENSG00000138670	RASGEF1B	sig	sig	rhesus_macaque	1.85685878130533	rhesus_macaque
1067	ENSG00000137571	SLCO5A1	sig	sig	rhesus_macaque	1.14573485974311	rhesus_macaque
1068	ENSG00000154655	L3MBTL4	sig	ns	rhesus_macaque	0.909374253159892	rhesus_macaque
1069	ENSG00000137752	CASP1	sig	sig	rhesus_macaque	0.921611016446803	rhesus_macaque
1070	ENSG00000168016	TRANK1	sig	sig	rhesus_macaque	0.969139348701543	rhesus_macaque
1071	ENSG00000128342	LIF	sig	sig	rhesus_macaque	1.23789953896613	rhesus_macaque
1072	ENSG00000135378	PRRG4	sig	sig	rhesus_macaque	0.710863134760242	rhesus_macaque
1073	ENSG00000105371	ICAM4	sig	ns	rhesus_macaque	-0.493000153958414	rhesus_macaque
1074	ENSG00000171049	FPR2	sig	ns	rhesus_macaque	-1.24511160132736	rhesus_macaque
1075	ENSG00000163874	ZC3H12A	sig	sig	rhesus_macaque	0.691748562895965	rhesus_macaque
1076	ENSG00000146006	LRRTM2	sig	ns	rhesus_macaque	0.43543157325195	rhesus_macaque
1077	ENSG00000183760	ACP7	sig	ns	rhesus_macaque	0.264357270900736	rhesus_macaque
1078	ENSG00000123685	BATF3	sig	ns	rhesus_macaque	0.111798388793084	rhesus_macaque
1079	ENSG00000140105	WARS	sig	sig	rhesus_macaque	0.52131023208354	rhesus_macaque
1080	ENSG00000187479	C11orf96	sig	ns	rhesus_macaque	0.129133799410773	rhesus_macaque
1081	ENSG00000085117	CD82	sig	ns	rhesus_macaque	0.474063422333488	rhesus_macaque
1082	ENSG00000125730	C3	sig	ns	rhesus_macaque	0.101034328600252	rhesus_macaque
1083	ENSG00000183801	OLFML1	sig	sig	rhesus_macaque	-0.463274409287824	rhesus_macaque
1084	ENSG00000136040	PLXNC1	sig	ns	rhesus_macaque	-0.0510409044931287	rhesus_macaque
1085	ENSG00000171051	FPR1	sig	ns	rhesus_macaque	-0.502302787799719	rhesus_macaque
1086	ENSG00000189120	SP6	sig	ns	rhesus_macaque	-0.248120375982811	rhesus_macaque
1087	ENSG00000071073	MGAT4A	sig	ns	rhesus_macaque	-1.15936969291965	rhesus_macaque
1088	ENSG00000101000	PROCR	sig	sig	rhesus_macaque	-0.432591553784777	rhesus_macaque
1089	ENSG00000100600	LGMN	sig	sig	rhesus_macaque	-0.680411957895805	rhesus_macaque
1090	ENSG00000099998	GGT5	sig	ns	rhesus_macaque	-0.399930412148607	rhesus_macaque
1091	ENSG00000112299	VNN1	ns	NA	rhesus_macaque	-2.57796684411173	rhesus_macaque
1092	ENSG00000105852	PON3	sig	sig	rhesus_macaque	-0.747797257726823	rhesus_macaque
1093	ENSG00000162493	PDPN	sig	sig	rhesus_macaque	-0.470671718856067	rhesus_macaque
1094	ENSG00000161653	NAGS	sig	ns	rhesus_macaque	-1.70056235182342	rhesus_macaque
1095	ENSG00000242550	SERPINB10	sig	ns	rhesus_macaque	-0.348014478485585	rhesus_macaque
1096	ENSG00000186472	PCLO	sig	ns	rhesus_macaque	-0.394169005588548	rhesus_macaque
1097	ENSG00000129990	SYT5	sig	ns	rhesus_macaque	-0.773242539457892	rhesus_macaque
1098	ENSG00000100985	MMP9	sig	sig	rhesus_macaque	-1.2135471920157	rhesus_macaque
1099	ENSG00000164946	FREM1	sig	ns	rhesus_macaque	-0.858720961589862	rhesus_macaque
1100	ENSG00000122862	SRGN	sig	sig	rhesus_macaque	-0.815763073895584	rhesus_macaque
1101	ENSG00000134627	PIWIL4	sig	ns	rhesus_macaque	-1.38952229209619	rhesus_macaque
1102	ENSG00000166670	MMP10	sig	sig	rhesus_macaque	-1.11793860317975	rhesus_macaque
1103	ENSG00000196353	CPNE4	ns	ns	rhesus_macaque	-1.96710158803537	rhesus_macaque
1104	ENSG00000128052	KDR	sig	ns	rhesus_macaque	-1.52477805471053	rhesus_macaque
1105	ENSG00000283632	EXOC3L2	ns	sig	rhesus_macaque	-3.82203987633898	rhesus_macaque
1106	ENSG00000101311	FERMT1	sig	ns	rhesus_macaque	-1.94920340020095	rhesus_macaque
1107	ENSG00000153162	BMP6	ns	sig	rhesus_macaque	-3.19977823360106	rhesus_macaque
1108	ENSG00000164122	ASB5	ns	sig	rhesus_macaque	-3.15976313450713	rhesus_macaque
1109	ENSG00000178718	RPP25	ns	sig	rhesus_macaque	3.44443922292382	rhesus_macaque
1110	ENSG00000185565	LSAMP	ns	sig	rhesus_macaque	-2.90374369894	rhesus_macaque
1111	ENSG00000173535	TNFRSF10C	ns	sig	rhesus_macaque	4.55624818462947	rhesus_macaque
1112	ENSG00000168758	SEMA4C	ns	sig	rhesus_macaque	3.54585782148354	rhesus_macaque
1113	ENSG00000187609	EXD3	ns	sig	rhesus_macaque	2.81774458633635	rhesus_macaque
1114	ENSG00000184408	KCND2	ns	sig	rhesus_macaque	2.42834552199233	rhesus_macaque
1115	ENSG00000162814	SPATA17	ns	ns	rhesus_macaque	2.98569408072526	rhesus_macaque
1116	ENSG00000159761	C16orf86	ns	sig	rhesus_macaque	2.839472001142	rhesus_macaque
1117	ENSG00000115041	KCNIP3	sig	ns	rhesus_macaque	1.56834316198893	rhesus_macaque
1118	ENSG00000212464	SNORA12	ns	NA	rhesus_macaque	3.3387528812582	rhesus_macaque
1119	ENSG00000205090	TMEM240	sig	ns	rhesus_macaque	1.23616697231236	rhesus_macaque
1120	ENSG00000175820	CCDC168	sig	ns	rhesus_macaque	1.16291505019615	rhesus_macaque
1121	ENSG00000162755	KLHDC9	sig	ns	rhesus_macaque	0.801620184023644	rhesus_macaque
1122	ENSG00000170049	KCNAB3	sig	ns	rhesus_macaque	0.410048035528964	rhesus_macaque
1123	ENSG00000171855	IFNB1	sig	sig	human_related_pigtailed_macaque	8.82627381867501	pigtailed_macaque
1124	ENSG00000196684	HSH2D	sig	sig	human_related_pigtailed_macaque	8.53929474917385	pigtailed_macaque
1125	ENSG00000205413	SAMD9	sig	sig	human_related_pigtailed_macaque	4.74341410598649	pigtailed_macaque
1126	ENSG00000179583	CIITA	sig	ns	human_related_pigtailed_macaque	4.67098778765726	pigtailed_macaque
1127	ENSG00000075073	TACR2	sig	ns	human_related_pigtailed_macaque	4.49206471190865	pigtailed_macaque
1128	ENSG00000100593	ISM2	sig	ns	human_related_pigtailed_macaque	3.86008262636804	pigtailed_macaque
1129	ENSG00000154645	CHODL	sig	ns	human_related_pigtailed_macaque	3.6284043910998	pigtailed_macaque
1130	ENSG00000184599	FAM19A3	sig	ns	human_related_pigtailed_macaque	3.60552648243575	pigtailed_macaque
1131	ENSG00000111012	CYP27B1	sig	ns	human_related_pigtailed_macaque	3.46250002296721	pigtailed_macaque
1132	ENSG00000113555	PCDH12	sig	ns	human_related_pigtailed_macaque	3.43808619775575	pigtailed_macaque
1133	ENSG00000221963	APOL6	sig	sig	human_related_pigtailed_macaque	3.42536102311058	pigtailed_macaque
1134	ENSG00000105499	PLA2G4C	sig	sig	human_related_pigtailed_macaque	3.32282270222075	pigtailed_macaque
1135	ENSG00000158125	XDH	sig	ns	human_related_pigtailed_macaque	3.18049306458536	pigtailed_macaque
1136	ENSG00000174125	TLR1	sig	ns	human_related_pigtailed_macaque	3.08713427657029	pigtailed_macaque
1137	ENSG00000149968	MMP3	sig	sig	human_related_pigtailed_macaque	2.87354852509255	pigtailed_macaque
1138	ENSG00000116785	CFHR3	sig	ns	human_related_pigtailed_macaque	2.70936755214621	pigtailed_macaque
1139	ENSG00000168505	GBX2	ns	ns	human_related_pigtailed_macaque	2.49048273340998	pigtailed_macaque
1140	ENSG00000188282	RUFY4	ns	sig	human_related_pigtailed_macaque	2.32915690104093	pigtailed_macaque
1141	ENSG00000147509	RGS20	sig	ns	human_related_pigtailed_macaque	2.32511067281438	pigtailed_macaque
1142	ENSG00000101115	SALL4	ns	ns	human_related_pigtailed_macaque	1.76229731571654	pigtailed_macaque
1143	ENSG00000164161	HHIP	sig	sig	human_related_pigtailed_macaque	1.60899173096556	pigtailed_macaque
1144	ENSG00000174514	MFSD4A	ns	sig	human_related_pigtailed_macaque	1.57359723787034	pigtailed_macaque
1145	ENSG00000145626	UGT3A1	ns	sig	human_related_pigtailed_macaque	1.39101246078904	pigtailed_macaque
1146	ENSG00000149781	FERMT3	ns	ns	human_related_pigtailed_macaque	1.21430990797625	pigtailed_macaque
1147	ENSG00000198734	F5	ns	sig	human_related_pigtailed_macaque	1.18167946756828	pigtailed_macaque
1148	ENSG00000244509	APOBEC3C	sig	sig	human_related_pigtailed_macaque	1.12394644747791	pigtailed_macaque
1149	ENSG00000011347	SYT7	ns	ns	human_related_pigtailed_macaque	1.08989661800687	pigtailed_macaque
1150	ENSG00000118513	MYB	sig	sig	human_related_pigtailed_macaque	1.03038197343783	pigtailed_macaque
1151	ENSG00000221994	ZNF630	ns	sig	human_related_pigtailed_macaque	0.972541779017542	pigtailed_macaque
1152	ENSG00000087589	CASS4	ns	sig	human_related_pigtailed_macaque	0.753746158610993	pigtailed_macaque
1153	ENSG00000121236	TRIM6	sig	sig	human_related_pigtailed_macaque	0.548202233196998	pigtailed_macaque
1154	ENSG00000105507	CABP5	ns	sig	human_related_pigtailed_macaque	0.269614623028721	pigtailed_macaque
1155	ENSG00000162873	KLHDC8A	ns	sig	human_related_pigtailed_macaque	0.269612907387069	pigtailed_macaque
1156	ENSG00000188001	TPRG1	ns	sig	human_related_pigtailed_macaque	0.113422179936923	pigtailed_macaque
1157	ENSG00000158050	DUSP2	ns	sig	human_related_pigtailed_macaque	0.036396009579876	pigtailed_macaque
1158	ENSG00000115956	PLEK	ns	sig	human_related_pigtailed_macaque	0.0356011061864028	pigtailed_macaque
1159	ENSG00000069696	DRD4	ns	sig	human_related_pigtailed_macaque	-0.558095746776798	pigtailed_macaque
1160	ENSG00000180044	C3orf80	ns	sig	human_related_pigtailed_macaque	-0.573856938061396	pigtailed_macaque
1161	ENSG00000003249	DBNDD1	ns	sig	human_related_pigtailed_macaque	-0.878874489116955	pigtailed_macaque
1162	ENSG00000128606	LRRC17	sig	sig	human_related_pigtailed_macaque	-1.01729500889527	pigtailed_macaque
1163	ENSG00000145283	SLC10A6	sig	sig	human_related_pigtailed_macaque	-1.45435438028043	pigtailed_macaque
1164	ENSG00000109339	MAPK10	ns	ns	human_related_pigtailed_macaque	-1.7451396398363	pigtailed_macaque
1165	ENSG00000174343	CHRNA9	ns	ns	human_related_pigtailed_macaque	-1.83256160487328	pigtailed_macaque
1166	ENSG00000125864	BFSP1	sig	ns	human_related_pigtailed_macaque	-1.92716957710525	pigtailed_macaque
1167	ENSG00000064195	DLX3	ns	sig	human_related_pigtailed_macaque	-2.06927410989672	pigtailed_macaque
1168	ENSG00000184363	PKP3	sig	sig	human_related_pigtailed_macaque	-2.31577528288382	pigtailed_macaque
1169	ENSG00000138379	MSTN	sig	ns	human_related_pigtailed_macaque	-2.40322748094962	pigtailed_macaque
1170	ENSG00000187634	SAMD11	sig	sig	human_related_pigtailed_macaque	-2.42574625230865	pigtailed_macaque
1171	ENSG00000144218	AFF3	sig	ns	human_related_pigtailed_macaque	-2.63185111306729	pigtailed_macaque
1172	ENSG00000125966	MMP24	sig	ns	human_related_pigtailed_macaque	-2.76539269287836	pigtailed_macaque
1173	ENSG00000171855	IFNB1	sig	sig	pigtailed_macaque	4.95479661490266	pigtailed_macaque
1174	ENSG00000196684	HSH2D	sig	sig	pigtailed_macaque	2.21101726899182	pigtailed_macaque
1175	ENSG00000205413	SAMD9	sig	sig	pigtailed_macaque	7.90379392094002	pigtailed_macaque
1176	ENSG00000179583	CIITA	sig	ns	pigtailed_macaque	0.388170961092989	pigtailed_macaque
1177	ENSG00000075073	TACR2	sig	ns	pigtailed_macaque	-1.07198340683323	pigtailed_macaque
1178	ENSG00000100593	ISM2	sig	ns	pigtailed_macaque	-0.19085963482258	pigtailed_macaque
1179	ENSG00000154645	CHODL	sig	ns	pigtailed_macaque	-0.70417206124413	pigtailed_macaque
1180	ENSG00000184599	FAM19A3	sig	ns	pigtailed_macaque	0.223210097693487	pigtailed_macaque
1181	ENSG00000111012	CYP27B1	sig	ns	pigtailed_macaque	0.433563560446688	pigtailed_macaque
1182	ENSG00000113555	PCDH12	sig	ns	pigtailed_macaque	-2.58701681789748	pigtailed_macaque
1183	ENSG00000221963	APOL6	sig	sig	pigtailed_macaque	6.68568976543013	pigtailed_macaque
1184	ENSG00000105499	PLA2G4C	sig	sig	pigtailed_macaque	7.06887014027926	pigtailed_macaque
1185	ENSG00000158125	XDH	sig	ns	pigtailed_macaque	-0.863461789650443	pigtailed_macaque
1186	ENSG00000174125	TLR1	sig	ns	pigtailed_macaque	-0.534055949023915	pigtailed_macaque
1187	ENSG00000149968	MMP3	sig	sig	pigtailed_macaque	-0.639484667511582	pigtailed_macaque
1188	ENSG00000116785	CFHR3	sig	ns	pigtailed_macaque	-0.907038558686867	pigtailed_macaque
1189	ENSG00000168505	GBX2	ns	ns	pigtailed_macaque	-1.88303688032608	pigtailed_macaque
1190	ENSG00000188282	RUFY4	ns	sig	pigtailed_macaque	6.22234431876247	pigtailed_macaque
1191	ENSG00000147509	RGS20	sig	ns	pigtailed_macaque	-0.734448511481982	pigtailed_macaque
1192	ENSG00000101115	SALL4	ns	ns	pigtailed_macaque	-1.44720412160819	pigtailed_macaque
1193	ENSG00000164161	HHIP	sig	sig	pigtailed_macaque	-1.65053597263526	pigtailed_macaque
1194	ENSG00000174514	MFSD4A	ns	sig	pigtailed_macaque	-1.94866365154125	pigtailed_macaque
1195	ENSG00000145626	UGT3A1	ns	sig	pigtailed_macaque	-2.64788265453624	pigtailed_macaque
1196	ENSG00000149781	FERMT3	ns	ns	pigtailed_macaque	-2.17373176131387	pigtailed_macaque
1197	ENSG00000198734	F5	ns	sig	pigtailed_macaque	-2.02505407309166	pigtailed_macaque
1198	ENSG00000244509	APOBEC3C	sig	sig	pigtailed_macaque	4.41947149585456	pigtailed_macaque
1199	ENSG00000011347	SYT7	ns	ns	pigtailed_macaque	-2.026659209672	pigtailed_macaque
1200	ENSG00000118513	MYB	sig	sig	pigtailed_macaque	-2.02632460083276	pigtailed_macaque
1201	ENSG00000221994	ZNF630	ns	sig	pigtailed_macaque	-2.1835511088071	pigtailed_macaque
1202	ENSG00000087589	CASS4	ns	sig	pigtailed_macaque	-2.32463537260455	pigtailed_macaque
1203	ENSG00000121236	TRIM6	sig	sig	pigtailed_macaque	-2.8481261037113	pigtailed_macaque
1204	ENSG00000105507	CABP5	ns	sig	pigtailed_macaque	6.08918767575721	pigtailed_macaque
1205	ENSG00000162873	KLHDC8A	ns	sig	pigtailed_macaque	3.99618969117496	pigtailed_macaque
1206	ENSG00000188001	TPRG1	ns	sig	pigtailed_macaque	-3.01537393416286	pigtailed_macaque
1207	ENSG00000158050	DUSP2	ns	sig	pigtailed_macaque	3.50276630574528	pigtailed_macaque
1208	ENSG00000115956	PLEK	ns	sig	pigtailed_macaque	3.57469706480938	pigtailed_macaque
1209	ENSG00000069696	DRD4	ns	sig	pigtailed_macaque	4.53745025280941	pigtailed_macaque
1210	ENSG00000180044	C3orf80	ns	sig	pigtailed_macaque	2.92417799452753	pigtailed_macaque
1211	ENSG00000003249	DBNDD1	ns	sig	pigtailed_macaque	2.34428548092588	pigtailed_macaque
1212	ENSG00000128606	LRRC17	sig	sig	pigtailed_macaque	2.84402656315442	pigtailed_macaque
1213	ENSG00000145283	SLC10A6	sig	sig	pigtailed_macaque	2.08236531503306	pigtailed_macaque
1214	ENSG00000109339	MAPK10	ns	ns	pigtailed_macaque	2.3985351765336	pigtailed_macaque
1215	ENSG00000174343	CHRNA9	ns	ns	pigtailed_macaque	1.21226522060661	pigtailed_macaque
1216	ENSG00000125864	BFSP1	sig	ns	pigtailed_macaque	1.1547876560009	pigtailed_macaque
1217	ENSG00000064195	DLX3	ns	sig	pigtailed_macaque	4.07674414341819	pigtailed_macaque
1218	ENSG00000184363	PKP3	sig	sig	pigtailed_macaque	2.65775411215733	pigtailed_macaque
1219	ENSG00000138379	MSTN	sig	ns	pigtailed_macaque	0.76940584083098	pigtailed_macaque
1220	ENSG00000187634	SAMD11	sig	sig	pigtailed_macaque	1.2765038729679	pigtailed_macaque
1221	ENSG00000144218	AFF3	sig	ns	pigtailed_macaque	0.422321052904837	pigtailed_macaque
1222	ENSG00000125966	MMP24	sig	ns	pigtailed_macaque	2.3215908901128	pigtailed_macaque
1223	ENSG00000162654	GBP4	sig	ns	human_related_olive_baboon	8.03724381742494	olive_baboon
1224	ENSG00000106560	GIMAP2	sig	sig	human_related_olive_baboon	5.14043094466002	olive_baboon
1225	ENSG00000137965	IFI44	sig	sig	human_related_olive_baboon	5.13877631919595	olive_baboon
1226	ENSG00000128335	APOL2	sig	sig	human_related_olive_baboon	3.63554721513584	olive_baboon
1227	ENSG00000120498	TEX11	sig	ns	human_related_olive_baboon	3.53667024706576	olive_baboon
1228	ENSG00000140030	GPR65	sig	ns	human_related_olive_baboon	3.4353879566039	olive_baboon
1229	ENSG00000139044	B4GALNT3	sig	ns	human_related_olive_baboon	3.28870740680865	olive_baboon
1230	ENSG00000100336	APOL4	sig	sig	human_related_olive_baboon	3.26726055535344	olive_baboon
1231	ENSG00000142089	IFITM3	sig	ns	human_related_olive_baboon	3.20686572939822	olive_baboon
1232	ENSG00000163638	ADAMTS9	sig	ns	human_related_olive_baboon	3.06426692067337	olive_baboon
1233	ENSG00000078401	EDN1	sig	ns	human_related_olive_baboon	2.88849824916335	olive_baboon
1234	ENSG00000168079	SCARA5	sig	ns	human_related_olive_baboon	2.78339469076104	olive_baboon
1235	ENSG00000173200	PARP15	sig	sig	human_related_olive_baboon	2.74691054547515	olive_baboon
1236	ENSG00000101144	BMP7	sig	ns	human_related_olive_baboon	2.63691066053254	olive_baboon
1237	ENSG00000184860	SDR42E1	sig	ns	human_related_olive_baboon	2.5329667774243	olive_baboon
1238	ENSG00000165443	PHYHIPL	ns	ns	human_related_olive_baboon	2.38268650274534	olive_baboon
1239	ENSG00000115607	IL18RAP	ns	sig	human_related_olive_baboon	2.37378497776195	olive_baboon
1240	ENSG00000240563	L1TD1	sig	ns	human_related_olive_baboon	2.34038441835974	olive_baboon
1241	ENSG00000101680	LAMA1	sig	sig	human_related_olive_baboon	2.24578944535681	olive_baboon
1242	ENSG00000114529	C3orf52	sig	ns	human_related_olive_baboon	2.22756138289068	olive_baboon
1243	ENSG00000176928	GCNT4	sig	sig	human_related_olive_baboon	2.16232888127737	olive_baboon
1244	ENSG00000129595	EPB41L4A	sig	sig	human_related_olive_baboon	2.09686146180262	olive_baboon
1245	ENSG00000140470	ADAMTS17	sig	sig	human_related_olive_baboon	2.08530248477171	olive_baboon
1246	ENSG00000197635	DPP4	sig	sig	human_related_olive_baboon	2.02222485764552	olive_baboon
1247	ENSG00000020633	RUNX3	sig	sig	human_related_olive_baboon	2.0078533020945	olive_baboon
1248	ENSG00000106066	CPVL	ns	sig	human_related_olive_baboon	2.00461301284405	olive_baboon
1249	ENSG00000133048	CHI3L1	sig	sig	human_related_olive_baboon	1.99679405016002	olive_baboon
1250	ENSG00000166922	SCG5	sig	sig	human_related_olive_baboon	1.71913979382611	olive_baboon
1251	ENSG00000167995	BEST1	sig	sig	human_related_olive_baboon	1.6719650579471	olive_baboon
1252	ENSG00000155093	PTPRN2	sig	sig	human_related_olive_baboon	1.64764852984306	olive_baboon
1253	ENSG00000145703	IQGAP2	sig	sig	human_related_olive_baboon	1.61533292472563	olive_baboon
1254	ENSG00000163689	C3orf67	sig	sig	human_related_olive_baboon	1.57159316694219	olive_baboon
1255	ENSG00000173567	ADGRF3	sig	sig	human_related_olive_baboon	1.50984155494022	olive_baboon
1256	ENSG00000144891	AGTR1	sig	sig	human_related_olive_baboon	1.4760325026324	olive_baboon
1257	ENSG00000133067	LGR6	ns	sig	human_related_olive_baboon	1.4711902708283	olive_baboon
1258	ENSG00000171903	CYP4F11	ns	sig	human_related_olive_baboon	1.4573209906422	olive_baboon
1259	ENSG00000189409	MMP23B	ns	sig	human_related_olive_baboon	1.43864709970418	olive_baboon
1260	ENSG00000064763	FAR2	sig	sig	human_related_olive_baboon	1.42015832318917	olive_baboon
1261	ENSG00000112319	EYA4	ns	sig	human_related_olive_baboon	1.40494338085523	olive_baboon
1262	ENSG00000165084	C8orf34	sig	sig	human_related_olive_baboon	1.2479054337502	olive_baboon
1263	ENSG00000124107	SLPI	ns	sig	human_related_olive_baboon	1.20755544764905	olive_baboon
1264	ENSG00000182584	ACTL10	ns	ns	human_related_olive_baboon	1.10320834772532	olive_baboon
1265	ENSG00000164694	FNDC1	sig	sig	human_related_olive_baboon	1.03507600228587	olive_baboon
1266	ENSG00000196549	MME	sig	sig	human_related_olive_baboon	0.991988480448175	olive_baboon
1267	ENSG00000178852	EFCAB13	ns	sig	human_related_olive_baboon	0.944765969776514	olive_baboon
1268	ENSG00000201839	SNORD114-3	ns	sig	human_related_olive_baboon	0.943398149249459	olive_baboon
1269	ENSG00000165948	IFI27L1	sig	sig	human_related_olive_baboon	0.870236506408898	olive_baboon
1270	ENSG00000187134	AKR1C1	sig	sig	human_related_olive_baboon	0.74219900458641	olive_baboon
1271	ENSG00000170743	SYT9	ns	sig	human_related_olive_baboon	0.735997691302797	olive_baboon
1272	ENSG00000091428	RAPGEF4	ns	sig	human_related_olive_baboon	0.731433284316098	olive_baboon
1273	ENSG00000162511	LAPTM5	ns	sig	human_related_olive_baboon	0.719308543049065	olive_baboon
1274	ENSG00000006747	SCIN	ns	sig	human_related_olive_baboon	0.672693671179777	olive_baboon
1275	ENSG00000186453	FAM228A	ns	sig	human_related_olive_baboon	0.304945323942352	olive_baboon
1276	ENSG00000206531	CD200R1L	ns	sig	human_related_olive_baboon	0.281832531583517	olive_baboon
1277	ENSG00000112280	COL9A1	ns	sig	human_related_olive_baboon	0.281829543981573	olive_baboon
1278	ENSG00000180871	CXCR2	ns	sig	human_related_olive_baboon	0.281824878289694	olive_baboon
1279	ENSG00000160791	CCR5	ns	sig	human_related_olive_baboon	0.28182397117068	olive_baboon
1280	ENSG00000185269	NOTUM	ns	sig	human_related_olive_baboon	0.258063055055732	olive_baboon
1281	ENSG00000079257	LXN	ns	sig	human_related_olive_baboon	0.178485793328727	olive_baboon
1282	ENSG00000171435	KSR2	ns	sig	human_related_olive_baboon	0.170126781498019	olive_baboon
1283	ENSG00000104722	NEFM	ns	sig	human_related_olive_baboon	0.169201552456434	olive_baboon
1284	ENSG00000132465	JCHAIN	ns	sig	human_related_olive_baboon	0.160733698696574	olive_baboon
1285	ENSG00000226124	FTCDNL1	ns	sig	human_related_olive_baboon	0.0477269868264483	olive_baboon
1286	ENSG00000273748	AL592183.1	ns	sig	human_related_olive_baboon	0.0268896995521735	olive_baboon
1287	ENSG00000225968	ELFN1	ns	sig	human_related_olive_baboon	-0.0685542926895445	olive_baboon
1288	ENSG00000184786	TCTE3	ns	sig	human_related_olive_baboon	-0.0897232975828621	olive_baboon
1289	ENSG00000179388	EGR3	ns	sig	human_related_olive_baboon	-0.233050563558542	olive_baboon
1290	ENSG00000150672	DLG2	ns	sig	human_related_olive_baboon	-0.262702127806477	olive_baboon
1291	ENSG00000186907	RTN4RL2	ns	sig	human_related_olive_baboon	-0.268699975199641	olive_baboon
1292	ENSG00000277586	NEFL	ns	sig	human_related_olive_baboon	-0.337646588876979	olive_baboon
1293	ENSG00000138798	EGF	ns	sig	human_related_olive_baboon	-0.396788367796603	olive_baboon
1294	ENSG00000134258	VTCN1	ns	sig	human_related_olive_baboon	-0.407119025027933	olive_baboon
1295	ENSG00000106511	MEOX2	ns	sig	human_related_olive_baboon	-0.447200931492125	olive_baboon
1296	ENSG00000182107	TMEM30B	ns	sig	human_related_olive_baboon	-0.484727305605957	olive_baboon
1297	ENSG00000125965	GDF5	ns	sig	human_related_olive_baboon	-0.484909127872768	olive_baboon
1298	ENSG00000117069	ST6GALNAC5	ns	sig	human_related_olive_baboon	-0.493254862240137	olive_baboon
1299	ENSG00000184792	OSBP2	ns	sig	human_related_olive_baboon	-0.526469003339938	olive_baboon
1300	ENSG00000266714	MYO15B	ns	sig	human_related_olive_baboon	-0.529132220025109	olive_baboon
1301	ENSG00000073605	GSDMB	ns	sig	human_related_olive_baboon	-0.55423002646124	olive_baboon
1302	ENSG00000145242	EPHA5	ns	sig	human_related_olive_baboon	-0.557945679272905	olive_baboon
1303	ENSG00000124772	CPNE5	ns	sig	human_related_olive_baboon	-0.573349698453289	olive_baboon
1304	ENSG00000117245	KIF17	ns	sig	human_related_olive_baboon	-0.612810013555502	olive_baboon
1305	ENSG00000179528	LBX2	ns	sig	human_related_olive_baboon	-0.629873303053222	olive_baboon
1306	ENSG00000075340	ADD2	ns	sig	human_related_olive_baboon	-0.672027256221821	olive_baboon
1307	ENSG00000196743	GM2A	sig	sig	human_related_olive_baboon	-0.690042848896589	olive_baboon
1308	ENSG00000010310	GIPR	ns	sig	human_related_olive_baboon	-0.694705379935607	olive_baboon
1309	ENSG00000111490	TBC1D30	ns	sig	human_related_olive_baboon	-0.703583295312529	olive_baboon
1310	ENSG00000004139	SARM1	sig	sig	human_related_olive_baboon	-0.769934505609867	olive_baboon
1311	ENSG00000169507	SLC38A11	ns	sig	human_related_olive_baboon	-0.842888664116958	olive_baboon
1312	ENSG00000116741	RGS2	sig	sig	human_related_olive_baboon	-0.905826650475119	olive_baboon
1313	ENSG00000238741	SCARNA7	ns	sig	human_related_olive_baboon	-0.936239717323895	olive_baboon
1314	ENSG00000149300	C11orf52	ns	sig	human_related_olive_baboon	-1.03525600549786	olive_baboon
1315	ENSG00000103710	RASL12	ns	sig	human_related_olive_baboon	-1.09129965407236	olive_baboon
1316	ENSG00000070371	CLTCL1	sig	sig	human_related_olive_baboon	-1.15152518455861	olive_baboon
1317	ENSG00000163827	LRRC2	sig	sig	human_related_olive_baboon	-1.24239806594166	olive_baboon
1318	ENSG00000177076	ACER2	sig	sig	human_related_olive_baboon	-1.24683807190111	olive_baboon
1319	ENSG00000214193	SH3D21	ns	sig	human_related_olive_baboon	-1.29467469250784	olive_baboon
1320	ENSG00000137642	SORL1	sig	sig	human_related_olive_baboon	-1.32611708738844	olive_baboon
1321	ENSG00000164082	GRM2	ns	sig	human_related_olive_baboon	-1.39277400555598	olive_baboon
1322	ENSG00000235961	PNMA6A	ns	sig	human_related_olive_baboon	-1.39810171328495	olive_baboon
1323	ENSG00000128683	GAD1	ns	ns	human_related_olive_baboon	-1.47540075282771	olive_baboon
1324	ENSG00000171811	CFAP46	sig	sig	human_related_olive_baboon	-1.4925230791956	olive_baboon
1325	ENSG00000114115	RBP1	ns	sig	human_related_olive_baboon	-1.53423651568631	olive_baboon
1326	ENSG00000105613	MAST1	ns	sig	human_related_olive_baboon	-1.61967217207432	olive_baboon
1327	ENSG00000179314	WSCD1	sig	sig	human_related_olive_baboon	-1.62211252128592	olive_baboon
1328	ENSG00000162849	KIF26B	sig	sig	human_related_olive_baboon	-1.71317221156682	olive_baboon
1329	ENSG00000176428	VPS37D	ns	ns	human_related_olive_baboon	-1.72749057043436	olive_baboon
1330	ENSG00000102387	TAF7L	ns	sig	human_related_olive_baboon	-1.74000716939038	olive_baboon
1331	ENSG00000167011	NAT16	ns	sig	human_related_olive_baboon	-1.74055055995657	olive_baboon
1332	ENSG00000168913	ENHO	ns	ns	human_related_olive_baboon	-1.75480214519589	olive_baboon
1333	ENSG00000197748	CFAP43	ns	sig	human_related_olive_baboon	-1.78497108905948	olive_baboon
1334	ENSG00000275342	PRAG1	sig	sig	human_related_olive_baboon	-1.79593438308783	olive_baboon
1335	ENSG00000099617	EFNA2	ns	sig	human_related_olive_baboon	-1.83118501744031	olive_baboon
1336	ENSG00000095539	SEMA4G	ns	ns	human_related_olive_baboon	-1.84300228220549	olive_baboon
1337	ENSG00000068078	FGFR3	sig	sig	human_related_olive_baboon	-1.8809673927928	olive_baboon
1338	ENSG00000176244	ACBD7	sig	ns	human_related_olive_baboon	-1.88223760560074	olive_baboon
1339	ENSG00000235098	ANKRD65	sig	sig	human_related_olive_baboon	-1.92821638089687	olive_baboon
1340	ENSG00000184163	C1QTNF12	sig	ns	human_related_olive_baboon	-1.94207592036843	olive_baboon
1341	ENSG00000143028	SYPL2	sig	sig	human_related_olive_baboon	-2.02096184510377	olive_baboon
1342	ENSG00000168646	AXIN2	sig	sig	human_related_olive_baboon	-2.09689461882151	olive_baboon
1343	ENSG00000174600	CMKLR1	sig	sig	human_related_olive_baboon	-2.15048433598958	olive_baboon
1344	ENSG00000154146	NRGN	sig	ns	human_related_olive_baboon	-2.23882298093315	olive_baboon
1345	ENSG00000137672	TRPC6	sig	sig	human_related_olive_baboon	-2.24792245281299	olive_baboon
1346	ENSG00000198846	TOX	sig	ns	human_related_olive_baboon	-2.29976698437113	olive_baboon
1347	ENSG00000139209	SLC38A4	sig	sig	human_related_olive_baboon	-2.32351726679869	olive_baboon
1348	ENSG00000160801	PTH1R	sig	ns	human_related_olive_baboon	-2.3457443715596	olive_baboon
1349	ENSG00000204822	MRPL53	sig	sig	human_related_olive_baboon	-2.3647137692449	olive_baboon
1350	ENSG00000110436	SLC1A2	sig	sig	human_related_olive_baboon	-2.39040848362378	olive_baboon
1351	ENSG00000128011	LRFN1	sig	ns	human_related_olive_baboon	-2.452502445531	olive_baboon
1352	ENSG00000091622	PITPNM3	sig	ns	human_related_olive_baboon	-2.45574304226036	olive_baboon
1353	ENSG00000126950	TMEM35A	sig	sig	human_related_olive_baboon	-2.48560458409473	olive_baboon
1354	ENSG00000224420	ADM5	sig	ns	human_related_olive_baboon	-2.5194431505526	olive_baboon
1355	ENSG00000104059	FAM189A1	sig	ns	human_related_olive_baboon	-2.59020083046256	olive_baboon
1356	ENSG00000141542	RAB40B	sig	ns	human_related_olive_baboon	-2.70227412748844	olive_baboon
1357	ENSG00000166603	MC4R	ns	ns	human_related_olive_baboon	-2.73345021197306	olive_baboon
1358	ENSG00000135324	MRAP2	sig	ns	human_related_olive_baboon	-2.79009895346215	olive_baboon
1359	ENSG00000131242	RAB11FIP4	sig	ns	human_related_olive_baboon	-2.84028854393318	olive_baboon
1360	ENSG00000178184	PARD6G	sig	ns	human_related_olive_baboon	-2.87654262595352	olive_baboon
1361	ENSG00000161682	FAM171A2	sig	ns	human_related_olive_baboon	-2.94181730616896	olive_baboon
1362	ENSG00000162654	GBP4	sig	ns	olive_baboon	0.249768456268939	olive_baboon
1363	ENSG00000106560	GIMAP2	sig	sig	olive_baboon	9.71458550493923	olive_baboon
1364	ENSG00000137965	IFI44	sig	sig	olive_baboon	9.30878193245871	olive_baboon
1365	ENSG00000128335	APOL2	sig	sig	olive_baboon	7.54576819264273	olive_baboon
1366	ENSG00000120498	TEX11	sig	ns	olive_baboon	-1.19890485966102	olive_baboon
1367	ENSG00000140030	GPR65	sig	ns	olive_baboon	-1.00786509508685	olive_baboon
1368	ENSG00000139044	B4GALNT3	sig	ns	olive_baboon	-0.322766513180856	olive_baboon
1369	ENSG00000100336	APOL4	sig	sig	olive_baboon	6.81761708817783	olive_baboon
1370	ENSG00000142089	IFITM3	sig	ns	olive_baboon	-1.00039501566506	olive_baboon
1371	ENSG00000163638	ADAMTS9	sig	ns	olive_baboon	-0.0211235954794767	olive_baboon
1372	ENSG00000078401	EDN1	sig	ns	olive_baboon	-0.171355606473309	olive_baboon
1373	ENSG00000168079	SCARA5	sig	ns	olive_baboon	-0.897410192537653	olive_baboon
1374	ENSG00000173200	PARP15	sig	sig	olive_baboon	5.77470768936764	olive_baboon
1375	ENSG00000101144	BMP7	sig	ns	olive_baboon	-1.61229329273736	olive_baboon
1376	ENSG00000184860	SDR42E1	sig	ns	olive_baboon	-0.784904389846208	olive_baboon
1377	ENSG00000165443	PHYHIPL	ns	ns	olive_baboon	-2.78752570042827	olive_baboon
1378	ENSG00000115607	IL18RAP	ns	sig	olive_baboon	5.94447089785118	olive_baboon
1379	ENSG00000240563	L1TD1	sig	ns	olive_baboon	-0.99932818412378	olive_baboon
1380	ENSG00000101680	LAMA1	sig	sig	olive_baboon	5.40451828166626	olive_baboon
1381	ENSG00000114529	C3orf52	sig	ns	olive_baboon	-1.05837860178786	olive_baboon
1382	ENSG00000176928	GCNT4	sig	sig	olive_baboon	5.67773262947958	olive_baboon
1383	ENSG00000129595	EPB41L4A	sig	sig	olive_baboon	-1.68556029439063	olive_baboon
1384	ENSG00000140470	ADAMTS17	sig	sig	olive_baboon	-1.06093589439335	olive_baboon
1385	ENSG00000197635	DPP4	sig	sig	olive_baboon	-1.18688282843931	olive_baboon
1386	ENSG00000020633	RUNX3	sig	sig	olive_baboon	5.51000382678526	olive_baboon
1387	ENSG00000106066	CPVL	ns	sig	olive_baboon	-1.4206642032914	olive_baboon
1388	ENSG00000133048	CHI3L1	sig	sig	olive_baboon	-1.92357378902956	olive_baboon
1389	ENSG00000166922	SCG5	sig	sig	olive_baboon	-1.68593347564799	olive_baboon
1390	ENSG00000167995	BEST1	sig	sig	olive_baboon	-1.69942728363819	olive_baboon
1391	ENSG00000155093	PTPRN2	sig	sig	olive_baboon	-1.50076836711556	olive_baboon
1392	ENSG00000145703	IQGAP2	sig	sig	olive_baboon	6.1598452349223	olive_baboon
1393	ENSG00000163689	C3orf67	sig	sig	olive_baboon	-2.16959666913696	olive_baboon
1394	ENSG00000173567	ADGRF3	sig	sig	olive_baboon	-1.93408160443041	olive_baboon
1395	ENSG00000144891	AGTR1	sig	sig	olive_baboon	-1.69460633257805	olive_baboon
1396	ENSG00000133067	LGR6	ns	sig	olive_baboon	6.34902460804092	olive_baboon
1397	ENSG00000171903	CYP4F11	ns	sig	olive_baboon	5.84843462770411	olive_baboon
1398	ENSG00000189409	MMP23B	ns	sig	olive_baboon	-1.70905649337822	olive_baboon
1399	ENSG00000064763	FAR2	sig	sig	olive_baboon	-2.27799781403994	olive_baboon
1400	ENSG00000112319	EYA4	ns	sig	olive_baboon	-3.20809404115789	olive_baboon
1401	ENSG00000165084	C8orf34	sig	sig	olive_baboon	-1.90576819814155	olive_baboon
1402	ENSG00000124107	SLPI	ns	sig	olive_baboon	-2.42098461451301	olive_baboon
1403	ENSG00000182584	ACTL10	ns	ns	olive_baboon	-1.92573530594433	olive_baboon
1404	ENSG00000164694	FNDC1	sig	sig	olive_baboon	-2.22531998599644	olive_baboon
1405	ENSG00000196549	MME	sig	sig	olive_baboon	-2.46123400285857	olive_baboon
1406	ENSG00000178852	EFCAB13	ns	sig	olive_baboon	-2.41721379589342	olive_baboon
1407	ENSG00000201839	SNORD114-3	ns	sig	olive_baboon	-4.22490977128908	olive_baboon
1408	ENSG00000165948	IFI27L1	sig	sig	olive_baboon	4.53210353242816	olive_baboon
1409	ENSG00000187134	AKR1C1	sig	sig	olive_baboon	-2.34719078992559	olive_baboon
1410	ENSG00000170743	SYT9	ns	sig	olive_baboon	-3.35226928885489	olive_baboon
1411	ENSG00000091428	RAPGEF4	ns	sig	olive_baboon	-5.91531327492322	olive_baboon
1412	ENSG00000162511	LAPTM5	ns	sig	olive_baboon	-2.30895231523923	olive_baboon
1413	ENSG00000006747	SCIN	ns	sig	olive_baboon	3.88883221301107	olive_baboon
1414	ENSG00000186453	FAM228A	ns	sig	olive_baboon	-3.57972272328736	olive_baboon
1415	ENSG00000206531	CD200R1L	ns	sig	olive_baboon	5.49995637027528	olive_baboon
1416	ENSG00000112280	COL9A1	ns	sig	olive_baboon	5.49899468887023	olive_baboon
1417	ENSG00000180871	CXCR2	ns	sig	olive_baboon	3.78575000201217	olive_baboon
1418	ENSG00000160791	CCR5	ns	sig	olive_baboon	3.76859662340627	olive_baboon
1419	ENSG00000185269	NOTUM	ns	sig	olive_baboon	4.09671165506764	olive_baboon
1420	ENSG00000079257	LXN	ns	sig	olive_baboon	4.33000144862531	olive_baboon
1421	ENSG00000171435	KSR2	ns	sig	olive_baboon	-3.4135572801114	olive_baboon
1422	ENSG00000104722	NEFM	ns	sig	olive_baboon	5.02123221361453	olive_baboon
1423	ENSG00000132465	JCHAIN	ns	sig	olive_baboon	-3.00917529135538	olive_baboon
1424	ENSG00000226124	FTCDNL1	ns	sig	olive_baboon	-3.59036816361709	olive_baboon
1425	ENSG00000273748	AL592183.1	ns	sig	olive_baboon	-3.06345791197362	olive_baboon
1426	ENSG00000225968	ELFN1	ns	sig	olive_baboon	4.36645156048808	olive_baboon
1427	ENSG00000184786	TCTE3	ns	sig	olive_baboon	2.96097362109934	olive_baboon
1428	ENSG00000179388	EGR3	ns	sig	olive_baboon	3.17134470366859	olive_baboon
1429	ENSG00000150672	DLG2	ns	sig	olive_baboon	2.98765441418516	olive_baboon
1430	ENSG00000186907	RTN4RL2	ns	sig	olive_baboon	3.17004394983664	olive_baboon
1431	ENSG00000277586	NEFL	ns	sig	olive_baboon	5.7067981632359	olive_baboon
1432	ENSG00000138798	EGF	ns	sig	olive_baboon	3.46961158499275	olive_baboon
1433	ENSG00000134258	VTCN1	ns	sig	olive_baboon	9.82529153340932	olive_baboon
1434	ENSG00000106511	MEOX2	ns	sig	olive_baboon	2.5884791468076	olive_baboon
1435	ENSG00000182107	TMEM30B	ns	sig	olive_baboon	2.72789766242075	olive_baboon
1436	ENSG00000125965	GDF5	ns	sig	olive_baboon	3.96803346941407	olive_baboon
1437	ENSG00000117069	ST6GALNAC5	ns	sig	olive_baboon	4.06611534824145	olive_baboon
1438	ENSG00000184792	OSBP2	ns	sig	olive_baboon	-4.36823763231412	olive_baboon
1439	ENSG00000266714	MYO15B	ns	sig	olive_baboon	5.03303871760583	olive_baboon
1440	ENSG00000073605	GSDMB	ns	sig	olive_baboon	5.50558625241823	olive_baboon
1441	ENSG00000145242	EPHA5	ns	sig	olive_baboon	3.77258628050254	olive_baboon
1442	ENSG00000124772	CPNE5	ns	sig	olive_baboon	3.75835719298749	olive_baboon
1443	ENSG00000117245	KIF17	ns	sig	olive_baboon	3.92282055453474	olive_baboon
1444	ENSG00000179528	LBX2	ns	sig	olive_baboon	2.93952537508682	olive_baboon
1445	ENSG00000075340	ADD2	ns	sig	olive_baboon	4.26545059883157	olive_baboon
1446	ENSG00000196743	GM2A	sig	sig	olive_baboon	2.41971328471536	olive_baboon
1447	ENSG00000010310	GIPR	ns	sig	olive_baboon	2.72666532086595	olive_baboon
1448	ENSG00000111490	TBC1D30	ns	sig	olive_baboon	5.49566685181575	olive_baboon
1449	ENSG00000004139	SARM1	sig	sig	olive_baboon	2.27595967432997	olive_baboon
1450	ENSG00000169507	SLC38A11	ns	sig	olive_baboon	2.40231921043192	olive_baboon
1451	ENSG00000116741	RGS2	sig	sig	olive_baboon	3.72711560404628	olive_baboon
1452	ENSG00000238741	SCARNA7	ns	sig	olive_baboon	4.26640207040684	olive_baboon
1453	ENSG00000149300	C11orf52	ns	sig	olive_baboon	2.34061356324509	olive_baboon
1454	ENSG00000103710	RASL12	ns	sig	olive_baboon	3.76581253663598	olive_baboon
1455	ENSG00000070371	CLTCL1	sig	sig	olive_baboon	2.05846944564801	olive_baboon
1456	ENSG00000163827	LRRC2	sig	sig	olive_baboon	2.6774106700911	olive_baboon
1457	ENSG00000177076	ACER2	sig	sig	olive_baboon	2.38546306242023	olive_baboon
1458	ENSG00000214193	SH3D21	ns	sig	olive_baboon	1.99154657192336	olive_baboon
1459	ENSG00000137642	SORL1	sig	sig	olive_baboon	2.28607675348539	olive_baboon
1460	ENSG00000164082	GRM2	ns	sig	olive_baboon	3.26246899335355	olive_baboon
1461	ENSG00000235961	PNMA6A	ns	sig	olive_baboon	3.04948398042148	olive_baboon
1462	ENSG00000128683	GAD1	ns	ns	olive_baboon	1.76641416508826	olive_baboon
1463	ENSG00000171811	CFAP46	sig	sig	olive_baboon	1.74669534063256	olive_baboon
1464	ENSG00000114115	RBP1	ns	sig	olive_baboon	1.73384783613528	olive_baboon
1465	ENSG00000105613	MAST1	ns	sig	olive_baboon	3.55649946265379	olive_baboon
1466	ENSG00000179314	WSCD1	sig	sig	olive_baboon	1.51359031718451	olive_baboon
1467	ENSG00000162849	KIF26B	sig	sig	olive_baboon	2.53308081443849	olive_baboon
1468	ENSG00000176428	VPS37D	ns	ns	olive_baboon	1.41675510004611	olive_baboon
1469	ENSG00000102387	TAF7L	ns	sig	olive_baboon	4.11465210506089	olive_baboon
1470	ENSG00000167011	NAT16	ns	sig	olive_baboon	2.3508561157383	olive_baboon
1471	ENSG00000168913	ENHO	ns	ns	olive_baboon	1.47830588967958	olive_baboon
1472	ENSG00000197748	CFAP43	ns	sig	olive_baboon	3.05686203658086	olive_baboon
1473	ENSG00000275342	PRAG1	sig	sig	olive_baboon	1.84893103946986	olive_baboon
1474	ENSG00000099617	EFNA2	ns	sig	olive_baboon	1.18695320561713	olive_baboon
1475	ENSG00000095539	SEMA4G	ns	ns	olive_baboon	1.95268221430739	olive_baboon
1476	ENSG00000068078	FGFR3	sig	sig	olive_baboon	1.1589626165508	olive_baboon
1477	ENSG00000176244	ACBD7	sig	ns	olive_baboon	1.97509677241334	olive_baboon
1478	ENSG00000235098	ANKRD65	sig	sig	olive_baboon	1.85879774828539	olive_baboon
1479	ENSG00000184163	C1QTNF12	sig	ns	olive_baboon	1.72148358805681	olive_baboon
1480	ENSG00000143028	SYPL2	sig	sig	olive_baboon	2.32163110650598	olive_baboon
1481	ENSG00000168646	AXIN2	sig	sig	olive_baboon	1.00975439341642	olive_baboon
1482	ENSG00000174600	CMKLR1	sig	sig	olive_baboon	1.15794925581766	olive_baboon
1483	ENSG00000154146	NRGN	sig	ns	olive_baboon	2.08525664703326	olive_baboon
1484	ENSG00000137672	TRPC6	sig	sig	olive_baboon	0.90926005358541	olive_baboon
1485	ENSG00000198846	TOX	sig	ns	olive_baboon	1.57014154695278	olive_baboon
1486	ENSG00000139209	SLC38A4	sig	sig	olive_baboon	2.43567545702318	olive_baboon
1487	ENSG00000160801	PTH1R	sig	ns	olive_baboon	1.22642773317365	olive_baboon
1488	ENSG00000204822	MRPL53	sig	sig	olive_baboon	0.731833123119021	olive_baboon
1489	ENSG00000110436	SLC1A2	sig	sig	olive_baboon	1.37513445240794	olive_baboon
1490	ENSG00000128011	LRFN1	sig	ns	olive_baboon	0.681976858238448	olive_baboon
1491	ENSG00000091622	PITPNM3	sig	ns	olive_baboon	0.630189610730975	olive_baboon
1492	ENSG00000126950	TMEM35A	sig	sig	olive_baboon	2.08092266248452	olive_baboon
1493	ENSG00000224420	ADM5	sig	ns	olive_baboon	0.934007235352419	olive_baboon
1494	ENSG00000104059	FAM189A1	sig	ns	olive_baboon	1.0227224272249	olive_baboon
1495	ENSG00000141542	RAB40B	sig	ns	olive_baboon	0.356132230689506	olive_baboon
1496	ENSG00000166603	MC4R	ns	ns	olive_baboon	2.43920020226785	olive_baboon
1497	ENSG00000135324	MRAP2	sig	ns	olive_baboon	0.940133109747335	olive_baboon
1498	ENSG00000131242	RAB11FIP4	sig	ns	olive_baboon	1.19298403360469	olive_baboon
1499	ENSG00000178184	PARD6G	sig	ns	olive_baboon	0.667175143109237	olive_baboon
1500	ENSG00000161682	FAM171A2	sig	ns	olive_baboon	0.454482903096552	olive_baboon
