# Supplementary material for: Conservation of cell-intrinsic immune responses in diverse nonhuman primate species
Source: Life Sci Alliance. 2019 Oct 24;2(5):e201900495. doi: 10.26508/lsa.201900495 (PMC6814850; doi:10.26508/lsa.201900495)
Supplement: Supplementary file 9 [file LSA-2019-00495_Supplemental_Data_6.zip › DatasetS6/2019-08-24 DifferFromHuman_SpeciesMapped_OWMsOnly.csv]

	X	SYMBOL	padj_species	padj_human	variable	value	L1
1	ENSG00000137198	GMPR		sig	human_related_rhesus_macaque	5.54691624797526	rhesus_macaque
2	ENSG00000115919	KYNU		sig	human_related_rhesus_macaque	4.74040722081824	rhesus_macaque
3	ENSG00000162711	NLRP3		ns	human_related_rhesus_macaque	4.6030450474455	rhesus_macaque
4	ENSG00000163235	TGFA		ns	human_related_rhesus_macaque	4.20881996109239	rhesus_macaque
5	ENSG00000149633	KIAA1755		ns	human_related_rhesus_macaque	4.17640826128759	rhesus_macaque
6	ENSG00000172156	CCL11		ns	human_related_rhesus_macaque	4.14331556337725	rhesus_macaque
7	ENSG00000235750	KIAA0040		ns	human_related_rhesus_macaque	4.05643428295919	rhesus_macaque
8	ENSG00000101842	VSIG1		sig	human_related_rhesus_macaque	3.56717624718004	rhesus_macaque
9	ENSG00000164283	ESM1		ns	human_related_rhesus_macaque	3.53718454804487	rhesus_macaque
10	ENSG00000163644	PPM1K		ns	human_related_rhesus_macaque	3.52986246659851	rhesus_macaque
11	ENSG00000170542	SERPINB9		ns	human_related_rhesus_macaque	3.42276352326233	rhesus_macaque
12	ENSG00000105639	JAK3		sig	human_related_rhesus_macaque	3.09334615959459	rhesus_macaque
13	ENSG00000003147	ICA1		ns	human_related_rhesus_macaque	2.85289765145079	rhesus_macaque
14	ENSG00000134028	ADAMDEC1		ns	human_related_rhesus_macaque	1.65196227616732	rhesus_macaque
15	ENSG00000234465	PINLYP		ns	human_related_rhesus_macaque	1.40375872399312	rhesus_macaque
16	ENSG00000078053	AMPH		sig	human_related_rhesus_macaque	0.0644650671542839	rhesus_macaque
17	ENSG00000117425	PTCH2		sig	human_related_rhesus_macaque	-0.642958148039149	rhesus_macaque
18	ENSG00000105227	PRX		sig	human_related_rhesus_macaque	-1.48778429265014	rhesus_macaque
19	ENSG00000203727	SAMD5		ns	human_related_rhesus_macaque	-2.56882967130456	rhesus_macaque
20	ENSG00000155966	AFF2		ns	human_related_rhesus_macaque	-3.45253062000616	rhesus_macaque
21	ENSG00000101463	SYNDIG1		ns	human_related_rhesus_macaque	-3.77461562959735	rhesus_macaque
22	ENSG00000137198	GMPR	sig		rhesus_macaque	0.36948267809826	rhesus_macaque
23	ENSG00000115919	KYNU	sig		rhesus_macaque	0.861813190382302	rhesus_macaque
24	ENSG00000162711	NLRP3	sig		rhesus_macaque	1.05236340783878	rhesus_macaque
25	ENSG00000163235	TGFA	sig		rhesus_macaque	0.859235933486607	rhesus_macaque
26	ENSG00000149633	KIAA1755	sig		rhesus_macaque	-0.459970087447251	rhesus_macaque
27	ENSG00000172156	CCL11	sig		rhesus_macaque	0.28969859344875	rhesus_macaque
28	ENSG00000235750	KIAA0040	sig		rhesus_macaque	0.197931444071997	rhesus_macaque
29	ENSG00000101842	VSIG1	sig		rhesus_macaque	-0.492581818655104	rhesus_macaque
30	ENSG00000164283	ESM1	sig		rhesus_macaque	0.432392851091432	rhesus_macaque
31	ENSG00000163644	PPM1K	sig		rhesus_macaque	0.132339615663729	rhesus_macaque
32	ENSG00000170542	SERPINB9	sig		rhesus_macaque	0.109968797846896	rhesus_macaque
33	ENSG00000105639	JAK3	sig		rhesus_macaque	-1.2765409177835	rhesus_macaque
34	ENSG00000003147	ICA1	sig		rhesus_macaque	-0.408634543209245	rhesus_macaque
35	ENSG00000134028	ADAMDEC1	ns		rhesus_macaque	-2.02791458044466	rhesus_macaque
36	ENSG00000234465	PINLYP	sig		rhesus_macaque	-1.68743084788301	rhesus_macaque
37	ENSG00000078053	AMPH	ns		rhesus_macaque	4.67476208795222	rhesus_macaque
38	ENSG00000117425	PTCH2	ns		rhesus_macaque	3.17499300654609	rhesus_macaque
39	ENSG00000105227	PRX	sig		rhesus_macaque	1.58743224726702	rhesus_macaque
40	ENSG00000203727	SAMD5	sig		rhesus_macaque	0.514684015441571	rhesus_macaque
41	ENSG00000155966	AFF2	sig		rhesus_macaque	0.218536570198272	rhesus_macaque
42	ENSG00000101463	SYNDIG1	sig		rhesus_macaque	-0.280624974012666	rhesus_macaque
43	ENSG00000137198	GMPR		sig	human_related_pigtailed_macaque	5.53652011006545	pigtailed_macaque
44	ENSG00000115919	KYNU		sig	human_related_pigtailed_macaque	4.67404654100327	pigtailed_macaque
45	ENSG00000162711	NLRP3		ns	human_related_pigtailed_macaque	4.60989686073073	pigtailed_macaque
46	ENSG00000163235	TGFA		ns	human_related_pigtailed_macaque	4.19811005006723	pigtailed_macaque
47	ENSG00000235750	KIAA0040		ns	human_related_pigtailed_macaque	4.16643227624882	pigtailed_macaque
48	ENSG00000172156	CCL11		ns	human_related_pigtailed_macaque	4.13047778751734	pigtailed_macaque
49	ENSG00000149633	KIAA1755		ns	human_related_pigtailed_macaque	3.96030783492953	pigtailed_macaque
50	ENSG00000101842	VSIG1		ns	human_related_pigtailed_macaque	3.53240563942083	pigtailed_macaque
51	ENSG00000164283	ESM1		ns	human_related_pigtailed_macaque	3.52691354408226	pigtailed_macaque
52	ENSG00000163644	PPM1K		ns	human_related_pigtailed_macaque	3.52046532863046	pigtailed_macaque
53	ENSG00000170542	SERPINB9		ns	human_related_pigtailed_macaque	3.41395334030197	pigtailed_macaque
54	ENSG00000105639	JAK3		ns	human_related_pigtailed_macaque	3.03665113905325	pigtailed_macaque
55	ENSG00000003147	ICA1		ns	human_related_pigtailed_macaque	2.84391090683337	pigtailed_macaque
56	ENSG00000134028	ADAMDEC1		sig	human_related_pigtailed_macaque	1.87607854398389	pigtailed_macaque
57	ENSG00000234465	PINLYP		sig	human_related_pigtailed_macaque	1.38905109199462	pigtailed_macaque
58	ENSG00000078053	AMPH		sig	human_related_pigtailed_macaque	0.055050988563649	pigtailed_macaque
59	ENSG00000117425	PTCH2		sig	human_related_pigtailed_macaque	-0.685822323356447	pigtailed_macaque
60	ENSG00000105227	PRX		sig	human_related_pigtailed_macaque	-1.48161565338812	pigtailed_macaque
61	ENSG00000203727	SAMD5		sig	human_related_pigtailed_macaque	-2.57870685982087	pigtailed_macaque
62	ENSG00000155966	AFF2		ns	human_related_pigtailed_macaque	-3.46252551548345	pigtailed_macaque
63	ENSG00000101463	SYNDIG1		ns	human_related_pigtailed_macaque	-3.73221397024103	pigtailed_macaque
64	ENSG00000137198	GMPR	sig		pigtailed_macaque	1.93762415247285	pigtailed_macaque
65	ENSG00000115919	KYNU	sig		pigtailed_macaque	1.08008498486555	pigtailed_macaque
66	ENSG00000162711	NLRP3	sig		pigtailed_macaque	-0.57128833791086	pigtailed_macaque
67	ENSG00000163235	TGFA	sig		pigtailed_macaque	-0.189232115261449	pigtailed_macaque
68	ENSG00000235750	KIAA0040	sig		pigtailed_macaque	-0.0822742157227135	pigtailed_macaque
69	ENSG00000172156	CCL11	sig		pigtailed_macaque	1.02619965435019	pigtailed_macaque
70	ENSG00000149633	KIAA1755	sig		pigtailed_macaque	0.503341092289445	pigtailed_macaque
71	ENSG00000101842	VSIG1	sig		pigtailed_macaque	-0.848633107312882	pigtailed_macaque
72	ENSG00000164283	ESM1	sig		pigtailed_macaque	0.337478175809124	pigtailed_macaque
73	ENSG00000163644	PPM1K	sig		pigtailed_macaque	-0.0726980936760135	pigtailed_macaque
74	ENSG00000170542	SERPINB9	sig		pigtailed_macaque	-0.0321303061036411	pigtailed_macaque
75	ENSG00000105639	JAK3	sig		pigtailed_macaque	-0.887366721383789	pigtailed_macaque
76	ENSG00000003147	ICA1	sig		pigtailed_macaque	-0.224381831803943	pigtailed_macaque
77	ENSG00000134028	ADAMDEC1	ns		pigtailed_macaque	-2.13623917743767	pigtailed_macaque
78	ENSG00000234465	PINLYP	sig		pigtailed_macaque	5.13371923766709	pigtailed_macaque
79	ENSG00000078053	AMPH	ns		pigtailed_macaque	3.4248662279413	pigtailed_macaque
80	ENSG00000117425	PTCH2	ns		pigtailed_macaque	3.20898949007439	pigtailed_macaque
81	ENSG00000105227	PRX	sig		pigtailed_macaque	2.93353598242665	pigtailed_macaque
82	ENSG00000203727	SAMD5	sig		pigtailed_macaque	1.07226873135234	pigtailed_macaque
83	ENSG00000155966	AFF2	sig		pigtailed_macaque	0.195387441481531	pigtailed_macaque
84	ENSG00000101463	SYNDIG1	sig		pigtailed_macaque	0.65735511426259	pigtailed_macaque
85	ENSG00000137198	GMPR		sig	human_related_olive_baboon	5.54816110639938	olive_baboon
86	ENSG00000115919	KYNU		sig	human_related_olive_baboon	4.72648514833393	olive_baboon
87	ENSG00000162711	NLRP3		ns	human_related_olive_baboon	4.64657936205075	olive_baboon
88	ENSG00000149633	KIAA1755		ns	human_related_olive_baboon	4.25146158227583	olive_baboon
89	ENSG00000163235	TGFA		ns	human_related_olive_baboon	4.20899019918732	olive_baboon
90	ENSG00000235750	KIAA0040		ns	human_related_olive_baboon	4.186981924278	olive_baboon
91	ENSG00000172156	CCL11		ns	human_related_olive_baboon	4.16093587688555	olive_baboon
92	ENSG00000164283	ESM1		ns	human_related_olive_baboon	3.53750650707984	olive_baboon
93	ENSG00000163644	PPM1K		ns	human_related_olive_baboon	3.53182760689199	olive_baboon
94	ENSG00000101842	VSIG1		sig	human_related_olive_baboon	3.52816010763629	olive_baboon
95	ENSG00000170542	SERPINB9		ns	human_related_olive_baboon	3.42510252081348	olive_baboon
96	ENSG00000105639	JAK3		ns	human_related_olive_baboon	3.07826251141114	olive_baboon
97	ENSG00000003147	ICA1		ns	human_related_olive_baboon	2.86052756955559	olive_baboon
98	ENSG00000134028	ADAMDEC1		sig	human_related_olive_baboon	1.8057096973221	olive_baboon
99	ENSG00000234465	PINLYP		sig	human_related_olive_baboon	1.40479897463652	olive_baboon
100	ENSG00000078053	AMPH		sig	human_related_olive_baboon	0.066846174547697	olive_baboon
101	ENSG00000117425	PTCH2		sig	human_related_olive_baboon	-0.648161242451388	olive_baboon
102	ENSG00000105227	PRX		sig	human_related_olive_baboon	-1.475428275198	olive_baboon
103	ENSG00000203727	SAMD5		sig	human_related_olive_baboon	-2.57545609234093	olive_baboon
104	ENSG00000155966	AFF2		ns	human_related_olive_baboon	-3.4513611042547	olive_baboon
105	ENSG00000101463	SYNDIG1		ns	human_related_olive_baboon	-3.7050511383073	olive_baboon
106	ENSG00000137198	GMPR	sig		olive_baboon	1.6867215933062	olive_baboon
107	ENSG00000115919	KYNU	sig		olive_baboon	0.636478267967181	olive_baboon
108	ENSG00000162711	NLRP3	sig		olive_baboon	-0.361478968209229	olive_baboon
109	ENSG00000149633	KIAA1755	sig		olive_baboon	0.974470467648228	olive_baboon
110	ENSG00000163235	TGFA	sig		olive_baboon	0.604780472032526	olive_baboon
111	ENSG00000235750	KIAA0040	sig		olive_baboon	-0.0556809200803878	olive_baboon
112	ENSG00000172156	CCL11	sig		olive_baboon	0.442602167953621	olive_baboon
113	ENSG00000164283	ESM1	sig		olive_baboon	-0.881796363125114	olive_baboon
114	ENSG00000163644	PPM1K	sig		olive_baboon	-0.312588272516297	olive_baboon
115	ENSG00000101842	VSIG1	sig		olive_baboon	-2.40637798193559	olive_baboon
116	ENSG00000170542	SERPINB9	sig		olive_baboon	0.110553887114271	olive_baboon
117	ENSG00000105639	JAK3	sig		olive_baboon	-0.487880489756249	olive_baboon
118	ENSG00000003147	ICA1	sig		olive_baboon	-0.305877551321106	olive_baboon
119	ENSG00000134028	ADAMDEC1	ns		olive_baboon	-1.99701410639876	olive_baboon
120	ENSG00000234465	PINLYP	sig		olive_baboon	4.62779511669076	olive_baboon
121	ENSG00000078053	AMPH	ns		olive_baboon	4.57674572182686	olive_baboon
122	ENSG00000117425	PTCH2	ns		olive_baboon	4.13038434447628	olive_baboon
123	ENSG00000105227	PRX	sig		olive_baboon	3.42928558169184	olive_baboon
124	ENSG00000203727	SAMD5	sig		olive_baboon	1.47954825048333	olive_baboon
125	ENSG00000155966	AFF2	sig		olive_baboon	0.0587029734401187	olive_baboon
126	ENSG00000101463	SYNDIG1	sig		olive_baboon	-0.433553992516186	olive_baboon
