# Supplementary material for: Conservation of cell-intrinsic immune responses in diverse nonhuman primate species
Source: Life Sci Alliance. 2019 Oct 24;2(5):e201900495. doi: 10.26508/lsa.201900495 (PMC6814850; doi:10.26508/lsa.201900495)
Supplement: Supplementary file 9 [file LSA-2019-00495_Supplemental_Data_6.zip › DatasetS6/2019-09-05 DifferFromHuman_HumanMapped_AllMonkeys.csv]

	X	SYMBOL	padj_species	padj_human	variable	value	L1
1	ENSG00000004468	CD38		sig	human_related_squirrel_monkey	10.9057121508049	squirrel_monkey
2	ENSG00000174808	BTC		sig	human_related_squirrel_monkey	8.69523100533787	squirrel_monkey
3	ENSG00000180616	SSTR2		ns	human_related_squirrel_monkey	7.62552218148572	squirrel_monkey
4	ENSG00000136689	IL1RN		sig	human_related_squirrel_monkey	7.37539946118822	squirrel_monkey
5	ENSG00000177989	ODF3B		ns	human_related_squirrel_monkey	7.02620836504612	squirrel_monkey
6	ENSG00000156219	ART3		sig	human_related_squirrel_monkey	6.9822307083765	squirrel_monkey
7	ENSG00000134716	CYP2J2		ns	human_related_squirrel_monkey	6.17171764123047	squirrel_monkey
8	ENSG00000163347	CLDN1		sig	human_related_squirrel_monkey	5.6223132849904	squirrel_monkey
9	ENSG00000171714	ANO5		sig	human_related_squirrel_monkey	5.52692859041127	squirrel_monkey
10	ENSG00000111837	MAK		sig	human_related_squirrel_monkey	5.3915152711956	squirrel_monkey
11	ENSG00000197142	ACSL5		sig	human_related_squirrel_monkey	5.21531858142368	squirrel_monkey
12	ENSG00000103313	MEFV		ns	human_related_squirrel_monkey	4.79444137119851	squirrel_monkey
13	ENSG00000243232	PCDHAC2		ns	human_related_squirrel_monkey	4.31071829543887	squirrel_monkey
14	ENSG00000168309	FAM107A		ns	human_related_squirrel_monkey	4.02875649353805	squirrel_monkey
15	ENSG00000165923	AGBL2		sig	human_related_squirrel_monkey	3.71258075684377	squirrel_monkey
16	ENSG00000147485	PXDNL		ns	human_related_squirrel_monkey	3.49352052624819	squirrel_monkey
17	ENSG00000111452	ADGRD1		sig	human_related_squirrel_monkey	2.77449172360293	squirrel_monkey
18	ENSG00000162687	KCNT2		sig	human_related_squirrel_monkey	2.76079802287566	squirrel_monkey
19	ENSG00000111816	FRK		sig	human_related_squirrel_monkey	1.68079468543502	squirrel_monkey
20	ENSG00000100298	APOBEC3H		sig	human_related_squirrel_monkey	0.600683471629273	squirrel_monkey
21	ENSG00000162630	B3GALT2		sig	human_related_squirrel_monkey	-1.83925637517367	squirrel_monkey
22	ENSG00000004468	CD38	sig		squirrel_monkey	3.28519787944626	squirrel_monkey
23	ENSG00000174808	BTC	sig		squirrel_monkey	3.98839705052821	squirrel_monkey
24	ENSG00000180616	SSTR2	sig		squirrel_monkey	0.159489704786946	squirrel_monkey
25	ENSG00000136689	IL1RN	sig		squirrel_monkey	3.39266374041578	squirrel_monkey
26	ENSG00000177989	ODF3B	sig		squirrel_monkey	0.252062869856953	squirrel_monkey
27	ENSG00000156219	ART3	sig		squirrel_monkey	2.8358777432585	squirrel_monkey
28	ENSG00000134716	CYP2J2	sig		squirrel_monkey	-0.138991475961768	squirrel_monkey
29	ENSG00000163347	CLDN1	sig		squirrel_monkey	1.76847083078776	squirrel_monkey
30	ENSG00000171714	ANO5	sig		squirrel_monkey	1.52894640489746	squirrel_monkey
31	ENSG00000111837	MAK	sig		squirrel_monkey	1.15614505642532	squirrel_monkey
32	ENSG00000197142	ACSL5	sig		squirrel_monkey	1.92441706291645	squirrel_monkey
33	ENSG00000103313	MEFV	sig		squirrel_monkey	0.583812749278837	squirrel_monkey
34	ENSG00000243232	PCDHAC2	sig		squirrel_monkey	-0.377713446380133	squirrel_monkey
35	ENSG00000168309	FAM107A	sig		squirrel_monkey	0.62556164786879	squirrel_monkey
36	ENSG00000165923	AGBL2	sig		squirrel_monkey	0.61893896501315	squirrel_monkey
37	ENSG00000147485	PXDNL	sig		squirrel_monkey	-0.170875881451803	squirrel_monkey
38	ENSG00000111452	ADGRD1	sig		squirrel_monkey	-1.64247244442748	squirrel_monkey
39	ENSG00000162687	KCNT2	sig		squirrel_monkey	-0.831142137677115	squirrel_monkey
40	ENSG00000111816	FRK	sig		squirrel_monkey	-1.47783220875499	squirrel_monkey
41	ENSG00000100298	APOBEC3H	ns		squirrel_monkey	5.78123667590502	squirrel_monkey
42	ENSG00000162630	B3GALT2	sig		squirrel_monkey	2.06383376856081	squirrel_monkey
43	ENSG00000004468	CD38		sig	human_related_rhesus_macaque	10.9175004235526	rhesus_macaque
44	ENSG00000174808	BTC		sig	human_related_rhesus_macaque	8.69772013676357	rhesus_macaque
45	ENSG00000180616	SSTR2		ns	human_related_rhesus_macaque	7.61127959653857	rhesus_macaque
46	ENSG00000136689	IL1RN		sig	human_related_rhesus_macaque	7.33978776398748	rhesus_macaque
47	ENSG00000177989	ODF3B		sig	human_related_rhesus_macaque	7.00454768625863	rhesus_macaque
48	ENSG00000156219	ART3		ns	human_related_rhesus_macaque	6.98576170117745	rhesus_macaque
49	ENSG00000134716	CYP2J2		sig	human_related_rhesus_macaque	6.18286774777638	rhesus_macaque
50	ENSG00000163347	CLDN1		ns	human_related_rhesus_macaque	5.83594466889723	rhesus_macaque
51	ENSG00000171714	ANO5		ns	human_related_rhesus_macaque	5.60994572620575	rhesus_macaque
52	ENSG00000111837	MAK		ns	human_related_rhesus_macaque	5.32923015885725	rhesus_macaque
53	ENSG00000197142	ACSL5		sig	human_related_rhesus_macaque	5.22635272913874	rhesus_macaque
54	ENSG00000103313	MEFV		ns	human_related_rhesus_macaque	4.76060862412835	rhesus_macaque
55	ENSG00000243232	PCDHAC2		ns	human_related_rhesus_macaque	4.29303518392334	rhesus_macaque
56	ENSG00000168309	FAM107A		ns	human_related_rhesus_macaque	4.22291395002123	rhesus_macaque
57	ENSG00000165923	AGBL2		ns	human_related_rhesus_macaque	3.75765154364486	rhesus_macaque
58	ENSG00000147485	PXDNL		ns	human_related_rhesus_macaque	3.50567434866766	rhesus_macaque
59	ENSG00000111452	ADGRD1		sig	human_related_rhesus_macaque	2.78153976362632	rhesus_macaque
60	ENSG00000162687	KCNT2		ns	human_related_rhesus_macaque	2.76544231700089	rhesus_macaque
61	ENSG00000111816	FRK		ns	human_related_rhesus_macaque	1.70266123822184	rhesus_macaque
62	ENSG00000100298	APOBEC3H		sig	human_related_rhesus_macaque	0.603590468959145	rhesus_macaque
63	ENSG00000162630	B3GALT2		ns	human_related_rhesus_macaque	-1.99097506439206	rhesus_macaque
64	ENSG00000004468	CD38	sig		rhesus_macaque	2.59199442196257	rhesus_macaque
65	ENSG00000174808	BTC	sig		rhesus_macaque	1.97194895495918	rhesus_macaque
66	ENSG00000180616	SSTR2	sig		rhesus_macaque	1.43426185696833	rhesus_macaque
67	ENSG00000136689	IL1RN	sig		rhesus_macaque	1.66845513012753	rhesus_macaque
68	ENSG00000177989	ODF3B	sig		rhesus_macaque	1.96224361016132	rhesus_macaque
69	ENSG00000156219	ART3	sig		rhesus_macaque	1.8593180030608	rhesus_macaque
70	ENSG00000134716	CYP2J2	sig		rhesus_macaque	1.75753306095532	rhesus_macaque
71	ENSG00000163347	CLDN1	sig		rhesus_macaque	0.77920733028957	rhesus_macaque
72	ENSG00000171714	ANO5	sig		rhesus_macaque	-0.203869319230812	rhesus_macaque
73	ENSG00000111837	MAK	sig		rhesus_macaque	0.00666414511826549	rhesus_macaque
74	ENSG00000197142	ACSL5	sig		rhesus_macaque	1.07205891342814	rhesus_macaque
75	ENSG00000103313	MEFV	sig		rhesus_macaque	0.177529326406225	rhesus_macaque
76	ENSG00000243232	PCDHAC2	sig		rhesus_macaque	-0.192476825374033	rhesus_macaque
77	ENSG00000168309	FAM107A	sig		rhesus_macaque	-1.11464098019399	rhesus_macaque
78	ENSG00000165923	AGBL2	sig		rhesus_macaque	0.690479035941617	rhesus_macaque
79	ENSG00000147485	PXDNL	sig		rhesus_macaque	-1.38969989017459	rhesus_macaque
80	ENSG00000111452	ADGRD1	sig		rhesus_macaque	-1.94520326626925	rhesus_macaque
81	ENSG00000162687	KCNT2	sig		rhesus_macaque	-0.388296780577729	rhesus_macaque
82	ENSG00000111816	FRK	sig		rhesus_macaque	-1.44225360622808	rhesus_macaque
83	ENSG00000100298	APOBEC3H	ns		rhesus_macaque	4.2724262985239	rhesus_macaque
84	ENSG00000162630	B3GALT2	sig		rhesus_macaque	1.95192176676592	rhesus_macaque
85	ENSG00000004468	CD38		sig	human_related_pigtailed_macaque	10.9042647710912	pigtailed_macaque
86	ENSG00000174808	BTC		sig	human_related_pigtailed_macaque	8.68771904781917	pigtailed_macaque
87	ENSG00000180616	SSTR2		ns	human_related_pigtailed_macaque	7.59218085649243	pigtailed_macaque
88	ENSG00000136689	IL1RN		sig	human_related_pigtailed_macaque	7.35308214648213	pigtailed_macaque
89	ENSG00000177989	ODF3B		sig	human_related_pigtailed_macaque	7.05299825842055	pigtailed_macaque
90	ENSG00000156219	ART3		ns	human_related_pigtailed_macaque	6.97465282235015	pigtailed_macaque
91	ENSG00000134716	CYP2J2		sig	human_related_pigtailed_macaque	6.16424083538226	pigtailed_macaque
92	ENSG00000163347	CLDN1		sig	human_related_pigtailed_macaque	5.66783709864397	pigtailed_macaque
93	ENSG00000171714	ANO5		ns	human_related_pigtailed_macaque	5.57593913529116	pigtailed_macaque
94	ENSG00000111837	MAK		ns	human_related_pigtailed_macaque	5.38201123581341	pigtailed_macaque
95	ENSG00000197142	ACSL5		sig	human_related_pigtailed_macaque	5.23720984609663	pigtailed_macaque
96	ENSG00000103313	MEFV		ns	human_related_pigtailed_macaque	4.76395999727596	pigtailed_macaque
97	ENSG00000243232	PCDHAC2		ns	human_related_pigtailed_macaque	4.26720169588131	pigtailed_macaque
98	ENSG00000168309	FAM107A		ns	human_related_pigtailed_macaque	4.17933475074982	pigtailed_macaque
99	ENSG00000165923	AGBL2		ns	human_related_pigtailed_macaque	3.75589039157352	pigtailed_macaque
100	ENSG00000147485	PXDNL		sig	human_related_pigtailed_macaque	3.52587671335794	pigtailed_macaque
101	ENSG00000111452	ADGRD1		sig	human_related_pigtailed_macaque	2.76706324077681	pigtailed_macaque
102	ENSG00000162687	KCNT2		ns	human_related_pigtailed_macaque	2.75523065283871	pigtailed_macaque
103	ENSG00000111816	FRK		sig	human_related_pigtailed_macaque	1.68701466442791	pigtailed_macaque
104	ENSG00000100298	APOBEC3H		sig	human_related_pigtailed_macaque	0.593387405260744	pigtailed_macaque
105	ENSG00000162630	B3GALT2		sig	human_related_pigtailed_macaque	-1.98028758574551	pigtailed_macaque
106	ENSG00000004468	CD38	sig		pigtailed_macaque	6.07990193684219	pigtailed_macaque
107	ENSG00000174808	BTC	sig		pigtailed_macaque	2.9032739372787	pigtailed_macaque
108	ENSG00000180616	SSTR2	sig		pigtailed_macaque	0.165868011543629	pigtailed_macaque
109	ENSG00000136689	IL1RN	sig		pigtailed_macaque	2.29019090011316	pigtailed_macaque
110	ENSG00000177989	ODF3B	sig		pigtailed_macaque	2.96607537432799	pigtailed_macaque
111	ENSG00000156219	ART3	sig		pigtailed_macaque	-0.226387259330021	pigtailed_macaque
112	ENSG00000134716	CYP2J2	sig		pigtailed_macaque	3.03862077268364	pigtailed_macaque
113	ENSG00000163347	CLDN1	sig		pigtailed_macaque	0.751805553542499	pigtailed_macaque
114	ENSG00000171714	ANO5	sig		pigtailed_macaque	1.42531241286977	pigtailed_macaque
115	ENSG00000111837	MAK	sig		pigtailed_macaque	0.666635759544743	pigtailed_macaque
116	ENSG00000197142	ACSL5	sig		pigtailed_macaque	1.6510788933919	pigtailed_macaque
117	ENSG00000103313	MEFV	sig		pigtailed_macaque	1.49576182371861	pigtailed_macaque
118	ENSG00000243232	PCDHAC2	sig		pigtailed_macaque	0.350323259504348	pigtailed_macaque
119	ENSG00000168309	FAM107A	sig		pigtailed_macaque	0.317195938256349	pigtailed_macaque
120	ENSG00000165923	AGBL2	sig		pigtailed_macaque	0.74545125143412	pigtailed_macaque
121	ENSG00000147485	PXDNL	sig		pigtailed_macaque	-1.99898670220733	pigtailed_macaque
122	ENSG00000111452	ADGRD1	sig		pigtailed_macaque	-1.73472062407678	pigtailed_macaque
123	ENSG00000162687	KCNT2	sig		pigtailed_macaque	-0.428383121029522	pigtailed_macaque
124	ENSG00000111816	FRK	sig		pigtailed_macaque	-1.35234061721247	pigtailed_macaque
125	ENSG00000100298	APOBEC3H	ns		pigtailed_macaque	5.68253374960639	pigtailed_macaque
126	ENSG00000162630	B3GALT2	sig		pigtailed_macaque	4.68171745560596	pigtailed_macaque
127	ENSG00000004468	CD38		sig	human_related_olive_baboon	10.9244367031392	olive_baboon
128	ENSG00000174808	BTC		sig	human_related_olive_baboon	8.70537264305002	olive_baboon
129	ENSG00000180616	SSTR2		ns	human_related_olive_baboon	7.62632563452034	olive_baboon
130	ENSG00000136689	IL1RN		sig	human_related_olive_baboon	7.34189135701313	olive_baboon
131	ENSG00000177989	ODF3B		sig	human_related_olive_baboon	7.06535423775824	olive_baboon
132	ENSG00000156219	ART3		sig	human_related_olive_baboon	6.98566881368629	olive_baboon
133	ENSG00000134716	CYP2J2		sig	human_related_olive_baboon	6.18312559307707	olive_baboon
134	ENSG00000163347	CLDN1		sig	human_related_olive_baboon	5.66090143749819	olive_baboon
135	ENSG00000171714	ANO5		ns	human_related_olive_baboon	5.60915865883802	olive_baboon
136	ENSG00000111837	MAK		ns	human_related_olive_baboon	5.57838395946201	olive_baboon
137	ENSG00000197142	ACSL5		sig	human_related_olive_baboon	5.21270414311244	olive_baboon
138	ENSG00000103313	MEFV		ns	human_related_olive_baboon	4.76913461581679	olive_baboon
139	ENSG00000168309	FAM107A		ns	human_related_olive_baboon	4.31485150288767	olive_baboon
140	ENSG00000243232	PCDHAC2		sig	human_related_olive_baboon	4.22904290344278	olive_baboon
141	ENSG00000165923	AGBL2		ns	human_related_olive_baboon	3.77970482303111	olive_baboon
142	ENSG00000147485	PXDNL		ns	human_related_olive_baboon	3.6973767768761	olive_baboon
143	ENSG00000111452	ADGRD1		sig	human_related_olive_baboon	2.77690178262863	olive_baboon
144	ENSG00000162687	KCNT2		sig	human_related_olive_baboon	2.77129647957727	olive_baboon
145	ENSG00000111816	FRK		sig	human_related_olive_baboon	1.70388353478948	olive_baboon
146	ENSG00000100298	APOBEC3H		sig	human_related_olive_baboon	0.607471004717777	olive_baboon
147	ENSG00000162630	B3GALT2		sig	human_related_olive_baboon	-1.99371090033244	olive_baboon
148	ENSG00000004468	CD38	sig		olive_baboon	7.21960243517533	olive_baboon
149	ENSG00000174808	BTC	sig		olive_baboon	3.86591171709619	olive_baboon
150	ENSG00000180616	SSTR2	sig		olive_baboon	1.0076314999412	olive_baboon
151	ENSG00000136689	IL1RN	sig		olive_baboon	3.44649887803426	olive_baboon
152	ENSG00000177989	ODF3B	sig		olive_baboon	3.57223852846092	olive_baboon
153	ENSG00000156219	ART3	sig		olive_baboon	3.49871949162225	olive_baboon
154	ENSG00000134716	CYP2J2	sig		olive_baboon	3.01873694482285	olive_baboon
155	ENSG00000163347	CLDN1	sig		olive_baboon	0.994577812377783	olive_baboon
156	ENSG00000171714	ANO5	sig		olive_baboon	-1.33917909141923	olive_baboon
157	ENSG00000111837	MAK	sig		olive_baboon	1.82025122908309	olive_baboon
158	ENSG00000197142	ACSL5	sig		olive_baboon	1.26613191948149	olive_baboon
159	ENSG00000103313	MEFV	sig		olive_baboon	-1.28212586060262	olive_baboon
160	ENSG00000168309	FAM107A	sig		olive_baboon	1.159034395542	olive_baboon
161	ENSG00000243232	PCDHAC2	sig		olive_baboon	-1.70171550745019	olive_baboon
162	ENSG00000165923	AGBL2	sig		olive_baboon	0.653047342176656	olive_baboon
163	ENSG00000147485	PXDNL	sig		olive_baboon	-1.3191351788597	olive_baboon
164	ENSG00000111452	ADGRD1	sig		olive_baboon	-2.00835906244396	olive_baboon
165	ENSG00000162687	KCNT2	sig		olive_baboon	-0.852081112607465	olive_baboon
166	ENSG00000111816	FRK	sig		olive_baboon	-2.56794333531081	olive_baboon
167	ENSG00000100298	APOBEC3H	ns		olive_baboon	5.16358985596598	olive_baboon
168	ENSG00000162630	B3GALT2	sig		olive_baboon	2.40552829173442	olive_baboon
