# Supplementary material for: Conservation of cell-intrinsic immune responses in diverse nonhuman primate species
Source: Life Sci Alliance. 2019 Oct 24;2(5):e201900495. doi: 10.26508/lsa.201900495 (PMC6814850; doi:10.26508/lsa.201900495)
Supplement: Supplementary file 9 [file LSA-2019-00495_Supplemental_Data_6.zip › DatasetS6/2019-09-05 DifferFromHuman_HumanMapped_CommonAllSpecies.csv]

	X	SYMBOL	padj_species	padj_human	variable	value	L1
1	ENSG00000155629	PIK3AP1		sig	human_related_bonobo	9.46847697925292	bonobo
2	ENSG00000168334	XIRP1		ns	human_related_bonobo	6.18718058240752	bonobo
3	ENSG00000084628	NKAIN1		sig	human_related_bonobo	6.05617761222404	bonobo
4	ENSG00000175946	KLHL38		ns	human_related_bonobo	5.83237194697304	bonobo
5	ENSG00000141668	CBLN2		ns	human_related_bonobo	4.61648461561664	bonobo
6	ENSG00000118113	MMP8		ns	human_related_bonobo	4.24342957626954	bonobo
7	ENSG00000167105	TMEM92		ns	human_related_bonobo	3.45250387560887	bonobo
8	ENSG00000155629	PIK3AP1	sig		bonobo	4.7260258828429	bonobo
9	ENSG00000168334	XIRP1	sig		bonobo	-0.34408053663418	bonobo
10	ENSG00000084628	NKAIN1	sig		bonobo	1.65531407456159	bonobo
11	ENSG00000175946	KLHL38	sig		bonobo	0.145672969624012	bonobo
12	ENSG00000141668	CBLN2	sig		bonobo	0.098493731632119	bonobo
13	ENSG00000118113	MMP8	sig		bonobo	0.973876956089327	bonobo
14	ENSG00000167105	TMEM92	sig		bonobo	0.0352036928721827	bonobo
15	ENSG00000155629	PIK3AP1		sig	human_related_orangutan	9.46143549431597	orangutan
16	ENSG00000084628	NKAIN1		ns	human_related_orangutan	6.25199239472973	orangutan
17	ENSG00000168334	XIRP1		ns	human_related_orangutan	6.20753340389613	orangutan
18	ENSG00000175946	KLHL38		ns	human_related_orangutan	5.85368467389324	orangutan
19	ENSG00000141668	CBLN2		ns	human_related_orangutan	4.8332481508463	orangutan
20	ENSG00000118113	MMP8		ns	human_related_orangutan	4.18240184341071	orangutan
21	ENSG00000167105	TMEM92		sig	human_related_orangutan	3.54795028875082	orangutan
22	ENSG00000155629	PIK3AP1	sig		orangutan	1.0147311271299	orangutan
23	ENSG00000084628	NKAIN1	sig		orangutan	-1.51341529357742	orangutan
24	ENSG00000168334	XIRP1	sig		orangutan	1.20703534721297	orangutan
25	ENSG00000175946	KLHL38	sig		orangutan	-0.357165884172824	orangutan
26	ENSG00000141668	CBLN2	sig		orangutan	-0.163884481034691	orangutan
27	ENSG00000118113	MMP8	sig		orangutan	-0.982478599039833	orangutan
28	ENSG00000167105	TMEM92	sig		orangutan	-2.34700119513812	orangutan
29	ENSG00000155629	PIK3AP1		sig	human_related_chimpanzee	9.46057105377498	chimpanzee
30	ENSG00000168334	XIRP1		ns	human_related_chimpanzee	6.2061206809779	chimpanzee
31	ENSG00000084628	NKAIN1		sig	human_related_chimpanzee	6.07534442143318	chimpanzee
32	ENSG00000175946	KLHL38		ns	human_related_chimpanzee	5.85227101471546	chimpanzee
33	ENSG00000141668	CBLN2		ns	human_related_chimpanzee	4.42088440010128	chimpanzee
34	ENSG00000118113	MMP8		ns	human_related_chimpanzee	4.30131980512402	chimpanzee
35	ENSG00000167105	TMEM92		ns	human_related_chimpanzee	3.34941211112398	chimpanzee
36	ENSG00000155629	PIK3AP1	sig		chimpanzee	1.84099829950852	chimpanzee
37	ENSG00000168334	XIRP1	sig		chimpanzee	0.592538172200007	chimpanzee
38	ENSG00000084628	NKAIN1	sig		chimpanzee	0.934891455602374	chimpanzee
39	ENSG00000175946	KLHL38	sig		chimpanzee	0.383888848452688	chimpanzee
40	ENSG00000141668	CBLN2	sig		chimpanzee	-1.00908167696641	chimpanzee
41	ENSG00000118113	MMP8	sig		chimpanzee	1.09201750682668	chimpanzee
42	ENSG00000167105	TMEM92	sig		chimpanzee	-0.396263524064226	chimpanzee
43	ENSG00000155629	PIK3AP1		sig	human_related_gorilla	9.46321187549857	gorilla
44	ENSG00000168334	XIRP1		ns	human_related_gorilla	6.21230697624563	gorilla
45	ENSG00000084628	NKAIN1		sig	human_related_gorilla	6.15023090053124	gorilla
46	ENSG00000175946	KLHL38		ns	human_related_gorilla	5.86087957163096	gorilla
47	ENSG00000141668	CBLN2		ns	human_related_gorilla	5.10175475454154	gorilla
48	ENSG00000118113	MMP8		ns	human_related_gorilla	4.20600531398307	gorilla
49	ENSG00000167105	TMEM92		ns	human_related_gorilla	3.5397081788843	gorilla
50	ENSG00000155629	PIK3AP1	sig		gorilla	6.38998001997651	gorilla
51	ENSG00000168334	XIRP1	sig		gorilla	1.36827109612248	gorilla
52	ENSG00000084628	NKAIN1	sig		gorilla	2.58800507363749	gorilla
53	ENSG00000175946	KLHL38	sig		gorilla	1.60331234739047	gorilla
54	ENSG00000141668	CBLN2	sig		gorilla	0.434751001857926	gorilla
55	ENSG00000118113	MMP8	sig		gorilla	-0.282013586784258	gorilla
56	ENSG00000167105	TMEM92	sig		gorilla	0.290400830040566	gorilla
57	ENSG00000155629	PIK3AP1		sig	human_related_squirrel_monkey	9.47973812120781	squirrel_monkey
58	ENSG00000168334	XIRP1		sig	human_related_squirrel_monkey	6.21294965324943	squirrel_monkey
59	ENSG00000084628	NKAIN1		ns	human_related_squirrel_monkey	6.07468000589591	squirrel_monkey
60	ENSG00000175946	KLHL38		ns	human_related_squirrel_monkey	5.85617558772192	squirrel_monkey
61	ENSG00000141668	CBLN2		ns	human_related_squirrel_monkey	4.37768741882391	squirrel_monkey
62	ENSG00000118113	MMP8		ns	human_related_squirrel_monkey	4.23860603206201	squirrel_monkey
63	ENSG00000167105	TMEM92		sig	human_related_squirrel_monkey	3.48818452572418	squirrel_monkey
64	ENSG00000155629	PIK3AP1	sig		squirrel_monkey	5.73154495011991	squirrel_monkey
65	ENSG00000168334	XIRP1	sig		squirrel_monkey	1.12633867762003	squirrel_monkey
66	ENSG00000084628	NKAIN1	sig		squirrel_monkey	-0.0821642207088203	squirrel_monkey
67	ENSG00000175946	KLHL38	sig		squirrel_monkey	0.809107964478401	squirrel_monkey
68	ENSG00000141668	CBLN2	sig		squirrel_monkey	-0.342426144231439	squirrel_monkey
69	ENSG00000118113	MMP8	sig		squirrel_monkey	0.252057516604881	squirrel_monkey
70	ENSG00000167105	TMEM92	sig		squirrel_monkey	-1.45126791556126	squirrel_monkey
71	ENSG00000155629	PIK3AP1		sig	human_related_rhesus_macaque	9.48059953147764	rhesus_macaque
72	ENSG00000168334	XIRP1		ns	human_related_rhesus_macaque	6.21851758963268	rhesus_macaque
73	ENSG00000084628	NKAIN1		ns	human_related_rhesus_macaque	6.10190474677137	rhesus_macaque
74	ENSG00000175946	KLHL38		sig	human_related_rhesus_macaque	5.8632533980598	rhesus_macaque
75	ENSG00000141668	CBLN2		ns	human_related_rhesus_macaque	4.66101225655716	rhesus_macaque
76	ENSG00000118113	MMP8		ns	human_related_rhesus_macaque	4.23103120149099	rhesus_macaque
77	ENSG00000167105	TMEM92		ns	human_related_rhesus_macaque	3.35768744199877	rhesus_macaque
78	ENSG00000155629	PIK3AP1	sig		rhesus_macaque	-1.0191327006024	rhesus_macaque
79	ENSG00000168334	XIRP1	sig		rhesus_macaque	-0.203872988496912	rhesus_macaque
80	ENSG00000084628	NKAIN1	sig		rhesus_macaque	-0.534024764582783	rhesus_macaque
81	ENSG00000175946	KLHL38	sig		rhesus_macaque	0.885726286349989	rhesus_macaque
82	ENSG00000141668	CBLN2	sig		rhesus_macaque	1.32111000671054	rhesus_macaque
83	ENSG00000118113	MMP8	sig		rhesus_macaque	-0.203882912609023	rhesus_macaque
84	ENSG00000167105	TMEM92	sig		rhesus_macaque	-0.604345036910017	rhesus_macaque
85	ENSG00000155629	PIK3AP1		sig	human_related_pigtailed_macaque	9.46004273981019	pigtailed_macaque
86	ENSG00000168334	XIRP1		ns	human_related_pigtailed_macaque	6.20925295167727	pigtailed_macaque
87	ENSG00000084628	NKAIN1		sig	human_related_pigtailed_macaque	6.07409175417327	pigtailed_macaque
88	ENSG00000175946	KLHL38		sig	human_related_pigtailed_macaque	5.8573232026389	pigtailed_macaque
89	ENSG00000141668	CBLN2		ns	human_related_pigtailed_macaque	4.78160586685925	pigtailed_macaque
90	ENSG00000118113	MMP8		ns	human_related_pigtailed_macaque	4.19416921343247	pigtailed_macaque
91	ENSG00000167105	TMEM92		sig	human_related_pigtailed_macaque	3.36936110779656	pigtailed_macaque
92	ENSG00000155629	PIK3AP1	sig		pigtailed_macaque	0.650099586708636	pigtailed_macaque
93	ENSG00000168334	XIRP1	sig		pigtailed_macaque	1.67391969905499	pigtailed_macaque
94	ENSG00000084628	NKAIN1	sig		pigtailed_macaque	-0.884326660205118	pigtailed_macaque
95	ENSG00000175946	KLHL38	sig		pigtailed_macaque	1.23839352432918	pigtailed_macaque
96	ENSG00000141668	CBLN2	sig		pigtailed_macaque	0.242611430858648	pigtailed_macaque
97	ENSG00000118113	MMP8	sig		pigtailed_macaque	-1.62072651809088	pigtailed_macaque
98	ENSG00000167105	TMEM92	sig		pigtailed_macaque	-1.17777367358847	pigtailed_macaque
99	ENSG00000155629	PIK3AP1		ns	human_related_olive_baboon	9.48686389164092	olive_baboon
100	ENSG00000168334	XIRP1		ns	human_related_olive_baboon	6.22578058101419	olive_baboon
101	ENSG00000084628	NKAIN1		sig	human_related_olive_baboon	6.10736745355783	olive_baboon
102	ENSG00000175946	KLHL38		sig	human_related_olive_baboon	5.86636755200848	olive_baboon
103	ENSG00000141668	CBLN2		sig	human_related_olive_baboon	4.32697010104035	olive_baboon
104	ENSG00000118113	MMP8		ns	human_related_olive_baboon	4.24349418052483	olive_baboon
105	ENSG00000167105	TMEM92		ns	human_related_olive_baboon	3.41587070088043	olive_baboon
106	ENSG00000155629	PIK3AP1	sig		olive_baboon	0.0794760404421977	olive_baboon
107	ENSG00000168334	XIRP1	sig		olive_baboon	-0.371454367451522	olive_baboon
108	ENSG00000084628	NKAIN1	sig		olive_baboon	-1.42091402754152	olive_baboon
109	ENSG00000175946	KLHL38	sig		olive_baboon	1.98528490344192	olive_baboon
110	ENSG00000141668	CBLN2	sig		olive_baboon	0.837186682395498	olive_baboon
111	ENSG00000118113	MMP8	sig		olive_baboon	-0.371464420236613	olive_baboon
112	ENSG00000167105	TMEM92	sig		olive_baboon	0.120945073021233	olive_baboon
