# Supplementary material for: Conservation of cell-intrinsic immune responses in diverse nonhuman primate species
Source: Life Sci Alliance. 2019 Oct 24;2(5):e201900495. doi: 10.26508/lsa.201900495 (PMC6814850; doi:10.26508/lsa.201900495)
Supplement: Supplementary file 9 [file LSA-2019-00495_Supplemental_Data_6.zip › DatasetS6/2019-09-05 DifferFromHuman_HumanMapped_EachSpeciesUnique.csv]

	X	SYMBOL	padj_species	padj_human	variable	value	L1
1	ENSG00000115009	CCL20		sig	human_related_bonobo	6.15695047003863	bonobo
2	ENSG00000050344	NFE2L3		sig	human_related_bonobo	5.08590803699296	bonobo
3	ENSG00000124875	CXCL6		sig	human_related_bonobo	4.86295186809275	bonobo
4	ENSG00000205358	MT1H		sig	human_related_bonobo	1.0594404479658	bonobo
5	ENSG00000164199	ADGRV1		sig	human_related_bonobo	2.42618170269856	bonobo
6	ENSG00000056291	NPFFR2		sig	human_related_bonobo	3.02102995945301	bonobo
7	ENSG00000198417	MT1F		sig	human_related_bonobo	4.04494577093654	bonobo
8	ENSG00000178826	TMEM139		sig	human_related_bonobo	2.68894513107867	bonobo
9	ENSG00000124731	TREM1		sig	human_related_bonobo	1.17916000680082	bonobo
10	ENSG00000162595	DIRAS3		sig	human_related_bonobo	1.3956608520702	bonobo
11	ENSG00000166523	CLEC4E		sig	human_related_bonobo	1.47716254293037	bonobo
12	ENSG00000166592	RRAD		sig	human_related_bonobo	2.93300682770398	bonobo
13	ENSG00000139194	RBP5		sig	human_related_bonobo	-0.352878483257818	bonobo
14	ENSG00000182329	KIAA2012		sig	human_related_bonobo	0.578169788768444	bonobo
15	ENSG00000169715	MT1E		sig	human_related_bonobo	1.84641667613732	bonobo
16	ENSG00000173890	GPR160		sig	human_related_bonobo	1.58999670057378	bonobo
17	ENSG00000124469	CEACAM8		sig	human_related_bonobo	-0.389746183691016	bonobo
18	ENSG00000187193	MT1X		sig	human_related_bonobo	1.66697566343607	bonobo
19	ENSG00000130303	BST2		sig	human_related_bonobo	9.1872356911986	bonobo
20	ENSG00000154118	JPH3		sig	human_related_bonobo	-0.38468811708275	bonobo
21	ENSG00000003989	SLC7A2		sig	human_related_bonobo	1.70545770448307	bonobo
22	ENSG00000134115	CNTN6		sig	human_related_bonobo	0.156585825548823	bonobo
23	ENSG00000115523	GNLY		sig	human_related_bonobo	0.256503739566573	bonobo
24	ENSG00000163737	PF4		sig	human_related_bonobo	1.17845218150374	bonobo
25	ENSG00000151136	BTBD11		sig	human_related_bonobo	-0.216262401030884	bonobo
26	ENSG00000135205	CCDC146		sig	human_related_bonobo	1.18224253154081	bonobo
27	ENSG00000171729	TMEM51		sig	human_related_bonobo	0.766814742447439	bonobo
28	ENSG00000105855	ITGB8		sig	human_related_bonobo	-0.411292730211923	bonobo
29	ENSG00000135678	CPM		sig	human_related_bonobo	-0.868244842847579	bonobo
30	ENSG00000171724	VAT1L		sig	human_related_bonobo	0.166394312226548	bonobo
31	ENSG00000172179	PRL		sig	human_related_bonobo	0.210710497772852	bonobo
32	ENSG00000196189	SEMA4A		sig	human_related_bonobo	-0.0595616193582456	bonobo
33	ENSG00000172137	CALB2		sig	human_related_bonobo	-0.92029902602612	bonobo
34	ENSG00000123977	DAW1		sig	human_related_bonobo	-0.990275274961249	bonobo
35	ENSG00000105711	SCN1B		sig	human_related_bonobo	-0.250743945914197	bonobo
36	ENSG00000183778	B3GALT5		sig	human_related_bonobo	-0.741961158223373	bonobo
37	ENSG00000046889	PREX2		sig	human_related_bonobo	-0.981422968383415	bonobo
38	ENSG00000170458	CD14		sig	human_related_bonobo	-0.489100651819186	bonobo
39	ENSG00000204991	SPIRE2		sig	human_related_bonobo	-1.13160916217508	bonobo
40	ENSG00000284032	MIR29A		ns	human_related_bonobo	-1.28357876843	bonobo
41	ENSG00000179242	CDH4		ns	human_related_bonobo	-1.55367392437862	bonobo
42	ENSG00000197580	BCO2		ns	human_related_bonobo	-2.66824650841708	bonobo
43	ENSG00000178882	RFLNA		ns	human_related_bonobo	2.79669516477165	bonobo
44	ENSG00000163145	C1QTNF7		ns	human_related_bonobo	2.60485618041763	bonobo
45	ENSG00000130487	KLHDC7B		sig	human_related_bonobo	4.2475702717441	bonobo
46	ENSG00000163293	NIPAL1		sig	human_related_bonobo	2.49731403750157	bonobo
47	ENSG00000184350	MRGPRE		ns	human_related_bonobo	2.73473829068562	bonobo
48	ENSG00000169918	OTUD7A		ns	human_related_bonobo	2.09845420130364	bonobo
49	ENSG00000163017	ACTG2		sig	human_related_bonobo	1.37726746969202	bonobo
50	ENSG00000168672	FAM84B		sig	human_related_bonobo	1.23384185742034	bonobo
51	ENSG00000070601	FRMPD1		sig	human_related_bonobo	1.54318827343603	bonobo
52	ENSG00000106278	PTPRZ1		sig	human_related_bonobo	0.897690467050852	bonobo
53	ENSG00000099282	TSPAN15		sig	human_related_bonobo	0.865202562244252	bonobo
54	ENSG00000087076	HSD17B14		sig	human_related_bonobo	0.477281737656812	bonobo
55	ENSG00000165072	MAMDC2		sig	human_related_bonobo	0.221464166746824	bonobo
56	ENSG00000149970	CNKSR2		sig	human_related_bonobo	-0.827986379413429	bonobo
57	ENSG00000102760	RGCC		sig	human_related_bonobo	-0.75907570200901	bonobo
58	ENSG00000184845	DRD1		sig	human_related_bonobo	-0.0652180071405959	bonobo
59	ENSG00000170439	METTL7B		sig	human_related_bonobo	0.401127955195076	bonobo
60	ENSG00000164251	F2RL1		sig	human_related_bonobo	-0.492534777823935	bonobo
61	ENSG00000178235	SLITRK1		sig	human_related_bonobo	0.544029630655365	bonobo
62	ENSG00000115009	CCL20	sig		bonobo	10.3631370356896	bonobo
63	ENSG00000050344	NFE2L3	sig		bonobo	8.62710089825635	bonobo
64	ENSG00000124875	CXCL6	sig		bonobo	7.9417147494776	bonobo
65	ENSG00000205358	MT1H	ns		bonobo	7.77581396212245	bonobo
66	ENSG00000164199	ADGRV1	sig		bonobo	7.49621770266576	bonobo
67	ENSG00000056291	NPFFR2	sig		bonobo	7.16443251901597	bonobo
68	ENSG00000198417	MT1F	sig		bonobo	7.11875999742062	bonobo
69	ENSG00000178826	TMEM139	sig		bonobo	6.9101402605832	bonobo
70	ENSG00000124731	TREM1	ns		bonobo	6.5862374848126	bonobo
71	ENSG00000162595	DIRAS3	sig		bonobo	6.41105773451548	bonobo
72	ENSG00000166523	CLEC4E	ns		bonobo	6.38454713751457	bonobo
73	ENSG00000166592	RRAD	sig		bonobo	6.03982618015769	bonobo
74	ENSG00000139194	RBP5	ns		bonobo	5.90735078084387	bonobo
75	ENSG00000182329	KIAA2012	ns		bonobo	5.50789172580928	bonobo
76	ENSG00000169715	MT1E	sig		bonobo	5.42267810139222	bonobo
77	ENSG00000173890	GPR160	ns		bonobo	5.18499653385928	bonobo
78	ENSG00000124469	CEACAM8	ns		bonobo	5.11431188154607	bonobo
79	ENSG00000187193	MT1X	sig		bonobo	5.1091201572393	bonobo
80	ENSG00000130303	BST2	sig		bonobo	4.9418020631485	bonobo
81	ENSG00000154118	JPH3	ns		bonobo	4.87971545757244	bonobo
82	ENSG00000003989	SLC7A2	sig		bonobo	4.76936997069647	bonobo
83	ENSG00000134115	CNTN6	ns		bonobo	4.62644547438182	bonobo
84	ENSG00000115523	GNLY	ns		bonobo	4.42555390303816	bonobo
85	ENSG00000163737	PF4	ns		bonobo	4.38820106015874	bonobo
86	ENSG00000151136	BTBD11	ns		bonobo	4.19855599404846	bonobo
87	ENSG00000135205	CCDC146	sig		bonobo	4.18859866015706	bonobo
88	ENSG00000171729	TMEM51	sig		bonobo	4.15086282552305	bonobo
89	ENSG00000105855	ITGB8	ns		bonobo	3.85333843074097	bonobo
90	ENSG00000135678	CPM	sig		bonobo	3.6768814036532	bonobo
91	ENSG00000171724	VAT1L	ns		bonobo	3.51546145214823	bonobo
92	ENSG00000172179	PRL	ns		bonobo	3.47090859634196	bonobo
93	ENSG00000196189	SEMA4A	ns		bonobo	3.42740048537053	bonobo
94	ENSG00000172137	CALB2	ns		bonobo	3.28831714675035	bonobo
95	ENSG00000123977	DAW1	ns		bonobo	3.24458193447613	bonobo
96	ENSG00000105711	SCN1B	ns		bonobo	3.14276628563107	bonobo
97	ENSG00000183778	B3GALT5	ns		bonobo	3.14254117125907	bonobo
98	ENSG00000046889	PREX2	sig		bonobo	3.10152513227519	bonobo
99	ENSG00000170458	CD14	ns		bonobo	2.63221384375458	bonobo
100	ENSG00000204991	SPIRE2	sig		bonobo	2.49412668020023	bonobo
101	ENSG00000284032	MIR29A	ns		bonobo	2.24929531254541	bonobo
102	ENSG00000179242	CDH4	sig		bonobo	1.56016675545539	bonobo
103	ENSG00000197580	BCO2	sig		bonobo	1.10012000785944	bonobo
104	ENSG00000178882	RFLNA	sig		bonobo	-0.315169246650702	bonobo
105	ENSG00000163145	C1QTNF7	sig		bonobo	-0.697426870369287	bonobo
106	ENSG00000130487	KLHDC7B	sig		bonobo	-0.876051585318106	bonobo
107	ENSG00000163293	NIPAL1	sig		bonobo	-0.963627800875366	bonobo
108	ENSG00000184350	MRGPRE	sig		bonobo	-1.39873239346434	bonobo
109	ENSG00000169918	OTUD7A	ns		bonobo	-2.08726605510809	bonobo
110	ENSG00000163017	ACTG2	sig		bonobo	-2.18418226634879	bonobo
111	ENSG00000168672	FAM84B	sig		bonobo	-2.24108285396491	bonobo
112	ENSG00000070601	FRMPD1	ns		bonobo	-2.27246131581343	bonobo
113	ENSG00000106278	PTPRZ1	ns		bonobo	-2.42804107997453	bonobo
114	ENSG00000099282	TSPAN15	ns		bonobo	-2.64190740977357	bonobo
115	ENSG00000087076	HSD17B14	ns		bonobo	-2.85568809442825	bonobo
116	ENSG00000165072	MAMDC2	ns		bonobo	-3.03479232773432	bonobo
117	ENSG00000149970	CNKSR2	ns		bonobo	-3.85381216795516	bonobo
118	ENSG00000102760	RGCC	ns		bonobo	-3.94100483431049	bonobo
119	ENSG00000184845	DRD1	ns		bonobo	-4.18234110480208	bonobo
120	ENSG00000170439	METTL7B	ns		bonobo	-4.3940091739536	bonobo
121	ENSG00000164251	F2RL1	ns		bonobo	-4.53720238189268	bonobo
122	ENSG00000178235	SLITRK1	ns		bonobo	-4.64809393654761	bonobo
123	ENSG00000089127	OAS1		sig	human_related_orangutan	10.2572752400383	orangutan
124	ENSG00000158473	CD1D		sig	human_related_orangutan	1.87737073373627	orangutan
125	ENSG00000119913	TECTB		sig	human_related_orangutan	-0.777935014832909	orangutan
126	ENSG00000136697	IL1F10		sig	human_related_orangutan	0.271417507691421	orangutan
127	ENSG00000197993	KEL		sig	human_related_orangutan	-1.42469466145048	orangutan
128	ENSG00000010610	CD4		sig	human_related_orangutan	1.00947503856907	orangutan
129	ENSG00000140284	SLC27A2		sig	human_related_orangutan	0.689232504151615	orangutan
130	ENSG00000186407	CD300E		sig	human_related_orangutan	0.271413426070782	orangutan
131	ENSG00000185862	EVI2B		sig	human_related_orangutan	0.666149409342524	orangutan
132	ENSG00000196468	FGF16		sig	human_related_orangutan	0.937442296885539	orangutan
133	ENSG00000162676	GFI1		sig	human_related_orangutan	1.45342883374613	orangutan
134	ENSG00000106327	TFR2		sig	human_related_orangutan	0.906531268962997	orangutan
135	ENSG00000134242	PTPN22		sig	human_related_orangutan	0.209505046090886	orangutan
136	ENSG00000118292	C1orf54		sig	human_related_orangutan	1.03750831457878	orangutan
137	ENSG00000184260	HIST2H2AC		sig	human_related_orangutan	0.422592337871139	orangutan
138	ENSG00000102886	GDPD3		sig	human_related_orangutan	-1.05876498182517	orangutan
139	ENSG00000119630	PGF		sig	human_related_orangutan	1.23075921211963	orangutan
140	ENSG00000072832	CRMP1		sig	human_related_orangutan	0.352660827976408	orangutan
141	ENSG00000215018	COL28A1		sig	human_related_orangutan	0.678514975847451	orangutan
142	ENSG00000123119	NECAB1		sig	human_related_orangutan	0.862532172592849	orangutan
143	ENSG00000169994	MYO7B		sig	human_related_orangutan	0.437122152481875	orangutan
144	ENSG00000170369	CST2		sig	human_related_orangutan	0.592007132118311	orangutan
145	ENSG00000105699	LSR		sig	human_related_orangutan	-0.362864441771399	orangutan
146	ENSG00000189056	RELN		sig	human_related_orangutan	-0.154014015392552	orangutan
147	ENSG00000174697	LEP		sig	human_related_orangutan	0.271410179201436	orangutan
148	ENSG00000171522	PTGER4		sig	human_related_orangutan	0.793107158959815	orangutan
149	ENSG00000164142	FAM160A1		sig	human_related_orangutan	0.375702923992306	orangutan
150	ENSG00000187266	EPOR		sig	human_related_orangutan	-1.10761942384985	orangutan
151	ENSG00000143674	MAP3K21		sig	human_related_orangutan	0.25808457496491	orangutan
152	ENSG00000171246	NPTX1		sig	human_related_orangutan	-0.662794295318392	orangutan
153	ENSG00000178401	DNAJC22		sig	human_related_orangutan	-0.268635178495015	orangutan
154	ENSG00000169271	HSPB3		sig	human_related_orangutan	-1.23956731563318	orangutan
155	ENSG00000173406	DAB1		sig	human_related_orangutan	-1.65556273339234	orangutan
156	ENSG00000050628	PTGER3		sig	human_related_orangutan	-0.8299471215833	orangutan
157	ENSG00000198168	SVIP		sig	human_related_orangutan	-0.923896082132061	orangutan
158	ENSG00000132031	MATN3		sig	human_related_orangutan	-0.424727199559024	orangutan
159	ENSG00000108924	HLF		sig	human_related_orangutan	-0.970787496189557	orangutan
160	ENSG00000164342	TLR3		sig	human_related_orangutan	6.66942016985178	orangutan
161	ENSG00000123496	IL13RA2		sig	human_related_orangutan	-0.191622186409086	orangutan
162	ENSG00000205045	SLFN12L		sig	human_related_orangutan	6.54809798992164	orangutan
163	ENSG00000182107	TMEM30B		sig	human_related_orangutan	-0.491594188670234	orangutan
164	ENSG00000177294	FBXO39		sig	human_related_orangutan	7.23747405899722	orangutan
165	ENSG00000175538	KCNE3		sig	human_related_orangutan	-1.23857926553204	orangutan
166	ENSG00000119938	PPP1R3C		sig	human_related_orangutan	-1.27886846682398	orangutan
167	ENSG00000198732	SMOC1		sig	human_related_orangutan	-1.1218748459138	orangutan
168	ENSG00000118407	FILIP1		sig	human_related_orangutan	-2.20489412256352	orangutan
169	ENSG00000133106	EPSTI1		sig	human_related_orangutan	6.87472858183945	orangutan
170	ENSG00000152977	ZIC1		sig	human_related_orangutan	-1.34971470771067	orangutan
171	ENSG00000128594	LRRC4		sig	human_related_orangutan	-0.918594595679425	orangutan
172	ENSG00000205002	AARD		ns	human_related_orangutan	-1.85643623348663	orangutan
173	ENSG00000157404	KIT		sig	human_related_orangutan	-1.44716238846338	orangutan
174	ENSG00000052850	ALX4		sig	human_related_orangutan	-1.91608826670713	orangutan
175	ENSG00000013293	SLC7A14		ns	human_related_orangutan	-2.75294722507835	orangutan
176	ENSG00000198483	ANKRD35		ns	human_related_orangutan	-2.22758509790742	orangutan
177	ENSG00000106006	HOXA6		ns	human_related_orangutan	-2.51326123270421	orangutan
178	ENSG00000091128	LAMB4		ns	human_related_orangutan	-2.49672396233328	orangutan
179	ENSG00000128203	ASPHD2		sig	human_related_orangutan	3.9940206954779	orangutan
180	ENSG00000143333	RGS16		ns	human_related_orangutan	3.40356207480276	orangutan
181	ENSG00000108387	SEPT4		ns	human_related_orangutan	2.68321494940347	orangutan
182	ENSG00000150551	LYPD1		ns	human_related_orangutan	2.81511434365194	orangutan
183	ENSG00000144671	SLC22A14		ns	human_related_orangutan	2.67253056290638	orangutan
184	ENSG00000133116	KL		ns	human_related_orangutan	2.57691507760969	orangutan
185	ENSG00000054690	PLEKHH1		sig	human_related_orangutan	2.61016617476965	orangutan
186	ENSG00000105146	AURKC		ns	human_related_orangutan	2.22054673876461	orangutan
187	ENSG00000142959	BEST4		ns	human_related_orangutan	2.18652777989711	orangutan
188	ENSG00000107242	PIP5K1B		sig	human_related_orangutan	2.03663928639744	orangutan
189	ENSG00000162624	LHX8		sig	human_related_orangutan	2.18585935750846	orangutan
190	ENSG00000123689	G0S2		sig	human_related_orangutan	2.12573924125949	orangutan
191	ENSG00000089163	SIRT4		ns	human_related_orangutan	1.74597949371536	orangutan
192	ENSG00000179869	ABCA13		ns	human_related_orangutan	1.71723861528404	orangutan
193	ENSG00000167306	MYO5B		sig	human_related_orangutan	3.49202947504873	orangutan
194	ENSG00000244274	DBNDD2		sig	human_related_orangutan	1.04999817856236	orangutan
195	ENSG00000042781	USH2A		sig	human_related_orangutan	1.42530808363819	orangutan
196	ENSG00000069535	MAOB		sig	human_related_orangutan	1.60306328987419	orangutan
197	ENSG00000100473	COCH		sig	human_related_orangutan	1.17142051080463	orangutan
198	ENSG00000152580	IGSF10		sig	human_related_orangutan	1.31980540215114	orangutan
199	ENSG00000146477	SLC22A3		sig	human_related_orangutan	0.222535665538526	orangutan
200	ENSG00000105880	DLX5		ns	human_related_orangutan	3.37596539932113	orangutan
201	ENSG00000165091	TMC1		sig	human_related_orangutan	0.335853092171517	orangutan
202	ENSG00000166501	PRKCB		sig	human_related_orangutan	1.25529003112822	orangutan
203	ENSG00000148735	PLEKHS1		sig	human_related_orangutan	0.995907715368044	orangutan
204	ENSG00000164935	DCSTAMP		sig	human_related_orangutan	1.02350722140327	orangutan
205	ENSG00000162894	FCMR		sig	human_related_orangutan	0.0803273627626734	orangutan
206	ENSG00000021645	NRXN3		sig	human_related_orangutan	0.00147389309599203	orangutan
207	ENSG00000126218	F10		sig	human_related_orangutan	-0.662159640036876	orangutan
208	ENSG00000089127	OAS1	sig		orangutan	7.14236069641586	orangutan
209	ENSG00000158473	CD1D	ns		orangutan	6.68740510252588	orangutan
210	ENSG00000119913	TECTB	ns		orangutan	6.67021831476935	orangutan
211	ENSG00000136697	IL1F10	ns		orangutan	6.51992609393588	orangutan
212	ENSG00000197993	KEL	ns		orangutan	6.23354067905778	orangutan
213	ENSG00000010610	CD4	ns		orangutan	5.8487184047902	orangutan
214	ENSG00000140284	SLC27A2	ns		orangutan	5.70244410088866	orangutan
215	ENSG00000186407	CD300E	ns		orangutan	5.57718199725579	orangutan
216	ENSG00000185862	EVI2B	sig		orangutan	5.57557790953948	orangutan
217	ENSG00000196468	FGF16	ns		orangutan	5.53617585371108	orangutan
218	ENSG00000162676	GFI1	ns		orangutan	5.15133735069408	orangutan
219	ENSG00000106327	TFR2	ns		orangutan	5.07831651689224	orangutan
220	ENSG00000134242	PTPN22	ns		orangutan	5.02277389060853	orangutan
221	ENSG00000118292	C1orf54	ns		orangutan	4.86828005728539	orangutan
222	ENSG00000184260	HIST2H2AC	ns		orangutan	4.79028886171421	orangutan
223	ENSG00000102886	GDPD3	ns		orangutan	4.44604060247418	orangutan
224	ENSG00000119630	PGF	sig		orangutan	4.27256260124403	orangutan
225	ENSG00000072832	CRMP1	ns		orangutan	4.24448358577207	orangutan
226	ENSG00000215018	COL28A1	ns		orangutan	4.24058596183572	orangutan
227	ENSG00000123119	NECAB1	ns		orangutan	4.1775999730748	orangutan
228	ENSG00000169994	MYO7B	ns		orangutan	4.13366413871964	orangutan
229	ENSG00000170369	CST2	ns		orangutan	3.96127566294903	orangutan
230	ENSG00000105699	LSR	ns		orangutan	3.93241978214955	orangutan
231	ENSG00000189056	RELN	ns		orangutan	3.93146434811353	orangutan
232	ENSG00000174697	LEP	ns		orangutan	3.85995738910071	orangutan
233	ENSG00000171522	PTGER4	ns		orangutan	3.83911354624256	orangutan
234	ENSG00000164142	FAM160A1	ns		orangutan	3.83711223568174	orangutan
235	ENSG00000187266	EPOR	ns		orangutan	3.79374361078885	orangutan
236	ENSG00000143674	MAP3K21	ns		orangutan	3.79227189115282	orangutan
237	ENSG00000171246	NPTX1	ns		orangutan	3.74700220865741	orangutan
238	ENSG00000178401	DNAJC22	ns		orangutan	3.53861562416043	orangutan
239	ENSG00000169271	HSPB3	ns		orangutan	3.2988984733597	orangutan
240	ENSG00000173406	DAB1	sig		orangutan	3.14081751641596	orangutan
241	ENSG00000050628	PTGER3	ns		orangutan	3.06612344653511	orangutan
242	ENSG00000198168	SVIP	sig		orangutan	3.02128429694095	orangutan
243	ENSG00000132031	MATN3	ns		orangutan	2.96049090953979	orangutan
244	ENSG00000108924	HLF	ns		orangutan	2.95660159440954	orangutan
245	ENSG00000164342	TLR3	sig		orangutan	2.83222705228018	orangutan
246	ENSG00000123496	IL13RA2	ns		orangutan	2.82732774477104	orangutan
247	ENSG00000205045	SLFN12L	sig		orangutan	2.78021257613439	orangutan
248	ENSG00000182107	TMEM30B	ns		orangutan	2.7737558641218	orangutan
249	ENSG00000177294	FBXO39	sig		orangutan	2.65882979450008	orangutan
250	ENSG00000175538	KCNE3	ns		orangutan	2.61098800451996	orangutan
251	ENSG00000119938	PPP1R3C	sig		orangutan	2.56016355217525	orangutan
252	ENSG00000198732	SMOC1	ns		orangutan	2.54379673507821	orangutan
253	ENSG00000118407	FILIP1	sig		orangutan	2.53567198056621	orangutan
254	ENSG00000133106	EPSTI1	sig		orangutan	2.5219120164472	orangutan
255	ENSG00000152977	ZIC1	ns		orangutan	2.36757198029389	orangutan
256	ENSG00000128594	LRRC4	sig		orangutan	2.28988308041046	orangutan
257	ENSG00000205002	AARD	sig		orangutan	2.19115629860402	orangutan
258	ENSG00000157404	KIT	sig		orangutan	2.1653335577478	orangutan
259	ENSG00000052850	ALX4	sig		orangutan	2.13347564925893	orangutan
260	ENSG00000013293	SLC7A14	sig		orangutan	1.76059147207183	orangutan
261	ENSG00000198483	ANKRD35	sig		orangutan	1.53000468281715	orangutan
262	ENSG00000106006	HOXA6	sig		orangutan	1.34149795862845	orangutan
263	ENSG00000091128	LAMB4	sig		orangutan	1.20184079133055	orangutan
264	ENSG00000128203	ASPHD2	sig		orangutan	0.746749064003971	orangutan
265	ENSG00000143333	RGS16	sig		orangutan	0.130586859843515	orangutan
266	ENSG00000108387	SEPT4	sig		orangutan	-0.445656079548454	orangutan
267	ENSG00000150551	LYPD1	sig		orangutan	-0.47786611965805	orangutan
268	ENSG00000144671	SLC22A14	sig		orangutan	-0.620425389540566	orangutan
269	ENSG00000133116	KL	sig		orangutan	-0.624413984318583	orangutan
270	ENSG00000054690	PLEKHH1	sig		orangutan	-0.671913891714268	orangutan
271	ENSG00000105146	AURKC	sig		orangutan	-0.892113673474523	orangutan
272	ENSG00000142959	BEST4	sig		orangutan	-0.950243900510813	orangutan
273	ENSG00000107242	PIP5K1B	sig		orangutan	-1.06788789659226	orangutan
274	ENSG00000162624	LHX8	sig		orangutan	-1.14443011583935	orangutan
275	ENSG00000123689	G0S2	sig		orangutan	-1.323916787949	orangutan
276	ENSG00000089163	SIRT4	sig		orangutan	-1.35757899227109	orangutan
277	ENSG00000179869	ABCA13	ns		orangutan	-1.71387192518234	orangutan
278	ENSG00000167306	MYO5B	sig		orangutan	-1.71559393430425	orangutan
279	ENSG00000244274	DBNDD2	ns		orangutan	-2.00319930604994	orangutan
280	ENSG00000042781	USH2A	ns		orangutan	-2.06705176474154	orangutan
281	ENSG00000069535	MAOB	ns		orangutan	-2.0685141254598	orangutan
282	ENSG00000100473	COCH	ns		orangutan	-2.60862039567552	orangutan
283	ENSG00000152580	IGSF10	ns		orangutan	-2.68655453933191	orangutan
284	ENSG00000146477	SLC22A3	ns		orangutan	-2.90647843593505	orangutan
285	ENSG00000105880	DLX5	ns		orangutan	-2.98321998616738	orangutan
286	ENSG00000165091	TMC1	ns		orangutan	-3.00124775670027	orangutan
287	ENSG00000166501	PRKCB	ns		orangutan	-3.19208141384497	orangutan
288	ENSG00000148735	PLEKHS1	ns		orangutan	-3.1925160354347	orangutan
289	ENSG00000164935	DCSTAMP	ns		orangutan	-3.31372098169722	orangutan
290	ENSG00000162894	FCMR	ns		orangutan	-3.43879608129038	orangutan
291	ENSG00000021645	NRXN3	ns		orangutan	-3.70236783857703	orangutan
292	ENSG00000126218	F10	ns		orangutan	-3.80272971708799	orangutan
293	ENSG00000137491	SLCO2B1		sig	human_related_chimpanzee	-0.36714420568498	chimpanzee
294	ENSG00000204539	CDSN		sig	human_related_chimpanzee	3.00688614574564	chimpanzee
295	ENSG00000140519	RHCG		sig	human_related_chimpanzee	3.97381457419348	chimpanzee
296	ENSG00000184012	TMPRSS2		sig	human_related_chimpanzee	2.01654535246721	chimpanzee
297	ENSG00000203797	DDO		sig	human_related_chimpanzee	3.74509280371716	chimpanzee
298	ENSG00000000971	CFH		sig	human_related_chimpanzee	3.02999922955643	chimpanzee
299	ENSG00000145832	SLC25A48		sig	human_related_chimpanzee	0.274117908907864	chimpanzee
300	ENSG00000186038	HTR3E		sig	human_related_chimpanzee	0.594713984981671	chimpanzee
301	ENSG00000188897	LOC400499		sig	human_related_chimpanzee	1.86546290167081	chimpanzee
302	ENSG00000177669	MBOAT4		sig	human_related_chimpanzee	-0.381404329768924	chimpanzee
303	ENSG00000244414	CFHR1		sig	human_related_chimpanzee	-1.06762561241431	chimpanzee
304	ENSG00000143340	FAM163A		sig	human_related_chimpanzee	0.274116705752143	chimpanzee
305	ENSG00000161031	PGLYRP2		sig	human_related_chimpanzee	0.274114501022199	chimpanzee
306	ENSG00000086548	CEACAM6		sig	human_related_chimpanzee	-0.0464828641503469	chimpanzee
307	ENSG00000162738	VANGL2		sig	human_related_chimpanzee	0.538672189151721	chimpanzee
308	ENSG00000111339	ART4		sig	human_related_chimpanzee	0.274111135884153	chimpanzee
309	ENSG00000178772	CPN2		sig	human_related_chimpanzee	-0.347178420503951	chimpanzee
310	ENSG00000148734	NPFFR1		sig	human_related_chimpanzee	-0.0464856088715981	chimpanzee
311	ENSG00000170893	TRH		sig	human_related_chimpanzee	0.2741129011215	chimpanzee
312	ENSG00000128285	MCHR1		sig	human_related_chimpanzee	-0.136754716206779	chimpanzee
313	ENSG00000034971	MYOC		sig	human_related_chimpanzee	-0.0464875644468216	chimpanzee
314	ENSG00000179148	ALOXE3		sig	human_related_chimpanzee	0.174850152451487	chimpanzee
315	ENSG00000196376	SLC35F1		sig	human_related_chimpanzee	0.874281088072649	chimpanzee
316	ENSG00000170989	S1PR1		sig	human_related_chimpanzee	0.680529082765092	chimpanzee
317	ENSG00000137440	FGFBP1		sig	human_related_chimpanzee	-0.651509811018603	chimpanzee
318	ENSG00000101188	NTSR1		sig	human_related_chimpanzee	-0.251757686030672	chimpanzee
319	ENSG00000173597	SULT1B1		sig	human_related_chimpanzee	0.141767148931424	chimpanzee
320	ENSG00000276070	CCL4L2		sig	human_related_chimpanzee	7.49980174947149	chimpanzee
321	ENSG00000196932	TMEM26		sig	human_related_chimpanzee	0.193662964496459	chimpanzee
322	ENSG00000156206	CFAP161		sig	human_related_chimpanzee	-0.313494211091267	chimpanzee
323	ENSG00000050730	TNIP3		sig	human_related_chimpanzee	0.16321593436134	chimpanzee
324	ENSG00000172987	HPSE2		sig	human_related_chimpanzee	-1.51322590046097	chimpanzee
325	ENSG00000086570	FAT2		sig	human_related_chimpanzee	-0.406411469407287	chimpanzee
326	ENSG00000163993	S100P		sig	human_related_chimpanzee	-1.68401731581736	chimpanzee
327	ENSG00000008118	CAMK1G		sig	human_related_chimpanzee	-0.6167837699404	chimpanzee
328	ENSG00000275558	RN7SKP175		sig	human_related_chimpanzee	-0.804894660226492	chimpanzee
329	ENSG00000187492	CDHR4		sig	human_related_chimpanzee	-1.22317263047957	chimpanzee
330	ENSG00000114473	IQCG		sig	human_related_chimpanzee	-0.855764082337696	chimpanzee
331	ENSG00000141404	GNAL		sig	human_related_chimpanzee	-2.0022001277594	chimpanzee
332	ENSG00000152760	TCTEX1D1		ns	human_related_chimpanzee	-2.0044242640042	chimpanzee
333	ENSG00000265660	MIR4664		ns	human_related_chimpanzee	-2.22887110389717	chimpanzee
334	ENSG00000157150	TIMP4		ns	human_related_chimpanzee	-2.84074658176476	chimpanzee
335	ENSG00000140015	KCNH5		ns	human_related_chimpanzee	-2.88868671194809	chimpanzee
336	ENSG00000172828	CES3		ns	human_related_chimpanzee	4.12234955586192	chimpanzee
337	ENSG00000038945	MSR1		ns	human_related_chimpanzee	4.64475270586582	chimpanzee
338	ENSG00000159167	STC1		sig	human_related_chimpanzee	3.06836481544475	chimpanzee
339	ENSG00000125869	LAMP5		ns	human_related_chimpanzee	2.18513198093767	chimpanzee
340	ENSG00000153283	CD96		sig	human_related_chimpanzee	2.41514282633532	chimpanzee
341	ENSG00000209702	SNORD41		sig	human_related_chimpanzee	1.12914159155786	chimpanzee
342	ENSG00000188064	WNT7B		sig	human_related_chimpanzee	0.793726919459087	chimpanzee
343	ENSG00000137491	SLCO2B1	ns		chimpanzee	7.90048344645133	chimpanzee
344	ENSG00000204539	CDSN	sig		chimpanzee	7.49908032750828	chimpanzee
345	ENSG00000140519	RHCG	sig		chimpanzee	7.38809508858399	chimpanzee
346	ENSG00000184012	TMPRSS2	ns		chimpanzee	7.28982970446854	chimpanzee
347	ENSG00000203797	DDO	sig		chimpanzee	6.95707011769452	chimpanzee
348	ENSG00000000971	CFH	sig		chimpanzee	6.71983746537038	chimpanzee
349	ENSG00000145832	SLC25A48	ns		chimpanzee	6.10889402629034	chimpanzee
350	ENSG00000186038	HTR3E	ns		chimpanzee	5.88939210815491	chimpanzee
351	ENSG00000188897	LOC400499	sig		chimpanzee	5.76315675746635	chimpanzee
352	ENSG00000177669	MBOAT4	ns		chimpanzee	5.43376456688497	chimpanzee
353	ENSG00000244414	CFHR1	ns		chimpanzee	5.39437564801041	chimpanzee
354	ENSG00000143340	FAM163A	ns		chimpanzee	5.28083360273928	chimpanzee
355	ENSG00000161031	PGLYRP2	ns		chimpanzee	5.03470435603397	chimpanzee
356	ENSG00000086548	CEACAM6	ns		chimpanzee	4.95201608849943	chimpanzee
357	ENSG00000162738	VANGL2	ns		chimpanzee	4.90615783824812	chimpanzee
358	ENSG00000111339	ART4	ns		chimpanzee	4.81735748010163	chimpanzee
359	ENSG00000178772	CPN2	ns		chimpanzee	4.64741511253131	chimpanzee
360	ENSG00000148734	NPFFR1	ns		chimpanzee	4.6265587074827	chimpanzee
361	ENSG00000170893	TRH	ns		chimpanzee	4.60653774747123	chimpanzee
362	ENSG00000128285	MCHR1	ns		chimpanzee	4.5116189809589	chimpanzee
363	ENSG00000034971	MYOC	ns		chimpanzee	4.10329115051949	chimpanzee
364	ENSG00000179148	ALOXE3	ns		chimpanzee	4.06792861211026	chimpanzee
365	ENSG00000196376	SLC35F1	ns		chimpanzee	4.04805876751541	chimpanzee
366	ENSG00000170989	S1PR1	sig		chimpanzee	4.00553474279155	chimpanzee
367	ENSG00000137440	FGFBP1	ns		chimpanzee	3.94346026804576	chimpanzee
368	ENSG00000101188	NTSR1	ns		chimpanzee	3.64195690010652	chimpanzee
369	ENSG00000173597	SULT1B1	ns		chimpanzee	3.60858135940449	chimpanzee
370	ENSG00000276070	CCL4L2	sig		chimpanzee	3.49347100052774	chimpanzee
371	ENSG00000196932	TMEM26	ns		chimpanzee	3.3511465338138	chimpanzee
372	ENSG00000156206	CFAP161	ns		chimpanzee	3.29754051558465	chimpanzee
373	ENSG00000050730	TNIP3	ns		chimpanzee	3.1907861981594	chimpanzee
374	ENSG00000172987	HPSE2	sig		chimpanzee	3.18265192935106	chimpanzee
375	ENSG00000086570	FAT2	ns		chimpanzee	2.74279967209396	chimpanzee
376	ENSG00000163993	S100P	ns		chimpanzee	2.63930692456707	chimpanzee
377	ENSG00000008118	CAMK1G	ns		chimpanzee	2.593684234385	chimpanzee
378	ENSG00000275558	RN7SKP175	ns		chimpanzee	2.41054534530385	chimpanzee
379	ENSG00000187492	CDHR4	ns		chimpanzee	2.28716133566924	chimpanzee
380	ENSG00000114473	IQCG	sig		chimpanzee	2.2128702882365	chimpanzee
381	ENSG00000141404	GNAL	sig		chimpanzee	1.84279751316977	chimpanzee
382	ENSG00000152760	TCTEX1D1	sig		chimpanzee	1.27488907704337	chimpanzee
383	ENSG00000265660	MIR4664	sig		chimpanzee	1.26307229023984	chimpanzee
384	ENSG00000157150	TIMP4	sig		chimpanzee	0.784658431510475	chimpanzee
385	ENSG00000140015	KCNH5	sig		chimpanzee	0.296080847965164	chimpanzee
386	ENSG00000172828	CES3	sig		chimpanzee	-0.111031992356349	chimpanzee
387	ENSG00000038945	MSR1	sig		chimpanzee	-0.196502840620744	chimpanzee
388	ENSG00000159167	STC1	sig		chimpanzee	-0.604180313826695	chimpanzee
389	ENSG00000125869	LAMP5	sig		chimpanzee	-1.07104208227399	chimpanzee
390	ENSG00000153283	CD96	sig		chimpanzee	-1.75004348260387	chimpanzee
391	ENSG00000209702	SNORD41	ns		chimpanzee	-1.88419025435674	chimpanzee
392	ENSG00000188064	WNT7B	ns		chimpanzee	-2.8442744211353	chimpanzee
393	ENSG00000008517	IL32		sig	human_related_gorilla	4.65546993684984	gorilla
394	ENSG00000183813	CCR4		sig	human_related_gorilla	2.89418714486405	gorilla
395	ENSG00000184530	C6orf58		sig	human_related_gorilla	1.00783100326814	gorilla
396	ENSG00000236699	ARHGEF38		sig	human_related_gorilla	2.78423369193386	gorilla
397	ENSG00000188869	TMC3		sig	human_related_gorilla	0.277383564184577	gorilla
398	ENSG00000070190	DAPP1		sig	human_related_gorilla	1.7149002848798	gorilla
399	ENSG00000167191	GPRC5B		sig	human_related_gorilla	0.511298159173108	gorilla
400	ENSG00000104267	CA2		sig	human_related_gorilla	1.19601764150365	gorilla
401	ENSG00000145451	GLRA3		sig	human_related_gorilla	0.277378760261534	gorilla
402	ENSG00000153064	BANK1		sig	human_related_gorilla	1.76882660241037	gorilla
403	ENSG00000128918	ALDH1A2		sig	human_related_gorilla	0.175057609935085	gorilla
404	ENSG00000172322	CLEC12A		sig	human_related_gorilla	-0.859397232167349	gorilla
405	ENSG00000165685	TMEM52B		sig	human_related_gorilla	1.89463057892104	gorilla
406	ENSG00000058404	CAMK2B		sig	human_related_gorilla	-0.626689890282907	gorilla
407	ENSG00000167941	SOST		sig	human_related_gorilla	0.27737760923822	gorilla
408	ENSG00000103241	FOXF1		sig	human_related_gorilla	1.30422120996293	gorilla
409	ENSG00000146070	PLA2G7		sig	human_related_gorilla	-0.0118531885538897	gorilla
410	ENSG00000135636	DYSF		sig	human_related_gorilla	1.25647644212458	gorilla
411	ENSG00000183486	MX2		sig	human_related_gorilla	8.38367988142465	gorilla
412	ENSG00000169933	FRMPD4		sig	human_related_gorilla	1.11958888101271	gorilla
413	ENSG00000185522	LMNTD2		sig	human_related_gorilla	0.274798632228479	gorilla
414	ENSG00000169306	IL1RAPL1		sig	human_related_gorilla	-0.0329868129157468	gorilla
415	ENSG00000221947	XKR9		sig	human_related_gorilla	-0.287062496648808	gorilla
416	ENSG00000169583	CLIC3		sig	human_related_gorilla	-0.883828352330531	gorilla
417	ENSG00000119125	GDA		sig	human_related_gorilla	0.567091429404732	gorilla
418	ENSG00000198598	MMP17		sig	human_related_gorilla	0.168061697933226	gorilla
419	ENSG00000069122	ADGRF5		sig	human_related_gorilla	-1.01642691743644	gorilla
420	ENSG00000127419	TMEM175		sig	human_related_gorilla	-0.501697429247507	gorilla
421	ENSG00000038295	TLL1		sig	human_related_gorilla	-2.37942265083088	gorilla
422	ENSG00000183807	FAM162B		sig	human_related_gorilla	-0.533402399909724	gorilla
423	ENSG00000077063	CTTNBP2		sig	human_related_gorilla	-0.866072652843693	gorilla
424	ENSG00000115896	PLCL1		sig	human_related_gorilla	-0.942460008495754	gorilla
425	ENSG00000135454	B4GALNT1		sig	human_related_gorilla	-0.810389140093732	gorilla
426	ENSG00000151468	CCDC3		sig	human_related_gorilla	-0.97273677982725	gorilla
427	ENSG00000160097	FNDC5		sig	human_related_gorilla	-0.984846816208756	gorilla
428	ENSG00000142677	IL22RA1		sig	human_related_gorilla	5.40065272818414	gorilla
429	ENSG00000003096	KLHL13		sig	human_related_gorilla	-1.60720473530708	gorilla
430	ENSG00000116183	PAPPA2		sig	human_related_gorilla	-1.9958538142173	gorilla
431	ENSG00000213420	GPC2		sig	human_related_gorilla	-1.2491044459179	gorilla
432	ENSG00000125845	BMP2		sig	human_related_gorilla	4.46306530710487	gorilla
433	ENSG00000142583	SLC2A5		ns	human_related_gorilla	4.05398781482745	gorilla
434	ENSG00000113209	PCDHB5		ns	human_related_gorilla	-2.48106790116042	gorilla
435	ENSG00000178150	ZNF114		ns	human_related_gorilla	2.74943218497879	gorilla
436	ENSG00000155465	SLC7A7		sig	human_related_gorilla	2.43715108685321	gorilla
437	ENSG00000165105	RASEF		sig	human_related_gorilla	2.37520942918662	gorilla
438	ENSG00000204540	PSORS1C1		ns	human_related_gorilla	2.654626135207	gorilla
439	ENSG00000091831	ESR1		sig	human_related_gorilla	2.15246358120146	gorilla
440	ENSG00000164707	SLC13A4		ns	human_related_gorilla	1.55236413642232	gorilla
441	ENSG00000175294	CATSPER1		ns	human_related_gorilla	3.025514243682	gorilla
442	ENSG00000120279	MYCT1		sig	human_related_gorilla	3.21544548679999	gorilla
443	ENSG00000166546	BEAN1		ns	human_related_gorilla	2.30151771577808	gorilla
444	ENSG00000025039	RRAGD		sig	human_related_gorilla	0.679692943405649	gorilla
445	ENSG00000057468	MSH4		sig	human_related_gorilla	1.21518027482011	gorilla
446	ENSG00000150782	IL18		sig	human_related_gorilla	0.286302983603388	gorilla
447	ENSG00000124491	F13A1		sig	human_related_gorilla	0.127196194801018	gorilla
448	ENSG00000183346	CABCOCO1		sig	human_related_gorilla	-0.395971646617563	gorilla
449	ENSG00000008517	IL32	sig		gorilla	8.17493644844351	gorilla
450	ENSG00000183813	CCR4	sig		gorilla	7.38472092539266	gorilla
451	ENSG00000184530	C6orf58	ns		gorilla	6.86483005853108	gorilla
452	ENSG00000236699	ARHGEF38	sig		gorilla	6.84993698155696	gorilla
453	ENSG00000188869	TMC3	ns		gorilla	6.68950605661088	gorilla
454	ENSG00000070190	DAPP1	ns		gorilla	6.64102553951407	gorilla
455	ENSG00000167191	GPRC5B	ns		gorilla	5.9293084172422	gorilla
456	ENSG00000104267	CA2	ns		gorilla	5.92486163557957	gorilla
457	ENSG00000145451	GLRA3	ns		gorilla	5.65533765710297	gorilla
458	ENSG00000153064	BANK1	sig		gorilla	5.56944692313621	gorilla
459	ENSG00000128918	ALDH1A2	ns		gorilla	5.44246944758825	gorilla
460	ENSG00000172322	CLEC12A	ns		gorilla	5.43709101752745	gorilla
461	ENSG00000165685	TMEM52B	sig		gorilla	5.27072791150941	gorilla
462	ENSG00000058404	CAMK2B	ns		gorilla	4.6407755850027	gorilla
463	ENSG00000167941	SOST	ns		gorilla	4.63229043929965	gorilla
464	ENSG00000103241	FOXF1	sig		gorilla	4.52242237348095	gorilla
465	ENSG00000146070	PLA2G7	ns		gorilla	4.52097144066356	gorilla
466	ENSG00000135636	DYSF	ns		gorilla	4.48409498771122	gorilla
467	ENSG00000183486	MX2	sig		gorilla	4.47297633226403	gorilla
468	ENSG00000169933	FRMPD4	sig		gorilla	4.42482269938533	gorilla
469	ENSG00000185522	LMNTD2	ns		gorilla	4.39303833684649	gorilla
470	ENSG00000169306	IL1RAPL1	ns		gorilla	4.20079554895486	gorilla
471	ENSG00000221947	XKR9	ns		gorilla	3.94620515126506	gorilla
472	ENSG00000169583	CLIC3	ns		gorilla	3.73981708885074	gorilla
473	ENSG00000119125	GDA	ns		gorilla	3.70006063665781	gorilla
474	ENSG00000198598	MMP17	ns		gorilla	3.6613548411281	gorilla
475	ENSG00000069122	ADGRF5	ns		gorilla	3.21852459891349	gorilla
476	ENSG00000127419	TMEM175	ns		gorilla	3.18654051851794	gorilla
477	ENSG00000038295	TLL1	sig		gorilla	2.98031542741647	gorilla
478	ENSG00000183807	FAM162B	ns		gorilla	2.90765299444013	gorilla
479	ENSG00000077063	CTTNBP2	ns		gorilla	2.79967664133246	gorilla
480	ENSG00000115896	PLCL1	sig		gorilla	2.57357785148802	gorilla
481	ENSG00000135454	B4GALNT1	ns		gorilla	2.534584863522	gorilla
482	ENSG00000151468	CCDC3	ns		gorilla	2.45925869578917	gorilla
483	ENSG00000160097	FNDC5	ns		gorilla	2.33946425767081	gorilla
484	ENSG00000142677	IL22RA1	sig		gorilla	2.32015311840159	gorilla
485	ENSG00000003096	KLHL13	sig		gorilla	2.09694819646202	gorilla
486	ENSG00000116183	PAPPA2	sig		gorilla	2.04054264501618	gorilla
487	ENSG00000213420	GPC2	ns		gorilla	1.97063921365914	gorilla
488	ENSG00000125845	BMP2	sig		gorilla	1.3694914745099	gorilla
489	ENSG00000142583	SLC2A5	sig		gorilla	0.67581613801522	gorilla
490	ENSG00000113209	PCDHB5	sig		gorilla	0.557082979184444	gorilla
491	ENSG00000178150	ZNF114	sig		gorilla	-0.671590491871292	gorilla
492	ENSG00000155465	SLC7A7	sig		gorilla	-0.796311439396999	gorilla
493	ENSG00000165105	RASEF	sig		gorilla	-0.812349074972502	gorilla
494	ENSG00000204540	PSORS1C1	sig		gorilla	-0.888875024921994	gorilla
495	ENSG00000091831	ESR1	sig		gorilla	-1.13341722709661	gorilla
496	ENSG00000164707	SLC13A4	sig		gorilla	-1.5291315283448	gorilla
497	ENSG00000175294	CATSPER1	sig		gorilla	-1.63609562235012	gorilla
498	ENSG00000120279	MYCT1	sig		gorilla	-2.01726350941924	gorilla
499	ENSG00000166546	BEAN1	sig		gorilla	-2.04695048617127	gorilla
500	ENSG00000025039	RRAGD	ns		gorilla	-2.42137052528982	gorilla
501	ENSG00000057468	MSH4	ns		gorilla	-2.50273839616003	gorilla
502	ENSG00000150782	IL18	ns		gorilla	-3.14751972101031	gorilla
503	ENSG00000124491	F13A1	ns		gorilla	-3.57316644685633	gorilla
504	ENSG00000183346	CABCOCO1	ns		gorilla	-3.59770088433321	gorilla
505	ENSG00000107105	ELAVL2		sig	human_related_squirrel_monkey	0.269036045411151	squirrel_monkey
506	ENSG00000108691	CCL2		sig	human_related_squirrel_monkey	6.2050015050297	squirrel_monkey
507	ENSG00000188389	PDCD1		sig	human_related_squirrel_monkey	0.280091755798325	squirrel_monkey
508	ENSG00000156587	UBE2L6		sig	human_related_squirrel_monkey	4.36759131219821	squirrel_monkey
509	ENSG00000260802	SERTM2		sig	human_related_squirrel_monkey	2.66478938245569	squirrel_monkey
510	ENSG00000188820	CALHM6		sig	human_related_squirrel_monkey	2.85501455705622	squirrel_monkey
511	ENSG00000125508	SRMS		sig	human_related_squirrel_monkey	0.280092055462623	squirrel_monkey
512	ENSG00000270379	HEATR9		sig	human_related_squirrel_monkey	3.51905915182518	squirrel_monkey
513	ENSG00000174951	FUT1		sig	human_related_squirrel_monkey	1.38819152093367	squirrel_monkey
514	ENSG00000204264	PSMB8		sig	human_related_squirrel_monkey	3.03417907300349	squirrel_monkey
515	ENSG00000089116	LHX5		sig	human_related_squirrel_monkey	0.929801916174282	squirrel_monkey
516	ENSG00000249242	TMEM150C		sig	human_related_squirrel_monkey	0.0424696185615002	squirrel_monkey
517	ENSG00000185338	SOCS1		sig	human_related_squirrel_monkey	2.68572432684839	squirrel_monkey
518	ENSG00000164604	GPR85		sig	human_related_squirrel_monkey	0.29069430187123	squirrel_monkey
519	ENSG00000250821	EXOC1L		sig	human_related_squirrel_monkey	3.11192394572936	squirrel_monkey
520	ENSG00000204740	MALRD1		sig	human_related_squirrel_monkey	1.4625208888248	squirrel_monkey
521	ENSG00000185215	TNFAIP2		sig	human_related_squirrel_monkey	3.06920344535971	squirrel_monkey
522	ENSG00000069493	CLEC2D		sig	human_related_squirrel_monkey	0.652384210880688	squirrel_monkey
523	ENSG00000178175	ZNF366		sig	human_related_squirrel_monkey	0.2800921226881	squirrel_monkey
524	ENSG00000155926	SLA		sig	human_related_squirrel_monkey	1.53724119659157	squirrel_monkey
525	ENSG00000118520	ARG1		sig	human_related_squirrel_monkey	0.280092368872406	squirrel_monkey
526	ENSG00000161249	DMKN		sig	human_related_squirrel_monkey	-0.0619643507126664	squirrel_monkey
527	ENSG00000187595	ZNF385C		sig	human_related_squirrel_monkey	2.01935862836003	squirrel_monkey
528	ENSG00000112799	LY86		sig	human_related_squirrel_monkey	0.280090106711466	squirrel_monkey
529	ENSG00000183696	UPP1		sig	human_related_squirrel_monkey	0.924963997272074	squirrel_monkey
530	ENSG00000145692	BHMT		sig	human_related_squirrel_monkey	-1.57065737893519	squirrel_monkey
531	ENSG00000179331	RAB39A		sig	human_related_squirrel_monkey	2.1956041740368	squirrel_monkey
532	ENSG00000167034	NKX3-1		sig	human_related_squirrel_monkey	2.03211917438403	squirrel_monkey
533	ENSG00000105967	TFEC		sig	human_related_squirrel_monkey	0.819358126108149	squirrel_monkey
534	ENSG00000175130	MARCKSL1		sig	human_related_squirrel_monkey	0.962490282285116	squirrel_monkey
535	ENSG00000172724	CCL19		sig	human_related_squirrel_monkey	0.280090833646367	squirrel_monkey
536	ENSG00000244734	HBB		sig	human_related_squirrel_monkey	1.41481289465468	squirrel_monkey
537	ENSG00000152495	CAMK4		sig	human_related_squirrel_monkey	-1.10334330373722	squirrel_monkey
538	ENSG00000153898	MCOLN2		sig	human_related_squirrel_monkey	1.45200039494318	squirrel_monkey
539	ENSG00000188620	HMX3		sig	human_related_squirrel_monkey	0.280086742135044	squirrel_monkey
540	ENSG00000103740	ACSBG1		sig	human_related_squirrel_monkey	1.3083953189934	squirrel_monkey
541	ENSG00000112137	PHACTR1		sig	human_related_squirrel_monkey	1.64637956426021	squirrel_monkey
542	ENSG00000118849	RARRES1		sig	human_related_squirrel_monkey	1.63542163071529	squirrel_monkey
543	ENSG00000188676	IDO2		sig	human_related_squirrel_monkey	0.280088478653742	squirrel_monkey
544	ENSG00000223609	HBD		sig	human_related_squirrel_monkey	1.38850374628766	squirrel_monkey
545	ENSG00000172602	RND1		sig	human_related_squirrel_monkey	1.12907325771722	squirrel_monkey
546	ENSG00000073331	ALPK1		sig	human_related_squirrel_monkey	0.656908417821307	squirrel_monkey
547	ENSG00000144460	NYAP2		sig	human_related_squirrel_monkey	0.600687963571419	squirrel_monkey
548	ENSG00000147160	AWAT2		sig	human_related_squirrel_monkey	-1.01735622169372	squirrel_monkey
549	ENSG00000105877	DNAH11		sig	human_related_squirrel_monkey	0.302906611523859	squirrel_monkey
550	ENSG00000107551	RASSF4		sig	human_related_squirrel_monkey	-0.0196262741578416	squirrel_monkey
551	ENSG00000123329	ARHGAP9		sig	human_related_squirrel_monkey	-0.493109285565291	squirrel_monkey
552	ENSG00000197629	MPEG1		sig	human_related_squirrel_monkey	0.280086693359079	squirrel_monkey
553	ENSG00000133561	GIMAP6		sig	human_related_squirrel_monkey	0.280087986655989	squirrel_monkey
554	ENSG00000125657	TNFSF9		sig	human_related_squirrel_monkey	1.03310649092191	squirrel_monkey
555	ENSG00000185313	SCN10A		sig	human_related_squirrel_monkey	-0.326501125474494	squirrel_monkey
556	ENSG00000130038	CRACR2A		sig	human_related_squirrel_monkey	-0.345278345873574	squirrel_monkey
557	ENSG00000258227	CLEC5A		sig	human_related_squirrel_monkey	0.280087404532775	squirrel_monkey
558	ENSG00000170545	SMAGP		sig	human_related_squirrel_monkey	0.29478211496993	squirrel_monkey
559	ENSG00000057593	F7		sig	human_related_squirrel_monkey	0.158957897340993	squirrel_monkey
560	ENSG00000007952	NOX1		sig	human_related_squirrel_monkey	0.280086002213395	squirrel_monkey
561	ENSG00000079337	RAPGEF3		sig	human_related_squirrel_monkey	-0.113533205587394	squirrel_monkey
562	ENSG00000166689	PLEKHA7		sig	human_related_squirrel_monkey	-2.10860757648121	squirrel_monkey
563	ENSG00000136014	USP44		sig	human_related_squirrel_monkey	-0.0212752649164339	squirrel_monkey
564	ENSG00000159231	CBR3		sig	human_related_squirrel_monkey	0.238218562683324	squirrel_monkey
565	ENSG00000152208	GRID2		sig	human_related_squirrel_monkey	-0.754075001182801	squirrel_monkey
566	ENSG00000100767	PAPLN		sig	human_related_squirrel_monkey	-0.129093442964654	squirrel_monkey
567	ENSG00000158715	SLC45A3		sig	human_related_squirrel_monkey	-0.0342132992464452	squirrel_monkey
568	ENSG00000163377	FAM19A4		sig	human_related_squirrel_monkey	0.280084973774408	squirrel_monkey
569	ENSG00000277363	SRCIN1		sig	human_related_squirrel_monkey	-0.324306261834289	squirrel_monkey
570	ENSG00000187672	ERC2		sig	human_related_squirrel_monkey	-0.171336050617369	squirrel_monkey
571	ENSG00000117091	CD48		sig	human_related_squirrel_monkey	0.280086454038892	squirrel_monkey
572	ENSG00000142621	FHAD1		sig	human_related_squirrel_monkey	0.355092861403163	squirrel_monkey
573	ENSG00000040608	RTN4R		sig	human_related_squirrel_monkey	-0.129455133207592	squirrel_monkey
574	ENSG00000128849	CGNL1		sig	human_related_squirrel_monkey	0.250765411179734	squirrel_monkey
575	ENSG00000169432	SCN9A		sig	human_related_squirrel_monkey	-0.886261201414083	squirrel_monkey
576	ENSG00000175084	DES		sig	human_related_squirrel_monkey	-0.36983355262204	squirrel_monkey
577	ENSG00000198610	AKR1C4		sig	human_related_squirrel_monkey	-0.0825011780242181	squirrel_monkey
578	ENSG00000167702	KIFC2		sig	human_related_squirrel_monkey	-1.36213919386882	squirrel_monkey
579	ENSG00000131634	TMEM204		sig	human_related_squirrel_monkey	0.111594349454847	squirrel_monkey
580	ENSG00000175318	GRAMD2A		sig	human_related_squirrel_monkey	-0.0460752902020671	squirrel_monkey
581	ENSG00000163485	ADORA1		sig	human_related_squirrel_monkey	-0.238292530407025	squirrel_monkey
582	ENSG00000008277	ADAM22		sig	human_related_squirrel_monkey	-1.5506585600367	squirrel_monkey
583	ENSG00000138829	FBN2		sig	human_related_squirrel_monkey	-1.8830779797651	squirrel_monkey
584	ENSG00000189057	FAM111B		sig	human_related_squirrel_monkey	-0.0242744496233718	squirrel_monkey
585	ENSG00000122547	EEPD1		sig	human_related_squirrel_monkey	-1.44959338777086	squirrel_monkey
586	ENSG00000152611	CAPSL		sig	human_related_squirrel_monkey	-0.167223961653945	squirrel_monkey
587	ENSG00000198910	L1CAM		sig	human_related_squirrel_monkey	-0.522114863316748	squirrel_monkey
588	ENSG00000133328	HRASLS2		sig	human_related_squirrel_monkey	7.58776300104583	squirrel_monkey
589	ENSG00000125650	PSPN		sig	human_related_squirrel_monkey	-0.67123464187898	squirrel_monkey
590	ENSG00000100678	SLC8A3		ns	human_related_squirrel_monkey	-2.36739125296918	squirrel_monkey
591	ENSG00000004399	PLXND1		sig	human_related_squirrel_monkey	-0.887556832812669	squirrel_monkey
592	ENSG00000159307	SCUBE1		sig	human_related_squirrel_monkey	-2.1386791099298	squirrel_monkey
593	ENSG00000167703	SLC43A2		sig	human_related_squirrel_monkey	-0.581694980110104	squirrel_monkey
594	ENSG00000130052	STARD8		sig	human_related_squirrel_monkey	-0.65303701550932	squirrel_monkey
595	ENSG00000258643	BCL2L2-PABPN1		sig	human_related_squirrel_monkey	-1.99326958066663	squirrel_monkey
596	ENSG00000171208	NETO2		sig	human_related_squirrel_monkey	-0.840831459722734	squirrel_monkey
597	ENSG00000206384	COL6A6		sig	human_related_squirrel_monkey	-1.94859745852241	squirrel_monkey
598	ENSG00000197653	DNAH10		sig	human_related_squirrel_monkey	-0.927315752352909	squirrel_monkey
599	ENSG00000196368	NUDT11		sig	human_related_squirrel_monkey	-1.09919947652588	squirrel_monkey
600	ENSG00000170412	GPRC5C		sig	human_related_squirrel_monkey	-1.10878367379655	squirrel_monkey
601	ENSG00000116991	SIPA1L2		sig	human_related_squirrel_monkey	-1.96511240564673	squirrel_monkey
602	ENSG00000137561	TTPA		ns	human_related_squirrel_monkey	-2.05315123182123	squirrel_monkey
603	ENSG00000124749	COL21A1		sig	human_related_squirrel_monkey	-2.975248325329	squirrel_monkey
604	ENSG00000185483	ROR1		sig	human_related_squirrel_monkey	-1.65947316144397	squirrel_monkey
605	ENSG00000141576	RNF157		sig	human_related_squirrel_monkey	-1.76338995650559	squirrel_monkey
606	ENSG00000091409	ITGA6		sig	human_related_squirrel_monkey	-1.59499915638085	squirrel_monkey
607	ENSG00000151012	SLC7A11		sig	human_related_squirrel_monkey	-3.12541963053614	squirrel_monkey
608	ENSG00000185347	TEDC1		sig	human_related_squirrel_monkey	-1.56460235437223	squirrel_monkey
609	ENSG00000272636	DOC2B		ns	human_related_squirrel_monkey	-2.70662525787761	squirrel_monkey
610	ENSG00000100342	APOL1		sig	human_related_squirrel_monkey	6.9622826005509	squirrel_monkey
611	ENSG00000183128	CALHM3		ns	human_related_squirrel_monkey	-4.08430261714567	squirrel_monkey
612	ENSG00000101098	RIMS4		sig	human_related_squirrel_monkey	-1.95188259554761	squirrel_monkey
613	ENSG00000167371	PRRT2		sig	human_related_squirrel_monkey	-2.00881612183212	squirrel_monkey
614	ENSG00000185008	ROBO2		sig	human_related_squirrel_monkey	-2.01409400087127	squirrel_monkey
615	ENSG00000127324	TSPAN8		ns	human_related_squirrel_monkey	-2.10520242938155	squirrel_monkey
616	ENSG00000165959	CLMN		sig	human_related_squirrel_monkey	-2.51239496366742	squirrel_monkey
617	ENSG00000155719	OTOA		ns	human_related_squirrel_monkey	-2.09087467575686	squirrel_monkey
618	ENSG00000125895	TMEM74B		sig	human_related_squirrel_monkey	3.95733964758131	squirrel_monkey
619	ENSG00000213347	MXD3		sig	human_related_squirrel_monkey	-2.7514867553267	squirrel_monkey
620	ENSG00000160111	CPAMD8		ns	human_related_squirrel_monkey	-2.39798906143453	squirrel_monkey
621	ENSG00000204052	LRRC73		ns	human_related_squirrel_monkey	-2.86886311966593	squirrel_monkey
622	ENSG00000164749	HNF4G		ns	human_related_squirrel_monkey	4.61621720037295	squirrel_monkey
623	ENSG00000176732	PFN4		ns	human_related_squirrel_monkey	-2.38801519867818	squirrel_monkey
624	ENSG00000132915	PDE6A		ns	human_related_squirrel_monkey	-2.82672089517077	squirrel_monkey
625	ENSG00000172243	CLEC7A		ns	human_related_squirrel_monkey	5.49823270188824	squirrel_monkey
626	ENSG00000075461	CACNG4		ns	human_related_squirrel_monkey	-3.16646854772812	squirrel_monkey
627	ENSG00000215218	UBE2QL1		ns	human_related_squirrel_monkey	4.17962570479319	squirrel_monkey
628	ENSG00000120162	MOB3B		ns	human_related_squirrel_monkey	3.40399686045492	squirrel_monkey
629	ENSG00000182393	IFNL1		ns	human_related_squirrel_monkey	5.67888421655869	squirrel_monkey
630	ENSG00000095752	IL11		ns	human_related_squirrel_monkey	3.45831323337434	squirrel_monkey
631	ENSG00000138035	PNPT1		ns	human_related_squirrel_monkey	3.28406511899432	squirrel_monkey
632	ENSG00000119915	ELOVL3		ns	human_related_squirrel_monkey	3.70033624438237	squirrel_monkey
633	ENSG00000163864	NMNAT3		ns	human_related_squirrel_monkey	-3.23432644078763	squirrel_monkey
634	ENSG00000133805	AMPD3		ns	human_related_squirrel_monkey	3.08363556667632	squirrel_monkey
635	ENSG00000121797	CCRL2		ns	human_related_squirrel_monkey	3.00616633737429	squirrel_monkey
636	ENSG00000120645	IQSEC3		ns	human_related_squirrel_monkey	3.25960499715054	squirrel_monkey
637	ENSG00000108018	SORCS1		ns	human_related_squirrel_monkey	3.34234735470789	squirrel_monkey
638	ENSG00000147408	CSGALNACT1		ns	human_related_squirrel_monkey	3.15146427645939	squirrel_monkey
639	ENSG00000135519	KCNH3		ns	human_related_squirrel_monkey	2.64561797373878	squirrel_monkey
640	ENSG00000167705	RILP		ns	human_related_squirrel_monkey	2.99470461884976	squirrel_monkey
641	ENSG00000092054	MYH7		ns	human_related_squirrel_monkey	5.31407306019099	squirrel_monkey
642	ENSG00000169908	TM4SF1		ns	human_related_squirrel_monkey	3.16413949001122	squirrel_monkey
643	ENSG00000176406	RIMS2		ns	human_related_squirrel_monkey	2.54031919755332	squirrel_monkey
644	ENSG00000271605	MILR1		ns	human_related_squirrel_monkey	3.77834324682072	squirrel_monkey
645	ENSG00000100170	SLC5A1		ns	human_related_squirrel_monkey	3.40557107112646	squirrel_monkey
646	ENSG00000074660	SCARF1		ns	human_related_squirrel_monkey	2.25667213290847	squirrel_monkey
647	ENSG00000173626	TRAPPC3L		ns	human_related_squirrel_monkey	4.80470891866463	squirrel_monkey
648	ENSG00000146409	SLC18B1		sig	human_related_squirrel_monkey	2.61602478811125	squirrel_monkey
649	ENSG00000008735	MAPK8IP2		ns	human_related_squirrel_monkey	2.90578658760491	squirrel_monkey
650	ENSG00000168070	MAJIN		sig	human_related_squirrel_monkey	2.79323591071601	squirrel_monkey
651	ENSG00000115602	IL1RL1		sig	human_related_squirrel_monkey	2.75743606452817	squirrel_monkey
652	ENSG00000188501	LCTL		sig	human_related_squirrel_monkey	2.11467991303778	squirrel_monkey
653	ENSG00000147036	LANCL3		ns	human_related_squirrel_monkey	2.40743705649309	squirrel_monkey
654	ENSG00000167077	MEI1		ns	human_related_squirrel_monkey	2.11315218753729	squirrel_monkey
655	ENSG00000147606	SLC26A7		ns	human_related_squirrel_monkey	3.94552033080866	squirrel_monkey
656	ENSG00000124440	HIF3A		ns	human_related_squirrel_monkey	2.17698581165485	squirrel_monkey
657	ENSG00000153012	LGI2		sig	human_related_squirrel_monkey	2.10406193624287	squirrel_monkey
658	ENSG00000041353	RAB27B		sig	human_related_squirrel_monkey	2.93242368243113	squirrel_monkey
659	ENSG00000019186	CYP24A1		ns	human_related_squirrel_monkey	2.95456148580345	squirrel_monkey
660	ENSG00000164270	HTR4		sig	human_related_squirrel_monkey	1.82427389736124	squirrel_monkey
661	ENSG00000119782	FKBP1B		ns	human_related_squirrel_monkey	1.6237452248715	squirrel_monkey
662	ENSG00000156049	GNA14		ns	human_related_squirrel_monkey	1.71448476824279	squirrel_monkey
663	ENSG00000115604	IL18R1		sig	human_related_squirrel_monkey	3.43730939523721	squirrel_monkey
664	ENSG00000130224	LRCH2		sig	human_related_squirrel_monkey	1.82487694182947	squirrel_monkey
665	ENSG00000179603	GRM8		sig	human_related_squirrel_monkey	3.54721581723824	squirrel_monkey
666	ENSG00000157782	CABP1		ns	human_related_squirrel_monkey	3.07577231888954	squirrel_monkey
667	ENSG00000166510	CCDC68		ns	human_related_squirrel_monkey	1.6737407941815	squirrel_monkey
668	ENSG00000180318	ALX1		sig	human_related_squirrel_monkey	2.44581992904074	squirrel_monkey
669	ENSG00000118526	TCF21		ns	human_related_squirrel_monkey	1.6722802627001	squirrel_monkey
670	ENSG00000125848	FLRT3		sig	human_related_squirrel_monkey	1.36855053147325	squirrel_monkey
671	ENSG00000125618	PAX8		ns	human_related_squirrel_monkey	1.5477577026372	squirrel_monkey
672	ENSG00000240204	SMKR1		ns	human_related_squirrel_monkey	1.97232187295116	squirrel_monkey
673	ENSG00000172940	SLC22A13		ns	human_related_squirrel_monkey	2.84163256640861	squirrel_monkey
674	ENSG00000145794	MEGF10		sig	human_related_squirrel_monkey	2.26192384062501	squirrel_monkey
675	ENSG00000047662	FAM184B		sig	human_related_squirrel_monkey	1.21337608386714	squirrel_monkey
676	ENSG00000087494	PTHLH		sig	human_related_squirrel_monkey	3.41756708875275	squirrel_monkey
677	ENSG00000119699	TGFB3		sig	human_related_squirrel_monkey	1.12083988773843	squirrel_monkey
678	ENSG00000178033	CALHM5		sig	human_related_squirrel_monkey	1.53033023608379	squirrel_monkey
679	ENSG00000139899	CBLN3		sig	human_related_squirrel_monkey	1.38365116525051	squirrel_monkey
680	ENSG00000232040	ZBED9		sig	human_related_squirrel_monkey	0.985818845134194	squirrel_monkey
681	ENSG00000153823	PID1		sig	human_related_squirrel_monkey	1.10270832625658	squirrel_monkey
682	ENSG00000125378	BMP4		sig	human_related_squirrel_monkey	1.86860809613811	squirrel_monkey
683	ENSG00000165078	CPA6		ns	human_related_squirrel_monkey	2.78524302907269	squirrel_monkey
684	ENSG00000183111	ARHGEF37		sig	human_related_squirrel_monkey	1.44259688084292	squirrel_monkey
685	ENSG00000115165	CYTIP		sig	human_related_squirrel_monkey	1.19916213810196	squirrel_monkey
686	ENSG00000163492	CCDC141		sig	human_related_squirrel_monkey	1.42636666149816	squirrel_monkey
687	ENSG00000132522	GPS2		ns	human_related_squirrel_monkey	0.948280341581392	squirrel_monkey
688	ENSG00000154734	ADAMTS1		sig	human_related_squirrel_monkey	1.00357809717216	squirrel_monkey
689	ENSG00000064989	CALCRL		sig	human_related_squirrel_monkey	1.07362122516651	squirrel_monkey
690	ENSG00000144191	CNGA3		sig	human_related_squirrel_monkey	1.44498877876769	squirrel_monkey
691	ENSG00000166839	ANKDD1A		sig	human_related_squirrel_monkey	0.973469683269096	squirrel_monkey
692	ENSG00000197506	SLC28A3		sig	human_related_squirrel_monkey	1.5477789537754	squirrel_monkey
693	ENSG00000137727	ARHGAP20		sig	human_related_squirrel_monkey	2.14978385931058	squirrel_monkey
694	ENSG00000164776	PHKG1		sig	human_related_squirrel_monkey	0.948052448661014	squirrel_monkey
695	ENSG00000129596	CDO1		sig	human_related_squirrel_monkey	1.15237173734508	squirrel_monkey
696	ENSG00000175471	MCTP1		sig	human_related_squirrel_monkey	1.4528507287103	squirrel_monkey
697	ENSG00000148357	HMCN2		sig	human_related_squirrel_monkey	1.777800012092	squirrel_monkey
698	ENSG00000183421	RIPK4		sig	human_related_squirrel_monkey	1.72940714163912	squirrel_monkey
699	ENSG00000134533	RERG		sig	human_related_squirrel_monkey	1.21205317495959	squirrel_monkey
700	ENSG00000157103	SLC6A1		sig	human_related_squirrel_monkey	1.219367383069	squirrel_monkey
701	ENSG00000006459	KDM7A		sig	human_related_squirrel_monkey	1.68388984565992	squirrel_monkey
702	ENSG00000184156	KCNQ3		sig	human_related_squirrel_monkey	0.946338816302531	squirrel_monkey
703	ENSG00000164509	IL31RA		sig	human_related_squirrel_monkey	1.04698080800883	squirrel_monkey
704	ENSG00000121769	FABP3		sig	human_related_squirrel_monkey	0.587508905291261	squirrel_monkey
705	ENSG00000165449	SLC16A9		sig	human_related_squirrel_monkey	0.58035083817384	squirrel_monkey
706	ENSG00000104490	NCALD		sig	human_related_squirrel_monkey	0.820741519642501	squirrel_monkey
707	ENSG00000166342	NETO1		sig	human_related_squirrel_monkey	1.79535648943852	squirrel_monkey
708	ENSG00000170396	ZNF804A		sig	human_related_squirrel_monkey	0.482455171945784	squirrel_monkey
709	ENSG00000196711	ALKAL1		sig	human_related_squirrel_monkey	0.280076717011502	squirrel_monkey
710	ENSG00000060709	RIMBP2		sig	human_related_squirrel_monkey	2.09627188530324	squirrel_monkey
711	ENSG00000135960	EDAR		sig	human_related_squirrel_monkey	0.280077919955091	squirrel_monkey
712	ENSG00000139344	AMDHD1		ns	human_related_squirrel_monkey	1.82159786958381	squirrel_monkey
713	ENSG00000153707	PTPRD		sig	human_related_squirrel_monkey	0.272658079595899	squirrel_monkey
714	ENSG00000101134	DOK5		sig	human_related_squirrel_monkey	0.607746576940067	squirrel_monkey
715	ENSG00000164484	TMEM200A		sig	human_related_squirrel_monkey	0.420558003105305	squirrel_monkey
716	ENSG00000139874	SSTR1		sig	human_related_squirrel_monkey	0.440201972384627	squirrel_monkey
717	ENSG00000264424	MYH4		sig	human_related_squirrel_monkey	0.280077266562863	squirrel_monkey
718	ENSG00000162975	KCNF1		sig	human_related_squirrel_monkey	0.758172150961052	squirrel_monkey
719	ENSG00000137968	SLC44A5		sig	human_related_squirrel_monkey	-0.00208120934712768	squirrel_monkey
720	ENSG00000159251	ACTC1		sig	human_related_squirrel_monkey	0.5223013197396	squirrel_monkey
721	ENSG00000198915	RASGEF1A		sig	human_related_squirrel_monkey	0.414875924928934	squirrel_monkey
722	ENSG00000185267	CDNF		sig	human_related_squirrel_monkey	-0.00921021943673095	squirrel_monkey
723	ENSG00000152785	BMP3		sig	human_related_squirrel_monkey	0.961077908022687	squirrel_monkey
724	ENSG00000086717	PPEF1		sig	human_related_squirrel_monkey	-0.0405229495904172	squirrel_monkey
725	ENSG00000167676	PLIN4		sig	human_related_squirrel_monkey	0.280076497534781	squirrel_monkey
726	ENSG00000133020	MYH8		sig	human_related_squirrel_monkey	0.280075842473727	squirrel_monkey
727	ENSG00000117598	PLPPR5		sig	human_related_squirrel_monkey	0.770507702018264	squirrel_monkey
728	ENSG00000140807	NKD1		sig	human_related_squirrel_monkey	2.43847218004625	squirrel_monkey
729	ENSG00000165548	TMEM63C		sig	human_related_squirrel_monkey	0.280074276389779	squirrel_monkey
730	ENSG00000113389	NPR3		sig	human_related_squirrel_monkey	0.150202902138914	squirrel_monkey
731	ENSG00000206052	DOK6		sig	human_related_squirrel_monkey	-0.111620398853478	squirrel_monkey
732	ENSG00000099260	PALMD		sig	human_related_squirrel_monkey	-0.0580732361712718	squirrel_monkey
733	ENSG00000157168	NRG1		sig	human_related_squirrel_monkey	0.627464213552566	squirrel_monkey
734	ENSG00000128573	FOXP2		sig	human_related_squirrel_monkey	-0.587936763957948	squirrel_monkey
735	ENSG00000203734	ECT2L		sig	human_related_squirrel_monkey	1.31865840843748	squirrel_monkey
736	ENSG00000125931	CITED1		sig	human_related_squirrel_monkey	0.280067522058364	squirrel_monkey
737	ENSG00000159248	GJD2		sig	human_related_squirrel_monkey	-0.361121313262149	squirrel_monkey
738	ENSG00000189320	FAM180A		sig	human_related_squirrel_monkey	1.4618398585782	squirrel_monkey
739	ENSG00000119686	FLVCR2		sig	human_related_squirrel_monkey	0.0400732320357317	squirrel_monkey
740	ENSG00000107105	ELAVL2	ns		squirrel_monkey	10.0003022457454	squirrel_monkey
741	ENSG00000108691	CCL2	sig		squirrel_monkey	9.69825057342335	squirrel_monkey
742	ENSG00000188389	PDCD1	ns		squirrel_monkey	8.81365490394895	squirrel_monkey
743	ENSG00000156587	UBE2L6	sig		squirrel_monkey	8.1299634811677	squirrel_monkey
744	ENSG00000260802	SERTM2	sig		squirrel_monkey	7.92419141877213	squirrel_monkey
745	ENSG00000188820	CALHM6	sig		squirrel_monkey	7.5110767665429	squirrel_monkey
746	ENSG00000125508	SRMS	ns		squirrel_monkey	7.45844585517755	squirrel_monkey
747	ENSG00000270379	HEATR9	sig		squirrel_monkey	7.3045597579785	squirrel_monkey
748	ENSG00000174951	FUT1	ns		squirrel_monkey	7.15446990606996	squirrel_monkey
749	ENSG00000204264	PSMB8	sig		squirrel_monkey	7.1295674356645	squirrel_monkey
750	ENSG00000089116	LHX5	ns		squirrel_monkey	6.91932300988571	squirrel_monkey
751	ENSG00000249242	TMEM150C	ns		squirrel_monkey	6.8222905699725	squirrel_monkey
752	ENSG00000185338	SOCS1	sig		squirrel_monkey	6.74233467320869	squirrel_monkey
753	ENSG00000164604	GPR85	ns		squirrel_monkey	6.59907893190381	squirrel_monkey
754	ENSG00000250821	EXOC1L	sig		squirrel_monkey	6.53470569875905	squirrel_monkey
755	ENSG00000204740	MALRD1	ns		squirrel_monkey	6.50749087680163	squirrel_monkey
756	ENSG00000185215	TNFAIP2	sig		squirrel_monkey	6.48586825709343	squirrel_monkey
757	ENSG00000069493	CLEC2D	ns		squirrel_monkey	6.18537288787724	squirrel_monkey
758	ENSG00000178175	ZNF366	ns		squirrel_monkey	6.11303558676728	squirrel_monkey
759	ENSG00000155926	SLA	ns		squirrel_monkey	6.10267099555959	squirrel_monkey
760	ENSG00000118520	ARG1	ns		squirrel_monkey	6.04465424270618	squirrel_monkey
761	ENSG00000161249	DMKN	ns		squirrel_monkey	6.01977334906395	squirrel_monkey
762	ENSG00000187595	ZNF385C	ns		squirrel_monkey	5.92558596044008	squirrel_monkey
763	ENSG00000112799	LY86	ns		squirrel_monkey	5.90254069341766	squirrel_monkey
764	ENSG00000183696	UPP1	sig		squirrel_monkey	5.89458976847075	squirrel_monkey
765	ENSG00000145692	BHMT	ns		squirrel_monkey	5.82603068890558	squirrel_monkey
766	ENSG00000179331	RAB39A	ns		squirrel_monkey	5.78538221889782	squirrel_monkey
767	ENSG00000167034	NKX3-1	sig		squirrel_monkey	5.69846388209746	squirrel_monkey
768	ENSG00000105967	TFEC	ns		squirrel_monkey	5.68353114080685	squirrel_monkey
769	ENSG00000175130	MARCKSL1	sig		squirrel_monkey	5.52078325814397	squirrel_monkey
770	ENSG00000172724	CCL19	ns		squirrel_monkey	5.16815595737586	squirrel_monkey
771	ENSG00000244734	HBB	ns		squirrel_monkey	5.07339262517325	squirrel_monkey
772	ENSG00000152495	CAMK4	sig		squirrel_monkey	5.04074050470548	squirrel_monkey
773	ENSG00000153898	MCOLN2	sig		squirrel_monkey	4.95438179469233	squirrel_monkey
774	ENSG00000188620	HMX3	ns		squirrel_monkey	4.87822211060702	squirrel_monkey
775	ENSG00000103740	ACSBG1	ns		squirrel_monkey	4.86117996335847	squirrel_monkey
776	ENSG00000112137	PHACTR1	sig		squirrel_monkey	4.83353938433209	squirrel_monkey
777	ENSG00000118849	RARRES1	sig		squirrel_monkey	4.79507306619663	squirrel_monkey
778	ENSG00000188676	IDO2	ns		squirrel_monkey	4.69866038188505	squirrel_monkey
779	ENSG00000223609	HBD	ns		squirrel_monkey	4.68894185421525	squirrel_monkey
780	ENSG00000172602	RND1	ns		squirrel_monkey	4.64243579409923	squirrel_monkey
781	ENSG00000073331	ALPK1	sig		squirrel_monkey	4.58263404186227	squirrel_monkey
782	ENSG00000144460	NYAP2	ns		squirrel_monkey	4.53276169228051	squirrel_monkey
783	ENSG00000147160	AWAT2	ns		squirrel_monkey	4.42392074525364	squirrel_monkey
784	ENSG00000105877	DNAH11	ns		squirrel_monkey	4.28662522089112	squirrel_monkey
785	ENSG00000107551	RASSF4	ns		squirrel_monkey	4.2824184145178	squirrel_monkey
786	ENSG00000123329	ARHGAP9	ns		squirrel_monkey	4.24740178740613	squirrel_monkey
787	ENSG00000197629	MPEG1	ns		squirrel_monkey	4.1908389191414	squirrel_monkey
788	ENSG00000133561	GIMAP6	ns		squirrel_monkey	4.12721823137724	squirrel_monkey
789	ENSG00000125657	TNFSF9	ns		squirrel_monkey	4.11482649981806	squirrel_monkey
790	ENSG00000185313	SCN10A	ns		squirrel_monkey	4.0438622208888	squirrel_monkey
791	ENSG00000130038	CRACR2A	ns		squirrel_monkey	4.04104879357101	squirrel_monkey
792	ENSG00000258227	CLEC5A	ns		squirrel_monkey	4.03289686296786	squirrel_monkey
793	ENSG00000170545	SMAGP	ns		squirrel_monkey	4.0297833319904	squirrel_monkey
794	ENSG00000057593	F7	ns		squirrel_monkey	4.01511251963006	squirrel_monkey
795	ENSG00000007952	NOX1	ns		squirrel_monkey	3.9626776551939	squirrel_monkey
796	ENSG00000079337	RAPGEF3	ns		squirrel_monkey	3.7946763987068	squirrel_monkey
797	ENSG00000166689	PLEKHA7	sig		squirrel_monkey	3.73295881986966	squirrel_monkey
798	ENSG00000136014	USP44	ns		squirrel_monkey	3.73053721862343	squirrel_monkey
799	ENSG00000159231	CBR3	ns		squirrel_monkey	3.68485048366296	squirrel_monkey
800	ENSG00000152208	GRID2	ns		squirrel_monkey	3.66021492743807	squirrel_monkey
801	ENSG00000100767	PAPLN	ns		squirrel_monkey	3.64242832701777	squirrel_monkey
802	ENSG00000158715	SLC45A3	ns		squirrel_monkey	3.58036040528315	squirrel_monkey
803	ENSG00000163377	FAM19A4	ns		squirrel_monkey	3.56074910939002	squirrel_monkey
804	ENSG00000277363	SRCIN1	ns		squirrel_monkey	3.44162992137237	squirrel_monkey
805	ENSG00000187672	ERC2	ns		squirrel_monkey	3.39999290707032	squirrel_monkey
806	ENSG00000117091	CD48	ns		squirrel_monkey	3.38326019578904	squirrel_monkey
807	ENSG00000142621	FHAD1	ns		squirrel_monkey	3.36155164387408	squirrel_monkey
808	ENSG00000040608	RTN4R	ns		squirrel_monkey	3.35661284044305	squirrel_monkey
809	ENSG00000128849	CGNL1	ns		squirrel_monkey	3.32716161221843	squirrel_monkey
810	ENSG00000169432	SCN9A	sig		squirrel_monkey	3.32448199964973	squirrel_monkey
811	ENSG00000175084	DES	ns		squirrel_monkey	3.27139610694892	squirrel_monkey
812	ENSG00000198610	AKR1C4	ns		squirrel_monkey	3.23517586637407	squirrel_monkey
813	ENSG00000167702	KIFC2	sig		squirrel_monkey	3.23430031351763	squirrel_monkey
814	ENSG00000131634	TMEM204	ns		squirrel_monkey	3.19912304480454	squirrel_monkey
815	ENSG00000175318	GRAMD2A	ns		squirrel_monkey	3.19343006282583	squirrel_monkey
816	ENSG00000163485	ADORA1	ns		squirrel_monkey	3.14253324747569	squirrel_monkey
817	ENSG00000008277	ADAM22	sig		squirrel_monkey	3.09868300635854	squirrel_monkey
818	ENSG00000138829	FBN2	sig		squirrel_monkey	3.05658693028704	squirrel_monkey
819	ENSG00000189057	FAM111B	ns		squirrel_monkey	3.022472002035	squirrel_monkey
820	ENSG00000122547	EEPD1	sig		squirrel_monkey	2.95203009488618	squirrel_monkey
821	ENSG00000152611	CAPSL	ns		squirrel_monkey	2.89030265987741	squirrel_monkey
822	ENSG00000198910	L1CAM	ns		squirrel_monkey	2.88791412518738	squirrel_monkey
823	ENSG00000133328	HRASLS2	sig		squirrel_monkey	2.78388975467544	squirrel_monkey
824	ENSG00000125650	PSPN	ns		squirrel_monkey	2.75079826875626	squirrel_monkey
825	ENSG00000100678	SLC8A3	ns		squirrel_monkey	2.65858384572479	squirrel_monkey
826	ENSG00000004399	PLXND1	sig		squirrel_monkey	2.65244423933706	squirrel_monkey
827	ENSG00000159307	SCUBE1	ns		squirrel_monkey	2.62723372681714	squirrel_monkey
828	ENSG00000167703	SLC43A2	ns		squirrel_monkey	2.61480888181045	squirrel_monkey
829	ENSG00000130052	STARD8	sig		squirrel_monkey	2.50853410669365	squirrel_monkey
830	ENSG00000258643	BCL2L2-PABPN1	sig		squirrel_monkey	2.43618974196301	squirrel_monkey
831	ENSG00000171208	NETO2	sig		squirrel_monkey	2.41983978225378	squirrel_monkey
832	ENSG00000206384	COL6A6	sig		squirrel_monkey	2.40088368841402	squirrel_monkey
833	ENSG00000197653	DNAH10	sig		squirrel_monkey	2.27448086756004	squirrel_monkey
834	ENSG00000196368	NUDT11	sig		squirrel_monkey	2.1830382619936	squirrel_monkey
835	ENSG00000170412	GPRC5C	ns		squirrel_monkey	2.0879540938643	squirrel_monkey
836	ENSG00000116991	SIPA1L2	sig		squirrel_monkey	2.06974613089478	squirrel_monkey
837	ENSG00000137561	TTPA	sig		squirrel_monkey	2.04429448961208	squirrel_monkey
838	ENSG00000124749	COL21A1	sig		squirrel_monkey	1.94114541062558	squirrel_monkey
839	ENSG00000185483	ROR1	sig		squirrel_monkey	1.86350615941837	squirrel_monkey
840	ENSG00000141576	RNF157	sig		squirrel_monkey	1.67816049452644	squirrel_monkey
841	ENSG00000091409	ITGA6	sig		squirrel_monkey	1.67106222816416	squirrel_monkey
842	ENSG00000151012	SLC7A11	sig		squirrel_monkey	1.64190031459097	squirrel_monkey
843	ENSG00000185347	TEDC1	sig		squirrel_monkey	1.58978035297827	squirrel_monkey
844	ENSG00000272636	DOC2B	sig		squirrel_monkey	1.49163502785521	squirrel_monkey
845	ENSG00000100342	APOL1	sig		squirrel_monkey	1.41157752258199	squirrel_monkey
846	ENSG00000183128	CALHM3	sig		squirrel_monkey	1.37766038343826	squirrel_monkey
847	ENSG00000101098	RIMS4	ns		squirrel_monkey	1.1887506966143	squirrel_monkey
848	ENSG00000167371	PRRT2	sig		squirrel_monkey	1.17701118512045	squirrel_monkey
849	ENSG00000185008	ROBO2	sig		squirrel_monkey	1.15764165012852	squirrel_monkey
850	ENSG00000127324	TSPAN8	ns		squirrel_monkey	1.10135586338761	squirrel_monkey
851	ENSG00000165959	CLMN	sig		squirrel_monkey	1.03473621411656	squirrel_monkey
852	ENSG00000155719	OTOA	sig		squirrel_monkey	1.01003111209373	squirrel_monkey
853	ENSG00000125895	TMEM74B	sig		squirrel_monkey	0.940656111211496	squirrel_monkey
854	ENSG00000213347	MXD3	sig		squirrel_monkey	0.935597938590917	squirrel_monkey
855	ENSG00000160111	CPAMD8	sig		squirrel_monkey	0.737979454067671	squirrel_monkey
856	ENSG00000204052	LRRC73	sig		squirrel_monkey	0.673642056588352	squirrel_monkey
857	ENSG00000164749	HNF4G	sig		squirrel_monkey	0.672270462509815	squirrel_monkey
858	ENSG00000176732	PFN4	sig		squirrel_monkey	0.658704697753721	squirrel_monkey
859	ENSG00000132915	PDE6A	sig		squirrel_monkey	0.52124268407486	squirrel_monkey
860	ENSG00000172243	CLEC7A	sig		squirrel_monkey	0.489443188586389	squirrel_monkey
861	ENSG00000075461	CACNG4	sig		squirrel_monkey	0.327852305039272	squirrel_monkey
862	ENSG00000215218	UBE2QL1	sig		squirrel_monkey	0.327333409621175	squirrel_monkey
863	ENSG00000120162	MOB3B	sig		squirrel_monkey	0.302013961981485	squirrel_monkey
864	ENSG00000182393	IFNL1	sig		squirrel_monkey	0.264619607695393	squirrel_monkey
865	ENSG00000095752	IL11	sig		squirrel_monkey	0.150118996954513	squirrel_monkey
866	ENSG00000138035	PNPT1	sig		squirrel_monkey	0.145223136477111	squirrel_monkey
867	ENSG00000119915	ELOVL3	sig		squirrel_monkey	0.0752193045479148	squirrel_monkey
868	ENSG00000163864	NMNAT3	sig		squirrel_monkey	-0.0546282790131863	squirrel_monkey
869	ENSG00000133805	AMPD3	sig		squirrel_monkey	-0.152906837746869	squirrel_monkey
870	ENSG00000121797	CCRL2	sig		squirrel_monkey	-0.298487963753047	squirrel_monkey
871	ENSG00000120645	IQSEC3	sig		squirrel_monkey	-0.30515990384456	squirrel_monkey
872	ENSG00000108018	SORCS1	sig		squirrel_monkey	-0.389967580416136	squirrel_monkey
873	ENSG00000147408	CSGALNACT1	sig		squirrel_monkey	-0.412675041163432	squirrel_monkey
874	ENSG00000135519	KCNH3	sig		squirrel_monkey	-0.424507588833329	squirrel_monkey
875	ENSG00000167705	RILP	sig		squirrel_monkey	-0.42608158807149	squirrel_monkey
876	ENSG00000092054	MYH7	sig		squirrel_monkey	-0.454375790799283	squirrel_monkey
877	ENSG00000169908	TM4SF1	sig		squirrel_monkey	-0.548768831868147	squirrel_monkey
878	ENSG00000176406	RIMS2	sig		squirrel_monkey	-0.584963132740086	squirrel_monkey
879	ENSG00000271605	MILR1	sig		squirrel_monkey	-0.605874387471139	squirrel_monkey
880	ENSG00000100170	SLC5A1	sig		squirrel_monkey	-0.777662922797215	squirrel_monkey
881	ENSG00000074660	SCARF1	sig		squirrel_monkey	-0.840194007236087	squirrel_monkey
882	ENSG00000173626	TRAPPC3L	sig		squirrel_monkey	-0.850943541220343	squirrel_monkey
883	ENSG00000146409	SLC18B1	sig		squirrel_monkey	-0.876566234321372	squirrel_monkey
884	ENSG00000008735	MAPK8IP2	sig		squirrel_monkey	-0.999989107428127	squirrel_monkey
885	ENSG00000168070	MAJIN	sig		squirrel_monkey	-1.00301645982599	squirrel_monkey
886	ENSG00000115602	IL1RL1	sig		squirrel_monkey	-1.04422907640575	squirrel_monkey
887	ENSG00000188501	LCTL	sig		squirrel_monkey	-1.08493374202665	squirrel_monkey
888	ENSG00000147036	LANCL3	sig		squirrel_monkey	-1.14745080090835	squirrel_monkey
889	ENSG00000167077	MEI1	sig		squirrel_monkey	-1.16326234405305	squirrel_monkey
890	ENSG00000147606	SLC26A7	sig		squirrel_monkey	-1.17657922600836	squirrel_monkey
891	ENSG00000124440	HIF3A	sig		squirrel_monkey	-1.18197323205724	squirrel_monkey
892	ENSG00000153012	LGI2	sig		squirrel_monkey	-1.19433282782262	squirrel_monkey
893	ENSG00000041353	RAB27B	sig		squirrel_monkey	-1.24771341226612	squirrel_monkey
894	ENSG00000019186	CYP24A1	sig		squirrel_monkey	-1.30163298996513	squirrel_monkey
895	ENSG00000164270	HTR4	ns		squirrel_monkey	-1.35837931043152	squirrel_monkey
896	ENSG00000119782	FKBP1B	sig		squirrel_monkey	-1.40264103895276	squirrel_monkey
897	ENSG00000156049	GNA14	sig		squirrel_monkey	-1.41026450431261	squirrel_monkey
898	ENSG00000115604	IL18R1	sig		squirrel_monkey	-1.45258846714636	squirrel_monkey
899	ENSG00000130224	LRCH2	sig		squirrel_monkey	-1.49725375036005	squirrel_monkey
900	ENSG00000179603	GRM8	sig		squirrel_monkey	-1.63826465164771	squirrel_monkey
901	ENSG00000157782	CABP1	sig		squirrel_monkey	-1.64425130528115	squirrel_monkey
902	ENSG00000166510	CCDC68	sig		squirrel_monkey	-1.67792421521184	squirrel_monkey
903	ENSG00000180318	ALX1	sig		squirrel_monkey	-1.71669434943544	squirrel_monkey
904	ENSG00000118526	TCF21	sig		squirrel_monkey	-1.72619014389212	squirrel_monkey
905	ENSG00000125848	FLRT3	sig		squirrel_monkey	-1.73022931962552	squirrel_monkey
906	ENSG00000125618	PAX8	sig		squirrel_monkey	-1.73066964237824	squirrel_monkey
907	ENSG00000240204	SMKR1	ns		squirrel_monkey	-1.7641257286371	squirrel_monkey
908	ENSG00000172940	SLC22A13	ns		squirrel_monkey	-1.77652458398611	squirrel_monkey
909	ENSG00000145794	MEGF10	sig		squirrel_monkey	-1.81202877958195	squirrel_monkey
910	ENSG00000047662	FAM184B	ns		squirrel_monkey	-1.87425181109955	squirrel_monkey
911	ENSG00000087494	PTHLH	sig		squirrel_monkey	-1.88384420548767	squirrel_monkey
912	ENSG00000119699	TGFB3	sig		squirrel_monkey	-1.95883014904027	squirrel_monkey
913	ENSG00000178033	CALHM5	sig		squirrel_monkey	-1.99876155111435	squirrel_monkey
914	ENSG00000139899	CBLN3	sig		squirrel_monkey	-2.00373317407839	squirrel_monkey
915	ENSG00000232040	ZBED9	ns		squirrel_monkey	-2.03720397677778	squirrel_monkey
916	ENSG00000153823	PID1	sig		squirrel_monkey	-2.04777245361791	squirrel_monkey
917	ENSG00000125378	BMP4	sig		squirrel_monkey	-2.05972417834039	squirrel_monkey
918	ENSG00000165078	CPA6	sig		squirrel_monkey	-2.0626478111986	squirrel_monkey
919	ENSG00000183111	ARHGEF37	ns		squirrel_monkey	-2.09037936218445	squirrel_monkey
920	ENSG00000115165	CYTIP	ns		squirrel_monkey	-2.1066893296063	squirrel_monkey
921	ENSG00000163492	CCDC141	ns		squirrel_monkey	-2.11075928520739	squirrel_monkey
922	ENSG00000132522	GPS2	ns		squirrel_monkey	-2.11218052171824	squirrel_monkey
923	ENSG00000154734	ADAMTS1	sig		squirrel_monkey	-2.13997447242059	squirrel_monkey
924	ENSG00000064989	CALCRL	sig		squirrel_monkey	-2.15747904495812	squirrel_monkey
925	ENSG00000144191	CNGA3	sig		squirrel_monkey	-2.16525786109591	squirrel_monkey
926	ENSG00000166839	ANKDD1A	sig		squirrel_monkey	-2.21397245363505	squirrel_monkey
927	ENSG00000197506	SLC28A3	sig		squirrel_monkey	-2.22152239439474	squirrel_monkey
928	ENSG00000137727	ARHGAP20	sig		squirrel_monkey	-2.23097333964858	squirrel_monkey
929	ENSG00000164776	PHKG1	ns		squirrel_monkey	-2.2345019506722	squirrel_monkey
930	ENSG00000129596	CDO1	sig		squirrel_monkey	-2.23917586970356	squirrel_monkey
931	ENSG00000175471	MCTP1	ns		squirrel_monkey	-2.27252564712744	squirrel_monkey
932	ENSG00000148357	HMCN2	ns		squirrel_monkey	-2.28182169815983	squirrel_monkey
933	ENSG00000183421	RIPK4	sig		squirrel_monkey	-2.31495341051499	squirrel_monkey
934	ENSG00000134533	RERG	ns		squirrel_monkey	-2.34313663177883	squirrel_monkey
935	ENSG00000157103	SLC6A1	ns		squirrel_monkey	-2.38396231933962	squirrel_monkey
936	ENSG00000006459	KDM7A	sig		squirrel_monkey	-2.39281795999509	squirrel_monkey
937	ENSG00000184156	KCNQ3	ns		squirrel_monkey	-2.45045837704166	squirrel_monkey
938	ENSG00000164509	IL31RA	ns		squirrel_monkey	-2.54575444090067	squirrel_monkey
939	ENSG00000121769	FABP3	ns		squirrel_monkey	-2.56037194697698	squirrel_monkey
940	ENSG00000165449	SLC16A9	ns		squirrel_monkey	-2.56815380696251	squirrel_monkey
941	ENSG00000104490	NCALD	sig		squirrel_monkey	-2.64277991459238	squirrel_monkey
942	ENSG00000166342	NETO1	sig		squirrel_monkey	-2.65763424257534	squirrel_monkey
943	ENSG00000170396	ZNF804A	ns		squirrel_monkey	-2.73042345884881	squirrel_monkey
944	ENSG00000196711	ALKAL1	ns		squirrel_monkey	-2.75634621812376	squirrel_monkey
945	ENSG00000060709	RIMBP2	ns		squirrel_monkey	-2.80304682856496	squirrel_monkey
946	ENSG00000135960	EDAR	ns		squirrel_monkey	-2.86534708677631	squirrel_monkey
947	ENSG00000139344	AMDHD1	ns		squirrel_monkey	-2.8674570057345	squirrel_monkey
948	ENSG00000153707	PTPRD	ns		squirrel_monkey	-2.90643758583741	squirrel_monkey
949	ENSG00000101134	DOK5	sig		squirrel_monkey	-2.90764648766833	squirrel_monkey
950	ENSG00000164484	TMEM200A	ns		squirrel_monkey	-2.9079067125317	squirrel_monkey
951	ENSG00000139874	SSTR1	sig		squirrel_monkey	-2.90913559133365	squirrel_monkey
952	ENSG00000264424	MYH4	ns		squirrel_monkey	-2.98697747686679	squirrel_monkey
953	ENSG00000162975	KCNF1	ns		squirrel_monkey	-3.00395024453268	squirrel_monkey
954	ENSG00000137968	SLC44A5	ns		squirrel_monkey	-3.006340306432	squirrel_monkey
955	ENSG00000159251	ACTC1	ns		squirrel_monkey	-3.10319409379321	squirrel_monkey
956	ENSG00000198915	RASGEF1A	ns		squirrel_monkey	-3.11260028406498	squirrel_monkey
957	ENSG00000185267	CDNF	ns		squirrel_monkey	-3.12782741202998	squirrel_monkey
958	ENSG00000152785	BMP3	ns		squirrel_monkey	-3.16176691160692	squirrel_monkey
959	ENSG00000086717	PPEF1	ns		squirrel_monkey	-3.18427265508022	squirrel_monkey
960	ENSG00000167676	PLIN4	ns		squirrel_monkey	-3.20841081960415	squirrel_monkey
961	ENSG00000133020	MYH8	ns		squirrel_monkey	-3.35956557650304	squirrel_monkey
962	ENSG00000117598	PLPPR5	ns		squirrel_monkey	-3.40966219308748	squirrel_monkey
963	ENSG00000140807	NKD1	sig		squirrel_monkey	-3.50320726250995	squirrel_monkey
964	ENSG00000165548	TMEM63C	ns		squirrel_monkey	-3.50723988357099	squirrel_monkey
965	ENSG00000113389	NPR3	ns		squirrel_monkey	-3.56320929223868	squirrel_monkey
966	ENSG00000206052	DOK6	ns		squirrel_monkey	-3.56382554748915	squirrel_monkey
967	ENSG00000099260	PALMD	ns		squirrel_monkey	-3.58343021579051	squirrel_monkey
968	ENSG00000157168	NRG1	sig		squirrel_monkey	-3.73976366143674	squirrel_monkey
969	ENSG00000128573	FOXP2	sig		squirrel_monkey	-4.10841127889295	squirrel_monkey
970	ENSG00000203734	ECT2L	ns		squirrel_monkey	-4.21994542036505	squirrel_monkey
971	ENSG00000125931	CITED1	ns		squirrel_monkey	-4.24759709001368	squirrel_monkey
972	ENSG00000159248	GJD2	ns		squirrel_monkey	-4.49315935386886	squirrel_monkey
973	ENSG00000189320	FAM180A	sig		squirrel_monkey	-5.09849385031088	squirrel_monkey
974	ENSG00000119686	FLVCR2	ns		squirrel_monkey	-5.2407331055733	squirrel_monkey
975	ENSG00000132530	XAF1		sig	human_related_rhesus_macaque	4.91315286104041	rhesus_macaque
976	ENSG00000271503	CCL5		sig	human_related_rhesus_macaque	10.4138741777456	rhesus_macaque
977	ENSG00000131203	IDO1		sig	human_related_rhesus_macaque	10.158456375279	rhesus_macaque
978	ENSG00000162373	BEND5		sig	human_related_rhesus_macaque	0.713199792271225	rhesus_macaque
979	ENSG00000278637	HIST1H4A		sig	human_related_rhesus_macaque	-1.48621676545773	rhesus_macaque
980	ENSG00000180953	ST20		sig	human_related_rhesus_macaque	0.208911904041602	rhesus_macaque
981	ENSG00000198753	PLXNB3		sig	human_related_rhesus_macaque	-0.961577476331438	rhesus_macaque
982	ENSG00000212464	SNORA12		NA	human_related_rhesus_macaque	-1.69248423822872	rhesus_macaque
983	ENSG00000172183	ISG20		sig	human_related_rhesus_macaque	8.36200375319752	rhesus_macaque
984	ENSG00000139572	GPR84		sig	human_related_rhesus_macaque	7.67185115788392	rhesus_macaque
985	ENSG00000081041	CXCL2		sig	human_related_rhesus_macaque	6.38101265046457	rhesus_macaque
986	ENSG00000162814	SPATA17		sig	human_related_rhesus_macaque	-1.0256977852921	rhesus_macaque
987	ENSG00000131979	GCH1		sig	human_related_rhesus_macaque	6.45057316029988	rhesus_macaque
988	ENSG00000163739	CXCL1		sig	human_related_rhesus_macaque	5.62177653980151	rhesus_macaque
989	ENSG00000171860	C3AR1		sig	human_related_rhesus_macaque	6.6405386508868	rhesus_macaque
990	ENSG00000163131	CTSS		sig	human_related_rhesus_macaque	6.97331184019996	rhesus_macaque
991	ENSG00000166780	C16orf45		ns	human_related_rhesus_macaque	-1.09791505866361	rhesus_macaque
992	ENSG00000184408	KCND2		sig	human_related_rhesus_macaque	-1.2501836756096	rhesus_macaque
993	ENSG00000177076	ACER2		sig	human_related_rhesus_macaque	-1.29277699640942	rhesus_macaque
994	ENSG00000197852	FAM212B		sig	human_related_rhesus_macaque	-1.33966420220313	rhesus_macaque
995	ENSG00000056558	TRAF1		sig	human_related_rhesus_macaque	5.90765470985426	rhesus_macaque
996	ENSG00000154146	NRGN		ns	human_related_rhesus_macaque	-2.24646891114321	rhesus_macaque
997	ENSG00000115008	IL1A		sig	human_related_rhesus_macaque	6.23570723168897	rhesus_macaque
998	ENSG00000137462	TLR2		sig	human_related_rhesus_macaque	6.0732034924954	rhesus_macaque
999	ENSG00000161921	CXCL16		ns	human_related_rhesus_macaque	6.32887129309777	rhesus_macaque
1000	ENSG00000232810	TNF		ns	human_related_rhesus_macaque	5.5499243113833	rhesus_macaque
1001	ENSG00000137571	SLCO5A1		sig	human_related_rhesus_macaque	4.49571813485522	rhesus_macaque
1002	ENSG00000128342	LIF		sig	human_related_rhesus_macaque	4.34926366454754	rhesus_macaque
1003	ENSG00000175820	CCDC168		ns	human_related_rhesus_macaque	-2.11093886376741	rhesus_macaque
1004	ENSG00000205710	C17orf107		ns	human_related_rhesus_macaque	-2.56309670949108	rhesus_macaque
1005	ENSG00000137752	CASP1		sig	human_related_rhesus_macaque	4.48950620133346	rhesus_macaque
1006	ENSG00000168016	TRANK1		sig	human_related_rhesus_macaque	4.45061558908964	rhesus_macaque
1007	ENSG00000141497	ZMYND15		ns	human_related_rhesus_macaque	5.61102453275814	rhesus_macaque
1008	ENSG00000162755	KLHDC9		ns	human_related_rhesus_macaque	-2.47042096766734	rhesus_macaque
1009	ENSG00000163874	ZC3H12A		sig	human_related_rhesus_macaque	3.99300946008435	rhesus_macaque
1010	ENSG00000135378	PRRG4		sig	human_related_rhesus_macaque	4.28095596081689	rhesus_macaque
1011	ENSG00000085117	CD82		ns	human_related_rhesus_macaque	3.51295125233141	rhesus_macaque
1012	ENSG00000129467	ADCY4		ns	human_related_rhesus_macaque	3.50272682143717	rhesus_macaque
1013	ENSG00000121380	BCL2L14		NA	human_related_rhesus_macaque	5.21360655927981	rhesus_macaque
1014	ENSG00000183760	ACP7		ns	human_related_rhesus_macaque	3.63724156928858	rhesus_macaque
1015	ENSG00000125730	C3		ns	human_related_rhesus_macaque	3.48387552273201	rhesus_macaque
1016	ENSG00000136040	PLXNC1		ns	human_related_rhesus_macaque	3.41814664849931	rhesus_macaque
1017	ENSG00000267281	ATF7		ns	human_related_rhesus_macaque	-3.13942197571417	rhesus_macaque
1018	ENSG00000099998	GGT5		ns	human_related_rhesus_macaque	2.92196903637444	rhesus_macaque
1019	ENSG00000242550	SERPINB10		ns	human_related_rhesus_macaque	2.69966082637069	rhesus_macaque
1020	ENSG00000162493	PDPN		sig	human_related_rhesus_macaque	2.77186132551857	rhesus_macaque
1021	ENSG00000183801	OLFML1		sig	human_related_rhesus_macaque	3.43170730065291	rhesus_macaque
1022	ENSG00000101000	PROCR		sig	human_related_rhesus_macaque	3.00813123036387	rhesus_macaque
1023	ENSG00000176771	NCKAP5		ns	human_related_rhesus_macaque	2.4810679960757	rhesus_macaque
1024	ENSG00000171051	FPR1		ns	human_related_rhesus_macaque	3.1661455735942	rhesus_macaque
1025	ENSG00000100600	LGMN		sig	human_related_rhesus_macaque	3.00247597514436	rhesus_macaque
1026	ENSG00000105371	ICAM4		ns	human_related_rhesus_macaque	4.24325333119057	rhesus_macaque
1027	ENSG00000105852	PON3		sig	human_related_rhesus_macaque	2.80481743374275	rhesus_macaque
1028	ENSG00000071073	MGAT4A		ns	human_related_rhesus_macaque	2.99329243770819	rhesus_macaque
1029	ENSG00000129990	SYT5		ns	human_related_rhesus_macaque	2.44165445760396	rhesus_macaque
1030	ENSG00000148053	NTRK2		sig	human_related_rhesus_macaque	2.68162608048609	rhesus_macaque
1031	ENSG00000122862	SRGN		sig	human_related_rhesus_macaque	2.21956103261948	rhesus_macaque
1032	ENSG00000164946	FREM1		ns	human_related_rhesus_macaque	2.38464079010402	rhesus_macaque
1033	ENSG00000109272	PF4V1		ns	human_related_rhesus_macaque	1.98929394385626	rhesus_macaque
1034	ENSG00000117009	KMO		NA	human_related_rhesus_macaque	4.20376372308185	rhesus_macaque
1035	ENSG00000100985	MMP9		sig	human_related_rhesus_macaque	2.40748384407976	rhesus_macaque
1036	ENSG00000171049	FPR2		ns	human_related_rhesus_macaque	3.99208434090312	rhesus_macaque
1037	ENSG00000164318	EGFLAM		sig	human_related_rhesus_macaque	1.61663500279185	rhesus_macaque
1038	ENSG00000161653	NAGS		ns	human_related_rhesus_macaque	2.75536066343345	rhesus_macaque
1039	ENSG00000128052	KDR		ns	human_related_rhesus_macaque	1.83579823051445	rhesus_macaque
1040	ENSG00000105246	EBI3		ns	human_related_rhesus_macaque	4.09608784693372	rhesus_macaque
1041	ENSG00000101311	FERMT1		ns	human_related_rhesus_macaque	1.17668408847255	rhesus_macaque
1042	ENSG00000196353	CPNE4		ns	human_related_rhesus_macaque	2.11027913269181	rhesus_macaque
1043	ENSG00000171786	NHLH1		NA	human_related_rhesus_macaque	3.15420347381658	rhesus_macaque
1044	ENSG00000006606	CCL26		ns	human_related_rhesus_macaque	1.4008908709364	rhesus_macaque
1045	ENSG00000112299	VNN1		NA	human_related_rhesus_macaque	2.85044669814552	rhesus_macaque
1046	ENSG00000283632	EXOC3L2		sig	human_related_rhesus_macaque	1.68334206556395	rhesus_macaque
1047	ENSG00000132530	XAF1	sig		rhesus_macaque	8.06488676057007	rhesus_macaque
1048	ENSG00000271503	CCL5	sig		rhesus_macaque	7.37260635780063	rhesus_macaque
1049	ENSG00000131203	IDO1	sig		rhesus_macaque	6.96854000877926	rhesus_macaque
1050	ENSG00000162373	BEND5	ns		rhesus_macaque	4.57085297728579	rhesus_macaque
1051	ENSG00000278637	HIST1H4A	ns		rhesus_macaque	4.54619015913396	rhesus_macaque
1052	ENSG00000180953	ST20	ns		rhesus_macaque	3.98428379718245	rhesus_macaque
1053	ENSG00000198753	PLXNB3	ns		rhesus_macaque	3.36431525758001	rhesus_macaque
1054	ENSG00000212464	SNORA12	ns		rhesus_macaque	3.33987299195499	rhesus_macaque
1055	ENSG00000172183	ISG20	sig		rhesus_macaque	3.24616021433982	rhesus_macaque
1056	ENSG00000139572	GPR84	sig		rhesus_macaque	3.22296334695697	rhesus_macaque
1057	ENSG00000081041	CXCL2	sig		rhesus_macaque	2.99409382197662	rhesus_macaque
1058	ENSG00000162814	SPATA17	ns		rhesus_macaque	2.9907066381009	rhesus_macaque
1059	ENSG00000131979	GCH1	sig		rhesus_macaque	2.46547185286486	rhesus_macaque
1060	ENSG00000163739	CXCL1	sig		rhesus_macaque	2.28823864242079	rhesus_macaque
1061	ENSG00000171860	C3AR1	sig		rhesus_macaque	2.28361249271796	rhesus_macaque
1062	ENSG00000163131	CTSS	sig		rhesus_macaque	2.26346326228364	rhesus_macaque
1063	ENSG00000166780	C16orf45	sig		rhesus_macaque	1.9650537015137	rhesus_macaque
1064	ENSG00000184408	KCND2	ns		rhesus_macaque	1.94388868387154	rhesus_macaque
1065	ENSG00000177076	ACER2	sig		rhesus_macaque	1.85991980060393	rhesus_macaque
1066	ENSG00000197852	FAM212B	sig		rhesus_macaque	1.81940156377621	rhesus_macaque
1067	ENSG00000056558	TRAF1	sig		rhesus_macaque	1.74429674271764	rhesus_macaque
1068	ENSG00000154146	NRGN	ns		rhesus_macaque	1.70109484320601	rhesus_macaque
1069	ENSG00000115008	IL1A	sig		rhesus_macaque	1.63081593411917	rhesus_macaque
1070	ENSG00000137462	TLR2	sig		rhesus_macaque	1.59765759648086	rhesus_macaque
1071	ENSG00000161921	CXCL16	sig		rhesus_macaque	1.51114606083753	rhesus_macaque
1072	ENSG00000232810	TNF	sig		rhesus_macaque	1.41359628251698	rhesus_macaque
1073	ENSG00000137571	SLCO5A1	sig		rhesus_macaque	1.30355037484964	rhesus_macaque
1074	ENSG00000128342	LIF	sig		rhesus_macaque	1.23473861158985	rhesus_macaque
1075	ENSG00000175820	CCDC168	sig		rhesus_macaque	1.10270016204554	rhesus_macaque
1076	ENSG00000205710	C17orf107	sig		rhesus_macaque	1.0820762879919	rhesus_macaque
1077	ENSG00000137752	CASP1	sig		rhesus_macaque	1.07231590796579	rhesus_macaque
1078	ENSG00000168016	TRANK1	sig		rhesus_macaque	0.997343691971889	rhesus_macaque
1079	ENSG00000141497	ZMYND15	sig		rhesus_macaque	0.936326549235232	rhesus_macaque
1080	ENSG00000162755	KLHDC9	sig		rhesus_macaque	0.834447363055824	rhesus_macaque
1081	ENSG00000163874	ZC3H12A	sig		rhesus_macaque	0.786304237520137	rhesus_macaque
1082	ENSG00000135378	PRRG4	sig		rhesus_macaque	0.696421292755625	rhesus_macaque
1083	ENSG00000085117	CD82	sig		rhesus_macaque	0.424035208663349	rhesus_macaque
1084	ENSG00000129467	ADCY4	sig		rhesus_macaque	0.343142530477546	rhesus_macaque
1085	ENSG00000121380	BCL2L14	sig		rhesus_macaque	0.293952581881123	rhesus_macaque
1086	ENSG00000183760	ACP7	sig		rhesus_macaque	0.267231521140905	rhesus_macaque
1087	ENSG00000125730	C3	sig		rhesus_macaque	0.0846924388077118	rhesus_macaque
1088	ENSG00000136040	PLXNC1	sig		rhesus_macaque	-0.0290243443698043	rhesus_macaque
1089	ENSG00000267281	ATF7	sig		rhesus_macaque	-0.0324883853224886	rhesus_macaque
1090	ENSG00000099998	GGT5	sig		rhesus_macaque	-0.114814960555952	rhesus_macaque
1091	ENSG00000242550	SERPINB10	sig		rhesus_macaque	-0.305314586113007	rhesus_macaque
1092	ENSG00000162493	PDPN	sig		rhesus_macaque	-0.446826380939977	rhesus_macaque
1093	ENSG00000183801	OLFML1	sig		rhesus_macaque	-0.468208854190014	rhesus_macaque
1094	ENSG00000101000	PROCR	sig		rhesus_macaque	-0.500477717466817	rhesus_macaque
1095	ENSG00000176771	NCKAP5	sig		rhesus_macaque	-0.545129519774376	rhesus_macaque
1096	ENSG00000171051	FPR1	sig		rhesus_macaque	-0.606726146700065	rhesus_macaque
1097	ENSG00000100600	LGMN	sig		rhesus_macaque	-0.67162172787615	rhesus_macaque
1098	ENSG00000105371	ICAM4	sig		rhesus_macaque	-0.67782968958547	rhesus_macaque
1099	ENSG00000105852	PON3	sig		rhesus_macaque	-0.711547266327703	rhesus_macaque
1100	ENSG00000071073	MGAT4A	sig		rhesus_macaque	-0.723409558268343	rhesus_macaque
1101	ENSG00000129990	SYT5	sig		rhesus_macaque	-0.769056045901353	rhesus_macaque
1102	ENSG00000148053	NTRK2	sig		rhesus_macaque	-0.789439849424643	rhesus_macaque
1103	ENSG00000122862	SRGN	sig		rhesus_macaque	-0.912402324454637	rhesus_macaque
1104	ENSG00000164946	FREM1	sig		rhesus_macaque	-0.958013396240775	rhesus_macaque
1105	ENSG00000109272	PF4V1	sig		rhesus_macaque	-1.01115031340623	rhesus_macaque
1106	ENSG00000117009	KMO	sig		rhesus_macaque	-1.18542054183978	rhesus_macaque
1107	ENSG00000100985	MMP9	sig		rhesus_macaque	-1.20831128703406	rhesus_macaque
1108	ENSG00000171049	FPR2	sig		rhesus_macaque	-1.37604517995485	rhesus_macaque
1109	ENSG00000164318	EGFLAM	sig		rhesus_macaque	-1.62651282853195	rhesus_macaque
1110	ENSG00000161653	NAGS	sig		rhesus_macaque	-1.70140811976674	rhesus_macaque
1111	ENSG00000128052	KDR	sig		rhesus_macaque	-1.83262572735541	rhesus_macaque
1112	ENSG00000105246	EBI3	sig		rhesus_macaque	-1.8619923425796	rhesus_macaque
1113	ENSG00000101311	FERMT1	sig		rhesus_macaque	-1.94403737455395	rhesus_macaque
1114	ENSG00000196353	CPNE4	ns		rhesus_macaque	-1.96364794132944	rhesus_macaque
1115	ENSG00000171786	NHLH1	ns		rhesus_macaque	-2.06104673400041	rhesus_macaque
1116	ENSG00000006606	CCL26	ns		rhesus_macaque	-2.3619649309653	rhesus_macaque
1117	ENSG00000112299	VNN1	ns		rhesus_macaque	-2.40319388934117	rhesus_macaque
1118	ENSG00000283632	EXOC3L2	ns		rhesus_macaque	-3.65303648436591	rhesus_macaque
1119	ENSG00000105499	PLA2G4C		sig	human_related_pigtailed_macaque	3.31952501502885	pigtailed_macaque
1120	ENSG00000221963	APOL6		sig	human_related_pigtailed_macaque	3.42909551478924	pigtailed_macaque
1121	ENSG00000188282	RUFY4		sig	human_related_pigtailed_macaque	2.36141262604909	pigtailed_macaque
1122	ENSG00000152778	IFIT5		sig	human_related_pigtailed_macaque	2.81002441019198	pigtailed_macaque
1123	ENSG00000156687	UNC5D		sig	human_related_pigtailed_macaque	1.61478090698073	pigtailed_macaque
1124	ENSG00000171855	IFNB1		sig	human_related_pigtailed_macaque	8.82941314249445	pigtailed_macaque
1125	ENSG00000115956	PLEK		sig	human_related_pigtailed_macaque	0.0416449445363538	pigtailed_macaque
1126	ENSG00000244509	APOBEC3C		sig	human_related_pigtailed_macaque	1.12786697078731	pigtailed_macaque
1127	ENSG00000153820	SPHKAP		sig	human_related_pigtailed_macaque	0.422826933588674	pigtailed_macaque
1128	ENSG00000064195	DLX3		sig	human_related_pigtailed_macaque	-2.06368828493697	pigtailed_macaque
1129	ENSG00000158050	DUSP2		sig	human_related_pigtailed_macaque	0.0371678966401256	pigtailed_macaque
1130	ENSG00000128606	LRRC17		sig	human_related_pigtailed_macaque	-1.00903480939796	pigtailed_macaque
1131	ENSG00000198673	FAM19A2		sig	human_related_pigtailed_macaque	-1.5145146812616	pigtailed_macaque
1132	ENSG00000184363	PKP3		sig	human_related_pigtailed_macaque	-2.32003002314168	pigtailed_macaque
1133	ENSG00000196684	HSH2D		sig	human_related_pigtailed_macaque	8.54243239833019	pigtailed_macaque
1134	ENSG00000145283	SLC10A6		sig	human_related_pigtailed_macaque	-1.43647725264941	pigtailed_macaque
1135	ENSG00000137285	TUBB2B		sig	human_related_pigtailed_macaque	-1.70047357622223	pigtailed_macaque
1136	ENSG00000242114	MTFP1		ns	human_related_pigtailed_macaque	-1.70184194276376	pigtailed_macaque
1137	ENSG00000125966	MMP24		ns	human_related_pigtailed_macaque	-2.7799678506482	pigtailed_macaque
1138	ENSG00000059377	TBXAS1		ns	human_related_pigtailed_macaque	-1.87934930654004	pigtailed_macaque
1139	ENSG00000187634	SAMD11		sig	human_related_pigtailed_macaque	-2.4260095648015	pigtailed_macaque
1140	ENSG00000157927	RADIL		sig	human_related_pigtailed_macaque	-1.77143059530571	pigtailed_macaque
1141	ENSG00000206535	LNP1		sig	human_related_pigtailed_macaque	-2.09806312423578	pigtailed_macaque
1142	ENSG00000138379	MSTN		ns	human_related_pigtailed_macaque	-2.39919811623963	pigtailed_macaque
1143	ENSG00000167964	RAB26		ns	human_related_pigtailed_macaque	-2.79540206468703	pigtailed_macaque
1144	ENSG00000111012	CYP27B1		ns	human_related_pigtailed_macaque	3.46044688004953	pigtailed_macaque
1145	ENSG00000092529	CAPN3		ns	human_related_pigtailed_macaque	3.80089970549424	pigtailed_macaque
1146	ENSG00000113532	ST8SIA4		ns	human_related_pigtailed_macaque	4.12504140358971	pigtailed_macaque
1147	ENSG00000184599	FAM19A3		ns	human_related_pigtailed_macaque	3.60733990744497	pigtailed_macaque
1148	ENSG00000100593	ISM2		ns	human_related_pigtailed_macaque	3.86342778354065	pigtailed_macaque
1149	ENSG00000174125	TLR1		ns	human_related_pigtailed_macaque	3.07402568643452	pigtailed_macaque
1150	ENSG00000197249	SERPINA1		ns	human_related_pigtailed_macaque	3.05912137211148	pigtailed_macaque
1151	ENSG00000087299	L2HGDH		sig	human_related_pigtailed_macaque	2.91894180508297	pigtailed_macaque
1152	ENSG00000149968	MMP3		sig	human_related_pigtailed_macaque	2.8765651570902	pigtailed_macaque
1153	ENSG00000158125	XDH		ns	human_related_pigtailed_macaque	3.18498564943842	pigtailed_macaque
1154	ENSG00000075073	TACR2		ns	human_related_pigtailed_macaque	4.495969606162	pigtailed_macaque
1155	ENSG00000187105	HEATR4		ns	human_related_pigtailed_macaque	2.34619566435429	pigtailed_macaque
1156	ENSG00000174514	MFSD4A		sig	human_related_pigtailed_macaque	1.59113383393783	pigtailed_macaque
1157	ENSG00000149781	FERMT3		ns	human_related_pigtailed_macaque	1.21917967651103	pigtailed_macaque
1158	ENSG00000179397	CATSPERE		sig	human_related_pigtailed_macaque	1.03101184073093	pigtailed_macaque
1159	ENSG00000087589	CASS4		sig	human_related_pigtailed_macaque	0.73208111867487	pigtailed_macaque
1160	ENSG00000113555	PCDH12		ns	human_related_pigtailed_macaque	3.43943882961164	pigtailed_macaque
1161	ENSG00000179083	FAM133A		sig	human_related_pigtailed_macaque	-0.162867512491216	pigtailed_macaque
1162	ENSG00000105499	PLA2G4C	sig		pigtailed_macaque	7.03553961422649	pigtailed_macaque
1163	ENSG00000221963	APOL6	sig		pigtailed_macaque	6.57586204898352	pigtailed_macaque
1164	ENSG00000188282	RUFY4	ns		pigtailed_macaque	6.37536996904182	pigtailed_macaque
1165	ENSG00000152778	IFIT5	sig		pigtailed_macaque	5.98689086418868	pigtailed_macaque
1166	ENSG00000156687	UNC5D	ns		pigtailed_macaque	5.47922620943432	pigtailed_macaque
1167	ENSG00000171855	IFNB1	sig		pigtailed_macaque	5.04923809296045	pigtailed_macaque
1168	ENSG00000115956	PLEK	ns		pigtailed_macaque	4.90619798075046	pigtailed_macaque
1169	ENSG00000244509	APOBEC3C	sig		pigtailed_macaque	4.58669718635768	pigtailed_macaque
1170	ENSG00000153820	SPHKAP	ns		pigtailed_macaque	4.30299274032953	pigtailed_macaque
1171	ENSG00000064195	DLX3	ns		pigtailed_macaque	3.99684760856721	pigtailed_macaque
1172	ENSG00000158050	DUSP2	ns		pigtailed_macaque	3.56182687441481	pigtailed_macaque
1173	ENSG00000128606	LRRC17	sig		pigtailed_macaque	2.90761483241801	pigtailed_macaque
1174	ENSG00000198673	FAM19A2	sig		pigtailed_macaque	2.60092675581167	pigtailed_macaque
1175	ENSG00000184363	PKP3	sig		pigtailed_macaque	2.55806737566958	pigtailed_macaque
1176	ENSG00000196684	HSH2D	sig		pigtailed_macaque	2.34622135073555	pigtailed_macaque
1177	ENSG00000145283	SLC10A6	sig		pigtailed_macaque	2.03982727205706	pigtailed_macaque
1178	ENSG00000137285	TUBB2B	sig		pigtailed_macaque	2.02668754296538	pigtailed_macaque
1179	ENSG00000242114	MTFP1	ns		pigtailed_macaque	2.0076366718707	pigtailed_macaque
1180	ENSG00000125966	MMP24	sig		pigtailed_macaque	2.00007116003948	pigtailed_macaque
1181	ENSG00000059377	TBXAS1	sig		pigtailed_macaque	1.55273679899786	pigtailed_macaque
1182	ENSG00000187634	SAMD11	sig		pigtailed_macaque	1.31261879323392	pigtailed_macaque
1183	ENSG00000157927	RADIL	sig		pigtailed_macaque	1.23201021771601	pigtailed_macaque
1184	ENSG00000206535	LNP1	sig		pigtailed_macaque	0.981950406101747	pigtailed_macaque
1185	ENSG00000138379	MSTN	sig		pigtailed_macaque	0.794768361841175	pigtailed_macaque
1186	ENSG00000167964	RAB26	sig		pigtailed_macaque	0.704505729567366	pigtailed_macaque
1187	ENSG00000111012	CYP27B1	sig		pigtailed_macaque	0.390892543309174	pigtailed_macaque
1188	ENSG00000092529	CAPN3	sig		pigtailed_macaque	0.344638423723514	pigtailed_macaque
1189	ENSG00000113532	ST8SIA4	sig		pigtailed_macaque	0.262992065808459	pigtailed_macaque
1190	ENSG00000184599	FAM19A3	sig		pigtailed_macaque	0.207085048243836	pigtailed_macaque
1191	ENSG00000100593	ISM2	sig		pigtailed_macaque	-0.147558268476259	pigtailed_macaque
1192	ENSG00000174125	TLR1	sig		pigtailed_macaque	-0.398958765369589	pigtailed_macaque
1193	ENSG00000197249	SERPINA1	sig		pigtailed_macaque	-0.451689753557841	pigtailed_macaque
1194	ENSG00000087299	L2HGDH	sig		pigtailed_macaque	-0.484884610906988	pigtailed_macaque
1195	ENSG00000149968	MMP3	sig		pigtailed_macaque	-0.617861353630347	pigtailed_macaque
1196	ENSG00000158125	XDH	sig		pigtailed_macaque	-0.837838702277815	pigtailed_macaque
1197	ENSG00000075073	TACR2	sig		pigtailed_macaque	-0.979844808174854	pigtailed_macaque
1198	ENSG00000187105	HEATR4	sig		pigtailed_macaque	-1.46632489734563	pigtailed_macaque
1199	ENSG00000174514	MFSD4A	ns		pigtailed_macaque	-1.63627713053861	pigtailed_macaque
1200	ENSG00000149781	FERMT3	ns		pigtailed_macaque	-2.15212066917955	pigtailed_macaque
1201	ENSG00000179397	CATSPERE	ns		pigtailed_macaque	-2.22867924961572	pigtailed_macaque
1202	ENSG00000087589	CASS4	ns		pigtailed_macaque	-2.54417250306522	pigtailed_macaque
1203	ENSG00000113555	PCDH12	sig		pigtailed_macaque	-2.5617638864813	pigtailed_macaque
1204	ENSG00000179083	FAM133A	ns		pigtailed_macaque	-4.76209407721434	pigtailed_macaque
1205	ENSG00000134258	VTCN1		sig	human_related_olive_baboon	-0.40233033145005	olive_baboon
1206	ENSG00000137965	IFI44		sig	human_related_olive_baboon	5.14350037121776	olive_baboon
1207	ENSG00000106560	GIMAP2		sig	human_related_olive_baboon	5.16848736545122	olive_baboon
1208	ENSG00000100336	APOL4		sig	human_related_olive_baboon	3.25830655504443	olive_baboon
1209	ENSG00000128335	APOL2		sig	human_related_olive_baboon	3.63953371323173	olive_baboon
1210	ENSG00000188596	CFAP54		sig	human_related_olive_baboon	-0.0519186666362414	olive_baboon
1211	ENSG00000261371	PECAM1		sig	human_related_olive_baboon	2.93906040480515	olive_baboon
1212	ENSG00000133067	LGR6		sig	human_related_olive_baboon	1.46596398478085	olive_baboon
1213	ENSG00000114771	AADAC		sig	human_related_olive_baboon	2.42522078056977	olive_baboon
1214	ENSG00000171903	CYP4F11		sig	human_related_olive_baboon	1.46424797070141	olive_baboon
1215	ENSG00000129465	RIPK3		sig	human_related_olive_baboon	3.06235051201812	olive_baboon
1216	ENSG00000115607	IL18RAP		sig	human_related_olive_baboon	2.3720783842903	olive_baboon
1217	ENSG00000175518	UBQLNL		sig	human_related_olive_baboon	2.57355013472289	olive_baboon
1218	ENSG00000206531	CD200R1L		sig	human_related_olive_baboon	0.286886309697816	olive_baboon
1219	ENSG00000277586	NEFL		sig	human_related_olive_baboon	-0.299428323000399	olive_baboon
1220	ENSG00000112280	COL9A1		sig	human_related_olive_baboon	0.286878023369834	olive_baboon
1221	ENSG00000101680	LAMA1		sig	human_related_olive_baboon	2.24977709593252	olive_baboon
1222	ENSG00000082684	SEMA5B		sig	human_related_olive_baboon	0.286879008031231	olive_baboon
1223	ENSG00000104722	NEFM		sig	human_related_olive_baboon	0.174046440489027	olive_baboon
1224	ENSG00000145703	IQGAP2		sig	human_related_olive_baboon	1.61924597673027	olive_baboon
1225	ENSG00000225968	ELFN1		sig	human_related_olive_baboon	-0.0623310899874406	olive_baboon
1226	ENSG00000266714	MYO15B		sig	human_related_olive_baboon	-0.529274908968224	olive_baboon
1227	ENSG00000170608	FOXA3		sig	human_related_olive_baboon	-0.527591699417306	olive_baboon
1228	ENSG00000073605	GSDMB		sig	human_related_olive_baboon	-0.549310835622927	olive_baboon
1229	ENSG00000143869	GDF7		sig	human_related_olive_baboon	-2.2249487793714	olive_baboon
1230	ENSG00000130943	PKDREJ		sig	human_related_olive_baboon	-0.0113442173613128	olive_baboon
1231	ENSG00000145242	EPHA5		sig	human_related_olive_baboon	-0.558772329110171	olive_baboon
1232	ENSG00000079257	LXN		sig	human_related_olive_baboon	0.185126047235778	olive_baboon
1233	ENSG00000185269	NOTUM		sig	human_related_olive_baboon	0.248325595103269	olive_baboon
1234	ENSG00000160791	CCR5		sig	human_related_olive_baboon	0.286873025922333	olive_baboon
1235	ENSG00000143469	SYT14		sig	human_related_olive_baboon	0.326262645324661	olive_baboon
1236	ENSG00000138798	EGF		sig	human_related_olive_baboon	-0.399037931687772	olive_baboon
1237	ENSG00000125965	GDF5		sig	human_related_olive_baboon	-0.479785385318906	olive_baboon
1238	ENSG00000166979	EVA1C		sig	human_related_olive_baboon	0.175140024367435	olive_baboon
1239	ENSG00000124772	CPNE5		sig	human_related_olive_baboon	-0.565273944737497	olive_baboon
1240	ENSG00000116741	RGS2		sig	human_related_olive_baboon	-0.903039595971475	olive_baboon
1241	ENSG00000103710	RASL12		sig	human_related_olive_baboon	-1.06922180259273	olive_baboon
1242	ENSG00000117245	KIF17		sig	human_related_olive_baboon	-0.614421343227548	olive_baboon
1243	ENSG00000117069	ST6GALNAC5		sig	human_related_olive_baboon	-0.489577955482951	olive_baboon
1244	ENSG00000213185	FAM24B		sig	human_related_olive_baboon	-0.116355836773694	olive_baboon
1245	ENSG00000105613	MAST1		sig	human_related_olive_baboon	-1.62091332237767	olive_baboon
1246	ENSG00000166924	NYAP1		sig	human_related_olive_baboon	0.128232621480767	olive_baboon
1247	ENSG00000118473	SGIP1		sig	human_related_olive_baboon	-0.285028554452513	olive_baboon
1248	ENSG00000162981	FAM84A		sig	human_related_olive_baboon	-0.684076115118099	olive_baboon
1249	ENSG00000186907	RTN4RL2		sig	human_related_olive_baboon	-0.262878194481543	olive_baboon
1250	ENSG00000197748	CFAP43		sig	human_related_olive_baboon	-1.78974609994284	olive_baboon
1251	ENSG00000164082	GRM2		sig	human_related_olive_baboon	-1.38486144194224	olive_baboon
1252	ENSG00000132749	TESMIN		sig	human_related_olive_baboon	-0.392180083750489	olive_baboon
1253	ENSG00000179528	LBX2		sig	human_related_olive_baboon	-0.624750400272947	olive_baboon
1254	ENSG00000169507	SLC38A11		sig	human_related_olive_baboon	-0.721475904579033	olive_baboon
1255	ENSG00000175793	SFN		sig	human_related_olive_baboon	-0.891926111954791	olive_baboon
1256	ENSG00000167103	PIP5KL1		sig	human_related_olive_baboon	-0.756990430809373	olive_baboon
1257	ENSG00000150672	DLG2		sig	human_related_olive_baboon	-0.257946112295299	olive_baboon
1258	ENSG00000158865	SLC5A11		sig	human_related_olive_baboon	-0.512641150185034	olive_baboon
1259	ENSG00000104903	LYL1		sig	human_related_olive_baboon	-0.720070109852038	olive_baboon
1260	ENSG00000137642	SORL1		sig	human_related_olive_baboon	-1.3258785654508	olive_baboon
1261	ENSG00000179344	HLA-DQB1		sig	human_related_olive_baboon	-0.956598220056416	olive_baboon
1262	ENSG00000102387	TAF7L		sig	human_related_olive_baboon	-1.72463005652865	olive_baboon
1263	ENSG00000111490	TBC1D30		sig	human_related_olive_baboon	-0.69643093562271	olive_baboon
1264	ENSG00000164112	TMEM155		sig	human_related_olive_baboon	-1.57179121211856	olive_baboon
1265	ENSG00000010310	GIPR		sig	human_related_olive_baboon	-0.710551954349576	olive_baboon
1266	ENSG00000143028	SYPL2		sig	human_related_olive_baboon	-2.01763386026676	olive_baboon
1267	ENSG00000167011	NAT16		sig	human_related_olive_baboon	-1.73961248799466	olive_baboon
1268	ENSG00000143443	C1orf56		sig	human_related_olive_baboon	-1.01010907527261	olive_baboon
1269	ENSG00000126950	TMEM35A		sig	human_related_olive_baboon	-2.475368364605	olive_baboon
1270	ENSG00000181418	DDN		sig	human_related_olive_baboon	-1.16372306455952	olive_baboon
1271	ENSG00000004139	SARM1		sig	human_related_olive_baboon	-0.765285111768629	olive_baboon
1272	ENSG00000184163	C1QTNF12		ns	human_related_olive_baboon	-1.97977807381314	olive_baboon
1273	ENSG00000101638	ST8SIA5		ns	human_related_olive_baboon	-1.87795179239107	olive_baboon
1274	ENSG00000176244	ACBD7		sig	human_related_olive_baboon	-1.875220317537	olive_baboon
1275	ENSG00000144488	ESPNL		ns	human_related_olive_baboon	-1.25513669157645	olive_baboon
1276	ENSG00000070371	CLTCL1		sig	human_related_olive_baboon	-1.14620737076101	olive_baboon
1277	ENSG00000235098	ANKRD65		sig	human_related_olive_baboon	-1.93357647325679	olive_baboon
1278	ENSG00000142675	CNKSR1		sig	human_related_olive_baboon	-1.18294531282914	olive_baboon
1279	ENSG00000114115	RBP1		sig	human_related_olive_baboon	-1.53045980566657	olive_baboon
1280	ENSG00000162849	KIF26B		sig	human_related_olive_baboon	-1.70936099097017	olive_baboon
1281	ENSG00000275342	PRAG1		sig	human_related_olive_baboon	-1.79395638472485	olive_baboon
1282	ENSG00000162654	GBP4		sig	human_related_olive_baboon	8.04348804985749	olive_baboon
1283	ENSG00000171811	CFAP46		sig	human_related_olive_baboon	-1.48940686488502	olive_baboon
1284	ENSG00000056998	GYG2		sig	human_related_olive_baboon	-1.97428553086543	olive_baboon
1285	ENSG00000179314	WSCD1		sig	human_related_olive_baboon	-1.61969121169462	olive_baboon
1286	ENSG00000110436	SLC1A2		sig	human_related_olive_baboon	-2.38532068681491	olive_baboon
1287	ENSG00000176428	VPS37D		ns	human_related_olive_baboon	-1.64380287374653	olive_baboon
1288	ENSG00000286190	LOC728392		ns	human_related_olive_baboon	-1.82912016353928	olive_baboon
1289	ENSG00000099617	EFNA2		sig	human_related_olive_baboon	-1.83234475509187	olive_baboon
1290	ENSG00000224420	ADM5		ns	human_related_olive_baboon	-2.51913738395211	olive_baboon
1291	ENSG00000068078	FGFR3		sig	human_related_olive_baboon	-1.8766320047918	olive_baboon
1292	ENSG00000174600	CMKLR1		sig	human_related_olive_baboon	-2.16434913037517	olive_baboon
1293	ENSG00000160801	PTH1R		ns	human_related_olive_baboon	-2.35146830652094	olive_baboon
1294	ENSG00000135324	MRAP2		ns	human_related_olive_baboon	-2.78189026725767	olive_baboon
1295	ENSG00000104059	FAM189A1		ns	human_related_olive_baboon	-2.5727148236458	olive_baboon
1296	ENSG00000204397	CARD16		sig	human_related_olive_baboon	4.09318994293175	olive_baboon
1297	ENSG00000091622	PITPNM3		sig	human_related_olive_baboon	-2.44163857833599	olive_baboon
1298	ENSG00000168646	AXIN2		sig	human_related_olive_baboon	-2.12223314532234	olive_baboon
1299	ENSG00000137672	TRPC6		sig	human_related_olive_baboon	-2.24301878323879	olive_baboon
1300	ENSG00000198846	TOX		ns	human_related_olive_baboon	-2.28827798290634	olive_baboon
1301	ENSG00000155980	KIF5A		ns	human_related_olive_baboon	-2.52695182129684	olive_baboon
1302	ENSG00000170579	DLGAP1		ns	human_related_olive_baboon	-2.30043255579733	olive_baboon
1303	ENSG00000139209	SLC38A4		ns	human_related_olive_baboon	-2.34463679220051	olive_baboon
1304	ENSG00000178184	PARD6G		ns	human_related_olive_baboon	-2.87195723453184	olive_baboon
1305	ENSG00000161682	FAM171A2		ns	human_related_olive_baboon	-2.93055132786206	olive_baboon
1306	ENSG00000172771	EFCAB12		ns	human_related_olive_baboon	-3.8363318700903	olive_baboon
1307	ENSG00000131242	RAB11FIP4		ns	human_related_olive_baboon	-2.82848773026923	olive_baboon
1308	ENSG00000163638	ADAMTS9		ns	human_related_olive_baboon	3.06909671228476	olive_baboon
1309	ENSG00000078401	EDN1		ns	human_related_olive_baboon	2.89259797666157	olive_baboon
1310	ENSG00000139044	B4GALNT3		ns	human_related_olive_baboon	3.29966235000337	olive_baboon
1311	ENSG00000244694	PTCHD4		ns	human_related_olive_baboon	3.00801410456451	olive_baboon
1312	ENSG00000168079	SCARA5		ns	human_related_olive_baboon	2.71273609535935	olive_baboon
1313	ENSG00000147509	RGS20		sig	human_related_olive_baboon	2.34385786438758	olive_baboon
1314	ENSG00000184860	SDR42E1		sig	human_related_olive_baboon	2.4362184888926	olive_baboon
1315	ENSG00000140470	ADAMTS17		sig	human_related_olive_baboon	2.09597584585721	olive_baboon
1316	ENSG00000240563	L1TD1		ns	human_related_olive_baboon	2.34503502985222	olive_baboon
1317	ENSG00000197635	DPP4		sig	human_related_olive_baboon	2.02735985330188	olive_baboon
1318	ENSG00000106066	CPVL		sig	human_related_olive_baboon	2.0088396489077	olive_baboon
1319	ENSG00000166922	SCG5		sig	human_related_olive_baboon	1.72364009385497	olive_baboon
1320	ENSG00000120498	TEX11		ns	human_related_olive_baboon	3.54178680689532	olive_baboon
1321	ENSG00000135218	CD36		ns	human_related_olive_baboon	1.73606119140574	olive_baboon
1322	ENSG00000167995	BEST1		sig	human_related_olive_baboon	1.67503993783234	olive_baboon
1323	ENSG00000144891	AGTR1		sig	human_related_olive_baboon	1.4811928567517	olive_baboon
1324	ENSG00000133048	CHI3L1		sig	human_related_olive_baboon	2.0016503375724	olive_baboon
1325	ENSG00000185046	ANKS1B		ns	human_related_olive_baboon	2.52705842563249	olive_baboon
1326	ENSG00000173567	ADGRF3		sig	human_related_olive_baboon	1.51661968742215	olive_baboon
1327	ENSG00000221994	ZNF630		sig	human_related_olive_baboon	0.986101371596351	olive_baboon
1328	ENSG00000165443	PHYHIPL		ns	human_related_olive_baboon	2.38365599048997	olive_baboon
1329	ENSG00000165084	C8orf34		sig	human_related_olive_baboon	1.26034720920997	olive_baboon
1330	ENSG00000164694	FNDC1		sig	human_related_olive_baboon	1.0395543576289	olive_baboon
1331	ENSG00000196549	MME		sig	human_related_olive_baboon	0.998487617569949	olive_baboon
1332	ENSG00000133101	CCNA1		ns	human_related_olive_baboon	2.49503136558591	olive_baboon
1333	ENSG00000064763	FAR2		sig	human_related_olive_baboon	1.42663021165053	olive_baboon
1334	ENSG00000124107	SLPI		sig	human_related_olive_baboon	1.17698157824616	olive_baboon
1335	ENSG00000187134	AKR1C1		sig	human_related_olive_baboon	0.74995342919969	olive_baboon
1336	ENSG00000188732	FAM221A		sig	human_related_olive_baboon	1.06173001737475	olive_baboon
1337	ENSG00000170743	SYT9		sig	human_related_olive_baboon	0.463200319394128	olive_baboon
1338	ENSG00000162511	LAPTM5		sig	human_related_olive_baboon	0.721457136071727	olive_baboon
1339	ENSG00000189367	KIAA0408		sig	human_related_olive_baboon	2.97309997852267	olive_baboon
1340	ENSG00000184792	OSBP2		sig	human_related_olive_baboon	-0.529643860922193	olive_baboon
1341	ENSG00000153002	CPB1		sig	human_related_olive_baboon	0.286847695127615	olive_baboon
1342	ENSG00000091428	RAPGEF4		sig	human_related_olive_baboon	0.743512920381408	olive_baboon
1343	ENSG00000134258	VTCN1	ns		olive_baboon	9.57680532164148	olive_baboon
1344	ENSG00000137965	IFI44	sig		olive_baboon	9.25288878528986	olive_baboon
1345	ENSG00000106560	GIMAP2	sig		olive_baboon	8.89834630054546	olive_baboon
1346	ENSG00000100336	APOL4	sig		olive_baboon	7.1754662079079	olive_baboon
1347	ENSG00000128335	APOL2	sig		olive_baboon	7.14333267843219	olive_baboon
1348	ENSG00000188596	CFAP54	ns		olive_baboon	6.41327828243654	olive_baboon
1349	ENSG00000261371	PECAM1	sig		olive_baboon	6.35287064396977	olive_baboon
1350	ENSG00000133067	LGR6	ns		olive_baboon	6.28945413348894	olive_baboon
1351	ENSG00000114771	AADAC	ns		olive_baboon	6.28251074003052	olive_baboon
1352	ENSG00000171903	CYP4F11	ns		olive_baboon	6.1415634964923	olive_baboon
1353	ENSG00000129465	RIPK3	sig		olive_baboon	6.08410689211339	olive_baboon
1354	ENSG00000115607	IL18RAP	ns		olive_baboon	6.06988612642923	olive_baboon
1355	ENSG00000175518	UBQLNL	sig		olive_baboon	5.88109872098867	olive_baboon
1356	ENSG00000206531	CD200R1L	ns		olive_baboon	5.8531939203279	olive_baboon
1357	ENSG00000277586	NEFL	ns		olive_baboon	5.61984528062784	olive_baboon
1358	ENSG00000112280	COL9A1	ns		olive_baboon	5.53824584908869	olive_baboon
1359	ENSG00000101680	LAMA1	sig		olive_baboon	5.52427309908623	olive_baboon
1360	ENSG00000082684	SEMA5B	ns		olive_baboon	5.30612581008399	olive_baboon
1361	ENSG00000104722	NEFM	ns		olive_baboon	5.24214059274846	olive_baboon
1362	ENSG00000145703	IQGAP2	ns		olive_baboon	5.00946795311127	olive_baboon
1363	ENSG00000225968	ELFN1	ns		olive_baboon	4.88241777168661	olive_baboon
1364	ENSG00000266714	MYO15B	ns		olive_baboon	4.81987846847811	olive_baboon
1365	ENSG00000170608	FOXA3	ns		olive_baboon	4.80882882924578	olive_baboon
1366	ENSG00000073605	GSDMB	ns		olive_baboon	4.61043242006035	olive_baboon
1367	ENSG00000143869	GDF7	ns		olive_baboon	4.36621116234088	olive_baboon
1368	ENSG00000130943	PKDREJ	ns		olive_baboon	4.23552666806134	olive_baboon
1369	ENSG00000145242	EPHA5	ns		olive_baboon	4.11815481424637	olive_baboon
1370	ENSG00000079257	LXN	ns		olive_baboon	4.11352483850209	olive_baboon
1371	ENSG00000185269	NOTUM	ns		olive_baboon	3.9432040557662	olive_baboon
1372	ENSG00000160791	CCR5	ns		olive_baboon	3.90358411001544	olive_baboon
1373	ENSG00000143469	SYT14	ns		olive_baboon	3.89109561435111	olive_baboon
1374	ENSG00000138798	EGF	ns		olive_baboon	3.88271419247908	olive_baboon
1375	ENSG00000125965	GDF5	ns		olive_baboon	3.86601481818499	olive_baboon
1376	ENSG00000166979	EVA1C	ns		olive_baboon	3.74128842784227	olive_baboon
1377	ENSG00000124772	CPNE5	ns		olive_baboon	3.71463053742184	olive_baboon
1378	ENSG00000116741	RGS2	sig		olive_baboon	3.69716926543728	olive_baboon
1379	ENSG00000103710	RASL12	ns		olive_baboon	3.68125372733487	olive_baboon
1380	ENSG00000117245	KIF17	ns		olive_baboon	3.62748965456231	olive_baboon
1381	ENSG00000117069	ST6GALNAC5	ns		olive_baboon	3.61507496473374	olive_baboon
1382	ENSG00000213185	FAM24B	ns		olive_baboon	3.57737244425979	olive_baboon
1383	ENSG00000105613	MAST1	ns		olive_baboon	3.39261640225703	olive_baboon
1384	ENSG00000166924	NYAP1	ns		olive_baboon	3.38387118133827	olive_baboon
1385	ENSG00000118473	SGIP1	ns		olive_baboon	3.29941789124954	olive_baboon
1386	ENSG00000162981	FAM84A	ns		olive_baboon	3.19980985700429	olive_baboon
1387	ENSG00000186907	RTN4RL2	ns		olive_baboon	3.12303815024705	olive_baboon
1388	ENSG00000197748	CFAP43	ns		olive_baboon	3.1134055704619	olive_baboon
1389	ENSG00000164082	GRM2	ns		olive_baboon	2.98059881249604	olive_baboon
1390	ENSG00000132749	TESMIN	ns		olive_baboon	2.96563951025584	olive_baboon
1391	ENSG00000179528	LBX2	ns		olive_baboon	2.92699223451676	olive_baboon
1392	ENSG00000169507	SLC38A11	ns		olive_baboon	2.90380642062227	olive_baboon
1393	ENSG00000175793	SFN	ns		olive_baboon	2.87521510301628	olive_baboon
1394	ENSG00000167103	PIP5KL1	ns		olive_baboon	2.83102839905011	olive_baboon
1395	ENSG00000150672	DLG2	ns		olive_baboon	2.82247354487048	olive_baboon
1396	ENSG00000158865	SLC5A11	ns		olive_baboon	2.82096918633518	olive_baboon
1397	ENSG00000104903	LYL1	ns		olive_baboon	2.8050600839833	olive_baboon
1398	ENSG00000137642	SORL1	sig		olive_baboon	2.79376553634035	olive_baboon
1399	ENSG00000179344	HLA-DQB1	ns		olive_baboon	2.7918041275036	olive_baboon
1400	ENSG00000102387	TAF7L	ns		olive_baboon	2.77394609634966	olive_baboon
1401	ENSG00000111490	TBC1D30	ns		olive_baboon	2.70977898747077	olive_baboon
1402	ENSG00000164112	TMEM155	sig		olive_baboon	2.66574238874191	olive_baboon
1403	ENSG00000010310	GIPR	ns		olive_baboon	2.56036046584912	olive_baboon
1404	ENSG00000143028	SYPL2	sig		olive_baboon	2.38182933563901	olive_baboon
1405	ENSG00000167011	NAT16	ns		olive_baboon	2.32968794884074	olive_baboon
1406	ENSG00000143443	C1orf56	ns		olive_baboon	2.32593582784873	olive_baboon
1407	ENSG00000126950	TMEM35A	sig		olive_baboon	2.24799178844371	olive_baboon
1408	ENSG00000181418	DDN	ns		olive_baboon	2.24289830664219	olive_baboon
1409	ENSG00000004139	SARM1	sig		olive_baboon	2.23556122159912	olive_baboon
1410	ENSG00000184163	C1QTNF12	ns		olive_baboon	2.21614011983433	olive_baboon
1411	ENSG00000101638	ST8SIA5	ns		olive_baboon	2.1870190596461	olive_baboon
1412	ENSG00000176244	ACBD7	sig		olive_baboon	2.15811574606905	olive_baboon
1413	ENSG00000144488	ESPNL	ns		olive_baboon	2.09427446311272	olive_baboon
1414	ENSG00000070371	CLTCL1	sig		olive_baboon	2.04715731990686	olive_baboon
1415	ENSG00000235098	ANKRD65	sig		olive_baboon	1.97059367943815	olive_baboon
1416	ENSG00000142675	CNKSR1	ns		olive_baboon	1.91720137753092	olive_baboon
1417	ENSG00000114115	RBP1	ns		olive_baboon	1.86459421775757	olive_baboon
1418	ENSG00000162849	KIF26B	sig		olive_baboon	1.84117656203262	olive_baboon
1419	ENSG00000275342	PRAG1	sig		olive_baboon	1.83765781881835	olive_baboon
1420	ENSG00000162654	GBP4	sig		olive_baboon	1.79998401720928	olive_baboon
1421	ENSG00000171811	CFAP46	sig		olive_baboon	1.66233733503846	olive_baboon
1422	ENSG00000056998	GYG2	sig		olive_baboon	1.53247559543609	olive_baboon
1423	ENSG00000179314	WSCD1	sig		olive_baboon	1.50844762381118	olive_baboon
1424	ENSG00000110436	SLC1A2	sig		olive_baboon	1.48581338183336	olive_baboon
1425	ENSG00000176428	VPS37D	ns		olive_baboon	1.42031536626355	olive_baboon
1426	ENSG00000286190	LOC728392	sig		olive_baboon	1.31688178938542	olive_baboon
1427	ENSG00000099617	EFNA2	ns		olive_baboon	1.31449137908742	olive_baboon
1428	ENSG00000224420	ADM5	sig		olive_baboon	1.24090410482881	olive_baboon
1429	ENSG00000068078	FGFR3	sig		olive_baboon	1.14092133741578	olive_baboon
1430	ENSG00000174600	CMKLR1	sig		olive_baboon	1.1262398398074	olive_baboon
1431	ENSG00000160801	PTH1R	sig		olive_baboon	1.11889164089209	olive_baboon
1432	ENSG00000135324	MRAP2	sig		olive_baboon	1.10995998745591	olive_baboon
1433	ENSG00000104059	FAM189A1	sig		olive_baboon	1.05581684350293	olive_baboon
1434	ENSG00000204397	CARD16	sig		olive_baboon	1.01408053462325	olive_baboon
1435	ENSG00000091622	PITPNM3	sig		olive_baboon	1.0037695039877	olive_baboon
1436	ENSG00000168646	AXIN2	sig		olive_baboon	0.987895128237129	olive_baboon
1437	ENSG00000137672	TRPC6	sig		olive_baboon	0.934183271532526	olive_baboon
1438	ENSG00000198846	TOX	sig		olive_baboon	0.904592718626463	olive_baboon
1439	ENSG00000155980	KIF5A	sig		olive_baboon	0.818418057202502	olive_baboon
1440	ENSG00000170579	DLGAP1	sig		olive_baboon	0.755009535575442	olive_baboon
1441	ENSG00000139209	SLC38A4	sig		olive_baboon	0.681949911593316	olive_baboon
1442	ENSG00000178184	PARD6G	sig		olive_baboon	0.632039198640331	olive_baboon
1443	ENSG00000161682	FAM171A2	sig		olive_baboon	0.471753524305496	olive_baboon
1444	ENSG00000172771	EFCAB12	sig		olive_baboon	0.44804501998157	olive_baboon
1445	ENSG00000131242	RAB11FIP4	sig		olive_baboon	0.367251905650836	olive_baboon
1446	ENSG00000163638	ADAMTS9	sig		olive_baboon	-0.0368727246207771	olive_baboon
1447	ENSG00000078401	EDN1	sig		olive_baboon	-0.176688167900043	olive_baboon
1448	ENSG00000139044	B4GALNT3	sig		olive_baboon	-0.27967244652068	olive_baboon
1449	ENSG00000244694	PTCHD4	sig		olive_baboon	-0.371464331765327	olive_baboon
1450	ENSG00000168079	SCARA5	sig		olive_baboon	-0.575636269182385	olive_baboon
1451	ENSG00000147509	RGS20	sig		olive_baboon	-0.766005970614023	olive_baboon
1452	ENSG00000184860	SDR42E1	sig		olive_baboon	-1.01549110490984	olive_baboon
1453	ENSG00000140470	ADAMTS17	sig		olive_baboon	-1.11741473898613	olive_baboon
1454	ENSG00000240563	L1TD1	sig		olive_baboon	-1.2824642821537	olive_baboon
1455	ENSG00000197635	DPP4	sig		olive_baboon	-1.31302648953686	olive_baboon
1456	ENSG00000106066	CPVL	ns		olive_baboon	-1.39282832449889	olive_baboon
1457	ENSG00000166922	SCG5	sig		olive_baboon	-1.45269754821234	olive_baboon
1458	ENSG00000120498	TEX11	sig		olive_baboon	-1.47501952740164	olive_baboon
1459	ENSG00000135218	CD36	sig		olive_baboon	-1.55539695039422	olive_baboon
1460	ENSG00000167995	BEST1	sig		olive_baboon	-1.57890755366528	olive_baboon
1461	ENSG00000144891	AGTR1	sig		olive_baboon	-1.72089920224461	olive_baboon
1462	ENSG00000133048	CHI3L1	sig		olive_baboon	-1.92326316884861	olive_baboon
1463	ENSG00000185046	ANKS1B	ns		olive_baboon	-1.93788374587747	olive_baboon
1464	ENSG00000173567	ADGRF3	sig		olive_baboon	-1.93926632151892	olive_baboon
1465	ENSG00000221994	ZNF630	ns		olive_baboon	-2.05621571914082	olive_baboon
1466	ENSG00000165443	PHYHIPL	ns		olive_baboon	-2.12728841331635	olive_baboon
1467	ENSG00000165084	C8orf34	sig		olive_baboon	-2.1920374147284	olive_baboon
1468	ENSG00000164694	FNDC1	sig		olive_baboon	-2.22500354951001	olive_baboon
1469	ENSG00000196549	MME	sig		olive_baboon	-2.33805297712378	olive_baboon
1470	ENSG00000133101	CCNA1	ns		olive_baboon	-2.37809556493915	olive_baboon
1471	ENSG00000064763	FAR2	sig		olive_baboon	-2.47423892320008	olive_baboon
1472	ENSG00000124107	SLPI	ns		olive_baboon	-2.49864919121228	olive_baboon
1473	ENSG00000187134	AKR1C1	sig		olive_baboon	-2.83884775915215	olive_baboon
1474	ENSG00000188732	FAM221A	ns		olive_baboon	-2.96065649695686	olive_baboon
1475	ENSG00000170743	SYT9	ns		olive_baboon	-3.05246776388449	olive_baboon
1476	ENSG00000162511	LAPTM5	ns		olive_baboon	-3.14011147992836	olive_baboon
1477	ENSG00000189367	KIAA0408	ns		olive_baboon	-3.26719301383625	olive_baboon
1478	ENSG00000184792	OSBP2	ns		olive_baboon	-4.14064996765578	olive_baboon
1479	ENSG00000153002	CPB1	ns		olive_baboon	-4.79834497526448	olive_baboon
1480	ENSG00000091428	RAPGEF4	ns		olive_baboon	-5.92925900261695	olive_baboon
