# Supplementary material for: Conservation of cell-intrinsic immune responses in diverse nonhuman primate species
Source: Life Sci Alliance. 2019 Oct 24;2(5):e201900495. doi: 10.26508/lsa.201900495 (PMC6814850; doi:10.26508/lsa.201900495)
Supplement: Supplementary file 9 [file LSA-2019-00495_Supplemental_Data_6.zip › DatasetS6/2019-09-05 DifferFromHuman_HumanMapped_OWMsOnly.csv]

	X	SYMBOL	padj_species	padj_human	variable	value	L1
1	ENSG00000204642	HLA-F		sig	human_related_rhesus_macaque	6.09565053617433	rhesus_macaque
2	ENSG00000137198	GMPR		sig	human_related_rhesus_macaque	5.54970156978608	rhesus_macaque
3	ENSG00000115919	KYNU		sig	human_related_rhesus_macaque	4.74116501866646	rhesus_macaque
4	ENSG00000179583	CIITA		ns	human_related_rhesus_macaque	4.6548712147516	rhesus_macaque
5	ENSG00000162711	NLRP3		ns	human_related_rhesus_macaque	4.64417545857661	rhesus_macaque
6	ENSG00000188582	PAQR9		sig	human_related_rhesus_macaque	4.50257093470973	rhesus_macaque
7	ENSG00000163235	TGFA		ns	human_related_rhesus_macaque	4.21378709418716	rhesus_macaque
8	ENSG00000172156	CCL11		ns	human_related_rhesus_macaque	4.14584043537115	rhesus_macaque
9	ENSG00000235750	KIAA0040		ns	human_related_rhesus_macaque	4.06608600982279	rhesus_macaque
10	ENSG00000149633	KIAA1755		ns	human_related_rhesus_macaque	4.05916881244001	rhesus_macaque
11	ENSG00000101842	VSIG1		sig	human_related_rhesus_macaque	3.57045131041733	rhesus_macaque
12	ENSG00000163644	PPM1K		ns	human_related_rhesus_macaque	3.53461031607094	rhesus_macaque
13	ENSG00000170542	SERPINB9		ns	human_related_rhesus_macaque	3.43254045988473	rhesus_macaque
14	ENSG00000105639	JAK3		sig	human_related_rhesus_macaque	3.08549978917016	rhesus_macaque
15	ENSG00000003147	ICA1		ns	human_related_rhesus_macaque	2.85637561107699	rhesus_macaque
16	ENSG00000134028	ADAMDEC1		ns	human_related_rhesus_macaque	1.67585646907273	rhesus_macaque
17	ENSG00000078053	AMPH		sig	human_related_rhesus_macaque	0.0681154362411042	rhesus_macaque
18	ENSG00000117425	PTCH2		sig	human_related_rhesus_macaque	-0.641176334489725	rhesus_macaque
19	ENSG00000105227	PRX		sig	human_related_rhesus_macaque	-1.48740347103437	rhesus_macaque
20	ENSG00000226174	TEX22		ns	human_related_rhesus_macaque	-2.99991580187346	rhesus_macaque
21	ENSG00000155966	AFF2		ns	human_related_rhesus_macaque	-3.44614296532562	rhesus_macaque
22	ENSG00000157470	FAM81A		ns	human_related_rhesus_macaque	-3.72761516415306	rhesus_macaque
23	ENSG00000101463	SYNDIG1		ns	human_related_rhesus_macaque	-3.7283968860728	rhesus_macaque
24	ENSG00000204642	HLA-F	sig		rhesus_macaque	1.14991337167203	rhesus_macaque
25	ENSG00000137198	GMPR	sig		rhesus_macaque	0.385324974106919	rhesus_macaque
26	ENSG00000115919	KYNU	sig		rhesus_macaque	0.865062561403622	rhesus_macaque
27	ENSG00000179583	CIITA	sig		rhesus_macaque	0.560954480774009	rhesus_macaque
28	ENSG00000162711	NLRP3	sig		rhesus_macaque	1.05677674838261	rhesus_macaque
29	ENSG00000188582	PAQR9	sig		rhesus_macaque	0.741459681753251	rhesus_macaque
30	ENSG00000163235	TGFA	sig		rhesus_macaque	0.992514262823429	rhesus_macaque
31	ENSG00000172156	CCL11	sig		rhesus_macaque	0.282839199920164	rhesus_macaque
32	ENSG00000235750	KIAA0040	sig		rhesus_macaque	0.238134203168124	rhesus_macaque
33	ENSG00000149633	KIAA1755	sig		rhesus_macaque	0.261980787769054	rhesus_macaque
34	ENSG00000101842	VSIG1	sig		rhesus_macaque	-0.493231475048326	rhesus_macaque
35	ENSG00000163644	PPM1K	sig		rhesus_macaque	-0.102852902226877	rhesus_macaque
36	ENSG00000170542	SERPINB9	sig		rhesus_macaque	-0.0429427117736799	rhesus_macaque
37	ENSG00000105639	JAK3	sig		rhesus_macaque	-1.26778137984001	rhesus_macaque
38	ENSG00000003147	ICA1	sig		rhesus_macaque	-0.398273082604833	rhesus_macaque
39	ENSG00000134028	ADAMDEC1	ns		rhesus_macaque	-2.26634762148694	rhesus_macaque
40	ENSG00000078053	AMPH	ns		rhesus_macaque	4.50524377809943	rhesus_macaque
41	ENSG00000117425	PTCH2	ns		rhesus_macaque	3.18269578828789	rhesus_macaque
42	ENSG00000105227	PRX	sig		rhesus_macaque	1.5435478357251	rhesus_macaque
43	ENSG00000226174	TEX22	sig		rhesus_macaque	1.54110923905148	rhesus_macaque
44	ENSG00000155966	AFF2	sig		rhesus_macaque	0.11638673232754	rhesus_macaque
45	ENSG00000157470	FAM81A	sig		rhesus_macaque	-0.155947284654142	rhesus_macaque
46	ENSG00000101463	SYNDIG1	sig		rhesus_macaque	0.275912193760625	rhesus_macaque
47	ENSG00000204642	HLA-F		sig	human_related_pigtailed_macaque	6.08654172754678	pigtailed_macaque
48	ENSG00000137198	GMPR		sig	human_related_pigtailed_macaque	5.53976794791072	pigtailed_macaque
49	ENSG00000115919	KYNU		sig	human_related_pigtailed_macaque	4.6781794805225	pigtailed_macaque
50	ENSG00000162711	NLRP3		ns	human_related_pigtailed_macaque	4.62607134361178	pigtailed_macaque
51	ENSG00000179583	CIITA		ns	human_related_pigtailed_macaque	4.62239649380669	pigtailed_macaque
52	ENSG00000188582	PAQR9		sig	human_related_pigtailed_macaque	4.48068629994777	pigtailed_macaque
53	ENSG00000163235	TGFA		ns	human_related_pigtailed_macaque	4.20270278608263	pigtailed_macaque
54	ENSG00000172156	CCL11		ns	human_related_pigtailed_macaque	4.13402157331848	pigtailed_macaque
55	ENSG00000235750	KIAA0040		ns	human_related_pigtailed_macaque	4.04054620242306	pigtailed_macaque
56	ENSG00000149633	KIAA1755		sig	human_related_pigtailed_macaque	3.99629156897808	pigtailed_macaque
57	ENSG00000101842	VSIG1		ns	human_related_pigtailed_macaque	3.53598431333538	pigtailed_macaque
58	ENSG00000163644	PPM1K		ns	human_related_pigtailed_macaque	3.52363587748023	pigtailed_macaque
59	ENSG00000170542	SERPINB9		ns	human_related_pigtailed_macaque	3.42093677006206	pigtailed_macaque
60	ENSG00000105639	JAK3		ns	human_related_pigtailed_macaque	3.02495501427338	pigtailed_macaque
61	ENSG00000003147	ICA1		ns	human_related_pigtailed_macaque	2.84661563798417	pigtailed_macaque
62	ENSG00000134028	ADAMDEC1		sig	human_related_pigtailed_macaque	1.8756826944061	pigtailed_macaque
63	ENSG00000078053	AMPH		sig	human_related_pigtailed_macaque	0.0580504363629511	pigtailed_macaque
64	ENSG00000117425	PTCH2		sig	human_related_pigtailed_macaque	-0.678590187585837	pigtailed_macaque
65	ENSG00000105227	PRX		sig	human_related_pigtailed_macaque	-1.47734311532052	pigtailed_macaque
66	ENSG00000226174	TEX22		ns	human_related_pigtailed_macaque	-3.04937433885599	pigtailed_macaque
67	ENSG00000155966	AFF2		ns	human_related_pigtailed_macaque	-3.45760807893987	pigtailed_macaque
68	ENSG00000101463	SYNDIG1		ns	human_related_pigtailed_macaque	-3.74049641370458	pigtailed_macaque
69	ENSG00000157470	FAM81A		ns	human_related_pigtailed_macaque	-3.77548478460341	pigtailed_macaque
70	ENSG00000204642	HLA-F	sig		pigtailed_macaque	2.65592140860483	pigtailed_macaque
71	ENSG00000137198	GMPR	sig		pigtailed_macaque	1.99542215619555	pigtailed_macaque
72	ENSG00000115919	KYNU	sig		pigtailed_macaque	1.10954135525136	pigtailed_macaque
73	ENSG00000162711	NLRP3	sig		pigtailed_macaque	-0.850849037379702	pigtailed_macaque
74	ENSG00000179583	CIITA	sig		pigtailed_macaque	0.404469785215066	pigtailed_macaque
75	ENSG00000188582	PAQR9	sig		pigtailed_macaque	1.10534921222439	pigtailed_macaque
76	ENSG00000163235	TGFA	sig		pigtailed_macaque	-0.292731520304081	pigtailed_macaque
77	ENSG00000172156	CCL11	sig		pigtailed_macaque	1.04082012290288	pigtailed_macaque
78	ENSG00000235750	KIAA0040	sig		pigtailed_macaque	0.594752128654776	pigtailed_macaque
79	ENSG00000149633	KIAA1755	sig		pigtailed_macaque	0.825673646574197	pigtailed_macaque
80	ENSG00000101842	VSIG1	sig		pigtailed_macaque	-0.765465330161805	pigtailed_macaque
81	ENSG00000163644	PPM1K	sig		pigtailed_macaque	-0.280399801660493	pigtailed_macaque
82	ENSG00000170542	SERPINB9	sig		pigtailed_macaque	-0.159855871402428	pigtailed_macaque
83	ENSG00000105639	JAK3	sig		pigtailed_macaque	-0.0126551268026791	pigtailed_macaque
84	ENSG00000003147	ICA1	sig		pigtailed_macaque	-0.188533199249937	pigtailed_macaque
85	ENSG00000134028	ADAMDEC1	ns		pigtailed_macaque	-2.15015112406559	pigtailed_macaque
86	ENSG00000078053	AMPH	ns		pigtailed_macaque	3.58409226332991	pigtailed_macaque
87	ENSG00000117425	PTCH2	ns		pigtailed_macaque	3.25172044221057	pigtailed_macaque
88	ENSG00000105227	PRX	sig		pigtailed_macaque	2.93369671990192	pigtailed_macaque
89	ENSG00000226174	TEX22	sig		pigtailed_macaque	0.598362775558485	pigtailed_macaque
90	ENSG00000155966	AFF2	sig		pigtailed_macaque	0.228593862156452	pigtailed_macaque
91	ENSG00000101463	SYNDIG1	sig		pigtailed_macaque	0.90725159536636	pigtailed_macaque
92	ENSG00000157470	FAM81A	sig		pigtailed_macaque	0.141348642347647	pigtailed_macaque
93	ENSG00000204642	HLA-F		sig	human_related_olive_baboon	6.10241941676435	olive_baboon
94	ENSG00000137198	GMPR		sig	human_related_olive_baboon	5.55380826605063	olive_baboon
95	ENSG00000115919	KYNU		sig	human_related_olive_baboon	4.73439929398508	olive_baboon
96	ENSG00000179583	CIITA		ns	human_related_olive_baboon	4.66504689162911	olive_baboon
97	ENSG00000162711	NLRP3		ns	human_related_olive_baboon	4.62834746142908	olive_baboon
98	ENSG00000188582	PAQR9		sig	human_related_olive_baboon	4.51424736276146	olive_baboon
99	ENSG00000149633	KIAA1755		ns	human_related_olive_baboon	4.236266858633	olive_baboon
100	ENSG00000163235	TGFA		ns	human_related_olive_baboon	4.21786501336026	olive_baboon
101	ENSG00000235750	KIAA0040		ns	human_related_olive_baboon	4.2023696367919	olive_baboon
102	ENSG00000172156	CCL11		ns	human_related_olive_baboon	4.16504831422619	olive_baboon
103	ENSG00000163644	PPM1K		sig	human_related_olive_baboon	3.53750975083597	olive_baboon
104	ENSG00000101842	VSIG1		sig	human_related_olive_baboon	3.53522841161998	olive_baboon
105	ENSG00000170542	SERPINB9		ns	human_related_olive_baboon	3.42998866092839	olive_baboon
106	ENSG00000105639	JAK3		ns	human_related_olive_baboon	3.08001059269161	olive_baboon
107	ENSG00000003147	ICA1		ns	human_related_olive_baboon	2.86627576568228	olive_baboon
108	ENSG00000134028	ADAMDEC1		sig	human_related_olive_baboon	1.76905037870322	olive_baboon
109	ENSG00000078053	AMPH		sig	human_related_olive_baboon	0.0709818510819806	olive_baboon
110	ENSG00000117425	PTCH2		sig	human_related_olive_baboon	-0.642844557567321	olive_baboon
111	ENSG00000105227	PRX		sig	human_related_olive_baboon	-1.46972399218299	olive_baboon
112	ENSG00000226174	TEX22		ns	human_related_olive_baboon	-3.09387694633513	olive_baboon
113	ENSG00000155966	AFF2		ns	human_related_olive_baboon	-3.44508098018311	olive_baboon
114	ENSG00000157470	FAM81A		ns	human_related_olive_baboon	-3.80552114477754	olive_baboon
115	ENSG00000101463	SYNDIG1		ns	human_related_olive_baboon	-3.84083021944757	olive_baboon
116	ENSG00000204642	HLA-F	sig		olive_baboon	2.98776355708322	olive_baboon
117	ENSG00000137198	GMPR	sig		olive_baboon	1.7253240638545	olive_baboon
118	ENSG00000115919	KYNU	sig		olive_baboon	0.625958474801872	olive_baboon
119	ENSG00000179583	CIITA	sig		olive_baboon	0.565800760883148	olive_baboon
120	ENSG00000162711	NLRP3	sig		olive_baboon	0.269734983494045	olive_baboon
121	ENSG00000188582	PAQR9	sig		olive_baboon	1.39727205998341	olive_baboon
122	ENSG00000149633	KIAA1755	sig		olive_baboon	1.01831311639002	olive_baboon
123	ENSG00000163235	TGFA	sig		olive_baboon	0.641479034200846	olive_baboon
124	ENSG00000235750	KIAA0040	sig		olive_baboon	0.594749352236928	olive_baboon
125	ENSG00000172156	CCL11	sig		olive_baboon	0.434854310462907	olive_baboon
126	ENSG00000163644	PPM1K	sig		olive_baboon	-0.52876217788212	olive_baboon
127	ENSG00000101842	VSIG1	sig		olive_baboon	-2.27310033298981	olive_baboon
128	ENSG00000170542	SERPINB9	sig		olive_baboon	0.000539405143946253	olive_baboon
129	ENSG00000105639	JAK3	sig		olive_baboon	-0.63123680089517	olive_baboon
130	ENSG00000003147	ICA1	sig		olive_baboon	-0.328235037284029	olive_baboon
131	ENSG00000134028	ADAMDEC1	ns		olive_baboon	-1.84027133108488	olive_baboon
132	ENSG00000078053	AMPH	ns		olive_baboon	4.5956989019563	olive_baboon
133	ENSG00000117425	PTCH2	ns		olive_baboon	3.96056980228682	olive_baboon
134	ENSG00000105227	PRX	sig		olive_baboon	3.29910079468611	olive_baboon
135	ENSG00000226174	TEX22	sig		olive_baboon	0.0907680903041746	olive_baboon
136	ENSG00000155966	AFF2	sig		olive_baboon	0.0359707568074979	olive_baboon
137	ENSG00000157470	FAM81A	sig		olive_baboon	0.818437335017138	olive_baboon
138	ENSG00000101463	SYNDIG1	sig		olive_baboon	-0.430241331141706	olive_baboon
