# Supplementary material for: Conservation of cell-intrinsic immune responses in diverse nonhuman primate species
Source: Life Sci Alliance. 2019 Oct 24;2(5):e201900495. doi: 10.26508/lsa.201900495 (PMC6814850; doi:10.26508/lsa.201900495)
Supplement: Supplementary file 11 [file LSA-2019-00495_Supplemental_Data_7.zip]

Archive with 15 entries (12 files):
- DatasetS7/
- DatasetS7/.DS_Store
- __MACOSX/
- __MACOSX/DatasetS7/
- __MACOSX/DatasetS7/._.DS_Store
- DatasetS7/2019-07-14 Teichmann_human_significant.csv
- __MACOSX/DatasetS7/._2019-07-14 Teichmann_human_significant.csv
- DatasetS7/2019-07-14 Teichmann_mouse_significant.csv
- __MACOSX/DatasetS7/._2019-07-14 Teichmann_mouse_significant.csv
- DatasetS7/2019-07-14 Teichmann_rhesus_HumanMapped_significant.csv
- __MACOSX/DatasetS7/._2019-07-14 Teichmann_rhesus_HumanMapped_significant.csv
- DatasetS7/2019-07-14 Teichmann_rhesus_SpeciesMapped_significant.csv
- __MACOSX/DatasetS7/._2019-07-14 Teichmann_rhesus_SpeciesMapped_significant.csv
- DatasetS7/README_DatasetS7.rtf
- __MACOSX/DatasetS7/._README_DatasetS7.rtf
