# Supplementary material for: Conservation of cell-intrinsic immune responses in diverse nonhuman primate species
Source: Life Sci Alliance. 2019 Oct 24;2(5):e201900495. doi: 10.26508/lsa.201900495 (PMC6814850; doi:10.26508/lsa.201900495)
Supplement: Supplementary file 11 [file LSA-2019-00495_Supplemental_Data_7.zip › DatasetS7/2019-07-14 Teichmann_human_significant.csv]

	X	baseMean	log2FoldChange	lfcSE	stat	pvalue	padj	SYMBOL	ENTREZID	GENENAME	ALIAS	REFSEQ	ACCNUM
1	ENSG00000023445	3392.04236334142	6.5844079151969	0.340991027396146	19.3096222075881	4.45821616140244e-83	3.55645305194576e-81	BIRC3	330	baculoviral IAP repeat containing 3	AIP1, API2, CIAP2, HAIP1, HIAP1, MALT2, MIHC, RNF49, c-IAP2, BIRC3	NM_001165, NM_182962, NP_001156, NP_892007, XM_024448467, XP_024304235	AA805622, AA873008, AAC41943, AAC50371, AAC50507, AAC83232, AAG09369, AAH37420, AAU88144, AF070674, AI880555, BC027485, BC037420, BE907592, BG569841, BQ718651, BU428906, BX415415, BX475964, CBX47599, CBX47600, EAW67017, L43346, L49432, NM_001165, NM_182962, NP_001156, NP_892007, Q13489, U37546, U45878, XM_024448467, XP_024304235
2	ENSG00000042062	296.041692651561	4.19857635782999	0.239745877217388	17.5126112972652	1.14804676773473e-68	7.39012481230432e-67	RIPOR3	140876	RIPOR family member 3	C20orf175, C20orf176, FAM65C, RIPOR3	NM_001290268, NM_080829, NP_001277197, NP_543019, NR_110890, XM_005260294, XM_006723713, XM_011528578, XM_011528579, XM_011528580, XM_011528581, XM_011528584, XM_011528585, XM_011528586, XM_017027681, XM_017027682, XP_005260351, XP_006723776, XP_011526880, XP_011526881, XP_011526882, XP_011526883, XP_011526886, XP_011526887, XP_011526888, XP_016883170, XP_016883171, XR_001754183, XR_936505, XR_93…	AI056877, AK056792, AK090440, AK124347, AK295781, AK299337, AL732057, AV703941, BAB71286, BAC03421, BAH12186, BAH13006, BM846795, BQ446237, BX111440, CA389799, CD558804, CF272670, CN268262, DC365439, DC391298, DC400584, DT932687, EAW75618, EAW75619, EAW75620, EAW75621, EAW75622, HY221639, HY285972, NM_001290268, NM_080829, NP_001277197, NP_543019, NR_110890, Q96MK2, XM_005260294, XM_006723713, XM…
3	ENSG00000050344	439.021078886884	5.20226478576242	0.441666948258256	11.7787052127806	5.02591622951531e-32	1.19038230842236e-30	NFE2L3	9603	nuclear factor, erythroid 2 like 3	NRF3, NFE2L3	NM_004289, NP_004280	AA603252, AAF17228, AAF61404, AAF61415, AAG43275, AAH15336, AAH49219, AAH56142, AAH68455, AAP22344, AB010812, AF125534, AF133059, AF134891, BAA76288, BC008645, BC015336, BC035762, BC049219, BC056142, BC068455, BX396198, EAL24236, EAW93833, NM_004289, NP_004280, Q9Y4A8
4	ENSG00000056558	383.423227554911	5.90765470985426	0.269887330014187	21.8893369671845	3.28253559581027e-106	3.38752463113659e-104	TRAF1	7185	TNF receptor associated factor 1	EBI6, MGC:10353, TRAF1	NM_001190945, NM_001190947, NM_005658, NP_001177874, NP_001177876, NP_005649	AAA62309, AAH24145, AAV38215, AK090468, AK295959, AK315476, AL832989, AW014547, BAC03449, BAG37860, BAG58739, BC024145, BT019408, CAH56343, CBX47545, EAW87479, NM_001190945, NM_001190947, NM_005658, NP_001177874, NP_001177876, NP_005649, Q13077, U19261
5	ENSG00000073756	3175.8084346146	3.6236844817381	0.402553514200463	9.00174598881673	2.22156065789318e-19	2.85444201922777e-18	PTGS2	5743	prostaglandin-endoperoxide synthase 2	COX-2, COX2, GRIPGHS, PGG/HS, PGHS-2, PHS-2, hCox-2, PTGS2	NM_000963, NP_000954	AAA35803, AAA57317, AAA58433, AAD14842, AAF85977, AAH13734, AAN52932, AAN87129, AAO38056, AAQ75702, AAR23927, ADJ56342, AJ634912, AK292167, AY151286, AY462100, BAA05698, BAF84856, BC013734, BM978796, CAG25548, CBH19826, CBX54355, DA277667, EAW91216, HM473188, L15326, M90100, NM_000963, NP_000954, P35354
6	ENSG00000077150	919.746862782051	2.36072731681715	0.162964194127758	14.4861718210715	1.48173934215671e-47	5.82086304110686e-46	NFKB2	4791	nuclear factor kappa B subunit 2	CVID10, H2TF1, LYT-10, LYT10, NF-kB2, p100, p49/p100, p52, NFKB2	NM_001077494, NM_001261403, NM_001288724, NM_001322934, NM_001322935, NM_002502, NP_001070962, NP_001248332, NP_001275653, NP_001309863, NP_001309864, NP_002493, XM_011539830, XM_011539831, XM_017016278, XM_024448026, XM_024448027, XP_011538132, XP_011538133, XP_016871767, XP_024303794, XP_024303795	AAA21462, AAA68171, AAB21124, AAH02844, AAP88771, AAW56071, AK098415, AK292654, AOY65069, BAF85343, BC002844, BT009769, BY799958, CAA43715, CAA43716, CAA58721, CBX47422, CBX47423, CBX47424, DA349980, DA408461, DA711063, DB091090, EAW49700, EAW49701, EAW49702, EAW49703, EAW49704, EAW49705, EAW49706, KT935449, NM_001077494, NM_001261403, NM_001288724, NM_001322934, NM_001322935, NM_002502, NP_00107…
7	ENSG00000090339	3606.92201233813	7.31264106892766	0.431452505042358	16.9488900480709	1.96121464889829e-64	1.16446000363582e-62	ICAM1	3383	intercellular adhesion molecule 1	BB2, CD54, P3.58, ICAM1	NM_000201, NP_000192	AAA52708, AAA52709, AAA52710, AAA60392, AAA60393, AAB46863, AAB51145, AAH15969, AAO30128, AAP35500, AAQ14901, AAQ14902, AF340038, AF340039, AH002984, AK130659, AK298054, AK298983, AK301412, AK312636, AOP17743, AOP17744, AOP17745, AOP17746, AOP17747, AOP17748, AOP17749, AOP17750, AOP17751, BAG35520, BAG60348, BAG61077, BAG62944, BC015969, BG149901, BP346334, BT006854, CAA30051, CAA40441, CAA41977,…
8	ENSG00000092529	6.46427573905723	3.78883735714431	0.704837346354946	5.37547758605331	7.63799535933008e-08	3.84799897936339e-07	CAPN3	825	calpain 3	CANP3, CANPL3, LGMD2, LGMD2A, nCL-1, p94, CAPN3	NM_000070, NM_024344, NM_173087, NM_173088, NM_173089, NM_173090, NM_212465, NP_000061, NP_077320, NP_775110, NP_775111, NP_775112, NP_775113, NR_027911, NR_027912	AAD28253, AAD28254, AAH03169, AAH03521, AAH04883, AAH07810, AAH67126, AAI00783, AAI00784, AAI00785, AAI07792, AAI28606, AAI46650, AAI46673, AAL40183, AAP35986, AAW69391, ACI63187, ACI63188, AF127764, AF127765, AF147441, AK027249, AK293792, AK308103, ALQ33412, ALQ33413, ALQ33414, BAG57205, BC003169, BC003521, BC004883, BC007810, BC067126, BC100782, BC100783, BC100784, BC107791, BC128605, BC146649,…
9	ENSG00000100739	328.357477632989	3.47501580248623	0.271745935903231	12.7877378954572	1.9198089420487e-37	5.52284860032284e-36	BDKRB1	623	bradykinin receptor B1	B1BKR, B1R, BDKRB2, BKB1R, BKR1, BRADYB1, BDKRB1	NM_000710, NP_000701	AAA21346, AAC50594, AAD14824, AAD17233, AAH34705, AAP32296, AF117819, AIC76569, AIC76570, AJ238044, AK291970, AK309528, BAC06112, BAF84659, BC034705, CAB45650, CAD69366, CB130642, EAW81632, KJ950627, KJ950628, NM_000710, NP_000701, P46663, U12512, U30271, W49512
10	ENSG00000100906	1890.60263674197	2.92050905160156	0.178527284692255	16.358894701367	3.75888391356439e-60	1.98686046862105e-58	NFKBIA	4792	NFKB inhibitor alpha	IKBA, MAD-3, NFKBI, NFKBIA	NM_020529, NP_065390	AAA16489, AAD14949, AAH02601, AAH04983, AAK51149, AAP35754, AAR29599, AK311515, AK313421, AY033600, BAG36213, BC002601, BC004983, BT007091, BU737609, CAB65110, CAB65111, CAB65112, CAB65113, CAB65114, CAB65556, CAM91165, CBX47574, EAW65875, M69043, NM_020529, NP_065390, P25963
11	ENSG00000100985	115.271578881814	2.40748384407976	0.515054487527412	4.6742313723684	2.95056549300086e-06	1.22263234880466e-05	MMP9	4318	matrix metallopeptidase 9	CLG4B, GELB, MANDP2, MMP-9, MMP9	NM_004994, NP_004985	AAA51539, AAD37404, AAH06093, AAM97934, ABA03169, AEA49029, AK298246, AK301446, AK302530, AK303080, AK311648, AK313137, AK316145, AW468235, BAA20967, BAG35956, BAH12743, BAH13483, BAH13736, BAH13895, BAH14516, BC006093, CAC07541, CN288579, EAW75776, HQ874462, J05070, NM_004994, NP_004985, P14780
12	ENSG00000104856	256.5010435487	2.95019774347821	0.217587039627739	13.5587016052316	7.03707019070398e-42	2.34623137665958e-40	RELB	5971	RELB proto-oncogene, NF-kB subunit	I-REL, IMD53, IREL, REL-B, RELB	NM_006509, NP_006500, XM_005259127, XM_005259128, XP_005259184, XP_005259185	AAA36127, AAC82346, AAH28013, ABC40746, AK290594, AL583128, AW137991, BAF83283, BC028013, BI906507, BM684710, DA940587, EAW57316, M83221, NM_006509, NP_006500, Q01201, XM_005259127, XM_005259128, XP_005259184, XP_005259185
13	ENSG00000104951	384.118860393011	10.2451125640536	0.620917217818514	16.499965325568	3.67103335942933e-61	1.98893528219415e-59	IL4I1	259307	interleukin 4 induced 1	FIG1, LAAO, LAO, IL4I1	NM_001258017, NM_001258018, NM_152899, NM_172374, NP_001244946, NP_001244947, NP_690863, NP_758962, NR_047577	AAH64378, AAH90852, AAI31626, AAK73362, AAK73363, AAQ89292, AAZ32711, AAZ32712, AAZ32713, AF293462, AJ880386, AJ880387, AJ880388, AJ880389, AY358933, BC026103, BC064378, BC090852, BC131625, BQ672052, CAI54291, CAI54292, CAI54293, DQ079587, DQ079588, DQ079589, EAW52574, EAW52575, NM_001258017, NM_001258018, NM_152899, NM_172374, NP_001244946, NP_001244947, NP_690863, NP_758962, NR_047577, Q96RQ9
14	ENSG00000105371	3.82944380823755	4.24325333119057	1.18264956699822	3.58792109649245	0.000333325122459391	0.000990227682736913	ICAM4	3386	intercellular adhesion molecule 4 (Landsteiner-Wiener blood group)	CD242, LW, ICAM4	NM_001039132, NM_001544, NM_022377, NP_001034221, NP_001535	AAA59537, AAA59538, AAB35046, AAH00046, AAH29364, AAP88818, AAY16986, AGZ16506, AGZ17091, AGZ17092, AGZ17093, AGZ17094, AGZ17095, AGZ17096, AGZ17097, AH004780, BC000046, BC029364, BT009816, BX114065, CAA63646, EAW84088, EAW84089, EAW84090, L27670, L27671, NM_001039132, NM_001544, NM_022377, NP_001034221, NP_001535, Q14773
15	ENSG00000105963	12.8158965690517	4.07270601835549	0.681662385395881	5.97466738023139	2.30560107084045e-09	1.36147732625515e-08	ADAP1	11033	ArfGAP with dual PH domains 1	CENTA1, GCS1L, p42IP4, ADAP1	NM_001284308, NM_001284309, NM_001284310, NM_001284311, NM_006869, NP_001271237, NP_001271238, NP_001271239, NP_001271240, NP_006860	AAD11414, AAH33747, AB097049, AF082324, AI910700, AJ006422, AK092471, AK124979, AK290517, AK300644, AK300859, AK300999, BAC77402, BAF83206, BAG52556, BAG54118, BAG62332, BAG62509, BAG62618, BC033747, BG716328, BM837987, CAA07024, CR975507, DA872042, EAL23709, EAW87182, EAW87183, EAW87184, NM_001284308, NM_001284309, NM_001284310, NM_001284311, NM_006869, NP_001271237, NP_001271238, NP_001271239, …
16	ENSG00000107201	10886.8342609657	7.1760295752525	0.10769616030103	66.6321766272282	0	0	DDX58	23586	DExD/H-box helicase 58	RIG-I, RIGI, RLR-1, SGMRT2, DDX58	NM_014314, NP_055129	AA862613, AAD19826, AAI07732, AAI32787, AAI36611, AF038963, AK023661, AK125989, AK301678, AK315040, AL137608, BAG51213, BAG54273, BAG63151, BC070029, BC107731, BC132786, BC136610, BX647917, CAB70840, CAI46068, CCQ43430, DN998145, EAW58547, EAW58548, NM_014314, NP_055129, O95786
17	ENSG00000108342	206.673370100238	8.95730162418898	0.698286152673183	12.8275515559038	1.14939378609642e-37	3.38135009063613e-36	CSF3	1440	colony stimulating factor 3	C17orf33, CSF3OS, GCSF, CSF3	NM_000759, NM_001178147, NM_172219, NM_172220, NP_000750, NP_001171618, NP_757373, NP_757374, NR_033662	AAA03056, AAA35882, AAA66353, AAH33245, AAK62469, AB102881, ACF41164, ACP21316, ADI49832, AJC19277, AK290247, AK298116, AK313509, BAD89410, BAF82936, BAG36289, BAG60399, BC033245, CAA27168, CAA27290, CAA27291, CAG46689, CAS03439, CB127794, CD013926, CR541891, EAW60626, EAW60627, EAW60628, HM132049, KP271008, M17706, M20922, NM_000759, NM_001178147, NM_172219, NM_172220, NP_000750, NP_001171618, N…
18	ENSG00000108691	3622.18503092984	6.20868453776859	0.428365598037237	14.4938915875053	1.32422735717781e-47	5.21785706829791e-46	CCL2	6347	C-C motif chemokine ligand 2	GDCF-2, HC11, HSMCR30, MCAF, MCP-1, MCP1, SCYA2, SMC-CF, CCL2	NM_002982, NP_002973	AAA18102, AAA18164, AAA36330, AAA60308, AAA60309, AAA96708, AAB20651, AAB29926, AAH09716, AAM54046, AAP35993, AAQ75526, AK311960, AV733621, BAA05080, BAG34900, BC009716, BG530064, BT007329, CAA32876, CAC14049, EAW80211, EAW80212, M24545, M26683, M28226, NM_002982, NP_002973, P13500, S69738, S71513, X14768
19	ENSG00000108771	1569.35478082236	5.38188355039258	0.175815567868238	30.6109613366318	8.74811545960183e-206	2.36982802752505e-203	DHX58	79132	DExH-box helicase 58	D11LGP2, D11lgp2e, LGP2, RLR-3, DHX58	NM_024119, NP_077024, XM_017025059, XP_016880548, XR_001752623, XR_001752624, XR_002958067, XR_934548	AAH14949, AK021416, AK097669, AK225549, AK296840, AK300900, BAB13818, BAG53507, BAG62538, BAH12441, BC014949, BM723672, EAW60796, EAW60797, EAW60798, EAW60799, EAW60800, NM_024119, NP_077024, Q96C10, XM_017025059, XP_016880548, XR_001752623, XR_001752624, XR_002958067, XR_934548
20	ENSG00000110446	1128.6781296752	5.86653621542311	0.167379872670959	35.04923335051	4.00543948480653e-269	1.68008805228836e-266	SLC15A3	51296	solute carrier family 15 member 3	OCTP, PHT2, PTR3, SLC15A3	NM_016582, NP_057666, NR_027391, XM_011545095, XP_011543397, XR_949960	AAH25710, AAH37974, AAQ13565, AB020598, AF135600, AK127216, BAA93432, BC025710, BC037974, BU731752, EAW73915, EAW73916, NM_016582, NP_057666, NR_027391, Q8IY34, XM_011545095, XP_011543397, XR_949960
21	ENSG00000111335	11710.7156361514	8.47796763982033	0.287895927367064	29.4480290754896	1.33427926334188e-190	3.04379530898851e-188	OAS2	4939	2'-5'-oligoadenylate synthetase 2	OAS2	NM_001032731, NM_002535, NM_016817, NP_001027903, NP_002526, NP_058197, XR_001748725	AAA60606, AAA60607, AAH10625, AAH23637, AAH49215, AAH53870, AAH69052, AF074990, AK292796, AK292906, BAF85485, BAF85595, BC010625, BC023637, BC049215, BC053870, BC069052, BE885222, BQ213828, EAW98026, EAW98027, M87284, M87434, NM_001032731, NM_002535, NM_016817, NP_001027903, NP_002526, NP_058197, P29728, XR_001748725
22	ENSG00000111846	209.940332472988	2.88818451073388	0.534996573814457	5.39851029351738	6.71965133700156e-08	3.4104459927803e-07	GCNT2	2651	glucosaminyl (N-acetyl) transferase 2 (I blood group)	CCAT, CTRCT13, GCNT2C, GCNT5, IGNT, II, NACGT1, NAGCT1, ULG3, bA360O19.2, bA421M1.1, GCNT2	NM_001491, NM_145649, NM_145655, NP_001482, NP_663624, NP_663630, XM_005248997, XM_005248999, XM_006715052, XM_011514468, XM_017010732, XP_005249054, XP_005249056, XP_006715115, XP_011512770, XP_016866221, XR_002956275, XR_926136	AAA81777, AAA99832, AAH74801, AAH74802, AAI30525, AAL50561, AAL50562, AAM73864, AAM73865, AAM73866, AAM73867, AAM73869, AAM73870, AAM74524, AAR95646, AAR95647, AAR95648, AB078432, AB078433, AF401652, AF401653, AF458024, AF458025, AF458026, AF458027, AF458028, AF458029, AF458030, AK090483, AK098105, AK291195, AK291767, AK307329, AK307337, AK307373, AK310216, AK313426, AK313903, AL832714, AL832719,…
23	ENSG00000112096	10694.8373479402	4.35633058892579	0.148512507852422	29.3330888550796	3.92695882372379e-189	8.65461789574244e-187	SOD2, SOD2-OT1	6648, 100129518	superoxide dismutase 2, SOD2 overlapping transcript 1	IPO-B, IPOB, MNSOD, MVCD6, Mn-SOD, SOD2, SOD2-OT1	NM_000636, NM_001024465, NM_001024466, NM_001322814, NM_001322815, NM_001322816, NM_001322817, NM_001322819, NM_001322820, NP_000627, NP_001019636, NP_001019637, NP_001309743, NP_001309744, NP_001309745, NP_001309746, NP_001309748, NP_001309749, NR_037166	AA126703, AAA36622, AAA83933, AAC15835, AAD14248, AAH12423, AAH16934, AAP03428, AAP34407, AAP34408, AAP34409, AAP34410, AAP35613, AAY21807, AK097395, AK296809, AK304766, AK313082, AL050388, AL691784, AV658055, AY280718, AY280719, AY280720, AY280721, BAA18955, BAG35908, BAG53464, BAG59382, BAG65521, BC001980, BC012423, BC016015, BC016934, BC035422, BC041951, BG699596, BM724413, BM994509, BP289103,…
24	ENSG00000112149	135.76442704325	2.72698641593275	0.26802668931978	10.1743092184346	2.58225643946481e-24	4.41803690557381e-23	CD83	9308	CD83 molecule	BL11, HB15, CD83	NM_001040280, NM_001251901, NM_004233, NP_001035370, NP_001238830, NP_004224	AAB25085, AAH30830, AAV38305, AK223315, AK290426, AK307059, AK309541, BAD97035, BAF83115, BC004351, BC030830, BT019498, CAA77755, CAG32923, CAG33300, CAH05711, CBX47498, CBX47499, CR457019, DA532022, DB178710, EAW55351, EAW55352, EAW55353, NM_001040280, NM_001251901, NM_004233, NP_001035370, NP_001238830, NP_004224, Q01151, Z11697
25	ENSG00000112773	5466.47290269045	2.53502510274305	0.131554685967073	19.2697438643694	9.64120112182891e-83	7.55208061368321e-81	FAM46A	55603	family with sequence similarity 46 member A	C6orf37, XTP11, FAM46A	NM_017633, NP_060103	AAH00683, AAH07351, AAM53071, AAW66943, ACI29324, AF350451, AHI42043, AHI42044, AI131001, AJ420583, AJ420591, AJ420592, AK000044, AK056057, AK096704, AK292109, AY740520, BAA90903, BAF84798, BC000683, BC007351, BX648876, DA981608, EAW48691, EAW48692, FJ211061, NM_017633, NP_060103, Q96IP4
26	ENSG00000113504	291.513785955062	2.66821579223507	0.216727150818938	12.3114052953347	7.8641817282251e-35	2.02491000023982e-33	SLC12A7	10723	solute carrier family 12 member 7	KCC4, SLC12A7	NM_006598, NP_006589, XM_005248231, XM_011513939, XM_011513940, XM_011513941, XM_017008958, XM_017008959, XP_005248288, XP_011512241, XP_011512242, XP_011512243, XP_016864447, XP_016864448, XR_925579, XR_925580, XR_925582	AAD39741, AAH07760, AAH98390, AF105365, AK024493, AK024497, AK026625, AK302856, AL117433, BAB15783, BAB15787, BAG64042, BC007760, BC018982, BC098390, BU953746, CAB55921, CAH25944, DB451347, EAX08178, EAX08179, EAX08180, EAX08181, KY966276, KY966297, NM_006598, NP_006589, Q9Y666, XM_005248231, XM_011513939, XM_011513940, XM_011513941, XM_017008958, XM_017008959, XP_005248288, XP_011512241, XP_0115…
27	ENSG00000115008	33.7201517215301	6.23570723168897	0.742380100411885	8.39961527555668	4.47943790672945e-17	4.97405047832648e-16	IL1A	3552	interleukin 1 alpha	IL-1A, IL1, IL1-ALPHA, IL1F1, IL1A	NM_000575, NP_000566	AA856674, AAA59133, AAH13142, AAM96189, AAP35660, AAX93054, AK314850, BAG37367, BC013142, BC035169, BT007014, CA307202, CAA26371, CAA26604, CAA27448, CAA39566, CAD29871, CAG33695, CR457414, EAW73604, M15329, NM_000575, NP_000566, P01583, X02531, X02851, X56086
28	ENSG00000115009	20.024238177088	6.18141052431231	0.779280570524172	7.93220151781081	2.15294705079319e-15	2.100132820815e-14	CCL20	6364	C-C motif chemokine ligand 20	CKb4, Exodus, LARC, MIP-3-alpha, MIP-3a, MIP3A, SCYA20, ST38, CCL20	NM_001130046, NM_004591, NP_001123518, NP_004582	AAB61534, AAC50943, AAH20698, AAN28940, AAX93214, BAA13191, BC020698, CBX47506, D17012, D86955, EAW70877, EAW70878, NM_001130046, NM_004591, NP_001123518, NP_004582, P78556, U64197, U77035
29	ENSG00000115267	4474.39028702302	7.64932661006902	0.175292652775757	43.637462774064	0	0	IFIH1	64135	interferon induced with helicase C domain 1	AGS7, Hlcd, IDDM19, MDA-5, MDA5, RLR-2, SGMRT1, IFIH1	NM_022168, NP_071451	AAG34368, AAG54076, AAH46208, AAH78180, AAI11751, AAX93137, AAY24206, AF095844, AK056293, AK292941, AK314611, AY017378, BAB71141, BAF85630, BC007966, BC046208, BC078180, BC111750, BQ772836, BU902097, EAX11352, NM_022168, NP_071451, Q9BYX4
30	ENSG00000118503	2660.16373973015	5.26833943163941	0.244808636632454	21.520235168619	1.00650696078667e-102	1.0224695321179e-100	TNFAIP3	7128	TNF alpha induced protein 3	A20, AISBL, OTUD7C, TNFA1P2, TNFAIP3	NM_001270507, NM_001270508, NM_006290, NP_001257436, NP_001257437, NP_006281, XM_005267119, XM_006715555, XM_011536095, XM_011536096, XM_024446532, XM_024446533, XP_005267176, XP_006715618, XP_011534397, XP_011534398, XP_024302300, XP_024302301	AAA51550, AAI13872, AAI14481, AAO61093, AAV71149, ACN87230, ACN87231, ACN87232, ACN87233, ACN87234, ACN87235, ACN87236, ACN87237, ACN87238, ACN87239, ACN87240, ACN87241, ACN87242, ACN87243, ACN87244, AK312862, AL157444, AY820830, BAG35714, BC041790, BC064689, BC098379, BC113871, BC114480, BQ002744, CAB75664, CB528739, CBY94061, DB143089, EAW47923, EAW47924, EAW47925, EAW47926, FJ434402, FJ434405,…
31	ENSG00000119508	2673.22623338366	3.50759603115652	0.247528048100628	14.1704992952175	1.39505094006659e-45	5.13876696138411e-44	NR4A3	8013	nuclear receptor subfamily 4 group A member 3	CHN, CSMF, MINOR, NOR1, TEC, NR4A3	NM_006981, NM_173198, NM_173199, NM_173200, NP_008912, NP_775291, NP_775292, XM_017015162, XP_016870651	AAB02581, AAB36006, AK226108, BAA11419, BAA28608, BAA31221, BX649089, CAA61984, CAH10551, D78579, D85241, D85242, EAW58915, EAW58916, EAW58917, EAW58918, NM_006981, NM_173198, NM_173199, NM_173200, NP_008912, NP_775291, NP_775292, Q92570, S81243, U12767, X89894, XM_017015162, XP_016870651
32	ENSG00000119698	146.604297562761	3.59778406460078	0.216549444196487	16.6141459191939	5.50533183850355e-62	3.02049915173256e-60	PPP4R4	57718	protein phosphatase 4 regulatory subunit 4	CFAP14, KIAA1622, PP4R4, PPP4R4	NM_001348142, NM_001348143, NM_001348144, NM_001348145, NM_020958, NM_058237, NP_001335071, NP_001335072, NP_001335073, NP_001335074, NP_066009, NP_478144, NR_145441, XM_011537039, XM_011537040, XM_017021528, XM_024449672, XM_024449673, XP_011535341, XP_011535342, XP_016877017, XP_024305440, XP_024305441	AAH02650, AAH68491, AB046842, AK303722, BAB13448, BAG64698, BC002650, BC068491, BI546744, DB480905, EAW81561, EAW81562, EAW81563, NM_001348142, NM_001348143, NM_001348144, NM_001348145, NM_020958, NM_058237, NP_001335071, NP_001335072, NP_001335073, NP_001335074, NP_066009, NP_478144, NR_145441, Q6NUP7, XM_011537039, XM_011537040, XM_017021528, XM_024449672, XM_024449673, XP_011535341, XP_0115353…
33	ENSG00000119922	29086.6343408212	9.17263014040583	0.173281419344175	52.9348742359212	0	0	IFIT2	3433	interferon induced protein with tetratricopeptide repeats 2	G10P2, GARG-39, IFI-54, IFI-54K, IFI54, IFIT-2, ISG-54 K, ISG-54K, ISG54, P54, cig42, IFIT2	NM_001547, NP_001538	AA143609, AA765174, AAA59191, AAH05987, AAH32839, AF026944, AK300431, AK312831, BAG62157, BC005987, BC032839, CAA30438, DA631671, EAW50145, EB387611, NM_001547, NP_001538, P09913
34	ENSG00000120217	937.905045606959	4.44091666185028	0.297630782594802	14.9208916602426	2.41030821946355e-50	1.04123713547125e-48	CD274	29126	CD274 molecule	B7-H, B7H1, PD-L1, PDCD1L1, PDCD1LG1, PDL1, CD274	NM_001267706, NM_001314029, NM_014143, NP_001254635, NP_001300958, NP_054862, NR_052005	AA399416, AAF25807, AAG18508, AAH69381, AAH74984, AAI13735, AAI13737, AAP13470, AAP42144, AAU09634, ABB90152, ABI16084, AF177937, AF233516, AI826502, AK001894, AK300470, AK314567, AY254342, AY291313, AY714881, BAA91966, BAG37149, BAG62189, BC069381, BC074984, BC113734, BC113736, CCF77002, DB160805, DQ286582, DQ836393, EAW58763, NM_001267706, NM_001314029, NM_014143, NP_001254635, NP_001300958, NP…
35	ENSG00000122641	4366.41054667019	2.35681246459732	0.233231171633953	10.1050492011259	5.24692264174317e-24	8.8146944587321e-23	INHBA	3624	inhibin beta A subunit	EDF, FRP, INHBA	NM_002192, NP_002183, XM_017012174, XM_017012175, XM_017012176, XP_016867663, XP_016867664, XP_016867665	AA491465, AAA35787, AAA59168, AAG17260, AAH07858, AAQ96861, AF218018, AK001903, AK222742, AK290584, AU137531, BAA08577, BAD96462, BAF83273, BC007858, BX648811, CAA01159, CAA28041, CAA40805, CAA40806, CAA51163, CAI46003, CAJ84003, D49743, EAL24001, EAW94139, EAW94140, EAW94141, J03634, M13436, NM_002192, NP_002183, P08476, X72498, XM_017012174, XM_017012175, XM_017012176, XP_016867663, XP_01686766…
36	ENSG00000123610	1125.60322382837	3.190800405198	0.18978856473381	16.8123954658348	1.98005636912083e-63	1.13421466817965e-61	TNFAIP6	7130	TNF alpha induced protein 6	TSG-6, TSG6, TNFAIP6	NM_007115, NP_009046	AAB00792, AAH30205, AAY15067, AF086484, AJ419936, AJ421518, AU102580, BC030205, CA307541, CA415298, CAD12353, CAD13434, CAQ43122, EAX11511, M31165, NM_007115, NP_009046, P98066
37	ENSG00000124882	195.22154569241	3.49454212986321	0.757840761782613	4.61118259414188	4.00384647987227e-06	1.6269379930556e-05	EREG	2069	epiregulin	EPR, ER, Ep, EREG	NM_001432, NP_001423	AAI36405, AAI36406, AK314959, BAA22146, BAG37463, BC035806, BC136404, BC136405, CAG46685, CR541887, D30783, EAX05709, NM_001432, NP_001423, O14944
38	ENSG00000125347	1011.42971229689	3.26867238861781	0.120494233947301	27.1272100044836	4.70365936585473e-162	8.61432151186042e-160	IRF1	3659	interferon regulatory factor 1	IRF-1, MAR, IRF1	NM_001354924, NM_001354925, NM_002198, NP_001341853, NP_001341854, NP_002189, NR_149068, NR_149069, XM_011543379, XP_011541681	AA402319, AAA36043, AAB93488, AAH09483, AAV38560, AAV38561, AB103081, AB209624, ABH05670, AGV15458, AGV15459, AHW49376, AHW49377, AHW49378, AK298770, AK314025, ANU04672, BAD89424, BAD92861, BAG36735, BAG60912, BC009483, BT019755, BT019756, CAA32624, CAG46514, CEF49516, CEH24701, CR541713, CT004274, DA583594, EAW62332, KC209827, KC209828, KJ200632, KJ200633, KJ200634, KJ200635, KU561832, LN607829,…
39	ENSG00000125538	519.996520579897	7.9940290296541	0.799909202546078	9.99367053686774	1.62452397753484e-23	2.66713197978352e-22	IL1B	3553	interleukin 1 beta	IL-1, IL1-BETA, IL1F2, IL1B	NM_000576, NP_000567, XM_017003988, XP_016859477	AAA36106, AAA59135, AAA59136, AAA74137, AAC03536, AAH08678, AAM88883, AAP35877, AAX88888, AB451494, AF043335, AK313983, BAG70308, BC008678, BT007213, CAA26372, CAA28185, CAA39567, CAD29872, CAG28607, CCA63968, CR407679, EAW73605, EAW73606, EAW73607, K02770, M15330, M54933, NM_000576, NP_000567, P01584, X02532, X56087, XM_017003988, XP_016859477
40	ENSG00000125726	33.8043504728698	3.83936123599196	0.714723404081378	5.37181406690694	7.79484606707144e-08	3.92397922609872e-07	CD70	970	CD70 molecule	CD27-L, CD27L, CD27LG, TNFSF7, TNLG8A, CD70	NM_001252, NM_001330332, NP_001243, NP_001317261	AAA36175, AAB30121, AAH00725, AAP35875, ABK41892, AK298467, BAG60680, BC000725, BT007211, CBX47435, CBX53853, CTQ86093, EAW69074, EAW69075, L08096, LN874328, NM_001252, NM_001330332, NP_001243, NP_001317261, P32970, S69339
41	ENSG00000128342	1368.80516045592	4.34926366454754	0.323716596201135	13.4354052760558	3.75009599505894e-41	1.2160223995948e-39	LIF	3976	LIF, interleukin 6 family cytokine	CDF, DIA, HILDA, MLPLI, LIF	NM_001257135, NM_002309, NP_001244064, NP_002300, XM_024452239, XM_024452240, XP_024308007, XP_024308008	AAA51699, AAA53188, AAA59517, AAC05174, AAH69540, AAH93733, AAH93735, AI796373, AK315310, BAG37714, BC069540, BC093733, BC093735, BC143305, CAA32147, CK819709, CN409458, EAW59863, NM_001257135, NM_002309, NP_001244064, NP_002300, P15018, X13967, XM_024452239, XM_024452240, XP_024308007, XP_024308008
42	ENSG00000130589	4270.79422848648	5.07601806274217	0.175650271457911	28.8984356278577	1.24920639255862e-183	2.61990818103867e-181	HELZ2	85441	helicase with zinc finger 2	PDIP-1, PRIC285, HELZ2	NM_001037335, NM_033405, NP_001032412, NP_208384, XM_024452006, XM_024452007, XP_024307774, XP_024307775	AAI04975, AAI12024, AAI50284, AAM74197, AB051556, AB201715, AB232667, AF517673, AK023724, AK055611, AK074171, BAB21860, BAB70969, BAB84997, BAE46995, BAE46996, BC035130, BC036883, BC104974, BC112023, BC150283, BE062855, BE731343, BQ707207, CCO13796, EAW75255, EAW75256, EAW75257, NM_001037335, NM_033405, NP_001032412, NP_208384, Q9BYK8, XM_024452006, XM_024452007, XP_024307774, XP_024307775
43	ENSG00000131979	704.694348718131	6.45057316029988	0.215578020665563	29.9222209220808	1.01158584884771e-196	2.43586125788274e-194	GCH1	2643	GTP cyclohydrolase 1	DYT14, DYT5, DYT5a, GCH, GTP-CH-1, GTPCH1, HPABH4B, GCH1	NM_000161, NM_001024024, NM_001024070, NM_001024071, NP_000152, NP_001019195, NP_001019241, NP_001019242, XM_017021218, XP_016876707	AAB16861, AAB23164, AAB23165, AAB23166, AAB42186, AAB60633, AAD38866, AAD38868, AAH25415, AAK51704, AAN17459, AAN17460, AAN17461, AF321276, AY137463, AY137464, AY137465, BC025415, BM971258, CAA78908, CAA83213, CAB77391, CAB77392, CAG38788, CR536551, EAW80647, EAW80648, EAW80649, EAW80650, EAW80651, EAW80652, EAW80653, NM_000161, NM_001024024, NM_001024070, NM_001024071, NP_000152, NP_001019195, N…
44	ENSG00000132109	1327.30409170962	3.50754760260445	0.143446378295245	24.4519774168513	4.79447613706415e-132	6.56237612739422e-130	TRIM21	6737	tripartite motif containing 21	RNF81, RO52, Ro/SSA, SSA, SSA1, TRIM21	NM_003141, NP_003132	AAA36581, AAA36651, AAA79867, AAB87094, AAH10861, AAK76432, AAU89982, AK225564, AW575137, AY742713, BC010861, BP280435, BP288941, BU594670, CAV30717, EAW68845, M34551, M62800, NM_003141, NP_003132, P19474
45	ENSG00000132530	2358.9389875712	4.91315286104041	0.143194910161127	34.3109462166775	5.38886838450702e-258	2.00204158867842e-255	XAF1	54739	XIAP associated factor 1	BIRC4BP, HSXIAPAF1, XIAPAF1, XAF1	NM_001353134, NM_001353135, NM_001353136, NM_001353137, NM_001353138, NM_001353139, NM_001353140, NM_017523, NM_199139, NP_001340063, NP_001340064, NP_001340065, NP_001340066, NP_001340067, NP_001340068, NP_001340069, NP_059993, NP_954590, NR_046398, XM_005256706, XM_005256708, XM_011523945, XM_011523948, XM_011523949, XM_024450809, XM_024450810, XP_005256763, XP_005256765, XP_011522247, XP_01152…	AAH32776, AAH73156, ABM74556, ABM74557, AK056908, AK091799, AK290276, AK292710, AK292848, BAF82965, BAF85399, BAF85537, BAG51823, BC032776, BC058017, BC073156, BM153640, BM459605, BM475564, BQ639060, BX648588, BX649188, CAA68030, CAE46206, EAW90287, EAW90288, EAW90289, EAW90290, EAW90291, EF028165, EF028166, NM_001353134, NM_001353135, NM_001353136, NM_001353137, NM_001353138, NM_001353139, NM_00…
46	ENSG00000133106	2064.45852641376	6.88647320459638	0.165244316911763	41.6744934609377	0	0	EPSTI1	94240	epithelial stromal interaction 1	BRESI1, EPSTI1	NM_001002264, NM_001330543, NM_001331228, NM_033255, NP_001002264, NP_001317472, NP_001318157, NP_150280, XM_005266596, XM_006719896, XM_011535312, XM_011535313, XM_011535314, XM_017020853, XM_017020854, XM_017020855, XP_005266653, XP_006719959, XP_011533614, XP_011533615, XP_011533616, XP_016876342, XP_016876343, XP_016876344	AA372477, AAH23660, AAK73753, AF396928, AK292461, AK313877, AL831953, BAF85150, BC023660, BM830324, BP228419, BP290243, BU603558, CA503124, CAD38599, CAH05661, CB529349, DA674114, DA940572, EAX08684, EAX08685, EAX08686, NM_001002264, NM_001330543, NM_001331228, NM_033255, NP_001002264, NP_001317472, NP_001318157, NP_150280, Q96J88, XM_005266596, XM_006719896, XM_011535312, XM_011535313, XM_011535…
47	ENSG00000134070	239.386885984656	3.59464908232885	0.243062230376268	14.789007229812	1.72479048749721e-49	7.18828548363021e-48	IRAK2	3656	interleukin 1 receptor associated kinase 2	IRAK-2, IRAK2	NM_001570, NP_001561	AAB87669, AAI25185, AF026273, AJ496794, AK299033, AK312841, AL538890, AL556221, BAG35695, BAG61108, BC125184, BG682610, CAD43180, EAW64069, NM_001570, NP_001561, O43187
48	ENSG00000134326	4441.23207970154	8.63865888192595	0.233301287543468	37.0279091593801	4.07270836342699e-300	2.30249681954961e-297	CMPK2	129607	cytidine/uridine monophosphate kinase 2	NDK, TMPK2, TYKi, UMP-CMPK2, CMPK2	NM_001256477, NM_001256478, NM_207315, NP_001243406, NP_001243407, NP_997198, NR_046236, XR_922655, XR_922656	AAH16969, AAH89425, AAI32822, AAI41803, AAI44203, AFJ19138, AK127983, AK308509, BAC87217, BC016969, BC089425, BC132821, BC141802, BC144202, BX463706, DA501203, EAX01036, EAX01037, NM_001256477, NM_001256478, NM_207315, NP_001243406, NP_001243407, NP_997198, NR_046236, Q5EBM0, XR_922655, XR_922656
49	ENSG00000135363	144.298727082235	5.97545660062073	0.327097522647142	18.268119404459	1.48480053823071e-74	1.04928594557684e-72	LMO2	4005	LIM domain only 2	LMO-2, RBTN2, RBTNL1, RHOM2, TTG2, LMO2	NM_001142315, NM_001142316, NM_005574, NP_001135787, NP_001135788, NP_005565, XM_005252921, XM_017017727, XM_017017728, XM_017017729, XM_017017730, XM_017017731, XM_017017732, XM_017017733, XP_005252978, XP_016873216, XP_016873217, XP_016873218, XP_016873219, XP_016873220, XP_016873221, XP_016873222	AAF98804, AAH34041, AAH35607, AAH42426, AAH73973, AF257211, AK127915, BC034041, BC035607, BC042426, BC073973, BM690599, BM699014, CAA43430, CDL93511, CN355348, EAW68181, EAW68182, NM_001142315, NM_001142316, NM_005574, NP_001135787, NP_001135788, NP_005565, P25791, X61118, XM_005252921, XM_017017727, XM_017017728, XM_017017729, XM_017017730, XM_017017731, XM_017017732, XM_017017733, XP_005252978,…
50	ENSG00000136244	2352.16739474452	7.33061165928858	0.198653430502649	36.9015105389324	4.3703400673448e-298	2.27310127582738e-295	IL6	3569	interleukin 6	BSF-2, BSF2, CDF, HGF, HSF, IFN-beta-2, IFNB2, IL-6, IL6	NM_000600, NM_001318095, NP_000591, NP_001305024, XM_005249745, XM_011515390, XP_005249802, XP_011513692	A09363, AA721478, AAA52728, AAA52729, AAA59154, AAC05673, AAC41704, AAD13886, AAH15511, AAK48987, AAN75009, AAS07539, AAV38553, AAV38554, AFF18412, AK298013, AK298077, AK301141, AOP17752, AOP17758, AOP17759, AOP17760, AOP17761, AOP17762, AOP17763, BAG60317, BAG60365, BAG62733, BC015511, BT019748, BT019749, CAA00839, CAA27990, CAA27991, CAA28026, CAA28268, CAA68278, CAG29292, CAL23031, CCA63961, C…
51	ENSG00000137628	2097.79340394256	4.28299539718434	0.150880883167638	28.3866007890851	2.95962780826366e-177	5.92062159859267e-175	DDX60	55601	DExD/H-box helicase 60	DDX60	NM_017631, NP_060101, XM_011532103, XM_011532104, XM_017008383, XM_017008384, XM_024454132, XM_024454133, XP_011530405, XP_011530406, XP_016863872, XP_016863873, XP_024309900, XP_024309901	AAH07820, AAH20601, AAH38115, AAH74781, AK000042, AK001649, AK026333, AK223184, AK225191, AK307404, AL137464, BAA90901, BAA91809, BAB15451, BAD96904, BC007820, BC020601, BC038115, BC074781, BX648655, CAB70751, CAE46197, CAH61673, EAX04806, EAX04807, EAX04808, EAX04809, NM_017631, NP_060101, Q8IY21, XM_011532103, XM_011532104, XM_017008383, XM_017008384, XM_024454132, XM_024454133, XP_011530405, X…
52	ENSG00000137745	32.9537923459849	6.66742347727562	0.663010162872898	10.0562915180439	8.61838583451623e-24	1.43122440620964e-22	MMP13	4322	matrix metallopeptidase 13	CLG3, MANDP1, MDST, MMP-13, MMP13	NM_002427, NP_002418	AAH67522, AAH67523, AAH74807, AAH74808, AAP78939, AAP78940, AAU13907, AK222748, AK292211, AK315341, AY256443, AY256444, BAD96468, BAF84900, BAG37740, BC067522, BC067523, BC074807, BC074808, CA413743, CAA53056, CAA57108, CAA57296, CCO13773, CCQ43178, EAW67034, EAW67035, NM_002427, NP_002418, P45452, X75308, X81334
53	ENSG00000137959	3896.13963137941	8.48289220540735	0.219509573842284	38.6447481853445	0	0	IFI44L	10964	interferon induced protein 44 like	C1orf29, GS3686, IFI44L	NM_006820, NP_006811, XM_005270391, XM_005270392, XM_005270393, XM_006710304, XM_017000120, XM_024452685, XP_005270448, XP_005270449, XP_005270450, XP_006710367, XP_016855609, XP_024308453	AAH15932, AB000115, AB116553, AK223087, AK225442, AK293385, AK303187, AK312272, AK316232, AL832618, AW015958, BAA19056, BAD96807, BAF51962, BAG35202, BAG56895, BAG64281, BAH14603, BC015932, CAD90004, DA699730, DC390321, EAX06349, NM_006820, NP_006811, Q53G44, XM_005270391, XM_005270392, XM_005270393, XM_006710304, XM_017000120, XM_024452685, XP_005270448, XP_005270449, XP_005270450, XP_006710367,…
54	ENSG00000137965	4393.14175690727	5.13929443736903	0.141855524464597	36.2290750167551	2.12244695192071e-287	1.02215473021574e-284	IFI44	10561	interferon induced protein 44	MTAP44, TLDC5, p44, IFI44	NM_006417, NP_006408, NR_135640, NR_135641, XM_005270380, XM_011540516, XM_017000083, XP_005270437, XP_011538818, XP_016855572, XR_001736919, XR_001736920, XR_001736921, XR_001736922, XR_001736923, XR_001736924, XR_426586	AAH22870, AI061108, AK302527, AK316278, AK316476, AL589497, BAA06043, BAG63800, BAH14649, BAH14847, BC022870, CA426666, DC300799, DN994910, EAX06347, EAX06348, NM_006417, NP_006408, NR_135640, NR_135641, Q8TCB0, XM_005270380, XM_011540516, XM_017000083, XP_005270437, XP_011538818, XP_016855572, XR_001736919, XR_001736920, XR_001736921, XR_001736922, XR_001736923, XR_001736924, XR_426586
55	ENSG00000138496	3325.26083580378	4.29593933301037	0.126020175373598	34.0892981641604	1.06274525647674e-254	3.83857682499086e-252	PARP9	83666	poly(ADP-ribose) polymerase family member 9	ARTD9, BAL, BAL1, MGC:7868, PARP9	NM_001146102, NM_001146103, NM_001146104, NM_001146105, NM_001146106, NM_031458, NP_001139574, NP_001139575, NP_001139576, NP_001139577, NP_001139578, NP_113646, XM_005247820, XM_011513218, XM_017007304, XM_017007305, XM_017007306, XP_005247877, XP_011511520, XP_016862793, XP_016862794, XP_016862795, XR_001740305, XR_001740306, XR_001740307, XR_001740308, XR_001740309, XR_002959597	AAH39580, AAK07558, AAK07559, AB209742, AF307338, AF307339, AK092629, AK123412, AK125581, AK130147, AK292959, AK299107, AK313494, AL713679, AL832929, BAD92979, BAF85648, BAG36276, BAH12952, BC017463, BC039580, BP259272, BU675792, BX648869, CAD28483, CAH56133, CAH56290, DB096326, DC309545, DC368112, EAW79477, EAW79478, EAW79479, NM_001146102, NM_001146103, NM_001146104, NM_001146105, NM_001146106,…
56	ENSG00000138755	29.266210024507	7.7300013319153	0.6543501622423	11.8132488963194	3.33423576306019e-32	7.95505828019664e-31	CXCL9	4283	C-X-C motif chemokine ligand 9	CMK, Humig, MIG, SCYB9, crg-10, CXCL9	NM_002416, NP_002407	AAH63122, AAH95396, AK311852, BAG34794, BC025745, BC042178, BC063122, BC095396, CAA51284, DB141449, EAX05763, EAX05764, NM_002416, NP_002407, Q07325, X72755
57	ENSG00000141506	2.40407147521461	3.46906063626569	1.41684946080479	2.4484327603126	0.01434792075315	0.0301496466634145	PIK3R5	23533	phosphoinositide-3-kinase regulatory subunit 5	F730038I15Rik, FOAP-2, P101-PI3K, p101, PIK3R5	NM_001142633, NM_001251851, NM_001251852, NM_001251853, NM_001251855, NM_014308, NP_001136105, NP_001238780, NP_001238781, NP_001238782, NP_001238784, NP_055123, XM_005256580, XP_005256637	AAD33397, AAH28212, AAW63121, AAW63122, AAW63123, AAW63124, AB028925, ABY87553, AF128881, AGC09603, AK129627, AK309074, AK314186, AY725851, AY725852, AY725853, AY725854, BAB82464, BC028212, EAW90035, EAW90036, EAW90037, NM_001142633, NM_001251851, NM_001251852, NM_001251853, NM_001251855, NM_014308, NP_001136105, NP_001238780, NP_001238781, NP_001238782, NP_001238784, NP_055123, Q8WYR1, XM_005256…
58	ENSG00000144802	883.015940845764	3.31534858224487	0.173222482958106	19.1392510119295	1.18967926030295e-81	9.04643241036217e-80	NFKBIZ	64332	NFKB inhibitor zeta	IKBZ, INAP, MAIL, NFKBIZ	NM_001005474, NM_031419, NP_001005474, NP_113607	AAH60800, AAN40698, AB037925, AB074898, ABB02425, AF548362, AK054787, AK091782, AW004900, BAB40337, BAC03746, BAG51424, BC014587, BC060800, BM050734, BX492097, DA541852, DQ224339, EAW79771, EAW79772, EAW79773, NM_001005474, NM_031419, NP_001005474, NP_113607, Q9BYH8
59	ENSG00000145779	309.289872756138	2.22277600084332	0.124910357965158	17.7949694249002	7.73095680035547e-71	5.15516057820627e-69	TNFAIP8	25816	TNF alpha induced protein 8	GG2-1, MDC-3.13, NDED, SCC-S2, SCCS2, TNFAIP8	NM_001077654, NM_001286813, NM_001286814, NM_001286815, NM_001286817, NM_014350, NP_001071122, NP_001273742, NP_001273743, NP_001273744, NP_001273746, NP_055165, XM_017009327, XM_017009328, XP_016864816, XP_016864817	AAC72975, AAC72976, AAC83229, AAF29435, AAH05352, AAH07014, AF070671, AF098933, AF098934, AF099935, AF099936, AK001850, AK001931, AK097284, AK097884, AK301281, BAG50983, BAG50994, BAG53444, BAH13449, BC005352, BC007014, BE958495, BP274520, CAG33418, CB241243, CR457137, DA278032, DB114867, DB124282, DC391074, EAW48913, EAW48914, NM_001077654, NM_001286813, NM_001286814, NM_001286815, NM_001286817,…
60	ENSG00000146006	66.5985872087663	3.72756484393634	0.442974220588493	8.41485727766338	3.93373557254398e-17	4.38306458010192e-16	LRRTM2	26045	leucine rich repeat transmembrane neuronal 2	LRRTM2	NM_015564, NP_056379	AAI26409, AAI26411, AAI43927, AAO67547, AB007876, AK291064, AK297332, AK309790, AY182026, BAA24846, BAF83753, BAH12550, BC028172, BC126408, BC126410, BC143926, DA400927, EAW62125, NM_015564, NP_056379, O43300
61	ENSG00000146232	288.657756499468	2.56405075380012	0.234881239821785	10.9163709955958	9.62657397433607e-28	1.91985186178362e-26	NFKBIE	4794	NFKB inhibitor epsilon	IKBE, NFKBIE	NM_004556, NP_004547	AAC51216, AAH11676, AAH63609, AAM27002, AAV31776, AK130739, AK301360, BAC85418, BAH13464, BC011676, BC063609, BG759212, BX367256, EAX04262, EAX04263, EAX04264, NM_004556, NP_004547, O00221, U91616
62	ENSG00000146374	490.363219528641	5.28592318350628	0.20507648701073	25.7753741570077	1.67490533678756e-146	2.65595049929861e-144	RSPO3	84870	R-spondin 3	CRISTIN1, PWTSR, THSD2, RSPO3	NM_032784, NP_116173, XM_017011378, XM_017011379, XP_016866867, XP_016866868	AA568446, AAH22367, AAK34947, AF086298, AF251057, AI095468, AK314912, BAG37424, BC022367, EAW48114, EAW48115, EAW48116, NM_032784, NP_116173, Q9BXY4, XM_017011378, XM_017011379, XP_016866867, XP_016866868
63	ENSG00000153234	696.556943354774	3.31263207841404	0.377390069308314	8.77774045428774	1.66791635757482e-18	2.02690807453695e-17	NR4A2	4929	nuclear receptor subfamily 4 group A member 2	HZF-3, NOT, NURR1, RNR1, TINUR, NR4A2	NM_006186, NM_173171, NM_173172, NM_173173, NP_006177, XM_005246621, XM_005246622, XM_006712553, XM_011511246, XM_017004219, XM_017004220, XP_005246678, XP_005246679, XP_006712616, XP_011509548, XP_016859708, XP_016859709, XR_001738751, XR_001738752, XR_427087	AAB33999, AAH09288, AAH66890, AAY24203, ACN32470, ACN32471, ADZ17335, ADZ17383, AK223625, AK291456, AK299439, AK309786, ALQ33696, ALQ33697, BAA75666, BAA77328, BAD97345, BAF84145, BAH13033, BC009288, BC066890, BM922519, CAA53518, CBX47656, CBX47659, DA093733, EAX11454, EAX11455, FJ643484, FJ643485, HQ692824, HQ709176, KU178238, KU178239, NM_006186, NM_173171, NM_173172, NM_173173, NP_006177, P433…
64	ENSG00000157782	213.924093931105	3.15416336439939	0.519721756121895	6.06894617599888	1.28752283690597e-09	7.80860981729866e-09	CABP1	9478	calcium binding protein 1	CALBRAIN, HCALB_BR, CABP1	NM_001033677, NM_004276, NM_031205, NP_001028849, NP_004267, NP_112482, XM_017020235, XM_017020238, XM_017020239, XM_024449280, XM_024449281, XP_016875724, XP_016875727, XP_016875728, XP_024305048, XP_024305049	AAF25782, AAF25783, AAH30201, AF169148, AF169149, AK127203, AL533429, BC015006, BC030201, BM716422, BQ188859, EAW98209, EAW98210, EAW98211, NM_001033677, NM_004276, NM_031205, NP_001028849, NP_004267, NP_112482, Q9NZU7, XM_017020235, XM_017020238, XM_017020239, XM_024449280, XM_024449281, XP_016875724, XP_016875727, XP_016875728, XP_024305048, XP_024305049
65	ENSG00000162692	95.7278353704307	5.06295796835674	0.334654339243636	15.1289177358337	1.04398191633179e-51	4.60165995188553e-50	VCAM1	7412	vascular cell adhesion molecule 1	CD106, INCAM-100, VCAM1	NM_001078, NM_001199834, NM_080682, NP_001069, NP_001186763, NP_542413	AAA51917, AAA61269, AAA61270, AAH17276, AAH68490, AAH85003, AAM96190, ADZ72971, AEH21939, AEH21940, AEL21381, AEL30503, AK223266, AK291732, AK296692, AU121762, BAD96986, BAF84421, BAG59286, BC017276, BC068490, BC085003, BF791565, BF968655, CAA37218, CAH18296, CR749464, DB096825, EAW72949, EAW72950, M30257, M60335, NM_001078, NM_001199834, NM_080682, NP_001069, NP_001186763, NP_542413, P19320, X53…
66	ENSG00000162772	143.012662533601	3.52242845598266	0.258375555754105	13.6329787301356	2.54957412353384e-42	8.7013418184542e-41	ATF3	467	activating transcription factor 3	ATF3	NM_001030287, NM_001040619, NM_001206484, NM_001206485, NM_001206486, NM_001206488, NM_001674, NM_004024, NP_001025458, NP_001035709, NP_001193413, NP_001193415, NP_001193417, NP_001665, XM_005273146, XM_011509579, XP_005273203, XP_011507881, XR_001737203	AAA20506, AAH06322, AAP35642, AAP93895, AAP93896, AAQ93358, AB066566, AB078026, AB078027, AB078028, AB209032, AI492228, AI949953, AK123699, AK125255, AK294296, AK312998, AL560585, AU135799, AY313926, AY313927, BAB84092, BAC00495, BAC00496, BAC05510, BAD92269, BAG35834, BAG57579, BC006322, BI524020, BI819383, BT006996, CAG29330, CD638624, CD641946, CD742713, CR450334, DA589280, DA691940, DB197400,…
67	ENSG00000163121	27.6473042617503	7.86132791981124	0.776036757279803	10.1300973775612	4.06244672338313e-24	6.87812431564463e-23	NEURL3	93082	neuralized E3 ubiquitin protein ligase 3	LINCR, RNF132, NEURL3	NM_001080535, NM_001285485, NM_001285486, NP_001272414, NP_001272415, NR_026875, NR_104346, XM_011512178, XM_011512179, XP_011510480, XP_011510481	AK303423, AK311953, AL389981, BAG34893, BAH13957, BC012317, CA311039, DC406186, EAW71368, EAW71369, HY288910, NM_001080535, NM_001285485, NM_001285486, NP_001272414, NP_001272415, NR_026875, NR_104346, Q96EH8, XM_011512178, XM_011512179, XP_011510480, XP_011510481
68	ENSG00000163347	92.6886531960912	5.83594466889723	0.482838669620152	12.0867383581526	1.24116944268181e-33	3.05661482257417e-32	CLDN1	9076	claudin 1	CLD1, ILVASC, SEMP1, CLDN1	NM_021101, NP_066924	AA484795, AAD16433, AAD22962, AAF61393, AAH12471, AAK20945, AAP97236, AAQ89015, ABQ42705, AF086514, AF101051, AF114837, AF115546, AF134160, AK225963, AK296934, AK312866, AY358652, BAG35718, BAG59485, BC012471, CAG33419, CR457138, DA907275, EAW78107, EAW78108, EF564137, NM_021101, NP_066924, O95832
69	ENSG00000163545	286.649967827686	2.1749313339306	0.155168755975017	14.0165545587076	1.23464810604442e-44	4.459480367471e-43	NUAK2	81788	NUAK family kinase 2	SNARK, NUAK2	NM_030952, NP_112214, XM_005245515, XP_005245572	AAH17306, AK074830, AK303577, AK309520, AL136891, BAC11234, BAG64597, BC017306, BX537564, CAB66825, CAF86008, CAH18066, CR749209, EAW91549, NM_030952, NP_112214, Q9H093, XM_005245515, XP_005245572
70	ENSG00000163568	133.0996742125	7.39719827041916	0.392744632519049	18.8346260086963	3.92892644577788e-79	2.9360822169224e-77	AIM2	9447	absent in melanoma 2	PYHIN4, AIM2	NM_001348247, NM_004833, NP_001335176, NP_004824, XM_017002848, XP_016858337, XR_001737544, XR_001737545, XR_001737546, XR_001737547	AAB81613, AAH10940, AF024714, AK292042, BAF84731, BC010940, CB151016, CCQ43285, EAW52795, NM_001348247, NM_004833, NP_001335176, NP_004824, O14862, U52053, XM_017002848, XP_016858337, XR_001737544, XR_001737545, XR_001737546, XR_001737547
71	ENSG00000163840	4421.09536268957	4.01228299608686	0.106909489249162	37.5297181219889	0	0	DTX3L	151636	deltex E3 ubiquitin ligase 3L	BBAP, RNF143, DTX3L	NM_138287, NP_612144	AAH42191, AAH60509, AAL90859, AAP57517, AAV98362, AF484416, AK025135, AK056406, AK093782, AK125086, AL833598, AY225123, AY780792, BAG54138, BC016846, BC040372, BC042191, BC060509, BX648267, BX648645, EAW79476, NM_138287, NP_612144, Q8TDB6
72	ENSG00000163874	232.879507173814	3.99300946008435	0.256092114097147	15.5920828494142	8.2402431037028e-55	3.88216960425535e-53	ZC3H12A	80149	zinc finger CCCH-type containing 12A	MCPIP, MCPIP-1, MCPIP1, Reg1, dJ423B22.1, ZC3H12A	NM_001323550, NM_001323551, NM_025079, NP_001310479, NP_001310480, NP_079355, XM_011542198, XP_011540500, XR_001737436	AAH05001, AAX14017, ACN39723, AK026884, AK093343, AY920403, BAB15581, BAG52695, BC005001, CAG33645, CR457364, CR995909, DA601465, EAX07346, EAX07347, EAX07348, FJ695517, NM_001323550, NM_001323551, NM_025079, NP_001310479, NP_001310480, NP_079355, Q5D1E8, XM_011542198, XP_011540500, XR_001737436
73	ENSG00000164136	197.128064219495	2.05370415105037	0.344103394787973	5.96827634413724	2.39773025486047e-09	1.41395403646035e-08	IL15	3600	interleukin 15	IL-15, IL15	NM_000585, NM_172174, NM_172175, NP_000576, NP_751915, NR_037840	AA897685, AAA21551, AAB97518, AAD15004, AAH18149, AAI00962, AAI00963, AAI00964, AAU21241, AF031167, AK122993, AK290619, AY720442, BAF83308, BAG53839, BC018149, BC100961, BC100962, BC100963, BX116580, CA443264, CAA62616, CAA63913, CAA63914, CAA86100, CAG46777, CAG46804, CAJ13397, CAJ32191, CAL40354, CAS97649, CBI67687, CCA64045, CR541980, CR542007, CX761071, CX785233, EAX05083, EAX05084, EAX05085,…
74	ENSG00000164400	16.0049013666875	6.56552805278783	1.39160270159628	4.71796155990259	2.38219489915663e-06	1.00050646878985e-05	CSF2	1437	colony stimulating factor 2	CSF, GMCSF, CSF2	NM_000758, NP_000749	AAA52121, AAA52122, AAA52578, AAA98768, AAC08707, AAI08725, AAI13925, AAI14000, AAK51563, AAM44054, AAU21240, AF510855, AJC19278, AY720441, BC108724, BC113924, BC113999, CAA26822, CAL40350, CBH19850, CBX47495, EAW62353, KP271009, M10663, M11220, M11734, NM_000758, NP_000749, P04141
75	ENSG00000165949	625.52763897533	7.06511186848467	0.283759440836018	24.8982442581269	7.77317636167295e-137	1.09863708946558e-134	IFI27	3429	interferon alpha inducible protein 27	FAM14D, ISG12, ISG12A, P27, IFI27	NM_001130080, NM_001288952, NM_001288954, NM_001288956, NM_001288957, NM_001288958, NM_001288959, NM_001288960, NM_001288995, NM_005532, NP_001123552, NP_001275881, NP_001275883, NP_001275885, NP_001275886, NP_001275887, NP_001275888, NP_001275889, NP_001275924, NP_005523	AAH15492, AAM95743, AAM95744, AAM95745, AAP35427, AI799552, AJ294851, AK095039, AK097084, AK289535, AK312089, AU103232, AY126456, AY126457, AY126458, BAF82224, BAG35025, BC015492, BF971643, BG483267, BM756566, BM841506, BM841596, BN000227, BP317624, BT006781, BU601451, BU688913, BU928223, BX647330, CAA47739, CAC10503, CAE00394, CAS01779, CB993374, EAW81556, EAW81557, EAW81558, NM_001130080, NM_00…
76	ENSG00000168062	259.248160780929	8.04322494570199	0.393241072715915	20.4536746127548	5.57159267490937e-93	5.24981301100337e-91	BATF2	116071	basic leucine zipper ATF-like transcription factor 2	SARI, BATF2	NM_001300807, NM_001300808, NM_138456, NP_001287736, NP_001287737, NP_612465	AAH12330, ADJ55304, AK092453, AK096702, AK300917, BAC03894, BAC04846, BAG62549, BC011931, BC012330, BP206576, EAW74330, EAW74331, HM134154, NM_001300807, NM_001300808, NM_138456, NP_001287736, NP_001287737, NP_612465, Q8N1L9
77	ENSG00000168685	3424.51041956541	2.72786645390844	0.35813638236561	7.61683701580379	2.59967247027237e-14	2.33611203392893e-13	IL7R	3575	interleukin 7 receptor	CD127, CDW127, IL-7R-alpha, IL7RA, ILRA, IL7R	NM_002185, NP_002176, NR_120485, XM_005248299, XP_005248356	AA485865, AAA59157, AAC83204, AAH20717, AAH67537, AAH67538, AAH67539, AAH67540, AAH69999, AAR08908, ACL80333, AF373204, AK301220, AK315251, AL713738, BAG37673, BAG62793, BC020717, BC067537, BC067538, BC067539, BC067540, BC069999, CAY55973, CCB84239, CCB84240, CD703890, EAW55924, EAW55925, FJ529208, M29696, NM_002185, NP_002176, NR_120485, P16871, XM_005248299, XP_005248356
78	ENSG00000169245	16736.054078637	10.9564641593819	0.351843415693471	31.1401710837394	6.89074110546785e-213	1.90638950200848e-210	CXCL10	3627	C-X-C motif chemokine ligand 10	C7, IFI10, INP10, IP-10, SCYB10, crg-2, gIP-10, mob-1, CXCL10	NM_001565, NP_001556	AA321649, AA505379, AAH10954, BC010954, BF056337, CAA26370, EAX05772, EAX05773, NM_001565, NP_001556, P02778, X02530
79	ENSG00000171223	1270.8573652038	2.03896796887431	0.224042482170314	9.10080958362315	8.96609574399334e-20	1.18002168986989e-18	JUNB	3726	JunB proto-oncogene, AP-1 transcription factor subunit	AP-1, JUNB	NM_002229, NP_002220	AAA59198, AAA74915, AAH04250, AAH09465, AAH09466, AAU43800, AAV38565, AK222532, AK313737, BAD96252, BAG36478, BC004250, BC009465, BC009466, BC110372, BT019760, CAA35738, DQ650707, EAW84307, NM_002229, NP_002220, P17275, X51345
80	ENSG00000171855	25.6185071678516	8.83517527091363	0.73692482609144	11.9892490496952	4.0455605776283e-33	9.85101576608629e-32	IFNB1	3456	interferon beta 1	IFB, IFF, IFN-beta, IFNB, IFNB1	NM_002176, NP_002167	AAA36040, AAC41702, AAH69314, AAH96150, AAH96151, AAH96152, AAH96153, AAO26357, AB451323, AB451452, AB451491, ABK41908, BAG70137, BAG70266, BAG70305, BC069314, BC096150, BC096151, BC096152, BC096153, CAA23795, CAA23796, CAA23807, CAA23808, CAA25479, CBA11062, EAW58625, M17373, M25460, M28622, NM_002176, NP_002167, P01574, V00546, V00547
81	ENSG00000172183	729.530241946493	8.36200375319752	0.233131223172142	35.8682275133224	9.56111872525423e-282	4.14410755948269e-279	ISG20	3669	interferon stimulated exonuclease gene 20	CD25, HEM45, ISG20	NM_001303233, NM_001303234, NM_001303235, NM_001303236, NM_001303237, NM_002201, NP_001290162, NP_001290163, NP_001290164, NP_001290165, NP_001290166, NP_002192, NR_130134, XM_005254899, XM_006720488, XM_011521521, XM_017022147, XM_017022148, XP_005254956, XP_006720551, XP_011519823, XP_016877636, XP_016877637	AAB53416, AAH07922, AAH16341, AAP35598, AB209639, AK122793, AK307769, AV737297, BAD92876, BC007922, BC016341, BG759382, BI838264, BM691295, BT006952, BX339191, CAA61915, CAG33223, CN265233, CR456942, EAX02013, EAX02014, EAX02015, EAX02016, NM_001303233, NM_001303234, NM_001303235, NM_001303236, NM_001303237, NM_002201, NP_001290162, NP_001290163, NP_001290164, NP_001290165, NP_001290166, NP_00219…
82	ENSG00000173193	6725.79836398706	4.81477248053853	0.130695373231309	36.839655157625	4.28266238652939e-297	2.14182534661699e-294	PARP14	54625	poly(ADP-ribose) polymerase family member 14	ARTD8, BAL2, PARP-14, pART8, PARP14	NM_017554, NP_060024, XM_011512928, XM_011512929, XP_011511230, XP_011511231, XR_002959544	AA890511, AAH32804, AAN08627, AAY64449, AAY64450, AB033094, AK001770, AK022542, AK026003, AK027260, AK098816, AK304269, AU117601, AY134858, BAA86582, BAA91897, BAB14089, BAG65132, BC032804, BC039604, BU170133, BX648758, CR977108, DC320673, DQ063584, DQ063585, EAW79467, EAW79468, EAW79469, EAW79470, NM_017554, NP_060024, Q460N5, XM_011512928, XM_011512929, XP_011511230, XP_011511231, XR_002959544
83	ENSG00000174059	372.25351076317	3.77866427686371	0.392670189517306	9.62299756319337	6.39401270619176e-22	9.52363656570578e-21	CD34	947	CD34 molecule	CD34	NM_001025109, NM_001773, NP_001020280, NP_001764	AA022917, AAA03181, AAA03659, AAB25222, AAB25223, AAF14634, AAH39146, AAM82157, AAN15135, AF202879, AF523361, AF538601, AK091890, AK291529, AK293030, AK294381, AK300835, BAE46748, BAF84218, BAF85719, BAG57638, BAG62486, BC039146, BX538076, BX640941, CAD98000, CAJ01226, EAW93458, EAW93459, M81104, NM_001025109, NM_001773, NP_001020280, NP_001764, P28906, S53910, S53911
84	ENSG00000177409	5443.36200332096	5.83344755961243	0.228476402350386	25.5319477180247	8.71308741611263e-144	1.31739855432224e-141	SAMD9L	219285	sterile alpha motif domain containing 9 like	ATXPC, C7orf6, DRIF2, UEF1, SAMD9L	NM_001303496, NM_001303497, NM_001303498, NM_001303500, NM_001350082, NM_001350083, NM_001350084, NM_001350085, NM_152703, NP_001290425, NP_001290426, NP_001290427, NP_001290429, NP_001337011, NP_001337012, NP_001337013, NP_001337014, NP_689916	AAH29108, AAH38974, AAI27118, AAI27119, AAP57709, AAP57710, AAP57711, AAP57712, AAP57713, AAQ05771, AAY98793, AB095926, AF474973, AI139687, AK026672, AK097204, AK304307, AK304779, AL832264, AL834232, AY195582, AY195583, AY195584, AY195585, AY195586, AY195587, BAC04975, BAC23102, BAG65160, BAG65533, BC029108, BC038974, BC127117, BC127118, CAD38910, CB957001, DQ068177, EAL24144, EAW76824, EAW76825,…
85	ENSG00000178860	692.099749013643	2.98321428582459	0.224375742192235	13.2956185756868	2.45435024513533e-40	7.80291350549992e-39	MSC	9242	musculin	ABF-1, ABF1, MYOR, bHLHa22, MSC	NM_005098, NP_005089	AAC15071, AAC69870, AAH06313, AAH67827, AAP35833, AF060154, AF087036, AK313102, BC006313, BC067827, BM685164, BT007169, DB257094, EAW86984, NM_005098, NP_005089, O60682
86	ENSG00000180828	117.586915337486	4.41703999159804	0.712199673788153	6.20196856887624	5.57612161365162e-10	3.49259678912871e-09	BHLHE22	27319	basic helix-loop-helix family member e22	BHLHB5, Beta3, Beta3a, CAGL85, TNRC20, BHLHE22	NM_152414, NP_689627	AA927689, AAM28881, AI867692, AI968349, AK091333, AK293979, AW206610, BAG57349, BC033056, BC045748, BK000273, DAA01053, EAW86876, NM_152414, NP_689627, Q8NFJ8
87	ENSG00000184371	5462.51237960623	2.67783650209815	0.0849008056126663	31.5407666956066	2.40005934337927e-218	7.09272082771833e-216	CSF1	1435	colony stimulating factor 1	CSF-1, MCSF, CSF1	NM_000757, NM_172210, NM_172211, NM_172212, NP_000748, NP_757349, NP_757350, NP_757351, XM_017000369, XP_016855858	AAA52117, AAA52120, AAA59572, AAA59573, AAA64849, AAB59527, AAH21117, AB208952, AEF12310, AI758702, AK291660, AK300401, AK311440, BAD92189, BAF84349, BAG62132, BC021117, CAA29265, CAA29479, CAJ32234, CAJ32235, CAJ32236, CBX54357, CBX55878, CBX55879, CBX55880, CCA65433, CCA65434, CCA65435, DA414355, DB287787, EAW56416, EAW56417, EAW56418, EAW56419, EAW56420, EAW56421, JF803735, M27087, M37435, M64…
88	ENSG00000184898	969.268196518692	2.32893461473101	0.111996968661511	20.7946218773989	4.84154704422259e-96	4.62901736882547e-94	RBM43	375287	RNA binding motif protein 43	C2orf38, RBM43	NM_198557, NP_940959	AAI36411, AAI36412, AK127552, BAC87031, BC136410, BC136411, BX337439, DA658209, EAX11514, NM_198557, NP_940959, Q6ZSC3
89	ENSG00000185215	1073.73158230831	3.07255956012547	0.167784155029918	18.3125728384638	6.56912556984325e-75	4.66766884069245e-73	TNFAIP2	7127	TNF alpha induced protein 2	B94, EXOC3L3, TNFAIP2	NM_006291, NP_006282, XM_006720243, XM_011537112, XM_011537113, XM_011537114, XM_011537115, XM_017021616, XP_006720306, XP_011535414, XP_011535415, XP_011535416, XP_011535417, XP_016877105	AAA35582, AAI28450, AAP12649, AK302929, AK303781, AK309854, AK316496, BAG64090, BAG64740, BAH14867, BC017818, BC128449, BC128450, EAW81805, M92357, NM_006291, NP_006282, Q03169, XM_006720243, XM_011537112, XM_011537113, XM_011537114, XM_011537115, XM_017021616, XP_006720306, XP_011535414, XP_011535415, XP_011535416, XP_011535417, XP_016877105
90	ENSG00000185338	70.9339443490934	2.70404885233635	0.420070013126952	6.43713849557537	1.21746839125671e-10	8.02775937703398e-10	SOCS1	8651	suppressor of cytokine signaling 1	CIS1, CISH1, JAB, SOCS-1, SSI-1, SSI1, TIP-3, TIP3, SOCS1	NM_003745, NP_003736	AAB62401, AAD27709, AAY87931, AB000676, AB000734, AB005043, AK127621, BAA21537, BAA22431, BAA23521, BAG54535, BC029307, CAB92528, CAR95151, CBX47480, EAW85163, NM_003745, NP_003736, O15524, U88326
91	ENSG00000185507	598.691036666939	6.27552617138287	0.36238482610544	17.3172984057476	3.48331600090093e-67	2.15683609331975e-65	IRF7	3665	interferon regulatory factor 7	IMD39, IRF-7H, IRF7A, IRF7B, IRF7C, IRF7H, IRF7	NM_001572, NM_004029, NM_004030, NM_004031, NP_001563, NP_004020, NP_004022, XM_005252906, XM_005252907, XM_005252909, XM_011520066, XM_017017674, XP_005252963, XP_005252964, XP_005252966, XP_011518368, XP_016873163	AAB17190, AAB80686, AAB80688, AAB80690, AAB80691, AAC70999, AAG30003, AAI36556, AF076494, AGI78456, AK303752, APU94776, BAG64723, BC136555, BC144242, BM849172, DA601567, DA967682, EAX02355, EAX02356, EAX02357, EAX02358, EAX02359, EAX02360, KC477210, KX150851, NM_001572, NM_004029, NM_004030, NM_004031, NP_001563, NP_004020, NP_004022, Q92985, U53830, U53831, U53832, U73036, XM_005252906, XM_00525…
92	ENSG00000187608	14941.047354405	7.73775475111018	0.200259085750444	38.6387200466536	0	0	ISG15	9636	ISG15 ubiquitin-like modifier	G1P2, IFI15, IMD38, IP17, UCRP, hUCRP, ISG15	NM_005101, NP_005092	AAA36038, AAA36128, AAH09507, AAN86983, AAP35961, AY168648, BC009507, BM712238, BT007297, BU161226, EAW56295, M13755, NM_005101, NP_005092, P05161
93	ENSG00000187764	47.3311082298898	2.04485696801798	0.278442910066391	7.3439002901184	2.07457699855886e-13	1.74939848977048e-12	SEMA4D	10507	semaphorin 4D	C9orf164, CD100, COLL4, M-sema-G, SEMAJ, coll-4, SEMA4D	NM_001142287, NM_006378, NM_182635, NP_001135759, NP_006369, XM_005251654, XM_011518123, XM_011518124, XM_011518125, XM_011518127, XM_011518128, XM_011518129, XM_011518130, XM_011518131, XM_011518133, XM_011518134, XM_017014193, XM_017014194, XM_017014195, XM_017014196, XM_017014197, XM_017014198, XM_017014199, XP_005251711, XP_011516425, XP_011516426, XP_011516427, XP_011516429, XP_011516430, XP…	AAC50810, AAH54500, AAI37516, AAI37519, AB210030, AI055975, AJ420442, AK090804, AK091601, AK097056, AK128342, AK293749, AK316107, BAC04938, BAE06112, BAG57171, BAH14478, BC054500, BC137515, BC137518, BX648216, DT220478, EAW62765, EAW62766, EAW62767, EAW62768, EAW62769, EAW62770, EAW62771, EAW62772, NM_001142287, NM_006378, NM_182635, NP_001135759, NP_006369, Q92854, U60800, XM_005251654, XM_01151…
94	ENSG00000271503	844.879856247989	10.4138741777456	0.578430172818704	18.0036842251824	1.82280107680973e-72	1.24746749482931e-70	CCL5	6352	C-C motif chemokine ligand 5	D17S136E, RANTES, SCYA5, SIS-delta, SISd, TCP228, eoCP, CCL5	NM_001278736, NM_002985, NP_001265665, NP_002976	AA443491, AA486131, AAA36725, AAC03541, AAC63331, AAD14942, AAF73070, AAH08600, AAY22177, ABB69929, ACW84342, AF043341, AF266753, AK312212, AW769950, BAA76937, BAA76938, BAA76939, BAG35145, BC008600, BG272739, CAY55955, CB111656, CD695497, CR980938, DQ230537, EAW80120, GD136908, HY265548, M21121, NM_001278736, NM_002985, NP_001265665, NP_002976, P13501
