# Supplementary material for: Conservation of cell-intrinsic immune responses in diverse nonhuman primate species
Source: Life Sci Alliance. 2019 Oct 24;2(5):e201900495. doi: 10.26508/lsa.201900495 (PMC6814850; doi:10.26508/lsa.201900495)
Supplement: Supplementary file 11 [file LSA-2019-00495_Supplemental_Data_7.zip › DatasetS7/2019-07-14 Teichmann_mouse_significant.csv]

	X	baseMean	log2FoldChange	lfcSE	stat	pvalue	padj	SYMBOL	ENTREZID	GENENAME	ALIAS	REFSEQ	ACCNUM
1	ENSMUSG00000047180	64.0379760099915	5.85137716826278	0.449203585996745	13.0261141065449	8.69230147200757e-39	3.87936923605219e-37	Neurl3	214854	neuralized E3 ubiquitin protein ligase 3	2010300P06Rik, Lincr, Neurl3	NM_153408, NP_700457, XM_006495846, XM_006495847, XM_006495848, XP_006495909, XP_006495910, XP_006495911	AAH56622, AAN16205, AF321278, AK008501, AK040949, AK156207, BAC30757, BAE33626, BC056622, EDL14475, NM_153408, NP_700457, Q8CJC5, XM_006495846, XM_006495847, XM_006495848, XP_006495909, XP_006495910, XP_006495911
2	ENSMUSG00000026070	2.71388499212087	3.43702908283003	1.3138815672969	2.61593523219993	0.00889834347099682	0.0279771001986624	Il18r1	16182	interleukin 18 receptor 1	Il18ralpha, Il1rrp, Il18r1	NM_001161842, NM_001161843, NM_008365, NP_001155314, NP_001155315, NP_032391, XM_006495727, XM_006495728, XM_006495729, XM_006495730, XM_006495732, XM_006495734, XP_006495790, XP_006495791, XP_006495792, XP_006495793, XP_006495795, XP_006495797	AAC52437, AAH23240, AK038198, AK087129, AK089237, AK170705, BAC40807, BAE41966, BC020296, BC023240, EDL14577, EDL14578, NM_001161842, NM_001161843, NM_008365, NP_001155314, NP_001155315, NP_032391, Q61098, U43673, XM_006495727, XM_006495728, XM_006495729, XM_006495730, XM_006495732, XM_006495734, XP_006495790, XP_006495791, XP_006495792, XP_006495793, XP_006495795, XP_006495797
3	ENSMUSG00000026104	1452.27765768729	3.90538109614861	0.0702828321594916	55.5666437471699	0	0	Stat1	20846	signal transducer and activator of transcription 1	2010005J02Rik, AA408197, Stat1	NM_001205313, NM_001205314, NM_001357627, NM_009283, NP_001192242, NP_001192243, NP_001344556, NP_033309, XM_006495811, XM_017319463, XM_017319464, XP_006495874, XP_017174952, XP_017174953	AAA19454, AAH04808, AAH42551, AAK48844, AK008127, AK018544, AK039458, AK041599, AK041814, AK046517, AK082706, AK084855, AK088874, AK157263, AK157458, AK159887, BAB31265, BAC30355, BAC32766, BAC38579, BAC39293, BAE34017, BAE35456, BAE43313, BAE43314, BC004808, BC042551, BC057690, BX513160, EDK99964, EDK99965, EDK99966, EDK99967, EDK99968, NM_001205313, NM_001205314, NM_001357627, NM_009283, NP_001…
4	ENSMUSG00000026166	40.148747658964	4.87261368034383	0.537727187973279	9.06149770613041	1.28671473772065e-19	2.90411516303551e-18	Ccl20	20297	chemokine (C-C motif) ligand 20	CKb4, LARC, MIP-3A, MIP-3[a], MIP3A, ST38, Scya20, exodus-1, Ccl20	NM_001159738, NM_016960, NP_001153210, NP_058656	AAC78295, AAC78680, AAH28504, AB015136, AF053313, AF099052, AJ222694, AK079862, BAA76955, BAA78113, BC028504, BX525886, BY026108, CAA07714, CAA10948, EDL02154, EDL02155, EDL02156, NM_001159738, NM_016960, NP_001153210, NP_058656, O89093
5	ENSMUSG00000060519	2791.43788955444	4.08102733066331	0.189023152167663	21.5900924509155	2.22567168492686e-103	2.7471396054812e-101	Tor3a	30935	torsin family 3, member A	Adir, Tor3a	NM_023141, NP_075630	AAH71216, AJ299404, AK007814, AK009693, AK017908, AK151048, AK151390, AK152243, AK152358, AK152484, AK153391, AK170296, AK172355, AK208420, BAB25279, BAB26443, BAB30998, BAE30065, BAE31066, BAE31149, BAE31256, BAE31955, BAE41695, BAE42964, BC025525, BC052851, BC071216, CAC13978, EDL39378, NM_023141, NP_075630, Q9ER38
6	ENSMUSG00000037860	15.185164235436	4.03557216390286	0.719664099941127	5.60757742984955	2.05178229665777e-08	1.85765664784505e-07	Aim2	383619	absent in melanoma 2	Gm1313, Ifi210, Aim2	NM_001013779, NP_001013801, XM_006496919, XM_006496926, XM_006496929, XM_011238831, XM_011238835, XM_011238842, XM_017321480, XM_017321482, XM_017321483, XM_017321486, XM_017321487, XM_017321488, XM_017321492, XM_017321494, XM_017321496, XM_017321498, XM_017321501, XM_017321505, XM_017321507, XM_017321510, XM_017321511, XM_017321515, XM_017321516, XP_006496982, XP_006496989, XP_006496992, XP_0112…	AAH09664, AFK08662, AK050724, BC009664, BC033443, DT921984, EDL38989, JQ894737, NM_001013779, NP_001013801, Q91VJ1, XM_006496919, XM_006496926, XM_006496929, XM_011238831, XM_011238835, XM_011238842, XM_017321480, XM_017321482, XM_017321483, XM_017321486, XM_017321487, XM_017321488, XM_017321492, XM_017321494, XM_017321496, XM_017321498, XM_017321501, XM_017321505, XM_017321507, XM_017321510, XM_…
7	ENSMUSG00000039232	131.359822346001	2.07655054577305	0.333935163963165	6.2184243226392	5.02172039834186e-10	5.46406064555117e-09	Stx11	74732	syntaxin 11	5830405C08Rik, Stx11	NM_001163590, NM_001163591, NM_029075, NP_001157062, NP_001157063, NP_083351, XM_006512886, XM_006512887, XM_006512888, XP_006512949, XP_006512950, XP_006512951	AAI17540, AAI18517, AK017897, AK153408, AK171040, AK171663, AK187584, BAB30994, BAE31968, BAE42205, BAE42595, BC117539, BC118516, BY753247, EDL03511, NM_001163590, NM_001163591, NM_029075, NP_001157062, NP_001157063, NP_083351, Q9D3G5, XM_006512886, XM_006512887, XM_006512888, XP_006512949, XP_006512950, XP_006512951
8	ENSMUSG00000019850	911.834370652555	2.62878069958112	0.114812569257592	22.8962797068256	5.06014063531665e-116	6.71808083171157e-114	Tnfaip3	21929	tumor necrosis factor, alpha-induced protein 3	A20, Tnfip3, Tnfaip3	NM_001166402, NM_009397, NP_001159874, NP_033423, XM_006512702, XP_006512765	AAC52153, AAH54806, AAH60221, AK088297, AK151921, AK153238, AK171326, AK172529, ASW31102, BAC40267, BAE30799, BAE31830, BAE42395, BAE43051, BC050259, BC054806, BC060221, CAJ18603, CT010397, EDL03457, NM_001166402, NM_009397, NP_001159874, NP_033423, Q60769, U19463, XM_006512702, XP_006512765
9	ENSMUSG00000046031	12.6173443295917	3.95852600226192	0.63516542146098	6.23227566947315	4.59707580801767e-10	5.00891039247388e-09	Calhm6	215900	calcium homeostasis modulator family member 6	A630077B13Rik, Fam26f, Calhm6	NM_175449, NP_780658	AAH95946, AI450214, AK042270, AK080048, AK153519, BAC31209, BAC37815, BC095946, EDL04883, NM_175449, NP_780658, Q8C9E8
10	ENSMUSG00000019866	108.814010697454	3.2267980740243	0.385470556783776	8.37106237360257	5.71010734289546e-17	1.10421035386053e-15	Crybg1	11630	crystallin beta-gamma domain containing 1	AI462491, AI463325, Aim1, Crybg1	NM_172393, NP_765981, XM_006512498, XM_006512499, XP_006512561, XP_006512562	AAH31829, AAH35551, AF397913, AK041082, AK088102, AK144358, BAC40145, BAE25849, BC031829, BC035551, BC059272, NM_172393, NP_765981, XM_006512498, XM_006512499, XP_006512561, XP_006512562
11	ENSMUSG00000035852	10.7337494093886	6.19136534138178	0.970861039798182	6.37719002780131	1.80366611482018e-10	2.06643371631937e-09	Misp	78906	mitotic spindle positioning	9130017N09Rik, Misp	NM_030218, NP_084494, XM_006514328, XM_006514329, XM_006514330, XM_006514331, XM_006514332, XM_006514333, XP_006514391, XP_006514392, XP_006514393, XP_006514394, XP_006514395, XP_006514396	AAH13508, AK020266, AK146817, AK147132, AK168406, BAB32049, BAE27456, BAE27702, BC013508, EDL31651, EDL31652, EDL31653, EDL31654, EDL31655, NM_030218, NP_084494, Q9D279, XM_006514328, XM_006514329, XM_006514330, XM_006514331, XM_006514332, XM_006514333, XP_006514391, XP_006514392, XP_006514393, XP_006514394, XP_006514395, XP_006514396
12	ENSMUSG00000019890	9.80168838762784	5.48440339241335	0.884705220609984	6.19913081176573	5.67758295994794e-10	6.14384473864504e-09	Nts	67405	neurotensin	5033428E16Rik, NMN-125, NN, NT, NT/N, NTS1, Nts	NM_024435, NP_077755, XM_006513992, XP_006514055	AAH43024, AAK15263, AAK28626, AF304160, AK017202, AK017212, BAB30636, BC043024, EDL21672, NM_024435, NP_077755, Q9D3P9, XM_006513992, XP_006514055
13	ENSMUSG00000040033	3234.30935703771	3.56599227714645	0.0785476745323642	45.3990814925673	0	0	Stat2	20847	signal transducer and activator of transcription 2	1600010G07Rik, AW496480, Stat2	NM_019963, NP_064347, XM_006513433, XM_006513435, XM_006513436, XP_006513496, XP_006513498, XP_006513499	AAB36230, AAD38329, AAF01441, AAF17096, AAH64827, AF088862, AF187231, AF206162, AK005415, AK030903, AK149838, AK149924, AK150070, AK153405, AK181078, BAB24010, BAC27177, BAE29170, BAE29282, BAE31965, BC064827, EDL24553, NM_019963, NP_064347, Q9WVL2, XM_006513433, XM_006513435, XM_006513436, XP_006513496, XP_006513498, XP_006513499
14	ENSMUSG00000018916	12.9823270732219	6.34340126823776	0.821663005925756	7.72019821081118	1.16148943682459e-14	1.92150488087871e-13	Csf2	12981	colony stimulating factor 2 (granulocyte-macrophage)	CSF, Csfgm, GMCSF, Gm-CSf, MGI-IGM, Csf2	NM_009969, NP_034099, XM_006532127, XP_006532190	AAA37483, AAI16879, AAI16881, ABY66391, AK053196, BAE20692, BC116878, BC116880, CAA26193, CAA26820, CAA26821, CAA29336, EDL33540, EU366957, M11848, NM_009969, NP_034099, P01587, X02333, X03019, X03221, X05906, XM_006532127, XP_006532190
15	ENSMUSG00000020400	544.841446499742	2.0488720080477	0.171497752339056	11.9469321323642	6.73663748420279e-33	2.62148117273202e-31	Tnip1	57783	TNFAIP3 interacting protein 1	ABIN, ABIN-1, ABIN1, AU018810, Naf1, Nef, VAN, Tnip1	NM_001199275, NM_001199276, NM_001271455, NM_001271456, NM_021327, NP_001186204, NP_001186205, NP_001258384, NP_001258385, NP_067302, XM_006533846, XM_006533847, XM_006533848, XM_011249162, XM_011249163, XM_011249164, XP_006533909, XP_006533910, XP_006533911, XP_011247464, XP_011247465, XP_011247466	AA733777, AAG42155, AAH08186, AAH08665, AJ242777, AJ242778, AK135338, AK156131, AK170841, AK172890, AK177121, AK177650, AK178041, AK182667, AK182902, AK183103, AK183621, AK184264, AK186659, AK186819, AK188071, AK188523, AK193440, AK194753, AK195559, AK199662, AK199664, AK206450, AK206868, AK207423, AK208160, AK208376, AK214955, AK215459, AK215543, AK217156, AK217584, AK217948, AY012159, BAD32168,…
16	ENSMUSG00000032691	22.1396374083106	2.39256261481905	0.37362476041479	6.40365111820446	1.51704553371561e-10	1.74947462680095e-09	Nlrp3	216799	NLR family, pyrin domain containing 3	AGTAVPRL, AII/AVP, Cias1, FCAS, FCU, MWS, Mmig1, NALP3, Pypaf1, Nlrp3	NM_001359638, NM_145827, NP_001346567, NP_665826, NR_153314, XM_006532857, XM_006532858, XP_006532920, XP_006532921, XR_388400	AAI16175, AAI16176, AAL90874, AAR03540, AAR03541, AAR03542, AAR03543, AAR14737, AAS75794, AAS75795, AF486632, AGU01502, AW121591, AY337285, AY355340, AY495376, AY495377, BC116174, BC116175, BY186774, BY722759, KF032621, NM_001359638, NM_145827, NP_001346567, NP_665826, NR_153314, Q8R4B8, XM_006532857, XM_006532858, XP_006532920, XP_006532921, XR_388400
17	ENSMUSG00000018920	483.525383083244	4.13988943457959	0.334255856819643	12.3853908618672	3.13553515485772e-35	1.28337616351288e-33	Cxcl16	66102	chemokine (C-X-C motif) ligand 16	0910001K24Rik, AV290116, BB024863, CXCL16v1, CXCL16v2, SR-PSOX, Zmynd15, b2b498Clo, Cxcl16	NM_023158, NP_075647, NR_151496, NR_151497, NR_151499, XM_006533920, XP_006533983, XR_001780038	AAG31754, AAG34366, AAH19961, ADD14004, ADD14005, AF277001, AF301017, AK003085, AK009599, AK028875, AK030515, AK150224, AK151330, AK152102, AK152547, AK153192, AK170428, BAB26384, BAC26166, BAC27000, BAE29391, BAE30309, BAE30949, BAE31302, BAE31792, BC019961, BE956848, CAM28188, CAM28189, EDL12565, EDL12566, EDL12567, GQ380016, GQ380017, NM_023158, NP_075647, NR_151496, NR_151497, NR_151499, Q8BS…
18	ENSMUSG00000040483	606.547681520035	5.12814712714412	0.322493043019824	15.9015744312626	6.17920565305633e-57	4.33890089389497e-55	Xaf1	327959	XIAP associated factor 1	Fbox39, Xaf1	NM_001037713, NM_001291153, NP_001032802, NP_001278082, XM_006533567, XM_006533569, XM_006533570, XM_011249084, XM_017314613, XM_017314614, XP_006533630, XP_006533632, XP_006533633, XP_011247386, XP_017170102, XP_017170103	AI036385, AK046736, AK140315, BAE24328, BY726623, CK130151, EL957551, NM_001037713, NM_001291153, NP_001032802, NP_001278082, Q5NBU8, XM_006533567, XM_006533569, XM_006533570, XM_011249084, XM_017314613, XM_017314614, XP_006533630, XP_006533632, XP_006533633, XP_011247386, XP_017170102, XP_017170103
19	ENSMUSG00000020826	24.5195564976516	7.82716661066567	0.794548082191992	9.85109244625216	6.78029432538289e-23	1.79133561951044e-21	Nos2	18126	nitric oxide synthase 2, inducible	MAC-NOS, NOS-II, Nos-2, Nos2a, i-NOS, iNOS, Nos2	NM_001313921, NM_001313922, NM_010927, NP_001300850, NP_001300851, NP_035057, XM_006532446, XP_006532509	AAA39315, AAA39834, AAC17914, AAC17915, AAC17916, AAC17917, AAC17918, AAC52356, AAH62378, AAL24076, AAM11887, ADD25171, AF065919, AF065920, AF065921, AF065922, AF065923, AY090567, BC062378, CJ057491, CN693247, EDL15596, GU451261, M84373, M87039, M92649, NM_001313921, NM_001313922, NM_010927, NP_001300850, NP_001300851, NP_035057, P29477, U43428, XM_006532446, XP_006532509
20	ENSMUSG00000035385	16923.0609535647	4.11759391748778	0.0995591965712699	41.3582477490181	0	0	Ccl2	20296	chemokine (C-C motif) ligand 2	AI323594, HC11, JE, MCAF, MCP-1, MCP1, SMC-CF, Scya2, Sigje, Ccl2	NM_011333, NP_035463	AAA37684, AAA37685, AAF15379, AAF15380, AAF15381, AAF15382, AAF15383, AAH55070, AAI45868, AAI45870, AF065929, AF065930, AF065931, AF065932, AF065933, AK132590, AK150937, AK151789, AK153443, AK153468, AK153520, BAE21250, BAE29972, BAE30690, BAE31998, BAE32019, BAE32062, BC055070, BC145867, BC145869, CAJ18395, CT010187, EDL15656, EDL15657, NM_011333, NP_035463, P10148
21	ENSMUSG00000035373	33958.4333570436	2.56529395020183	0.1047077801219	24.4995543522681	1.49338464057937e-132	2.4835772564751e-130	Ccl7	20306	chemokine (C-C motif) ligand 7	MCP-3, Scya7, fic, marc, mcp3, Ccl7	NM_013654, NP_038682	AAA12542, AAA37516, AAB30997, AAF22534, AAF22535, AAH61126, AF128193, AF128194, AK078827, BAC37413, BC061126, BY163435, BY696466, CAA49662, CAA78169, EDL15658, L04694, NM_013654, NP_038682, Q03366, S50588, S71251, Z12297
22	ENSMUSG00000020701	28.7210831336893	2.14641983355399	0.419298157320097	5.11907766843675	3.07033506451015e-07	2.33324789245772e-06	Tmem132e	270893	transmembrane protein 132E	Gm644, Tmem132e	NM_001304439, NM_023438, NP_001291368, XM_006533449, XM_006533452, XP_006533512, XP_006533515	AAI37907, AAI45027, AK134540, BC137906, BC145026, BN000151, CAD80243, EDL15664, NM_001304439, NM_023438, NP_001291368, Q6IEE6, XM_006533449, XM_006533452, XP_006533512, XP_006533515
23	ENSMUSG00000054404	2611.50708277887	3.31966953777246	0.212755976724215	15.6031787632249	6.92580455221609e-55	4.69617107813142e-53	Slfn5	327978	schlafen 5	AI956840, Slfn5	NM_183201, NP_899024, XM_006533574, XM_006533579, XM_006533580, XM_017314615, XM_017314616, XM_017314617, XM_017314618, XP_006533637, XP_006533642, XP_006533643, XP_017170104, XP_017170105, XP_017170106, XP_017170107	AAI17910, AAI17911, AAP30074, AAP30075, AK036486, AK039815, AK040359, AK080076, AK138790, AK171886, AY261804, AY261805, BAC29447, BAE20555, BAE20578, BAE42719, BC117909, BC117910, EDL15686, EDL15687, NM_183201, NP_899024, Q8CBA2, SDA08555, SDA08556, SDA08578, SDA08602, XM_006533574, XM_006533579, XM_006533580, XM_017314615, XM_017314616, XM_017314617, XM_017314618, XP_006533637, XP_006533642, XP_…
24	ENSMUSG00000018925	24.629400367267	8.0710127345391	0.916108606538536	8.81010469384734	1.25029033541647e-18	2.64082045578138e-17	Heatr9	629303	HEAT repeat containing 9	Gm11435, Heatr9	NM_001045543, NP_001039008, XM_011249169, XP_011247471	CR516215, NM_001045543, NP_001039008, Q5QNV8, XM_011249169, XP_011247471
25	ENSMUSG00000035042	2321.40332621549	9.35295119364867	0.355650444362951	26.2981569175371	2.0130974344986e-152	4.02594004653714e-150	Ccl5	20304	chemokine (C-C motif) ligand 5	MuRantes, RANTES, SISd, Scya5, TCP228, Ccl5	NM_013653, NP_038681	AAA18302, AAA40029, AAB22330, AAC17511, AAC17512, AAC17513, AAC17514, AAF22528, AAH33508, AAU43779, AF065944, AF065945, AF065946, AF065947, AF128187, AK003101, AK158074, AY722103, BAB18731, BAB22566, BC033508, BE333205, CAA50011, CAJ18523, CT010315, EDL15710, M77747, NM_013653, NP_038681, P30882, S37648
26	ENSMUSG00000000275	3159.45935008873	2.28598978672632	0.0704799988208151	32.434588890078	8.93443724567032e-231	3.1367816454299e-228	Trim25	217069	tripartite motif-containing 25	AA960166, AL022677, EFP, Zfp147, Trim25	NM_009546, NP_033572, XM_017314476, XP_017169965	AAH06908, AAH34276, AK136434, AK150658, AK154533, AK160898, AK169562, AK171744, AK172555, BAA09941, BAA25677, BAE22976, BAE32658, BAE36077, BAE41230, BAE42646, BC006908, BC028430, BC034276, D63902, EDL15868, EDL15869, NM_009546, NP_033572, Q61510, XM_017314476, XP_017169965
27	ENSMUSG00000017830	845.964049601546	5.94949093303355	0.359092315150117	16.56813772399	1.18437322923581e-61	8.99611185033487e-60	Dhx58	80861	DEXH (Asp-Glu-X-His) box polypeptide 58	B430001I08Rik, D11Lgp2e, LPG2, Lgp2, RLR-3, Dhx58	NM_030150, NP_084426	AAH29209, AAK15474, AAK15475, AF316999, AK021012, AK153342, BAE31919, BC029209, BP766331, BY727457, EDL02542, EDL02543, EDL02544, NM_030150, NP_084426, Q99J87
28	ENSMUSG00000010358	880.642486645529	3.00363903734136	0.157088644086716	19.1206630804152	1.69933415383022e-81	1.67798626852272e-79	Ifi35	70110	interferon-induced protein 35	2010008K16Rik, AW986054, IFP35, ifi-35, Ifi35	NM_027320, NP_081596	AAH08158, AK008161, AK131884, BAB25503, BAE20851, BC008158, EDL34046, EDL34047, EDL34048, NM_027320, NP_081596, Q9D8C4
29	ENSMUSG00000040528	8.52896295438088	3.88383908419126	0.783121274777294	4.95943503168874	7.06984863747726e-07	5.09564501019631e-06	Milr1	380732	mast cell immunoglobulin like receptor 1	Allergin-1, Gm885, Mca32, Milr1	NM_001033435, NM_001271372, NM_001271373, NM_001271374, NM_001271375, NP_001028607, NP_001258301, NP_001258302, NP_001258303, NP_001258304, NR_073165, XM_006533648, XM_006533649, XM_011249104, XM_017314633, XM_017314634, XP_006533711, XP_006533712, XP_011247406, XP_017170122, XP_017170123	AAI39225, AAI39226, AAI45581, AAI45583, AB542953, AK136488, AK137500, AK151814, AK153506, AK169925, AK170947, AK171381, BAE23003, BAE23382, BAE30712, BAE32051, BAE41463, BAE42134, BAE42422, BAJ08254, BC139224, BC139225, BC145580, BC145582, BY197245, NM_001033435, NM_001271372, NM_001271373, NM_001271374, NM_001271375, NP_001028607, NP_001258301, NP_001258302, NP_001258303, NP_001258304, NR_073165…
30	ENSMUSG00000070327	17636.5056766644	4.37242423426364	0.0971920790378771	44.9874545080947	0	0	Rnf213	672511	ring finger protein 213	6030403J01, D11Ertd759e, mysterin, Rnf213	NM_001040005, NP_001035094, XM_006534630, XM_006534631, XM_006534632, XM_006534633, XP_006534693, XP_006534694, XP_006534695, XP_006534696	AAB92383, AAH38025, AAI19285, AK037444, AK077880, AK150249, AK156571, AK173199, AK217856, AU019778, AV319021, BAC29809, BAC37048, BAD32477, BAE29413, BAE33759, BC022698, BC038025, BC119284, E9Q555, NM_001040005, NP_001035094, U76754, U76755, XM_006534630, XM_006534631, XM_006534632, XM_006534633, XP_006534693, XP_006534694, XP_006534695, XP_006534696
31	ENSMUSG00000020641	2402.71240470835	8.63164637906771	0.1870813063015	46.1384760974298	0	0	Rsad2	58185	radical S-adenosyl methionine domain containing 2	2510004L01Rik, Vig1, cig5, Rsad2	NM_021384, NP_067359	AAF60314, AAH57868, AAL50054, AF236064, AF442152, AK010906, AK036373, AK149900, AK150069, AK150347, AK150406, AK150425, AK150525, AK150536, AK150616, AK150684, AK150731, AK150767, AK150783, AK150788, AK150812, AK150835, AK151140, AK151185, AK151191, AK151206, AK151286, AK151308, AK151331, AK151339, AK151389, AK151410, AK151412, AK151414, AK151476, AK151502, AK151538, AK151624, AK151767, AK151770,…
32	ENSMUSG00000020638	2315.85475434811	8.00632391133045	0.272074891742702	29.4269120536927	2.48615833476608e-190	6.77220957430506e-188	Cmpk2	22169	cytidine monophosphate (UMP-CMP) kinase 2, mitochondrial	1200004E04Rik, TDKI, Tyki, Cmpk2	NM_020557, NP_065582, XR_381188	AAA58770, AAH27329, AAH57565, AK004595, AK150512, AK150543, AK150725, AK150885, AK153429, AK153469, BAB23396, BAE29625, BAE29646, BAE29803, BAE29932, BAE31987, BAE32020, BC027329, BC048910, BC057565, CA528639, EDL36970, EDL36971, L32973, NM_020557, NP_065582, Q3U5Q7, XR_381188
33	ENSMUSG00000041347	311.350889206947	2.2036145298223	0.324055642042681	6.80011159790905	1.0453814008282e-11	1.33949560029884e-10	Bdkrb1	12061	bradykinin receptor, beta 1	B1BKR, B1R, BKR1, BRADYB1, Bdkrb, Bdkrb1	NM_007539, NP_031565	AAA99778, AAD00029, AAI20685, BC120684, EDL18757, NM_007539, NP_031565, Q61125
34	ENSMUSG00000058022	26.5483585328056	2.3524905844005	0.565125760446965	4.16277357899928	3.14405095953831e-05	0.000173802873022203	Adtrp	109254	androgen dependent TFPI regulating protein	9530008L14Rik, Adtrp	NM_001145875, NM_175417, NP_001139347, NP_780626, XM_006516835, XM_011244369, XM_017315357, XP_006516898, XP_011242671, XP_017170846	AAH27755, AK029025, AK079178, AK135327, BAC26250, BAE22490, BC027755, BY719442, EDL40978, NM_001145875, NM_175417, NP_001139347, NP_780626, Q8C138, XM_006516835, XM_011244369, XM_017315357, XP_006516898, XP_011242671, XP_017170846
35	ENSMUSG00000015396	2.84152341770559	3.92570911353721	1.36358806443991	2.87895532082828	0.00398994856137639	0.0138848452249307	Cd83	12522	CD83 antigen	Cd83	NM_001289915, NM_009856, NP_001276844, NP_033986	AAC83185, AAC83186, AAI07345, AAI07346, AF001036, AJ245551, AK075888, AK139410, AK154862, AK156386, AK171716, AK172122, AK172396, AK172449, AK172466, AK172515, AV359852, BAC36032, BAE23999, BAE32886, BAE33694, BAE42629, BAE42984, BAE43011, BAE43020, BAE43044, BB840485, BC072615, BC107344, BC107345, BY336480, CAB63843, CAG32924, CAH05712, EDL41000, EDL41001, NM_001289915, NM_009856, NP_001276844, …
36	ENSMUSG00000022014	30.0076133219447	7.61805401440509	0.732299149614453	10.4029262063405	2.40434129023193e-25	6.99561474113706e-24	Epsti1	108670	epithelial stromal interaction 1 (breast)	2310046K10Rik, 5033415K03Rik, BRESI1, Epsti1	NM_029495, NM_178825, NP_083771, NP_849147, XM_011244910, XM_017315795, XM_017315796, XM_017315797, XP_011243212, XP_017171284, XP_017171285, XP_017171286	AAH20120, AAH21821, AAP23934, AAP23935, AI592213, AK017174, AK030289, AK077223, AK077376, AK135710, AK136055, AY239223, AY239224, BAB30623, BAC36694, BAC36775, BAE22621, BAE22799, BC020120, BC021821, BE628578, BY719992, EDL35788, NM_029495, NM_178825, NP_083771, NP_849147, Q8VDI1, XM_011244910, XM_017315795, XM_017315796, XM_017315797, XP_011243212, XP_017171284, XP_017171285, XP_017171286
37	ENSMUSG00000022197	238.1932093657	2.14171210935938	0.402620205795116	5.31943523581936	1.04089857488805e-07	8.54293848553577e-07	Pdzd2	68070	PDZ domain containing 2	4930537L06Rik, A930022H17Rik, Gm21706, Gm82, Pdzk3, Pdzd2	NM_001081064, NP_001074533, XM_006520159, XM_006520160, XM_006520161, XM_006520162, XM_006520163, XM_006520164, XM_006520165, XM_006520166, XM_006520167, XM_006520168, XM_006520169, XM_006520172, XM_017316734, XM_017316735, XP_006520222, XP_006520223, XP_006520224, XP_006520225, XP_006520226, XP_006520227, XP_006520228, XP_006520229, XP_006520230, XP_006520231, XP_006520232, XP_006520235, XP_0171…	AAI15887, AK015986, AK020883, AK021207, AK031664, AK122240, AK136542, AK159017, AK162516, AK163415, BAB30066, BAB32241, BAC65522, BAE23036, BAE34770, BAE36953, BC115886, EDL03262, NM_001081064, NP_001074533, XM_006520159, XM_006520160, XM_006520161, XM_006520162, XM_006520163, XM_006520164, XM_006520165, XM_006520166, XM_006520167, XM_006520168, XM_006520169, XM_006520172, XM_017316734, XM_017316…
38	ENSMUSG00000063268	1073.8944774641	3.58882370248867	0.0963072639890972	37.2643096048804	6.21482078621151e-304	2.97539253337441e-301	Parp10	671535	poly (ADP-ribose) polymerase family, member 10	Parp10	NM_001163575, NM_001163576, NP_001157047, NP_001157048	AAH23056, AAH24074, AAH25608, AK028373, AK035309, AK046755, AK146336, AK153205, AK166291, BAC25913, BAC32856, BAE31805, BAE38685, BB843953, BC023056, BC024074, BC025608, BP768925, BY742887, NM_001163575, NM_001163576, NP_001157047, NP_001157048
39	ENSMUSG00000034422	4962.34628793869	5.30019758971839	0.0685678599007207	77.2985710417759	0	0	Parp14	547253	poly (ADP-ribose) polymerase family, member 14	1600029O10Rik, ARTD8, BC021340, CoaSt6, mKIAA1268, Parp14	NM_001039530, NP_001034619, XM_006522392, XM_006522393, XM_006522394, XP_006522455, XP_006522456, XP_006522457	AAI38875, ABD16173, AK005563, AK089685, AK089899, AK156483, AK156593, AK220263, BAB24123, BAC40943, BAD90188, BAE33772, BC047386, BC138874, BC145452, DQ372930, EDK97897, NM_001039530, NP_001034619, Q2EMV9, XM_006522392, XM_006522393, XM_006522394, XP_006522455, XP_006522456, XP_006522457
40	ENSMUSG00000049502	3134.80731609971	4.17108620819973	0.0831874079053679	50.1408363744747	0	0	Dtx3l	209200	deltex 3-like, E3 ubiquitin ligase	AU042200, BC023741, Dtx3l	NM_001013371, NP_001013389	AAH85093, AAI37695, AK090152, AK146802, AK155553, BAC41115, BAE27443, BC023741, BC025947, BC085093, BC120494, BC137694, CN668148, EDK97898, EDK97899, NM_001013371, NP_001013389, Q3UIR3
41	ENSMUSG00000022906	1631.75969217264	3.9217700664698	0.126649633381517	30.9655066640101	1.57123605045319e-210	4.96479167222198e-208	Parp9	80285	poly (ADP-ribose) polymerase family, member 9	ARTD9, AW214463, BC003281, Bagl, Bal, PARP-9, Parp9	NM_030253, NP_084529, XM_006522755, XM_006522756, XM_006522757, XM_011246046, XP_006522818, XP_006522819, XP_006522820, XP_011244348	AAH03281, AAH70466, AK037903, AK050032, BAC29897, BAC34040, BB779667, BC003281, BC010312, BC070466, EDK97900, EDK97901, EDK97902, EDK97903, NM_030253, NP_084529, Q8CAS9, XM_006522755, XM_006522756, XM_006522757, XM_011246046, XP_006522818, XP_006522819, XP_006522820, XP_011244348
42	ENSMUSG00000002307	1596.77464705114	2.19810092361812	0.218329624993223	10.0678088174536	7.66670637051057e-24	2.11759255153315e-22	Daxx	13163	Fas death domain-associated protein	Daxx	NM_001199733, NM_001355704, NM_007829, NP_001186662, NP_001342633, NP_031855, NR_149750, XM_006523580, XM_006523581, XM_006523582, XP_006523643, XP_006523644, XP_006523645, XR_385278	AAC53284, AAC69891, AAC97971, AAI28374, AAU45095, AAU45096, AAU50680, AAU50681, AAU50682, AAU50683, AAU84992, AAU84993, AAU87500, AF006040, AH014141, AH014144, AIC83995, AK090356, AK133863, AK144332, AK145906, AK146743, AK151279, AK153149, AK156425, AK172616, AK209646, AK213512, AY734459, AY734465, AY734466, BAE21895, BAE26741, BAE27403, BAE31759, BAE33708, BC128373, BQ176437, CO041718, DV653043,…
43	ENSMUSG00000024308	7710.20440820361	3.27417098906476	0.0907154760865185	36.0927498847283	2.94705050751268e-285	1.29334586022758e-282	Tapbp	21356	TAP binding protein	D17Wsu91e, TPN, Tapbp	NM_001025313, NM_009318, NP_001020484, NP_033344	AAC61676, AAC69893, AAC97973, AAD17964, AAH15074, AAU45097, AAU45098, AAU45099, AAU45100, AAU50684, AAU50685, AAU50686, AF043943, AF106278, AH014139, AH014142, AIC83996, AJ316613, AK014566, AK054174, AK077299, AK151134, AK151807, AK151878, AK152019, AK152726, AK169697, AK170528, AK192896, AK202994, AY734468, AY734471, AY734475, BAB29432, BAC35681, BAE30142, BAE30706, BAE30764, BAE30881, BAE31448,…
44	ENSMUSG00000096727	94.4172372535932	6.19675461048791	0.426625763972616	14.5250360709244	8.40980198625638e-48	4.76223876633923e-46	Psmb9	16912	proteasome (prosome, macropain) subunit, beta type 9 (large multifunctional peptidase 2)	Lmp-2, Lmp2, Psmb9	NM_013585, NP_038613, XM_006523730, XP_006523793	AAA39439, AAA75304, AAA75305, AAA75306, AAA75307, AAA98932, AAB20105, AAB81528, AAC69911, AAI16365, AAP13903, AIC84014, AK008429, AK152743, AK171670, BAA19855, BAA22575, BAA22577, BAA22578, BAA22579, BAA22582, BAA40680, BAB25664, BAE31463, BAE42601, BC032210, BC116364, CAJ18435, CT010227, D44454, D44456, D44457, D44458, D44461, EDL10257, EDL10258, KJ650226, NM_013585, NP_038613, O35522, P28076, S…
45	ENSMUSG00000037321	1751.18188799858	3.75390265239946	0.227387117842993	16.5088624545189	3.16798615813879e-61	2.37208593897795e-59	Tap1	21354	transporter 1, ATP-binding cassette, sub-family B (MDR/TAP)	ABC17, APT1, Abcb2, Ham-1, Ham1, MTP1, PSF1, RING4, TAP, Tap-1, Y3, Tap1	NM_001161730, NM_013683, NP_001155202, NP_038711	AAA39570, AAB41962, AAB41963, AAB41964, AAB41965, AAB41966, AAB41967, AAB81534, AAH13802, AAH24897, AIC84015, AK040629, AK040919, AK151481, AK152953, AK153890, AK162731, AK166046, AK167485, AK171363, BAA22520, BAE31620, BAE32237, BAE37041, BAE42411, BC013802, BC024897, BC031584, CAA42178, EDL10259, EDL10260, KJ650227, M55637, NM_001161730, NM_013683, NP_001155202, NP_038711, P21958, U60018, U6001…
46	ENSMUSG00000024338	544.076649311102	4.86519875010892	0.323753798094453	15.0274646312861	4.85224767677733e-51	2.98176088565953e-49	Psmb8	16913	proteasome (prosome, macropain) subunit, beta type 8 (large multifunctional peptidase 7)	Lmp-7, Lmp7, Psmb8	NM_010724, NP_034854	AAA75033, AAA75034, AAA75035, AAA75036, AAA75037, AAB46392, AAB81532, AAH13785, AAH51450, AIC84016, AK031801, AK050627, AK146182, AK150674, AK159971, AK169753, BAC27555, BAE20682, BAE26960, BAE29756, BAE35524, BC013785, BC051450, CAA45779, CAA45780, CAB60065, CJ235673, EDL10261, KJ650228, NM_010724, NP_034854, P28063, U22031, U22032, U22033, U22034, U22035, X64449
47	ENSMUSG00000023959	39.2425019898056	2.90492241660907	0.398576492860349	7.2882432071248	3.14022731840451e-13	4.62371401709906e-12	Clic5	224796	chloride intracellular channel 5	5730531E12Rik, B330005L24, Gm322, jbg, nmf318, Clic5	NM_172621, NP_766209, XM_006524135, XP_006524198	AAH64037, AK017800, AK030659, AK040195, AK046522, AK133511, AK156849, AK167584, BAB30940, BAC32769, BAE33875, BC064037, EDL23420, NM_172621, NP_766209, Q8BXK9, XM_006524135, XP_006524198
48	ENSMUSG00000023947	329.855306393739	2.54300268147491	0.118264735476218	21.5026285835332	1.47114897841263e-102	1.80175834960784e-100	Nfkbie	18037	nuclear factor of kappa light polypeptide gene enhancer in B cells inhibitor, epsilon	I-kappa-B-epsilon, IKBE, IkB-E, NF-kappa-BIE, ikB-epsilon, Nfkbie	NM_001304956, NM_008690, NP_001291885, NP_032716	AAB97517, AAH30923, AF030896, AK008843, AK011965, AK088585, AK151450, AK151692, AK153248, BAB25924, BAB27943, BAC40435, BAE30410, BAE30616, BAE31839, BC030923, EDL23444, EDL23445, EDL23446, NM_001304956, NM_008690, NP_001291885, NP_032716, O54910
49	ENSMUSG00000024424	680.02550332359	2.5436714250163	0.119417383322269	21.3006796351562	1.11886022801239e-100	1.33915702593695e-98	Ttc39c	72747	tetratricopeptide repeat domain 39C	1700008N02Rik, 2810439F02Rik, Ttc39c	NM_028341, NP_082617	AAH20021, AK005781, AK013267, AK077971, AK080904, AW060822, BAB28758, BAC38071, BC020021, EDL01565, NM_028341, NP_082617, Q8VE09
50	ENSMUSG00000024379	108.914002089041	3.42138715702904	0.258293937917149	13.2460993262896	4.75271125805699e-40	2.17646623669688e-38	Tslp	53603	thymic stromal lymphopoietin	Tslp	NM_021367, NP_067342, NR_033206	AAF81677, AAI30231, AF232937, AK087266, BC130230, CJ198416, EDK97064, NM_021367, NP_067342, NR_033206, Q9JIE6
51	ENSMUSG00000039699	33.6339543091923	6.69387003204106	0.6536322124619	10.2410344906789	1.29840549076712e-24	3.67625597645694e-23	Batf2	74481	basic leucine zipper transcription factor, ATF-like 2	B-ATF-2, Batf2	NM_001356604, NM_028967, NP_001343533, NP_083243, XM_006531851, XM_006531852, XM_017318301, XP_006531914, XP_006531915, XP_017173790	AAH24521, AK016990, AK150133, AK171828, BAE29330, BAE42686, BC024521, CJ134251, EDL33221, EDL33222, EDL33223, EDL33224, EDL33225, NM_001356604, NM_028967, NP_001343533, NP_083243, Q8R1H8, XM_006531851, XM_006531852, XM_017318301, XP_006531914, XP_006531915, XP_017173790
52	ENSMUSG00000024737	260.006957482352	5.82027355058882	0.289567246079514	20.0999029738004	7.39380267929111e-90	7.83991198188726e-88	Slc15a3	65221	solute carrier family 15, member 3	Ci1, cI-1, Slc15a3	NM_023044, NP_075531	AAD24570, AAH51940, AF121080, AK051941, AK171698, BAC34816, BC051940, EDL41383, NM_023044, NP_075531, Q8BPX9
53	ENSMUSG00000016496	1209.92681585958	4.80585548126302	0.341823789569017	14.0594529342806	6.74052563709815e-45	3.59775555880114e-43	Cd274	60533	CD274 antigen	A530045L16Rik, B7h1, Pdcd1l1, Pdcd1lg1, Pdl1, Cd274	NM_021893, NP_068693	AAG18509, AAG31810, AAH66841, ADK70950, AF233517, AF317088, AI645624, AK080003, AK089307, AK154403, BAE32562, BC066841, BY193530, EDL41681, GQ904196, NM_021893, NP_068693, Q9EP73
54	ENSMUSG00000050370	1339.09495597485	2.70328340414842	0.144830218917338	18.6651889664775	9.5038411303589e-78	9.04525216979158e-76	Ch25h	12642	cholesterol 25-hydroxylase	AI462618, m25OH, Ch25h	NM_009890, NP_034020	AAC97480, AAC97482, AF059213, AK140360, AK152770, AK160657, BAE24352, BAE31482, BAE35945, CAR81283, CBX84761, EDL41749, NM_009890, NP_034020, Q9Z0F5
55	ENSMUSG00000045932	5789.47355519417	4.9301584942824	0.201997674811466	24.4070061642241	1.44100234722678e-131	2.32310164120774e-129	Ifit2	15958	interferon-induced protein with tetratricopeptide repeats 2	AV302338, Ifi54, P54, Ifit2	NM_001355262, NM_008332, NP_001342191, NP_032358, XM_006526705, XM_006526706, XP_006526768, XP_006526769	AAB33830, AAC52626, AAH50835, AK038027, AK042366, AK150206, AK150253, AK151472, BAC29924, BAC31239, BAE29377, BAE29415, BC050835, BF730115, CAJ18602, CJ044173, CT010395, EDL41751, NM_001355262, NM_008332, NP_001342191, NP_032358, Q64112, U43085, XM_006526705, XM_006526706, XP_006526768, XP_006526769
56	ENSMUSG00000036067	262.228838094413	2.88677775685442	0.12602338895098	22.9066824887347	3.98565887959086e-116	5.33639191853017e-114	Slc2a6	227659	solute carrier family 2 (facilitated glucose transporter), member 6	A330096C23, F630103L12Rik, Glut6, Glut9, Slc2a6	NM_001177627, NM_172659, NP_001171098, NP_766247, XM_006497917, XP_006497980, XR_374081	AAI41169, AK079650, AK089246, AK137441, AK150104, AK163445, AK166312, AK167904, AK172411, AK196655, AK218156, BAC40811, BAE29311, BAE38697, BC025498, BC058210, BC141168, BC145480, BY202464, EDL08351, EDL08352, EDL08353, NM_001177627, NM_172659, NP_001171098, NP_766247, XM_006497917, XP_006497980, XR_374081
57	ENSMUSG00000026875	26.9184582230235	3.34784536201941	0.421343661154842	7.94564074571206	1.93189564181336e-15	3.35406804890212e-14	Traf1	22029	TNF receptor-associated factor 1	4732496E14Rik, Traf1	NM_001326601, NM_009421, NP_001313530, NP_033447, XM_011239050, XM_011239051, XM_011239052, XM_011239053, XM_011239054, XM_011239055, XM_011239056, XM_011239057, XM_017317129, XP_011237352, XP_011237353, XP_011237354, XP_011237355, XP_011237356, XP_011237357, XP_011237358, XP_011237359, XP_017172618	AAC37663, AAH96595, AK029135, AK089281, AK142931, AK145075, AK157375, AK169515, AK172598, BAC26315, BAC40826, BAE25226, BAE26224, BAE41205, BAE43086, BC096595, BY209774, EDL08636, EDL08637, L35302, NM_001326601, NM_009421, NP_001313530, NP_033447, P39428, XM_011239050, XM_011239051, XM_011239052, XM_011239053, XM_011239054, XM_011239055, XM_011239056, XM_011239057, XM_017317129, XP_011237352, XP_…
58	ENSMUSG00000000247	3.21886503222449	2.9817831574291	1.23816485400447	2.40822790905865	0.0160301703781659	0.04681888195799	Lhx2	16870	LIM homeobox protein 2	LH2A, Lh-2, Lim2, ap, apterous, Lhx2	NM_001290646, NM_010710, NP_001277575, NP_034840, XM_006497733, XM_006497734, XM_006497735, XM_006497736, XM_006497738, XM_006497739, XP_006497796, XP_006497797, XP_006497798, XP_006497799, XP_006497801, XP_006497802	AAD20012, AAH55741, AF124734, AK053572, BAC35432, BB674460, BC055741, BC086638, NM_001290646, NM_010710, NP_001277575, NP_034840, Q9Z0S2, XM_006497733, XM_006497734, XM_006497735, XM_006497736, XM_006497738, XM_006497739, XP_006497796, XP_006497797, XP_006497798, XP_006497799, XP_006497801, XP_006497802
59	ENSMUSG00000026946	277.88145711444	4.12131252630566	0.240211806428663	17.1569940194825	5.57241311808222e-66	4.51479768474775e-64	Nmi	64685	N-myc (and STAT) interactor	Nmi	NM_001141948, NM_001141949, NM_019401, NP_001135420, NP_001135421, NP_062274, XM_006498218, XM_006498219, XP_006498281, XP_006498282	AA217628, AAB70819, AAH02019, AAX90606, AF019249, AK146577, BAE27273, BC002019, BY013052, CAJ18568, CJ093824, CT010361, EDL26898, EDL26899, EDL26900, EDL26901, NM_001141948, NM_001141949, NM_019401, NP_001135420, NP_001135421, NP_062274, O35309, XM_006498218, XM_006498219, XP_006498281, XP_006498282
60	ENSMUSG00000026896	1776.10744778595	4.52914235116561	0.10644006412442	42.5511050601343	0	0	Ifih1	71586	interferon induced with helicase C domain 1	9130009C22Rik, Helicard, Hlcd, MDA5, RLR-2, Ifih1	NM_001164477, NM_027835, NP_001157949, NP_082111, XM_006500187, XP_006500250	AAH04031, AAH19605, AAH25508, AAH80200, AAL77205, AAM21359, ABO33313, ABO33314, ABW76702, AF374384, AK018602, AK037057, AK040519, AK052986, AK149802, AK153018, AK153344, AK156450, AK168646, AY075132, BAB31303, BAC29687, BAC30614, BAE29095, BAE31652, BAE31920, BAE33716, BAE40503, BC004031, BC019605, BC025508, BC080200, EDL26991, EF113547, EF113548, EU084750, NM_001164477, NM_027835, NP_001157949, …
61	ENSMUSG00000027078	1239.16073765748	4.65108432741162	0.383021190384426	12.1431514604805	6.2376430630807e-34	2.48859905943465e-32	Ube2l6	56791	ubiquitin-conjugating enzyme E2L 6	2810489I21Rik, RIG-B, UBCH8, Ubce8, Ubcm8, Ube2l6	NM_019949, NP_064333	AAD55978, AAH08238, AF159230, AK010942, AK013452, AK152010, AK152066, AK152113, AK168695, AK171629, AK206200, AK212910, BAB27282, BAB28861, BAE30873, BAE30957, BAE40539, BAE42574, BC008238, CAJ18478, CJ300190, CT010270, EDL27303, NM_019949, NP_064333, Q9QZU9
62	ENSMUSG00000033368	13.1899986952979	2.7485158453203	0.569917415201817	4.82265635688112	1.41658905921889e-06	9.7689613909207e-06	Trim69	70928	tripartite motif-containing 69	4921519C19Rik, Rnf36, Trif, Trimless, Trim69	NM_080510, NP_536771, XM_006500173, XP_006500236	AAH50815, AAL41031, AAL55812, AF302090, AF334958, AK014923, BC050815, EDL28086, NM_080510, NP_536771, Q80X56, XM_006500173, XP_006500236
63	ENSMUSG00000027360	22.7555158408602	5.90792367770685	0.636436953980227	9.28281056082485	1.65065826483103e-20	3.8294786969259e-19	Hdc	15186	histidine decarboxylase	AW108189, Hdc-a, Hdc-c, Hdc-e, Hdc-s, Hdc	NM_008230, NP_032256, XM_006498784, XP_006498847	AAB29093, AAC95389, AAH52833, AF109137, AK076384, AK088545, AK133455, AK150168, AK153104, AV249910, BAA92494, BAC40415, BAE21666, BAE29356, BAE31724, BC052833, BQ176022, CAA40685, EDL28158, NM_008230, NP_032256, P23738, X57437, XM_006498784, XP_006498847
64	ENSMUSG00000027399	41.4964921983788	6.42775316091344	0.61841961405264	10.3938378001806	2.64491584553963e-25	7.66734411810654e-24	Il1a	16175	interleukin 1 alpha	Il-1a, Il1a	NM_010554, NP_034684, XM_006498793, XM_006498794, XP_006498856, XP_006498857	AAA40058, AAC28999, AAH03727, AAX90603, AK156449, BAE33715, BC003727, CAA25682, EDL28236, EDL28237, M14639, NM_010554, NP_034684, P01582, X01450, XM_006498793, XM_006498794, XP_006498856, XP_006498857
65	ENSMUSG00000017737	726.265289884085	2.93919186203758	0.172865481641531	17.0027690556091	7.83308187258004e-65	6.25024548004506e-63	Mmp9	17395	matrix metallopeptidase 9	AW743869, B/MMP9, Clg4b, Gel B, MMP-9, pro-MMP-9, Mmp9	NM_013599, NP_038627, XM_006498861, XP_006498924	AAB28942, AAC53571, AAH46991, AAK97498, AAT46400, AAX90605, AK004651, AK142787, AK159292, AK161176, AY622969, BAA02208, BAA03653, BAB23442, BAE25191, BAE34968, BAE36227, BC046991, BX524519, CAA09087, CAA51314, CAA51315, CAA81745, D12712, EDL06438, NM_013599, NP_038627, P41245, S67830, X72795, XM_006498861, XP_006498924, Z27231
66	ENSMUSG00000017652	120.984053750838	3.59748731912913	0.353969430161789	10.1632712109767	2.89206916680586e-24	8.11577278265822e-23	Cd40	21939	CD40 antigen	AI326936, Bp50, GP39, HIGM1, IGM, IMD3, T-BAM, TRAP, Tnfrsf5, p50, Cd40	NM_011611, NM_170702, NM_170703, NM_170704, NP_035741, NP_733803, NP_733804, NP_733805, NR_027852, XM_006499154, XM_006499155, XM_017317123, XM_017317125, XP_006499217, XP_006499218, XP_017172612, XP_017172614	AAA37404, AAB08705, AAH29254, AI385482, AJ401387, AJ401388, AJ401389, AJ401390, AK089861, AK150959, AK151458, AK152716, AK152756, AK152942, AK156644, AK161978, AK162305, BAC40978, BAE29991, BAE31440, BAE31471, BAE31613, BAE33789, BAE36663, BAE36843, BC029254, BY259264, BY743050, CAC29427, CAC29428, CAC29429, CAC29430, CAJ18551, CT010343, EDL06442, EDL06443, EDL06444, EDL06445, EDL06446, M83312, N…
67	ENSMUSG00000039501	3724.71453594166	2.78853216238638	0.0835176986772777	33.3885177219933	2.01235648757925e-244	7.39377212727084e-242	Znfx1	98999	zinc finger, NFX1-type containing 1	AI481105, Astx3, Znfx1	NM_001033196, NM_001291162, NP_001028368, NP_001278091, XM_006500456, XP_006500519	AAH25488, AK142923, AK147564, AK147652, AK149249, AK150223, AK157301, BAE28771, BAE29390, BAE34040, BC025488, BC037702, BC059933, EDL06496, NM_001033196, NM_001291162, NP_001028368, NP_001278091, Q8R151, XM_006500456, XP_006500519
68	ENSMUSG00000027514	2484.7440132743	7.83742664169616	0.13887012633359	56.437095929972	0	0	Zbp1	58203	Z-DNA binding protein 1	2010010H03Rik, Dai, Dlm1, mZaDLM, Zbp1	NM_001139519, NM_021394, NP_001132991, NP_067369	AAF17234, AAH20033, AF136520, AI643886, AK008179, AK157215, AX775969, AX775971, BAB25513, BC020033, BY170802, CAE11684, CAE11685, EDL06636, EDL06637, NM_001139519, NM_021394, NP_001132991, NP_067369, Q9QY24
69	ENSMUSG00000027580	3341.80692363211	3.5063910980912	0.436665823433963	8.02991878438472	9.75372123134554e-16	1.73339754481472e-14	Helz2	229003	helicase with zinc finger 2, transcriptional coactivator	PDIP1, Pric285, mKIAA1769, mPDIP1, Helz2	NM_183162, NP_898985, XM_006500599, XM_006500600, XM_006500601, XP_006500662, XP_006500663, XP_006500664	AAH06779, AAH52532, AB201714, AK157942, AK168622, AK172227, AK173259, BAD32537, BAE34274, BAE42894, BAH20441, BC006779, BC026386, BC052532, BF453182, E9QAM5, NM_183162, NP_898985, XM_006500599, XM_006500600, XM_006500601, XP_006500662, XP_006500663, XP_006500664
70	ENSMUSG00000027832	4112.47510313448	2.30509403046081	0.0894112350060663	25.7808096522145	1.4556167967427e-146	2.77075780382385e-144	Ptx3	19288	pentraxin related gene	AI607804, TSG-14, Ptx3	NM_008987, NP_033013	AAC52273, AAH22176, AK162281, BC022176, BF471202, BQ442682, CA529293, CAA58580, CBH19820, EDL15532, NM_008987, NP_033013, P48759, X83601
71	ENSMUSG00000027995	609.295476272428	3.62089860575166	0.367932415207903	9.84120576521003	7.48088157983068e-23	1.96656319600241e-21	Tlr2	24088	toll-like receptor 2	Ly105, Tlr2	NM_011905, NP_036035, XM_006501460, XP_006501523	AAD46481, AAD49335, AAF04277, AAF28345, AAH14693, AAO21125, AF124741, AF165189, AF185284, AF216289, AK005043, AK154504, AY179346, BAB23770, BAE32635, BC014693, BP771904, BY743020, EDL15415, NM_011905, NP_036035, Q9QUN7, XM_006501460, XP_006501523
72	ENSMUSG00000027843	54.3429805396198	2.84439627906153	0.466714006928482	6.09451663510367	1.09768618229484e-09	1.16079946412826e-08	Ptpn22	19260	protein tyrosine phosphatase, non-receptor type 22 (lymphoid)	70zpep, PEP, Ptpn8, Ptpn22	NM_008979, NP_033005, NR_104070, XM_006501148, XM_006501149, XM_006501150, XM_011240041, XM_011240042, XM_017319504, XP_006501211, XP_006501212, XP_006501213, XP_011238343, XP_011238344, XP_017174993, XR_375500	AAA39994, AAH55377, AI327325, AK153812, AK169559, BAE41229, BC055377, BY092932, EDL07581, M90388, NM_008979, NP_033005, NR_104070, P29352, XM_006501148, XM_006501149, XM_006501150, XM_011240041, XM_011240042, XM_017319504, XP_006501211, XP_006501212, XP_006501213, XP_011238343, XP_011238344, XP_017174993, XR_375500
73	ENSMUSG00000027962	11706.8200879031	2.00330286893074	0.114746754665877	17.4584708279028	2.9677788369884e-68	2.48084327225289e-66	Vcam1	22329	vascular cell adhesion molecule 1	CD106, Vcam-1, Vcam1	NM_011693, NP_035823	AAA16920, AAA16921, AAA40545, AAA40546, AAA64832, AAA80010, AAA80011, AAA80012, AAA80013, AAA80014, AAA80015, AAA80016, AAB60659, AAB60660, AAB60661, AAB60662, AAB60663, AAB88576, AAC37607, AAH11159, AAH29823, AK016465, AK030195, AK078081, AK085320, AK143401, AK162954, AK169722, BAC26834, BAE25364, BAE37132, BC011159, BC029823, CAA47989, CAJ18580, CT010373, EDL12388, EDL12389, L08431, L12541, M84…
74	ENSMUSG00000011008	10.390395489364	3.86748020000918	0.846854803510504	4.56687519983017	4.95048543267859e-06	3.12475906315977e-05	Mcoln2	68279	mucolipin 2	3300002C04Rik, AI549968, C86638, TRPML2, Mcoln2	NM_001005846, NM_026656, NP_001005846, NP_080932, XM_006501969, XM_011240209, XM_011240210, XP_006502032, XP_011238511, XP_011238512, XR_375570	AAH29847, AAM08925, AAM28596, AF503575, AI447424, AK014467, AK019454, AK150446, AK150547, AK152067, AK152943, AK153290, AK159172, AY083532, BAB29372, BAB31730, BAE29568, BAE29649, BAE30921, BAE31614, BAE31873, BAE34872, BC029847, CJ134616, EDL11981, EDL11982, NM_001005846, NM_026656, NP_001005846, NP_080932, Q8K595, XM_006501969, XM_011240209, XM_011240210, XP_006502032, XP_011238511, XP_01123851…
75	ENSMUSG00000028037	8652.46498633105	8.44201469769781	0.19156392905292	44.0689159980932	0	0	Ifi44	99899	interferon-induced protein 44	A430056A10Rik, AW261460, MTAP44, p44, Ifi44	NM_133871, NP_598632, XM_006502485, XP_006502548	AAH26901, AAI11883, AJ299405, AK079749, AK085407, AK085650, AK136553, AK151346, AK171676, BAC37740, BAC39442, BAC39494, BAE23041, BAE42605, BB645803, BC026901, BC111882, BC112402, BE691042, BY322061, CAC13979, EDL11943, EDL11944, NM_133871, NP_598632, Q8BV66, XM_006502485, XP_006502548
76	ENSMUSG00000028214	270.190609928055	2.01918103236503	0.227859079932377	8.86153421212914	7.89207214241909e-19	1.69411477959347e-17	Gem	14579	GTP binding protein (gene overexpressed in skeletal muscle)	AV020497, Gem	NM_010276, NP_034406	AAA64912, AAC52145, AAH29668, AK153999, AK157655, AK158393, AK168401, AK169699, AK171336, BAE32306, BAE34484, BAE40322, BAE42399, BC029668, BY090781, BY133754, BY574090, EDL05639, EDL05640, NM_010276, NP_034406, P55041, U10551, U13053
77	ENSMUSG00000040296	5706.43178418908	3.08622425840109	0.085083321305129	36.2729640904961	4.31856082653637e-288	1.94939835709852e-285	Ddx58	230073	DEAD (Asp-Glu-Ala-Asp) box polypeptide 58	6430573D20Rik, C330021E21, RIG-I, RLR-1, Ddx58	NM_172689, NP_766277	AAH27369, AAI06096, AAI27164, AAI52541, AAS59532, AK049305, AK052595, AK052871, AK078287, AK087261, AK128929, AK155930, AY553221, BAC33670, BAC35183, BAC37205, BAC39830, BAE33508, BC027369, BC106095, BC127163, BC152540, EDL05445, NM_172689, NP_766277, Q6Q899
78	ENSMUSG00000039853	73.3577779689873	7.59748778053225	0.584438862492954	12.9996279647195	1.22939898781663e-38	5.45597601362778e-37	Trim14	74735	tripartite motif-containing 14	5830400N10Rik, pub, Trim14	NM_029077, NP_083353, XM_017320419, XM_017320420, XM_017320421, XP_017175908, XP_017175909, XP_017175910	AAI16739, AAI19131, AB117644, AK017887, AK076277, AK133220, AK148837, AK172159, AK172895, AV326753, BAB30988, BAC36286, BAD02394, BAD32173, BAE21564, BAE28672, BAE42853, BC048627, BC116738, BC119130, EDL02365, EDL02366, NM_029077, NP_083353, Q8BVW3, XM_017320419, XM_017320420, XM_017320421, XP_017175908, XP_017175909, XP_017175910
79	ENSMUSG00000035692	3667.85925085052	6.93265736471617	0.136762462204537	50.6912295447558	0	0	Isg15	100038882	ISG15 ubiquitin-like modifier	G1p2, IGI15, IP17, Irfp, UCRP, Isg15	NM_015783, NP_056598	AAB02697, AAH31424, AAH83156, AAI09347, BC031424, BC083156, BC109346, CAA39939, CAJ18541, CT010333, EDL15082, NM_015783, NP_056598, Q64339, X56602
80	ENSMUSG00000025746	388.293779837825	3.60359619551648	0.308266125817816	11.6898870609163	1.435774128394e-31	5.29995220899459e-30	Il6	16193	interleukin 6	Il-6, Il6	NM_001314054, NM_031168, NP_001300983, NP_112445	AAA39301, AAA39302, AAA68814, AAI32459, AAI38767, ABG81953, AK089780, AK150440, AK152189, BAE29562, BAE31020, BC132458, BC138766, BC145409, CAA29560, CAA35824, CAA38411, DQ788722, EDL37257, EDL37258, J03783, NM_001314054, NM_031168, NP_001300983, NP_112445, P08505, X06203, X54542
81	ENSMUSG00000029417	5886.57273414357	9.43212661372759	0.241504102990644	39.0557613594374	0	0	Cxcl9	17329	chemokine (C-X-C motif) ligand 9	BB139920, CMK, Mig, MuMIG, Scyb9, crg-10, Cxcl9	NM_008599, NP_032625	AAA39706, AAH03343, AAK95364, AK042017, AK042480, AK156012, AK156029, AK156453, AK157109, AK157118, BAC31132, BAC31271, BAE33544, BAE33552, BAE33718, BAE33966, BAE33967, BC003343, CAJ18402, CT010194, EDL05257, M34815, NM_008599, NP_032625, P18340
82	ENSMUSG00000034855	4170.29612333295	8.78119119530545	0.151962202468232	57.7853640752619	0	0	Cxcl10	15945	chemokine (C-X-C motif) ligand 10	C7, CRG-2, INP10, IP-10, IP10, Ifi10, Scyb10, gIP-10, mob-1, Cxcl10	NM_021274, NP_067249	AAA02968, AAA21489, AAA75249, AAG10400, AAH30067, AF227743, AJ243095, AK144279, AK146144, AK150380, AK150765, AK150987, AK151210, AK151248, AK151415, AK151534, AK152568, AK152814, AK152838, AK152924, AK153181, AK156907, AK157130, AK157139, AK157589, AK157678, AK172540, BAE25810, BAE26931, BAE29511, BAE29832, BAE30205, BAE30238, BAE30380, BAE30481, BAE31320, BAE31517, BAE31599, BAE31783, BAE33973,…
83	ENSMUSG00000060183	114.705363876703	9.02793151360062	0.696670428774486	12.9586833899089	2.09817871204606e-38	9.23373968568683e-37	Cxcl11	56066	chemokine (C-X-C motif) ligand 11	Cxc11, H174, I-tac, Ip9, Itac, Scyb11, Scyb9b, b-R1, betaR1, Cxcl11	NM_019494, NP_062367, NR_038116	AAF71824, AAF77095, AAF79022, AAF79048, AAH25903, AF136449, AF178672, AF179872, AK020750, AK040051, AK050012, BC025903, EDL05255, NM_019494, NP_062367, NR_038116, Q9JHH5
84	ENSMUSG00000041827	1637.65111143322	7.90230460599597	0.183442325081895	43.0778698561965	0	0	Oasl1	231655	2'-5' oligoadenylate synthetase-like 1	7530414C13Rik, oasl9, Oasl1	NM_001359945, NM_001359946, NM_145209, NP_001346874, NP_001346875, NP_660210, XM_006530294, XM_006530295, XP_006530357, XP_006530358	AAH32152, AAL12828, AAM08092, AAN31518, AB067533, AF426289, AK078690, AK089111, AK149824, AK150863, AK165578, AK172183, AY057107, AY089728, BAB84133, BAC37360, BAE29106, BAE29916, BAE38269, BC032152, EDL19890, EDL19891, NM_001359945, NM_001359946, NM_145209, NP_001346874, NP_001346875, NP_660210, Q8VI94, XM_006530294, XM_006530295, XP_006530357, XP_006530358
85	ENSMUSG00000047735	3464.285442776	3.66346948807858	0.19569696585655	18.7201138865075	3.39424695436854e-78	3.26986022146759e-76	Samd9l	209086	sterile alpha motif domain containing 9-like	AA175286, ESTM25, mKIAA2005, Samd9l	NM_010156, NM_177590, NP_034286, XM_006505026, XP_006505089	AAD43505, AAH31151, AK032210, AK035419, AK052535, AK172649, AK173329, BAC27760, BAC29058, BAD32607, BC031151, BC079894, NM_010156, NM_177590, NP_034286, Q69Z37, XM_006505026, XP_006505089
86	ENSMUSG00000029771	158.042727900922	2.12513072271344	0.315377521163447	6.73837093675448	1.60172239925452e-11	2.01638344110137e-10	Irf5	27056	interferon regulatory factor 5	AW491843, mirf5, Irf5	NM_001252382, NM_001311083, NM_012057, NP_001239311, NP_001298012, NP_036187, XM_006505095, XM_006505097, XM_006505098, XM_006505099, XM_006505100, XP_006505158, XP_006505160, XP_006505161, XP_006505162, XP_006505163	AAB81997, ACA81530, AF028725, AF177019, AK150598, AK151019, AK152042, AK156220, AK171356, AW491843, BAE30037, BAE33631, BY749561, BY749804, EDL13770, EU401974, NM_001252382, NM_001311083, NM_012057, NP_001239311, NP_001298012, NP_036187, P56477, XM_006505095, XM_006505097, XM_006505098, XM_006505099, XM_006505100, XP_006505158, XP_006505160, XP_006505161, XP_006505162, XP_006505163
87	ENSMUSG00000038507	3213.76596818432	3.32555100779529	0.129735260351713	25.6333628866949	6.48174515558835e-145	1.20476578486048e-142	Parp12	243771	poly (ADP-ribose) polymerase family, member 12	9930021O16, AA409132, AA536654, ARTD12, PARP-12, Zc3hdc1, Parp12	NM_172893, NP_766481	AAH24579, AAH28906, AAH48927, AAI20734, AAI37646, AK036886, AK053205, AK081528, AK156623, AK162200, AK178415, AK196318, AK200035, AK204869, AK206233, AK218645, BAC29622, BAE33780, BC024579, BC028906, BC048927, BC120733, BC137645, EDL13617, NM_172893, NP_766481, Q8BZ20
88	ENSMUSG00000044162	4.64478321868528	3.91579668795397	1.09846982430225	3.56477401683865	0.000364169818776568	0.0016476285701177	Tnip3	414084	TNFAIP3 interacting protein 3	9030611K07Rik, ABIN-3, LIND, Tnip3	NM_001001495, NP_001001495	AAI04393, AAI04394, ABQ40004, ABQ40005, AK033534, BAC28344, BC104392, BC104393, EDK98776, EDK98777, EF585494, EF585495, NM_001001495, NP_001001495
89	ENSMUSG00000038213	275.912262090649	2.24555978058622	0.119651513621752	18.7674999890515	1.39287793620172e-78	1.35839990827475e-76	Tapbpl	213233	TAP binding protein-like	BC017613, TAPBPL-R, Tapbplr, Tapbpl	NM_145391, NP_663366, XR_001785112, XR_001785113	AA762569, AAH17613, BC017613, BC094656, BX517366, EDK99817, NM_145391, NP_663366, Q8VD31, XR_001785112, XR_001785113
90	ENSMUSG00000037997	1151.95576347801	3.11528604075128	0.0927092768088795	33.6027434144853	1.5296710925621e-247	5.75411275985444e-245	Parp11	101187	poly (ADP-ribose) polymerase family, member 11	5330431N24Rik, AI851877, ARTD11, HIN1L, PARP-11, Parp11	NM_001346512, NM_001346513, NM_001362186, NM_001362187, NM_181402, NP_001333441, NP_001333442, NP_001349115, NP_001349116, NP_852067, XM_006505231, XM_006505232, XM_006505233, XM_006505234, XM_006505235, XM_006505236, XM_006505237, XM_017321285, XM_017321286, XP_006505294, XP_006505295, XP_006505296, XP_006505297, XP_006505298, XP_006505299, XP_006505300, XP_017176774, XP_017176775	AAH40269, AK030559, AK039938, AK133697, AK151393, BAC27021, BAE21788, BAE30362, BC040269, BE135078, CD349558, CF739218, EDK99859, EDK99860, NM_001346512, NM_001346513, NM_001362186, NM_001362187, NM_181402, NP_001333441, NP_001333442, NP_001349115, NP_001349116, NP_852067, Q8CFF0, XM_006505231, XM_006505232, XM_006505233, XM_006505234, XM_006505235, XM_006505236, XM_006505237, XM_017321285, XM_01…
91	ENSMUSG00000033847	137.976805796616	5.11675650208418	0.253090795053092	20.2170786219657	6.92652724630802e-91	7.65260167583359e-89	Pla2g4c	232889	phospholipase A2, group IVC (cytosolic, calcium-independent)	D7Ertd445e, Pla2g4c	NM_001004762, NM_001168504, NP_001004762, NP_001161976, XM_006539805, XM_011250511, XM_017322149, XP_006539868, XP_011248813, XP_017177638	AAH54740, AAI17809, AAI17810, AAI29975, AAI38549, AAI45768, AAU14177, AK136098, AK136143, AK145339, AK162196, AY694793, BAE22819, BAE22843, BAE26375, BAE36785, BC054740, BC117808, BC117809, BC129974, BC138548, BC145767, NM_001004762, NM_001168504, NP_001004762, NP_001161976, Q64GA5, XM_006539805, XM_011250511, XM_017322149, XP_006539868, XP_011248813, XP_017177638
92	ENSMUSG00000011267	46.0759733101573	2.55832254409756	0.394159173570535	6.49058227142783	8.55052570151809e-11	1.00987464898532e-09	Zfp296	63872	zinc finger protein 296	2210018A16Rik, Znf296, Zfp296	NM_022409, NP_071854	AAH99454, AAN76749, AF450095, AJ278340, AK008748, BAB25873, BC099454, BC107243, BE634620, BE635089, CAC18551, DV647330, E9Q6W4, EDL23160, NM_022409, NP_071854
93	ENSMUSG00000040428	209.389865055301	3.94745734196217	0.247216919666426	15.9675856623751	2.14946256753376e-57	1.5228412154469e-55	Plekha4	69217	pleckstrin homology domain containing, family A (phosphoinositide binding specific) member 4	2410005C22Rik, C88169, Pepp1, Plekha4	NM_148927, NP_683729, XM_006541158, XM_006541160, XM_006541161, XM_006541162, XM_006541163, XM_006541164, XM_006541165, XM_006541166, XM_006541169, XM_017312284, XP_006541221, XP_006541223, XP_006541224, XP_006541225, XP_006541226, XP_006541227, XP_006541228, XP_006541229, XP_006541232, XP_017167773	AAH21387, AAH24961, AK010410, AK044297, AK088969, AV480955, BC021387, BC024961, BC030731, BC034903, BE652135, BG081030, BY235943, CO044801, EDL22866, EDL22867, EDL22868, EDL22869, NM_148927, NP_683729, Q8VC98, XM_006541158, XM_006541160, XM_006541161, XM_006541162, XM_006541163, XM_006541164, XM_006541165, XM_006541166, XM_006541169, XM_017312284, XP_006541221, XP_006541223, XP_006541224, XP_0065…
94	ENSMUSG00000039236	302.430971263435	2.38655219842168	0.154749050070984	15.4220797951713	1.16297868176254e-53	7.62402497641758e-52	Isg20	57444	interferon-stimulated protein	1600023I01Rik, 2010107M23Rik, 20kDa, DnaQL, HEM45, Isg20	NM_001113527, NM_001291220, NM_001291221, NM_020583, NP_001106999, NP_001278149, NP_001278150, NP_065608, XM_006541026, XM_006541028, XM_006541030, XP_006541089, XP_006541091, XP_006541093	AAF59917, AAH22751, AF217484, AK005528, AK008139, AK008171, AK008353, AK136756, AW122677, BAB25487, BAB25509, BAB25623, BAE23119, BC022751, BE951148, BY087214, CAJ18421, CT010213, EDL07080, EDL07081, EDL07082, EDL07083, NM_001113527, NM_001291220, NM_001291221, NM_020583, NP_001106999, NP_001278149, NP_001278150, NP_065608, Q9JL16, W97502, XM_006541026, XM_006541028, XM_006541030, XP_006541089, X…
95	ENSMUSG00000070427	690.193010639111	5.92877357042582	0.185908014308995	31.8908982620388	3.57043310592425e-223	1.20019729022335e-220	Il18bp	16068	interleukin 18 binding protein	IL-18BP, Igifbp, MC54L, Il18bp	NM_001363982, NM_010531, NP_001350911, NP_034661, XM_017321987, XP_017177476	AAD17193, AAD17194, AAD41052, AAH18332, AB019505, AF110802, AF110803, AF122907, AK003370, AK008452, AK009721, AK009877, BAA76375, BAB22744, BAB25677, BAB26462, BAB26558, BC018332, CAJ18372, CAJ18542, CT010164, CT010334, EDL16556, EDL16557, EDL16558, EDL16559, NM_001363982, NM_010531, NP_001350911, NP_034661, Q9Z0M9, XM_017321987, XP_017177476
96	ENSMUSG00000030966	875.855402968904	4.00278609337557	0.36382392198032	11.001987091965	3.73802704590643e-28	1.22018779541892e-26	Trim21	20821	tripartite motif-containing 21	Ro52, Ssa1, Trim21	NM_001082552, NM_009277, NP_001076021, NP_033303	AAB51154, AAH10580, AK141294, AK150484, AK152619, AK171489, BAE29600, BAE31362, BB661457, BB681113, BC010580, CAJ18544, CJ051157, CT010336, EDL16609, EDL16610, EDL16611, L27990, NM_001082552, NM_009277, NP_001076021, NP_033303, Q62191
97	ENSMUSG00000025498	6622.43802301797	7.60179600040084	0.139506436925683	54.4906469401867	0	0	Irf7	54123	interferon regulatory factor 7	Irf7	NM_001252600, NM_001252601, NM_016850, NP_001239529, NP_001239530, NP_058546, XM_006536214, XP_006536277	AAB18626, AAI38800, AK002830, AK004349, AK079685, AK089869, AK150403, AK150608, AK151470, AK152401, AK152403, AK153054, AK155950, AK158378, AK158403, AK159142, AK159883, BAC37723, BAE29529, BAE29699, BAE31189, BAE31191, BAE31680, BAE35453, BC138799, BC145422, BQ033099, BY155234, DT923384, EDL18024, EDL18025, EDL18026, EDL18027, EDL18028, EDL18029, EDL18030, EDL18031, NM_001252600, NM_001252601, N…
98	ENSMUSG00000031549	6.35786586404775	2.09266173274696	0.812920054411105	2.57425280799958	0.0100456841160217	0.0311016585046105	Ido2	209176	indoleamine 2,3-dioxygenase 2	AI265623, C230043N17Rik, Ido-2, Indol1, Ido2	NM_145949, NP_666061, XM_006509046, XM_006509047, XM_006509048, XM_011242131, XP_006509109, XP_006509110, XP_006509111, XP_011240433	AAH26393, ABO33433, ACA25598, AK082385, BC026393, BX637885, EDL32857, EF137182, EU440733, NM_145949, NP_666061, Q8R0V5, XM_006509046, XM_006509047, XM_006509048, XM_011242131, XP_006509109, XP_006509110, XP_006509111, XP_011240433
99	ENSMUSG00000031639	1471.15217851468	3.65897199802768	0.155393302533683	23.5465231664959	1.36266131875842e-122	1.9571532886422e-120	Tlr3	142980	toll-like receptor 3	AI957183, Tlr3	NM_001357316, NM_001357317, NM_126166, NP_001344245, NP_001344246, NP_569054, XM_006509278, XM_006509279, XM_006509280, XM_006509281, XM_006509282, XM_006509283, XP_006509341, XP_006509342, XP_006509343, XP_006509344, XP_006509345, XP_006509346	AAH99937, AAK26117, AAL27007, AF355152, AF420279, AK083977, AK087739, AK166177, AK171438, BAC39082, BAC39988, BAE38611, BC023850, BC099937, BY770706, EDL35548, EDL35549, NM_001357316, NM_001357317, NM_126166, NP_001344245, NP_001344246, NP_569054, Q99MB1, XM_006509278, XM_006509279, XM_006509280, XM_006509281, XM_006509282, XM_006509283, XP_006509341, XP_006509342, XP_006509343, XP_006509344, XP_…
100	ENSMUSG00000037921	522.233236686998	7.18066908146854	0.237569383733642	30.2255659741045	1.0931115769254e-200	3.25850373657442e-198	Ddx60	234311	DEAD (Asp-Glu-Ala-Asp) box polypeptide 60	9830118M07, Ddx60	NM_001081215, NM_001293783, NM_144928, NP_001280712, XM_006509393, XM_006509394, XM_006509396, XM_011242214, XM_017312697, XM_017312698, XP_006509456, XP_006509457, XP_006509459, XP_011240516, XP_017168186, XP_017168187, XR_001778429	AAH13672, AAH43663, AK036495, AK136403, BAC29452, BC013672, BC043663, EDL28660, NM_001081215, NM_001293783, NM_144928, NP_001280712, XM_006509393, XM_006509394, XM_006509396, XM_011242214, XM_017312697, XM_017312698, XP_006509456, XP_006509457, XP_006509459, XP_011240516, XP_017168186, XP_017168187, XR_001778429
101	ENSMUSG00000062007	11.2096581115689	6.93798469839436	0.984155262399198	7.0496851091166	1.79323133123183e-12	2.45931092032393e-11	Hsh2d	209488	hematopoietic SH2 domain containing	ALX, Hsh2, Hsh2d	NM_197944, NP_922935	AAH94291, AAQ81286, AK157000, AY319653, BAE33927, BC094291, EDL10788, NM_197944, NP_922935, Q6VYH9
102	ENSMUSG00000074151	511.775444737432	5.92103348538768	0.202645859677753	29.2186255115367	1.1248035035173e-187	2.96179509201164e-185	Nlrc5	434341	NLR family, CARD domain containing 5	AI451557, AK220210, NOD27, Nlrc5	NM_001033207, NP_001028379, XM_006531162, XM_006531163, XM_006531165, XM_006531166, XM_011248428, XP_006531225, XP_006531226, XP_006531228, XP_006531229, XP_011246730	ACP40992, AK155962, AK220210, BAD90135, BAE33524, BC150954, C3VPR6, EDL11134, FJ889356, NM_001033207, NP_001028379, XM_006531162, XM_006531163, XM_006531165, XM_006531166, XM_011248428, XP_006531225, XP_006531226, XP_006531228, XP_006531229, XP_011246730
103	ENSMUSG00000031897	553.420087481754	3.51167860878307	0.441948435446125	7.94590121184207	1.92784018007929e-15	3.35070924148215e-14	Psmb10	19171	proteasome (prosome, macropain) subunit, beta type 10	Mecl-1, Mecl1, Psmb10	NM_013640, NP_038668, XM_006530769, XM_006530770, XP_006530832, XP_006530833	AAB86994, AAB87637, AAH04730, AAL11036, AAL11038, AK144096, BAA22855, BAA22856, BAB68718, BAB68720, BAB68721, BAB68722, BAB68723, BAB68724, BAB68725, BAB68726, BAE25698, BC004730, BY686068, CAA71825, CAJ18482, CT010274, D85561, EDL11331, EDL11332, EDL11333, NM_013640, NP_038668, O35955, U77784, XM_006530769, XM_006530770, XP_006530832, XP_006530833, Y10875
104	ENSMUSG00000033538	568.395099701359	2.95350256827553	0.117640078020154	25.106261556283	4.24887561495768e-139	7.71586044146165e-137	Casp4	12363	caspase 4, apoptosis-related cysteine peptidase	CASP-11, CASP-4, Casp11, Caspl, ich-3, Casp4	NM_007609, NP_031635, XM_006509837, XM_006509838, XM_006509839, XP_006509900, XP_006509901, XP_006509902	AAB09469, AAH61255, AB480706, AK078836, AK138730, AK151547, AK156667, AK160328, AK171877, BAE30493, BAE42715, BAH96541, BC061255, BF018212, CAA73531, EDL09318, EDL09319, NM_007609, NP_031635, P70343, U59463, XM_006509837, XM_006509838, XM_006509839, XP_006509900, XP_006509901, XP_006509902, Y13089
105	ENSMUSG00000050578	272.943656436194	3.44500683382322	0.238600398736618	14.4383951245028	2.96669767154432e-47	1.65038227157495e-45	Mmp13	17386	matrix metallopeptidase 13	Clg, MMP-13, Mmp1, Mmp13	NM_008607, NP_032633	AAI25321, AAI25323, AAT46404, AK150728, AK151626, AK152507, AK152916, AK153458, AK155188, AK159921, AK160819, AY622973, BAE29805, BAE30561, BAE31273, BAE31593, BAE32010, BAE33104, BAE35483, BAE36033, BB133370, BC125320, BC125322, CAA47102, CAA57526, EDL24932, NM_008607, NP_032633, P33435, X66473
106	ENSMUSG00000038884	112.330834800853	3.06805972898387	0.307211159376742	9.98681081510263	1.74092857139718e-23	4.70974837320274e-22	A230050P20Rik	319278	RIKEN cDNA A230050P20 gene	RyDEN, A230050P20Rik	NM_175687, NP_783618, XM_006510405, XP_006510468	AAH31510, AAH43448, AK034516, AK149161, AK157146, BAE28753, BAE33979, BC031510, BC043448, BY625900, EDL25132, EDL25133, NM_175687, NP_783618, Q8CAK3, XM_006510405, XP_006510468
107	ENSMUSG00000037405	1392.5728707154	3.06705585080791	0.101950731840828	30.0837060747773	7.91588069930763e-199	2.31598146608076e-196	Icam1	15894	intercellular adhesion molecule 1	CD54, Icam-1, Ly-47, MALA-2, Icam1	NM_010493, NP_034623	AAA37875, AAA37876, AAH08626, AK149748, AK149781, AK149945, AK150003, AK150049, AK150057, AK150141, AK150327, AK151227, AK151681, AK152155, AK152527, AK152530, AK152556, AK153376, AK156417, AK168275, AK171502, AK171520, AK172321, AW491621, BAE29059, BAE29079, BAE29266, BAE29272, BAE29336, BAE30219, BAE30990, BAE31286, BAE31287, BAE31310, BAE31944, BAE40221, BAE42493, BAE42504, BAE42944, BC008626,…
108	ENSMUSG00000032596	1106.41471511175	4.30075600667501	0.160158607832076	26.8531055863342	7.75885773305813e-159	1.65651612600791e-156	Uba7	74153	ubiquitin-like modifier activating enzyme 7	1300004C08Rik, Ube1l, Uba7	NM_023738, NP_076227	AAG03059, AAG03060, AAH94906, AAI38844, AF288694, AK004894, AK054410, AK089235, AK089256, AK129009, AK157941, AK170421, AK170644, AK172467, BAB23650, BAC40806, BC022160, BC037693, BC094906, BC138843, EDL21244, NM_023738, NP_076227
109	ENSMUSG00000043953	103.122890225112	5.35386237908808	0.324879623984093	16.4795265194909	5.14864947953669e-61	3.83695816637736e-59	Ccrl2	54199	chemokine (C-C motif) receptor-like 2	1810047I05Rik, Ackr5, CCR11, Cmkbr1l2, E01, L-CCR, Ccrl2	NM_001302376, NM_001302377, NM_017466, NP_001289305, NP_001289306, NP_059494	AAB86479, AAG30950, AAH38631, AB009384, AF030185, AF316576, AJ318863, AK007808, AK145946, AK151856, BAA25879, BAB25273, BAE26775, BAE30745, BC038631, BY162594, CAC79612, CAJ18456, CT010248, EDL08979, EDL08980, NM_001302376, NM_001302377, NM_017466, NP_001289305, NP_001289306, NP_059494, O35457
