# Supplementary material for: Conservation of cell-intrinsic immune responses in diverse nonhuman primate species
Source: Life Sci Alliance. 2019 Oct 24;2(5):e201900495. doi: 10.26508/lsa.201900495 (PMC6814850; doi:10.26508/lsa.201900495)
Supplement: Supplementary file 11 [file LSA-2019-00495_Supplemental_Data_7.zip › DatasetS7/2019-07-14 Teichmann_rhesus_HumanMapped_significant.csv]

	X	baseMean	log2FoldChange	lfcSE	stat	pvalue	padj	SYMBOL	ENTREZID	GENENAME	ALIAS	REFSEQ	ACCNUM
1	ENSG00000004468	261.483855939818	2.59199442196257	0.327545695514472	7.91338264388228	2.50487958156999e-15	1.58433633534302e-13	CD38	952	CD38 molecule	ADPRC 1, ADPRC1, CD38	NM_001775, NP_001766, NR_132660	AA417096, AAA68482, AAH07964, AAY99634, AK297592, AK303169, AK313268, BAA18964, BAA18965, BAA18966, BAG36077, BAG59979, BAG64268, BC007964, CD688069, CDM22270, D84276, D84277, EAW92745, EAW92746, M34461, NM_001775, NP_001766, NR_132660, P28907
2	ENSG00000023445	3392.04236334142	4.0818142852581	0.342640937752453	11.9128038582684	1.01505572138584e-32	1.15204081126259e-30	BIRC3	330	baculoviral IAP repeat containing 3	AIP1, API2, CIAP2, HAIP1, HIAP1, MALT2, MIHC, RNF49, c-IAP2, BIRC3	NM_001165, NM_182962, NP_001156, NP_892007, XM_024448467, XP_024304235	AA805622, AA873008, AAC41943, AAC50371, AAC50507, AAC83232, AAG09369, AAH37420, AAU88144, AF070674, AI880555, BC027485, BC037420, BE907592, BG569841, BQ718651, BU428906, BX415415, BX475964, CBX47599, CBX47600, EAW67017, L43346, L49432, NM_001165, NM_182962, NP_001156, NP_892007, Q13489, U37546, U45878, XM_024448467, XP_024304235
3	ENSG00000100918	15.7604193778431	4.63152517881158	0.787891057693764	5.87838272002797	4.14294173054058e-09	1.09373661686271e-07	REC8	9985	REC8 meiotic recombination protein	HR21spB, REC8L1, Rec8p, REC8	NM_001048205, NM_005132, NP_001041670, NP_005123, XM_011537421, XM_017021841, XM_024449792, XM_024449793, XM_024449794, XM_024449795, XM_024449796, XP_011535723, XP_016877330, XP_024305560, XP_024305561, XP_024305562, XP_024305563, XP_024305564, XR_001750616, XR_001750618, XR_002957574, XR_002957575, XR_002957576, XR_002957577, XR_002957578, XR_002957579, XR_002957580	AA496891, AAD01193, AAH04159, AAH10887, AAH19326, AF006264, AK001435, AK291191, AL832973, BAA91690, BAF83880, BC004159, BC010887, BC019326, CAG33544, CAH56339, CR457263, DB294585, EAW66089, EAW66090, EAW66091, NM_001048205, NM_005132, NP_001041670, NP_005123, O95072, XM_011537421, XM_017021841, XM_024449792, XM_024449793, XM_024449794, XM_024449795, XM_024449796, XP_011535723, XP_016877330, XP_02…
4	ENSG00000105499	500.684329387537	5.33048470523852	0.237031409590134	22.4885162454031	5.37675572384596e-112	1.81375893084404e-109	PLA2G4C	8605	phospholipase A2 group IVC	CPLA2-gamma, PLA2G4C	NM_001159322, NM_001159323, NM_003706, NP_001152794, NP_001152795, NP_003697, XM_011527431, XM_011527432, XM_011527433, XM_017027411, XM_017027412, XM_017027413, XM_017027414, XP_011525733, XP_011525734, XP_011525735, XP_016882900, XP_016882901, XP_016882902, XP_016882903	AAC32823, AAC78835, AAH17956, AAH63416, AAR25453, AF058921, AF065214, AK022440, AK124241, AK126152, AK295400, AK314524, AL050193, BAC87744, BAC87745, BAC87746, BAG37118, BAG58352, BC017956, BC063416, CAB43312, CAG33097, CR456816, EAW52311, EAW52312, EAW52313, EAW52314, EAW52315, NM_001159322, NM_001159323, NM_003706, NP_001152794, NP_001152795, NP_003697, Q9UP65, XM_011527431, XM_011527432, XM_01…
5	ENSG00000107201	10886.8342609657	5.57918256604011	0.108288492603867	51.5214722440496	0	0	DDX58	23586	DExD/H-box helicase 58	RIG-I, RIGI, RLR-1, SGMRT2, DDX58	NM_014314, NP_055129	AA862613, AAD19826, AAI07732, AAI32787, AAI36611, AF038963, AK023661, AK125989, AK301678, AK315040, AL137608, BAG51213, BAG54273, BAG63151, BC070029, BC107731, BC132786, BC136610, BX647917, CAB70840, CAI46068, CCQ43430, DN998145, EAW58547, EAW58548, NM_014314, NP_055129, O95786
6	ENSG00000108691	3622.18503092984	3.81907043948474	0.430822330683904	8.86460651522449	7.67747226605703e-19	6.01517569025784e-17	CCL2	6347	C-C motif chemokine ligand 2	GDCF-2, HC11, HSMCR30, MCAF, MCP-1, MCP1, SCYA2, SMC-CF, CCL2	NM_002982, NP_002973	AAA18102, AAA18164, AAA36330, AAA60308, AAA60309, AAA96708, AAB20651, AAB29926, AAH09716, AAM54046, AAP35993, AAQ75526, AK311960, AV733621, BAA05080, BAG34900, BC009716, BG530064, BT007329, CAA32876, CAC14049, EAW80211, EAW80212, M24545, M26683, M28226, NM_002982, NP_002973, P13500, S69738, S71513, X14768
7	ENSG00000108771	1569.35478082236	3.62512058005846	0.163442647098438	22.1797715860238	5.38515861552352e-109	1.63493415567294e-106	DHX58	79132	DExH-box helicase 58	D11LGP2, D11lgp2e, LGP2, RLR-3, DHX58	NM_024119, NP_077024, XM_017025059, XP_016880548, XR_001752623, XR_001752624, XR_002958067, XR_934548	AAH14949, AK021416, AK097669, AK225549, AK296840, AK300900, BAB13818, BAG53507, BAG62538, BAH12441, BC014949, BM723672, EAW60796, EAW60797, EAW60798, EAW60799, EAW60800, NM_024119, NP_077024, Q96C10, XM_017025059, XP_016880548, XR_001752623, XR_001752624, XR_002958067, XR_934548
8	ENSG00000111335	11710.7156361514	8.0062291308428	0.288135496520715	27.786333955793	6.34496607710491e-170	3.66920324001724e-167	OAS2	4939	2'-5'-oligoadenylate synthetase 2	OAS2	NM_001032731, NM_002535, NM_016817, NP_001027903, NP_002526, NP_058197, XR_001748725	AAA60606, AAA60607, AAH10625, AAH23637, AAH49215, AAH53870, AAH69052, AF074990, AK292796, AK292906, BAF85485, BAF85595, BC010625, BC023637, BC049215, BC053870, BC069052, BE885222, BQ213828, EAW98026, EAW98027, M87284, M87434, NM_001032731, NM_002535, NM_016817, NP_001027903, NP_002526, NP_058197, P29728, XR_001748725
9	ENSG00000112096	10694.8373479402	2.47968297059553	0.149751567736288	16.5586444808527	1.38683345041009e-61	2.71640410028711e-59	SOD2, SOD2-OT1	6648, 100129518	superoxide dismutase 2, SOD2 overlapping transcript 1	IPO-B, IPOB, MNSOD, MVCD6, Mn-SOD, SOD2, SOD2-OT1	NM_000636, NM_001024465, NM_001024466, NM_001322814, NM_001322815, NM_001322816, NM_001322817, NM_001322819, NM_001322820, NP_000627, NP_001019636, NP_001019637, NP_001309743, NP_001309744, NP_001309745, NP_001309746, NP_001309748, NP_001309749, NR_037166	AA126703, AAA36622, AAA83933, AAC15835, AAD14248, AAH12423, AAH16934, AAP03428, AAP34407, AAP34408, AAP34409, AAP34410, AAP35613, AAY21807, AK097395, AK296809, AK304766, AK313082, AL050388, AL691784, AV658055, AY280718, AY280719, AY280720, AY280721, BAA18955, BAG35908, BAG53464, BAG59382, BAG65521, BC001980, BC012423, BC016015, BC016934, BC035422, BC041951, BG699596, BM724413, BM994509, BP289103,…
10	ENSG00000115009	20.024238177088	7.04682284067157	0.735480337051783	9.58125253071915	9.58750780927509e-22	8.68885782356991e-20	CCL20	6364	C-C motif chemokine ligand 20	CKb4, Exodus, LARC, MIP-3-alpha, MIP-3a, MIP3A, SCYA20, ST38, CCL20	NM_001130046, NM_004591, NP_001123518, NP_004582	AAB61534, AAC50943, AAH20698, AAN28940, AAX93214, BAA13191, BC020698, CBX47506, D17012, D86955, EAW70877, EAW70878, NM_001130046, NM_004591, NP_001123518, NP_004582, P78556, U64197, U77035
11	ENSG00000115267	4474.39028702302	5.93640839201881	0.17706950813956	33.5258648108964	2.02411165894882e-246	2.04840099885621e-243	IFIH1	64135	interferon induced with helicase C domain 1	AGS7, Hlcd, IDDM19, MDA-5, MDA5, RLR-2, SGMRT1, IFIH1	NM_022168, NP_071451	AAG34368, AAG54076, AAH46208, AAH78180, AAI11751, AAX93137, AAY24206, AF095844, AK056293, AK292941, AK314611, AY017378, BAB71141, BAF85630, BC007966, BC046208, BC078180, BC111750, BQ772836, BU902097, EAX11352, NM_022168, NP_071451, Q9BYX4
12	ENSG00000115607	2.3569370581133	4.01920620104862	1.4078607867856	2.85483212457759	0.00430595829791709	0.0204263896757442	IL18RAP	8807	interleukin 18 receptor accessory protein	ACPL, CD218b, CDw218b, IL-18R-beta, IL-18RAcP, IL-18Rbeta, IL-1R-7, IL-1R7, IL-1RAcPL, IL18RB, IL18RAP	NM_003853, NP_003844, XM_011512087, XM_011512088, XM_017005173, XM_024453197, XM_024453198, XM_024453199, XM_024453200, XM_024453201, XP_011510389, XP_011510390, XP_016860662, XP_024308965, XP_024308966, XP_024308967, XP_024308968, XP_024308969, XR_001739011	AAC72196, AAH69630, AAI06765, AAI06766, AAI37475, AAI37476, AAY15049, AAY15080, AAZ52551, AF077346, AK300026, BAG61837, BC069630, BC106764, BC106765, BC137474, BC137475, CCF77059, DN996214, DQ116957, EAX01791, NM_003853, NP_003844, O95256, XM_011512087, XM_011512088, XM_017005173, XM_024453197, XM_024453198, XM_024453199, XM_024453200, XM_024453201, XP_011510389, XP_011510390, XP_016860662, XP_02…
13	ENSG00000118503	2660.16373973015	3.24632976274515	0.251926373937789	12.88602583367	5.39532924262934e-38	6.68580391045824e-36	TNFAIP3	7128	TNF alpha induced protein 3	A20, AISBL, OTUD7C, TNFA1P2, TNFAIP3	NM_001270507, NM_001270508, NM_006290, NP_001257436, NP_001257437, NP_006281, XM_005267119, XM_006715555, XM_011536095, XM_011536096, XM_024446532, XM_024446533, XP_005267176, XP_006715618, XP_011534397, XP_011534398, XP_024302300, XP_024302301	AAA51550, AAI13872, AAI14481, AAO61093, AAV71149, ACN87230, ACN87231, ACN87232, ACN87233, ACN87234, ACN87235, ACN87236, ACN87237, ACN87238, ACN87239, ACN87240, ACN87241, ACN87242, ACN87243, ACN87244, AK312862, AL157444, AY820830, BAG35714, BC041790, BC064689, BC098379, BC113871, BC114480, BQ002744, CAB75664, CB528739, CBY94061, DB143089, EAW47923, EAW47924, EAW47925, EAW47926, FJ434402, FJ434405,…
14	ENSG00000119922	29086.6343408212	6.38574642268542	0.173390011354576	36.8288021483937	6.38934209560752e-297	7.75921704090577e-294	IFIT2	3433	interferon induced protein with tetratricopeptide repeats 2	G10P2, GARG-39, IFI-54, IFI-54K, IFI54, IFIT-2, ISG-54 K, ISG-54K, ISG54, P54, cig42, IFIT2	NM_001547, NP_001538	AA143609, AA765174, AAA59191, AAH05987, AAH32839, AF026944, AK300431, AK312831, BAG62157, BC005987, BC032839, CAA30438, DA631671, EAW50145, EB387611, NM_001547, NP_001538, P09913
15	ENSG00000120217	937.905045606959	2.53855251027143	0.311663808915504	8.14516295332728	3.78771470774447e-16	2.62845756633422e-14	CD274	29126	CD274 molecule	B7-H, B7H1, PD-L1, PDCD1L1, PDCD1LG1, PDL1, CD274	NM_001267706, NM_001314029, NM_014143, NP_001254635, NP_001300958, NP_054862, NR_052005	AA399416, AAF25807, AAG18508, AAH69381, AAH74984, AAI13735, AAI13737, AAP13470, AAP42144, AAU09634, ABB90152, ABI16084, AF177937, AF233516, AI826502, AK001894, AK300470, AK314567, AY254342, AY291313, AY714881, BAA91966, BAG37149, BAG62189, BC069381, BC074984, BC113734, BC113736, CCF77002, DB160805, DQ286582, DQ836393, EAW58763, NM_001267706, NM_001314029, NM_014143, NP_001254635, NP_001300958, NP…
16	ENSG00000124201	7841.3587308674	2.02008052679658	0.110072658827027	18.3522461283599	3.16743564887609e-75	6.86881044999128e-73	ZNFX1	57169	zinc finger NFX1-type containing 1	ZNFX1	NM_021035, NP_066363, XM_006723836, XM_011528924, XM_017027971, XP_006723899, XP_011527226, XP_016883460	AAH14041, AAH62347, AAI10889, AB037825, AK000573, AK002139, AK022641, AK023836, AK096594, AK307392, AU140771, BAA91264, BAA92102, BAA92642, BAB14149, BAB14696, BC014041, BC030789, BC041630, BC062347, BC110888, DA809204, EAW75661, EAW75662, EAW75663, EAW75664, NM_021035, NP_066363, Q9P2E3, XM_006723836, XM_011528924, XM_017027971, XP_006723899, XP_011527226, XP_016883460
17	ENSG00000124882	195.22154569241	3.35469237018285	0.904090153024728	3.71057284382468	0.000206790780865613	0.00161081927057858	EREG	2069	epiregulin	EPR, ER, Ep, EREG	NM_001432, NP_001423	AAI36405, AAI36406, AK314959, BAA22146, BAG37463, BC035806, BC136404, BC136405, CAG46685, CR541887, D30783, EAX05709, NM_001432, NP_001423, O14944
18	ENSG00000130303	1050.3362675783	6.38456939625575	0.395489930994533	16.1434436022191	1.26294129856785e-58	2.39643111403249e-56	BST2	684	bone marrow stromal cell antigen 2	CD317, TETHERIN, BST2	NM_004335, NP_004326	AAH33873, AAP73804, AI077344, AK223124, AK291099, AK303593, AY320400, AY320402, BAA05679, BAD96844, BAF83788, BAG64608, BC033873, CB047887, D28137, EAW84602, EAW84603, NM_004335, NP_004326, Q10589
19	ENSG00000130589	4270.79422848648	4.7546803064871	0.177093137477584	26.8484729234014	8.78809389009123e-159	4.64011357396817e-156	HELZ2	85441	helicase with zinc finger 2	PDIP-1, PRIC285, HELZ2	NM_001037335, NM_033405, NP_001032412, NP_208384, XM_024452006, XM_024452007, XP_024307774, XP_024307775	AAI04975, AAI12024, AAI50284, AAM74197, AB051556, AB201715, AB232667, AF517673, AK023724, AK055611, AK074171, BAB21860, BAB70969, BAB84997, BAE46995, BAE46996, BC035130, BC036883, BC104974, BC112023, BC150283, BE062855, BE731343, BQ707207, CCO13796, EAW75255, EAW75256, EAW75257, NM_001037335, NM_033405, NP_001032412, NP_208384, Q9BYK8, XM_024452006, XM_024452007, XP_024307774, XP_024307775
20	ENSG00000131979	704.694348718131	2.46547185286486	0.197665295691956	12.472962662637	1.04853838176423e-35	1.27334501081448e-33	GCH1	2643	GTP cyclohydrolase 1	DYT14, DYT5, DYT5a, GCH, GTP-CH-1, GTPCH1, HPABH4B, GCH1	NM_000161, NM_001024024, NM_001024070, NM_001024071, NP_000152, NP_001019195, NP_001019241, NP_001019242, XM_017021218, XP_016876707	AAB16861, AAB23164, AAB23165, AAB23166, AAB42186, AAB60633, AAD38866, AAD38868, AAH25415, AAK51704, AAN17459, AAN17460, AAN17461, AF321276, AY137463, AY137464, AY137465, BC025415, BM971258, CAA78908, CAA83213, CAB77391, CAB77392, CAG38788, CR536551, EAW80647, EAW80648, EAW80649, EAW80650, EAW80651, EAW80652, EAW80653, NM_000161, NM_001024024, NM_001024070, NM_001024071, NP_000152, NP_001019195, N…
21	ENSG00000132109	1327.30409170962	2.91470420219367	0.146018469469733	19.9612022559779	1.19795316430448e-88	2.90958864546273e-86	TRIM21	6737	tripartite motif containing 21	RNF81, RO52, Ro/SSA, SSA, SSA1, TRIM21	NM_003141, NP_003132	AAA36581, AAA36651, AAA79867, AAB87094, AAH10861, AAK76432, AAU89982, AK225564, AW575137, AY742713, BC010861, BP280435, BP288941, BU594670, CAV30717, EAW68845, M34551, M62800, NM_003141, NP_003132, P19474
22	ENSG00000132530	2358.9389875712	8.06488676057007	0.322425727596858	25.0131613896951	4.39661974198869e-138	1.90687679095395e-135	XAF1	54739	XIAP associated factor 1	BIRC4BP, HSXIAPAF1, XIAPAF1, XAF1	NM_001353134, NM_001353135, NM_001353136, NM_001353137, NM_001353138, NM_001353139, NM_001353140, NM_017523, NM_199139, NP_001340063, NP_001340064, NP_001340065, NP_001340066, NP_001340067, NP_001340068, NP_001340069, NP_059993, NP_954590, NR_046398, XM_005256706, XM_005256708, XM_011523945, XM_011523948, XM_011523949, XM_024450809, XM_024450810, XP_005256763, XP_005256765, XP_011522247, XP_01152…	AAH32776, AAH73156, ABM74556, ABM74557, AK056908, AK091799, AK290276, AK292710, AK292848, BAF82965, BAF85399, BAF85537, BAG51823, BC032776, BC058017, BC073156, BM153640, BM459605, BM475564, BQ639060, BX648588, BX649188, CAA68030, CAE46206, EAW90287, EAW90288, EAW90289, EAW90290, EAW90291, EF028165, EF028166, NM_001353134, NM_001353135, NM_001353136, NM_001353137, NM_001353138, NM_001353139, NM_00…
23	ENSG00000133106	2064.45852641376	4.92638018482491	0.167501910375726	29.4108895461221	3.98543563186474e-190	2.41995651566827e-187	EPSTI1	94240	epithelial stromal interaction 1	BRESI1, EPSTI1	NM_001002264, NM_001330543, NM_001331228, NM_033255, NP_001002264, NP_001317472, NP_001318157, NP_150280, XM_005266596, XM_006719896, XM_011535312, XM_011535313, XM_011535314, XM_017020853, XM_017020854, XM_017020855, XP_005266653, XP_006719959, XP_011533614, XP_011533615, XP_011533616, XP_016876342, XP_016876343, XP_016876344	AA372477, AAH23660, AAK73753, AF396928, AK292461, AK313877, AL831953, BAF85150, BC023660, BM830324, BP228419, BP290243, BU603558, CA503124, CAD38599, CAH05661, CB529349, DA674114, DA940572, EAX08684, EAX08685, EAX08686, NM_001002264, NM_001330543, NM_001331228, NM_033255, NP_001002264, NP_001317472, NP_001318157, NP_150280, Q96J88, XM_005266596, XM_006719896, XM_011535312, XM_011535313, XM_011535…
24	ENSG00000134321	8654.92492728001	7.22778865282992	0.299756944095219	24.1121641890437	1.86347029032506e-128	7.29999458248631e-126	RSAD2	91543	radical S-adenosyl methionine domain containing 2	2510004L01Rik, cig33, cig5, vig1, RSAD2	NM_080657, NP_542388, XM_011510415, XP_011508717	AAH17969, AAL50053, AAY14802, AF026942, AF442151, AK300085, AK312670, BAG35552, BAG61888, BC017969, EAX01034, EAX01035, NM_080657, NP_542388, Q8WXG1, XM_011510415, XP_011508717
25	ENSG00000134326	4441.23207970154	7.25341077552376	0.227247746684294	31.9185157228451	1.47800910189616e-223	1.28206732381621e-220	CMPK2	129607	cytidine/uridine monophosphate kinase 2	NDK, TMPK2, TYKi, UMP-CMPK2, CMPK2	NM_001256477, NM_001256478, NM_207315, NP_001243406, NP_001243407, NP_997198, NR_046236, XR_922655, XR_922656	AAH16969, AAH89425, AAI32822, AAI41803, AAI44203, AFJ19138, AK127983, AK308509, BAC87217, BC016969, BC089425, BC132821, BC141802, BC144202, BX463706, DA501203, EAX01036, EAX01037, NM_001256477, NM_001256478, NM_207315, NP_001243406, NP_001243407, NP_997198, NR_046236, Q5EBM0, XR_922655, XR_922656
26	ENSG00000134470	365.21657089291	3.83804961241411	0.413066944920472	9.29159222157815	1.51997257483706e-20	1.28184353811259e-18	IL15RA	3601	interleukin 15 receptor subunit alpha	CD215, IL15RA	NM_001243539, NM_001256765, NM_001351095, NM_001351096, NM_001351097, NM_002189, NM_172200, NP_001230468, NP_001243694, NP_001338024, NP_001338025, NP_001338026, NP_002180, NP_751950, NR_046362, XM_011519461, XM_011519462, XM_011519463, XM_011519464, XM_011519465, XM_011519466, XM_011519467, XM_011519468, XM_011519469, XM_011519470, XM_011519471, XM_011519472, XM_011519474, XM_011519475, XM_01151…	AA847313, AAB88175, AAC50312, AAH65506, AAH74726, AAI07778, AAI21141, AAI21142, AAP69528, AEP26933, AF035279, AFY11387, AFY11388, AFY11389, AFY11390, AFY11391, AFY11392, AFY11393, AFY11394, AK304211, BAG65084, BC065506, BC074726, BC107777, BC121140, BC121141, BG675498, BM546106, CA308853, CAG33345, CAG46820, CCA64145, CCA64146, CR457064, CR542023, DC298692, EAW86415, EAW86416, EAW86417, EAW86418,…
27	ENSG00000135114	3037.52894667494	9.5794291099942	0.420592313745703	22.7760441570648	7.92302293063416e-115	2.74906258484632e-112	OASL	8638	2'-5'-oligoadenylate synthetase like	OASL1, OASLd, TRIP-14, TRIP14, p59 OASL, p59-OASL, p59OASL, OASL	NM_001261825, NM_003733, NM_198213, NP_001248754, NP_003724, NP_937856, XM_017020140, XM_017020141, XP_016875629, XP_016875630	AAC41733, AAI17409, AAI17411, AFJ00074, AJ225089, AK023956, AK314419, AL711263, AW069118, BAG37039, BAG51241, BC117408, BC117410, BG339739, BG744291, BM909951, BM918192, CAA12396, DB005346, EAW98235, EAW98236, EAW98237, EAW98238, JQ792168, NM_001261825, NM_003733, NM_198213, NP_001248754, NP_003724, NP_937856, Q15646, XM_017020140, XM_017020141, XP_016875629, XP_016875630
28	ENSG00000137628	2097.79340394256	7.3925938213936	0.192595485080946	38.3840452868693	0	0	DDX60	55601	DExD/H-box helicase 60	DDX60	NM_017631, NP_060101, XM_011532103, XM_011532104, XM_017008383, XM_017008384, XM_024454132, XM_024454133, XP_011530405, XP_011530406, XP_016863872, XP_016863873, XP_024309900, XP_024309901	AAH07820, AAH20601, AAH38115, AAH74781, AK000042, AK001649, AK026333, AK223184, AK225191, AK307404, AL137464, BAA90901, BAA91809, BAB15451, BAD96904, BC007820, BC020601, BC038115, BC074781, BX648655, CAB70751, CAE46197, CAH61673, EAX04806, EAX04807, EAX04808, EAX04809, NM_017631, NP_060101, Q8IY21, XM_011532103, XM_011532104, XM_017008383, XM_017008384, XM_024454132, XM_024454133, XP_011530405, X…
29	ENSG00000137959	3896.13963137941	9.29618021053084	0.2551837736685	36.4293547230286	1.46055403499408e-290	1.61245165463346e-287	IFI44L	10964	interferon induced protein 44 like	C1orf29, GS3686, IFI44L	NM_006820, NP_006811, XM_005270391, XM_005270392, XM_005270393, XM_006710304, XM_017000120, XM_024452685, XP_005270448, XP_005270449, XP_005270450, XP_006710367, XP_016855609, XP_024308453	AAH15932, AB000115, AB116553, AK223087, AK225442, AK293385, AK303187, AK312272, AK316232, AL832618, AW015958, BAA19056, BAD96807, BAF51962, BAG35202, BAG56895, BAG64281, BAH14603, BC015932, CAD90004, DA699730, DC390321, EAX06349, NM_006820, NP_006811, Q53G44, XM_005270391, XM_005270392, XM_005270393, XM_006710304, XM_017000120, XM_024452685, XP_005270448, XP_005270449, XP_005270450, XP_006710367,…
30	ENSG00000137965	4393.14175690727	7.56574942228696	0.162251271430978	46.6298313446836	0	0	IFI44	10561	interferon induced protein 44	MTAP44, TLDC5, p44, IFI44	NM_006417, NP_006408, NR_135640, NR_135641, XM_005270380, XM_011540516, XM_017000083, XP_005270437, XP_011538818, XP_016855572, XR_001736919, XR_001736920, XR_001736921, XR_001736922, XR_001736923, XR_001736924, XR_426586	AAH22870, AI061108, AK302527, AK316278, AK316476, AL589497, BAA06043, BAG63800, BAH14649, BAH14847, BC022870, CA426666, DC300799, DN994910, EAX06347, EAX06348, NM_006417, NP_006408, NR_135640, NR_135641, Q8TCB0, XM_005270380, XM_011540516, XM_017000083, XP_005270437, XP_011538818, XP_016855572, XR_001736919, XR_001736920, XR_001736921, XR_001736922, XR_001736923, XR_001736924, XR_426586
31	ENSG00000138755	29.266210024507	5.98401267380111	0.741147922904682	8.07397887637434	6.80436530128844e-16	4.61632470496351e-14	CXCL9	4283	C-X-C motif chemokine ligand 9	CMK, Humig, MIG, SCYB9, crg-10, CXCL9	NM_002416, NP_002407	AAH63122, AAH95396, AK311852, BAG34794, BC025745, BC042178, BC063122, BC095396, CAA51284, DB141449, EAX05763, EAX05764, NM_002416, NP_002407, Q07325, X72755
32	ENSG00000163121	27.6473042617503	6.1193138649624	0.767688197998683	7.97109279641797	1.57277353272197e-15	1.0380305315965e-13	NEURL3	93082	neuralized E3 ubiquitin protein ligase 3	LINCR, RNF132, NEURL3	NM_001080535, NM_001285485, NM_001285486, NP_001272414, NP_001272415, NR_026875, NR_104346, XM_011512178, XM_011512179, XP_011510480, XP_011510481	AK303423, AK311953, AL389981, BAG34893, BAH13957, BC012317, CA311039, DC406186, EAW71368, EAW71369, HY288910, NM_001080535, NM_001285485, NM_001285486, NP_001272414, NP_001272415, NR_026875, NR_104346, Q96EH8, XM_011512178, XM_011512179, XP_011510480, XP_011510481
33	ENSG00000164136	197.128064219495	2.43493239317775	0.376443549509137	6.46825372981626	9.91419287444378e-11	3.46968179444511e-09	IL15	3600	interleukin 15	IL-15, IL15	NM_000585, NM_172174, NM_172175, NP_000576, NP_751915, NR_037840	AA897685, AAA21551, AAB97518, AAD15004, AAH18149, AAI00962, AAI00963, AAI00964, AAU21241, AF031167, AK122993, AK290619, AY720442, BAF83308, BAG53839, BC018149, BC100961, BC100962, BC100963, BX116580, CA443264, CAA62616, CAA63913, CAA63914, CAA86100, CAG46777, CAG46804, CAJ13397, CAJ32191, CAL40354, CAS97649, CBI67687, CCA64045, CR541980, CR542007, CX761071, CX785233, EAX05083, EAX05084, EAX05085,…
34	ENSG00000165949	625.52763897533	8.59533332076273	0.548866721432968	15.6601465986537	2.83243590303172e-55	4.9138716580596e-53	IFI27	3429	interferon alpha inducible protein 27	FAM14D, ISG12, ISG12A, P27, IFI27	NM_001130080, NM_001288952, NM_001288954, NM_001288956, NM_001288957, NM_001288958, NM_001288959, NM_001288960, NM_001288995, NM_005532, NP_001123552, NP_001275881, NP_001275883, NP_001275885, NP_001275886, NP_001275887, NP_001275888, NP_001275889, NP_001275924, NP_005523	AAH15492, AAM95743, AAM95744, AAM95745, AAP35427, AI799552, AJ294851, AK095039, AK097084, AK289535, AK312089, AU103232, AY126456, AY126457, AY126458, BAF82224, BAG35025, BC015492, BF971643, BG483267, BM756566, BM841506, BM841596, BN000227, BP317624, BT006781, BU601451, BU688913, BU928223, BX647330, CAA47739, CAC10503, CAE00394, CAS01779, CB993374, EAW81556, EAW81557, EAW81558, NM_001130080, NM_00…
35	ENSG00000167772	265.106335093999	2.97708302656881	0.316671282764427	9.40117777835722	5.39556760585714e-21	4.74809949315428e-19	ANGPTL4	51129	angiopoietin like 4	ARP4, FIAF, HARP, HFARP, NL2, PGAR, TGQTL, UNQ171, pp1158, ANGPTL4	NM_001039667, NM_016109, NM_139314, NP_001034756, NP_647475, NR_104213, XM_005272484, XM_005272485, XP_005272541, XP_005272542	AAD41088, AAF62868, AAG22490, AAH23647, AAQ88642, AB056477, AF153606, AF169312, AF202636, AK222489, AK222524, AK303269, AW954426, AY358275, BAB40692, BAD96209, BAD96244, BAG64351, BC023647, BG424907, BP397348, EAW68930, EAW68931, NM_001039667, NM_016109, NM_139314, NP_001034756, NP_647475, NR_104213, Q9BY76, XM_005272484, XM_005272485, XP_005272541, XP_005272542
36	ENSG00000168062	259.248160780929	2.94948309629342	0.349625361575097	8.43612455059238	3.28033218908334e-17	2.41432449116534e-15	BATF2	116071	basic leucine zipper ATF-like transcription factor 2	SARI, BATF2	NM_001300807, NM_001300808, NM_138456, NP_001287736, NP_001287737, NP_612465	AAH12330, ADJ55304, AK092453, AK096702, AK300917, BAC03894, BAC04846, BAG62549, BC011931, BC012330, BP206576, EAW74330, EAW74331, HM134154, NM_001300807, NM_001300808, NM_138456, NP_001287736, NP_001287737, NP_612465, Q8N1L9
37	ENSG00000169245	16736.054078637	9.09998415704966	0.593173955772842	15.3411728018189	4.05796702347754e-53	6.94083824410017e-51	CXCL10	3627	C-X-C motif chemokine ligand 10	C7, IFI10, INP10, IP-10, SCYB10, crg-2, gIP-10, mob-1, CXCL10	NM_001565, NP_001556	AA321649, AA505379, AAH10954, BC010954, BF056337, CAA26370, EAX05772, EAX05773, NM_001565, NP_001556, P02778, X02530
38	ENSG00000171855	25.6185071678516	6.39168689394564	0.742156649509629	8.6123150660563	7.15997418250369e-18	5.4344204045203e-16	IFNB1	3456	interferon beta 1	IFB, IFF, IFN-beta, IFNB, IFNB1	NM_002176, NP_002167	AAA36040, AAC41702, AAH69314, AAH96150, AAH96151, AAH96152, AAH96153, AAO26357, AB451323, AB451452, AB451491, ABK41908, BAG70137, BAG70266, BAG70305, BC069314, BC096150, BC096151, BC096152, BC096153, CAA23795, CAA23796, CAA23807, CAA23808, CAA25479, CBA11062, EAW58625, M17373, M25460, M28622, NM_002176, NP_002167, P01574, V00546, V00547
39	ENSG00000172183	729.530241946493	3.24616021433982	0.199828612878721	16.2447217521845	2.43443450364992e-59	4.6926623194166e-57	ISG20	3669	interferon stimulated exonuclease gene 20	CD25, HEM45, ISG20	NM_001303233, NM_001303234, NM_001303235, NM_001303236, NM_001303237, NM_002201, NP_001290162, NP_001290163, NP_001290164, NP_001290165, NP_001290166, NP_002192, NR_130134, XM_005254899, XM_006720488, XM_011521521, XM_017022147, XM_017022148, XP_005254956, XP_006720551, XP_011519823, XP_016877636, XP_016877637	AAB53416, AAH07922, AAH16341, AAP35598, AB209639, AK122793, AK307769, AV737297, BAD92876, BC007922, BC016341, BG759382, BI838264, BM691295, BT006952, BX339191, CAA61915, CAG33223, CN265233, CR456942, EAX02013, EAX02014, EAX02015, EAX02016, NM_001303233, NM_001303234, NM_001303235, NM_001303236, NM_001303237, NM_002201, NP_001290162, NP_001290163, NP_001290164, NP_001290165, NP_001290166, NP_00219…
40	ENSG00000185507	598.691036666939	9.09230265956125	0.578173806904006	15.7258985982927	1.00514612680596e-55	1.79507272998995e-53	IRF7	3665	interferon regulatory factor 7	IMD39, IRF-7H, IRF7A, IRF7B, IRF7C, IRF7H, IRF7	NM_001572, NM_004029, NM_004030, NM_004031, NP_001563, NP_004020, NP_004022, XM_005252906, XM_005252907, XM_005252909, XM_011520066, XM_017017674, XP_005252963, XP_005252964, XP_005252966, XP_011518368, XP_016873163	AAB17190, AAB80686, AAB80688, AAB80690, AAB80691, AAC70999, AAG30003, AAI36556, AF076494, AGI78456, AK303752, APU94776, BAG64723, BC136555, BC144242, BM849172, DA601567, DA967682, EAX02355, EAX02356, EAX02357, EAX02358, EAX02359, EAX02360, KC477210, KX150851, NM_001572, NM_004029, NM_004030, NM_004031, NP_001563, NP_004020, NP_004022, Q92985, U53830, U53831, U53832, U73036, XM_005252906, XM_00525…
41	ENSG00000185880	951.936888531493	3.42670017397196	0.279155988520362	12.2752164198047	1.23062301104854e-34	1.42330341392129e-32	TRIM69	140691	tripartite motif containing 69	HSD-34, HSD34, RNF36, Trif, TRIM69	NM_001301144, NM_001301145, NM_001301146, NM_080745, NM_182985, NP_001288073, NP_001288074, NP_001288075, NP_542783, NP_892030	AAH24199, AAH33314, AAH47945, AAL55810, AAL55811, AAQ75551, AF302088, AF302089, AK226115, AK292252, AL360161, AY305385, BAF84941, BC024199, BC033314, BC047945, BI465168, BI827618, BI829233, BM559467, DB524904, EAW77279, EAW77280, EAW77281, EAW77282, NM_001301144, NM_001301145, NM_001301146, NM_080745, NM_182985, NP_001288073, NP_001288074, NP_001288075, NP_542783, NP_892030, Q86WT6
42	ENSG00000187608	14941.047354405	8.55026673492128	0.214174991657521	39.9218726180398	0	0	ISG15	9636	ISG15 ubiquitin-like modifier	G1P2, IFI15, IMD38, IP17, UCRP, hUCRP, ISG15	NM_005101, NP_005092	AAA36038, AAA36128, AAH09507, AAN86983, AAP35961, AY168648, BC009507, BM712238, BT007297, BU161226, EAW56295, M13755, NM_005101, NP_005092, P05161
43	ENSG00000271503	844.879856247989	7.37260635780063	0.825359778806749	8.93259708930747	4.16122918040623e-19	3.28142643940606e-17	CCL5	6352	C-C motif chemokine ligand 5	D17S136E, RANTES, SCYA5, SIS-delta, SISd, TCP228, eoCP, CCL5	NM_001278736, NM_002985, NP_001265665, NP_002976	AA443491, AA486131, AAA36725, AAC03541, AAC63331, AAD14942, AAF73070, AAH08600, AAY22177, ABB69929, ACW84342, AF043341, AF266753, AK312212, AW769950, BAA76937, BAA76938, BAA76939, BAG35145, BC008600, BG272739, CAY55955, CB111656, CD695497, CR980938, DQ230537, EAW80120, GD136908, HY265548, M21121, NM_001278736, NM_002985, NP_001265665, NP_002976, P13501
