# Supplementary material for: Conservation of cell-intrinsic immune responses in diverse nonhuman primate species
Source: Life Sci Alliance. 2019 Oct 24;2(5):e201900495. doi: 10.26508/lsa.201900495 (PMC6814850; doi:10.26508/lsa.201900495)
Supplement: Supplementary file 11 [file LSA-2019-00495_Supplemental_Data_7.zip › DatasetS7/2019-07-14 Teichmann_rhesus_SpeciesMapped_significant.csv]

	X	baseMean	log2FoldChange	lfcSE	stat	pvalue	padj	SYMBOL	ENTREZID	GENENAME	ALIAS	REFSEQ	ACCNUM
1	ENSG00000004468	174.854731037088	2.68916791514601	0.534615736177226	5.03009495076769	4.9023699949544e-07	8.78359130537026e-06	CD38	952	CD38 molecule	ADPRC 1, ADPRC1, CD38	NM_001775, NP_001766, NR_132660	AA417096, AAA68482, AAH07964, AAY99634, AK297592, AK303169, AK313268, BAA18964, BAA18965, BAA18966, BAG36077, BAG59979, BAG64268, BC007964, CD688069, CDM22270, D84276, D84277, EAW92745, EAW92746, M34461, NM_001775, NP_001766, NR_132660, P28907
2	ENSG00000100918	15.1571717737448	4.7848304873652	0.790070918232772	6.05620378746239	1.39371419969245e-09	4.35411880304933e-08	REC8	9985	REC8 meiotic recombination protein	HR21spB, REC8L1, Rec8p, REC8	NM_001048205, NM_005132, NP_001041670, NP_005123, XM_011537421, XM_017021841, XM_024449792, XM_024449793, XM_024449794, XM_024449795, XM_024449796, XP_011535723, XP_016877330, XP_024305560, XP_024305561, XP_024305562, XP_024305563, XP_024305564, XR_001750616, XR_001750618, XR_002957574, XR_002957575, XR_002957576, XR_002957577, XR_002957578, XR_002957579, XR_002957580	AA496891, AAD01193, AAH04159, AAH10887, AAH19326, AF006264, AK001435, AK291191, AL832973, BAA91690, BAF83880, BC004159, BC010887, BC019326, CAG33544, CAH56339, CR457263, DB294585, EAW66089, EAW66090, EAW66091, NM_001048205, NM_005132, NP_001041670, NP_005123, O95072, XM_011537421, XM_017021841, XM_024449792, XM_024449793, XM_024449794, XM_024449795, XM_024449796, XP_011535723, XP_016877330, XP_02…
3	ENSG00000105499	597.188789437253	5.25929167958551	0.242830667165845	21.6582680473121	5.07975509490037e-104	1.52504159666167e-101	PLA2G4C	8605	phospholipase A2 group IVC	CPLA2-gamma, PLA2G4C	NM_001159322, NM_001159323, NM_003706, NP_001152794, NP_001152795, NP_003697, XM_011527431, XM_011527432, XM_011527433, XM_017027411, XM_017027412, XM_017027413, XM_017027414, XP_011525733, XP_011525734, XP_011525735, XP_016882900, XP_016882901, XP_016882902, XP_016882903	AAC32823, AAC78835, AAH17956, AAH63416, AAR25453, AF058921, AF065214, AK022440, AK124241, AK126152, AK295400, AK314524, AL050193, BAC87744, BAC87745, BAC87746, BAG37118, BAG58352, BC017956, BC063416, CAB43312, CAG33097, CR456816, EAW52311, EAW52312, EAW52313, EAW52314, EAW52315, NM_001159322, NM_001159323, NM_003706, NP_001152794, NP_001152795, NP_003697, Q9UP65, XM_011527431, XM_011527432, XM_01…
4	ENSG00000107201	9085.57464910135	5.42036585787619	0.117454729376695	46.1485534609021	0	0	DDX58	23586	DExD/H-box helicase 58	RIG-I, RIGI, RLR-1, SGMRT2, DDX58	NM_014314, NP_055129	AA862613, AAD19826, AAI07732, AAI32787, AAI36611, AF038963, AK023661, AK125989, AK301678, AK315040, AL137608, BAG51213, BAG54273, BAG63151, BC070029, BC107731, BC132786, BC136610, BX647917, CAB70840, CAI46068, CCQ43430, DN998145, EAW58547, EAW58548, NM_014314, NP_055129, O95786
5	ENSG00000108691	3452.53384891936	3.86695615802651	0.433198053088963	8.92653171096404	4.39573557075393e-19	3.81035979862043e-17	CCL2	6347	C-C motif chemokine ligand 2	GDCF-2, HC11, HSMCR30, MCAF, MCP-1, MCP1, SCYA2, SMC-CF, CCL2	NM_002982, NP_002973	AAA18102, AAA18164, AAA36330, AAA60308, AAA60309, AAA96708, AAB20651, AAB29926, AAH09716, AAM54046, AAP35993, AAQ75526, AK311960, AV733621, BAA05080, BAG34900, BC009716, BG530064, BT007329, CAA32876, CAC14049, EAW80211, EAW80212, M24545, M26683, M28226, NM_002982, NP_002973, P13500, S69738, S71513, X14768
6	ENSG00000108771	1558.42008515368	3.61766934658836	0.164101441744453	22.0453233568902	1.05921175680679e-107	3.34303526013711e-105	DHX58	79132	DExH-box helicase 58	D11LGP2, D11lgp2e, LGP2, RLR-3, DHX58	NM_024119, NP_077024, XM_017025059, XP_016880548, XR_001752623, XR_001752624, XR_002958067, XR_934548	AAH14949, AK021416, AK097669, AK225549, AK296840, AK300900, BAB13818, BAG53507, BAG62538, BAH12441, BC014949, BM723672, EAW60796, EAW60797, EAW60798, EAW60799, EAW60800, NM_024119, NP_077024, Q96C10, XM_017025059, XP_016880548, XR_001752623, XR_001752624, XR_002958067, XR_934548
7	ENSG00000111335	12324.6795085435	8.02862586502216	0.284178093722054	28.2520927629092	1.34152992173956e-175	9.17382878149567e-173	OAS2	4939	2'-5'-oligoadenylate synthetase 2	OAS2	NM_001032731, NM_002535, NM_016817, NP_001027903, NP_002526, NP_058197, XR_001748725	AAA60606, AAA60607, AAH10625, AAH23637, AAH49215, AAH53870, AAH69052, AF074990, AK292796, AK292906, BAF85485, BAF85595, BC010625, BC023637, BC049215, BC053870, BC069052, BE885222, BQ213828, EAW98026, EAW98027, M87284, M87434, NM_001032731, NM_002535, NM_016817, NP_001027903, NP_002526, NP_058197, P29728, XR_001748725
8	ENSG00000112096	10049.1602593727	2.8437565108096	0.185886928757479	15.2983134952957	7.84636202259799e-53	1.3602939455797e-50	SOD2, SOD2-OT1	6648, 100129518	superoxide dismutase 2, SOD2 overlapping transcript 1	IPO-B, IPOB, MNSOD, MVCD6, Mn-SOD, SOD2, SOD2-OT1	NM_000636, NM_001024465, NM_001024466, NM_001322814, NM_001322815, NM_001322816, NM_001322817, NM_001322819, NM_001322820, NP_000627, NP_001019636, NP_001019637, NP_001309743, NP_001309744, NP_001309745, NP_001309746, NP_001309748, NP_001309749, NR_037166	AA126703, AAA36622, AAA83933, AAC15835, AAD14248, AAH12423, AAH16934, AAP03428, AAP34407, AAP34408, AAP34409, AAP34410, AAP35613, AAY21807, AK097395, AK296809, AK304766, AK313082, AL050388, AL691784, AV658055, AY280718, AY280719, AY280720, AY280721, BAA18955, BAG35908, BAG53464, BAG59382, BAG65521, BC001980, BC012423, BC016015, BC016934, BC035422, BC041951, BG699596, BM724413, BM994509, BP289103,…
9	ENSG00000115009	27.2783631385627	7.51033148300516	0.712783778462073	10.5366195330788	5.85663792505426e-26	6.21459967409421e-24	CCL20	6364	C-C motif chemokine ligand 20	CKb4, Exodus, LARC, MIP-3-alpha, MIP-3a, MIP3A, SCYA20, ST38, CCL20	NM_001130046, NM_004591, NP_001123518, NP_004582	AAB61534, AAC50943, AAH20698, AAN28940, AAX93214, BAA13191, BC020698, CBX47506, D17012, D86955, EAW70877, EAW70878, NM_001130046, NM_004591, NP_001123518, NP_004582, P78556, U64197, U77035
10	ENSG00000115267	4305.44087374759	5.92547826790034	0.178582653081439	33.180592659233	2.0513129503527e-241	1.80354365042081e-238	IFIH1	64135	interferon induced with helicase C domain 1	AGS7, Hlcd, IDDM19, MDA-5, MDA5, RLR-2, SGMRT1, IFIH1	NM_022168, NP_071451	AAG34368, AAG54076, AAH46208, AAH78180, AAI11751, AAX93137, AAY24206, AF095844, AK056293, AK292941, AK314611, AY017378, BAB71141, BAF85630, BC007966, BC046208, BC078180, BC111750, BQ772836, BU902097, EAX11352, NM_022168, NP_071451, Q9BYX4
11	ENSG00000115607	2.38362987722233	3.51830692857476	1.34354697021558	2.61867058358981	0.00882731445987662	0.0383389651214509	IL18RAP	8807	interleukin 18 receptor accessory protein	ACPL, CD218b, CDw218b, IL-18R-beta, IL-18RAcP, IL-18Rbeta, IL-1R-7, IL-1R7, IL-1RAcPL, IL18RB, IL18RAP	NM_003853, NP_003844, XM_011512087, XM_011512088, XM_017005173, XM_024453197, XM_024453198, XM_024453199, XM_024453200, XM_024453201, XP_011510389, XP_011510390, XP_016860662, XP_024308965, XP_024308966, XP_024308967, XP_024308968, XP_024308969, XR_001739011	AAC72196, AAH69630, AAI06765, AAI06766, AAI37475, AAI37476, AAY15049, AAY15080, AAZ52551, AF077346, AK300026, BAG61837, BC069630, BC106764, BC106765, BC137474, BC137475, CCF77059, DN996214, DQ116957, EAX01791, NM_003853, NP_003844, O95256, XM_011512087, XM_011512088, XM_017005173, XM_024453197, XM_024453198, XM_024453199, XM_024453200, XM_024453201, XP_011510389, XP_011510390, XP_016860662, XP_02…
12	ENSG00000118503	2442.15262591842	3.15069602044536	0.268230980755653	11.7462047507313	7.38623026916934e-32	9.00169389932727e-30	TNFAIP3	7128	TNF alpha induced protein 3	A20, AISBL, OTUD7C, TNFA1P2, TNFAIP3	NM_001270507, NM_001270508, NM_006290, NP_001257436, NP_001257437, NP_006281, XM_005267119, XM_006715555, XM_011536095, XM_011536096, XM_024446532, XM_024446533, XP_005267176, XP_006715618, XP_011534397, XP_011534398, XP_024302300, XP_024302301	AAA51550, AAI13872, AAI14481, AAO61093, AAV71149, ACN87230, ACN87231, ACN87232, ACN87233, ACN87234, ACN87235, ACN87236, ACN87237, ACN87238, ACN87239, ACN87240, ACN87241, ACN87242, ACN87243, ACN87244, AK312862, AL157444, AY820830, BAG35714, BC041790, BC064689, BC098379, BC113871, BC114480, BQ002744, CAB75664, CB528739, CBY94061, DB143089, EAW47923, EAW47924, EAW47925, EAW47926, FJ434402, FJ434405,…
13	ENSG00000119922	26551.7858538761	6.40089090374074	0.17501127823275	36.5741623532863	7.36601423823064e-293	9.0668269258381e-290	IFIT2	3433	interferon induced protein with tetratricopeptide repeats 2	G10P2, GARG-39, IFI-54, IFI-54K, IFI54, IFIT-2, ISG-54 K, ISG-54K, ISG54, P54, cig42, IFIT2	NM_001547, NP_001538	AA143609, AA765174, AAA59191, AAH05987, AAH32839, AF026944, AK300431, AK312831, BAG62157, BC005987, BC032839, CAA30438, DA631671, EAW50145, EB387611, NM_001547, NP_001538, P09913
14	ENSG00000120217	867.401918939719	2.28113048013288	0.331028741393974	6.89103450814258	5.53880993470951e-12	2.49982726434063e-10	CD274	29126	CD274 molecule	B7-H, B7H1, PD-L1, PDCD1L1, PDCD1LG1, PDL1, CD274	NM_001267706, NM_001314029, NM_014143, NP_001254635, NP_001300958, NP_054862, NR_052005	AA399416, AAF25807, AAG18508, AAH69381, AAH74984, AAI13735, AAI13737, AAP13470, AAP42144, AAU09634, ABB90152, ABI16084, AF177937, AF233516, AI826502, AK001894, AK300470, AK314567, AY254342, AY291313, AY714881, BAA91966, BAG37149, BAG62189, BC069381, BC074984, BC113734, BC113736, CCF77002, DB160805, DQ286582, DQ836393, EAW58763, NM_001267706, NM_001314029, NM_014143, NP_001254635, NP_001300958, NP…
15	ENSG00000124882	187.440321213603	3.74251489767672	0.901493500974244	4.15146076331353	3.30359907787057e-05	0.000358273137000078	EREG	2069	epiregulin	EPR, ER, Ep, EREG	NM_001432, NP_001423	AAI36405, AAI36406, AK314959, BAA22146, BAG37463, BC035806, BC136404, BC136405, CAG46685, CR541887, D30783, EAX05709, NM_001432, NP_001423, O14944
16	ENSG00000130303	1300.23133829713	6.62669528479167	0.335343854163589	19.7608967706294	6.46460169079329e-87	1.59145564423949e-84	BST2	684	bone marrow stromal cell antigen 2	CD317, TETHERIN, BST2	NM_004335, NP_004326	AAH33873, AAP73804, AI077344, AK223124, AK291099, AK303593, AY320400, AY320402, BAA05679, BAD96844, BAF83788, BAG64608, BC033873, CB047887, D28137, EAW84602, EAW84603, NM_004335, NP_004326, Q10589
17	ENSG00000130589	4292.44785829714	4.73288216491165	0.175260680120569	27.0048145519902	1.29749733508802e-160	6.94386725982539e-158	HELZ2	85441	helicase with zinc finger 2	PDIP-1, PRIC285, HELZ2	NM_001037335, NM_033405, NP_001032412, NP_208384, XM_024452006, XM_024452007, XP_024307774, XP_024307775	AAI04975, AAI12024, AAI50284, AAM74197, AB051556, AB201715, AB232667, AF517673, AK023724, AK055611, AK074171, BAB21860, BAB70969, BAB84997, BAE46995, BAE46996, BC035130, BC036883, BC104974, BC112023, BC150283, BE062855, BE731343, BQ707207, CCO13796, EAW75255, EAW75256, EAW75257, NM_001037335, NM_033405, NP_001032412, NP_208384, Q9BYK8, XM_024452006, XM_024452007, XP_024307774, XP_024307775
18	ENSG00000131979	545.923549141657	2.68684934432781	0.224350732306606	11.976111317773	4.74042594781102e-33	5.95407173383733e-31	GCH1	2643	GTP cyclohydrolase 1	DYT14, DYT5, DYT5a, GCH, GTP-CH-1, GTPCH1, HPABH4B, GCH1	NM_000161, NM_001024024, NM_001024070, NM_001024071, NP_000152, NP_001019195, NP_001019241, NP_001019242, XM_017021218, XP_016876707	AAB16861, AAB23164, AAB23165, AAB23166, AAB42186, AAB60633, AAD38866, AAD38868, AAH25415, AAK51704, AAN17459, AAN17460, AAN17461, AF321276, AY137463, AY137464, AY137465, BC025415, BM971258, CAA78908, CAA83213, CAB77391, CAB77392, CAG38788, CR536551, EAW80647, EAW80648, EAW80649, EAW80650, EAW80651, EAW80652, EAW80653, NM_000161, NM_001024024, NM_001024070, NM_001024071, NP_000152, NP_001019195, N…
19	ENSG00000132109	1307.48249469922	2.90079135097947	0.144760668049366	20.0385324968952	2.54150770041128e-89	6.51737880924218e-87	TRIM21	6737	tripartite motif containing 21	RNF81, RO52, Ro/SSA, SSA, SSA1, TRIM21	NM_003141, NP_003132	AAA36581, AAA36651, AAA79867, AAB87094, AAH10861, AAK76432, AAU89982, AK225564, AW575137, AY742713, BC010861, BP280435, BP288941, BU594670, CAV30717, EAW68845, M34551, M62800, NM_003141, NP_003132, P19474
20	ENSG00000132530	2441.66143312718	8.43393900577879	0.275154916620238	30.6516020479441	2.51591679064922e-206	1.93552623600633e-203	XAF1	54739	XIAP associated factor 1	BIRC4BP, HSXIAPAF1, XIAPAF1, XAF1	NM_001353134, NM_001353135, NM_001353136, NM_001353137, NM_001353138, NM_001353139, NM_001353140, NM_017523, NM_199139, NP_001340063, NP_001340064, NP_001340065, NP_001340066, NP_001340067, NP_001340068, NP_001340069, NP_059993, NP_954590, NR_046398, XM_005256706, XM_005256708, XM_011523945, XM_011523948, XM_011523949, XM_024450809, XM_024450810, XP_005256763, XP_005256765, XP_011522247, XP_01152…	AAH32776, AAH73156, ABM74556, ABM74557, AK056908, AK091799, AK290276, AK292710, AK292848, BAF82965, BAF85399, BAF85537, BAG51823, BC032776, BC058017, BC073156, BM153640, BM459605, BM475564, BQ639060, BX648588, BX649188, CAA68030, CAE46206, EAW90287, EAW90288, EAW90289, EAW90290, EAW90291, EF028165, EF028166, NM_001353134, NM_001353135, NM_001353136, NM_001353137, NM_001353138, NM_001353139, NM_00…
21	ENSG00000133106	1888.4122352612	5.03539076688448	0.179900488399103	27.9898671298414	2.15846803430336e-172	1.32842915171201e-169	EPSTI1	94240	epithelial stromal interaction 1	BRESI1, EPSTI1	NM_001002264, NM_001330543, NM_001331228, NM_033255, NP_001002264, NP_001317472, NP_001318157, NP_150280, XM_005266596, XM_006719896, XM_011535312, XM_011535313, XM_011535314, XM_017020853, XM_017020854, XM_017020855, XP_005266653, XP_006719959, XP_011533614, XP_011533615, XP_011533616, XP_016876342, XP_016876343, XP_016876344	AA372477, AAH23660, AAK73753, AF396928, AK292461, AK313877, AL831953, BAF85150, BC023660, BM830324, BP228419, BP290243, BU603558, CA503124, CAD38599, CAH05661, CB529349, DA674114, DA940572, EAX08684, EAX08685, EAX08686, NM_001002264, NM_001330543, NM_001331228, NM_033255, NP_001002264, NP_001317472, NP_001318157, NP_150280, Q96J88, XM_005266596, XM_006719896, XM_011535312, XM_011535313, XM_011535…
22	ENSG00000134321	8509.08505236375	7.26602743519352	0.322566833260479	22.5256495274145	2.3272327766419e-112	7.74213736423924e-110	RSAD2	91543	radical S-adenosyl methionine domain containing 2	2510004L01Rik, cig33, cig5, vig1, RSAD2	NM_080657, NP_542388, XM_011510415, XP_011508717	AAH17969, AAL50053, AAY14802, AF026942, AF442151, AK300085, AK312670, BAG35552, BAG61888, BC017969, EAX01034, EAX01035, NM_080657, NP_542388, Q8WXG1, XM_011510415, XP_011508717
23	ENSG00000134326	4445.26794968432	7.27953810846749	0.228473229178124	31.8616677089645	9.0735491330366e-223	7.44575441856984e-220	CMPK2	129607	cytidine/uridine monophosphate kinase 2	NDK, TMPK2, TYKi, UMP-CMPK2, CMPK2	NM_001256477, NM_001256478, NM_207315, NP_001243406, NP_001243407, NP_997198, NR_046236, XR_922655, XR_922656	AAH16969, AAH89425, AAI32822, AAI41803, AAI44203, AFJ19138, AK127983, AK308509, BAC87217, BC016969, BC089425, BC132821, BC141802, BC144202, BX463706, DA501203, EAX01036, EAX01037, NM_001256477, NM_001256478, NM_207315, NP_001243406, NP_001243407, NP_997198, NR_046236, Q5EBM0, XR_922655, XR_922656
24	ENSG00000134470	344.996908099446	3.87822177629008	0.401635975754069	9.65606173353555	4.63334498689622e-22	4.52633678124648e-20	IL15RA	3601	interleukin 15 receptor subunit alpha	CD215, IL15RA	NM_001243539, NM_001256765, NM_001351095, NM_001351096, NM_001351097, NM_002189, NM_172200, NP_001230468, NP_001243694, NP_001338024, NP_001338025, NP_001338026, NP_002180, NP_751950, NR_046362, XM_011519461, XM_011519462, XM_011519463, XM_011519464, XM_011519465, XM_011519466, XM_011519467, XM_011519468, XM_011519469, XM_011519470, XM_011519471, XM_011519472, XM_011519474, XM_011519475, XM_01151…	AA847313, AAB88175, AAC50312, AAH65506, AAH74726, AAI07778, AAI21141, AAI21142, AAP69528, AEP26933, AF035279, AFY11387, AFY11388, AFY11389, AFY11390, AFY11391, AFY11392, AFY11393, AFY11394, AK304211, BAG65084, BC065506, BC074726, BC107777, BC121140, BC121141, BG675498, BM546106, CA308853, CAG33345, CAG46820, CCA64145, CCA64146, CR457064, CR542023, DC298692, EAW86415, EAW86416, EAW86417, EAW86418,…
25	ENSG00000135114	2991.39613373779	9.46137281902146	0.388312340348347	24.3653673497315	3.98466256963279e-131	1.63490705232034e-128	OASL	8638	2'-5'-oligoadenylate synthetase like	OASL1, OASLd, TRIP-14, TRIP14, p59 OASL, p59-OASL, p59OASL, OASL	NM_001261825, NM_003733, NM_198213, NP_001248754, NP_003724, NP_937856, XM_017020140, XM_017020141, XP_016875629, XP_016875630	AAC41733, AAI17409, AAI17411, AFJ00074, AJ225089, AK023956, AK314419, AL711263, AW069118, BAG37039, BAG51241, BC117408, BC117410, BG339739, BG744291, BM909951, BM918192, CAA12396, DB005346, EAW98235, EAW98236, EAW98237, EAW98238, JQ792168, NM_001261825, NM_003733, NM_198213, NP_001248754, NP_003724, NP_937856, Q15646, XM_017020140, XM_017020141, XP_016875629, XP_016875630
26	ENSG00000137628	2054.20939461466	7.32786163844938	0.191166042413964	38.3324441198668	0	0	DDX60	55601	DExD/H-box helicase 60	DDX60	NM_017631, NP_060101, XM_011532103, XM_011532104, XM_017008383, XM_017008384, XM_024454132, XM_024454133, XP_011530405, XP_011530406, XP_016863872, XP_016863873, XP_024309900, XP_024309901	AAH07820, AAH20601, AAH38115, AAH74781, AK000042, AK001649, AK026333, AK223184, AK225191, AK307404, AL137464, BAA90901, BAA91809, BAB15451, BAD96904, BC007820, BC020601, BC038115, BC074781, BX648655, CAB70751, CAE46197, CAH61673, EAX04806, EAX04807, EAX04808, EAX04809, NM_017631, NP_060101, Q8IY21, XM_011532103, XM_011532104, XM_017008383, XM_017008384, XM_024454132, XM_024454133, XP_011530405, X…
27	ENSG00000137959	3562.16762483252	9.27647780657559	0.269378862568098	34.436546795614	7.15989507817422e-260	6.77931911671127e-257	IFI44L	10964	interferon induced protein 44 like	C1orf29, GS3686, IFI44L	NM_006820, NP_006811, XM_005270391, XM_005270392, XM_005270393, XM_006710304, XM_017000120, XM_024452685, XP_005270448, XP_005270449, XP_005270450, XP_006710367, XP_016855609, XP_024308453	AAH15932, AB000115, AB116553, AK223087, AK225442, AK293385, AK303187, AK312272, AK316232, AL832618, AW015958, BAA19056, BAD96807, BAF51962, BAG35202, BAG56895, BAG64281, BAH14603, BC015932, CAD90004, DA699730, DC390321, EAX06349, NM_006820, NP_006811, Q53G44, XM_005270391, XM_005270392, XM_005270393, XM_006710304, XM_017000120, XM_024452685, XP_005270448, XP_005270449, XP_005270450, XP_006710367,…
28	ENSG00000137965	5267.15893681878	7.60931262081768	0.150676622059468	50.5009504249072	0	0	IFI44	10561	interferon induced protein 44	MTAP44, TLDC5, p44, IFI44	NM_006417, NP_006408, NR_135640, NR_135641, XM_005270380, XM_011540516, XM_017000083, XP_005270437, XP_011538818, XP_016855572, XR_001736919, XR_001736920, XR_001736921, XR_001736922, XR_001736923, XR_001736924, XR_426586	AAH22870, AI061108, AK302527, AK316278, AK316476, AL589497, BAA06043, BAG63800, BAH14649, BAH14847, BC022870, CA426666, DC300799, DN994910, EAX06347, EAX06348, NM_006417, NP_006408, NR_135640, NR_135641, Q8TCB0, XM_005270380, XM_011540516, XM_017000083, XP_005270437, XP_011538818, XP_016855572, XR_001736919, XR_001736920, XR_001736921, XR_001736922, XR_001736923, XR_001736924, XR_426586
29	ENSG00000138755	28.2147225336562	6.03045846795592	0.745358400168053	8.09068290717091	5.93311302073156e-16	4.34706477215386e-14	CXCL9	4283	C-X-C motif chemokine ligand 9	CMK, Humig, MIG, SCYB9, crg-10, CXCL9	NM_002416, NP_002407	AAH63122, AAH95396, AK311852, BAG34794, BC025745, BC042178, BC063122, BC095396, CAA51284, DB141449, EAX05763, EAX05764, NM_002416, NP_002407, Q07325, X72755
30	ENSG00000145777	7.08479562475516	3.27489063951495	1.02424319936295	3.19737601533681	0.00138684015895373	0.00840502979643597	TSLP	85480	thymic stromal lymphopoietin	TSLP	NM_033035, NM_138551, NP_149024, NP_612561, NR_045089, XM_011543698, XP_011542000	AAH16720, AAH22894, AAH40592, AAK60617, AAK67490, AF338732, AL833421, AY037115, BC016720, BC022894, BC040592, BF245025, BU571002, CAL40434, CAL44818, CAV31018, CAX87027, CBX74361, CBX78818, EAW49037, EAW49038, NM_033035, NM_138551, NP_149024, NP_612561, NR_045089, Q969D9, XM_011543698, XP_011542000
31	ENSG00000163121	21.5551072626113	4.29132399216888	0.795351140361726	5.39550869345228	6.83296839532071e-08	1.50165931479289e-06	NEURL3	93082	neuralized E3 ubiquitin protein ligase 3	LINCR, RNF132, NEURL3	NM_001080535, NM_001285485, NM_001285486, NP_001272414, NP_001272415, NR_026875, NR_104346, XM_011512178, XM_011512179, XP_011510480, XP_011510481	AK303423, AK311953, AL389981, BAG34893, BAH13957, BC012317, CA311039, DC406186, EAW71368, EAW71369, HY288910, NM_001080535, NM_001285485, NM_001285486, NP_001272414, NP_001272415, NR_026875, NR_104346, Q96EH8, XM_011512178, XM_011512179, XP_011510480, XP_011510481
32	ENSG00000165949	577.419388370788	8.36493427731887	0.526553104085055	15.8862120694434	7.89568588106672e-57	1.47254541681894e-54	IFI27	3429	interferon alpha inducible protein 27	FAM14D, ISG12, ISG12A, P27, IFI27	NM_001130080, NM_001288952, NM_001288954, NM_001288956, NM_001288957, NM_001288958, NM_001288959, NM_001288960, NM_001288995, NM_005532, NP_001123552, NP_001275881, NP_001275883, NP_001275885, NP_001275886, NP_001275887, NP_001275888, NP_001275889, NP_001275924, NP_005523	AAH15492, AAM95743, AAM95744, AAM95745, AAP35427, AI799552, AJ294851, AK095039, AK097084, AK289535, AK312089, AU103232, AY126456, AY126457, AY126458, BAF82224, BAG35025, BC015492, BF971643, BG483267, BM756566, BM841506, BM841596, BN000227, BP317624, BT006781, BU601451, BU688913, BU928223, BX647330, CAA47739, CAC10503, CAE00394, CAS01779, CB993374, EAW81556, EAW81557, EAW81558, NM_001130080, NM_00…
33	ENSG00000167772	254.486844680955	2.8108167469337	0.323382152860861	8.69193529100873	3.56317021100799e-18	2.96345014373631e-16	ANGPTL4	51129	angiopoietin like 4	ARP4, FIAF, HARP, HFARP, NL2, PGAR, TGQTL, UNQ171, pp1158, ANGPTL4	NM_001039667, NM_016109, NM_139314, NP_001034756, NP_647475, NR_104213, XM_005272484, XM_005272485, XP_005272541, XP_005272542	AAD41088, AAF62868, AAG22490, AAH23647, AAQ88642, AB056477, AF153606, AF169312, AF202636, AK222489, AK222524, AK303269, AW954426, AY358275, BAB40692, BAD96209, BAD96244, BAG64351, BC023647, BG424907, BP397348, EAW68930, EAW68931, NM_001039667, NM_016109, NM_139314, NP_001034756, NP_647475, NR_104213, Q9BY76, XM_005272484, XM_005272485, XP_005272541, XP_005272542
34	ENSG00000168062	247.294862358776	2.85680700186161	0.354246412554232	8.0644627598713	7.35586238988363e-16	5.32607706806339e-14	BATF2	116071	basic leucine zipper ATF-like transcription factor 2	SARI, BATF2	NM_001300807, NM_001300808, NM_138456, NP_001287736, NP_001287737, NP_612465	AAH12330, ADJ55304, AK092453, AK096702, AK300917, BAC03894, BAC04846, BAG62549, BC011931, BC012330, BP206576, EAW74330, EAW74331, HM134154, NM_001300807, NM_001300808, NM_138456, NP_001287736, NP_001287737, NP_612465, Q8N1L9
35	ENSG00000169245	15727.7052854165	9.43872520814772	0.698346810773752	13.5158134361491	1.26153534303659e-41	1.78485500430315e-39	CXCL10	3627	C-X-C motif chemokine ligand 10	C7, IFI10, INP10, IP-10, SCYB10, crg-2, gIP-10, mob-1, CXCL10	NM_001565, NP_001556	AA321649, AA505379, AAH10954, BC010954, BF056337, CAA26370, EAX05772, EAX05773, NM_001565, NP_001556, P02778, X02530
36	ENSG00000171855	24.3081699044252	6.24306229548472	0.750736740638408	8.31591416476537	9.10477016758947e-17	6.79215854502174e-15	IFNB1	3456	interferon beta 1	IFB, IFF, IFN-beta, IFNB, IFNB1	NM_002176, NP_002167	AAA36040, AAC41702, AAH69314, AAH96150, AAH96151, AAH96152, AAH96153, AAO26357, AB451323, AB451452, AB451491, ABK41908, BAG70137, BAG70266, BAG70305, BC069314, BC096150, BC096151, BC096152, BC096153, CAA23795, CAA23796, CAA23807, CAA23808, CAA25479, CBA11062, EAW58625, M17373, M25460, M28622, NM_002176, NP_002167, P01574, V00546, V00547
37	ENSG00000172183	694.003979590095	3.31773572483652	0.204356996536488	16.2349994424787	2.85250529921478e-59	5.66314318194108e-57	ISG20	3669	interferon stimulated exonuclease gene 20	CD25, HEM45, ISG20	NM_001303233, NM_001303234, NM_001303235, NM_001303236, NM_001303237, NM_002201, NP_001290162, NP_001290163, NP_001290164, NP_001290165, NP_001290166, NP_002192, NR_130134, XM_005254899, XM_006720488, XM_011521521, XM_017022147, XM_017022148, XP_005254956, XP_006720551, XP_011519823, XP_016877636, XP_016877637	AAB53416, AAH07922, AAH16341, AAP35598, AB209639, AK122793, AK307769, AV737297, BAD92876, BC007922, BC016341, BG759382, BI838264, BM691295, BT006952, BX339191, CAA61915, CAG33223, CN265233, CR456942, EAX02013, EAX02014, EAX02015, EAX02016, NM_001303233, NM_001303234, NM_001303235, NM_001303236, NM_001303237, NM_002201, NP_001290162, NP_001290163, NP_001290164, NP_001290165, NP_001290166, NP_00219…
38	ENSG00000185507	589.772211287778	8.33232573494675	0.488720343634783	17.0492713132757	3.53917953842973e-65	7.26062682308859e-63	IRF7	3665	interferon regulatory factor 7	IMD39, IRF-7H, IRF7A, IRF7B, IRF7C, IRF7H, IRF7	NM_001572, NM_004029, NM_004030, NM_004031, NP_001563, NP_004020, NP_004022, XM_005252906, XM_005252907, XM_005252909, XM_011520066, XM_017017674, XP_005252963, XP_005252964, XP_005252966, XP_011518368, XP_016873163	AAB17190, AAB80686, AAB80688, AAB80690, AAB80691, AAC70999, AAG30003, AAI36556, AF076494, AGI78456, AK303752, APU94776, BAG64723, BC136555, BC144242, BM849172, DA601567, DA967682, EAX02355, EAX02356, EAX02357, EAX02358, EAX02359, EAX02360, KC477210, KX150851, NM_001572, NM_004029, NM_004030, NM_004031, NP_001563, NP_004020, NP_004022, Q92985, U53830, U53831, U53832, U73036, XM_005252906, XM_00525…
39	ENSG00000185880	888.888128088703	3.03504817757025	0.508827406118468	5.96478912313858	2.44950180267896e-09	7.28283035970419e-08	TRIM69	140691	tripartite motif containing 69	HSD-34, HSD34, RNF36, Trif, TRIM69	NM_001301144, NM_001301145, NM_001301146, NM_080745, NM_182985, NP_001288073, NP_001288074, NP_001288075, NP_542783, NP_892030	AAH24199, AAH33314, AAH47945, AAL55810, AAL55811, AAQ75551, AF302088, AF302089, AK226115, AK292252, AL360161, AY305385, BAF84941, BC024199, BC033314, BC047945, BI465168, BI827618, BI829233, BM559467, DB524904, EAW77279, EAW77280, EAW77281, EAW77282, NM_001301144, NM_001301145, NM_001301146, NM_080745, NM_182985, NP_001288073, NP_001288074, NP_001288075, NP_542783, NP_892030, Q86WT6
40	ENSG00000187608	14992.6882785109	8.50104129271791	0.205984425712843	41.2703109145202	0	0	ISG15	9636	ISG15 ubiquitin-like modifier	G1P2, IFI15, IMD38, IP17, UCRP, hUCRP, ISG15	NM_005101, NP_005092	AAA36038, AAA36128, AAH09507, AAN86983, AAP35961, AY168648, BC009507, BM712238, BT007297, BU161226, EAW56295, M13755, NM_005101, NP_005092, P05161
41	ENSG00000271503	791.780977370376	6.2052080725544	0.855749636312897	7.25119568766667	4.13108312020395e-13	2.14198480228435e-11	CCL5	6352	C-C motif chemokine ligand 5	D17S136E, RANTES, SCYA5, SIS-delta, SISd, TCP228, eoCP, CCL5	NM_001278736, NM_002985, NP_001265665, NP_002976	AA443491, AA486131, AAA36725, AAC03541, AAC63331, AAD14942, AAF73070, AAH08600, AAY22177, ABB69929, ACW84342, AF043341, AF266753, AK312212, AW769950, BAA76937, BAA76938, BAA76939, BAG35145, BC008600, BG272739, CAY55955, CB111656, CD695497, CR980938, DQ230537, EAW80120, GD136908, HY265548, M21121, NM_001278736, NM_002985, NP_001265665, NP_002976, P13501
