# Supplementary material for: Conservation of cell-intrinsic immune responses in diverse nonhuman primate species
Source: Life Sci Alliance. 2019 Oct 24;2(5):e201900495. doi: 10.26508/lsa.201900495 (PMC6814850; doi:10.26508/lsa.201900495)
Supplement: Supplementary file 12 [file LSA-2019-00495_Supplemental_Data_8.zip]

Archive with 8 entries (5 files):
- DatasetS8/
- DatasetS8/2019-07-14 HumanMapped_ShawCoreISGs_significant.csv
- DatasetS8/2019-07-14 Mouse_ShawCoreISGs_significant.csv
- DatasetS8/2019-07-14 SpeciesMapped_ShawCoreISGs_significant.csv
- DatasetS8/README_DatasetS8.rtf
- __MACOSX/
- __MACOSX/DatasetS8/
- __MACOSX/DatasetS8/._README_DatasetS8.rtf
