# Supplementary material for: Conservation of cell-intrinsic immune responses in diverse nonhuman primate species
Source: Life Sci Alliance. 2019 Oct 24;2(5):e201900495. doi: 10.26508/lsa.201900495 (PMC6814850; doi:10.26508/lsa.201900495)
Supplement: Supplementary file 12 [file LSA-2019-00495_Supplemental_Data_8.zip › DatasetS8/2019-07-14 HumanMapped_ShawCoreISGs_significant.csv]

	X	SYMBOL	ENTREZID	GENENAME	ALIAS	REFSEQ	ACCNUM	variable	value	L1
1	ENSG00000013374	NUB1	51667	negative regulator of ubiquitin like proteins 1	BS4, NUB1L, NYREN18, NUB1	NM_001243351, NM_016118, NP_001230280, NP_057202, XM_005250011, XM_017012304, XM_017012305, XM_017012306, XM_017012307, XM_017012308, XM_017012309, XM_024446797, XM_024446798, XM_024446799, XP_005250068, XP_016867793, XP_016867794, XP_016867795, XP_016867796, XP_016867797, XP_016867798, XP_024302565, XP_024302566, XP_024302567	AAC82474, AAD42865, AAH46354, AAK21001, AAN01355, AAO14547, AAS02030, AF155099, AF300717, AF459743, AK026433, AK293159, AW205479, AY129295, BAH11464, BC034716, BC046354, BG105733, CAD34862, CN258712, DB048887, EAL24511, EAW54000, EAW54001, EAW54002, EAW54003, NM_001243351, NM_016118, NP_001230280, NP_057202, Q9Y5A7, XM_005250011, XM_017012304, XM_017012305, XM_017012306, XM_017012307, XM_01701230…	baseMean	3886.98012790672	human_related_bonobo
2	ENSG00000055332	EIF2AK2	5610	eukaryotic translation initiation factor 2 alpha kinase 2	EIF2AK1, PKR, PPP1R83, PRKR, EIF2AK2	NM_001135651, NM_001135652, NM_002759, NP_001129123, NP_001129124, NP_002750, XM_011532987, XM_017004503, XP_011531289, XP_016859992	AAA18253, AAA36409, AAH07769, AAH22314, AAH40851, AAH57805, AAH93676, AAI01476, AAI43231, AAO38055, AAP57628, AAY24317, AF086566, AI360504, AK290655, AK313818, AY302136, BAF83344, BAG36554, BC007769, BC022314, BC040851, BC057805, BC093676, BC101475, BC143228, BC143230, BM473760, BU687340, EAX00406, EAX00407, EAX00408, EAX00409, F03305, M35663, M85294, NM_001135651, NM_001135652, NM_002759, NP_001…	baseMean	9288.34046726949	human_related_bonobo
3	ENSG00000059378	PARP12	64761	poly(ADP-ribose) polymerase family member 12	ARTD12, MST109, MSTP109, ZC3H1, ZC3HDC1, PARP12	NM_022750, NP_073587, NR_130117, XM_005250038, XM_005250039, XM_005250040, XM_011516491, XP_005250095, XP_005250096, XP_005250097, XP_011514793, XR_001744855, XR_927514	AA587898, AAF66161, AAH81541, AAQ13631, AF173884, AK026346, AL136766, AL137255, BAB15457, BC044660, BC081541, CAB66700, CAB70657, EAL24033, EAW83938, EAW83939, NM_022750, NP_073587, NR_130117, Q9H0J9, XM_005250038, XM_005250039, XM_005250040, XM_011516491, XP_005250095, XP_005250096, XP_005250097, XP_011514793, XR_001744855, XR_927514	baseMean	4171.24791679041	human_related_bonobo
4	ENSG00000068079	IFI35	3430	interferon induced protein 35	IFP35, IFI35	NM_001330230, NM_005533, NP_001317159, NP_005524, XM_017024584, XM_017024585, XP_016880073, XP_016880074	AA740882, AA827287, AA832092, AAB61703, AAC37597, AAH01356, AK025406, BC001356, BM050205, BM748764, BU571030, EAW60914, EAW60915, EAW60916, NM_001330230, NM_005533, NP_001317159, NP_005524, P80217, U72882, XM_017024584, XM_017024585, XP_016880073, XP_016880074	baseMean	1679.4742473164	human_related_bonobo
5	ENSG00000089127	OAS1	4938	2'-5'-oligoadenylate synthetase 1	E18/E16, IFI-4, OIAS, OIASI, OAS1	NM_001032409, NM_001320151, NM_002534, NM_016816, NP_001027581, NP_001307080, NP_002525, NP_058132, XM_006719434, XM_011538413, XM_017019361, XM_017019362, XP_006719497, XP_011536715, XP_016874850, XP_016874851, XR_944558	AA085948, AAA59955, AAB59552, AAB59553, AAH00562, AAH61587, AAH71981, AAP35431, AAW63049, AAW63050, ABE27977, ABE27978, ABH07381, ABI78946, AJ629455, AK123528, AK223006, AK225384, AK291003, AK300346, AK301498, AY730627, AY730628, BAA00047, BAD96726, BAF83692, BAG62090, BAG63009, BC000562, BC061587, BC071981, BE048946, BF055326, BT006785, CAA01166, CAA01167, CAA26497, CAA26633, CAA26634, CAA29803,…	baseMean	4214.75720694024	human_related_bonobo
6	ENSG00000102921	N4BP1	9683	NEDD4 binding protein 1	N4BP1	NM_153029, NP_694574, XM_011523482, XP_011521784, XR_001752039, XR_001752040	AAI08289, AAI52473, AB014515, AK001464, AK026937, AK056383, AK094234, AK124782, BAA31590, BAG50916, BC051897, BC108288, BC152472, EAW82729, NM_153029, NP_694574, O75113, XM_011523482, XP_011521784, XR_001752039, XR_001752040	baseMean	1884.03434192669	human_related_bonobo
7	ENSG00000108771	DHX58	79132	DExH-box helicase 58	D11LGP2, D11lgp2e, LGP2, RLR-3, DHX58	NM_024119, NP_077024, XM_017025059, XP_016880548, XR_001752623, XR_001752624, XR_002958067, XR_934548	AAH14949, AK021416, AK097669, AK225549, AK296840, AK300900, BAB13818, BAG53507, BAG62538, BAH12441, BC014949, BM723672, EAW60796, EAW60797, EAW60798, EAW60799, EAW60800, NM_024119, NP_077024, Q96C10, XM_017025059, XP_016880548, XR_001752623, XR_001752624, XR_002958067, XR_934548	baseMean	1271.79284848833	human_related_bonobo
8	ENSG00000112773	FAM46A	55603	family with sequence similarity 46 member A	C6orf37, XTP11, FAM46A	NM_017633, NP_060103	AAH00683, AAH07351, AAM53071, AAW66943, ACI29324, AF350451, AHI42043, AHI42044, AI131001, AJ420583, AJ420591, AJ420592, AK000044, AK056057, AK096704, AK292109, AY740520, BAA90903, BAF84798, BC000683, BC007351, BX648876, DA981608, EAW48691, EAW48692, FJ211061, NM_017633, NP_060103, Q96IP4	baseMean	4867.04419173067	human_related_bonobo
9	ENSG00000115267	IFIH1	64135	interferon induced with helicase C domain 1	AGS7, Hlcd, IDDM19, MDA-5, MDA5, RLR-2, SGMRT1, IFIH1	NM_022168, NP_071451	AAG34368, AAG54076, AAH46208, AAH78180, AAI11751, AAX93137, AAY24206, AF095844, AK056293, AK292941, AK314611, AY017378, BAB71141, BAF85630, BC007966, BC046208, BC078180, BC111750, BQ772836, BU902097, EAX11352, NM_022168, NP_071451, Q9BYX4	baseMean	6509.8185008664	human_related_bonobo
10	ENSG00000115415	STAT1	6772	signal transducer and activator of transcription 1	CANDF7, IMD31A, IMD31B, IMD31C, ISGF-3, STAT91, STAT1	NM_007315, NM_139266, NP_009330, NP_644671, XM_006712718, XM_017004783, XP_006712781, XP_016860272, XR_001738914, XR_001738915	AAB64012, AAF04559, AAH02704, AAI41922, AAP35905, AAR13284, AAW56072, AAY24183, ADA59516, ADA59517, AI992149, AK096686, AK225853, AK292604, AK315002, BAF85293, BAG37497, BC002704, BC141921, BG699050, BT007241, BU738296, BX400908, CAD22974, CAH18430, CAM91174, CAM91175, CN410740, CR749636, CR998778, DA313984, EAX10850, EAX10851, EAX10852, EAX10853, EAX10854, EAX10855, EB385742, GU211347, GU211348,…	baseMean	36985.4588270035	human_related_bonobo
11	ENSG00000116514	RNF19B	127544	ring finger protein 19B	IBRDC3, NKLAM, RNF19B	NM_001127361, NM_001300826, NM_153341, NP_001120833, NP_001287755, NP_699172, XM_006710356, XM_006710357, XM_006710358, XP_006710419, XP_006710420, XP_006710421	AA194237, AAH20595, AAH62374, AAI13561, AAI43688, AK074486, AK131439, BAC11017, BAD18585, BC020595, BC062374, BC113560, BC143687, CAF85699, DA630289, EAX07489, EAX07490, EAX07491, NM_001127361, NM_001300826, NM_153341, NP_001120833, NP_001287755, NP_699172, Q6ZMZ0, XM_006710356, XM_006710357, XM_006710358, XP_006710419, XP_006710420, XP_006710421	baseMean	482.675527732154	human_related_bonobo
12	ENSG00000119917	IFIT3	3437	interferon induced protein with tetratricopeptide repeats 3	CIG-49, GARG-49, IFI60, IFIT4, IRG2, ISG60, P60, RIG-G, cig41, IFIT3	NM_001031683, NM_001289758, NM_001289759, NM_001549, NP_001026853, NP_001276687, NP_001276688, NP_001540	AAB40606, AAB95160, AAC34669, AAC63524, AAH01383, AAH04977, AAP35948, AF026939, AF026943, AF083470, AK290427, AK297137, AK312675, BAF83116, BAG59639, BC001383, BC004977, BM790031, BT007284, BU509201, BX101054, DA081546, DA160435, DA673951, DB268497, EAW50143, EAW50144, NM_001031683, NM_001289758, NM_001289759, NM_001549, NP_001026853, NP_001276687, NP_001276688, NP_001540, O14879, U52513	baseMean	29528.5184390076	human_related_bonobo
13	ENSG00000119922	IFIT2	3433	interferon induced protein with tetratricopeptide repeats 2	G10P2, GARG-39, IFI-54, IFI-54K, IFI54, IFIT-2, ISG-54 K, ISG-54K, ISG54, P54, cig42, IFIT2	NM_001547, NP_001538	AA143609, AA765174, AAA59191, AAH05987, AAH32839, AF026944, AK300431, AK312831, BAG62157, BC005987, BC032839, CAA30438, DA631671, EAW50145, EB387611, NM_001547, NP_001538, P09913	baseMean	36160.8420247085	human_related_bonobo
14	ENSG00000120217	CD274	29126	CD274 molecule	B7-H, B7H1, PD-L1, PDCD1L1, PDCD1LG1, PDL1, CD274	NM_001267706, NM_001314029, NM_014143, NP_001254635, NP_001300958, NP_054862, NR_052005	AA399416, AAF25807, AAG18508, AAH69381, AAH74984, AAI13735, AAI13737, AAP13470, AAP42144, AAU09634, ABB90152, ABI16084, AF177937, AF233516, AI826502, AK001894, AK300470, AK314567, AY254342, AY291313, AY714881, BAA91966, BAG37149, BAG62189, BC069381, BC074984, BC113734, BC113736, CCF77002, DB160805, DQ286582, DQ836393, EAW58763, NM_001267706, NM_001314029, NM_014143, NP_001254635, NP_001300958, NP…	baseMean	1096.65583180253	human_related_bonobo
15	ENSG00000121060	TRIM25	7706	tripartite motif containing 25	EFP, RNF147, Z147, ZNF147, TRIM25	NM_005082, NP_005073	AAH16924, AAH42541, AB208994, AK024597, AK310720, BAA04747, BAD92231, BC013752, BC016924, BC038247, BC042541, BC053605, BC106889, BC106890, BC114339, BM146967, BX538220, CF121587, D21205, EAW94523, EAW94524, EAW94525, NM_005082, NP_005073, Q14258	baseMean	5903.98887375776	human_related_bonobo
16	ENSG00000121858	TNFSF10	8743	TNF superfamily member 10	APO2L, Apo-2L, CD253, TL2, TNLG6A, TRAIL, TNFSF10	NM_001190942, NM_001190943, NM_003810, NP_001177871, NP_001177872, NP_003801, NR_033994	AAB01233, AAC50332, AAH32722, AAR16184, AAV38371, ABI24016, ABK41891, ABW24658, AK296085, AK309200, AK312742, AY312579, BAG35612, BAG58840, BC009795, BC020220, BC032722, BT019564, CAG33176, CAH68809, CAL33971, CAZ39545, CCA94584, CR456895, CTQ86088, DA041872, DA969653, DQ848564, EAW78465, EAW78466, EAW78467, EU183231, LN874323, NM_001190942, NM_001190943, NM_003810, NP_001177871, NP_001177872, NP…	baseMean	4775.43452050459	human_related_bonobo
17	ENSG00000123609	NMI	9111	N-myc and STAT interactor	NMI	NM_004688, NP_004679, XM_005246941, XM_017005247, XP_005246998, XP_016860736	AAC12949, AAH01268, AAH21987, AAY15066, AB451305, AB451436, ABO65092, AK124323, AK291548, AK298754, BAF84237, BAG60896, BAG70119, BAG70250, BC001268, BC021987, CB151555, EAX11513, EF036506, NM_004688, NP_004679, Q13287, U32849, XM_005246941, XM_017005247, XP_005246998, XP_016860736	baseMean	757.364356372682	human_related_bonobo
18	ENSG00000124201	ZNFX1	57169	zinc finger NFX1-type containing 1	ZNFX1	NM_021035, NP_066363, XM_006723836, XM_011528924, XM_017027971, XP_006723899, XP_011527226, XP_016883460	AAH14041, AAH62347, AAI10889, AB037825, AK000573, AK002139, AK022641, AK023836, AK096594, AK307392, AU140771, BAA91264, BAA92102, BAA92642, BAB14149, BAB14696, BC014041, BC030789, BC041630, BC062347, BC110888, DA809204, EAW75661, EAW75662, EAW75663, EAW75664, NM_021035, NP_066363, Q9P2E3, XM_006723836, XM_011528924, XM_017027971, XP_006723899, XP_011527226, XP_016883460	baseMean	9490.96581034423	human_related_bonobo
19	ENSG00000124226	RNF114	55905	ring finger protein 114	PSORS12, ZNF313, RNF114	NM_018683, NP_061153	AAF75763, AAH13695, AAH66919, AAP35441, AF131742, AF265215, AK091976, AK097265, AK297188, AK301731, AK315638, BAG38006, BAG59677, BAG63197, BC013695, BC066919, BM830132, BT006795, BX640603, CAE45709, EAW75641, EAW75642, EAW75643, EAW75644, NM_018683, NP_061153, Q9Y508	baseMean	3485.88241981101	human_related_bonobo
20	ENSG00000125347	IRF1	3659	interferon regulatory factor 1	IRF-1, MAR, IRF1	NM_001354924, NM_001354925, NM_002198, NP_001341853, NP_001341854, NP_002189, NR_149068, NR_149069, XM_011543379, XP_011541681	AA402319, AAA36043, AAB93488, AAH09483, AAV38560, AAV38561, AB103081, AB209624, ABH05670, AGV15458, AGV15459, AHW49376, AHW49377, AHW49378, AK298770, AK314025, ANU04672, BAD89424, BAD92861, BAG36735, BAG60912, BC009483, BT019755, BT019756, CAA32624, CAG46514, CEF49516, CEH24701, CR541713, CT004274, DA583594, EAW62332, KC209827, KC209828, KJ200632, KJ200633, KJ200634, KJ200635, KU561832, LN607829,…	baseMean	1577.21269914076	human_related_bonobo
21	ENSG00000130066	SAT1	6303	spermidine/spermine N1-acetyltransferase 1	DC21, KFSD, KFSDX, SAT, SSAT, SSAT-1, SAT1	NM_002970, NP_002961, NR_027783, XM_024452421, XP_024308189	AAA60573, AAA63260, AAA98854, AAG44592, AAH02503, AAH08424, AAP35471, AAW03315, AF251292, AK310078, AK310094, AK312162, AK315888, AL050290, AW874291, AY841998, BAF98779, BAG35096, BC002503, BC008424, BR000410, BT006825, CAA78509, CAG29290, CD516700, CD638929, CN271682, CR450294, EAW98999, EAW99000, FAA00324, M55580, M77693, NM_002970, NP_002961, NR_027783, P21673, XM_024452421, XP_024308189	baseMean	2293.56984821272	human_related_bonobo
22	ENSG00000132109	TRIM21	6737	tripartite motif containing 21	RNF81, RO52, Ro/SSA, SSA, SSA1, TRIM21	NM_003141, NP_003132	AAA36581, AAA36651, AAA79867, AAB87094, AAH10861, AAK76432, AAU89982, AK225564, AW575137, AY742713, BC010861, BP280435, BP288941, BU594670, CAV30717, EAW68845, M34551, M62800, NM_003141, NP_003132, P19474	baseMean	2317.83394538489	human_related_bonobo
23	ENSG00000134321	RSAD2	91543	radical S-adenosyl methionine domain containing 2	2510004L01Rik, cig33, cig5, vig1, RSAD2	NM_080657, NP_542388, XM_011510415, XP_011508717	AAH17969, AAL50053, AAY14802, AF026942, AF442151, AK300085, AK312670, BAG35552, BAG61888, BC017969, EAX01034, EAX01035, NM_080657, NP_542388, Q8WXG1, XM_011510415, XP_011508717	baseMean	12792.9493565393	human_related_bonobo
24	ENSG00000134470	IL15RA	3601	interleukin 15 receptor subunit alpha	CD215, IL15RA	NM_001243539, NM_001256765, NM_001351095, NM_001351096, NM_001351097, NM_002189, NM_172200, NP_001230468, NP_001243694, NP_001338024, NP_001338025, NP_001338026, NP_002180, NP_751950, NR_046362, XM_011519461, XM_011519462, XM_011519463, XM_011519464, XM_011519465, XM_011519466, XM_011519467, XM_011519468, XM_011519469, XM_011519470, XM_011519471, XM_011519472, XM_011519474, XM_011519475, XM_01151…	AA847313, AAB88175, AAC50312, AAH65506, AAH74726, AAI07778, AAI21141, AAI21142, AAP69528, AEP26933, AF035279, AFY11387, AFY11388, AFY11389, AFY11390, AFY11391, AFY11392, AFY11393, AFY11394, AK304211, BAG65084, BC065506, BC074726, BC107777, BC121140, BC121141, BG675498, BM546106, CA308853, CAG33345, CAG46820, CCA64145, CCA64146, CR457064, CR542023, DC298692, EAW86415, EAW86416, EAW86417, EAW86418,…	baseMean	422.023530707572	human_related_bonobo
25	ENSG00000135148	TRAFD1	10906	TRAF-type zinc finger domain containing 1	FLN29, TRAFD1	NM_001143906, NM_006700, NP_001137378, NP_006691	AAH03553, AB007447, AK122620, AK291331, AK295474, AK309916, AK312601, BAA22541, BAF84020, BAG58401, BC003553, BG828961, CA314188, CCQ43370, EAW97995, EAW97996, EAW97997, NM_001143906, NM_006700, NP_001137378, NP_006691, O14545	baseMean	1874.44523736879	human_related_bonobo
26	ENSG00000138035	PNPT1	87178	polyribonucleotide nucleotidyltransferase 1	COXPD13, DFNB70, OLD35, PNPASE, old-35, PNPT1	NM_033109, NP_149100, XM_005264629, XM_017005172, XP_005264686, XP_016860661, XR_001739010	AAH00862, AAH05986, AAH53660, AAK13047, AAP44472, AAY24271, AJ458465, AK307589, AW731791, AY027528, AY290863, BC000862, BC005986, BC009057, BC021170, BC053660, BU943827, CAD30289, CAH18709, CAR80228, CBX83686, CR749867, DA998523, DB461021, EAX00086, EAX00087, NM_033109, NP_149100, Q8TCS8, XM_005264629, XM_017005172, XP_005264686, XP_016860661, XR_001739010	baseMean	3707.86600408345	human_related_bonobo
27	ENSG00000138496	PARP9	83666	poly(ADP-ribose) polymerase family member 9	ARTD9, BAL, BAL1, MGC:7868, PARP9	NM_001146102, NM_001146103, NM_001146104, NM_001146105, NM_001146106, NM_031458, NP_001139574, NP_001139575, NP_001139576, NP_001139577, NP_001139578, NP_113646, XM_005247820, XM_011513218, XM_017007304, XM_017007305, XM_017007306, XP_005247877, XP_011511520, XP_016862793, XP_016862794, XP_016862795, XR_001740305, XR_001740306, XR_001740307, XR_001740308, XR_001740309, XR_002959597	AAH39580, AAK07558, AAK07559, AB209742, AF307338, AF307339, AK092629, AK123412, AK125581, AK130147, AK292959, AK299107, AK313494, AL713679, AL832929, BAD92979, BAF85648, BAG36276, BAH12952, BC017463, BC039580, BP259272, BU675792, BX648869, CAD28483, CAH56133, CAH56290, DB096326, DC309545, DC368112, EAW79477, EAW79478, EAW79479, NM_001146102, NM_001146103, NM_001146104, NM_001146105, NM_001146106,…	baseMean	5363.01832959627	human_related_bonobo
28	ENSG00000139192	TAPBPL	55080	TAP binding protein like	TAPBP-R, TAPBPR, TAPBPL	NM_001351355, NM_018009, NP_001338284, NP_060479, NR_147126, NR_147127, NR_147128, NR_147129, XM_005253700, XM_017019545, XM_017019546, XP_005253757, XP_016875034, XP_016875035, XR_001748777, XR_001748778, XR_001748781, XR_002957344, XR_429016	AAH15017, AI184901, AI273155, AK001005, AK002056, AK098035, AK222956, AK223163, BAA91465, BAB41077, BAD96676, BAD96883, BC015017, CAI93432, CR997450, DB054664, EAW88797, EAW88798, EAW88799, NM_001351355, NM_018009, NP_001338284, NP_060479, NR_147126, NR_147127, NR_147128, NR_147129, Q9BX59, XM_005253700, XM_017019545, XM_017019546, XP_005253757, XP_016875034, XP_016875035, XR_001748777, XR_001748…	baseMean	387.02500911299	human_related_bonobo
29	ENSG00000140464	PML	5371	promyelocytic leukemia	MYL, PP8675, RNF71, TRIM19, PML	NM_002675, NM_033238, NM_033239, NM_033240, NM_033244, NM_033246, NM_033247, NM_033249, NM_033250, NP_002666, NP_150241, NP_150242, NP_150243, NP_150247, NP_150249, NP_150250, NP_150252, NP_150253	AAA60125, AAA60351, AAA60352, AAA60388, AAA60390, AAB19601, AAB29490, AAD13865, AAG50180, AAG50181, AAG50182, AAG50183, AAG50184, AAG50185, AAG50186, AAG50187, AAG50188, AAG50189, AAG50190, AAH00080, AAH20994, AAI39796, AAP88913, AAQ15268, AB208950, AB209051, AB209411, AF230401, AF230402, AF230403, AF230404, AF230405, AF230406, AF230407, AF230408, AF230409, AF230410, AF230411, AF370432, AF388193,…	baseMean	2441.45280542801	human_related_bonobo
30	ENSG00000140853	NLRC5	84166	NLR family CARD domain containing 5	CLR16.1, NOD27, NOD4, NLRC5	NM_001330552, NM_032206, NP_001317481, NP_115582, XM_005256193, XM_005256194, XM_005256195, XM_005256196, XM_005256197, XM_005256199, XM_005256201, XM_006721297, XM_006721298, XM_006721300, XM_011523373, XM_011523375, XM_011523376, XM_017023769, XM_017023770, XM_017023771, XP_005256250, XP_005256251, XP_005256252, XP_005256253, XP_005256254, XP_005256256, XP_005256258, XP_006721360, XP_006721361,…	AA722775, AAH50527, AAH63566, AAO59377, ABO40479, AF389420, AK025212, AK025362, AK027414, AK027416, AK074133, AK074182, AK090439, AK097030, AL704292, BAB15120, BAB55096, BAB55098, BAB84959, BAB85008, BAC03420, BC040278, BC050527, BC063566, BI061907, BM463398, BM993764, BX640842, CAE45914, CAZ39543, DB293035, EAW82898, EAW82899, EAW82900, EAW82901, EAW82902, EF452236, NM_001330552, NM_032206, NP_0…	baseMean	1837.00197286649	human_related_bonobo
31	ENSG00000141664	ZCCHC2	54877	zinc finger CCHC-type containing 2	C18orf49, ZCCHC2	NM_017742, NP_060212, NR_126534, XM_006722493, XM_011526044, XM_017025802, XP_006722556, XP_011524346, XP_016881291, XR_001753205, XR_245462	AA406111, AA903206, AAH06340, AAI37436, AB051531, AK000229, AK000288, AK098132, AL832323, AW182074, BAA91057, BAB21835, BAG53581, BC006340, BC047606, BC137435, BI023990, BQ001246, BU675299, BX485381, CAD38618, CD365705, DN997998, EAW63126, EAW63127, EAW63128, FN169762, NM_017742, NP_060212, NR_126534, Q9C0B9, XM_006722493, XM_011526044, XM_017025802, XP_006722556, XP_011524346, XP_016881291, XR_0…	baseMean	1041.67965620685	human_related_bonobo
32	ENSG00000155363	MOV10	4343	Mov10 RISC complex RNA helicase	fSAP113, gb110, MOV10	NM_001130079, NM_001286072, NM_001321324, NM_020963, NP_001123551, NP_001273001, NP_001308253, NP_066014, XM_005270869, XM_005270870, XM_017001318, XM_017001319, XM_024447132, XM_024447137, XP_005270926, XP_005270927, XP_016856807, XP_016856808, XP_024302900, XP_024302905, XR_001737185, XR_001737186, XR_001737187, XR_946657	AAH02548, AAH04499, AAH09312, AB046851, AK023297, AK057353, AK074174, AK226011, AK301229, AK308874, AK310512, AL832805, AL833353, BAB13457, BAB14514, BAB85000, BAG51905, BAH13436, BC002548, BC004499, BC009312, BC025339, BU623853, BX647787, CAE89762, DB066263, EAW56528, EAW56529, EAW56530, EAW56531, NM_001130079, NM_001286072, NM_001321324, NM_020963, NP_001123551, NP_001273001, NP_001308253, NP_0…	baseMean	1984.66077548614	human_related_bonobo
33	ENSG00000156587	UBE2L6	9246	ubiquitin conjugating enzyme E2 L6	RIG-B, UBCH8, UBE2L6	NM_004223, NM_198183, NP_004214, NP_937826	AAB86433, AAD17525, AAH32491, AF031141, AF061736, AK093462, AK129621, AK226165, AK315755, BAG38109, BC032491, CAB64566, CAG33407, CR457126, DA097307, EAW73755, EAW73756, EAW73757, EAW73758, EAW73759, H17887, NM_004223, NM_198183, NP_004214, NP_937826, O14933	baseMean	1217.14919201983	human_related_bonobo
34	ENSG00000157601	MX1	4599	MX dynamin like GTPase 1	IFI-78K, IFI78, MX, MxA, MX1	NM_001144925, NM_001178046, NM_001282920, NM_002462, NP_001138397, NP_001171517, NP_001269849, NP_002453, XM_005260978, XM_005260979, XM_005260980, XM_005260981, XM_005260982, XM_011529568, XM_011529570, XM_017028349, XM_017028350, XM_017028351, XM_017028352, XP_005261035, XP_005261036, XP_005261037, XP_005261038, XP_005261039, XP_011527870, XP_011527872, XP_016883838, XP_016883839, XP_016883840,…	A00209, AAA36337, AAA36458, AAD43063, AAH14222, AAH32602, AAO31807, AK093008, AK096355, AK225885, AK315465, AY186254, BAC04017, BAG37852, BAG53272, BC014222, BC032602, BC052255, CAA00041, CAB90556, CB151486, DA351922, DA726666, EAX09600, EAX09601, EAX09602, EAX09603, EAX09604, EB388095, M30817, M33882, NM_001144925, NM_001178046, NM_001282920, NM_002462, NP_001138397, NP_001171517, NP_001269849, …	baseMean	30869.2998877398	human_related_bonobo
35	ENSG00000160710	ADAR	103	adenosine deaminase, RNA specific	ADAR1, AGS6, DRADA, DSH, DSRAD, G1P1, IFI-4, IFI4, K88DSRBP, P136, ADAR	NM_001025107, NM_001111, NM_001193495, NM_015840, NM_015841, NP_001020278, NP_001102, NP_001180424, NP_056655, NP_056656, XM_006711109, XM_006711111, XM_006711112, XM_006711113, XM_011509061, XM_011509062, XM_017000037, XM_024449674, XP_006711172, XP_006711174, XP_006711175, XP_006711176, XP_011507363, XP_011507364, XP_016855526, XP_024305442	AA449679, AAB06697, AAB97116, AAB97117, AAB97118, AAC13782, AAH38227, AB209891, ABM73519, ABM73520, AF084516, AHZ44503, AK097241, AK304153, BAD93128, BAH14119, BC017853, BC038227, BE886208, BU430287, BX538232, BX640741, CAA55967, CAA55968, CAA67169, CAA67170, CAA67172, CAA67173, CAD98075, CAE45853, CD108625, CR982397, DA507408, DR158819, EAW53183, EAW53184, EAW53185, EAW53186, EAW53187, EAW53188,…	baseMean	14180.3191456596	human_related_bonobo
36	ENSG00000163840	DTX3L	151636	deltex E3 ubiquitin ligase 3L	BBAP, RNF143, DTX3L	NM_138287, NP_612144	AAH42191, AAH60509, AAL90859, AAP57517, AAV98362, AF484416, AK025135, AK056406, AK093782, AK125086, AL833598, AY225123, AY780792, BAG54138, BC016846, BC040372, BC042191, BC060509, BX648267, BX648645, EAW79476, NM_138287, NP_612144, Q8TDB6	baseMean	5979.13393692688	human_related_bonobo
37	ENSG00000164307	ERAP1	51752	endoplasmic reticulum aminopeptidase 1	A-LAP, ALAP, APPILS, ARTS-1, ARTS1, ERAAP, ERAAP1, PILS-AP, PILSAP, ERAP1	NM_001040458, NM_001198541, NM_001349244, NM_016442, NP_001035548, NP_001185470, NP_001336173, NP_057526, XM_005272015, XM_005272016, XM_011543480, XM_011543481, XM_011543484, XM_011543485, XM_011543486, XM_017009581, XM_017009583, XM_024446113, XP_005272072, XP_005272073, XP_011541782, XP_011541783, XP_011541786, XP_011541787, XP_011541788, XP_016865070, XP_016865072, XP_024301881, XR_001742119	AAF07395, AAF20384, AAF34664, AAH30775, AAK37777, AAK37778, AAQ88953, AB011097, AF106037, AF183569, AF222340, AGR86647, AGR86648, AGR86649, AGR86650, AI291936, AIY60612, AIY60613, AIY60614, AIY60615, AIY60616, AIY60617, AIY60618, AIY60619, AIY60620, AIY60621, AIY60622, AIY60623, AIY60624, AIY60625, AIY60626, AIY60627, AIY60628, AIY60629, AIY60630, AIY60631, AIY60632, AIY60633, AK094985, AK222873,…	baseMean	1993.29841253393	human_related_bonobo
38	ENSG00000164342	TLR3	7098	toll like receptor 3	CD283, IIAE2, TLR3	NM_003265, NP_003256	AAC34134, AAH59372, AAH94737, AAH96333, AAH96334, AAH96335, AB445631, ABC86908, ABC86909, ABC86910, ABE01399, ABF06633, ABF06634, ABF06635, ABF06636, ABF06637, AK302143, AK314208, BAG36884, BAG55028, BAH13636, BC017954, BC043204, BC059372, BC068487, BC094737, BC096333, BC096334, BC096335, BU624267, CAL68868, CAT16976, DA374150, DQ445682, DQ470075, DQ470076, DQ470077, DQ470078, DQ470079, EAX04628,…	baseMean	1980.07152884573	human_related_bonobo
39	ENSG00000166710	B2M	567	beta-2-microglobulin	IMD43, B2M	NM_004048, NP_004039, XM_005254549, XP_005254606, XR_002957658	AAA51811, AAB25312, AAD14387, AAD14388, AAD48083, AAG02006, AAH32589, AAH64910, AAO20842, AB021288, ABB01003, ABI63354, ABI63355, ABI63373, AF072097, AI686916, AK026463, AK303560, AK315776, AY007153, AY187687, BAA35182, BAG38125, BAG64583, BC032589, BC064910, BU658737, CAA23830, CAG33347, CBX87172, CDH93686, CDL96999, CR457066, DQ839493, DQ839494, DQ884406, EAW77276, EAW77277, EAW77278, NM_004048…	baseMean	75214.6874294031	human_related_bonobo
40	ENSG00000168394	TAP1	6890	transporter 1, ATP binding cassette subfamily B member	ABC17, ABCB2, APT1, D6S114E, PSF-1, PSF1, RING4, TAP1*0102N, TAP1N, TAP1	NM_000593, NM_001292022, NP_000584, NP_001278951	AAA89080, AAB60321, AAB60322, AAC12902, AAC12903, AAC12904, AAC12905, AAC12906, AAD14055, AAD14056, AAH14081, AAM11658, AAR05812, AAS55411, AAS55412, AB012644, AH007357, AHW47926, AHW47943, AHW47960, AHW47977, AK093980, AK123494, AK130176, AK302340, AK313762, ALQ33804, ALQ33805, ARB08460, ARB08461, ARB08462, ARB08463, ARB08464, ARB08465, ARB08466, ARB08467, ARB08468, ARB08469, ARB08470, ARB08471,…	baseMean	5110.99618833631	human_related_bonobo
41	ENSG00000170581	STAT2	6773	signal transducer and activator of transcription 2	IMD44, ISGF-3, P113, STAT113, STAT2	NM_005419, NM_198332, NP_005410, NP_938146, XM_011538697, XM_011538698, XM_011538699, XM_011538700, XM_017019904, XP_011536999, XP_011537000, XP_011537001, XP_011537002, XP_016875393, XR_001748856, XR_001748857, XR_001748858, XR_002957375, XR_002957376, XR_245953	AAA98760, AAB36225, AAB36226, AAB36227, AAH06092, AAH51284, AAS00091, AFM91190, AFM91191, AFM91192, AFM91193, AFM91194, AFM91195, AFM91196, AFM91197, AFM91198, AFM91199, AFM91200, AFM91201, AFM91202, AFM91203, AFM91204, AFM91205, AFM91206, AFM91207, AFM91208, AFM91209, AFM91210, AFM91211, AFM91212, AFM91213, AFM91214, AFM91215, AFM91216, AFM91217, AFM91218, AFM91219, AFM91220, AFM91221, AFM91222,…	baseMean	14153.712526085	human_related_bonobo
42	ENSG00000172936	MYD88	4615	myeloid differentiation primary response 88	MYD88D, MYD88	NM_001172566, NM_001172567, NM_001172568, NM_001172569, NM_002468, NP_001166037, NP_001166038, NP_001166039, NP_001166040, NP_002459, XM_005265172, XM_006713170, XP_005265229, XP_006713233	AAB49967, AAC50954, AAH13589, AAP36040, AB446470, AK097983, AK124685, AK296570, AK296716, AK298650, AK298666, AK300051, AK300448, AK304676, AL832906, ANK58152, ANK58154, ANK58155, ANK58156, ANN25047, BAG55247, BAG59190, BAG59306, BAG60822, BAG60834, BAG61860, BAG62170, BAG65448, BC013589, BP242808, BP339466, BT007376, BX537602, DC350705, EAW64520, EAW64521, NM_001172566, NM_001172567, NM_00117256…	baseMean	4761.61345592406	human_related_bonobo
43	ENSG00000173193	PARP14	54625	poly(ADP-ribose) polymerase family member 14	ARTD8, BAL2, PARP-14, pART8, PARP14	NM_017554, NP_060024, XM_011512928, XM_011512929, XP_011511230, XP_011511231, XR_002959544	AA890511, AAH32804, AAN08627, AAY64449, AAY64450, AB033094, AK001770, AK022542, AK026003, AK027260, AK098816, AK304269, AU117601, AY134858, BAA86582, BAA91897, BAB14089, BAG65132, BC032804, BC039604, BU170133, BX648758, CR977108, DC320673, DQ063584, DQ063585, EAW79467, EAW79468, EAW79469, EAW79470, NM_017554, NP_060024, Q460N5, XM_011512928, XM_011512929, XP_011511230, XP_011511231, XR_002959544	baseMean	7392.69628149826	human_related_bonobo
44	ENSG00000173821	RNF213	57674	ring finger protein 213	ALO17, C17orf27, KIAA1618, MYMY2, MYSTR, NET57, RNF213	NM_001256071, NM_020914, NM_020954, NP_001243000, NP_066005, XM_005257545, XM_005257546, XM_006721995, XM_011525084, XM_011525086, XM_011525087, XM_017024905, XP_005257602, XP_005257603, XP_006722058, XP_011523386, XP_011523388, XP_011523389, XP_016880394	AAH32220, AAH36891, AAH40341, AAN63520, AAN63521, AB046774, AB046838, AB537889, AF397204, AF397205, AK023113, AK023871, AK025676, AK025914, AK026038, AK074030, AK127358, AK127914, AL161961, AL832920, AL833201, BAB13380, BAB13444, BAB14411, BAB14708, BAB15212, BAB15280, BAB15330, BAB84856, BAC87188, BAK53191, BC032220, BC035987, BC036891, BC040341, BC110403, BI008697, BX097483, BX640932, BX647946,…	baseMean	24932.0589654345	human_related_bonobo
45	ENSG00000184979	USP18	11274	ubiquitin specific peptidase 18	ISG43, PTORCH2, UBP43, USP18	NM_017414, NP_059110, XM_006724074, XP_006724137	AAD49967, AAH14896, AAP35481, AF176642, AI222587, AJ243526, AK313385, AL136690, BAG36183, BC014896, BI752849, BT006835, BU584005, CAB66625, CAB76398, CAG33497, CAJ86437, CR457216, CT841507, EAW57790, EAW57791, NM_017414, NP_059110, Q9UMW8, XM_006724074, XP_006724137	baseMean	3473.49437843244	human_related_bonobo
46	ENSG00000185507	IRF7	3665	interferon regulatory factor 7	IMD39, IRF-7H, IRF7A, IRF7B, IRF7C, IRF7H, IRF7	NM_001572, NM_004029, NM_004030, NM_004031, NP_001563, NP_004020, NP_004022, XM_005252906, XM_005252907, XM_005252909, XM_011520066, XM_017017674, XP_005252963, XP_005252964, XP_005252966, XP_011518368, XP_016873163	AAB17190, AAB80686, AAB80688, AAB80690, AAB80691, AAC70999, AAG30003, AAI36556, AF076494, AGI78456, AK303752, APU94776, BAG64723, BC136555, BC144242, BM849172, DA601567, DA967682, EAX02355, EAX02356, EAX02357, EAX02358, EAX02359, EAX02360, KC477210, KX150851, NM_001572, NM_004029, NM_004030, NM_004031, NP_001563, NP_004020, NP_004022, Q92985, U53830, U53831, U53832, U73036, XM_005252906, XM_00525…	baseMean	815.980596114563	human_related_bonobo
47	ENSG00000231925	TAPBP	6892	TAP binding protein	NGS17, TAPA, TPN, TPSN, TAPBP	NM_003190, NM_172208, NM_172209, NP_003181, NP_757345, NP_757346, XM_011514828, XM_017011227, XP_011513130, XP_016866716	AAB82949, AAC20076, AAD32924, AAG33061, AAH64966, AAH80574, AB010639, ACD68200, AF009510, AF029750, AF067286, AF314222, AQY77140, AQY77141, AQY77142, AU117273, AW028178, AW451052, AY007154, BAA28757, BAA28758, BAA28759, BC064966, BC080574, BI523615, CAA73909, EAX03715, EAX03716, EAX03717, EAX03718, EAX03719, EAX03720, EU693375, NM_003190, NM_172208, NM_172209, NP_003181, NP_757345, NP_757346, O15…	baseMean	3769.14452332197	human_related_bonobo
48	ENSG00000013374	NUB1	51667	negative regulator of ubiquitin like proteins 1	BS4, NUB1L, NYREN18, NUB1	NM_001243351, NM_016118, NP_001230280, NP_057202, XM_005250011, XM_017012304, XM_017012305, XM_017012306, XM_017012307, XM_017012308, XM_017012309, XM_024446797, XM_024446798, XM_024446799, XP_005250068, XP_016867793, XP_016867794, XP_016867795, XP_016867796, XP_016867797, XP_016867798, XP_024302565, XP_024302566, XP_024302567	AAC82474, AAD42865, AAH46354, AAK21001, AAN01355, AAO14547, AAS02030, AF155099, AF300717, AF459743, AK026433, AK293159, AW205479, AY129295, BAH11464, BC034716, BC046354, BG105733, CAD34862, CN258712, DB048887, EAL24511, EAW54000, EAW54001, EAW54002, EAW54003, NM_001243351, NM_016118, NP_001230280, NP_057202, Q9Y5A7, XM_005250011, XM_017012304, XM_017012305, XM_017012306, XM_017012307, XM_01701230…	log2FoldChange	2.23147999074958	human_related_bonobo
49	ENSG00000055332	EIF2AK2	5610	eukaryotic translation initiation factor 2 alpha kinase 2	EIF2AK1, PKR, PPP1R83, PRKR, EIF2AK2	NM_001135651, NM_001135652, NM_002759, NP_001129123, NP_001129124, NP_002750, XM_011532987, XM_017004503, XP_011531289, XP_016859992	AAA18253, AAA36409, AAH07769, AAH22314, AAH40851, AAH57805, AAH93676, AAI01476, AAI43231, AAO38055, AAP57628, AAY24317, AF086566, AI360504, AK290655, AK313818, AY302136, BAF83344, BAG36554, BC007769, BC022314, BC040851, BC057805, BC093676, BC101475, BC143228, BC143230, BM473760, BU687340, EAX00406, EAX00407, EAX00408, EAX00409, F03305, M35663, M85294, NM_001135651, NM_001135652, NM_002759, NP_001…	log2FoldChange	2.21604134787111	human_related_bonobo
50	ENSG00000059378	PARP12	64761	poly(ADP-ribose) polymerase family member 12	ARTD12, MST109, MSTP109, ZC3H1, ZC3HDC1, PARP12	NM_022750, NP_073587, NR_130117, XM_005250038, XM_005250039, XM_005250040, XM_011516491, XP_005250095, XP_005250096, XP_005250097, XP_011514793, XR_001744855, XR_927514	AA587898, AAF66161, AAH81541, AAQ13631, AF173884, AK026346, AL136766, AL137255, BAB15457, BC044660, BC081541, CAB66700, CAB70657, EAL24033, EAW83938, EAW83939, NM_022750, NP_073587, NR_130117, Q9H0J9, XM_005250038, XM_005250039, XM_005250040, XM_011516491, XP_005250095, XP_005250096, XP_005250097, XP_011514793, XR_001744855, XR_927514	log2FoldChange	5.17927252912901	human_related_bonobo
51	ENSG00000068079	IFI35	3430	interferon induced protein 35	IFP35, IFI35	NM_001330230, NM_005533, NP_001317159, NP_005524, XM_017024584, XM_017024585, XP_016880073, XP_016880074	AA740882, AA827287, AA832092, AAB61703, AAC37597, AAH01356, AK025406, BC001356, BM050205, BM748764, BU571030, EAW60914, EAW60915, EAW60916, NM_001330230, NM_005533, NP_001317159, NP_005524, P80217, U72882, XM_017024584, XM_017024585, XP_016880073, XP_016880074	log2FoldChange	5.4559887216776	human_related_bonobo
52	ENSG00000089127	OAS1	4938	2'-5'-oligoadenylate synthetase 1	E18/E16, IFI-4, OIAS, OIASI, OAS1	NM_001032409, NM_001320151, NM_002534, NM_016816, NP_001027581, NP_001307080, NP_002525, NP_058132, XM_006719434, XM_011538413, XM_017019361, XM_017019362, XP_006719497, XP_011536715, XP_016874850, XP_016874851, XR_944558	AA085948, AAA59955, AAB59552, AAB59553, AAH00562, AAH61587, AAH71981, AAP35431, AAW63049, AAW63050, ABE27977, ABE27978, ABH07381, ABI78946, AJ629455, AK123528, AK223006, AK225384, AK291003, AK300346, AK301498, AY730627, AY730628, BAA00047, BAD96726, BAF83692, BAG62090, BAG63009, BC000562, BC061587, BC071981, BE048946, BF055326, BT006785, CAA01166, CAA01167, CAA26497, CAA26633, CAA26634, CAA29803,…	log2FoldChange	10.2243464646827	human_related_bonobo
53	ENSG00000102921	N4BP1	9683	NEDD4 binding protein 1	N4BP1	NM_153029, NP_694574, XM_011523482, XP_011521784, XR_001752039, XR_001752040	AAI08289, AAI52473, AB014515, AK001464, AK026937, AK056383, AK094234, AK124782, BAA31590, BAG50916, BC051897, BC108288, BC152472, EAW82729, NM_153029, NP_694574, O75113, XM_011523482, XP_011521784, XR_001752039, XR_001752040	log2FoldChange	2.12883133188531	human_related_bonobo
54	ENSG00000108771	DHX58	79132	DExH-box helicase 58	D11LGP2, D11lgp2e, LGP2, RLR-3, DHX58	NM_024119, NP_077024, XM_017025059, XP_016880548, XR_001752623, XR_001752624, XR_002958067, XR_934548	AAH14949, AK021416, AK097669, AK225549, AK296840, AK300900, BAB13818, BAG53507, BAG62538, BAH12441, BC014949, BM723672, EAW60796, EAW60797, EAW60798, EAW60799, EAW60800, NM_024119, NP_077024, Q96C10, XM_017025059, XP_016880548, XR_001752623, XR_001752624, XR_002958067, XR_934548	log2FoldChange	5.35520911321248	human_related_bonobo
55	ENSG00000112773	FAM46A	55603	family with sequence similarity 46 member A	C6orf37, XTP11, FAM46A	NM_017633, NP_060103	AAH00683, AAH07351, AAM53071, AAW66943, ACI29324, AF350451, AHI42043, AHI42044, AI131001, AJ420583, AJ420591, AJ420592, AK000044, AK056057, AK096704, AK292109, AY740520, BAA90903, BAF84798, BC000683, BC007351, BX648876, DA981608, EAW48691, EAW48692, FJ211061, NM_017633, NP_060103, Q96IP4	log2FoldChange	2.50860055805912	human_related_bonobo
56	ENSG00000115267	IFIH1	64135	interferon induced with helicase C domain 1	AGS7, Hlcd, IDDM19, MDA-5, MDA5, RLR-2, SGMRT1, IFIH1	NM_022168, NP_071451	AAG34368, AAG54076, AAH46208, AAH78180, AAI11751, AAX93137, AAY24206, AF095844, AK056293, AK292941, AK314611, AY017378, BAB71141, BAF85630, BC007966, BC046208, BC078180, BC111750, BQ772836, BU902097, EAX11352, NM_022168, NP_071451, Q9BYX4	log2FoldChange	7.62626273832838	human_related_bonobo
57	ENSG00000115415	STAT1	6772	signal transducer and activator of transcription 1	CANDF7, IMD31A, IMD31B, IMD31C, ISGF-3, STAT91, STAT1	NM_007315, NM_139266, NP_009330, NP_644671, XM_006712718, XM_017004783, XP_006712781, XP_016860272, XR_001738914, XR_001738915	AAB64012, AAF04559, AAH02704, AAI41922, AAP35905, AAR13284, AAW56072, AAY24183, ADA59516, ADA59517, AI992149, AK096686, AK225853, AK292604, AK315002, BAF85293, BAG37497, BC002704, BC141921, BG699050, BT007241, BU738296, BX400908, CAD22974, CAH18430, CAM91174, CAM91175, CN410740, CR749636, CR998778, DA313984, EAX10850, EAX10851, EAX10852, EAX10853, EAX10854, EAX10855, EB385742, GU211347, GU211348,…	log2FoldChange	3.55341150517332	human_related_bonobo
58	ENSG00000116514	RNF19B	127544	ring finger protein 19B	IBRDC3, NKLAM, RNF19B	NM_001127361, NM_001300826, NM_153341, NP_001120833, NP_001287755, NP_699172, XM_006710356, XM_006710357, XM_006710358, XP_006710419, XP_006710420, XP_006710421	AA194237, AAH20595, AAH62374, AAI13561, AAI43688, AK074486, AK131439, BAC11017, BAD18585, BC020595, BC062374, BC113560, BC143687, CAF85699, DA630289, EAX07489, EAX07490, EAX07491, NM_001127361, NM_001300826, NM_153341, NP_001120833, NP_001287755, NP_699172, Q6ZMZ0, XM_006710356, XM_006710357, XM_006710358, XP_006710419, XP_006710420, XP_006710421	log2FoldChange	2.74080924560386	human_related_bonobo
59	ENSG00000119917	IFIT3	3437	interferon induced protein with tetratricopeptide repeats 3	CIG-49, GARG-49, IFI60, IFIT4, IRG2, ISG60, P60, RIG-G, cig41, IFIT3	NM_001031683, NM_001289758, NM_001289759, NM_001549, NP_001026853, NP_001276687, NP_001276688, NP_001540	AAB40606, AAB95160, AAC34669, AAC63524, AAH01383, AAH04977, AAP35948, AF026939, AF026943, AF083470, AK290427, AK297137, AK312675, BAF83116, BAG59639, BC001383, BC004977, BM790031, BT007284, BU509201, BX101054, DA081546, DA160435, DA673951, DB268497, EAW50143, EAW50144, NM_001031683, NM_001289758, NM_001289759, NM_001549, NP_001026853, NP_001276687, NP_001276688, NP_001540, O14879, U52513	log2FoldChange	7.20180221008379	human_related_bonobo
60	ENSG00000119922	IFIT2	3433	interferon induced protein with tetratricopeptide repeats 2	G10P2, GARG-39, IFI-54, IFI-54K, IFI54, IFIT-2, ISG-54 K, ISG-54K, ISG54, P54, cig42, IFIT2	NM_001547, NP_001538	AA143609, AA765174, AAA59191, AAH05987, AAH32839, AF026944, AK300431, AK312831, BAG62157, BC005987, BC032839, CAA30438, DA631671, EAW50145, EB387611, NM_001547, NP_001538, P09913	log2FoldChange	9.14563515212807	human_related_bonobo
61	ENSG00000120217	CD274	29126	CD274 molecule	B7-H, B7H1, PD-L1, PDCD1L1, PDCD1LG1, PDL1, CD274	NM_001267706, NM_001314029, NM_014143, NP_001254635, NP_001300958, NP_054862, NR_052005	AA399416, AAF25807, AAG18508, AAH69381, AAH74984, AAI13735, AAI13737, AAP13470, AAP42144, AAU09634, ABB90152, ABI16084, AF177937, AF233516, AI826502, AK001894, AK300470, AK314567, AY254342, AY291313, AY714881, BAA91966, BAG37149, BAG62189, BC069381, BC074984, BC113734, BC113736, CCF77002, DB160805, DQ286582, DQ836393, EAW58763, NM_001267706, NM_001314029, NM_014143, NP_001254635, NP_001300958, NP…	log2FoldChange	4.41581849085245	human_related_bonobo
62	ENSG00000121060	TRIM25	7706	tripartite motif containing 25	EFP, RNF147, Z147, ZNF147, TRIM25	NM_005082, NP_005073	AAH16924, AAH42541, AB208994, AK024597, AK310720, BAA04747, BAD92231, BC013752, BC016924, BC038247, BC042541, BC053605, BC106889, BC106890, BC114339, BM146967, BX538220, CF121587, D21205, EAW94523, EAW94524, EAW94525, NM_005082, NP_005073, Q14258	log2FoldChange	2.7703204963214	human_related_bonobo
63	ENSG00000121858	TNFSF10	8743	TNF superfamily member 10	APO2L, Apo-2L, CD253, TL2, TNLG6A, TRAIL, TNFSF10	NM_001190942, NM_001190943, NM_003810, NP_001177871, NP_001177872, NP_003801, NR_033994	AAB01233, AAC50332, AAH32722, AAR16184, AAV38371, ABI24016, ABK41891, ABW24658, AK296085, AK309200, AK312742, AY312579, BAG35612, BAG58840, BC009795, BC020220, BC032722, BT019564, CAG33176, CAH68809, CAL33971, CAZ39545, CCA94584, CR456895, CTQ86088, DA041872, DA969653, DQ848564, EAW78465, EAW78466, EAW78467, EU183231, LN874323, NM_001190942, NM_001190943, NM_003810, NP_001177871, NP_001177872, NP…	log2FoldChange	9.98407068603536	human_related_bonobo
64	ENSG00000123609	NMI	9111	N-myc and STAT interactor	NMI	NM_004688, NP_004679, XM_005246941, XM_017005247, XP_005246998, XP_016860736	AAC12949, AAH01268, AAH21987, AAY15066, AB451305, AB451436, ABO65092, AK124323, AK291548, AK298754, BAF84237, BAG60896, BAG70119, BAG70250, BC001268, BC021987, CB151555, EAX11513, EF036506, NM_004688, NP_004679, Q13287, U32849, XM_005246941, XM_017005247, XP_005246998, XP_016860736	log2FoldChange	3.54908861539563	human_related_bonobo
65	ENSG00000124201	ZNFX1	57169	zinc finger NFX1-type containing 1	ZNFX1	NM_021035, NP_066363, XM_006723836, XM_011528924, XM_017027971, XP_006723899, XP_011527226, XP_016883460	AAH14041, AAH62347, AAI10889, AB037825, AK000573, AK002139, AK022641, AK023836, AK096594, AK307392, AU140771, BAA91264, BAA92102, BAA92642, BAB14149, BAB14696, BC014041, BC030789, BC041630, BC062347, BC110888, DA809204, EAW75661, EAW75662, EAW75663, EAW75664, NM_021035, NP_066363, Q9P2E3, XM_006723836, XM_011528924, XM_017027971, XP_006723899, XP_011527226, XP_016883460	log2FoldChange	3.41646909089881	human_related_bonobo
66	ENSG00000124226	RNF114	55905	ring finger protein 114	PSORS12, ZNF313, RNF114	NM_018683, NP_061153	AAF75763, AAH13695, AAH66919, AAP35441, AF131742, AF265215, AK091976, AK097265, AK297188, AK301731, AK315638, BAG38006, BAG59677, BAG63197, BC013695, BC066919, BM830132, BT006795, BX640603, CAE45709, EAW75641, EAW75642, EAW75643, EAW75644, NM_018683, NP_061153, Q9Y508	log2FoldChange	2.2049168386817	human_related_bonobo
67	ENSG00000125347	IRF1	3659	interferon regulatory factor 1	IRF-1, MAR, IRF1	NM_001354924, NM_001354925, NM_002198, NP_001341853, NP_001341854, NP_002189, NR_149068, NR_149069, XM_011543379, XP_011541681	AA402319, AAA36043, AAB93488, AAH09483, AAV38560, AAV38561, AB103081, AB209624, ABH05670, AGV15458, AGV15459, AHW49376, AHW49377, AHW49378, AK298770, AK314025, ANU04672, BAD89424, BAD92861, BAG36735, BAG60912, BC009483, BT019755, BT019756, CAA32624, CAG46514, CEF49516, CEH24701, CR541713, CT004274, DA583594, EAW62332, KC209827, KC209828, KJ200632, KJ200633, KJ200634, KJ200635, KU561832, LN607829,…	log2FoldChange	3.24349277823521	human_related_bonobo
68	ENSG00000130066	SAT1	6303	spermidine/spermine N1-acetyltransferase 1	DC21, KFSD, KFSDX, SAT, SSAT, SSAT-1, SAT1	NM_002970, NP_002961, NR_027783, XM_024452421, XP_024308189	AAA60573, AAA63260, AAA98854, AAG44592, AAH02503, AAH08424, AAP35471, AAW03315, AF251292, AK310078, AK310094, AK312162, AK315888, AL050290, AW874291, AY841998, BAF98779, BAG35096, BC002503, BC008424, BR000410, BT006825, CAA78509, CAG29290, CD516700, CD638929, CN271682, CR450294, EAW98999, EAW99000, FAA00324, M55580, M77693, NM_002970, NP_002961, NR_027783, P21673, XM_024452421, XP_024308189	log2FoldChange	3.11625803562129	human_related_bonobo
69	ENSG00000132109	TRIM21	6737	tripartite motif containing 21	RNF81, RO52, Ro/SSA, SSA, SSA1, TRIM21	NM_003141, NP_003132	AAA36581, AAA36651, AAA79867, AAB87094, AAH10861, AAK76432, AAU89982, AK225564, AW575137, AY742713, BC010861, BP280435, BP288941, BU594670, CAV30717, EAW68845, M34551, M62800, NM_003141, NP_003132, P19474	log2FoldChange	3.47839507808721	human_related_bonobo
70	ENSG00000134321	RSAD2	91543	radical S-adenosyl methionine domain containing 2	2510004L01Rik, cig33, cig5, vig1, RSAD2	NM_080657, NP_542388, XM_011510415, XP_011508717	AAH17969, AAL50053, AAY14802, AF026942, AF442151, AK300085, AK312670, BAG35552, BAG61888, BC017969, EAX01034, EAX01035, NM_080657, NP_542388, Q8WXG1, XM_011510415, XP_011508717	log2FoldChange	10.5137068440016	human_related_bonobo
71	ENSG00000134470	IL15RA	3601	interleukin 15 receptor subunit alpha	CD215, IL15RA	NM_001243539, NM_001256765, NM_001351095, NM_001351096, NM_001351097, NM_002189, NM_172200, NP_001230468, NP_001243694, NP_001338024, NP_001338025, NP_001338026, NP_002180, NP_751950, NR_046362, XM_011519461, XM_011519462, XM_011519463, XM_011519464, XM_011519465, XM_011519466, XM_011519467, XM_011519468, XM_011519469, XM_011519470, XM_011519471, XM_011519472, XM_011519474, XM_011519475, XM_01151…	AA847313, AAB88175, AAC50312, AAH65506, AAH74726, AAI07778, AAI21141, AAI21142, AAP69528, AEP26933, AF035279, AFY11387, AFY11388, AFY11389, AFY11390, AFY11391, AFY11392, AFY11393, AFY11394, AK304211, BAG65084, BC065506, BC074726, BC107777, BC121140, BC121141, BG675498, BM546106, CA308853, CAG33345, CAG46820, CCA64145, CCA64146, CR457064, CR542023, DC298692, EAW86415, EAW86416, EAW86417, EAW86418,…	log2FoldChange	4.92771067679225	human_related_bonobo
72	ENSG00000135148	TRAFD1	10906	TRAF-type zinc finger domain containing 1	FLN29, TRAFD1	NM_001143906, NM_006700, NP_001137378, NP_006691	AAH03553, AB007447, AK122620, AK291331, AK295474, AK309916, AK312601, BAA22541, BAF84020, BAG58401, BC003553, BG828961, CA314188, CCQ43370, EAW97995, EAW97996, EAW97997, NM_001143906, NM_006700, NP_001137378, NP_006691, O14545	log2FoldChange	2.33500965340057	human_related_bonobo
73	ENSG00000138035	PNPT1	87178	polyribonucleotide nucleotidyltransferase 1	COXPD13, DFNB70, OLD35, PNPASE, old-35, PNPT1	NM_033109, NP_149100, XM_005264629, XM_017005172, XP_005264686, XP_016860661, XR_001739010	AAH00862, AAH05986, AAH53660, AAK13047, AAP44472, AAY24271, AJ458465, AK307589, AW731791, AY027528, AY290863, BC000862, BC005986, BC009057, BC021170, BC053660, BU943827, CAD30289, CAH18709, CAR80228, CBX83686, CR749867, DA998523, DB461021, EAX00086, EAX00087, NM_033109, NP_149100, Q8TCS8, XM_005264629, XM_017005172, XP_005264686, XP_016860661, XR_001739010	log2FoldChange	3.26126646499641	human_related_bonobo
74	ENSG00000138496	PARP9	83666	poly(ADP-ribose) polymerase family member 9	ARTD9, BAL, BAL1, MGC:7868, PARP9	NM_001146102, NM_001146103, NM_001146104, NM_001146105, NM_001146106, NM_031458, NP_001139574, NP_001139575, NP_001139576, NP_001139577, NP_001139578, NP_113646, XM_005247820, XM_011513218, XM_017007304, XM_017007305, XM_017007306, XP_005247877, XP_011511520, XP_016862793, XP_016862794, XP_016862795, XR_001740305, XR_001740306, XR_001740307, XR_001740308, XR_001740309, XR_002959597	AAH39580, AAK07558, AAK07559, AB209742, AF307338, AF307339, AK092629, AK123412, AK125581, AK130147, AK292959, AK299107, AK313494, AL713679, AL832929, BAD92979, BAF85648, BAG36276, BAH12952, BC017463, BC039580, BP259272, BU675792, BX648869, CAD28483, CAH56133, CAH56290, DB096326, DC309545, DC368112, EAW79477, EAW79478, EAW79479, NM_001146102, NM_001146103, NM_001146104, NM_001146105, NM_001146106,…	log2FoldChange	4.2699705741594	human_related_bonobo
75	ENSG00000139192	TAPBPL	55080	TAP binding protein like	TAPBP-R, TAPBPR, TAPBPL	NM_001351355, NM_018009, NP_001338284, NP_060479, NR_147126, NR_147127, NR_147128, NR_147129, XM_005253700, XM_017019545, XM_017019546, XP_005253757, XP_016875034, XP_016875035, XR_001748777, XR_001748778, XR_001748781, XR_002957344, XR_429016	AAH15017, AI184901, AI273155, AK001005, AK002056, AK098035, AK222956, AK223163, BAA91465, BAB41077, BAD96676, BAD96883, BC015017, CAI93432, CR997450, DB054664, EAW88797, EAW88798, EAW88799, NM_001351355, NM_018009, NP_001338284, NP_060479, NR_147126, NR_147127, NR_147128, NR_147129, Q9BX59, XM_005253700, XM_017019545, XM_017019546, XP_005253757, XP_016875034, XP_016875035, XR_001748777, XR_001748…	log2FoldChange	2.28966783470712	human_related_bonobo
76	ENSG00000140464	PML	5371	promyelocytic leukemia	MYL, PP8675, RNF71, TRIM19, PML	NM_002675, NM_033238, NM_033239, NM_033240, NM_033244, NM_033246, NM_033247, NM_033249, NM_033250, NP_002666, NP_150241, NP_150242, NP_150243, NP_150247, NP_150249, NP_150250, NP_150252, NP_150253	AAA60125, AAA60351, AAA60352, AAA60388, AAA60390, AAB19601, AAB29490, AAD13865, AAG50180, AAG50181, AAG50182, AAG50183, AAG50184, AAG50185, AAG50186, AAG50187, AAG50188, AAG50189, AAG50190, AAH00080, AAH20994, AAI39796, AAP88913, AAQ15268, AB208950, AB209051, AB209411, AF230401, AF230402, AF230403, AF230404, AF230405, AF230406, AF230407, AF230408, AF230409, AF230410, AF230411, AF370432, AF388193,…	log2FoldChange	3.36908473891031	human_related_bonobo
77	ENSG00000140853	NLRC5	84166	NLR family CARD domain containing 5	CLR16.1, NOD27, NOD4, NLRC5	NM_001330552, NM_032206, NP_001317481, NP_115582, XM_005256193, XM_005256194, XM_005256195, XM_005256196, XM_005256197, XM_005256199, XM_005256201, XM_006721297, XM_006721298, XM_006721300, XM_011523373, XM_011523375, XM_011523376, XM_017023769, XM_017023770, XM_017023771, XP_005256250, XP_005256251, XP_005256252, XP_005256253, XP_005256254, XP_005256256, XP_005256258, XP_006721360, XP_006721361,…	AA722775, AAH50527, AAH63566, AAO59377, ABO40479, AF389420, AK025212, AK025362, AK027414, AK027416, AK074133, AK074182, AK090439, AK097030, AL704292, BAB15120, BAB55096, BAB55098, BAB84959, BAB85008, BAC03420, BC040278, BC050527, BC063566, BI061907, BM463398, BM993764, BX640842, CAE45914, CAZ39543, DB293035, EAW82898, EAW82899, EAW82900, EAW82901, EAW82902, EF452236, NM_001330552, NM_032206, NP_0…	log2FoldChange	2.78488916383085	human_related_bonobo
78	ENSG00000141664	ZCCHC2	54877	zinc finger CCHC-type containing 2	C18orf49, ZCCHC2	NM_017742, NP_060212, NR_126534, XM_006722493, XM_011526044, XM_017025802, XP_006722556, XP_011524346, XP_016881291, XR_001753205, XR_245462	AA406111, AA903206, AAH06340, AAI37436, AB051531, AK000229, AK000288, AK098132, AL832323, AW182074, BAA91057, BAB21835, BAG53581, BC006340, BC047606, BC137435, BI023990, BQ001246, BU675299, BX485381, CAD38618, CD365705, DN997998, EAW63126, EAW63127, EAW63128, FN169762, NM_017742, NP_060212, NR_126534, Q9C0B9, XM_006722493, XM_011526044, XM_017025802, XP_006722556, XP_011524346, XP_016881291, XR_0…	log2FoldChange	2.51285504541383	human_related_bonobo
79	ENSG00000155363	MOV10	4343	Mov10 RISC complex RNA helicase	fSAP113, gb110, MOV10	NM_001130079, NM_001286072, NM_001321324, NM_020963, NP_001123551, NP_001273001, NP_001308253, NP_066014, XM_005270869, XM_005270870, XM_017001318, XM_017001319, XM_024447132, XM_024447137, XP_005270926, XP_005270927, XP_016856807, XP_016856808, XP_024302900, XP_024302905, XR_001737185, XR_001737186, XR_001737187, XR_946657	AAH02548, AAH04499, AAH09312, AB046851, AK023297, AK057353, AK074174, AK226011, AK301229, AK308874, AK310512, AL832805, AL833353, BAB13457, BAB14514, BAB85000, BAG51905, BAH13436, BC002548, BC004499, BC009312, BC025339, BU623853, BX647787, CAE89762, DB066263, EAW56528, EAW56529, EAW56530, EAW56531, NM_001130079, NM_001286072, NM_001321324, NM_020963, NP_001123551, NP_001273001, NP_001308253, NP_0…	log2FoldChange	2.85636988967319	human_related_bonobo
80	ENSG00000156587	UBE2L6	9246	ubiquitin conjugating enzyme E2 L6	RIG-B, UBCH8, UBE2L6	NM_004223, NM_198183, NP_004214, NP_937826	AAB86433, AAD17525, AAH32491, AF031141, AF061736, AK093462, AK129621, AK226165, AK315755, BAG38109, BC032491, CAB64566, CAG33407, CR457126, DA097307, EAW73755, EAW73756, EAW73757, EAW73758, EAW73759, H17887, NM_004223, NM_198183, NP_004214, NP_937826, O14933	log2FoldChange	4.34363881070636	human_related_bonobo
81	ENSG00000157601	MX1	4599	MX dynamin like GTPase 1	IFI-78K, IFI78, MX, MxA, MX1	NM_001144925, NM_001178046, NM_001282920, NM_002462, NP_001138397, NP_001171517, NP_001269849, NP_002453, XM_005260978, XM_005260979, XM_005260980, XM_005260981, XM_005260982, XM_011529568, XM_011529570, XM_017028349, XM_017028350, XM_017028351, XM_017028352, XP_005261035, XP_005261036, XP_005261037, XP_005261038, XP_005261039, XP_011527870, XP_011527872, XP_016883838, XP_016883839, XP_016883840,…	A00209, AAA36337, AAA36458, AAD43063, AAH14222, AAH32602, AAO31807, AK093008, AK096355, AK225885, AK315465, AY186254, BAC04017, BAG37852, BAG53272, BC014222, BC032602, BC052255, CAA00041, CAB90556, CB151486, DA351922, DA726666, EAX09600, EAX09601, EAX09602, EAX09603, EAX09604, EB388095, M30817, M33882, NM_001144925, NM_001178046, NM_001282920, NM_002462, NP_001138397, NP_001171517, NP_001269849, …	log2FoldChange	9.20135018150685	human_related_bonobo
82	ENSG00000160710	ADAR	103	adenosine deaminase, RNA specific	ADAR1, AGS6, DRADA, DSH, DSRAD, G1P1, IFI-4, IFI4, K88DSRBP, P136, ADAR	NM_001025107, NM_001111, NM_001193495, NM_015840, NM_015841, NP_001020278, NP_001102, NP_001180424, NP_056655, NP_056656, XM_006711109, XM_006711111, XM_006711112, XM_006711113, XM_011509061, XM_011509062, XM_017000037, XM_024449674, XP_006711172, XP_006711174, XP_006711175, XP_006711176, XP_011507363, XP_011507364, XP_016855526, XP_024305442	AA449679, AAB06697, AAB97116, AAB97117, AAB97118, AAC13782, AAH38227, AB209891, ABM73519, ABM73520, AF084516, AHZ44503, AK097241, AK304153, BAD93128, BAH14119, BC017853, BC038227, BE886208, BU430287, BX538232, BX640741, CAA55967, CAA55968, CAA67169, CAA67170, CAA67172, CAA67173, CAD98075, CAE45853, CD108625, CR982397, DA507408, DR158819, EAW53183, EAW53184, EAW53185, EAW53186, EAW53187, EAW53188,…	log2FoldChange	2.45872093495296	human_related_bonobo
83	ENSG00000163840	DTX3L	151636	deltex E3 ubiquitin ligase 3L	BBAP, RNF143, DTX3L	NM_138287, NP_612144	AAH42191, AAH60509, AAL90859, AAP57517, AAV98362, AF484416, AK025135, AK056406, AK093782, AK125086, AL833598, AY225123, AY780792, BAG54138, BC016846, BC040372, BC042191, BC060509, BX648267, BX648645, EAW79476, NM_138287, NP_612144, Q8TDB6	log2FoldChange	3.98589421034912	human_related_bonobo
84	ENSG00000164307	ERAP1	51752	endoplasmic reticulum aminopeptidase 1	A-LAP, ALAP, APPILS, ARTS-1, ARTS1, ERAAP, ERAAP1, PILS-AP, PILSAP, ERAP1	NM_001040458, NM_001198541, NM_001349244, NM_016442, NP_001035548, NP_001185470, NP_001336173, NP_057526, XM_005272015, XM_005272016, XM_011543480, XM_011543481, XM_011543484, XM_011543485, XM_011543486, XM_017009581, XM_017009583, XM_024446113, XP_005272072, XP_005272073, XP_011541782, XP_011541783, XP_011541786, XP_011541787, XP_011541788, XP_016865070, XP_016865072, XP_024301881, XR_001742119	AAF07395, AAF20384, AAF34664, AAH30775, AAK37777, AAK37778, AAQ88953, AB011097, AF106037, AF183569, AF222340, AGR86647, AGR86648, AGR86649, AGR86650, AI291936, AIY60612, AIY60613, AIY60614, AIY60615, AIY60616, AIY60617, AIY60618, AIY60619, AIY60620, AIY60621, AIY60622, AIY60623, AIY60624, AIY60625, AIY60626, AIY60627, AIY60628, AIY60629, AIY60630, AIY60631, AIY60632, AIY60633, AK094985, AK222873,…	log2FoldChange	2.07203756095723	human_related_bonobo
85	ENSG00000164342	TLR3	7098	toll like receptor 3	CD283, IIAE2, TLR3	NM_003265, NP_003256	AAC34134, AAH59372, AAH94737, AAH96333, AAH96334, AAH96335, AB445631, ABC86908, ABC86909, ABC86910, ABE01399, ABF06633, ABF06634, ABF06635, ABF06636, ABF06637, AK302143, AK314208, BAG36884, BAG55028, BAH13636, BC017954, BC043204, BC059372, BC068487, BC094737, BC096333, BC096334, BC096335, BU624267, CAL68868, CAT16976, DA374150, DQ445682, DQ470075, DQ470076, DQ470077, DQ470078, DQ470079, EAX04628,…	log2FoldChange	6.65399928742647	human_related_bonobo
86	ENSG00000166710	B2M	567	beta-2-microglobulin	IMD43, B2M	NM_004048, NP_004039, XM_005254549, XP_005254606, XR_002957658	AAA51811, AAB25312, AAD14387, AAD14388, AAD48083, AAG02006, AAH32589, AAH64910, AAO20842, AB021288, ABB01003, ABI63354, ABI63355, ABI63373, AF072097, AI686916, AK026463, AK303560, AK315776, AY007153, AY187687, BAA35182, BAG38125, BAG64583, BC032589, BC064910, BU658737, CAA23830, CAG33347, CBX87172, CDH93686, CDL96999, CR457066, DQ839493, DQ839494, DQ884406, EAW77276, EAW77277, EAW77278, NM_004048…	log2FoldChange	2.42907648828526	human_related_bonobo
87	ENSG00000168394	TAP1	6890	transporter 1, ATP binding cassette subfamily B member	ABC17, ABCB2, APT1, D6S114E, PSF-1, PSF1, RING4, TAP1*0102N, TAP1N, TAP1	NM_000593, NM_001292022, NP_000584, NP_001278951	AAA89080, AAB60321, AAB60322, AAC12902, AAC12903, AAC12904, AAC12905, AAC12906, AAD14055, AAD14056, AAH14081, AAM11658, AAR05812, AAS55411, AAS55412, AB012644, AH007357, AHW47926, AHW47943, AHW47960, AHW47977, AK093980, AK123494, AK130176, AK302340, AK313762, ALQ33804, ALQ33805, ARB08460, ARB08461, ARB08462, ARB08463, ARB08464, ARB08465, ARB08466, ARB08467, ARB08468, ARB08469, ARB08470, ARB08471,…	log2FoldChange	4.76127646924193	human_related_bonobo
88	ENSG00000170581	STAT2	6773	signal transducer and activator of transcription 2	IMD44, ISGF-3, P113, STAT113, STAT2	NM_005419, NM_198332, NP_005410, NP_938146, XM_011538697, XM_011538698, XM_011538699, XM_011538700, XM_017019904, XP_011536999, XP_011537000, XP_011537001, XP_011537002, XP_016875393, XR_001748856, XR_001748857, XR_001748858, XR_002957375, XR_002957376, XR_245953	AAA98760, AAB36225, AAB36226, AAB36227, AAH06092, AAH51284, AAS00091, AFM91190, AFM91191, AFM91192, AFM91193, AFM91194, AFM91195, AFM91196, AFM91197, AFM91198, AFM91199, AFM91200, AFM91201, AFM91202, AFM91203, AFM91204, AFM91205, AFM91206, AFM91207, AFM91208, AFM91209, AFM91210, AFM91211, AFM91212, AFM91213, AFM91214, AFM91215, AFM91216, AFM91217, AFM91218, AFM91219, AFM91220, AFM91221, AFM91222,…	log2FoldChange	3.34412355778965	human_related_bonobo
89	ENSG00000172936	MYD88	4615	myeloid differentiation primary response 88	MYD88D, MYD88	NM_001172566, NM_001172567, NM_001172568, NM_001172569, NM_002468, NP_001166037, NP_001166038, NP_001166039, NP_001166040, NP_002459, XM_005265172, XM_006713170, XP_005265229, XP_006713233	AAB49967, AAC50954, AAH13589, AAP36040, AB446470, AK097983, AK124685, AK296570, AK296716, AK298650, AK298666, AK300051, AK300448, AK304676, AL832906, ANK58152, ANK58154, ANK58155, ANK58156, ANN25047, BAG55247, BAG59190, BAG59306, BAG60822, BAG60834, BAG61860, BAG62170, BAG65448, BC013589, BP242808, BP339466, BT007376, BX537602, DC350705, EAW64520, EAW64521, NM_001172566, NM_001172567, NM_00117256…	log2FoldChange	3.82854926518316	human_related_bonobo
90	ENSG00000173193	PARP14	54625	poly(ADP-ribose) polymerase family member 14	ARTD8, BAL2, PARP-14, pART8, PARP14	NM_017554, NP_060024, XM_011512928, XM_011512929, XP_011511230, XP_011511231, XR_002959544	AA890511, AAH32804, AAN08627, AAY64449, AAY64450, AB033094, AK001770, AK022542, AK026003, AK027260, AK098816, AK304269, AU117601, AY134858, BAA86582, BAA91897, BAB14089, BAG65132, BC032804, BC039604, BU170133, BX648758, CR977108, DC320673, DQ063584, DQ063585, EAW79467, EAW79468, EAW79469, EAW79470, NM_017554, NP_060024, Q460N5, XM_011512928, XM_011512929, XP_011511230, XP_011511231, XR_002959544	log2FoldChange	4.7881323378207	human_related_bonobo
91	ENSG00000173821	RNF213	57674	ring finger protein 213	ALO17, C17orf27, KIAA1618, MYMY2, MYSTR, NET57, RNF213	NM_001256071, NM_020914, NM_020954, NP_001243000, NP_066005, XM_005257545, XM_005257546, XM_006721995, XM_011525084, XM_011525086, XM_011525087, XM_017024905, XP_005257602, XP_005257603, XP_006722058, XP_011523386, XP_011523388, XP_011523389, XP_016880394	AAH32220, AAH36891, AAH40341, AAN63520, AAN63521, AB046774, AB046838, AB537889, AF397204, AF397205, AK023113, AK023871, AK025676, AK025914, AK026038, AK074030, AK127358, AK127914, AL161961, AL832920, AL833201, BAB13380, BAB13444, BAB14411, BAB14708, BAB15212, BAB15280, BAB15330, BAB84856, BAC87188, BAK53191, BC032220, BC035987, BC036891, BC040341, BC110403, BI008697, BX097483, BX640932, BX647946,…	log2FoldChange	3.3851124264426	human_related_bonobo
92	ENSG00000184979	USP18	11274	ubiquitin specific peptidase 18	ISG43, PTORCH2, UBP43, USP18	NM_017414, NP_059110, XM_006724074, XP_006724137	AAD49967, AAH14896, AAP35481, AF176642, AI222587, AJ243526, AK313385, AL136690, BAG36183, BC014896, BI752849, BT006835, BU584005, CAB66625, CAB76398, CAG33497, CAJ86437, CR457216, CT841507, EAW57790, EAW57791, NM_017414, NP_059110, Q9UMW8, XM_006724074, XP_006724137	log2FoldChange	6.63605304511589	human_related_bonobo
93	ENSG00000185507	IRF7	3665	interferon regulatory factor 7	IMD39, IRF-7H, IRF7A, IRF7B, IRF7C, IRF7H, IRF7	NM_001572, NM_004029, NM_004030, NM_004031, NP_001563, NP_004020, NP_004022, XM_005252906, XM_005252907, XM_005252909, XM_011520066, XM_017017674, XP_005252963, XP_005252964, XP_005252966, XP_011518368, XP_016873163	AAB17190, AAB80686, AAB80688, AAB80690, AAB80691, AAC70999, AAG30003, AAI36556, AF076494, AGI78456, AK303752, APU94776, BAG64723, BC136555, BC144242, BM849172, DA601567, DA967682, EAX02355, EAX02356, EAX02357, EAX02358, EAX02359, EAX02360, KC477210, KX150851, NM_001572, NM_004029, NM_004030, NM_004031, NP_001563, NP_004020, NP_004022, Q92985, U53830, U53831, U53832, U73036, XM_005252906, XM_00525…	log2FoldChange	6.24564847673216	human_related_bonobo
94	ENSG00000231925	TAPBP	6892	TAP binding protein	NGS17, TAPA, TPN, TPSN, TAPBP	NM_003190, NM_172208, NM_172209, NP_003181, NP_757345, NP_757346, XM_011514828, XM_017011227, XP_011513130, XP_016866716	AAB82949, AAC20076, AAD32924, AAG33061, AAH64966, AAH80574, AB010639, ACD68200, AF009510, AF029750, AF067286, AF314222, AQY77140, AQY77141, AQY77142, AU117273, AW028178, AW451052, AY007154, BAA28757, BAA28758, BAA28759, BC064966, BC080574, BI523615, CAA73909, EAX03715, EAX03716, EAX03717, EAX03718, EAX03719, EAX03720, EU693375, NM_003190, NM_172208, NM_172209, NP_003181, NP_757345, NP_757346, O15…	log2FoldChange	2.19527199904905	human_related_bonobo
95	ENSG00000013374	NUB1	51667	negative regulator of ubiquitin like proteins 1	BS4, NUB1L, NYREN18, NUB1	NM_001243351, NM_016118, NP_001230280, NP_057202, XM_005250011, XM_017012304, XM_017012305, XM_017012306, XM_017012307, XM_017012308, XM_017012309, XM_024446797, XM_024446798, XM_024446799, XP_005250068, XP_016867793, XP_016867794, XP_016867795, XP_016867796, XP_016867797, XP_016867798, XP_024302565, XP_024302566, XP_024302567	AAC82474, AAD42865, AAH46354, AAK21001, AAN01355, AAO14547, AAS02030, AF155099, AF300717, AF459743, AK026433, AK293159, AW205479, AY129295, BAH11464, BC034716, BC046354, BG105733, CAD34862, CN258712, DB048887, EAL24511, EAW54000, EAW54001, EAW54002, EAW54003, NM_001243351, NM_016118, NP_001230280, NP_057202, Q9Y5A7, XM_005250011, XM_017012304, XM_017012305, XM_017012306, XM_017012307, XM_01701230…	lfcSE	0.101861517009397	human_related_bonobo
96	ENSG00000055332	EIF2AK2	5610	eukaryotic translation initiation factor 2 alpha kinase 2	EIF2AK1, PKR, PPP1R83, PRKR, EIF2AK2	NM_001135651, NM_001135652, NM_002759, NP_001129123, NP_001129124, NP_002750, XM_011532987, XM_017004503, XP_011531289, XP_016859992	AAA18253, AAA36409, AAH07769, AAH22314, AAH40851, AAH57805, AAH93676, AAI01476, AAI43231, AAO38055, AAP57628, AAY24317, AF086566, AI360504, AK290655, AK313818, AY302136, BAF83344, BAG36554, BC007769, BC022314, BC040851, BC057805, BC093676, BC101475, BC143228, BC143230, BM473760, BU687340, EAX00406, EAX00407, EAX00408, EAX00409, F03305, M35663, M85294, NM_001135651, NM_001135652, NM_002759, NP_001…	lfcSE	0.14977795300001	human_related_bonobo
97	ENSG00000059378	PARP12	64761	poly(ADP-ribose) polymerase family member 12	ARTD12, MST109, MSTP109, ZC3H1, ZC3HDC1, PARP12	NM_022750, NP_073587, NR_130117, XM_005250038, XM_005250039, XM_005250040, XM_011516491, XP_005250095, XP_005250096, XP_005250097, XP_011514793, XR_001744855, XR_927514	AA587898, AAF66161, AAH81541, AAQ13631, AF173884, AK026346, AL136766, AL137255, BAB15457, BC044660, BC081541, CAB66700, CAB70657, EAL24033, EAW83938, EAW83939, NM_022750, NP_073587, NR_130117, Q9H0J9, XM_005250038, XM_005250039, XM_005250040, XM_011516491, XP_005250095, XP_005250096, XP_005250097, XP_011514793, XR_001744855, XR_927514	lfcSE	0.155051954113102	human_related_bonobo
98	ENSG00000068079	IFI35	3430	interferon induced protein 35	IFP35, IFI35	NM_001330230, NM_005533, NP_001317159, NP_005524, XM_017024584, XM_017024585, XP_016880073, XP_016880074	AA740882, AA827287, AA832092, AAB61703, AAC37597, AAH01356, AK025406, BC001356, BM050205, BM748764, BU571030, EAW60914, EAW60915, EAW60916, NM_001330230, NM_005533, NP_001317159, NP_005524, P80217, U72882, XM_017024584, XM_017024585, XP_016880073, XP_016880074	lfcSE	0.266083726085149	human_related_bonobo
99	ENSG00000089127	OAS1	4938	2'-5'-oligoadenylate synthetase 1	E18/E16, IFI-4, OIAS, OIASI, OAS1	NM_001032409, NM_001320151, NM_002534, NM_016816, NP_001027581, NP_001307080, NP_002525, NP_058132, XM_006719434, XM_011538413, XM_017019361, XM_017019362, XP_006719497, XP_011536715, XP_016874850, XP_016874851, XR_944558	AA085948, AAA59955, AAB59552, AAB59553, AAH00562, AAH61587, AAH71981, AAP35431, AAW63049, AAW63050, ABE27977, ABE27978, ABH07381, ABI78946, AJ629455, AK123528, AK223006, AK225384, AK291003, AK300346, AK301498, AY730627, AY730628, BAA00047, BAD96726, BAF83692, BAG62090, BAG63009, BC000562, BC061587, BC071981, BE048946, BF055326, BT006785, CAA01166, CAA01167, CAA26497, CAA26633, CAA26634, CAA29803,…	lfcSE	0.390302401683471	human_related_bonobo
100	ENSG00000102921	N4BP1	9683	NEDD4 binding protein 1	N4BP1	NM_153029, NP_694574, XM_011523482, XP_011521784, XR_001752039, XR_001752040	AAI08289, AAI52473, AB014515, AK001464, AK026937, AK056383, AK094234, AK124782, BAA31590, BAG50916, BC051897, BC108288, BC152472, EAW82729, NM_153029, NP_694574, O75113, XM_011523482, XP_011521784, XR_001752039, XR_001752040	lfcSE	0.0819056147273298	human_related_bonobo
101	ENSG00000108771	DHX58	79132	DExH-box helicase 58	D11LGP2, D11lgp2e, LGP2, RLR-3, DHX58	NM_024119, NP_077024, XM_017025059, XP_016880548, XR_001752623, XR_001752624, XR_002958067, XR_934548	AAH14949, AK021416, AK097669, AK225549, AK296840, AK300900, BAB13818, BAG53507, BAG62538, BAH12441, BC014949, BM723672, EAW60796, EAW60797, EAW60798, EAW60799, EAW60800, NM_024119, NP_077024, Q96C10, XM_017025059, XP_016880548, XR_001752623, XR_001752624, XR_002958067, XR_934548	lfcSE	0.185091735991808	human_related_bonobo
102	ENSG00000112773	FAM46A	55603	family with sequence similarity 46 member A	C6orf37, XTP11, FAM46A	NM_017633, NP_060103	AAH00683, AAH07351, AAM53071, AAW66943, ACI29324, AF350451, AHI42043, AHI42044, AI131001, AJ420583, AJ420591, AJ420592, AK000044, AK056057, AK096704, AK292109, AY740520, BAA90903, BAF84798, BC000683, BC007351, BX648876, DA981608, EAW48691, EAW48692, FJ211061, NM_017633, NP_060103, Q96IP4	lfcSE	0.151205850128201	human_related_bonobo
103	ENSG00000115267	IFIH1	64135	interferon induced with helicase C domain 1	AGS7, Hlcd, IDDM19, MDA-5, MDA5, RLR-2, SGMRT1, IFIH1	NM_022168, NP_071451	AAG34368, AAG54076, AAH46208, AAH78180, AAI11751, AAX93137, AAY24206, AF095844, AK056293, AK292941, AK314611, AY017378, BAB71141, BAF85630, BC007966, BC046208, BC078180, BC111750, BQ772836, BU902097, EAX11352, NM_022168, NP_071451, Q9BYX4	lfcSE	0.198906585775749	human_related_bonobo
104	ENSG00000115415	STAT1	6772	signal transducer and activator of transcription 1	CANDF7, IMD31A, IMD31B, IMD31C, ISGF-3, STAT91, STAT1	NM_007315, NM_139266, NP_009330, NP_644671, XM_006712718, XM_017004783, XP_006712781, XP_016860272, XR_001738914, XR_001738915	AAB64012, AAF04559, AAH02704, AAI41922, AAP35905, AAR13284, AAW56072, AAY24183, ADA59516, ADA59517, AI992149, AK096686, AK225853, AK292604, AK315002, BAF85293, BAG37497, BC002704, BC141921, BG699050, BT007241, BU738296, BX400908, CAD22974, CAH18430, CAM91174, CAM91175, CN410740, CR749636, CR998778, DA313984, EAX10850, EAX10851, EAX10852, EAX10853, EAX10854, EAX10855, EB385742, GU211347, GU211348,…	lfcSE	0.157912626464127	human_related_bonobo
105	ENSG00000116514	RNF19B	127544	ring finger protein 19B	IBRDC3, NKLAM, RNF19B	NM_001127361, NM_001300826, NM_153341, NP_001120833, NP_001287755, NP_699172, XM_006710356, XM_006710357, XM_006710358, XP_006710419, XP_006710420, XP_006710421	AA194237, AAH20595, AAH62374, AAI13561, AAI43688, AK074486, AK131439, BAC11017, BAD18585, BC020595, BC062374, BC113560, BC143687, CAF85699, DA630289, EAX07489, EAX07490, EAX07491, NM_001127361, NM_001300826, NM_153341, NP_001120833, NP_001287755, NP_699172, Q6ZMZ0, XM_006710356, XM_006710357, XM_006710358, XP_006710419, XP_006710420, XP_006710421	lfcSE	0.104545858600786	human_related_bonobo
106	ENSG00000119917	IFIT3	3437	interferon induced protein with tetratricopeptide repeats 3	CIG-49, GARG-49, IFI60, IFIT4, IRG2, ISG60, P60, RIG-G, cig41, IFIT3	NM_001031683, NM_001289758, NM_001289759, NM_001549, NP_001026853, NP_001276687, NP_001276688, NP_001540	AAB40606, AAB95160, AAC34669, AAC63524, AAH01383, AAH04977, AAP35948, AF026939, AF026943, AF083470, AK290427, AK297137, AK312675, BAF83116, BAG59639, BC001383, BC004977, BM790031, BT007284, BU509201, BX101054, DA081546, DA160435, DA673951, DB268497, EAW50143, EAW50144, NM_001031683, NM_001289758, NM_001289759, NM_001549, NP_001026853, NP_001276687, NP_001276688, NP_001540, O14879, U52513	lfcSE	0.150800740441252	human_related_bonobo
107	ENSG00000119922	IFIT2	3433	interferon induced protein with tetratricopeptide repeats 2	G10P2, GARG-39, IFI-54, IFI-54K, IFI54, IFIT-2, ISG-54 K, ISG-54K, ISG54, P54, cig42, IFIT2	NM_001547, NP_001538	AA143609, AA765174, AAA59191, AAH05987, AAH32839, AF026944, AK300431, AK312831, BAG62157, BC005987, BC032839, CAA30438, DA631671, EAW50145, EB387611, NM_001547, NP_001538, P09913	lfcSE	0.171727508013073	human_related_bonobo
108	ENSG00000120217	CD274	29126	CD274 molecule	B7-H, B7H1, PD-L1, PDCD1L1, PDCD1LG1, PDL1, CD274	NM_001267706, NM_001314029, NM_014143, NP_001254635, NP_001300958, NP_054862, NR_052005	AA399416, AAF25807, AAG18508, AAH69381, AAH74984, AAI13735, AAI13737, AAP13470, AAP42144, AAU09634, ABB90152, ABI16084, AF177937, AF233516, AI826502, AK001894, AK300470, AK314567, AY254342, AY291313, AY714881, BAA91966, BAG37149, BAG62189, BC069381, BC074984, BC113734, BC113736, CCF77002, DB160805, DQ286582, DQ836393, EAW58763, NM_001267706, NM_001314029, NM_014143, NP_001254635, NP_001300958, NP…	lfcSE	0.270116129710023	human_related_bonobo
109	ENSG00000121060	TRIM25	7706	tripartite motif containing 25	EFP, RNF147, Z147, ZNF147, TRIM25	NM_005082, NP_005073	AAH16924, AAH42541, AB208994, AK024597, AK310720, BAA04747, BAD92231, BC013752, BC016924, BC038247, BC042541, BC053605, BC106889, BC106890, BC114339, BM146967, BX538220, CF121587, D21205, EAW94523, EAW94524, EAW94525, NM_005082, NP_005073, Q14258	lfcSE	0.133047749203661	human_related_bonobo
110	ENSG00000121858	TNFSF10	8743	TNF superfamily member 10	APO2L, Apo-2L, CD253, TL2, TNLG6A, TRAIL, TNFSF10	NM_001190942, NM_001190943, NM_003810, NP_001177871, NP_001177872, NP_003801, NR_033994	AAB01233, AAC50332, AAH32722, AAR16184, AAV38371, ABI24016, ABK41891, ABW24658, AK296085, AK309200, AK312742, AY312579, BAG35612, BAG58840, BC009795, BC020220, BC032722, BT019564, CAG33176, CAH68809, CAL33971, CAZ39545, CCA94584, CR456895, CTQ86088, DA041872, DA969653, DQ848564, EAW78465, EAW78466, EAW78467, EU183231, LN874323, NM_001190942, NM_001190943, NM_003810, NP_001177871, NP_001177872, NP…	lfcSE	0.226005536478676	human_related_bonobo
111	ENSG00000123609	NMI	9111	N-myc and STAT interactor	NMI	NM_004688, NP_004679, XM_005246941, XM_017005247, XP_005246998, XP_016860736	AAC12949, AAH01268, AAH21987, AAY15066, AB451305, AB451436, ABO65092, AK124323, AK291548, AK298754, BAF84237, BAG60896, BAG70119, BAG70250, BC001268, BC021987, CB151555, EAX11513, EF036506, NM_004688, NP_004679, Q13287, U32849, XM_005246941, XM_017005247, XP_005246998, XP_016860736	lfcSE	0.1540494526615	human_related_bonobo
112	ENSG00000124201	ZNFX1	57169	zinc finger NFX1-type containing 1	ZNFX1	NM_021035, NP_066363, XM_006723836, XM_011528924, XM_017027971, XP_006723899, XP_011527226, XP_016883460	AAH14041, AAH62347, AAI10889, AB037825, AK000573, AK002139, AK022641, AK023836, AK096594, AK307392, AU140771, BAA91264, BAA92102, BAA92642, BAB14149, BAB14696, BC014041, BC030789, BC041630, BC062347, BC110888, DA809204, EAW75661, EAW75662, EAW75663, EAW75664, NM_021035, NP_066363, Q9P2E3, XM_006723836, XM_011528924, XM_017027971, XP_006723899, XP_011527226, XP_016883460	lfcSE	0.127295313131565	human_related_bonobo
113	ENSG00000124226	RNF114	55905	ring finger protein 114	PSORS12, ZNF313, RNF114	NM_018683, NP_061153	AAF75763, AAH13695, AAH66919, AAP35441, AF131742, AF265215, AK091976, AK097265, AK297188, AK301731, AK315638, BAG38006, BAG59677, BAG63197, BC013695, BC066919, BM830132, BT006795, BX640603, CAE45709, EAW75641, EAW75642, EAW75643, EAW75644, NM_018683, NP_061153, Q9Y508	lfcSE	0.118001290671797	human_related_bonobo
114	ENSG00000125347	IRF1	3659	interferon regulatory factor 1	IRF-1, MAR, IRF1	NM_001354924, NM_001354925, NM_002198, NP_001341853, NP_001341854, NP_002189, NR_149068, NR_149069, XM_011543379, XP_011541681	AA402319, AAA36043, AAB93488, AAH09483, AAV38560, AAV38561, AB103081, AB209624, ABH05670, AGV15458, AGV15459, AHW49376, AHW49377, AHW49378, AK298770, AK314025, ANU04672, BAD89424, BAD92861, BAG36735, BAG60912, BC009483, BT019755, BT019756, CAA32624, CAG46514, CEF49516, CEH24701, CR541713, CT004274, DA583594, EAW62332, KC209827, KC209828, KJ200632, KJ200633, KJ200634, KJ200635, KU561832, LN607829,…	lfcSE	0.0799670761761319	human_related_bonobo
115	ENSG00000130066	SAT1	6303	spermidine/spermine N1-acetyltransferase 1	DC21, KFSD, KFSDX, SAT, SSAT, SSAT-1, SAT1	NM_002970, NP_002961, NR_027783, XM_024452421, XP_024308189	AAA60573, AAA63260, AAA98854, AAG44592, AAH02503, AAH08424, AAP35471, AAW03315, AF251292, AK310078, AK310094, AK312162, AK315888, AL050290, AW874291, AY841998, BAF98779, BAG35096, BC002503, BC008424, BR000410, BT006825, CAA78509, CAG29290, CD516700, CD638929, CN271682, CR450294, EAW98999, EAW99000, FAA00324, M55580, M77693, NM_002970, NP_002961, NR_027783, P21673, XM_024452421, XP_024308189	lfcSE	0.223981555178217	human_related_bonobo
116	ENSG00000132109	TRIM21	6737	tripartite motif containing 21	RNF81, RO52, Ro/SSA, SSA, SSA1, TRIM21	NM_003141, NP_003132	AAA36581, AAA36651, AAA79867, AAB87094, AAH10861, AAK76432, AAU89982, AK225564, AW575137, AY742713, BC010861, BP280435, BP288941, BU594670, CAV30717, EAW68845, M34551, M62800, NM_003141, NP_003132, P19474	lfcSE	0.166089154640773	human_related_bonobo
117	ENSG00000134321	RSAD2	91543	radical S-adenosyl methionine domain containing 2	2510004L01Rik, cig33, cig5, vig1, RSAD2	NM_080657, NP_542388, XM_011510415, XP_011508717	AAH17969, AAL50053, AAY14802, AF026942, AF442151, AK300085, AK312670, BAG35552, BAG61888, BC017969, EAX01034, EAX01035, NM_080657, NP_542388, Q8WXG1, XM_011510415, XP_011508717	lfcSE	0.223364741333583	human_related_bonobo
118	ENSG00000134470	IL15RA	3601	interleukin 15 receptor subunit alpha	CD215, IL15RA	NM_001243539, NM_001256765, NM_001351095, NM_001351096, NM_001351097, NM_002189, NM_172200, NP_001230468, NP_001243694, NP_001338024, NP_001338025, NP_001338026, NP_002180, NP_751950, NR_046362, XM_011519461, XM_011519462, XM_011519463, XM_011519464, XM_011519465, XM_011519466, XM_011519467, XM_011519468, XM_011519469, XM_011519470, XM_011519471, XM_011519472, XM_011519474, XM_011519475, XM_01151…	AA847313, AAB88175, AAC50312, AAH65506, AAH74726, AAI07778, AAI21141, AAI21142, AAP69528, AEP26933, AF035279, AFY11387, AFY11388, AFY11389, AFY11390, AFY11391, AFY11392, AFY11393, AFY11394, AK304211, BAG65084, BC065506, BC074726, BC107777, BC121140, BC121141, BG675498, BM546106, CA308853, CAG33345, CAG46820, CCA64145, CCA64146, CR457064, CR542023, DC298692, EAW86415, EAW86416, EAW86417, EAW86418,…	lfcSE	0.258132983045801	human_related_bonobo
119	ENSG00000135148	TRAFD1	10906	TRAF-type zinc finger domain containing 1	FLN29, TRAFD1	NM_001143906, NM_006700, NP_001137378, NP_006691	AAH03553, AB007447, AK122620, AK291331, AK295474, AK309916, AK312601, BAA22541, BAF84020, BAG58401, BC003553, BG828961, CA314188, CCQ43370, EAW97995, EAW97996, EAW97997, NM_001143906, NM_006700, NP_001137378, NP_006691, O14545	lfcSE	0.114806782977136	human_related_bonobo
120	ENSG00000138035	PNPT1	87178	polyribonucleotide nucleotidyltransferase 1	COXPD13, DFNB70, OLD35, PNPASE, old-35, PNPT1	NM_033109, NP_149100, XM_005264629, XM_017005172, XP_005264686, XP_016860661, XR_001739010	AAH00862, AAH05986, AAH53660, AAK13047, AAP44472, AAY24271, AJ458465, AK307589, AW731791, AY027528, AY290863, BC000862, BC005986, BC009057, BC021170, BC053660, BU943827, CAD30289, CAH18709, CAR80228, CBX83686, CR749867, DA998523, DB461021, EAX00086, EAX00087, NM_033109, NP_149100, Q8TCS8, XM_005264629, XM_017005172, XP_005264686, XP_016860661, XR_001739010	lfcSE	0.11410770046795	human_related_bonobo
121	ENSG00000138496	PARP9	83666	poly(ADP-ribose) polymerase family member 9	ARTD9, BAL, BAL1, MGC:7868, PARP9	NM_001146102, NM_001146103, NM_001146104, NM_001146105, NM_001146106, NM_031458, NP_001139574, NP_001139575, NP_001139576, NP_001139577, NP_001139578, NP_113646, XM_005247820, XM_011513218, XM_017007304, XM_017007305, XM_017007306, XP_005247877, XP_011511520, XP_016862793, XP_016862794, XP_016862795, XR_001740305, XR_001740306, XR_001740307, XR_001740308, XR_001740309, XR_002959597	AAH39580, AAK07558, AAK07559, AB209742, AF307338, AF307339, AK092629, AK123412, AK125581, AK130147, AK292959, AK299107, AK313494, AL713679, AL832929, BAD92979, BAF85648, BAG36276, BAH12952, BC017463, BC039580, BP259272, BU675792, BX648869, CAD28483, CAH56133, CAH56290, DB096326, DC309545, DC368112, EAW79477, EAW79478, EAW79479, NM_001146102, NM_001146103, NM_001146104, NM_001146105, NM_001146106,…	lfcSE	0.15291710552639	human_related_bonobo
122	ENSG00000139192	TAPBPL	55080	TAP binding protein like	TAPBP-R, TAPBPR, TAPBPL	NM_001351355, NM_018009, NP_001338284, NP_060479, NR_147126, NR_147127, NR_147128, NR_147129, XM_005253700, XM_017019545, XM_017019546, XP_005253757, XP_016875034, XP_016875035, XR_001748777, XR_001748778, XR_001748781, XR_002957344, XR_429016	AAH15017, AI184901, AI273155, AK001005, AK002056, AK098035, AK222956, AK223163, BAA91465, BAB41077, BAD96676, BAD96883, BC015017, CAI93432, CR997450, DB054664, EAW88797, EAW88798, EAW88799, NM_001351355, NM_018009, NP_001338284, NP_060479, NR_147126, NR_147127, NR_147128, NR_147129, Q9BX59, XM_005253700, XM_017019545, XM_017019546, XP_005253757, XP_016875034, XP_016875035, XR_001748777, XR_001748…	lfcSE	0.18881403661173	human_related_bonobo
123	ENSG00000140464	PML	5371	promyelocytic leukemia	MYL, PP8675, RNF71, TRIM19, PML	NM_002675, NM_033238, NM_033239, NM_033240, NM_033244, NM_033246, NM_033247, NM_033249, NM_033250, NP_002666, NP_150241, NP_150242, NP_150243, NP_150247, NP_150249, NP_150250, NP_150252, NP_150253	AAA60125, AAA60351, AAA60352, AAA60388, AAA60390, AAB19601, AAB29490, AAD13865, AAG50180, AAG50181, AAG50182, AAG50183, AAG50184, AAG50185, AAG50186, AAG50187, AAG50188, AAG50189, AAG50190, AAH00080, AAH20994, AAI39796, AAP88913, AAQ15268, AB208950, AB209051, AB209411, AF230401, AF230402, AF230403, AF230404, AF230405, AF230406, AF230407, AF230408, AF230409, AF230410, AF230411, AF370432, AF388193,…	lfcSE	0.100525941220936	human_related_bonobo
124	ENSG00000140853	NLRC5	84166	NLR family CARD domain containing 5	CLR16.1, NOD27, NOD4, NLRC5	NM_001330552, NM_032206, NP_001317481, NP_115582, XM_005256193, XM_005256194, XM_005256195, XM_005256196, XM_005256197, XM_005256199, XM_005256201, XM_006721297, XM_006721298, XM_006721300, XM_011523373, XM_011523375, XM_011523376, XM_017023769, XM_017023770, XM_017023771, XP_005256250, XP_005256251, XP_005256252, XP_005256253, XP_005256254, XP_005256256, XP_005256258, XP_006721360, XP_006721361,…	AA722775, AAH50527, AAH63566, AAO59377, ABO40479, AF389420, AK025212, AK025362, AK027414, AK027416, AK074133, AK074182, AK090439, AK097030, AL704292, BAB15120, BAB55096, BAB55098, BAB84959, BAB85008, BAC03420, BC040278, BC050527, BC063566, BI061907, BM463398, BM993764, BX640842, CAE45914, CAZ39543, DB293035, EAW82898, EAW82899, EAW82900, EAW82901, EAW82902, EF452236, NM_001330552, NM_032206, NP_0…	lfcSE	0.157042138004314	human_related_bonobo
125	ENSG00000141664	ZCCHC2	54877	zinc finger CCHC-type containing 2	C18orf49, ZCCHC2	NM_017742, NP_060212, NR_126534, XM_006722493, XM_011526044, XM_017025802, XP_006722556, XP_011524346, XP_016881291, XR_001753205, XR_245462	AA406111, AA903206, AAH06340, AAI37436, AB051531, AK000229, AK000288, AK098132, AL832323, AW182074, BAA91057, BAB21835, BAG53581, BC006340, BC047606, BC137435, BI023990, BQ001246, BU675299, BX485381, CAD38618, CD365705, DN997998, EAW63126, EAW63127, EAW63128, FN169762, NM_017742, NP_060212, NR_126534, Q9C0B9, XM_006722493, XM_011526044, XM_017025802, XP_006722556, XP_011524346, XP_016881291, XR_0…	lfcSE	0.128852672586204	human_related_bonobo
126	ENSG00000155363	MOV10	4343	Mov10 RISC complex RNA helicase	fSAP113, gb110, MOV10	NM_001130079, NM_001286072, NM_001321324, NM_020963, NP_001123551, NP_001273001, NP_001308253, NP_066014, XM_005270869, XM_005270870, XM_017001318, XM_017001319, XM_024447132, XM_024447137, XP_005270926, XP_005270927, XP_016856807, XP_016856808, XP_024302900, XP_024302905, XR_001737185, XR_001737186, XR_001737187, XR_946657	AAH02548, AAH04499, AAH09312, AB046851, AK023297, AK057353, AK074174, AK226011, AK301229, AK308874, AK310512, AL832805, AL833353, BAB13457, BAB14514, BAB85000, BAG51905, BAH13436, BC002548, BC004499, BC009312, BC025339, BU623853, BX647787, CAE89762, DB066263, EAW56528, EAW56529, EAW56530, EAW56531, NM_001130079, NM_001286072, NM_001321324, NM_020963, NP_001123551, NP_001273001, NP_001308253, NP_0…	lfcSE	0.143382969225994	human_related_bonobo
127	ENSG00000156587	UBE2L6	9246	ubiquitin conjugating enzyme E2 L6	RIG-B, UBCH8, UBE2L6	NM_004223, NM_198183, NP_004214, NP_937826	AAB86433, AAD17525, AAH32491, AF031141, AF061736, AK093462, AK129621, AK226165, AK315755, BAG38109, BC032491, CAB64566, CAG33407, CR457126, DA097307, EAW73755, EAW73756, EAW73757, EAW73758, EAW73759, H17887, NM_004223, NM_198183, NP_004214, NP_937826, O14933	lfcSE	0.237644132536625	human_related_bonobo
128	ENSG00000157601	MX1	4599	MX dynamin like GTPase 1	IFI-78K, IFI78, MX, MxA, MX1	NM_001144925, NM_001178046, NM_001282920, NM_002462, NP_001138397, NP_001171517, NP_001269849, NP_002453, XM_005260978, XM_005260979, XM_005260980, XM_005260981, XM_005260982, XM_011529568, XM_011529570, XM_017028349, XM_017028350, XM_017028351, XM_017028352, XP_005261035, XP_005261036, XP_005261037, XP_005261038, XP_005261039, XP_011527870, XP_011527872, XP_016883838, XP_016883839, XP_016883840,…	A00209, AAA36337, AAA36458, AAD43063, AAH14222, AAH32602, AAO31807, AK093008, AK096355, AK225885, AK315465, AY186254, BAC04017, BAG37852, BAG53272, BC014222, BC032602, BC052255, CAA00041, CAB90556, CB151486, DA351922, DA726666, EAX09600, EAX09601, EAX09602, EAX09603, EAX09604, EB388095, M30817, M33882, NM_001144925, NM_001178046, NM_001282920, NM_002462, NP_001138397, NP_001171517, NP_001269849, …	lfcSE	0.276620195052711	human_related_bonobo
129	ENSG00000160710	ADAR	103	adenosine deaminase, RNA specific	ADAR1, AGS6, DRADA, DSH, DSRAD, G1P1, IFI-4, IFI4, K88DSRBP, P136, ADAR	NM_001025107, NM_001111, NM_001193495, NM_015840, NM_015841, NP_001020278, NP_001102, NP_001180424, NP_056655, NP_056656, XM_006711109, XM_006711111, XM_006711112, XM_006711113, XM_011509061, XM_011509062, XM_017000037, XM_024449674, XP_006711172, XP_006711174, XP_006711175, XP_006711176, XP_011507363, XP_011507364, XP_016855526, XP_024305442	AA449679, AAB06697, AAB97116, AAB97117, AAB97118, AAC13782, AAH38227, AB209891, ABM73519, ABM73520, AF084516, AHZ44503, AK097241, AK304153, BAD93128, BAH14119, BC017853, BC038227, BE886208, BU430287, BX538232, BX640741, CAA55967, CAA55968, CAA67169, CAA67170, CAA67172, CAA67173, CAD98075, CAE45853, CD108625, CR982397, DA507408, DR158819, EAW53183, EAW53184, EAW53185, EAW53186, EAW53187, EAW53188,…	lfcSE	0.0940972387782775	human_related_bonobo
130	ENSG00000163840	DTX3L	151636	deltex E3 ubiquitin ligase 3L	BBAP, RNF143, DTX3L	NM_138287, NP_612144	AAH42191, AAH60509, AAL90859, AAP57517, AAV98362, AF484416, AK025135, AK056406, AK093782, AK125086, AL833598, AY225123, AY780792, BAG54138, BC016846, BC040372, BC042191, BC060509, BX648267, BX648645, EAW79476, NM_138287, NP_612144, Q8TDB6	lfcSE	0.106207857170102	human_related_bonobo
131	ENSG00000164307	ERAP1	51752	endoplasmic reticulum aminopeptidase 1	A-LAP, ALAP, APPILS, ARTS-1, ARTS1, ERAAP, ERAAP1, PILS-AP, PILSAP, ERAP1	NM_001040458, NM_001198541, NM_001349244, NM_016442, NP_001035548, NP_001185470, NP_001336173, NP_057526, XM_005272015, XM_005272016, XM_011543480, XM_011543481, XM_011543484, XM_011543485, XM_011543486, XM_017009581, XM_017009583, XM_024446113, XP_005272072, XP_005272073, XP_011541782, XP_011541783, XP_011541786, XP_011541787, XP_011541788, XP_016865070, XP_016865072, XP_024301881, XR_001742119	AAF07395, AAF20384, AAF34664, AAH30775, AAK37777, AAK37778, AAQ88953, AB011097, AF106037, AF183569, AF222340, AGR86647, AGR86648, AGR86649, AGR86650, AI291936, AIY60612, AIY60613, AIY60614, AIY60615, AIY60616, AIY60617, AIY60618, AIY60619, AIY60620, AIY60621, AIY60622, AIY60623, AIY60624, AIY60625, AIY60626, AIY60627, AIY60628, AIY60629, AIY60630, AIY60631, AIY60632, AIY60633, AK094985, AK222873,…	lfcSE	0.135974204876585	human_related_bonobo
132	ENSG00000164342	TLR3	7098	toll like receptor 3	CD283, IIAE2, TLR3	NM_003265, NP_003256	AAC34134, AAH59372, AAH94737, AAH96333, AAH96334, AAH96335, AB445631, ABC86908, ABC86909, ABC86910, ABE01399, ABF06633, ABF06634, ABF06635, ABF06636, ABF06637, AK302143, AK314208, BAG36884, BAG55028, BAH13636, BC017954, BC043204, BC059372, BC068487, BC094737, BC096333, BC096334, BC096335, BU624267, CAL68868, CAT16976, DA374150, DQ445682, DQ470075, DQ470076, DQ470077, DQ470078, DQ470079, EAX04628,…	lfcSE	0.183788518209562	human_related_bonobo
133	ENSG00000166710	B2M	567	beta-2-microglobulin	IMD43, B2M	NM_004048, NP_004039, XM_005254549, XP_005254606, XR_002957658	AAA51811, AAB25312, AAD14387, AAD14388, AAD48083, AAG02006, AAH32589, AAH64910, AAO20842, AB021288, ABB01003, ABI63354, ABI63355, ABI63373, AF072097, AI686916, AK026463, AK303560, AK315776, AY007153, AY187687, BAA35182, BAG38125, BAG64583, BC032589, BC064910, BU658737, CAA23830, CAG33347, CBX87172, CDH93686, CDL96999, CR457066, DQ839493, DQ839494, DQ884406, EAW77276, EAW77277, EAW77278, NM_004048…	lfcSE	0.170821063711909	human_related_bonobo
134	ENSG00000168394	TAP1	6890	transporter 1, ATP binding cassette subfamily B member	ABC17, ABCB2, APT1, D6S114E, PSF-1, PSF1, RING4, TAP1*0102N, TAP1N, TAP1	NM_000593, NM_001292022, NP_000584, NP_001278951	AAA89080, AAB60321, AAB60322, AAC12902, AAC12903, AAC12904, AAC12905, AAC12906, AAD14055, AAD14056, AAH14081, AAM11658, AAR05812, AAS55411, AAS55412, AB012644, AH007357, AHW47926, AHW47943, AHW47960, AHW47977, AK093980, AK123494, AK130176, AK302340, AK313762, ALQ33804, ALQ33805, ARB08460, ARB08461, ARB08462, ARB08463, ARB08464, ARB08465, ARB08466, ARB08467, ARB08468, ARB08469, ARB08470, ARB08471,…	lfcSE	0.152599590381532	human_related_bonobo
135	ENSG00000170581	STAT2	6773	signal transducer and activator of transcription 2	IMD44, ISGF-3, P113, STAT113, STAT2	NM_005419, NM_198332, NP_005410, NP_938146, XM_011538697, XM_011538698, XM_011538699, XM_011538700, XM_017019904, XP_011536999, XP_011537000, XP_011537001, XP_011537002, XP_016875393, XR_001748856, XR_001748857, XR_001748858, XR_002957375, XR_002957376, XR_245953	AAA98760, AAB36225, AAB36226, AAB36227, AAH06092, AAH51284, AAS00091, AFM91190, AFM91191, AFM91192, AFM91193, AFM91194, AFM91195, AFM91196, AFM91197, AFM91198, AFM91199, AFM91200, AFM91201, AFM91202, AFM91203, AFM91204, AFM91205, AFM91206, AFM91207, AFM91208, AFM91209, AFM91210, AFM91211, AFM91212, AFM91213, AFM91214, AFM91215, AFM91216, AFM91217, AFM91218, AFM91219, AFM91220, AFM91221, AFM91222,…	lfcSE	0.134853972206488	human_related_bonobo
136	ENSG00000172936	MYD88	4615	myeloid differentiation primary response 88	MYD88D, MYD88	NM_001172566, NM_001172567, NM_001172568, NM_001172569, NM_002468, NP_001166037, NP_001166038, NP_001166039, NP_001166040, NP_002459, XM_005265172, XM_006713170, XP_005265229, XP_006713233	AAB49967, AAC50954, AAH13589, AAP36040, AB446470, AK097983, AK124685, AK296570, AK296716, AK298650, AK298666, AK300051, AK300448, AK304676, AL832906, ANK58152, ANK58154, ANK58155, ANK58156, ANN25047, BAG55247, BAG59190, BAG59306, BAG60822, BAG60834, BAG61860, BAG62170, BAG65448, BC013589, BP242808, BP339466, BT007376, BX537602, DC350705, EAW64520, EAW64521, NM_001172566, NM_001172567, NM_00117256…	lfcSE	0.0939409623327113	human_related_bonobo
137	ENSG00000173193	PARP14	54625	poly(ADP-ribose) polymerase family member 14	ARTD8, BAL2, PARP-14, pART8, PARP14	NM_017554, NP_060024, XM_011512928, XM_011512929, XP_011511230, XP_011511231, XR_002959544	AA890511, AAH32804, AAN08627, AAY64449, AAY64450, AB033094, AK001770, AK022542, AK026003, AK027260, AK098816, AK304269, AU117601, AY134858, BAA86582, BAA91897, BAB14089, BAG65132, BC032804, BC039604, BU170133, BX648758, CR977108, DC320673, DQ063584, DQ063585, EAW79467, EAW79468, EAW79469, EAW79470, NM_017554, NP_060024, Q460N5, XM_011512928, XM_011512929, XP_011511230, XP_011511231, XR_002959544	lfcSE	0.146913053881796	human_related_bonobo
138	ENSG00000173821	RNF213	57674	ring finger protein 213	ALO17, C17orf27, KIAA1618, MYMY2, MYSTR, NET57, RNF213	NM_001256071, NM_020914, NM_020954, NP_001243000, NP_066005, XM_005257545, XM_005257546, XM_006721995, XM_011525084, XM_011525086, XM_011525087, XM_017024905, XP_005257602, XP_005257603, XP_006722058, XP_011523386, XP_011523388, XP_011523389, XP_016880394	AAH32220, AAH36891, AAH40341, AAN63520, AAN63521, AB046774, AB046838, AB537889, AF397204, AF397205, AK023113, AK023871, AK025676, AK025914, AK026038, AK074030, AK127358, AK127914, AL161961, AL832920, AL833201, BAB13380, BAB13444, BAB14411, BAB14708, BAB15212, BAB15280, BAB15330, BAB84856, BAC87188, BAK53191, BC032220, BC035987, BC036891, BC040341, BC110403, BI008697, BX097483, BX640932, BX647946,…	lfcSE	0.148414197689097	human_related_bonobo
139	ENSG00000184979	USP18	11274	ubiquitin specific peptidase 18	ISG43, PTORCH2, UBP43, USP18	NM_017414, NP_059110, XM_006724074, XP_006724137	AAD49967, AAH14896, AAP35481, AF176642, AI222587, AJ243526, AK313385, AL136690, BAG36183, BC014896, BI752849, BT006835, BU584005, CAB66625, CAB76398, CAG33497, CAJ86437, CR457216, CT841507, EAW57790, EAW57791, NM_017414, NP_059110, Q9UMW8, XM_006724074, XP_006724137	lfcSE	0.173519168400465	human_related_bonobo
140	ENSG00000185507	IRF7	3665	interferon regulatory factor 7	IMD39, IRF-7H, IRF7A, IRF7B, IRF7C, IRF7H, IRF7	NM_001572, NM_004029, NM_004030, NM_004031, NP_001563, NP_004020, NP_004022, XM_005252906, XM_005252907, XM_005252909, XM_011520066, XM_017017674, XP_005252963, XP_005252964, XP_005252966, XP_011518368, XP_016873163	AAB17190, AAB80686, AAB80688, AAB80690, AAB80691, AAC70999, AAG30003, AAI36556, AF076494, AGI78456, AK303752, APU94776, BAG64723, BC136555, BC144242, BM849172, DA601567, DA967682, EAX02355, EAX02356, EAX02357, EAX02358, EAX02359, EAX02360, KC477210, KX150851, NM_001572, NM_004029, NM_004030, NM_004031, NP_001563, NP_004020, NP_004022, Q92985, U53830, U53831, U53832, U73036, XM_005252906, XM_00525…	lfcSE	0.289911040583124	human_related_bonobo
141	ENSG00000231925	TAPBP	6892	TAP binding protein	NGS17, TAPA, TPN, TPSN, TAPBP	NM_003190, NM_172208, NM_172209, NP_003181, NP_757345, NP_757346, XM_011514828, XM_017011227, XP_011513130, XP_016866716	AAB82949, AAC20076, AAD32924, AAG33061, AAH64966, AAH80574, AB010639, ACD68200, AF009510, AF029750, AF067286, AF314222, AQY77140, AQY77141, AQY77142, AU117273, AW028178, AW451052, AY007154, BAA28757, BAA28758, BAA28759, BC064966, BC080574, BI523615, CAA73909, EAX03715, EAX03716, EAX03717, EAX03718, EAX03719, EAX03720, EU693375, NM_003190, NM_172208, NM_172209, NP_003181, NP_757345, NP_757346, O15…	lfcSE	0.138968232752471	human_related_bonobo
142	ENSG00000013374	NUB1	51667	negative regulator of ubiquitin like proteins 1	BS4, NUB1L, NYREN18, NUB1	NM_001243351, NM_016118, NP_001230280, NP_057202, XM_005250011, XM_017012304, XM_017012305, XM_017012306, XM_017012307, XM_017012308, XM_017012309, XM_024446797, XM_024446798, XM_024446799, XP_005250068, XP_016867793, XP_016867794, XP_016867795, XP_016867796, XP_016867797, XP_016867798, XP_024302565, XP_024302566, XP_024302567	AAC82474, AAD42865, AAH46354, AAK21001, AAN01355, AAO14547, AAS02030, AF155099, AF300717, AF459743, AK026433, AK293159, AW205479, AY129295, BAH11464, BC034716, BC046354, BG105733, CAD34862, CN258712, DB048887, EAL24511, EAW54000, EAW54001, EAW54002, EAW54003, NM_001243351, NM_016118, NP_001230280, NP_057202, Q9Y5A7, XM_005250011, XM_017012304, XM_017012305, XM_017012306, XM_017012307, XM_01701230…	stat	21.9069974241963	human_related_bonobo
143	ENSG00000055332	EIF2AK2	5610	eukaryotic translation initiation factor 2 alpha kinase 2	EIF2AK1, PKR, PPP1R83, PRKR, EIF2AK2	NM_001135651, NM_001135652, NM_002759, NP_001129123, NP_001129124, NP_002750, XM_011532987, XM_017004503, XP_011531289, XP_016859992	AAA18253, AAA36409, AAH07769, AAH22314, AAH40851, AAH57805, AAH93676, AAI01476, AAI43231, AAO38055, AAP57628, AAY24317, AF086566, AI360504, AK290655, AK313818, AY302136, BAF83344, BAG36554, BC007769, BC022314, BC040851, BC057805, BC093676, BC101475, BC143228, BC143230, BM473760, BU687340, EAX00406, EAX00407, EAX00408, EAX00409, F03305, M35663, M85294, NM_001135651, NM_001135652, NM_002759, NP_001…	stat	14.7955109779806	human_related_bonobo
144	ENSG00000059378	PARP12	64761	poly(ADP-ribose) polymerase family member 12	ARTD12, MST109, MSTP109, ZC3H1, ZC3HDC1, PARP12	NM_022750, NP_073587, NR_130117, XM_005250038, XM_005250039, XM_005250040, XM_011516491, XP_005250095, XP_005250096, XP_005250097, XP_011514793, XR_001744855, XR_927514	AA587898, AAF66161, AAH81541, AAQ13631, AF173884, AK026346, AL136766, AL137255, BAB15457, BC044660, BC081541, CAB66700, CAB70657, EAL24033, EAW83938, EAW83939, NM_022750, NP_073587, NR_130117, Q9H0J9, XM_005250038, XM_005250039, XM_005250040, XM_011516491, XP_005250095, XP_005250096, XP_005250097, XP_011514793, XR_001744855, XR_927514	stat	33.4034650434075	human_related_bonobo
145	ENSG00000068079	IFI35	3430	interferon induced protein 35	IFP35, IFI35	NM_001330230, NM_005533, NP_001317159, NP_005524, XM_017024584, XM_017024585, XP_016880073, XP_016880074	AA740882, AA827287, AA832092, AAB61703, AAC37597, AAH01356, AK025406, BC001356, BM050205, BM748764, BU571030, EAW60914, EAW60915, EAW60916, NM_001330230, NM_005533, NP_001317159, NP_005524, P80217, U72882, XM_017024584, XM_017024585, XP_016880073, XP_016880074	stat	20.5047817164573	human_related_bonobo
146	ENSG00000089127	OAS1	4938	2'-5'-oligoadenylate synthetase 1	E18/E16, IFI-4, OIAS, OIASI, OAS1	NM_001032409, NM_001320151, NM_002534, NM_016816, NP_001027581, NP_001307080, NP_002525, NP_058132, XM_006719434, XM_011538413, XM_017019361, XM_017019362, XP_006719497, XP_011536715, XP_016874850, XP_016874851, XR_944558	AA085948, AAA59955, AAB59552, AAB59553, AAH00562, AAH61587, AAH71981, AAP35431, AAW63049, AAW63050, ABE27977, ABE27978, ABH07381, ABI78946, AJ629455, AK123528, AK223006, AK225384, AK291003, AK300346, AK301498, AY730627, AY730628, BAA00047, BAD96726, BAF83692, BAG62090, BAG63009, BC000562, BC061587, BC071981, BE048946, BF055326, BT006785, CAA01166, CAA01167, CAA26497, CAA26633, CAA26634, CAA29803,…	stat	26.1959609281996	human_related_bonobo
147	ENSG00000102921	N4BP1	9683	NEDD4 binding protein 1	N4BP1	NM_153029, NP_694574, XM_011523482, XP_011521784, XR_001752039, XR_001752040	AAI08289, AAI52473, AB014515, AK001464, AK026937, AK056383, AK094234, AK124782, BAA31590, BAG50916, BC051897, BC108288, BC152472, EAW82729, NM_153029, NP_694574, O75113, XM_011523482, XP_011521784, XR_001752039, XR_001752040	stat	25.9912747004263	human_related_bonobo
148	ENSG00000108771	DHX58	79132	DExH-box helicase 58	D11LGP2, D11lgp2e, LGP2, RLR-3, DHX58	NM_024119, NP_077024, XM_017025059, XP_016880548, XR_001752623, XR_001752624, XR_002958067, XR_934548	AAH14949, AK021416, AK097669, AK225549, AK296840, AK300900, BAB13818, BAG53507, BAG62538, BAH12441, BC014949, BM723672, EAW60796, EAW60797, EAW60798, EAW60799, EAW60800, NM_024119, NP_077024, Q96C10, XM_017025059, XP_016880548, XR_001752623, XR_001752624, XR_002958067, XR_934548	stat	28.9327294085647	human_related_bonobo
149	ENSG00000112773	FAM46A	55603	family with sequence similarity 46 member A	C6orf37, XTP11, FAM46A	NM_017633, NP_060103	AAH00683, AAH07351, AAM53071, AAW66943, ACI29324, AF350451, AHI42043, AHI42044, AI131001, AJ420583, AJ420591, AJ420592, AK000044, AK056057, AK096704, AK292109, AY740520, BAA90903, BAF84798, BC000683, BC007351, BX648876, DA981608, EAW48691, EAW48692, FJ211061, NM_017633, NP_060103, Q96IP4	stat	16.5906316186324	human_related_bonobo
150	ENSG00000115267	IFIH1	64135	interferon induced with helicase C domain 1	AGS7, Hlcd, IDDM19, MDA-5, MDA5, RLR-2, SGMRT1, IFIH1	NM_022168, NP_071451	AAG34368, AAG54076, AAH46208, AAH78180, AAI11751, AAX93137, AAY24206, AF095844, AK056293, AK292941, AK314611, AY017378, BAB71141, BAF85630, BC007966, BC046208, BC078180, BC111750, BQ772836, BU902097, EAX11352, NM_022168, NP_071451, Q9BYX4	stat	38.340926262373	human_related_bonobo
151	ENSG00000115415	STAT1	6772	signal transducer and activator of transcription 1	CANDF7, IMD31A, IMD31B, IMD31C, ISGF-3, STAT91, STAT1	NM_007315, NM_139266, NP_009330, NP_644671, XM_006712718, XM_017004783, XP_006712781, XP_016860272, XR_001738914, XR_001738915	AAB64012, AAF04559, AAH02704, AAI41922, AAP35905, AAR13284, AAW56072, AAY24183, ADA59516, ADA59517, AI992149, AK096686, AK225853, AK292604, AK315002, BAF85293, BAG37497, BC002704, BC141921, BG699050, BT007241, BU738296, BX400908, CAD22974, CAH18430, CAM91174, CAM91175, CN410740, CR749636, CR998778, DA313984, EAX10850, EAX10851, EAX10852, EAX10853, EAX10854, EAX10855, EB385742, GU211347, GU211348,…	stat	22.5023899908381	human_related_bonobo
152	ENSG00000116514	RNF19B	127544	ring finger protein 19B	IBRDC3, NKLAM, RNF19B	NM_001127361, NM_001300826, NM_153341, NP_001120833, NP_001287755, NP_699172, XM_006710356, XM_006710357, XM_006710358, XP_006710419, XP_006710420, XP_006710421	AA194237, AAH20595, AAH62374, AAI13561, AAI43688, AK074486, AK131439, BAC11017, BAD18585, BC020595, BC062374, BC113560, BC143687, CAF85699, DA630289, EAX07489, EAX07490, EAX07491, NM_001127361, NM_001300826, NM_153341, NP_001120833, NP_001287755, NP_699172, Q6ZMZ0, XM_006710356, XM_006710357, XM_006710358, XP_006710419, XP_006710420, XP_006710421	stat	26.2163349393857	human_related_bonobo
153	ENSG00000119917	IFIT3	3437	interferon induced protein with tetratricopeptide repeats 3	CIG-49, GARG-49, IFI60, IFIT4, IRG2, ISG60, P60, RIG-G, cig41, IFIT3	NM_001031683, NM_001289758, NM_001289759, NM_001549, NP_001026853, NP_001276687, NP_001276688, NP_001540	AAB40606, AAB95160, AAC34669, AAC63524, AAH01383, AAH04977, AAP35948, AF026939, AF026943, AF083470, AK290427, AK297137, AK312675, BAF83116, BAG59639, BC001383, BC004977, BM790031, BT007284, BU509201, BX101054, DA081546, DA160435, DA673951, DB268497, EAW50143, EAW50144, NM_001031683, NM_001289758, NM_001289759, NM_001549, NP_001026853, NP_001276687, NP_001276688, NP_001540, O14879, U52513	stat	47.7570745940034	human_related_bonobo
154	ENSG00000119922	IFIT2	3433	interferon induced protein with tetratricopeptide repeats 2	G10P2, GARG-39, IFI-54, IFI-54K, IFI54, IFIT-2, ISG-54 K, ISG-54K, ISG54, P54, cig42, IFIT2	NM_001547, NP_001538	AA143609, AA765174, AAA59191, AAH05987, AAH32839, AF026944, AK300431, AK312831, BAG62157, BC005987, BC032839, CAA30438, DA631671, EAW50145, EB387611, NM_001547, NP_001538, P09913	stat	53.2566695804604	human_related_bonobo
155	ENSG00000120217	CD274	29126	CD274 molecule	B7-H, B7H1, PD-L1, PDCD1L1, PDCD1LG1, PDL1, CD274	NM_001267706, NM_001314029, NM_014143, NP_001254635, NP_001300958, NP_054862, NR_052005	AA399416, AAF25807, AAG18508, AAH69381, AAH74984, AAI13735, AAI13737, AAP13470, AAP42144, AAU09634, ABB90152, ABI16084, AF177937, AF233516, AI826502, AK001894, AK300470, AK314567, AY254342, AY291313, AY714881, BAA91966, BAG37149, BAG62189, BC069381, BC074984, BC113734, BC113736, CCF77002, DB160805, DQ286582, DQ836393, EAW58763, NM_001267706, NM_001314029, NM_014143, NP_001254635, NP_001300958, NP…	stat	16.3478519242555	human_related_bonobo
156	ENSG00000121060	TRIM25	7706	tripartite motif containing 25	EFP, RNF147, Z147, ZNF147, TRIM25	NM_005082, NP_005073	AAH16924, AAH42541, AB208994, AK024597, AK310720, BAA04747, BAD92231, BC013752, BC016924, BC038247, BC042541, BC053605, BC106889, BC106890, BC114339, BM146967, BX538220, CF121587, D21205, EAW94523, EAW94524, EAW94525, NM_005082, NP_005073, Q14258	stat	20.8220019722452	human_related_bonobo
157	ENSG00000121858	TNFSF10	8743	TNF superfamily member 10	APO2L, Apo-2L, CD253, TL2, TNLG6A, TRAIL, TNFSF10	NM_001190942, NM_001190943, NM_003810, NP_001177871, NP_001177872, NP_003801, NR_033994	AAB01233, AAC50332, AAH32722, AAR16184, AAV38371, ABI24016, ABK41891, ABW24658, AK296085, AK309200, AK312742, AY312579, BAG35612, BAG58840, BC009795, BC020220, BC032722, BT019564, CAG33176, CAH68809, CAL33971, CAZ39545, CCA94584, CR456895, CTQ86088, DA041872, DA969653, DQ848564, EAW78465, EAW78466, EAW78467, EU183231, LN874323, NM_001190942, NM_001190943, NM_003810, NP_001177871, NP_001177872, NP…	stat	44.1762217049818	human_related_bonobo
158	ENSG00000123609	NMI	9111	N-myc and STAT interactor	NMI	NM_004688, NP_004679, XM_005246941, XM_017005247, XP_005246998, XP_016860736	AAC12949, AAH01268, AAH21987, AAY15066, AB451305, AB451436, ABO65092, AK124323, AK291548, AK298754, BAF84237, BAG60896, BAG70119, BAG70250, BC001268, BC021987, CB151555, EAX11513, EF036506, NM_004688, NP_004679, Q13287, U32849, XM_005246941, XM_017005247, XP_005246998, XP_016860736	stat	23.0386317775124	human_related_bonobo
159	ENSG00000124201	ZNFX1	57169	zinc finger NFX1-type containing 1	ZNFX1	NM_021035, NP_066363, XM_006723836, XM_011528924, XM_017027971, XP_006723899, XP_011527226, XP_016883460	AAH14041, AAH62347, AAI10889, AB037825, AK000573, AK002139, AK022641, AK023836, AK096594, AK307392, AU140771, BAA91264, BAA92102, BAA92642, BAB14149, BAB14696, BC014041, BC030789, BC041630, BC062347, BC110888, DA809204, EAW75661, EAW75662, EAW75663, EAW75664, NM_021035, NP_066363, Q9P2E3, XM_006723836, XM_011528924, XM_017027971, XP_006723899, XP_011527226, XP_016883460	stat	26.8389228703789	human_related_bonobo
160	ENSG00000124226	RNF114	55905	ring finger protein 114	PSORS12, ZNF313, RNF114	NM_018683, NP_061153	AAF75763, AAH13695, AAH66919, AAP35441, AF131742, AF265215, AK091976, AK097265, AK297188, AK301731, AK315638, BAG38006, BAG59677, BAG63197, BC013695, BC066919, BM830132, BT006795, BX640603, CAE45709, EAW75641, EAW75642, EAW75643, EAW75644, NM_018683, NP_061153, Q9Y508	stat	18.6855315406198	human_related_bonobo
161	ENSG00000125347	IRF1	3659	interferon regulatory factor 1	IRF-1, MAR, IRF1	NM_001354924, NM_001354925, NM_002198, NP_001341853, NP_001341854, NP_002189, NR_149068, NR_149069, XM_011543379, XP_011541681	AA402319, AAA36043, AAB93488, AAH09483, AAV38560, AAV38561, AB103081, AB209624, ABH05670, AGV15458, AGV15459, AHW49376, AHW49377, AHW49378, AK298770, AK314025, ANU04672, BAD89424, BAD92861, BAG36735, BAG60912, BC009483, BT019755, BT019756, CAA32624, CAG46514, CEF49516, CEH24701, CR541713, CT004274, DA583594, EAW62332, KC209827, KC209828, KJ200632, KJ200633, KJ200634, KJ200635, KU561832, LN607829,…	stat	40.5603522516096	human_related_bonobo
162	ENSG00000130066	SAT1	6303	spermidine/spermine N1-acetyltransferase 1	DC21, KFSD, KFSDX, SAT, SSAT, SSAT-1, SAT1	NM_002970, NP_002961, NR_027783, XM_024452421, XP_024308189	AAA60573, AAA63260, AAA98854, AAG44592, AAH02503, AAH08424, AAP35471, AAW03315, AF251292, AK310078, AK310094, AK312162, AK315888, AL050290, AW874291, AY841998, BAF98779, BAG35096, BC002503, BC008424, BR000410, BT006825, CAA78509, CAG29290, CD516700, CD638929, CN271682, CR450294, EAW98999, EAW99000, FAA00324, M55580, M77693, NM_002970, NP_002961, NR_027783, P21673, XM_024452421, XP_024308189	stat	13.9130118689539	human_related_bonobo
163	ENSG00000132109	TRIM21	6737	tripartite motif containing 21	RNF81, RO52, Ro/SSA, SSA, SSA1, TRIM21	NM_003141, NP_003132	AAA36581, AAA36651, AAA79867, AAB87094, AAH10861, AAK76432, AAU89982, AK225564, AW575137, AY742713, BC010861, BP280435, BP288941, BU594670, CAV30717, EAW68845, M34551, M62800, NM_003141, NP_003132, P19474	stat	20.9429392642191	human_related_bonobo
164	ENSG00000134321	RSAD2	91543	radical S-adenosyl methionine domain containing 2	2510004L01Rik, cig33, cig5, vig1, RSAD2	NM_080657, NP_542388, XM_011510415, XP_011508717	AAH17969, AAL50053, AAY14802, AF026942, AF442151, AK300085, AK312670, BAG35552, BAG61888, BC017969, EAX01034, EAX01035, NM_080657, NP_542388, Q8WXG1, XM_011510415, XP_011508717	stat	47.0696797589012	human_related_bonobo
165	ENSG00000134470	IL15RA	3601	interleukin 15 receptor subunit alpha	CD215, IL15RA	NM_001243539, NM_001256765, NM_001351095, NM_001351096, NM_001351097, NM_002189, NM_172200, NP_001230468, NP_001243694, NP_001338024, NP_001338025, NP_001338026, NP_002180, NP_751950, NR_046362, XM_011519461, XM_011519462, XM_011519463, XM_011519464, XM_011519465, XM_011519466, XM_011519467, XM_011519468, XM_011519469, XM_011519470, XM_011519471, XM_011519472, XM_011519474, XM_011519475, XM_01151…	AA847313, AAB88175, AAC50312, AAH65506, AAH74726, AAI07778, AAI21141, AAI21142, AAP69528, AEP26933, AF035279, AFY11387, AFY11388, AFY11389, AFY11390, AFY11391, AFY11392, AFY11393, AFY11394, AK304211, BAG65084, BC065506, BC074726, BC107777, BC121140, BC121141, BG675498, BM546106, CA308853, CAG33345, CAG46820, CCA64145, CCA64146, CR457064, CR542023, DC298692, EAW86415, EAW86416, EAW86417, EAW86418,…	stat	19.0898141672888	human_related_bonobo
166	ENSG00000135148	TRAFD1	10906	TRAF-type zinc finger domain containing 1	FLN29, TRAFD1	NM_001143906, NM_006700, NP_001137378, NP_006691	AAH03553, AB007447, AK122620, AK291331, AK295474, AK309916, AK312601, BAA22541, BAF84020, BAG58401, BC003553, BG828961, CA314188, CCQ43370, EAW97995, EAW97996, EAW97997, NM_001143906, NM_006700, NP_001137378, NP_006691, O14545	stat	20.3386036334246	human_related_bonobo
167	ENSG00000138035	PNPT1	87178	polyribonucleotide nucleotidyltransferase 1	COXPD13, DFNB70, OLD35, PNPASE, old-35, PNPT1	NM_033109, NP_149100, XM_005264629, XM_017005172, XP_005264686, XP_016860661, XR_001739010	AAH00862, AAH05986, AAH53660, AAK13047, AAP44472, AAY24271, AJ458465, AK307589, AW731791, AY027528, AY290863, BC000862, BC005986, BC009057, BC021170, BC053660, BU943827, CAD30289, CAH18709, CAR80228, CBX83686, CR749867, DA998523, DB461021, EAX00086, EAX00087, NM_033109, NP_149100, Q8TCS8, XM_005264629, XM_017005172, XP_005264686, XP_016860661, XR_001739010	stat	28.5805993076902	human_related_bonobo
168	ENSG00000138496	PARP9	83666	poly(ADP-ribose) polymerase family member 9	ARTD9, BAL, BAL1, MGC:7868, PARP9	NM_001146102, NM_001146103, NM_001146104, NM_001146105, NM_001146106, NM_031458, NP_001139574, NP_001139575, NP_001139576, NP_001139577, NP_001139578, NP_113646, XM_005247820, XM_011513218, XM_017007304, XM_017007305, XM_017007306, XP_005247877, XP_011511520, XP_016862793, XP_016862794, XP_016862795, XR_001740305, XR_001740306, XR_001740307, XR_001740308, XR_001740309, XR_002959597	AAH39580, AAK07558, AAK07559, AB209742, AF307338, AF307339, AK092629, AK123412, AK125581, AK130147, AK292959, AK299107, AK313494, AL713679, AL832929, BAD92979, BAF85648, BAG36276, BAH12952, BC017463, BC039580, BP259272, BU675792, BX648869, CAD28483, CAH56133, CAH56290, DB096326, DC309545, DC368112, EAW79477, EAW79478, EAW79479, NM_001146102, NM_001146103, NM_001146104, NM_001146105, NM_001146106,…	stat	27.9234331532812	human_related_bonobo
169	ENSG00000139192	TAPBPL	55080	TAP binding protein like	TAPBP-R, TAPBPR, TAPBPL	NM_001351355, NM_018009, NP_001338284, NP_060479, NR_147126, NR_147127, NR_147128, NR_147129, XM_005253700, XM_017019545, XM_017019546, XP_005253757, XP_016875034, XP_016875035, XR_001748777, XR_001748778, XR_001748781, XR_002957344, XR_429016	AAH15017, AI184901, AI273155, AK001005, AK002056, AK098035, AK222956, AK223163, BAA91465, BAB41077, BAD96676, BAD96883, BC015017, CAI93432, CR997450, DB054664, EAW88797, EAW88798, EAW88799, NM_001351355, NM_018009, NP_001338284, NP_060479, NR_147126, NR_147127, NR_147128, NR_147129, Q9BX59, XM_005253700, XM_017019545, XM_017019546, XP_005253757, XP_016875034, XP_016875035, XR_001748777, XR_001748…	stat	12.1265763700371	human_related_bonobo
170	ENSG00000140464	PML	5371	promyelocytic leukemia	MYL, PP8675, RNF71, TRIM19, PML	NM_002675, NM_033238, NM_033239, NM_033240, NM_033244, NM_033246, NM_033247, NM_033249, NM_033250, NP_002666, NP_150241, NP_150242, NP_150243, NP_150247, NP_150249, NP_150250, NP_150252, NP_150253	AAA60125, AAA60351, AAA60352, AAA60388, AAA60390, AAB19601, AAB29490, AAD13865, AAG50180, AAG50181, AAG50182, AAG50183, AAG50184, AAG50185, AAG50186, AAG50187, AAG50188, AAG50189, AAG50190, AAH00080, AAH20994, AAI39796, AAP88913, AAQ15268, AB208950, AB209051, AB209411, AF230401, AF230402, AF230403, AF230404, AF230405, AF230406, AF230407, AF230408, AF230409, AF230410, AF230411, AF370432, AF388193,…	stat	33.5145803957778	human_related_bonobo
171	ENSG00000140853	NLRC5	84166	NLR family CARD domain containing 5	CLR16.1, NOD27, NOD4, NLRC5	NM_001330552, NM_032206, NP_001317481, NP_115582, XM_005256193, XM_005256194, XM_005256195, XM_005256196, XM_005256197, XM_005256199, XM_005256201, XM_006721297, XM_006721298, XM_006721300, XM_011523373, XM_011523375, XM_011523376, XM_017023769, XM_017023770, XM_017023771, XP_005256250, XP_005256251, XP_005256252, XP_005256253, XP_005256254, XP_005256256, XP_005256258, XP_006721360, XP_006721361,…	AA722775, AAH50527, AAH63566, AAO59377, ABO40479, AF389420, AK025212, AK025362, AK027414, AK027416, AK074133, AK074182, AK090439, AK097030, AL704292, BAB15120, BAB55096, BAB55098, BAB84959, BAB85008, BAC03420, BC040278, BC050527, BC063566, BI061907, BM463398, BM993764, BX640842, CAE45914, CAZ39543, DB293035, EAW82898, EAW82899, EAW82900, EAW82901, EAW82902, EF452236, NM_001330552, NM_032206, NP_0…	stat	17.7333879888617	human_related_bonobo
172	ENSG00000141664	ZCCHC2	54877	zinc finger CCHC-type containing 2	C18orf49, ZCCHC2	NM_017742, NP_060212, NR_126534, XM_006722493, XM_011526044, XM_017025802, XP_006722556, XP_011524346, XP_016881291, XR_001753205, XR_245462	AA406111, AA903206, AAH06340, AAI37436, AB051531, AK000229, AK000288, AK098132, AL832323, AW182074, BAA91057, BAB21835, BAG53581, BC006340, BC047606, BC137435, BI023990, BQ001246, BU675299, BX485381, CAD38618, CD365705, DN997998, EAW63126, EAW63127, EAW63128, FN169762, NM_017742, NP_060212, NR_126534, Q9C0B9, XM_006722493, XM_011526044, XM_017025802, XP_006722556, XP_011524346, XP_016881291, XR_0…	stat	19.5017689193268	human_related_bonobo
173	ENSG00000155363	MOV10	4343	Mov10 RISC complex RNA helicase	fSAP113, gb110, MOV10	NM_001130079, NM_001286072, NM_001321324, NM_020963, NP_001123551, NP_001273001, NP_001308253, NP_066014, XM_005270869, XM_005270870, XM_017001318, XM_017001319, XM_024447132, XM_024447137, XP_005270926, XP_005270927, XP_016856807, XP_016856808, XP_024302900, XP_024302905, XR_001737185, XR_001737186, XR_001737187, XR_946657	AAH02548, AAH04499, AAH09312, AB046851, AK023297, AK057353, AK074174, AK226011, AK301229, AK308874, AK310512, AL832805, AL833353, BAB13457, BAB14514, BAB85000, BAG51905, BAH13436, BC002548, BC004499, BC009312, BC025339, BU623853, BX647787, CAE89762, DB066263, EAW56528, EAW56529, EAW56530, EAW56531, NM_001130079, NM_001286072, NM_001321324, NM_020963, NP_001123551, NP_001273001, NP_001308253, NP_0…	stat	19.9212633487252	human_related_bonobo
174	ENSG00000156587	UBE2L6	9246	ubiquitin conjugating enzyme E2 L6	RIG-B, UBCH8, UBE2L6	NM_004223, NM_198183, NP_004214, NP_937826	AAB86433, AAD17525, AAH32491, AF031141, AF061736, AK093462, AK129621, AK226165, AK315755, BAG38109, BC032491, CAB64566, CAG33407, CR457126, DA097307, EAW73755, EAW73756, EAW73757, EAW73758, EAW73759, H17887, NM_004223, NM_198183, NP_004214, NP_937826, O14933	stat	18.2779131314632	human_related_bonobo
175	ENSG00000157601	MX1	4599	MX dynamin like GTPase 1	IFI-78K, IFI78, MX, MxA, MX1	NM_001144925, NM_001178046, NM_001282920, NM_002462, NP_001138397, NP_001171517, NP_001269849, NP_002453, XM_005260978, XM_005260979, XM_005260980, XM_005260981, XM_005260982, XM_011529568, XM_011529570, XM_017028349, XM_017028350, XM_017028351, XM_017028352, XP_005261035, XP_005261036, XP_005261037, XP_005261038, XP_005261039, XP_011527870, XP_011527872, XP_016883838, XP_016883839, XP_016883840,…	A00209, AAA36337, AAA36458, AAD43063, AAH14222, AAH32602, AAO31807, AK093008, AK096355, AK225885, AK315465, AY186254, BAC04017, BAG37852, BAG53272, BC014222, BC032602, BC052255, CAA00041, CAB90556, CB151486, DA351922, DA726666, EAX09600, EAX09601, EAX09602, EAX09603, EAX09604, EB388095, M30817, M33882, NM_001144925, NM_001178046, NM_001282920, NM_002462, NP_001138397, NP_001171517, NP_001269849, …	stat	33.2634794786169	human_related_bonobo
176	ENSG00000160710	ADAR	103	adenosine deaminase, RNA specific	ADAR1, AGS6, DRADA, DSH, DSRAD, G1P1, IFI-4, IFI4, K88DSRBP, P136, ADAR	NM_001025107, NM_001111, NM_001193495, NM_015840, NM_015841, NP_001020278, NP_001102, NP_001180424, NP_056655, NP_056656, XM_006711109, XM_006711111, XM_006711112, XM_006711113, XM_011509061, XM_011509062, XM_017000037, XM_024449674, XP_006711172, XP_006711174, XP_006711175, XP_006711176, XP_011507363, XP_011507364, XP_016855526, XP_024305442	AA449679, AAB06697, AAB97116, AAB97117, AAB97118, AAC13782, AAH38227, AB209891, ABM73519, ABM73520, AF084516, AHZ44503, AK097241, AK304153, BAD93128, BAH14119, BC017853, BC038227, BE886208, BU430287, BX538232, BX640741, CAA55967, CAA55968, CAA67169, CAA67170, CAA67172, CAA67173, CAD98075, CAE45853, CD108625, CR982397, DA507408, DR158819, EAW53183, EAW53184, EAW53185, EAW53186, EAW53187, EAW53188,…	stat	26.1295758183349	human_related_bonobo
177	ENSG00000163840	DTX3L	151636	deltex E3 ubiquitin ligase 3L	BBAP, RNF143, DTX3L	NM_138287, NP_612144	AAH42191, AAH60509, AAL90859, AAP57517, AAV98362, AF484416, AK025135, AK056406, AK093782, AK125086, AL833598, AY225123, AY780792, BAG54138, BC016846, BC040372, BC042191, BC060509, BX648267, BX648645, EAW79476, NM_138287, NP_612144, Q8TDB6	stat	37.5291839657901	human_related_bonobo
178	ENSG00000164307	ERAP1	51752	endoplasmic reticulum aminopeptidase 1	A-LAP, ALAP, APPILS, ARTS-1, ARTS1, ERAAP, ERAAP1, PILS-AP, PILSAP, ERAP1	NM_001040458, NM_001198541, NM_001349244, NM_016442, NP_001035548, NP_001185470, NP_001336173, NP_057526, XM_005272015, XM_005272016, XM_011543480, XM_011543481, XM_011543484, XM_011543485, XM_011543486, XM_017009581, XM_017009583, XM_024446113, XP_005272072, XP_005272073, XP_011541782, XP_011541783, XP_011541786, XP_011541787, XP_011541788, XP_016865070, XP_016865072, XP_024301881, XR_001742119	AAF07395, AAF20384, AAF34664, AAH30775, AAK37777, AAK37778, AAQ88953, AB011097, AF106037, AF183569, AF222340, AGR86647, AGR86648, AGR86649, AGR86650, AI291936, AIY60612, AIY60613, AIY60614, AIY60615, AIY60616, AIY60617, AIY60618, AIY60619, AIY60620, AIY60621, AIY60622, AIY60623, AIY60624, AIY60625, AIY60626, AIY60627, AIY60628, AIY60629, AIY60630, AIY60631, AIY60632, AIY60633, AK094985, AK222873,…	stat	15.2384605803569	human_related_bonobo
179	ENSG00000164342	TLR3	7098	toll like receptor 3	CD283, IIAE2, TLR3	NM_003265, NP_003256	AAC34134, AAH59372, AAH94737, AAH96333, AAH96334, AAH96335, AB445631, ABC86908, ABC86909, ABC86910, ABE01399, ABF06633, ABF06634, ABF06635, ABF06636, ABF06637, AK302143, AK314208, BAG36884, BAG55028, BAH13636, BC017954, BC043204, BC059372, BC068487, BC094737, BC096333, BC096334, BC096335, BU624267, CAL68868, CAT16976, DA374150, DQ445682, DQ470075, DQ470076, DQ470077, DQ470078, DQ470079, EAX04628,…	stat	36.2046516955936	human_related_bonobo
180	ENSG00000166710	B2M	567	beta-2-microglobulin	IMD43, B2M	NM_004048, NP_004039, XM_005254549, XP_005254606, XR_002957658	AAA51811, AAB25312, AAD14387, AAD14388, AAD48083, AAG02006, AAH32589, AAH64910, AAO20842, AB021288, ABB01003, ABI63354, ABI63355, ABI63373, AF072097, AI686916, AK026463, AK303560, AK315776, AY007153, AY187687, BAA35182, BAG38125, BAG64583, BC032589, BC064910, BU658737, CAA23830, CAG33347, CBX87172, CDH93686, CDL96999, CR457066, DQ839493, DQ839494, DQ884406, EAW77276, EAW77277, EAW77278, NM_004048…	stat	14.2200056333914	human_related_bonobo
181	ENSG00000168394	TAP1	6890	transporter 1, ATP binding cassette subfamily B member	ABC17, ABCB2, APT1, D6S114E, PSF-1, PSF1, RING4, TAP1*0102N, TAP1N, TAP1	NM_000593, NM_001292022, NP_000584, NP_001278951	AAA89080, AAB60321, AAB60322, AAC12902, AAC12903, AAC12904, AAC12905, AAC12906, AAD14055, AAD14056, AAH14081, AAM11658, AAR05812, AAS55411, AAS55412, AB012644, AH007357, AHW47926, AHW47943, AHW47960, AHW47977, AK093980, AK123494, AK130176, AK302340, AK313762, ALQ33804, ALQ33805, ARB08460, ARB08461, ARB08462, ARB08463, ARB08464, ARB08465, ARB08466, ARB08467, ARB08468, ARB08469, ARB08470, ARB08471,…	stat	31.201109107421	human_related_bonobo
182	ENSG00000170581	STAT2	6773	signal transducer and activator of transcription 2	IMD44, ISGF-3, P113, STAT113, STAT2	NM_005419, NM_198332, NP_005410, NP_938146, XM_011538697, XM_011538698, XM_011538699, XM_011538700, XM_017019904, XP_011536999, XP_011537000, XP_011537001, XP_011537002, XP_016875393, XR_001748856, XR_001748857, XR_001748858, XR_002957375, XR_002957376, XR_245953	AAA98760, AAB36225, AAB36226, AAB36227, AAH06092, AAH51284, AAS00091, AFM91190, AFM91191, AFM91192, AFM91193, AFM91194, AFM91195, AFM91196, AFM91197, AFM91198, AFM91199, AFM91200, AFM91201, AFM91202, AFM91203, AFM91204, AFM91205, AFM91206, AFM91207, AFM91208, AFM91209, AFM91210, AFM91211, AFM91212, AFM91213, AFM91214, AFM91215, AFM91216, AFM91217, AFM91218, AFM91219, AFM91220, AFM91221, AFM91222,…	stat	24.7981094147463	human_related_bonobo
183	ENSG00000172936	MYD88	4615	myeloid differentiation primary response 88	MYD88D, MYD88	NM_001172566, NM_001172567, NM_001172568, NM_001172569, NM_002468, NP_001166037, NP_001166038, NP_001166039, NP_001166040, NP_002459, XM_005265172, XM_006713170, XP_005265229, XP_006713233	AAB49967, AAC50954, AAH13589, AAP36040, AB446470, AK097983, AK124685, AK296570, AK296716, AK298650, AK298666, AK300051, AK300448, AK304676, AL832906, ANK58152, ANK58154, ANK58155, ANK58156, ANN25047, BAG55247, BAG59190, BAG59306, BAG60822, BAG60834, BAG61860, BAG62170, BAG65448, BC013589, BP242808, BP339466, BT007376, BX537602, DC350705, EAW64520, EAW64521, NM_001172566, NM_001172567, NM_00117256…	stat	40.7548440011032	human_related_bonobo
184	ENSG00000173193	PARP14	54625	poly(ADP-ribose) polymerase family member 14	ARTD8, BAL2, PARP-14, pART8, PARP14	NM_017554, NP_060024, XM_011512928, XM_011512929, XP_011511230, XP_011511231, XR_002959544	AA890511, AAH32804, AAN08627, AAY64449, AAY64450, AB033094, AK001770, AK022542, AK026003, AK027260, AK098816, AK304269, AU117601, AY134858, BAA86582, BAA91897, BAB14089, BAG65132, BC032804, BC039604, BU170133, BX648758, CR977108, DC320673, DQ063584, DQ063585, EAW79467, EAW79468, EAW79469, EAW79470, NM_017554, NP_060024, Q460N5, XM_011512928, XM_011512929, XP_011511230, XP_011511231, XR_002959544	stat	32.5916057920432	human_related_bonobo
185	ENSG00000173821	RNF213	57674	ring finger protein 213	ALO17, C17orf27, KIAA1618, MYMY2, MYSTR, NET57, RNF213	NM_001256071, NM_020914, NM_020954, NP_001243000, NP_066005, XM_005257545, XM_005257546, XM_006721995, XM_011525084, XM_011525086, XM_011525087, XM_017024905, XP_005257602, XP_005257603, XP_006722058, XP_011523386, XP_011523388, XP_011523389, XP_016880394	AAH32220, AAH36891, AAH40341, AAN63520, AAN63521, AB046774, AB046838, AB537889, AF397204, AF397205, AK023113, AK023871, AK025676, AK025914, AK026038, AK074030, AK127358, AK127914, AL161961, AL832920, AL833201, BAB13380, BAB13444, BAB14411, BAB14708, BAB15212, BAB15280, BAB15330, BAB84856, BAC87188, BAK53191, BC032220, BC035987, BC036891, BC040341, BC110403, BI008697, BX097483, BX640932, BX647946,…	stat	22.8085485024407	human_related_bonobo
186	ENSG00000184979	USP18	11274	ubiquitin specific peptidase 18	ISG43, PTORCH2, UBP43, USP18	NM_017414, NP_059110, XM_006724074, XP_006724137	AAD49967, AAH14896, AAP35481, AF176642, AI222587, AJ243526, AK313385, AL136690, BAG36183, BC014896, BI752849, BT006835, BU584005, CAB66625, CAB76398, CAG33497, CAJ86437, CR457216, CT841507, EAW57790, EAW57791, NM_017414, NP_059110, Q9UMW8, XM_006724074, XP_006724137	stat	38.2439191375131	human_related_bonobo
187	ENSG00000185507	IRF7	3665	interferon regulatory factor 7	IMD39, IRF-7H, IRF7A, IRF7B, IRF7C, IRF7H, IRF7	NM_001572, NM_004029, NM_004030, NM_004031, NP_001563, NP_004020, NP_004022, XM_005252906, XM_005252907, XM_005252909, XM_011520066, XM_017017674, XP_005252963, XP_005252964, XP_005252966, XP_011518368, XP_016873163	AAB17190, AAB80686, AAB80688, AAB80690, AAB80691, AAC70999, AAG30003, AAI36556, AF076494, AGI78456, AK303752, APU94776, BAG64723, BC136555, BC144242, BM849172, DA601567, DA967682, EAX02355, EAX02356, EAX02357, EAX02358, EAX02359, EAX02360, KC477210, KX150851, NM_001572, NM_004029, NM_004030, NM_004031, NP_001563, NP_004020, NP_004022, Q92985, U53830, U53831, U53832, U73036, XM_005252906, XM_00525…	stat	21.5433274433762	human_related_bonobo
188	ENSG00000231925	TAPBP	6892	TAP binding protein	NGS17, TAPA, TPN, TPSN, TAPBP	NM_003190, NM_172208, NM_172209, NP_003181, NP_757345, NP_757346, XM_011514828, XM_017011227, XP_011513130, XP_016866716	AAB82949, AAC20076, AAD32924, AAG33061, AAH64966, AAH80574, AB010639, ACD68200, AF009510, AF029750, AF067286, AF314222, AQY77140, AQY77141, AQY77142, AU117273, AW028178, AW451052, AY007154, BAA28757, BAA28758, BAA28759, BC064966, BC080574, BI523615, CAA73909, EAX03715, EAX03716, EAX03717, EAX03718, EAX03719, EAX03720, EU693375, NM_003190, NM_172208, NM_172209, NP_003181, NP_757345, NP_757346, O15…	stat	15.7969339867712	human_related_bonobo
189	ENSG00000013374	NUB1	51667	negative regulator of ubiquitin like proteins 1	BS4, NUB1L, NYREN18, NUB1	NM_001243351, NM_016118, NP_001230280, NP_057202, XM_005250011, XM_017012304, XM_017012305, XM_017012306, XM_017012307, XM_017012308, XM_017012309, XM_024446797, XM_024446798, XM_024446799, XP_005250068, XP_016867793, XP_016867794, XP_016867795, XP_016867796, XP_016867797, XP_016867798, XP_024302565, XP_024302566, XP_024302567	AAC82474, AAD42865, AAH46354, AAK21001, AAN01355, AAO14547, AAS02030, AF155099, AF300717, AF459743, AK026433, AK293159, AW205479, AY129295, BAH11464, BC034716, BC046354, BG105733, CAD34862, CN258712, DB048887, EAL24511, EAW54000, EAW54001, EAW54002, EAW54003, NM_001243351, NM_016118, NP_001230280, NP_057202, Q9Y5A7, XM_005250011, XM_017012304, XM_017012305, XM_017012306, XM_017012307, XM_01701230…	pvalue	2.22794888309964e-106	human_related_bonobo
190	ENSG00000055332	EIF2AK2	5610	eukaryotic translation initiation factor 2 alpha kinase 2	EIF2AK1, PKR, PPP1R83, PRKR, EIF2AK2	NM_001135651, NM_001135652, NM_002759, NP_001129123, NP_001129124, NP_002750, XM_011532987, XM_017004503, XP_011531289, XP_016859992	AAA18253, AAA36409, AAH07769, AAH22314, AAH40851, AAH57805, AAH93676, AAI01476, AAI43231, AAO38055, AAP57628, AAY24317, AF086566, AI360504, AK290655, AK313818, AY302136, BAF83344, BAG36554, BC007769, BC022314, BC040851, BC057805, BC093676, BC101475, BC143228, BC143230, BM473760, BU687340, EAX00406, EAX00407, EAX00408, EAX00409, F03305, M35663, M85294, NM_001135651, NM_001135652, NM_002759, NP_001…	pvalue	1.56590622827389e-49	human_related_bonobo
191	ENSG00000059378	PARP12	64761	poly(ADP-ribose) polymerase family member 12	ARTD12, MST109, MSTP109, ZC3H1, ZC3HDC1, PARP12	NM_022750, NP_073587, NR_130117, XM_005250038, XM_005250039, XM_005250040, XM_011516491, XP_005250095, XP_005250096, XP_005250097, XP_011514793, XR_001744855, XR_927514	AA587898, AAF66161, AAH81541, AAQ13631, AF173884, AK026346, AL136766, AL137255, BAB15457, BC044660, BC081541, CAB66700, CAB70657, EAL24033, EAW83938, EAW83939, NM_022750, NP_073587, NR_130117, Q9H0J9, XM_005250038, XM_005250039, XM_005250040, XM_011516491, XP_005250095, XP_005250096, XP_005250097, XP_011514793, XR_001744855, XR_927514	pvalue	1.22101077623214e-244	human_related_bonobo
192	ENSG00000068079	IFI35	3430	interferon induced protein 35	IFP35, IFI35	NM_001330230, NM_005533, NP_001317159, NP_005524, XM_017024584, XM_017024585, XP_016880073, XP_016880074	AA740882, AA827287, AA832092, AAB61703, AAC37597, AAH01356, AK025406, BC001356, BM050205, BM748764, BU571030, EAW60914, EAW60915, EAW60916, NM_001330230, NM_005533, NP_001317159, NP_005524, P80217, U72882, XM_017024584, XM_017024585, XP_016880073, XP_016880074	pvalue	1.95143132358259e-93	human_related_bonobo
193	ENSG00000089127	OAS1	4938	2'-5'-oligoadenylate synthetase 1	E18/E16, IFI-4, OIAS, OIASI, OAS1	NM_001032409, NM_001320151, NM_002534, NM_016816, NP_001027581, NP_001307080, NP_002525, NP_058132, XM_006719434, XM_011538413, XM_017019361, XM_017019362, XP_006719497, XP_011536715, XP_016874850, XP_016874851, XR_944558	AA085948, AAA59955, AAB59552, AAB59553, AAH00562, AAH61587, AAH71981, AAP35431, AAW63049, AAW63050, ABE27977, ABE27978, ABH07381, ABI78946, AJ629455, AK123528, AK223006, AK225384, AK291003, AK300346, AK301498, AY730627, AY730628, BAA00047, BAD96726, BAF83692, BAG62090, BAG63009, BC000562, BC061587, BC071981, BE048946, BF055326, BT006785, CAA01166, CAA01167, CAA26497, CAA26633, CAA26634, CAA29803,…	pvalue	2.95446033967176e-151	human_related_bonobo
194	ENSG00000102921	N4BP1	9683	NEDD4 binding protein 1	N4BP1	NM_153029, NP_694574, XM_011523482, XP_011521784, XR_001752039, XR_001752040	AAI08289, AAI52473, AB014515, AK001464, AK026937, AK056383, AK094234, AK124782, BAA31590, BAG50916, BC051897, BC108288, BC152472, EAW82729, NM_153029, NP_694574, O75113, XM_011523482, XP_011521784, XR_001752039, XR_001752040	pvalue	6.21503582301927e-149	human_related_bonobo
195	ENSG00000108771	DHX58	79132	DExH-box helicase 58	D11LGP2, D11lgp2e, LGP2, RLR-3, DHX58	NM_024119, NP_077024, XM_017025059, XP_016880548, XR_001752623, XR_001752624, XR_002958067, XR_934548	AAH14949, AK021416, AK097669, AK225549, AK296840, AK300900, BAB13818, BAG53507, BAG62538, BAH12441, BC014949, BM723672, EAW60796, EAW60797, EAW60798, EAW60799, EAW60800, NM_024119, NP_077024, Q96C10, XM_017025059, XP_016880548, XR_001752623, XR_001752624, XR_002958067, XR_934548	pvalue	4.62874482059248e-184	human_related_bonobo
196	ENSG00000112773	FAM46A	55603	family with sequence similarity 46 member A	C6orf37, XTP11, FAM46A	NM_017633, NP_060103	AAH00683, AAH07351, AAM53071, AAW66943, ACI29324, AF350451, AHI42043, AHI42044, AI131001, AJ420583, AJ420591, AJ420592, AK000044, AK056057, AK096704, AK292109, AY740520, BAA90903, BAF84798, BC000683, BC007351, BX648876, DA981608, EAW48691, EAW48692, FJ211061, NM_017633, NP_060103, Q96IP4	pvalue	8.14591710394902e-62	human_related_bonobo
197	ENSG00000115267	IFIH1	64135	interferon induced with helicase C domain 1	AGS7, Hlcd, IDDM19, MDA-5, MDA5, RLR-2, SGMRT1, IFIH1	NM_022168, NP_071451	AAG34368, AAG54076, AAH46208, AAH78180, AAI11751, AAX93137, AAY24206, AF095844, AK056293, AK292941, AK314611, AY017378, BAB71141, BAF85630, BC007966, BC046208, BC078180, BC111750, BQ772836, BU902097, EAX11352, NM_022168, NP_071451, Q9BYX4	pvalue	0	human_related_bonobo
198	ENSG00000115415	STAT1	6772	signal transducer and activator of transcription 1	CANDF7, IMD31A, IMD31B, IMD31C, ISGF-3, STAT91, STAT1	NM_007315, NM_139266, NP_009330, NP_644671, XM_006712718, XM_017004783, XP_006712781, XP_016860272, XR_001738914, XR_001738915	AAB64012, AAF04559, AAH02704, AAI41922, AAP35905, AAR13284, AAW56072, AAY24183, ADA59516, ADA59517, AI992149, AK096686, AK225853, AK292604, AK315002, BAF85293, BAG37497, BC002704, BC141921, BG699050, BT007241, BU738296, BX400908, CAD22974, CAH18430, CAM91174, CAM91175, CN410740, CR749636, CR998778, DA313984, EAX10850, EAX10851, EAX10852, EAX10853, EAX10854, EAX10855, EB385742, GU211347, GU211348,…	pvalue	3.93289051345789e-112	human_related_bonobo
199	ENSG00000116514	RNF19B	127544	ring finger protein 19B	IBRDC3, NKLAM, RNF19B	NM_001127361, NM_001300826, NM_153341, NP_001120833, NP_001287755, NP_699172, XM_006710356, XM_006710357, XM_006710358, XP_006710419, XP_006710420, XP_006710421	AA194237, AAH20595, AAH62374, AAI13561, AAI43688, AK074486, AK131439, BAC11017, BAD18585, BC020595, BC062374, BC113560, BC143687, CAF85699, DA630289, EAX07489, EAX07490, EAX07491, NM_001127361, NM_001300826, NM_153341, NP_001120833, NP_001287755, NP_699172, Q6ZMZ0, XM_006710356, XM_006710357, XM_006710358, XP_006710419, XP_006710420, XP_006710421	pvalue	1.73085663905786e-151	human_related_bonobo
200	ENSG00000119917	IFIT3	3437	interferon induced protein with tetratricopeptide repeats 3	CIG-49, GARG-49, IFI60, IFIT4, IRG2, ISG60, P60, RIG-G, cig41, IFIT3	NM_001031683, NM_001289758, NM_001289759, NM_001549, NP_001026853, NP_001276687, NP_001276688, NP_001540	AAB40606, AAB95160, AAC34669, AAC63524, AAH01383, AAH04977, AAP35948, AF026939, AF026943, AF083470, AK290427, AK297137, AK312675, BAF83116, BAG59639, BC001383, BC004977, BM790031, BT007284, BU509201, BX101054, DA081546, DA160435, DA673951, DB268497, EAW50143, EAW50144, NM_001031683, NM_001289758, NM_001289759, NM_001549, NP_001026853, NP_001276687, NP_001276688, NP_001540, O14879, U52513	pvalue	0	human_related_bonobo
201	ENSG00000119922	IFIT2	3433	interferon induced protein with tetratricopeptide repeats 2	G10P2, GARG-39, IFI-54, IFI-54K, IFI54, IFIT-2, ISG-54 K, ISG-54K, ISG54, P54, cig42, IFIT2	NM_001547, NP_001538	AA143609, AA765174, AAA59191, AAH05987, AAH32839, AF026944, AK300431, AK312831, BAG62157, BC005987, BC032839, CAA30438, DA631671, EAW50145, EB387611, NM_001547, NP_001538, P09913	pvalue	0	human_related_bonobo
202	ENSG00000120217	CD274	29126	CD274 molecule	B7-H, B7H1, PD-L1, PDCD1L1, PDCD1LG1, PDL1, CD274	NM_001267706, NM_001314029, NM_014143, NP_001254635, NP_001300958, NP_054862, NR_052005	AA399416, AAF25807, AAG18508, AAH69381, AAH74984, AAI13735, AAI13737, AAP13470, AAP42144, AAU09634, ABB90152, ABI16084, AF177937, AF233516, AI826502, AK001894, AK300470, AK314567, AY254342, AY291313, AY714881, BAA91966, BAG37149, BAG62189, BC069381, BC074984, BC113734, BC113736, CCF77002, DB160805, DQ286582, DQ836393, EAW58763, NM_001267706, NM_001314029, NM_014143, NP_001254635, NP_001300958, NP…	pvalue	4.5058612092855e-60	human_related_bonobo
203	ENSG00000121060	TRIM25	7706	tripartite motif containing 25	EFP, RNF147, Z147, ZNF147, TRIM25	NM_005082, NP_005073	AAH16924, AAH42541, AB208994, AK024597, AK310720, BAA04747, BAD92231, BC013752, BC016924, BC038247, BC042541, BC053605, BC106889, BC106890, BC114339, BM146967, BX538220, CF121587, D21205, EAW94523, EAW94524, EAW94525, NM_005082, NP_005073, Q14258	pvalue	2.73516273937974e-96	human_related_bonobo
204	ENSG00000121858	TNFSF10	8743	TNF superfamily member 10	APO2L, Apo-2L, CD253, TL2, TNLG6A, TRAIL, TNFSF10	NM_001190942, NM_001190943, NM_003810, NP_001177871, NP_001177872, NP_003801, NR_033994	AAB01233, AAC50332, AAH32722, AAR16184, AAV38371, ABI24016, ABK41891, ABW24658, AK296085, AK309200, AK312742, AY312579, BAG35612, BAG58840, BC009795, BC020220, BC032722, BT019564, CAG33176, CAH68809, CAL33971, CAZ39545, CCA94584, CR456895, CTQ86088, DA041872, DA969653, DQ848564, EAW78465, EAW78466, EAW78467, EU183231, LN874323, NM_001190942, NM_001190943, NM_003810, NP_001177871, NP_001177872, NP…	pvalue	0	human_related_bonobo
205	ENSG00000123609	NMI	9111	N-myc and STAT interactor	NMI	NM_004688, NP_004679, XM_005246941, XM_017005247, XP_005246998, XP_016860736	AAC12949, AAH01268, AAH21987, AAY15066, AB451305, AB451436, ABO65092, AK124323, AK291548, AK298754, BAF84237, BAG60896, BAG70119, BAG70250, BC001268, BC021987, CB151555, EAX11513, EF036506, NM_004688, NP_004679, Q13287, U32849, XM_005246941, XM_017005247, XP_005246998, XP_016860736	pvalue	1.91236320231977e-117	human_related_bonobo
206	ENSG00000124201	ZNFX1	57169	zinc finger NFX1-type containing 1	ZNFX1	NM_021035, NP_066363, XM_006723836, XM_011528924, XM_017027971, XP_006723899, XP_011527226, XP_016883460	AAH14041, AAH62347, AAI10889, AB037825, AK000573, AK002139, AK022641, AK023836, AK096594, AK307392, AU140771, BAA91264, BAA92102, BAA92642, BAB14149, BAB14696, BC014041, BC030789, BC041630, BC062347, BC110888, DA809204, EAW75661, EAW75662, EAW75663, EAW75664, NM_021035, NP_066363, Q9P2E3, XM_006723836, XM_011528924, XM_017027971, XP_006723899, XP_011527226, XP_016883460	pvalue	1.13601470883511e-158	human_related_bonobo
207	ENSG00000124226	RNF114	55905	ring finger protein 114	PSORS12, ZNF313, RNF114	NM_018683, NP_061153	AAF75763, AAH13695, AAH66919, AAP35441, AF131742, AF265215, AK091976, AK097265, AK297188, AK301731, AK315638, BAG38006, BAG59677, BAG63197, BC013695, BC066919, BM830132, BT006795, BX640603, CAE45709, EAW75641, EAW75642, EAW75643, EAW75644, NM_018683, NP_061153, Q9Y508	pvalue	6.49289194057718e-78	human_related_bonobo
208	ENSG00000125347	IRF1	3659	interferon regulatory factor 1	IRF-1, MAR, IRF1	NM_001354924, NM_001354925, NM_002198, NP_001341853, NP_001341854, NP_002189, NR_149068, NR_149069, XM_011543379, XP_011541681	AA402319, AAA36043, AAB93488, AAH09483, AAV38560, AAV38561, AB103081, AB209624, ABH05670, AGV15458, AGV15459, AHW49376, AHW49377, AHW49378, AK298770, AK314025, ANU04672, BAD89424, BAD92861, BAG36735, BAG60912, BC009483, BT019755, BT019756, CAA32624, CAG46514, CEF49516, CEH24701, CR541713, CT004274, DA583594, EAW62332, KC209827, KC209828, KJ200632, KJ200633, KJ200634, KJ200635, KU561832, LN607829,…	pvalue	0	human_related_bonobo
209	ENSG00000130066	SAT1	6303	spermidine/spermine N1-acetyltransferase 1	DC21, KFSD, KFSDX, SAT, SSAT, SSAT-1, SAT1	NM_002970, NP_002961, NR_027783, XM_024452421, XP_024308189	AAA60573, AAA63260, AAA98854, AAG44592, AAH02503, AAH08424, AAP35471, AAW03315, AF251292, AK310078, AK310094, AK312162, AK315888, AL050290, AW874291, AY841998, BAF98779, BAG35096, BC002503, BC008424, BR000410, BT006825, CAA78509, CAG29290, CD516700, CD638929, CN271682, CR450294, EAW98999, EAW99000, FAA00324, M55580, M77693, NM_002970, NP_002961, NR_027783, P21673, XM_024452421, XP_024308189	pvalue	5.28080019718363e-44	human_related_bonobo
210	ENSG00000132109	TRIM21	6737	tripartite motif containing 21	RNF81, RO52, Ro/SSA, SSA, SSA1, TRIM21	NM_003141, NP_003132	AAA36581, AAA36651, AAA79867, AAB87094, AAH10861, AAK76432, AAU89982, AK225564, AW575137, AY742713, BC010861, BP280435, BP288941, BU594670, CAV30717, EAW68845, M34551, M62800, NM_003141, NP_003132, P19474	pvalue	2.17611569980633e-97	human_related_bonobo
211	ENSG00000134321	RSAD2	91543	radical S-adenosyl methionine domain containing 2	2510004L01Rik, cig33, cig5, vig1, RSAD2	NM_080657, NP_542388, XM_011510415, XP_011508717	AAH17969, AAL50053, AAY14802, AF026942, AF442151, AK300085, AK312670, BAG35552, BAG61888, BC017969, EAX01034, EAX01035, NM_080657, NP_542388, Q8WXG1, XM_011510415, XP_011508717	pvalue	0	human_related_bonobo
212	ENSG00000134470	IL15RA	3601	interleukin 15 receptor subunit alpha	CD215, IL15RA	NM_001243539, NM_001256765, NM_001351095, NM_001351096, NM_001351097, NM_002189, NM_172200, NP_001230468, NP_001243694, NP_001338024, NP_001338025, NP_001338026, NP_002180, NP_751950, NR_046362, XM_011519461, XM_011519462, XM_011519463, XM_011519464, XM_011519465, XM_011519466, XM_011519467, XM_011519468, XM_011519469, XM_011519470, XM_011519471, XM_011519472, XM_011519474, XM_011519475, XM_01151…	AA847313, AAB88175, AAC50312, AAH65506, AAH74726, AAI07778, AAI21141, AAI21142, AAP69528, AEP26933, AF035279, AFY11387, AFY11388, AFY11389, AFY11390, AFY11391, AFY11392, AFY11393, AFY11394, AK304211, BAG65084, BC065506, BC074726, BC107777, BC121140, BC121141, BG675498, BM546106, CA308853, CAG33345, CAG46820, CCA64145, CCA64146, CR457064, CR542023, DC298692, EAW86415, EAW86416, EAW86417, EAW86418,…	pvalue	3.06859039664042e-81	human_related_bonobo
213	ENSG00000135148	TRAFD1	10906	TRAF-type zinc finger domain containing 1	FLN29, TRAFD1	NM_001143906, NM_006700, NP_001137378, NP_006691	AAH03553, AB007447, AK122620, AK291331, AK295474, AK309916, AK312601, BAA22541, BAF84020, BAG58401, BC003553, BG828961, CA314188, CCQ43370, EAW97995, EAW97996, EAW97997, NM_001143906, NM_006700, NP_001137378, NP_006691, O14545	pvalue	5.85745128456865e-92	human_related_bonobo
214	ENSG00000138035	PNPT1	87178	polyribonucleotide nucleotidyltransferase 1	COXPD13, DFNB70, OLD35, PNPASE, old-35, PNPT1	NM_033109, NP_149100, XM_005264629, XM_017005172, XP_005264686, XP_016860661, XR_001739010	AAH00862, AAH05986, AAH53660, AAK13047, AAP44472, AAY24271, AJ458465, AK307589, AW731791, AY027528, AY290863, BC000862, BC005986, BC009057, BC021170, BC053660, BU943827, CAD30289, CAH18709, CAR80228, CBX83686, CR749867, DA998523, DB461021, EAX00086, EAX00087, NM_033109, NP_149100, Q8TCS8, XM_005264629, XM_017005172, XP_005264686, XP_016860661, XR_001739010	pvalue	1.17077189253385e-179	human_related_bonobo
215	ENSG00000138496	PARP9	83666	poly(ADP-ribose) polymerase family member 9	ARTD9, BAL, BAL1, MGC:7868, PARP9	NM_001146102, NM_001146103, NM_001146104, NM_001146105, NM_001146106, NM_031458, NP_001139574, NP_001139575, NP_001139576, NP_001139577, NP_001139578, NP_113646, XM_005247820, XM_011513218, XM_017007304, XM_017007305, XM_017007306, XP_005247877, XP_011511520, XP_016862793, XP_016862794, XP_016862795, XR_001740305, XR_001740306, XR_001740307, XR_001740308, XR_001740309, XR_002959597	AAH39580, AAK07558, AAK07559, AB209742, AF307338, AF307339, AK092629, AK123412, AK125581, AK130147, AK292959, AK299107, AK313494, AL713679, AL832929, BAD92979, BAF85648, BAG36276, BAH12952, BC017463, BC039580, BP259272, BU675792, BX648869, CAD28483, CAH56133, CAH56290, DB096326, DC309545, DC368112, EAW79477, EAW79478, EAW79479, NM_001146102, NM_001146103, NM_001146104, NM_001146105, NM_001146106,…	pvalue	1.38604636659776e-171	human_related_bonobo
216	ENSG00000139192	TAPBPL	55080	TAP binding protein like	TAPBP-R, TAPBPR, TAPBPL	NM_001351355, NM_018009, NP_001338284, NP_060479, NR_147126, NR_147127, NR_147128, NR_147129, XM_005253700, XM_017019545, XM_017019546, XP_005253757, XP_016875034, XP_016875035, XR_001748777, XR_001748778, XR_001748781, XR_002957344, XR_429016	AAH15017, AI184901, AI273155, AK001005, AK002056, AK098035, AK222956, AK223163, BAA91465, BAB41077, BAD96676, BAD96883, BC015017, CAI93432, CR997450, DB054664, EAW88797, EAW88798, EAW88799, NM_001351355, NM_018009, NP_001338284, NP_060479, NR_147126, NR_147127, NR_147128, NR_147129, Q9BX59, XM_005253700, XM_017019545, XM_017019546, XP_005253757, XP_016875034, XP_016875035, XR_001748777, XR_001748…	pvalue	7.63762597809567e-34	human_related_bonobo
217	ENSG00000140464	PML	5371	promyelocytic leukemia	MYL, PP8675, RNF71, TRIM19, PML	NM_002675, NM_033238, NM_033239, NM_033240, NM_033244, NM_033246, NM_033247, NM_033249, NM_033250, NP_002666, NP_150241, NP_150242, NP_150243, NP_150247, NP_150249, NP_150250, NP_150252, NP_150253	AAA60125, AAA60351, AAA60352, AAA60388, AAA60390, AAB19601, AAB29490, AAD13865, AAG50180, AAG50181, AAG50182, AAG50183, AAG50184, AAG50185, AAG50186, AAG50187, AAG50188, AAG50189, AAG50190, AAH00080, AAH20994, AAI39796, AAP88913, AAQ15268, AB208950, AB209051, AB209411, AF230401, AF230402, AF230403, AF230404, AF230405, AF230406, AF230407, AF230408, AF230409, AF230410, AF230411, AF370432, AF388193,…	pvalue	2.95566324041625e-246	human_related_bonobo
218	ENSG00000140853	NLRC5	84166	NLR family CARD domain containing 5	CLR16.1, NOD27, NOD4, NLRC5	NM_001330552, NM_032206, NP_001317481, NP_115582, XM_005256193, XM_005256194, XM_005256195, XM_005256196, XM_005256197, XM_005256199, XM_005256201, XM_006721297, XM_006721298, XM_006721300, XM_011523373, XM_011523375, XM_011523376, XM_017023769, XM_017023770, XM_017023771, XP_005256250, XP_005256251, XP_005256252, XP_005256253, XP_005256254, XP_005256256, XP_005256258, XP_006721360, XP_006721361,…	AA722775, AAH50527, AAH63566, AAO59377, ABO40479, AF389420, AK025212, AK025362, AK027414, AK027416, AK074133, AK074182, AK090439, AK097030, AL704292, BAB15120, BAB55096, BAB55098, BAB84959, BAB85008, BAC03420, BC040278, BC050527, BC063566, BI061907, BM463398, BM993764, BX640842, CAE45914, CAZ39543, DB293035, EAW82898, EAW82899, EAW82900, EAW82901, EAW82902, EF452236, NM_001330552, NM_032206, NP_0…	pvalue	2.31645072575024e-70	human_related_bonobo
219	ENSG00000141664	ZCCHC2	54877	zinc finger CCHC-type containing 2	C18orf49, ZCCHC2	NM_017742, NP_060212, NR_126534, XM_006722493, XM_011526044, XM_017025802, XP_006722556, XP_011524346, XP_016881291, XR_001753205, XR_245462	AA406111, AA903206, AAH06340, AAI37436, AB051531, AK000229, AK000288, AK098132, AL832323, AW182074, BAA91057, BAB21835, BAG53581, BC006340, BC047606, BC137435, BI023990, BQ001246, BU675299, BX485381, CAD38618, CD365705, DN997998, EAW63126, EAW63127, EAW63128, FN169762, NM_017742, NP_060212, NR_126534, Q9C0B9, XM_006722493, XM_011526044, XM_017025802, XP_006722556, XP_011524346, XP_016881291, XR_0…	pvalue	1.06050317020131e-84	human_related_bonobo
220	ENSG00000155363	MOV10	4343	Mov10 RISC complex RNA helicase	fSAP113, gb110, MOV10	NM_001130079, NM_001286072, NM_001321324, NM_020963, NP_001123551, NP_001273001, NP_001308253, NP_066014, XM_005270869, XM_005270870, XM_017001318, XM_017001319, XM_024447132, XM_024447137, XP_005270926, XP_005270927, XP_016856807, XP_016856808, XP_024302900, XP_024302905, XR_001737185, XR_001737186, XR_001737187, XR_946657	AAH02548, AAH04499, AAH09312, AB046851, AK023297, AK057353, AK074174, AK226011, AK301229, AK308874, AK310512, AL832805, AL833353, BAB13457, BAB14514, BAB85000, BAG51905, BAH13436, BC002548, BC004499, BC009312, BC025339, BU623853, BX647787, CAE89762, DB066263, EAW56528, EAW56529, EAW56530, EAW56531, NM_001130079, NM_001286072, NM_001321324, NM_020963, NP_001123551, NP_001273001, NP_001308253, NP_0…	pvalue	2.66189515544489e-88	human_related_bonobo
221	ENSG00000156587	UBE2L6	9246	ubiquitin conjugating enzyme E2 L6	RIG-B, UBCH8, UBE2L6	NM_004223, NM_198183, NP_004214, NP_937826	AAB86433, AAD17525, AAH32491, AF031141, AF061736, AK093462, AK129621, AK226165, AK315755, BAG38109, BC032491, CAB64566, CAG33407, CR457126, DA097307, EAW73755, EAW73756, EAW73757, EAW73758, EAW73759, H17887, NM_004223, NM_198183, NP_004214, NP_937826, O14933	pvalue	1.24083769163686e-74	human_related_bonobo
222	ENSG00000157601	MX1	4599	MX dynamin like GTPase 1	IFI-78K, IFI78, MX, MxA, MX1	NM_001144925, NM_001178046, NM_001282920, NM_002462, NP_001138397, NP_001171517, NP_001269849, NP_002453, XM_005260978, XM_005260979, XM_005260980, XM_005260981, XM_005260982, XM_011529568, XM_011529570, XM_017028349, XM_017028350, XM_017028351, XM_017028352, XP_005261035, XP_005261036, XP_005261037, XP_005261038, XP_005261039, XP_011527870, XP_011527872, XP_016883838, XP_016883839, XP_016883840,…	A00209, AAA36337, AAA36458, AAD43063, AAH14222, AAH32602, AAO31807, AK093008, AK096355, AK225885, AK315465, AY186254, BAC04017, BAG37852, BAG53272, BC014222, BC032602, BC052255, CAA00041, CAB90556, CB151486, DA351922, DA726666, EAX09600, EAX09601, EAX09602, EAX09603, EAX09604, EB388095, M30817, M33882, NM_001144925, NM_001178046, NM_001282920, NM_002462, NP_001138397, NP_001171517, NP_001269849, …	pvalue	1.30330820611073e-242	human_related_bonobo
223	ENSG00000160710	ADAR	103	adenosine deaminase, RNA specific	ADAR1, AGS6, DRADA, DSH, DSRAD, G1P1, IFI-4, IFI4, K88DSRBP, P136, ADAR	NM_001025107, NM_001111, NM_001193495, NM_015840, NM_015841, NP_001020278, NP_001102, NP_001180424, NP_056655, NP_056656, XM_006711109, XM_006711111, XM_006711112, XM_006711113, XM_011509061, XM_011509062, XM_017000037, XM_024449674, XP_006711172, XP_006711174, XP_006711175, XP_006711176, XP_011507363, XP_011507364, XP_016855526, XP_024305442	AA449679, AAB06697, AAB97116, AAB97117, AAB97118, AAC13782, AAH38227, AB209891, ABM73519, ABM73520, AF084516, AHZ44503, AK097241, AK304153, BAD93128, BAH14119, BC017853, BC038227, BE886208, BU430287, BX538232, BX640741, CAA55967, CAA55968, CAA67169, CAA67170, CAA67172, CAA67173, CAD98075, CAE45853, CD108625, CR982397, DA507408, DR158819, EAW53183, EAW53184, EAW53185, EAW53186, EAW53187, EAW53188,…	pvalue	1.682160867184e-150	human_related_bonobo
224	ENSG00000163840	DTX3L	151636	deltex E3 ubiquitin ligase 3L	BBAP, RNF143, DTX3L	NM_138287, NP_612144	AAH42191, AAH60509, AAL90859, AAP57517, AAV98362, AF484416, AK025135, AK056406, AK093782, AK125086, AL833598, AY225123, AY780792, BAG54138, BC016846, BC040372, BC042191, BC060509, BX648267, BX648645, EAW79476, NM_138287, NP_612144, Q8TDB6	pvalue	0	human_related_bonobo
225	ENSG00000164307	ERAP1	51752	endoplasmic reticulum aminopeptidase 1	A-LAP, ALAP, APPILS, ARTS-1, ARTS1, ERAAP, ERAAP1, PILS-AP, PILSAP, ERAP1	NM_001040458, NM_001198541, NM_001349244, NM_016442, NP_001035548, NP_001185470, NP_001336173, NP_057526, XM_005272015, XM_005272016, XM_011543480, XM_011543481, XM_011543484, XM_011543485, XM_011543486, XM_017009581, XM_017009583, XM_024446113, XP_005272072, XP_005272073, XP_011541782, XP_011541783, XP_011541786, XP_011541787, XP_011541788, XP_016865070, XP_016865072, XP_024301881, XR_001742119	AAF07395, AAF20384, AAF34664, AAH30775, AAK37777, AAK37778, AAQ88953, AB011097, AF106037, AF183569, AF222340, AGR86647, AGR86648, AGR86649, AGR86650, AI291936, AIY60612, AIY60613, AIY60614, AIY60615, AIY60616, AIY60617, AIY60618, AIY60619, AIY60620, AIY60621, AIY60622, AIY60623, AIY60624, AIY60625, AIY60626, AIY60627, AIY60628, AIY60629, AIY60630, AIY60631, AIY60632, AIY60633, AK094985, AK222873,…	pvalue	1.96444447150362e-52	human_related_bonobo
226	ENSG00000164342	TLR3	7098	toll like receptor 3	CD283, IIAE2, TLR3	NM_003265, NP_003256	AAC34134, AAH59372, AAH94737, AAH96333, AAH96334, AAH96335, AB445631, ABC86908, ABC86909, ABC86910, ABE01399, ABF06633, ABF06634, ABF06635, ABF06636, ABF06637, AK302143, AK314208, BAG36884, BAG55028, BAH13636, BC017954, BC043204, BC059372, BC068487, BC094737, BC096333, BC096334, BC096335, BU624267, CAL68868, CAT16976, DA374150, DQ445682, DQ470075, DQ470076, DQ470077, DQ470078, DQ470079, EAX04628,…	pvalue	5.14373294516521e-287	human_related_bonobo
227	ENSG00000166710	B2M	567	beta-2-microglobulin	IMD43, B2M	NM_004048, NP_004039, XM_005254549, XP_005254606, XR_002957658	AAA51811, AAB25312, AAD14387, AAD14388, AAD48083, AAG02006, AAH32589, AAH64910, AAO20842, AB021288, ABB01003, ABI63354, ABI63355, ABI63373, AF072097, AI686916, AK026463, AK303560, AK315776, AY007153, AY187687, BAA35182, BAG38125, BAG64583, BC032589, BC064910, BU658737, CAA23830, CAG33347, CBX87172, CDH93686, CDL96999, CR457066, DQ839493, DQ839494, DQ884406, EAW77276, EAW77277, EAW77278, NM_004048…	pvalue	6.88473959667386e-46	human_related_bonobo
228	ENSG00000168394	TAP1	6890	transporter 1, ATP binding cassette subfamily B member	ABC17, ABCB2, APT1, D6S114E, PSF-1, PSF1, RING4, TAP1*0102N, TAP1N, TAP1	NM_000593, NM_001292022, NP_000584, NP_001278951	AAA89080, AAB60321, AAB60322, AAC12902, AAC12903, AAC12904, AAC12905, AAC12906, AAD14055, AAD14056, AAH14081, AAM11658, AAR05812, AAS55411, AAS55412, AB012644, AH007357, AHW47926, AHW47943, AHW47960, AHW47977, AK093980, AK123494, AK130176, AK302340, AK313762, ALQ33804, ALQ33805, ARB08460, ARB08461, ARB08462, ARB08463, ARB08464, ARB08465, ARB08466, ARB08467, ARB08468, ARB08469, ARB08470, ARB08471,…	pvalue	1.02916774286516e-213	human_related_bonobo
229	ENSG00000170581	STAT2	6773	signal transducer and activator of transcription 2	IMD44, ISGF-3, P113, STAT113, STAT2	NM_005419, NM_198332, NP_005410, NP_938146, XM_011538697, XM_011538698, XM_011538699, XM_011538700, XM_017019904, XP_011536999, XP_011537000, XP_011537001, XP_011537002, XP_016875393, XR_001748856, XR_001748857, XR_001748858, XR_002957375, XR_002957376, XR_245953	AAA98760, AAB36225, AAB36226, AAB36227, AAH06092, AAH51284, AAS00091, AFM91190, AFM91191, AFM91192, AFM91193, AFM91194, AFM91195, AFM91196, AFM91197, AFM91198, AFM91199, AFM91200, AFM91201, AFM91202, AFM91203, AFM91204, AFM91205, AFM91206, AFM91207, AFM91208, AFM91209, AFM91210, AFM91211, AFM91212, AFM91213, AFM91214, AFM91215, AFM91216, AFM91217, AFM91218, AFM91219, AFM91220, AFM91221, AFM91222,…	pvalue	9.3959524376761e-136	human_related_bonobo
230	ENSG00000172936	MYD88	4615	myeloid differentiation primary response 88	MYD88D, MYD88	NM_001172566, NM_001172567, NM_001172568, NM_001172569, NM_002468, NP_001166037, NP_001166038, NP_001166039, NP_001166040, NP_002459, XM_005265172, XM_006713170, XP_005265229, XP_006713233	AAB49967, AAC50954, AAH13589, AAP36040, AB446470, AK097983, AK124685, AK296570, AK296716, AK298650, AK298666, AK300051, AK300448, AK304676, AL832906, ANK58152, ANK58154, ANK58155, ANK58156, ANN25047, BAG55247, BAG59190, BAG59306, BAG60822, BAG60834, BAG61860, BAG62170, BAG65448, BC013589, BP242808, BP339466, BT007376, BX537602, DC350705, EAW64520, EAW64521, NM_001172566, NM_001172567, NM_00117256…	pvalue	0	human_related_bonobo
231	ENSG00000173193	PARP14	54625	poly(ADP-ribose) polymerase family member 14	ARTD8, BAL2, PARP-14, pART8, PARP14	NM_017554, NP_060024, XM_011512928, XM_011512929, XP_011511230, XP_011511231, XR_002959544	AA890511, AAH32804, AAN08627, AAY64449, AAY64450, AB033094, AK001770, AK022542, AK026003, AK027260, AK098816, AK304269, AU117601, AY134858, BAA86582, BAA91897, BAB14089, BAG65132, BC032804, BC039604, BU170133, BX648758, CR977108, DC320673, DQ063584, DQ063585, EAW79467, EAW79468, EAW79469, EAW79470, NM_017554, NP_060024, Q460N5, XM_011512928, XM_011512929, XP_011511230, XP_011511231, XR_002959544	pvalue	5.39329908789738e-233	human_related_bonobo
232	ENSG00000173821	RNF213	57674	ring finger protein 213	ALO17, C17orf27, KIAA1618, MYMY2, MYSTR, NET57, RNF213	NM_001256071, NM_020914, NM_020954, NP_001243000, NP_066005, XM_005257545, XM_005257546, XM_006721995, XM_011525084, XM_011525086, XM_011525087, XM_017024905, XP_005257602, XP_005257603, XP_006722058, XP_011523386, XP_011523388, XP_011523389, XP_016880394	AAH32220, AAH36891, AAH40341, AAN63520, AAN63521, AB046774, AB046838, AB537889, AF397204, AF397205, AK023113, AK023871, AK025676, AK025914, AK026038, AK074030, AK127358, AK127914, AL161961, AL832920, AL833201, BAB13380, BAB13444, BAB14411, BAB14708, BAB15212, BAB15280, BAB15330, BAB84856, BAC87188, BAK53191, BC032220, BC035987, BC036891, BC040341, BC110403, BI008697, BX097483, BX640932, BX647946,…	pvalue	3.77161567783515e-115	human_related_bonobo
233	ENSG00000184979	USP18	11274	ubiquitin specific peptidase 18	ISG43, PTORCH2, UBP43, USP18	NM_017414, NP_059110, XM_006724074, XP_006724137	AAD49967, AAH14896, AAP35481, AF176642, AI222587, AJ243526, AK313385, AL136690, BAG36183, BC014896, BI752849, BT006835, BU584005, CAB66625, CAB76398, CAG33497, CAJ86437, CR457216, CT841507, EAW57790, EAW57791, NM_017414, NP_059110, Q9UMW8, XM_006724074, XP_006724137	pvalue	0	human_related_bonobo
234	ENSG00000185507	IRF7	3665	interferon regulatory factor 7	IMD39, IRF-7H, IRF7A, IRF7B, IRF7C, IRF7H, IRF7	NM_001572, NM_004029, NM_004030, NM_004031, NP_001563, NP_004020, NP_004022, XM_005252906, XM_005252907, XM_005252909, XM_011520066, XM_017017674, XP_005252963, XP_005252964, XP_005252966, XP_011518368, XP_016873163	AAB17190, AAB80686, AAB80688, AAB80690, AAB80691, AAC70999, AAG30003, AAI36556, AF076494, AGI78456, AK303752, APU94776, BAG64723, BC136555, BC144242, BM849172, DA601567, DA967682, EAX02355, EAX02356, EAX02357, EAX02358, EAX02359, EAX02360, KC477210, KX150851, NM_001572, NM_004029, NM_004030, NM_004031, NP_001563, NP_004020, NP_004022, Q92985, U53830, U53831, U53832, U73036, XM_005252906, XM_00525…	pvalue	6.11524765763733e-103	human_related_bonobo
235	ENSG00000231925	TAPBP	6892	TAP binding protein	NGS17, TAPA, TPN, TPSN, TAPBP	NM_003190, NM_172208, NM_172209, NP_003181, NP_757345, NP_757346, XM_011514828, XM_017011227, XP_011513130, XP_016866716	AAB82949, AAC20076, AAD32924, AAG33061, AAH64966, AAH80574, AB010639, ACD68200, AF009510, AF029750, AF067286, AF314222, AQY77140, AQY77141, AQY77142, AU117273, AW028178, AW451052, AY007154, BAA28757, BAA28758, BAA28759, BC064966, BC080574, BI523615, CAA73909, EAX03715, EAX03716, EAX03717, EAX03718, EAX03719, EAX03720, EU693375, NM_003190, NM_172208, NM_172209, NP_003181, NP_757345, NP_757346, O15…	pvalue	3.26620364472805e-56	human_related_bonobo
236	ENSG00000013374	NUB1	51667	negative regulator of ubiquitin like proteins 1	BS4, NUB1L, NYREN18, NUB1	NM_001243351, NM_016118, NP_001230280, NP_057202, XM_005250011, XM_017012304, XM_017012305, XM_017012306, XM_017012307, XM_017012308, XM_017012309, XM_024446797, XM_024446798, XM_024446799, XP_005250068, XP_016867793, XP_016867794, XP_016867795, XP_016867796, XP_016867797, XP_016867798, XP_024302565, XP_024302566, XP_024302567	AAC82474, AAD42865, AAH46354, AAK21001, AAN01355, AAO14547, AAS02030, AF155099, AF300717, AF459743, AK026433, AK293159, AW205479, AY129295, BAH11464, BC034716, BC046354, BG105733, CAD34862, CN258712, DB048887, EAL24511, EAW54000, EAW54001, EAW54002, EAW54003, NM_001243351, NM_016118, NP_001230280, NP_057202, Q9Y5A7, XM_005250011, XM_017012304, XM_017012305, XM_017012306, XM_017012307, XM_01701230…	padj	2.53400864068477e-104	human_related_bonobo
237	ENSG00000055332	EIF2AK2	5610	eukaryotic translation initiation factor 2 alpha kinase 2	EIF2AK1, PKR, PPP1R83, PRKR, EIF2AK2	NM_001135651, NM_001135652, NM_002759, NP_001129123, NP_001129124, NP_002750, XM_011532987, XM_017004503, XP_011531289, XP_016859992	AAA18253, AAA36409, AAH07769, AAH22314, AAH40851, AAH57805, AAH93676, AAI01476, AAI43231, AAO38055, AAP57628, AAY24317, AF086566, AI360504, AK290655, AK313818, AY302136, BAF83344, BAG36554, BC007769, BC022314, BC040851, BC057805, BC093676, BC101475, BC143228, BC143230, BM473760, BU687340, EAX00406, EAX00407, EAX00408, EAX00409, F03305, M35663, M85294, NM_001135651, NM_001135652, NM_002759, NP_001…	padj	7.05235821800799e-48	human_related_bonobo
238	ENSG00000059378	PARP12	64761	poly(ADP-ribose) polymerase family member 12	ARTD12, MST109, MSTP109, ZC3H1, ZC3HDC1, PARP12	NM_022750, NP_073587, NR_130117, XM_005250038, XM_005250039, XM_005250040, XM_011516491, XP_005250095, XP_005250096, XP_005250097, XP_011514793, XR_001744855, XR_927514	AA587898, AAF66161, AAH81541, AAQ13631, AF173884, AK026346, AL136766, AL137255, BAB15457, BC044660, BC081541, CAB66700, CAB70657, EAL24033, EAW83938, EAW83939, NM_022750, NP_073587, NR_130117, Q9H0J9, XM_005250038, XM_005250039, XM_005250040, XM_011516491, XP_005250095, XP_005250096, XP_005250097, XP_011514793, XR_001744855, XR_927514	padj	5.1209955086911e-242	human_related_bonobo
239	ENSG00000068079	IFI35	3430	interferon induced protein 35	IFP35, IFI35	NM_001330230, NM_005533, NP_001317159, NP_005524, XM_017024584, XM_017024585, XP_016880073, XP_016880074	AA740882, AA827287, AA832092, AAB61703, AAC37597, AAH01356, AK025406, BC001356, BM050205, BM748764, BU571030, EAW60914, EAW60915, EAW60916, NM_001330230, NM_005533, NP_001317159, NP_005524, P80217, U72882, XM_017024584, XM_017024585, XP_016880073, XP_016880074	padj	1.91169049589796e-91	human_related_bonobo
240	ENSG00000089127	OAS1	4938	2'-5'-oligoadenylate synthetase 1	E18/E16, IFI-4, OIAS, OIASI, OAS1	NM_001032409, NM_001320151, NM_002534, NM_016816, NP_001027581, NP_001307080, NP_002525, NP_058132, XM_006719434, XM_011538413, XM_017019361, XM_017019362, XP_006719497, XP_011536715, XP_016874850, XP_016874851, XR_944558	AA085948, AAA59955, AAB59552, AAB59553, AAH00562, AAH61587, AAH71981, AAP35431, AAW63049, AAW63050, ABE27977, ABE27978, ABH07381, ABI78946, AJ629455, AK123528, AK223006, AK225384, AK291003, AK300346, AK301498, AY730627, AY730628, BAA00047, BAD96726, BAF83692, BAG62090, BAG63009, BC000562, BC061587, BC071981, BE048946, BF055326, BT006785, CAA01166, CAA01167, CAA26497, CAA26633, CAA26634, CAA29803,…	padj	5.35835300253172e-149	human_related_bonobo
241	ENSG00000102921	N4BP1	9683	NEDD4 binding protein 1	N4BP1	NM_153029, NP_694574, XM_011523482, XP_011521784, XR_001752039, XR_001752040	AAI08289, AAI52473, AB014515, AK001464, AK026937, AK056383, AK094234, AK124782, BAA31590, BAG50916, BC051897, BC108288, BC152472, EAW82729, NM_153029, NP_694574, O75113, XM_011523482, XP_011521784, XR_001752039, XR_001752040	padj	1.06938456129156e-146	human_related_bonobo
242	ENSG00000108771	DHX58	79132	DExH-box helicase 58	D11LGP2, D11lgp2e, LGP2, RLR-3, DHX58	NM_024119, NP_077024, XM_017025059, XP_016880548, XR_001752623, XR_001752624, XR_002958067, XR_934548	AAH14949, AK021416, AK097669, AK225549, AK296840, AK300900, BAB13818, BAG53507, BAG62538, BAH12441, BC014949, BM723672, EAW60796, EAW60797, EAW60798, EAW60799, EAW60800, NM_024119, NP_077024, Q96C10, XM_017025059, XP_016880548, XR_001752623, XR_001752624, XR_002958067, XR_934548	padj	1.17212045730513e-181	human_related_bonobo
243	ENSG00000112773	FAM46A	55603	family with sequence similarity 46 member A	C6orf37, XTP11, FAM46A	NM_017633, NP_060103	AAH00683, AAH07351, AAM53071, AAW66943, ACI29324, AF350451, AHI42043, AHI42044, AI131001, AJ420583, AJ420591, AJ420592, AK000044, AK056057, AK096704, AK292109, AY740520, BAA90903, BAF84798, BC000683, BC007351, BX648876, DA981608, EAW48691, EAW48692, FJ211061, NM_017633, NP_060103, Q96IP4	padj	4.92461051586035e-60	human_related_bonobo
244	ENSG00000115267	IFIH1	64135	interferon induced with helicase C domain 1	AGS7, Hlcd, IDDM19, MDA-5, MDA5, RLR-2, SGMRT1, IFIH1	NM_022168, NP_071451	AAG34368, AAG54076, AAH46208, AAH78180, AAI11751, AAX93137, AAY24206, AF095844, AK056293, AK292941, AK314611, AY017378, BAB71141, BAF85630, BC007966, BC046208, BC078180, BC111750, BQ772836, BU902097, EAX11352, NM_022168, NP_071451, Q9BYX4	padj	0	human_related_bonobo
245	ENSG00000115415	STAT1	6772	signal transducer and activator of transcription 1	CANDF7, IMD31A, IMD31B, IMD31C, ISGF-3, STAT91, STAT1	NM_007315, NM_139266, NP_009330, NP_644671, XM_006712718, XM_017004783, XP_006712781, XP_016860272, XR_001738914, XR_001738915	AAB64012, AAF04559, AAH02704, AAI41922, AAP35905, AAR13284, AAW56072, AAY24183, ADA59516, ADA59517, AI992149, AK096686, AK225853, AK292604, AK315002, BAF85293, BAG37497, BC002704, BC141921, BG699050, BT007241, BU738296, BX400908, CAD22974, CAH18430, CAM91174, CAM91175, CN410740, CR749636, CR998778, DA313984, EAX10850, EAX10851, EAX10852, EAX10853, EAX10854, EAX10855, EB385742, GU211347, GU211348,…	padj	4.84250675056132e-110	human_related_bonobo
246	ENSG00000116514	RNF19B	127544	ring finger protein 19B	IBRDC3, NKLAM, RNF19B	NM_001127361, NM_001300826, NM_153341, NP_001120833, NP_001287755, NP_699172, XM_006710356, XM_006710357, XM_006710358, XP_006710419, XP_006710420, XP_006710421	AA194237, AAH20595, AAH62374, AAI13561, AAI43688, AK074486, AK131439, BAC11017, BAD18585, BC020595, BC062374, BC113560, BC143687, CAF85699, DA630289, EAX07489, EAX07490, EAX07491, NM_001127361, NM_001300826, NM_153341, NP_001120833, NP_001287755, NP_699172, Q6ZMZ0, XM_006710356, XM_006710357, XM_006710358, XP_006710419, XP_006710420, XP_006710421	padj	3.18216807572541e-149	human_related_bonobo
247	ENSG00000119917	IFIT3	3437	interferon induced protein with tetratricopeptide repeats 3	CIG-49, GARG-49, IFI60, IFIT4, IRG2, ISG60, P60, RIG-G, cig41, IFIT3	NM_001031683, NM_001289758, NM_001289759, NM_001549, NP_001026853, NP_001276687, NP_001276688, NP_001540	AAB40606, AAB95160, AAC34669, AAC63524, AAH01383, AAH04977, AAP35948, AF026939, AF026943, AF083470, AK290427, AK297137, AK312675, BAF83116, BAG59639, BC001383, BC004977, BM790031, BT007284, BU509201, BX101054, DA081546, DA160435, DA673951, DB268497, EAW50143, EAW50144, NM_001031683, NM_001289758, NM_001289759, NM_001549, NP_001026853, NP_001276687, NP_001276688, NP_001540, O14879, U52513	padj	0	human_related_bonobo
248	ENSG00000119922	IFIT2	3433	interferon induced protein with tetratricopeptide repeats 2	G10P2, GARG-39, IFI-54, IFI-54K, IFI54, IFIT-2, ISG-54 K, ISG-54K, ISG54, P54, cig42, IFIT2	NM_001547, NP_001538	AA143609, AA765174, AAA59191, AAH05987, AAH32839, AF026944, AK300431, AK312831, BAG62157, BC005987, BC032839, CAA30438, DA631671, EAW50145, EB387611, NM_001547, NP_001538, P09913	padj	0	human_related_bonobo
249	ENSG00000120217	CD274	29126	CD274 molecule	B7-H, B7H1, PD-L1, PDCD1L1, PDCD1LG1, PDL1, CD274	NM_001267706, NM_001314029, NM_014143, NP_001254635, NP_001300958, NP_054862, NR_052005	AA399416, AAF25807, AAG18508, AAH69381, AAH74984, AAI13735, AAI13737, AAP13470, AAP42144, AAU09634, ABB90152, ABI16084, AF177937, AF233516, AI826502, AK001894, AK300470, AK314567, AY254342, AY291313, AY714881, BAA91966, BAG37149, BAG62189, BC069381, BC074984, BC113734, BC113736, CCF77002, DB160805, DQ286582, DQ836393, EAW58763, NM_001267706, NM_001314029, NM_014143, NP_001254635, NP_001300958, NP…	padj	2.5954147334687e-58	human_related_bonobo
250	ENSG00000121060	TRIM25	7706	tripartite motif containing 25	EFP, RNF147, Z147, ZNF147, TRIM25	NM_005082, NP_005073	AAH16924, AAH42541, AB208994, AK024597, AK310720, BAA04747, BAD92231, BC013752, BC016924, BC038247, BC042541, BC053605, BC106889, BC106890, BC114339, BM146967, BX538220, CF121587, D21205, EAW94523, EAW94524, EAW94525, NM_005082, NP_005073, Q14258	padj	2.80218466604698e-94	human_related_bonobo
251	ENSG00000121858	TNFSF10	8743	TNF superfamily member 10	APO2L, Apo-2L, CD253, TL2, TNLG6A, TRAIL, TNFSF10	NM_001190942, NM_001190943, NM_003810, NP_001177871, NP_001177872, NP_003801, NR_033994	AAB01233, AAC50332, AAH32722, AAR16184, AAV38371, ABI24016, ABK41891, ABW24658, AK296085, AK309200, AK312742, AY312579, BAG35612, BAG58840, BC009795, BC020220, BC032722, BT019564, CAG33176, CAH68809, CAL33971, CAZ39545, CCA94584, CR456895, CTQ86088, DA041872, DA969653, DQ848564, EAW78465, EAW78466, EAW78467, EU183231, LN874323, NM_001190942, NM_001190943, NM_003810, NP_001177871, NP_001177872, NP…	padj	0	human_related_bonobo
252	ENSG00000123609	NMI	9111	N-myc and STAT interactor	NMI	NM_004688, NP_004679, XM_005246941, XM_017005247, XP_005246998, XP_016860736	AAC12949, AAH01268, AAH21987, AAY15066, AB451305, AB451436, ABO65092, AK124323, AK291548, AK298754, BAF84237, BAG60896, BAG70119, BAG70250, BC001268, BC021987, CB151555, EAX11513, EF036506, NM_004688, NP_004679, Q13287, U32849, XM_005246941, XM_017005247, XP_005246998, XP_016860736	padj	2.46786793637824e-115	human_related_bonobo
253	ENSG00000124201	ZNFX1	57169	zinc finger NFX1-type containing 1	ZNFX1	NM_021035, NP_066363, XM_006723836, XM_011528924, XM_017027971, XP_006723899, XP_011527226, XP_016883460	AAH14041, AAH62347, AAI10889, AB037825, AK000573, AK002139, AK022641, AK023836, AK096594, AK307392, AU140771, BAA91264, BAA92102, BAA92642, BAB14149, BAB14696, BC014041, BC030789, BC041630, BC062347, BC110888, DA809204, EAW75661, EAW75662, EAW75663, EAW75664, NM_021035, NP_066363, Q9P2E3, XM_006723836, XM_011528924, XM_017027971, XP_006723899, XP_011527226, XP_016883460	padj	2.20963092859072e-156	human_related_bonobo
254	ENSG00000124226	RNF114	55905	ring finger protein 114	PSORS12, ZNF313, RNF114	NM_018683, NP_061153	AAF75763, AAH13695, AAH66919, AAP35441, AF131742, AF265215, AK091976, AK097265, AK297188, AK301731, AK315638, BAG38006, BAG59677, BAG63197, BC013695, BC066919, BM830132, BT006795, BX640603, CAE45709, EAW75641, EAW75642, EAW75643, EAW75644, NM_018683, NP_061153, Q9Y508	padj	5.12594721967567e-76	human_related_bonobo
255	ENSG00000125347	IRF1	3659	interferon regulatory factor 1	IRF-1, MAR, IRF1	NM_001354924, NM_001354925, NM_002198, NP_001341853, NP_001341854, NP_002189, NR_149068, NR_149069, XM_011543379, XP_011541681	AA402319, AAA36043, AAB93488, AAH09483, AAV38560, AAV38561, AB103081, AB209624, ABH05670, AGV15458, AGV15459, AHW49376, AHW49377, AHW49378, AK298770, AK314025, ANU04672, BAD89424, BAD92861, BAG36735, BAG60912, BC009483, BT019755, BT019756, CAA32624, CAG46514, CEF49516, CEH24701, CR541713, CT004274, DA583594, EAW62332, KC209827, KC209828, KJ200632, KJ200633, KJ200634, KJ200635, KU561832, LN607829,…	padj	0	human_related_bonobo
256	ENSG00000130066	SAT1	6303	spermidine/spermine N1-acetyltransferase 1	DC21, KFSD, KFSDX, SAT, SSAT, SSAT-1, SAT1	NM_002970, NP_002961, NR_027783, XM_024452421, XP_024308189	AAA60573, AAA63260, AAA98854, AAG44592, AAH02503, AAH08424, AAP35471, AAW03315, AF251292, AK310078, AK310094, AK312162, AK315888, AL050290, AW874291, AY841998, BAF98779, BAG35096, BC002503, BC008424, BR000410, BT006825, CAA78509, CAG29290, CD516700, CD638929, CN271682, CR450294, EAW98999, EAW99000, FAA00324, M55580, M77693, NM_002970, NP_002961, NR_027783, P21673, XM_024452421, XP_024308189	padj	2.04837050423126e-42	human_related_bonobo
257	ENSG00000132109	TRIM21	6737	tripartite motif containing 21	RNF81, RO52, Ro/SSA, SSA, SSA1, TRIM21	NM_003141, NP_003132	AAA36581, AAA36651, AAA79867, AAB87094, AAH10861, AAK76432, AAU89982, AK225564, AW575137, AY742713, BC010861, BP280435, BP288941, BU594670, CAV30717, EAW68845, M34551, M62800, NM_003141, NP_003132, P19474	padj	2.28169131305475e-95	human_related_bonobo
258	ENSG00000134321	RSAD2	91543	radical S-adenosyl methionine domain containing 2	2510004L01Rik, cig33, cig5, vig1, RSAD2	NM_080657, NP_542388, XM_011510415, XP_011508717	AAH17969, AAL50053, AAY14802, AF026942, AF442151, AK300085, AK312670, BAG35552, BAG61888, BC017969, EAX01034, EAX01035, NM_080657, NP_542388, Q8WXG1, XM_011510415, XP_011508717	padj	0	human_related_bonobo
259	ENSG00000134470	IL15RA	3601	interleukin 15 receptor subunit alpha	CD215, IL15RA	NM_001243539, NM_001256765, NM_001351095, NM_001351096, NM_001351097, NM_002189, NM_172200, NP_001230468, NP_001243694, NP_001338024, NP_001338025, NP_001338026, NP_002180, NP_751950, NR_046362, XM_011519461, XM_011519462, XM_011519463, XM_011519464, XM_011519465, XM_011519466, XM_011519467, XM_011519468, XM_011519469, XM_011519470, XM_011519471, XM_011519472, XM_011519474, XM_011519475, XM_01151…	AA847313, AAB88175, AAC50312, AAH65506, AAH74726, AAI07778, AAI21141, AAI21142, AAP69528, AEP26933, AF035279, AFY11387, AFY11388, AFY11389, AFY11390, AFY11391, AFY11392, AFY11393, AFY11394, AK304211, BAG65084, BC065506, BC074726, BC107777, BC121140, BC121141, BG675498, BM546106, CA308853, CAG33345, CAG46820, CCA64145, CCA64146, CR457064, CR542023, DC298692, EAW86415, EAW86416, EAW86417, EAW86418,…	padj	2.55798457846653e-79	human_related_bonobo
260	ENSG00000135148	TRAFD1	10906	TRAF-type zinc finger domain containing 1	FLN29, TRAFD1	NM_001143906, NM_006700, NP_001137378, NP_006691	AAH03553, AB007447, AK122620, AK291331, AK295474, AK309916, AK312601, BAA22541, BAF84020, BAG58401, BC003553, BG828961, CA314188, CCQ43370, EAW97995, EAW97996, EAW97997, NM_001143906, NM_006700, NP_001137378, NP_006691, O14545	padj	5.69658360073883e-90	human_related_bonobo
261	ENSG00000138035	PNPT1	87178	polyribonucleotide nucleotidyltransferase 1	COXPD13, DFNB70, OLD35, PNPASE, old-35, PNPT1	NM_033109, NP_149100, XM_005264629, XM_017005172, XP_005264686, XP_016860661, XR_001739010	AAH00862, AAH05986, AAH53660, AAK13047, AAP44472, AAY24271, AJ458465, AK307589, AW731791, AY027528, AY290863, BC000862, BC005986, BC009057, BC021170, BC053660, BU943827, CAD30289, CAH18709, CAR80228, CBX83686, CR749867, DA998523, DB461021, EAX00086, EAX00087, NM_033109, NP_149100, Q8TCS8, XM_005264629, XM_017005172, XP_005264686, XP_016860661, XR_001739010	padj	2.70912578787877e-177	human_related_bonobo
262	ENSG00000138496	PARP9	83666	poly(ADP-ribose) polymerase family member 9	ARTD9, BAL, BAL1, MGC:7868, PARP9	NM_001146102, NM_001146103, NM_001146104, NM_001146105, NM_001146106, NM_031458, NP_001139574, NP_001139575, NP_001139576, NP_001139577, NP_001139578, NP_113646, XM_005247820, XM_011513218, XM_017007304, XM_017007305, XM_017007306, XP_005247877, XP_011511520, XP_016862793, XP_016862794, XP_016862795, XR_001740305, XR_001740306, XR_001740307, XR_001740308, XR_001740309, XR_002959597	AAH39580, AAK07558, AAK07559, AB209742, AF307338, AF307339, AK092629, AK123412, AK125581, AK130147, AK292959, AK299107, AK313494, AL713679, AL832929, BAD92979, BAF85648, BAG36276, BAH12952, BC017463, BC039580, BP259272, BU675792, BX648869, CAD28483, CAH56133, CAH56290, DB096326, DC309545, DC368112, EAW79477, EAW79478, EAW79479, NM_001146102, NM_001146103, NM_001146104, NM_001146105, NM_001146106,…	padj	3.00034327195299e-169	human_related_bonobo
263	ENSG00000139192	TAPBPL	55080	TAP binding protein like	TAPBP-R, TAPBPR, TAPBPL	NM_001351355, NM_018009, NP_001338284, NP_060479, NR_147126, NR_147127, NR_147128, NR_147129, XM_005253700, XM_017019545, XM_017019546, XP_005253757, XP_016875034, XP_016875035, XR_001748777, XR_001748778, XR_001748781, XR_002957344, XR_429016	AAH15017, AI184901, AI273155, AK001005, AK002056, AK098035, AK222956, AK223163, BAA91465, BAB41077, BAD96676, BAD96883, BC015017, CAI93432, CR997450, DB054664, EAW88797, EAW88798, EAW88799, NM_001351355, NM_018009, NP_001338284, NP_060479, NR_147126, NR_147127, NR_147128, NR_147129, Q9BX59, XM_005253700, XM_017019545, XM_017019546, XP_005253757, XP_016875034, XP_016875035, XR_001748777, XR_001748…	padj	2.22836039678309e-32	human_related_bonobo
264	ENSG00000140464	PML	5371	promyelocytic leukemia	MYL, PP8675, RNF71, TRIM19, PML	NM_002675, NM_033238, NM_033239, NM_033240, NM_033244, NM_033246, NM_033247, NM_033249, NM_033250, NP_002666, NP_150241, NP_150242, NP_150243, NP_150247, NP_150249, NP_150250, NP_150252, NP_150253	AAA60125, AAA60351, AAA60352, AAA60388, AAA60390, AAB19601, AAB29490, AAD13865, AAG50180, AAG50181, AAG50182, AAG50183, AAG50184, AAG50185, AAG50186, AAG50187, AAG50188, AAG50189, AAG50190, AAH00080, AAH20994, AAI39796, AAP88913, AAQ15268, AB208950, AB209051, AB209411, AF230401, AF230402, AF230403, AF230404, AF230405, AF230406, AF230407, AF230408, AF230409, AF230410, AF230411, AF370432, AF388193,…	padj	1.27961149514924e-243	human_related_bonobo
265	ENSG00000140853	NLRC5	84166	NLR family CARD domain containing 5	CLR16.1, NOD27, NOD4, NLRC5	NM_001330552, NM_032206, NP_001317481, NP_115582, XM_005256193, XM_005256194, XM_005256195, XM_005256196, XM_005256197, XM_005256199, XM_005256201, XM_006721297, XM_006721298, XM_006721300, XM_011523373, XM_011523375, XM_011523376, XM_017023769, XM_017023770, XM_017023771, XP_005256250, XP_005256251, XP_005256252, XP_005256253, XP_005256254, XP_005256256, XP_005256258, XP_006721360, XP_006721361,…	AA722775, AAH50527, AAH63566, AAO59377, ABO40479, AF389420, AK025212, AK025362, AK027414, AK027416, AK074133, AK074182, AK090439, AK097030, AL704292, BAB15120, BAB55096, BAB55098, BAB84959, BAB85008, BAC03420, BC040278, BC050527, BC063566, BI061907, BM463398, BM993764, BX640842, CAE45914, CAZ39543, DB293035, EAW82898, EAW82899, EAW82900, EAW82901, EAW82902, EF452236, NM_001330552, NM_032206, NP_0…	padj	1.7081914939722e-68	human_related_bonobo
266	ENSG00000141664	ZCCHC2	54877	zinc finger CCHC-type containing 2	C18orf49, ZCCHC2	NM_017742, NP_060212, NR_126534, XM_006722493, XM_011526044, XM_017025802, XP_006722556, XP_011524346, XP_016881291, XR_001753205, XR_245462	AA406111, AA903206, AAH06340, AAI37436, AB051531, AK000229, AK000288, AK098132, AL832323, AW182074, BAA91057, BAB21835, BAG53581, BC006340, BC047606, BC137435, BI023990, BQ001246, BU675299, BX485381, CAD38618, CD365705, DN997998, EAW63126, EAW63127, EAW63128, FN169762, NM_017742, NP_060212, NR_126534, Q9C0B9, XM_006722493, XM_011526044, XM_017025802, XP_006722556, XP_011524346, XP_016881291, XR_0…	padj	9.30262290671355e-83	human_related_bonobo
267	ENSG00000155363	MOV10	4343	Mov10 RISC complex RNA helicase	fSAP113, gb110, MOV10	NM_001130079, NM_001286072, NM_001321324, NM_020963, NP_001123551, NP_001273001, NP_001308253, NP_066014, XM_005270869, XM_005270870, XM_017001318, XM_017001319, XM_024447132, XM_024447137, XP_005270926, XP_005270927, XP_016856807, XP_016856808, XP_024302900, XP_024302905, XR_001737185, XR_001737186, XR_001737187, XR_946657	AAH02548, AAH04499, AAH09312, AB046851, AK023297, AK057353, AK074174, AK226011, AK301229, AK308874, AK310512, AL832805, AL833353, BAB13457, BAB14514, BAB85000, BAG51905, BAH13436, BC002548, BC004499, BC009312, BC025339, BU623853, BX647787, CAE89762, DB066263, EAW56528, EAW56529, EAW56530, EAW56531, NM_001130079, NM_001286072, NM_001321324, NM_020963, NP_001123551, NP_001273001, NP_001308253, NP_0…	padj	2.43029216879088e-86	human_related_bonobo
268	ENSG00000156587	UBE2L6	9246	ubiquitin conjugating enzyme E2 L6	RIG-B, UBCH8, UBE2L6	NM_004223, NM_198183, NP_004214, NP_937826	AAB86433, AAD17525, AAH32491, AF031141, AF061736, AK093462, AK129621, AK226165, AK315755, BAG38109, BC032491, CAB64566, CAG33407, CR457126, DA097307, EAW73755, EAW73756, EAW73757, EAW73758, EAW73759, H17887, NM_004223, NM_198183, NP_004214, NP_937826, O14933	padj	9.46209242014673e-73	human_related_bonobo
269	ENSG00000157601	MX1	4599	MX dynamin like GTPase 1	IFI-78K, IFI78, MX, MxA, MX1	NM_001144925, NM_001178046, NM_001282920, NM_002462, NP_001138397, NP_001171517, NP_001269849, NP_002453, XM_005260978, XM_005260979, XM_005260980, XM_005260981, XM_005260982, XM_011529568, XM_011529570, XM_017028349, XM_017028350, XM_017028351, XM_017028352, XP_005261035, XP_005261036, XP_005261037, XP_005261038, XP_005261039, XP_011527870, XP_011527872, XP_016883838, XP_016883839, XP_016883840,…	A00209, AAA36337, AAA36458, AAD43063, AAH14222, AAH32602, AAO31807, AK093008, AK096355, AK225885, AK315465, AY186254, BAC04017, BAG37852, BAG53272, BC014222, BC032602, BC052255, CAA00041, CAB90556, CB151486, DA351922, DA726666, EAX09600, EAX09601, EAX09602, EAX09603, EAX09604, EB388095, M30817, M33882, NM_001144925, NM_001178046, NM_001282920, NM_002462, NP_001138397, NP_001171517, NP_001269849, …	padj	5.14461748065064e-240	human_related_bonobo
270	ENSG00000160710	ADAR	103	adenosine deaminase, RNA specific	ADAR1, AGS6, DRADA, DSH, DSRAD, G1P1, IFI-4, IFI4, K88DSRBP, P136, ADAR	NM_001025107, NM_001111, NM_001193495, NM_015840, NM_015841, NP_001020278, NP_001102, NP_001180424, NP_056655, NP_056656, XM_006711109, XM_006711111, XM_006711112, XM_006711113, XM_011509061, XM_011509062, XM_017000037, XM_024449674, XP_006711172, XP_006711174, XP_006711175, XP_006711176, XP_011507363, XP_011507364, XP_016855526, XP_024305442	AA449679, AAB06697, AAB97116, AAB97117, AAB97118, AAC13782, AAH38227, AB209891, ABM73519, ABM73520, AF084516, AHZ44503, AK097241, AK304153, BAD93128, BAH14119, BC017853, BC038227, BE886208, BU430287, BX538232, BX640741, CAA55967, CAA55968, CAA67169, CAA67170, CAA67172, CAA67173, CAD98075, CAE45853, CD108625, CR982397, DA507408, DR158819, EAW53183, EAW53184, EAW53185, EAW53186, EAW53187, EAW53188,…	padj	3.01017079979686e-148	human_related_bonobo
271	ENSG00000163840	DTX3L	151636	deltex E3 ubiquitin ligase 3L	BBAP, RNF143, DTX3L	NM_138287, NP_612144	AAH42191, AAH60509, AAL90859, AAP57517, AAV98362, AF484416, AK025135, AK056406, AK093782, AK125086, AL833598, AY225123, AY780792, BAG54138, BC016846, BC040372, BC042191, BC060509, BX648267, BX648645, EAW79476, NM_138287, NP_612144, Q8TDB6	padj	0	human_related_bonobo
272	ENSG00000164307	ERAP1	51752	endoplasmic reticulum aminopeptidase 1	A-LAP, ALAP, APPILS, ARTS-1, ARTS1, ERAAP, ERAAP1, PILS-AP, PILSAP, ERAP1	NM_001040458, NM_001198541, NM_001349244, NM_016442, NP_001035548, NP_001185470, NP_001336173, NP_057526, XM_005272015, XM_005272016, XM_011543480, XM_011543481, XM_011543484, XM_011543485, XM_011543486, XM_017009581, XM_017009583, XM_024446113, XP_005272072, XP_005272073, XP_011541782, XP_011541783, XP_011541786, XP_011541787, XP_011541788, XP_016865070, XP_016865072, XP_024301881, XR_001742119	AAF07395, AAF20384, AAF34664, AAH30775, AAK37777, AAK37778, AAQ88953, AB011097, AF106037, AF183569, AF222340, AGR86647, AGR86648, AGR86649, AGR86650, AI291936, AIY60612, AIY60613, AIY60614, AIY60615, AIY60616, AIY60617, AIY60618, AIY60619, AIY60620, AIY60621, AIY60622, AIY60623, AIY60624, AIY60625, AIY60626, AIY60627, AIY60628, AIY60629, AIY60630, AIY60631, AIY60632, AIY60633, AK094985, AK222873,…	padj	9.51798167944048e-51	human_related_bonobo
273	ENSG00000164342	TLR3	7098	toll like receptor 3	CD283, IIAE2, TLR3	NM_003265, NP_003256	AAC34134, AAH59372, AAH94737, AAH96333, AAH96334, AAH96335, AB445631, ABC86908, ABC86909, ABC86910, ABE01399, ABF06633, ABF06634, ABF06635, ABF06636, ABF06637, AK302143, AK314208, BAG36884, BAG55028, BAH13636, BC017954, BC043204, BC059372, BC068487, BC094737, BC096333, BC096334, BC096335, BU624267, CAL68868, CAT16976, DA374150, DQ445682, DQ470075, DQ470076, DQ470077, DQ470078, DQ470079, EAX04628,…	padj	3.00147999378531e-284	human_related_bonobo
274	ENSG00000166710	B2M	567	beta-2-microglobulin	IMD43, B2M	NM_004048, NP_004039, XM_005254549, XP_005254606, XR_002957658	AAA51811, AAB25312, AAD14387, AAD14388, AAD48083, AAG02006, AAH32589, AAH64910, AAO20842, AB021288, ABB01003, ABI63354, ABI63355, ABI63373, AF072097, AI686916, AK026463, AK303560, AK315776, AY007153, AY187687, BAA35182, BAG38125, BAG64583, BC032589, BC064910, BU658737, CAA23830, CAG33347, CBX87172, CDH93686, CDL96999, CR457066, DQ839493, DQ839494, DQ884406, EAW77276, EAW77277, EAW77278, NM_004048…	padj	2.80851337771915e-44	human_related_bonobo
275	ENSG00000168394	TAP1	6890	transporter 1, ATP binding cassette subfamily B member	ABC17, ABCB2, APT1, D6S114E, PSF-1, PSF1, RING4, TAP1*0102N, TAP1N, TAP1	NM_000593, NM_001292022, NP_000584, NP_001278951	AAA89080, AAB60321, AAB60322, AAC12902, AAC12903, AAC12904, AAC12905, AAC12906, AAD14055, AAD14056, AAH14081, AAM11658, AAR05812, AAS55411, AAS55412, AB012644, AH007357, AHW47926, AHW47943, AHW47960, AHW47977, AK093980, AK123494, AK130176, AK302340, AK313762, ALQ33804, ALQ33805, ARB08460, ARB08461, ARB08462, ARB08463, ARB08464, ARB08465, ARB08466, ARB08467, ARB08468, ARB08469, ARB08470, ARB08471,…	padj	3.13919551749849e-211	human_related_bonobo
276	ENSG00000170581	STAT2	6773	signal transducer and activator of transcription 2	IMD44, ISGF-3, P113, STAT113, STAT2	NM_005419, NM_198332, NP_005410, NP_938146, XM_011538697, XM_011538698, XM_011538699, XM_011538700, XM_017019904, XP_011536999, XP_011537000, XP_011537001, XP_011537002, XP_016875393, XR_001748856, XR_001748857, XR_001748858, XR_002957375, XR_002957376, XR_245953	AAA98760, AAB36225, AAB36226, AAB36227, AAH06092, AAH51284, AAS00091, AFM91190, AFM91191, AFM91192, AFM91193, AFM91194, AFM91195, AFM91196, AFM91197, AFM91198, AFM91199, AFM91200, AFM91201, AFM91202, AFM91203, AFM91204, AFM91205, AFM91206, AFM91207, AFM91208, AFM91209, AFM91210, AFM91211, AFM91212, AFM91213, AFM91214, AFM91215, AFM91216, AFM91217, AFM91218, AFM91219, AFM91220, AFM91221, AFM91222,…	padj	1.4168885131017e-133	human_related_bonobo
277	ENSG00000172936	MYD88	4615	myeloid differentiation primary response 88	MYD88D, MYD88	NM_001172566, NM_001172567, NM_001172568, NM_001172569, NM_002468, NP_001166037, NP_001166038, NP_001166039, NP_001166040, NP_002459, XM_005265172, XM_006713170, XP_005265229, XP_006713233	AAB49967, AAC50954, AAH13589, AAP36040, AB446470, AK097983, AK124685, AK296570, AK296716, AK298650, AK298666, AK300051, AK300448, AK304676, AL832906, ANK58152, ANK58154, ANK58155, ANK58156, ANN25047, BAG55247, BAG59190, BAG59306, BAG60822, BAG60834, BAG61860, BAG62170, BAG65448, BC013589, BP242808, BP339466, BT007376, BX537602, DC350705, EAW64520, EAW64521, NM_001172566, NM_001172567, NM_00117256…	padj	0	human_related_bonobo
278	ENSG00000173193	PARP14	54625	poly(ADP-ribose) polymerase family member 14	ARTD8, BAL2, PARP-14, pART8, PARP14	NM_017554, NP_060024, XM_011512928, XM_011512929, XP_011511230, XP_011511231, XR_002959544	AA890511, AAH32804, AAN08627, AAY64449, AAY64450, AB033094, AK001770, AK022542, AK026003, AK027260, AK098816, AK304269, AU117601, AY134858, BAA86582, BAA91897, BAB14089, BAG65132, BC032804, BC039604, BU170133, BX648758, CR977108, DC320673, DQ063584, DQ063585, EAW79467, EAW79468, EAW79469, EAW79470, NM_017554, NP_060024, Q460N5, XM_011512928, XM_011512929, XP_011511230, XP_011511231, XR_002959544	padj	2.01065186274085e-230	human_related_bonobo
279	ENSG00000173821	RNF213	57674	ring finger protein 213	ALO17, C17orf27, KIAA1618, MYMY2, MYSTR, NET57, RNF213	NM_001256071, NM_020914, NM_020954, NP_001243000, NP_066005, XM_005257545, XM_005257546, XM_006721995, XM_011525084, XM_011525086, XM_011525087, XM_017024905, XP_005257602, XP_005257603, XP_006722058, XP_011523386, XP_011523388, XP_011523389, XP_016880394	AAH32220, AAH36891, AAH40341, AAN63520, AAN63521, AB046774, AB046838, AB537889, AF397204, AF397205, AK023113, AK023871, AK025676, AK025914, AK026038, AK074030, AK127358, AK127914, AL161961, AL832920, AL833201, BAB13380, BAB13444, BAB14411, BAB14708, BAB15212, BAB15280, BAB15330, BAB84856, BAC87188, BAK53191, BC032220, BC035987, BC036891, BC040341, BC110403, BI008697, BX097483, BX640932, BX647946,…	padj	4.82084323925958e-113	human_related_bonobo
280	ENSG00000184979	USP18	11274	ubiquitin specific peptidase 18	ISG43, PTORCH2, UBP43, USP18	NM_017414, NP_059110, XM_006724074, XP_006724137	AAD49967, AAH14896, AAP35481, AF176642, AI222587, AJ243526, AK313385, AL136690, BAG36183, BC014896, BI752849, BT006835, BU584005, CAB66625, CAB76398, CAG33497, CAJ86437, CR457216, CT841507, EAW57790, EAW57791, NM_017414, NP_059110, Q9UMW8, XM_006724074, XP_006724137	padj	0	human_related_bonobo
281	ENSG00000185507	IRF7	3665	interferon regulatory factor 7	IMD39, IRF-7H, IRF7A, IRF7B, IRF7C, IRF7H, IRF7	NM_001572, NM_004029, NM_004030, NM_004031, NP_001563, NP_004020, NP_004022, XM_005252906, XM_005252907, XM_005252909, XM_011520066, XM_017017674, XP_005252963, XP_005252964, XP_005252966, XP_011518368, XP_016873163	AAB17190, AAB80686, AAB80688, AAB80690, AAB80691, AAC70999, AAG30003, AAI36556, AF076494, AGI78456, AK303752, APU94776, BAG64723, BC136555, BC144242, BM849172, DA601567, DA967682, EAX02355, EAX02356, EAX02357, EAX02358, EAX02359, EAX02360, KC477210, KX150851, NM_001572, NM_004029, NM_004030, NM_004031, NP_001563, NP_004020, NP_004022, Q92985, U53830, U53831, U53832, U73036, XM_005252906, XM_00525…	padj	6.67258039131305e-101	human_related_bonobo
282	ENSG00000231925	TAPBP	6892	TAP binding protein	NGS17, TAPA, TPN, TPSN, TAPBP	NM_003190, NM_172208, NM_172209, NP_003181, NP_757345, NP_757346, XM_011514828, XM_017011227, XP_011513130, XP_016866716	AAB82949, AAC20076, AAD32924, AAG33061, AAH64966, AAH80574, AB010639, ACD68200, AF009510, AF029750, AF067286, AF314222, AQY77140, AQY77141, AQY77142, AU117273, AW028178, AW451052, AY007154, BAA28757, BAA28758, BAA28759, BC064966, BC080574, BI523615, CAA73909, EAX03715, EAX03716, EAX03717, EAX03718, EAX03719, EAX03720, EU693375, NM_003190, NM_172208, NM_172209, NP_003181, NP_757345, NP_757346, O15…	padj	1.73951266332917e-54	human_related_bonobo
283	ENSG00000055332	EIF2AK2	5610	eukaryotic translation initiation factor 2 alpha kinase 2	EIF2AK1, PKR, PPP1R83, PRKR, EIF2AK2	NM_001135651, NM_001135652, NM_002759, NP_001129123, NP_001129124, NP_002750, XM_011532987, XM_017004503, XP_011531289, XP_016859992	AAA18253, AAA36409, AAH07769, AAH22314, AAH40851, AAH57805, AAH93676, AAI01476, AAI43231, AAO38055, AAP57628, AAY24317, AF086566, AI360504, AK290655, AK313818, AY302136, BAF83344, BAG36554, BC007769, BC022314, BC040851, BC057805, BC093676, BC101475, BC143228, BC143230, BM473760, BU687340, EAX00406, EAX00407, EAX00408, EAX00409, F03305, M35663, M85294, NM_001135651, NM_001135652, NM_002759, NP_001…	baseMean	8758.13106995865	human_related_chimpanzee
284	ENSG00000059378	PARP12	64761	poly(ADP-ribose) polymerase family member 12	ARTD12, MST109, MSTP109, ZC3H1, ZC3HDC1, PARP12	NM_022750, NP_073587, NR_130117, XM_005250038, XM_005250039, XM_005250040, XM_011516491, XP_005250095, XP_005250096, XP_005250097, XP_011514793, XR_001744855, XR_927514	AA587898, AAF66161, AAH81541, AAQ13631, AF173884, AK026346, AL136766, AL137255, BAB15457, BC044660, BC081541, CAB66700, CAB70657, EAL24033, EAW83938, EAW83939, NM_022750, NP_073587, NR_130117, Q9H0J9, XM_005250038, XM_005250039, XM_005250040, XM_011516491, XP_005250095, XP_005250096, XP_005250097, XP_011514793, XR_001744855, XR_927514	baseMean	3254.1791999389	human_related_chimpanzee
285	ENSG00000068079	IFI35	3430	interferon induced protein 35	IFP35, IFI35	NM_001330230, NM_005533, NP_001317159, NP_005524, XM_017024584, XM_017024585, XP_016880073, XP_016880074	AA740882, AA827287, AA832092, AAB61703, AAC37597, AAH01356, AK025406, BC001356, BM050205, BM748764, BU571030, EAW60914, EAW60915, EAW60916, NM_001330230, NM_005533, NP_001317159, NP_005524, P80217, U72882, XM_017024584, XM_017024585, XP_016880073, XP_016880074	baseMean	2141.96327799999	human_related_chimpanzee
286	ENSG00000089127	OAS1	4938	2'-5'-oligoadenylate synthetase 1	E18/E16, IFI-4, OIAS, OIASI, OAS1	NM_001032409, NM_001320151, NM_002534, NM_016816, NP_001027581, NP_001307080, NP_002525, NP_058132, XM_006719434, XM_011538413, XM_017019361, XM_017019362, XP_006719497, XP_011536715, XP_016874850, XP_016874851, XR_944558	AA085948, AAA59955, AAB59552, AAB59553, AAH00562, AAH61587, AAH71981, AAP35431, AAW63049, AAW63050, ABE27977, ABE27978, ABH07381, ABI78946, AJ629455, AK123528, AK223006, AK225384, AK291003, AK300346, AK301498, AY730627, AY730628, BAA00047, BAD96726, BAF83692, BAG62090, BAG63009, BC000562, BC061587, BC071981, BE048946, BF055326, BT006785, CAA01166, CAA01167, CAA26497, CAA26633, CAA26634, CAA29803,…	baseMean	4866.85950793865	human_related_chimpanzee
287	ENSG00000102921	N4BP1	9683	NEDD4 binding protein 1	N4BP1	NM_153029, NP_694574, XM_011523482, XP_011521784, XR_001752039, XR_001752040	AAI08289, AAI52473, AB014515, AK001464, AK026937, AK056383, AK094234, AK124782, BAA31590, BAG50916, BC051897, BC108288, BC152472, EAW82729, NM_153029, NP_694574, O75113, XM_011523482, XP_011521784, XR_001752039, XR_001752040	baseMean	1822.31817391488	human_related_chimpanzee
288	ENSG00000108771	DHX58	79132	DExH-box helicase 58	D11LGP2, D11lgp2e, LGP2, RLR-3, DHX58	NM_024119, NP_077024, XM_017025059, XP_016880548, XR_001752623, XR_001752624, XR_002958067, XR_934548	AAH14949, AK021416, AK097669, AK225549, AK296840, AK300900, BAB13818, BAG53507, BAG62538, BAH12441, BC014949, BM723672, EAW60796, EAW60797, EAW60798, EAW60799, EAW60800, NM_024119, NP_077024, Q96C10, XM_017025059, XP_016880548, XR_001752623, XR_001752624, XR_002958067, XR_934548	baseMean	1107.74522718901	human_related_chimpanzee
289	ENSG00000112773	FAM46A	55603	family with sequence similarity 46 member A	C6orf37, XTP11, FAM46A	NM_017633, NP_060103	AAH00683, AAH07351, AAM53071, AAW66943, ACI29324, AF350451, AHI42043, AHI42044, AI131001, AJ420583, AJ420591, AJ420592, AK000044, AK056057, AK096704, AK292109, AY740520, BAA90903, BAF84798, BC000683, BC007351, BX648876, DA981608, EAW48691, EAW48692, FJ211061, NM_017633, NP_060103, Q96IP4	baseMean	4096.40496792244	human_related_chimpanzee
290	ENSG00000115267	IFIH1	64135	interferon induced with helicase C domain 1	AGS7, Hlcd, IDDM19, MDA-5, MDA5, RLR-2, SGMRT1, IFIH1	NM_022168, NP_071451	AAG34368, AAG54076, AAH46208, AAH78180, AAI11751, AAX93137, AAY24206, AF095844, AK056293, AK292941, AK314611, AY017378, BAB71141, BAF85630, BC007966, BC046208, BC078180, BC111750, BQ772836, BU902097, EAX11352, NM_022168, NP_071451, Q9BYX4	baseMean	4771.60465116561	human_related_chimpanzee
291	ENSG00000115415	STAT1	6772	signal transducer and activator of transcription 1	CANDF7, IMD31A, IMD31B, IMD31C, ISGF-3, STAT91, STAT1	NM_007315, NM_139266, NP_009330, NP_644671, XM_006712718, XM_017004783, XP_006712781, XP_016860272, XR_001738914, XR_001738915	AAB64012, AAF04559, AAH02704, AAI41922, AAP35905, AAR13284, AAW56072, AAY24183, ADA59516, ADA59517, AI992149, AK096686, AK225853, AK292604, AK315002, BAF85293, BAG37497, BC002704, BC141921, BG699050, BT007241, BU738296, BX400908, CAD22974, CAH18430, CAM91174, CAM91175, CN410740, CR749636, CR998778, DA313984, EAX10850, EAX10851, EAX10852, EAX10853, EAX10854, EAX10855, EB385742, GU211347, GU211348,…	baseMean	35702.2794171802	human_related_chimpanzee
292	ENSG00000116514	RNF19B	127544	ring finger protein 19B	IBRDC3, NKLAM, RNF19B	NM_001127361, NM_001300826, NM_153341, NP_001120833, NP_001287755, NP_699172, XM_006710356, XM_006710357, XM_006710358, XP_006710419, XP_006710420, XP_006710421	AA194237, AAH20595, AAH62374, AAI13561, AAI43688, AK074486, AK131439, BAC11017, BAD18585, BC020595, BC062374, BC113560, BC143687, CAF85699, DA630289, EAX07489, EAX07490, EAX07491, NM_001127361, NM_001300826, NM_153341, NP_001120833, NP_001287755, NP_699172, Q6ZMZ0, XM_006710356, XM_006710357, XM_006710358, XP_006710419, XP_006710420, XP_006710421	baseMean	391.650151969261	human_related_chimpanzee
293	ENSG00000119917	IFIT3	3437	interferon induced protein with tetratricopeptide repeats 3	CIG-49, GARG-49, IFI60, IFIT4, IRG2, ISG60, P60, RIG-G, cig41, IFIT3	NM_001031683, NM_001289758, NM_001289759, NM_001549, NP_001026853, NP_001276687, NP_001276688, NP_001540	AAB40606, AAB95160, AAC34669, AAC63524, AAH01383, AAH04977, AAP35948, AF026939, AF026943, AF083470, AK290427, AK297137, AK312675, BAF83116, BAG59639, BC001383, BC004977, BM790031, BT007284, BU509201, BX101054, DA081546, DA160435, DA673951, DB268497, EAW50143, EAW50144, NM_001031683, NM_001289758, NM_001289759, NM_001549, NP_001026853, NP_001276687, NP_001276688, NP_001540, O14879, U52513	baseMean	25349.7986659558	human_related_chimpanzee
294	ENSG00000119922	IFIT2	3433	interferon induced protein with tetratricopeptide repeats 2	G10P2, GARG-39, IFI-54, IFI-54K, IFI54, IFIT-2, ISG-54 K, ISG-54K, ISG54, P54, cig42, IFIT2	NM_001547, NP_001538	AA143609, AA765174, AAA59191, AAH05987, AAH32839, AF026944, AK300431, AK312831, BAG62157, BC005987, BC032839, CAA30438, DA631671, EAW50145, EB387611, NM_001547, NP_001538, P09913	baseMean	31577.1886183723	human_related_chimpanzee
295	ENSG00000120217	CD274	29126	CD274 molecule	B7-H, B7H1, PD-L1, PDCD1L1, PDCD1LG1, PDL1, CD274	NM_001267706, NM_001314029, NM_014143, NP_001254635, NP_001300958, NP_054862, NR_052005	AA399416, AAF25807, AAG18508, AAH69381, AAH74984, AAI13735, AAI13737, AAP13470, AAP42144, AAU09634, ABB90152, ABI16084, AF177937, AF233516, AI826502, AK001894, AK300470, AK314567, AY254342, AY291313, AY714881, BAA91966, BAG37149, BAG62189, BC069381, BC074984, BC113734, BC113736, CCF77002, DB160805, DQ286582, DQ836393, EAW58763, NM_001267706, NM_001314029, NM_014143, NP_001254635, NP_001300958, NP…	baseMean	1481.63966351152	human_related_chimpanzee
296	ENSG00000121060	TRIM25	7706	tripartite motif containing 25	EFP, RNF147, Z147, ZNF147, TRIM25	NM_005082, NP_005073	AAH16924, AAH42541, AB208994, AK024597, AK310720, BAA04747, BAD92231, BC013752, BC016924, BC038247, BC042541, BC053605, BC106889, BC106890, BC114339, BM146967, BX538220, CF121587, D21205, EAW94523, EAW94524, EAW94525, NM_005082, NP_005073, Q14258	baseMean	5945.36761356727	human_related_chimpanzee
297	ENSG00000121858	TNFSF10	8743	TNF superfamily member 10	APO2L, Apo-2L, CD253, TL2, TNLG6A, TRAIL, TNFSF10	NM_001190942, NM_001190943, NM_003810, NP_001177871, NP_001177872, NP_003801, NR_033994	AAB01233, AAC50332, AAH32722, AAR16184, AAV38371, ABI24016, ABK41891, ABW24658, AK296085, AK309200, AK312742, AY312579, BAG35612, BAG58840, BC009795, BC020220, BC032722, BT019564, CAG33176, CAH68809, CAL33971, CAZ39545, CCA94584, CR456895, CTQ86088, DA041872, DA969653, DQ848564, EAW78465, EAW78466, EAW78467, EU183231, LN874323, NM_001190942, NM_001190943, NM_003810, NP_001177871, NP_001177872, NP…	baseMean	2759.27897897642	human_related_chimpanzee
298	ENSG00000123609	NMI	9111	N-myc and STAT interactor	NMI	NM_004688, NP_004679, XM_005246941, XM_017005247, XP_005246998, XP_016860736	AAC12949, AAH01268, AAH21987, AAY15066, AB451305, AB451436, ABO65092, AK124323, AK291548, AK298754, BAF84237, BAG60896, BAG70119, BAG70250, BC001268, BC021987, CB151555, EAX11513, EF036506, NM_004688, NP_004679, Q13287, U32849, XM_005246941, XM_017005247, XP_005246998, XP_016860736	baseMean	760.816380700672	human_related_chimpanzee
299	ENSG00000124201	ZNFX1	57169	zinc finger NFX1-type containing 1	ZNFX1	NM_021035, NP_066363, XM_006723836, XM_011528924, XM_017027971, XP_006723899, XP_011527226, XP_016883460	AAH14041, AAH62347, AAI10889, AB037825, AK000573, AK002139, AK022641, AK023836, AK096594, AK307392, AU140771, BAA91264, BAA92102, BAA92642, BAB14149, BAB14696, BC014041, BC030789, BC041630, BC062347, BC110888, DA809204, EAW75661, EAW75662, EAW75663, EAW75664, NM_021035, NP_066363, Q9P2E3, XM_006723836, XM_011528924, XM_017027971, XP_006723899, XP_011527226, XP_016883460	baseMean	8121.47495034073	human_related_chimpanzee
300	ENSG00000124226	RNF114	55905	ring finger protein 114	PSORS12, ZNF313, RNF114	NM_018683, NP_061153	AAF75763, AAH13695, AAH66919, AAP35441, AF131742, AF265215, AK091976, AK097265, AK297188, AK301731, AK315638, BAG38006, BAG59677, BAG63197, BC013695, BC066919, BM830132, BT006795, BX640603, CAE45709, EAW75641, EAW75642, EAW75643, EAW75644, NM_018683, NP_061153, Q9Y508	baseMean	2823.0959840464	human_related_chimpanzee
301	ENSG00000132109	TRIM21	6737	tripartite motif containing 21	RNF81, RO52, Ro/SSA, SSA, SSA1, TRIM21	NM_003141, NP_003132	AAA36581, AAA36651, AAA79867, AAB87094, AAH10861, AAK76432, AAU89982, AK225564, AW575137, AY742713, BC010861, BP280435, BP288941, BU594670, CAV30717, EAW68845, M34551, M62800, NM_003141, NP_003132, P19474	baseMean	1519.20910023896	human_related_chimpanzee
302	ENSG00000134321	RSAD2	91543	radical S-adenosyl methionine domain containing 2	2510004L01Rik, cig33, cig5, vig1, RSAD2	NM_080657, NP_542388, XM_011510415, XP_011508717	AAH17969, AAL50053, AAY14802, AF026942, AF442151, AK300085, AK312670, BAG35552, BAG61888, BC017969, EAX01034, EAX01035, NM_080657, NP_542388, Q8WXG1, XM_011510415, XP_011508717	baseMean	10426.3330941096	human_related_chimpanzee
303	ENSG00000134326	CMPK2	129607	cytidine/uridine monophosphate kinase 2	NDK, TMPK2, TYKi, UMP-CMPK2, CMPK2	NM_001256477, NM_001256478, NM_207315, NP_001243406, NP_001243407, NP_997198, NR_046236, XR_922655, XR_922656	AAH16969, AAH89425, AAI32822, AAI41803, AAI44203, AFJ19138, AK127983, AK308509, BAC87217, BC016969, BC089425, BC132821, BC141802, BC144202, BX463706, DA501203, EAX01036, EAX01037, NM_001256477, NM_001256478, NM_207315, NP_001243406, NP_001243407, NP_997198, NR_046236, Q5EBM0, XR_922655, XR_922656	baseMean	4552.64691205703	human_related_chimpanzee
304	ENSG00000134470	IL15RA	3601	interleukin 15 receptor subunit alpha	CD215, IL15RA	NM_001243539, NM_001256765, NM_001351095, NM_001351096, NM_001351097, NM_002189, NM_172200, NP_001230468, NP_001243694, NP_001338024, NP_001338025, NP_001338026, NP_002180, NP_751950, NR_046362, XM_011519461, XM_011519462, XM_011519463, XM_011519464, XM_011519465, XM_011519466, XM_011519467, XM_011519468, XM_011519469, XM_011519470, XM_011519471, XM_011519472, XM_011519474, XM_011519475, XM_01151…	AA847313, AAB88175, AAC50312, AAH65506, AAH74726, AAI07778, AAI21141, AAI21142, AAP69528, AEP26933, AF035279, AFY11387, AFY11388, AFY11389, AFY11390, AFY11391, AFY11392, AFY11393, AFY11394, AK304211, BAG65084, BC065506, BC074726, BC107777, BC121140, BC121141, BG675498, BM546106, CA308853, CAG33345, CAG46820, CCA64145, CCA64146, CR457064, CR542023, DC298692, EAW86415, EAW86416, EAW86417, EAW86418,…	baseMean	430.810274342897	human_related_chimpanzee
305	ENSG00000135148	TRAFD1	10906	TRAF-type zinc finger domain containing 1	FLN29, TRAFD1	NM_001143906, NM_006700, NP_001137378, NP_006691	AAH03553, AB007447, AK122620, AK291331, AK295474, AK309916, AK312601, BAA22541, BAF84020, BAG58401, BC003553, BG828961, CA314188, CCQ43370, EAW97995, EAW97996, EAW97997, NM_001143906, NM_006700, NP_001137378, NP_006691, O14545	baseMean	1853.47120676199	human_related_chimpanzee
306	ENSG00000138035	PNPT1	87178	polyribonucleotide nucleotidyltransferase 1	COXPD13, DFNB70, OLD35, PNPASE, old-35, PNPT1	NM_033109, NP_149100, XM_005264629, XM_017005172, XP_005264686, XP_016860661, XR_001739010	AAH00862, AAH05986, AAH53660, AAK13047, AAP44472, AAY24271, AJ458465, AK307589, AW731791, AY027528, AY290863, BC000862, BC005986, BC009057, BC021170, BC053660, BU943827, CAD30289, CAH18709, CAR80228, CBX83686, CR749867, DA998523, DB461021, EAX00086, EAX00087, NM_033109, NP_149100, Q8TCS8, XM_005264629, XM_017005172, XP_005264686, XP_016860661, XR_001739010	baseMean	3520.84255473966	human_related_chimpanzee
307	ENSG00000138496	PARP9	83666	poly(ADP-ribose) polymerase family member 9	ARTD9, BAL, BAL1, MGC:7868, PARP9	NM_001146102, NM_001146103, NM_001146104, NM_001146105, NM_001146106, NM_031458, NP_001139574, NP_001139575, NP_001139576, NP_001139577, NP_001139578, NP_113646, XM_005247820, XM_011513218, XM_017007304, XM_017007305, XM_017007306, XP_005247877, XP_011511520, XP_016862793, XP_016862794, XP_016862795, XR_001740305, XR_001740306, XR_001740307, XR_001740308, XR_001740309, XR_002959597	AAH39580, AAK07558, AAK07559, AB209742, AF307338, AF307339, AK092629, AK123412, AK125581, AK130147, AK292959, AK299107, AK313494, AL713679, AL832929, BAD92979, BAF85648, BAG36276, BAH12952, BC017463, BC039580, BP259272, BU675792, BX648869, CAD28483, CAH56133, CAH56290, DB096326, DC309545, DC368112, EAW79477, EAW79478, EAW79479, NM_001146102, NM_001146103, NM_001146104, NM_001146105, NM_001146106,…	baseMean	4762.86278696987	human_related_chimpanzee
308	ENSG00000139192	TAPBPL	55080	TAP binding protein like	TAPBP-R, TAPBPR, TAPBPL	NM_001351355, NM_018009, NP_001338284, NP_060479, NR_147126, NR_147127, NR_147128, NR_147129, XM_005253700, XM_017019545, XM_017019546, XP_005253757, XP_016875034, XP_016875035, XR_001748777, XR_001748778, XR_001748781, XR_002957344, XR_429016	AAH15017, AI184901, AI273155, AK001005, AK002056, AK098035, AK222956, AK223163, BAA91465, BAB41077, BAD96676, BAD96883, BC015017, CAI93432, CR997450, DB054664, EAW88797, EAW88798, EAW88799, NM_001351355, NM_018009, NP_001338284, NP_060479, NR_147126, NR_147127, NR_147128, NR_147129, Q9BX59, XM_005253700, XM_017019545, XM_017019546, XP_005253757, XP_016875034, XP_016875035, XR_001748777, XR_001748…	baseMean	339.944324169409	human_related_chimpanzee
309	ENSG00000140464	PML	5371	promyelocytic leukemia	MYL, PP8675, RNF71, TRIM19, PML	NM_002675, NM_033238, NM_033239, NM_033240, NM_033244, NM_033246, NM_033247, NM_033249, NM_033250, NP_002666, NP_150241, NP_150242, NP_150243, NP_150247, NP_150249, NP_150250, NP_150252, NP_150253	AAA60125, AAA60351, AAA60352, AAA60388, AAA60390, AAB19601, AAB29490, AAD13865, AAG50180, AAG50181, AAG50182, AAG50183, AAG50184, AAG50185, AAG50186, AAG50187, AAG50188, AAG50189, AAG50190, AAH00080, AAH20994, AAI39796, AAP88913, AAQ15268, AB208950, AB209051, AB209411, AF230401, AF230402, AF230403, AF230404, AF230405, AF230406, AF230407, AF230408, AF230409, AF230410, AF230411, AF370432, AF388193,…	baseMean	2420.58821889376	human_related_chimpanzee
310	ENSG00000140853	NLRC5	84166	NLR family CARD domain containing 5	CLR16.1, NOD27, NOD4, NLRC5	NM_001330552, NM_032206, NP_001317481, NP_115582, XM_005256193, XM_005256194, XM_005256195, XM_005256196, XM_005256197, XM_005256199, XM_005256201, XM_006721297, XM_006721298, XM_006721300, XM_011523373, XM_011523375, XM_011523376, XM_017023769, XM_017023770, XM_017023771, XP_005256250, XP_005256251, XP_005256252, XP_005256253, XP_005256254, XP_005256256, XP_005256258, XP_006721360, XP_006721361,…	AA722775, AAH50527, AAH63566, AAO59377, ABO40479, AF389420, AK025212, AK025362, AK027414, AK027416, AK074133, AK074182, AK090439, AK097030, AL704292, BAB15120, BAB55096, BAB55098, BAB84959, BAB85008, BAC03420, BC040278, BC050527, BC063566, BI061907, BM463398, BM993764, BX640842, CAE45914, CAZ39543, DB293035, EAW82898, EAW82899, EAW82900, EAW82901, EAW82902, EF452236, NM_001330552, NM_032206, NP_0…	baseMean	1633.21081725786	human_related_chimpanzee
311	ENSG00000141664	ZCCHC2	54877	zinc finger CCHC-type containing 2	C18orf49, ZCCHC2	NM_017742, NP_060212, NR_126534, XM_006722493, XM_011526044, XM_017025802, XP_006722556, XP_011524346, XP_016881291, XR_001753205, XR_245462	AA406111, AA903206, AAH06340, AAI37436, AB051531, AK000229, AK000288, AK098132, AL832323, AW182074, BAA91057, BAB21835, BAG53581, BC006340, BC047606, BC137435, BI023990, BQ001246, BU675299, BX485381, CAD38618, CD365705, DN997998, EAW63126, EAW63127, EAW63128, FN169762, NM_017742, NP_060212, NR_126534, Q9C0B9, XM_006722493, XM_011526044, XM_017025802, XP_006722556, XP_011524346, XP_016881291, XR_0…	baseMean	723.593639173288	human_related_chimpanzee
312	ENSG00000155363	MOV10	4343	Mov10 RISC complex RNA helicase	fSAP113, gb110, MOV10	NM_001130079, NM_001286072, NM_001321324, NM_020963, NP_001123551, NP_001273001, NP_001308253, NP_066014, XM_005270869, XM_005270870, XM_017001318, XM_017001319, XM_024447132, XM_024447137, XP_005270926, XP_005270927, XP_016856807, XP_016856808, XP_024302900, XP_024302905, XR_001737185, XR_001737186, XR_001737187, XR_946657	AAH02548, AAH04499, AAH09312, AB046851, AK023297, AK057353, AK074174, AK226011, AK301229, AK308874, AK310512, AL832805, AL833353, BAB13457, BAB14514, BAB85000, BAG51905, BAH13436, BC002548, BC004499, BC009312, BC025339, BU623853, BX647787, CAE89762, DB066263, EAW56528, EAW56529, EAW56530, EAW56531, NM_001130079, NM_001286072, NM_001321324, NM_020963, NP_001123551, NP_001273001, NP_001308253, NP_0…	baseMean	1882.71965124576	human_related_chimpanzee
313	ENSG00000156587	UBE2L6	9246	ubiquitin conjugating enzyme E2 L6	RIG-B, UBCH8, UBE2L6	NM_004223, NM_198183, NP_004214, NP_937826	AAB86433, AAD17525, AAH32491, AF031141, AF061736, AK093462, AK129621, AK226165, AK315755, BAG38109, BC032491, CAB64566, CAG33407, CR457126, DA097307, EAW73755, EAW73756, EAW73757, EAW73758, EAW73759, H17887, NM_004223, NM_198183, NP_004214, NP_937826, O14933	baseMean	1578.95066022785	human_related_chimpanzee
314	ENSG00000160710	ADAR	103	adenosine deaminase, RNA specific	ADAR1, AGS6, DRADA, DSH, DSRAD, G1P1, IFI-4, IFI4, K88DSRBP, P136, ADAR	NM_001025107, NM_001111, NM_001193495, NM_015840, NM_015841, NP_001020278, NP_001102, NP_001180424, NP_056655, NP_056656, XM_006711109, XM_006711111, XM_006711112, XM_006711113, XM_011509061, XM_011509062, XM_017000037, XM_024449674, XP_006711172, XP_006711174, XP_006711175, XP_006711176, XP_011507363, XP_011507364, XP_016855526, XP_024305442	AA449679, AAB06697, AAB97116, AAB97117, AAB97118, AAC13782, AAH38227, AB209891, ABM73519, ABM73520, AF084516, AHZ44503, AK097241, AK304153, BAD93128, BAH14119, BC017853, BC038227, BE886208, BU430287, BX538232, BX640741, CAA55967, CAA55968, CAA67169, CAA67170, CAA67172, CAA67173, CAD98075, CAE45853, CD108625, CR982397, DA507408, DR158819, EAW53183, EAW53184, EAW53185, EAW53186, EAW53187, EAW53188,…	baseMean	13313.1393991032	human_related_chimpanzee
315	ENSG00000163840	DTX3L	151636	deltex E3 ubiquitin ligase 3L	BBAP, RNF143, DTX3L	NM_138287, NP_612144	AAH42191, AAH60509, AAL90859, AAP57517, AAV98362, AF484416, AK025135, AK056406, AK093782, AK125086, AL833598, AY225123, AY780792, BAG54138, BC016846, BC040372, BC042191, BC060509, BX648267, BX648645, EAW79476, NM_138287, NP_612144, Q8TDB6	baseMean	5303.3888495724	human_related_chimpanzee
316	ENSG00000164307	ERAP1	51752	endoplasmic reticulum aminopeptidase 1	A-LAP, ALAP, APPILS, ARTS-1, ARTS1, ERAAP, ERAAP1, PILS-AP, PILSAP, ERAP1	NM_001040458, NM_001198541, NM_001349244, NM_016442, NP_001035548, NP_001185470, NP_001336173, NP_057526, XM_005272015, XM_005272016, XM_011543480, XM_011543481, XM_011543484, XM_011543485, XM_011543486, XM_017009581, XM_017009583, XM_024446113, XP_005272072, XP_005272073, XP_011541782, XP_011541783, XP_011541786, XP_011541787, XP_011541788, XP_016865070, XP_016865072, XP_024301881, XR_001742119	AAF07395, AAF20384, AAF34664, AAH30775, AAK37777, AAK37778, AAQ88953, AB011097, AF106037, AF183569, AF222340, AGR86647, AGR86648, AGR86649, AGR86650, AI291936, AIY60612, AIY60613, AIY60614, AIY60615, AIY60616, AIY60617, AIY60618, AIY60619, AIY60620, AIY60621, AIY60622, AIY60623, AIY60624, AIY60625, AIY60626, AIY60627, AIY60628, AIY60629, AIY60630, AIY60631, AIY60632, AIY60633, AK094985, AK222873,…	baseMean	1810.57993444213	human_related_chimpanzee
317	ENSG00000164342	TLR3	7098	toll like receptor 3	CD283, IIAE2, TLR3	NM_003265, NP_003256	AAC34134, AAH59372, AAH94737, AAH96333, AAH96334, AAH96335, AB445631, ABC86908, ABC86909, ABC86910, ABE01399, ABF06633, ABF06634, ABF06635, ABF06636, ABF06637, AK302143, AK314208, BAG36884, BAG55028, BAH13636, BC017954, BC043204, BC059372, BC068487, BC094737, BC096333, BC096334, BC096335, BU624267, CAL68868, CAT16976, DA374150, DQ445682, DQ470075, DQ470076, DQ470077, DQ470078, DQ470079, EAX04628,…	baseMean	1702.78661515898	human_related_chimpanzee
318	ENSG00000166710	B2M	567	beta-2-microglobulin	IMD43, B2M	NM_004048, NP_004039, XM_005254549, XP_005254606, XR_002957658	AAA51811, AAB25312, AAD14387, AAD14388, AAD48083, AAG02006, AAH32589, AAH64910, AAO20842, AB021288, ABB01003, ABI63354, ABI63355, ABI63373, AF072097, AI686916, AK026463, AK303560, AK315776, AY007153, AY187687, BAA35182, BAG38125, BAG64583, BC032589, BC064910, BU658737, CAA23830, CAG33347, CBX87172, CDH93686, CDL96999, CR457066, DQ839493, DQ839494, DQ884406, EAW77276, EAW77277, EAW77278, NM_004048…	baseMean	59385.4583078931	human_related_chimpanzee
319	ENSG00000168394	TAP1	6890	transporter 1, ATP binding cassette subfamily B member	ABC17, ABCB2, APT1, D6S114E, PSF-1, PSF1, RING4, TAP1*0102N, TAP1N, TAP1	NM_000593, NM_001292022, NP_000584, NP_001278951	AAA89080, AAB60321, AAB60322, AAC12902, AAC12903, AAC12904, AAC12905, AAC12906, AAD14055, AAD14056, AAH14081, AAM11658, AAR05812, AAS55411, AAS55412, AB012644, AH007357, AHW47926, AHW47943, AHW47960, AHW47977, AK093980, AK123494, AK130176, AK302340, AK313762, ALQ33804, ALQ33805, ARB08460, ARB08461, ARB08462, ARB08463, ARB08464, ARB08465, ARB08466, ARB08467, ARB08468, ARB08469, ARB08470, ARB08471,…	baseMean	5331.24386701126	human_related_chimpanzee
320	ENSG00000170581	STAT2	6773	signal transducer and activator of transcription 2	IMD44, ISGF-3, P113, STAT113, STAT2	NM_005419, NM_198332, NP_005410, NP_938146, XM_011538697, XM_011538698, XM_011538699, XM_011538700, XM_017019904, XP_011536999, XP_011537000, XP_011537001, XP_011537002, XP_016875393, XR_001748856, XR_001748857, XR_001748858, XR_002957375, XR_002957376, XR_245953	AAA98760, AAB36225, AAB36226, AAB36227, AAH06092, AAH51284, AAS00091, AFM91190, AFM91191, AFM91192, AFM91193, AFM91194, AFM91195, AFM91196, AFM91197, AFM91198, AFM91199, AFM91200, AFM91201, AFM91202, AFM91203, AFM91204, AFM91205, AFM91206, AFM91207, AFM91208, AFM91209, AFM91210, AFM91211, AFM91212, AFM91213, AFM91214, AFM91215, AFM91216, AFM91217, AFM91218, AFM91219, AFM91220, AFM91221, AFM91222,…	baseMean	12022.7032411108	human_related_chimpanzee
321	ENSG00000172936	MYD88	4615	myeloid differentiation primary response 88	MYD88D, MYD88	NM_001172566, NM_001172567, NM_001172568, NM_001172569, NM_002468, NP_001166037, NP_001166038, NP_001166039, NP_001166040, NP_002459, XM_005265172, XM_006713170, XP_005265229, XP_006713233	AAB49967, AAC50954, AAH13589, AAP36040, AB446470, AK097983, AK124685, AK296570, AK296716, AK298650, AK298666, AK300051, AK300448, AK304676, AL832906, ANK58152, ANK58154, ANK58155, ANK58156, ANN25047, BAG55247, BAG59190, BAG59306, BAG60822, BAG60834, BAG61860, BAG62170, BAG65448, BC013589, BP242808, BP339466, BT007376, BX537602, DC350705, EAW64520, EAW64521, NM_001172566, NM_001172567, NM_00117256…	baseMean	4187.83715393641	human_related_chimpanzee
322	ENSG00000173193	PARP14	54625	poly(ADP-ribose) polymerase family member 14	ARTD8, BAL2, PARP-14, pART8, PARP14	NM_017554, NP_060024, XM_011512928, XM_011512929, XP_011511230, XP_011511231, XR_002959544	AA890511, AAH32804, AAN08627, AAY64449, AAY64450, AB033094, AK001770, AK022542, AK026003, AK027260, AK098816, AK304269, AU117601, AY134858, BAA86582, BAA91897, BAB14089, BAG65132, BC032804, BC039604, BU170133, BX648758, CR977108, DC320673, DQ063584, DQ063585, EAW79467, EAW79468, EAW79469, EAW79470, NM_017554, NP_060024, Q460N5, XM_011512928, XM_011512929, XP_011511230, XP_011511231, XR_002959544	baseMean	6858.01774741055	human_related_chimpanzee
323	ENSG00000173821	RNF213	57674	ring finger protein 213	ALO17, C17orf27, KIAA1618, MYMY2, MYSTR, NET57, RNF213	NM_001256071, NM_020914, NM_020954, NP_001243000, NP_066005, XM_005257545, XM_005257546, XM_006721995, XM_011525084, XM_011525086, XM_011525087, XM_017024905, XP_005257602, XP_005257603, XP_006722058, XP_011523386, XP_011523388, XP_011523389, XP_016880394	AAH32220, AAH36891, AAH40341, AAN63520, AAN63521, AB046774, AB046838, AB537889, AF397204, AF397205, AK023113, AK023871, AK025676, AK025914, AK026038, AK074030, AK127358, AK127914, AL161961, AL832920, AL833201, BAB13380, BAB13444, BAB14411, BAB14708, BAB15212, BAB15280, BAB15330, BAB84856, BAC87188, BAK53191, BC032220, BC035987, BC036891, BC040341, BC110403, BI008697, BX097483, BX640932, BX647946,…	baseMean	22874.1967441458	human_related_chimpanzee
324	ENSG00000184979	USP18	11274	ubiquitin specific peptidase 18	ISG43, PTORCH2, UBP43, USP18	NM_017414, NP_059110, XM_006724074, XP_006724137	AAD49967, AAH14896, AAP35481, AF176642, AI222587, AJ243526, AK313385, AL136690, BAG36183, BC014896, BI752849, BT006835, BU584005, CAB66625, CAB76398, CAG33497, CAJ86437, CR457216, CT841507, EAW57790, EAW57791, NM_017414, NP_059110, Q9UMW8, XM_006724074, XP_006724137	baseMean	2903.14048366054	human_related_chimpanzee
325	ENSG00000185338	SOCS1	8651	suppressor of cytokine signaling 1	CIS1, CISH1, JAB, SOCS-1, SSI-1, SSI1, TIP-3, TIP3, SOCS1	NM_003745, NP_003736	AAB62401, AAD27709, AAY87931, AB000676, AB000734, AB005043, AK127621, BAA21537, BAA22431, BAA23521, BAG54535, BC029307, CAB92528, CAR95151, CBX47480, EAW85163, NM_003745, NP_003736, O15524, U88326	baseMean	74.1766554265396	human_related_chimpanzee
326	ENSG00000185507	IRF7	3665	interferon regulatory factor 7	IMD39, IRF-7H, IRF7A, IRF7B, IRF7C, IRF7H, IRF7	NM_001572, NM_004029, NM_004030, NM_004031, NP_001563, NP_004020, NP_004022, XM_005252906, XM_005252907, XM_005252909, XM_011520066, XM_017017674, XP_005252963, XP_005252964, XP_005252966, XP_011518368, XP_016873163	AAB17190, AAB80686, AAB80688, AAB80690, AAB80691, AAC70999, AAG30003, AAI36556, AF076494, AGI78456, AK303752, APU94776, BAG64723, BC136555, BC144242, BM849172, DA601567, DA967682, EAX02355, EAX02356, EAX02357, EAX02358, EAX02359, EAX02360, KC477210, KX150851, NM_001572, NM_004029, NM_004030, NM_004031, NP_001563, NP_004020, NP_004022, Q92985, U53830, U53831, U53832, U73036, XM_005252906, XM_00525…	baseMean	1117.82544497936	human_related_chimpanzee
327	ENSG00000231925	TAPBP	6892	TAP binding protein	NGS17, TAPA, TPN, TPSN, TAPBP	NM_003190, NM_172208, NM_172209, NP_003181, NP_757345, NP_757346, XM_011514828, XM_017011227, XP_011513130, XP_016866716	AAB82949, AAC20076, AAD32924, AAG33061, AAH64966, AAH80574, AB010639, ACD68200, AF009510, AF029750, AF067286, AF314222, AQY77140, AQY77141, AQY77142, AU117273, AW028178, AW451052, AY007154, BAA28757, BAA28758, BAA28759, BC064966, BC080574, BI523615, CAA73909, EAX03715, EAX03716, EAX03717, EAX03718, EAX03719, EAX03720, EU693375, NM_003190, NM_172208, NM_172209, NP_003181, NP_757345, NP_757346, O15…	baseMean	3850.69146414716	human_related_chimpanzee
328	ENSG00000055332	EIF2AK2	5610	eukaryotic translation initiation factor 2 alpha kinase 2	EIF2AK1, PKR, PPP1R83, PRKR, EIF2AK2	NM_001135651, NM_001135652, NM_002759, NP_001129123, NP_001129124, NP_002750, XM_011532987, XM_017004503, XP_011531289, XP_016859992	AAA18253, AAA36409, AAH07769, AAH22314, AAH40851, AAH57805, AAH93676, AAI01476, AAI43231, AAO38055, AAP57628, AAY24317, AF086566, AI360504, AK290655, AK313818, AY302136, BAF83344, BAG36554, BC007769, BC022314, BC040851, BC057805, BC093676, BC101475, BC143228, BC143230, BM473760, BU687340, EAX00406, EAX00407, EAX00408, EAX00409, F03305, M35663, M85294, NM_001135651, NM_001135652, NM_002759, NP_001…	log2FoldChange	2.23259840434298	human_related_chimpanzee
329	ENSG00000059378	PARP12	64761	poly(ADP-ribose) polymerase family member 12	ARTD12, MST109, MSTP109, ZC3H1, ZC3HDC1, PARP12	NM_022750, NP_073587, NR_130117, XM_005250038, XM_005250039, XM_005250040, XM_011516491, XP_005250095, XP_005250096, XP_005250097, XP_011514793, XR_001744855, XR_927514	AA587898, AAF66161, AAH81541, AAQ13631, AF173884, AK026346, AL136766, AL137255, BAB15457, BC044660, BC081541, CAB66700, CAB70657, EAL24033, EAW83938, EAW83939, NM_022750, NP_073587, NR_130117, Q9H0J9, XM_005250038, XM_005250039, XM_005250040, XM_011516491, XP_005250095, XP_005250096, XP_005250097, XP_011514793, XR_001744855, XR_927514	log2FoldChange	5.18782556729732	human_related_chimpanzee
330	ENSG00000068079	IFI35	3430	interferon induced protein 35	IFP35, IFI35	NM_001330230, NM_005533, NP_001317159, NP_005524, XM_017024584, XM_017024585, XP_016880073, XP_016880074	AA740882, AA827287, AA832092, AAB61703, AAC37597, AAH01356, AK025406, BC001356, BM050205, BM748764, BU571030, EAW60914, EAW60915, EAW60916, NM_001330230, NM_005533, NP_001317159, NP_005524, P80217, U72882, XM_017024584, XM_017024585, XP_016880073, XP_016880074	log2FoldChange	5.47623799600695	human_related_chimpanzee
331	ENSG00000089127	OAS1	4938	2'-5'-oligoadenylate synthetase 1	E18/E16, IFI-4, OIAS, OIASI, OAS1	NM_001032409, NM_001320151, NM_002534, NM_016816, NP_001027581, NP_001307080, NP_002525, NP_058132, XM_006719434, XM_011538413, XM_017019361, XM_017019362, XP_006719497, XP_011536715, XP_016874850, XP_016874851, XR_944558	AA085948, AAA59955, AAB59552, AAB59553, AAH00562, AAH61587, AAH71981, AAP35431, AAW63049, AAW63050, ABE27977, ABE27978, ABH07381, ABI78946, AJ629455, AK123528, AK223006, AK225384, AK291003, AK300346, AK301498, AY730627, AY730628, BAA00047, BAD96726, BAF83692, BAG62090, BAG63009, BC000562, BC061587, BC071981, BE048946, BF055326, BT006785, CAA01166, CAA01167, CAA26497, CAA26633, CAA26634, CAA29803,…	log2FoldChange	10.1790520946481	human_related_chimpanzee
332	ENSG00000102921	N4BP1	9683	NEDD4 binding protein 1	N4BP1	NM_153029, NP_694574, XM_011523482, XP_011521784, XR_001752039, XR_001752040	AAI08289, AAI52473, AB014515, AK001464, AK026937, AK056383, AK094234, AK124782, BAA31590, BAG50916, BC051897, BC108288, BC152472, EAW82729, NM_153029, NP_694574, O75113, XM_011523482, XP_011521784, XR_001752039, XR_001752040	log2FoldChange	2.14574341729828	human_related_chimpanzee
333	ENSG00000108771	DHX58	79132	DExH-box helicase 58	D11LGP2, D11lgp2e, LGP2, RLR-3, DHX58	NM_024119, NP_077024, XM_017025059, XP_016880548, XR_001752623, XR_001752624, XR_002958067, XR_934548	AAH14949, AK021416, AK097669, AK225549, AK296840, AK300900, BAB13818, BAG53507, BAG62538, BAH12441, BC014949, BM723672, EAW60796, EAW60797, EAW60798, EAW60799, EAW60800, NM_024119, NP_077024, Q96C10, XM_017025059, XP_016880548, XR_001752623, XR_001752624, XR_002958067, XR_934548	log2FoldChange	5.37342258017042	human_related_chimpanzee
334	ENSG00000112773	FAM46A	55603	family with sequence similarity 46 member A	C6orf37, XTP11, FAM46A	NM_017633, NP_060103	AAH00683, AAH07351, AAM53071, AAW66943, ACI29324, AF350451, AHI42043, AHI42044, AI131001, AJ420583, AJ420591, AJ420592, AK000044, AK056057, AK096704, AK292109, AY740520, BAA90903, BAF84798, BC000683, BC007351, BX648876, DA981608, EAW48691, EAW48692, FJ211061, NM_017633, NP_060103, Q96IP4	log2FoldChange	2.52555267897886	human_related_chimpanzee
335	ENSG00000115267	IFIH1	64135	interferon induced with helicase C domain 1	AGS7, Hlcd, IDDM19, MDA-5, MDA5, RLR-2, SGMRT1, IFIH1	NM_022168, NP_071451	AAG34368, AAG54076, AAH46208, AAH78180, AAI11751, AAX93137, AAY24206, AF095844, AK056293, AK292941, AK314611, AY017378, BAB71141, BAF85630, BC007966, BC046208, BC078180, BC111750, BQ772836, BU902097, EAX11352, NM_022168, NP_071451, Q9BYX4	log2FoldChange	7.6399699760831	human_related_chimpanzee
336	ENSG00000115415	STAT1	6772	signal transducer and activator of transcription 1	CANDF7, IMD31A, IMD31B, IMD31C, ISGF-3, STAT91, STAT1	NM_007315, NM_139266, NP_009330, NP_644671, XM_006712718, XM_017004783, XP_006712781, XP_016860272, XR_001738914, XR_001738915	AAB64012, AAF04559, AAH02704, AAI41922, AAP35905, AAR13284, AAW56072, AAY24183, ADA59516, ADA59517, AI992149, AK096686, AK225853, AK292604, AK315002, BAF85293, BAG37497, BC002704, BC141921, BG699050, BT007241, BU738296, BX400908, CAD22974, CAH18430, CAM91174, CAM91175, CN410740, CR749636, CR998778, DA313984, EAX10850, EAX10851, EAX10852, EAX10853, EAX10854, EAX10855, EB385742, GU211347, GU211348,…	log2FoldChange	3.57092398076901	human_related_chimpanzee
337	ENSG00000116514	RNF19B	127544	ring finger protein 19B	IBRDC3, NKLAM, RNF19B	NM_001127361, NM_001300826, NM_153341, NP_001120833, NP_001287755, NP_699172, XM_006710356, XM_006710357, XM_006710358, XP_006710419, XP_006710420, XP_006710421	AA194237, AAH20595, AAH62374, AAI13561, AAI43688, AK074486, AK131439, BAC11017, BAD18585, BC020595, BC062374, BC113560, BC143687, CAF85699, DA630289, EAX07489, EAX07490, EAX07491, NM_001127361, NM_001300826, NM_153341, NP_001120833, NP_001287755, NP_699172, Q6ZMZ0, XM_006710356, XM_006710357, XM_006710358, XP_006710419, XP_006710420, XP_006710421	log2FoldChange	2.75788731248131	human_related_chimpanzee
338	ENSG00000119917	IFIT3	3437	interferon induced protein with tetratricopeptide repeats 3	CIG-49, GARG-49, IFI60, IFIT4, IRG2, ISG60, P60, RIG-G, cig41, IFIT3	NM_001031683, NM_001289758, NM_001289759, NM_001549, NP_001026853, NP_001276687, NP_001276688, NP_001540	AAB40606, AAB95160, AAC34669, AAC63524, AAH01383, AAH04977, AAP35948, AF026939, AF026943, AF083470, AK290427, AK297137, AK312675, BAF83116, BAG59639, BC001383, BC004977, BM790031, BT007284, BU509201, BX101054, DA081546, DA160435, DA673951, DB268497, EAW50143, EAW50144, NM_001031683, NM_001289758, NM_001289759, NM_001549, NP_001026853, NP_001276687, NP_001276688, NP_001540, O14879, U52513	log2FoldChange	7.2194088796662	human_related_chimpanzee
339	ENSG00000119922	IFIT2	3433	interferon induced protein with tetratricopeptide repeats 2	G10P2, GARG-39, IFI-54, IFI-54K, IFI54, IFIT-2, ISG-54 K, ISG-54K, ISG54, P54, cig42, IFIT2	NM_001547, NP_001538	AA143609, AA765174, AAA59191, AAH05987, AAH32839, AF026944, AK300431, AK312831, BAG62157, BC005987, BC032839, CAA30438, DA631671, EAW50145, EB387611, NM_001547, NP_001538, P09913	log2FoldChange	9.16714013055938	human_related_chimpanzee
340	ENSG00000120217	CD274	29126	CD274 molecule	B7-H, B7H1, PD-L1, PDCD1L1, PDCD1LG1, PDL1, CD274	NM_001267706, NM_001314029, NM_014143, NP_001254635, NP_001300958, NP_054862, NR_052005	AA399416, AAF25807, AAG18508, AAH69381, AAH74984, AAI13735, AAI13737, AAP13470, AAP42144, AAU09634, ABB90152, ABI16084, AF177937, AF233516, AI826502, AK001894, AK300470, AK314567, AY254342, AY291313, AY714881, BAA91966, BAG37149, BAG62189, BC069381, BC074984, BC113734, BC113736, CCF77002, DB160805, DQ286582, DQ836393, EAW58763, NM_001267706, NM_001314029, NM_014143, NP_001254635, NP_001300958, NP…	log2FoldChange	4.43085932044088	human_related_chimpanzee
341	ENSG00000121060	TRIM25	7706	tripartite motif containing 25	EFP, RNF147, Z147, ZNF147, TRIM25	NM_005082, NP_005073	AAH16924, AAH42541, AB208994, AK024597, AK310720, BAA04747, BAD92231, BC013752, BC016924, BC038247, BC042541, BC053605, BC106889, BC106890, BC114339, BM146967, BX538220, CF121587, D21205, EAW94523, EAW94524, EAW94525, NM_005082, NP_005073, Q14258	log2FoldChange	2.78775741534807	human_related_chimpanzee
342	ENSG00000121858	TNFSF10	8743	TNF superfamily member 10	APO2L, Apo-2L, CD253, TL2, TNLG6A, TRAIL, TNFSF10	NM_001190942, NM_001190943, NM_003810, NP_001177871, NP_001177872, NP_003801, NR_033994	AAB01233, AAC50332, AAH32722, AAR16184, AAV38371, ABI24016, ABK41891, ABW24658, AK296085, AK309200, AK312742, AY312579, BAG35612, BAG58840, BC009795, BC020220, BC032722, BT019564, CAG33176, CAH68809, CAL33971, CAZ39545, CCA94584, CR456895, CTQ86088, DA041872, DA969653, DQ848564, EAW78465, EAW78466, EAW78467, EU183231, LN874323, NM_001190942, NM_001190943, NM_003810, NP_001177871, NP_001177872, NP…	log2FoldChange	10.0008908894267	human_related_chimpanzee
343	ENSG00000123609	NMI	9111	N-myc and STAT interactor	NMI	NM_004688, NP_004679, XM_005246941, XM_017005247, XP_005246998, XP_016860736	AAC12949, AAH01268, AAH21987, AAY15066, AB451305, AB451436, ABO65092, AK124323, AK291548, AK298754, BAF84237, BAG60896, BAG70119, BAG70250, BC001268, BC021987, CB151555, EAX11513, EF036506, NM_004688, NP_004679, Q13287, U32849, XM_005246941, XM_017005247, XP_005246998, XP_016860736	log2FoldChange	3.56662010989171	human_related_chimpanzee
344	ENSG00000124201	ZNFX1	57169	zinc finger NFX1-type containing 1	ZNFX1	NM_021035, NP_066363, XM_006723836, XM_011528924, XM_017027971, XP_006723899, XP_011527226, XP_016883460	AAH14041, AAH62347, AAI10889, AB037825, AK000573, AK002139, AK022641, AK023836, AK096594, AK307392, AU140771, BAA91264, BAA92102, BAA92642, BAB14149, BAB14696, BC014041, BC030789, BC041630, BC062347, BC110888, DA809204, EAW75661, EAW75662, EAW75663, EAW75664, NM_021035, NP_066363, Q9P2E3, XM_006723836, XM_011528924, XM_017027971, XP_006723899, XP_011527226, XP_016883460	log2FoldChange	3.43315211668945	human_related_chimpanzee
345	ENSG00000124226	RNF114	55905	ring finger protein 114	PSORS12, ZNF313, RNF114	NM_018683, NP_061153	AAF75763, AAH13695, AAH66919, AAP35441, AF131742, AF265215, AK091976, AK097265, AK297188, AK301731, AK315638, BAG38006, BAG59677, BAG63197, BC013695, BC066919, BM830132, BT006795, BX640603, CAE45709, EAW75641, EAW75642, EAW75643, EAW75644, NM_018683, NP_061153, Q9Y508	log2FoldChange	2.22180608463469	human_related_chimpanzee
346	ENSG00000132109	TRIM21	6737	tripartite motif containing 21	RNF81, RO52, Ro/SSA, SSA, SSA1, TRIM21	NM_003141, NP_003132	AAA36581, AAA36651, AAA79867, AAB87094, AAH10861, AAK76432, AAU89982, AK225564, AW575137, AY742713, BC010861, BP280435, BP288941, BU594670, CAV30717, EAW68845, M34551, M62800, NM_003141, NP_003132, P19474	log2FoldChange	3.49722449808672	human_related_chimpanzee
347	ENSG00000134321	RSAD2	91543	radical S-adenosyl methionine domain containing 2	2510004L01Rik, cig33, cig5, vig1, RSAD2	NM_080657, NP_542388, XM_011510415, XP_011508717	AAH17969, AAL50053, AAY14802, AF026942, AF442151, AK300085, AK312670, BAG35552, BAG61888, BC017969, EAX01034, EAX01035, NM_080657, NP_542388, Q8WXG1, XM_011510415, XP_011508717	log2FoldChange	10.5296895857585	human_related_chimpanzee
348	ENSG00000134326	CMPK2	129607	cytidine/uridine monophosphate kinase 2	NDK, TMPK2, TYKi, UMP-CMPK2, CMPK2	NM_001256477, NM_001256478, NM_207315, NP_001243406, NP_001243407, NP_997198, NR_046236, XR_922655, XR_922656	AAH16969, AAH89425, AAI32822, AAI41803, AAI44203, AFJ19138, AK127983, AK308509, BAC87217, BC016969, BC089425, BC132821, BC141802, BC144202, BX463706, DA501203, EAX01036, EAX01037, NM_001256477, NM_001256478, NM_207315, NP_001243406, NP_001243407, NP_997198, NR_046236, Q5EBM0, XR_922655, XR_922656	log2FoldChange	8.62656460702558	human_related_chimpanzee
349	ENSG00000134470	IL15RA	3601	interleukin 15 receptor subunit alpha	CD215, IL15RA	NM_001243539, NM_001256765, NM_001351095, NM_001351096, NM_001351097, NM_002189, NM_172200, NP_001230468, NP_001243694, NP_001338024, NP_001338025, NP_001338026, NP_002180, NP_751950, NR_046362, XM_011519461, XM_011519462, XM_011519463, XM_011519464, XM_011519465, XM_011519466, XM_011519467, XM_011519468, XM_011519469, XM_011519470, XM_011519471, XM_011519472, XM_011519474, XM_011519475, XM_01151…	AA847313, AAB88175, AAC50312, AAH65506, AAH74726, AAI07778, AAI21141, AAI21142, AAP69528, AEP26933, AF035279, AFY11387, AFY11388, AFY11389, AFY11390, AFY11391, AFY11392, AFY11393, AFY11394, AK304211, BAG65084, BC065506, BC074726, BC107777, BC121140, BC121141, BG675498, BM546106, CA308853, CAG33345, CAG46820, CCA64145, CCA64146, CR457064, CR542023, DC298692, EAW86415, EAW86416, EAW86417, EAW86418,…	log2FoldChange	4.94824196458413	human_related_chimpanzee
350	ENSG00000135148	TRAFD1	10906	TRAF-type zinc finger domain containing 1	FLN29, TRAFD1	NM_001143906, NM_006700, NP_001137378, NP_006691	AAH03553, AB007447, AK122620, AK291331, AK295474, AK309916, AK312601, BAA22541, BAF84020, BAG58401, BC003553, BG828961, CA314188, CCQ43370, EAW97995, EAW97996, EAW97997, NM_001143906, NM_006700, NP_001137378, NP_006691, O14545	log2FoldChange	2.35341399360928	human_related_chimpanzee
351	ENSG00000138035	PNPT1	87178	polyribonucleotide nucleotidyltransferase 1	COXPD13, DFNB70, OLD35, PNPASE, old-35, PNPT1	NM_033109, NP_149100, XM_005264629, XM_017005172, XP_005264686, XP_016860661, XR_001739010	AAH00862, AAH05986, AAH53660, AAK13047, AAP44472, AAY24271, AJ458465, AK307589, AW731791, AY027528, AY290863, BC000862, BC005986, BC009057, BC021170, BC053660, BU943827, CAD30289, CAH18709, CAR80228, CBX83686, CR749867, DA998523, DB461021, EAX00086, EAX00087, NM_033109, NP_149100, Q8TCS8, XM_005264629, XM_017005172, XP_005264686, XP_016860661, XR_001739010	log2FoldChange	3.27831757439077	human_related_chimpanzee
352	ENSG00000138496	PARP9	83666	poly(ADP-ribose) polymerase family member 9	ARTD9, BAL, BAL1, MGC:7868, PARP9	NM_001146102, NM_001146103, NM_001146104, NM_001146105, NM_001146106, NM_031458, NP_001139574, NP_001139575, NP_001139576, NP_001139577, NP_001139578, NP_113646, XM_005247820, XM_011513218, XM_017007304, XM_017007305, XM_017007306, XP_005247877, XP_011511520, XP_016862793, XP_016862794, XP_016862795, XR_001740305, XR_001740306, XR_001740307, XR_001740308, XR_001740309, XR_002959597	AAH39580, AAK07558, AAK07559, AB209742, AF307338, AF307339, AK092629, AK123412, AK125581, AK130147, AK292959, AK299107, AK313494, AL713679, AL832929, BAD92979, BAF85648, BAG36276, BAH12952, BC017463, BC039580, BP259272, BU675792, BX648869, CAD28483, CAH56133, CAH56290, DB096326, DC309545, DC368112, EAW79477, EAW79478, EAW79479, NM_001146102, NM_001146103, NM_001146104, NM_001146105, NM_001146106,…	log2FoldChange	4.2872756315328	human_related_chimpanzee
353	ENSG00000139192	TAPBPL	55080	TAP binding protein like	TAPBP-R, TAPBPR, TAPBPL	NM_001351355, NM_018009, NP_001338284, NP_060479, NR_147126, NR_147127, NR_147128, NR_147129, XM_005253700, XM_017019545, XM_017019546, XP_005253757, XP_016875034, XP_016875035, XR_001748777, XR_001748778, XR_001748781, XR_002957344, XR_429016	AAH15017, AI184901, AI273155, AK001005, AK002056, AK098035, AK222956, AK223163, BAA91465, BAB41077, BAD96676, BAD96883, BC015017, CAI93432, CR997450, DB054664, EAW88797, EAW88798, EAW88799, NM_001351355, NM_018009, NP_001338284, NP_060479, NR_147126, NR_147127, NR_147128, NR_147129, Q9BX59, XM_005253700, XM_017019545, XM_017019546, XP_005253757, XP_016875034, XP_016875035, XR_001748777, XR_001748…	log2FoldChange	2.31355462384356	human_related_chimpanzee
354	ENSG00000140464	PML	5371	promyelocytic leukemia	MYL, PP8675, RNF71, TRIM19, PML	NM_002675, NM_033238, NM_033239, NM_033240, NM_033244, NM_033246, NM_033247, NM_033249, NM_033250, NP_002666, NP_150241, NP_150242, NP_150243, NP_150247, NP_150249, NP_150250, NP_150252, NP_150253	AAA60125, AAA60351, AAA60352, AAA60388, AAA60390, AAB19601, AAB29490, AAD13865, AAG50180, AAG50181, AAG50182, AAG50183, AAG50184, AAG50185, AAG50186, AAG50187, AAG50188, AAG50189, AAG50190, AAH00080, AAH20994, AAI39796, AAP88913, AAQ15268, AB208950, AB209051, AB209411, AF230401, AF230402, AF230403, AF230404, AF230405, AF230406, AF230407, AF230408, AF230409, AF230410, AF230411, AF370432, AF388193,…	log2FoldChange	3.38672675381315	human_related_chimpanzee
355	ENSG00000140853	NLRC5	84166	NLR family CARD domain containing 5	CLR16.1, NOD27, NOD4, NLRC5	NM_001330552, NM_032206, NP_001317481, NP_115582, XM_005256193, XM_005256194, XM_005256195, XM_005256196, XM_005256197, XM_005256199, XM_005256201, XM_006721297, XM_006721298, XM_006721300, XM_011523373, XM_011523375, XM_011523376, XM_017023769, XM_017023770, XM_017023771, XP_005256250, XP_005256251, XP_005256252, XP_005256253, XP_005256254, XP_005256256, XP_005256258, XP_006721360, XP_006721361,…	AA722775, AAH50527, AAH63566, AAO59377, ABO40479, AF389420, AK025212, AK025362, AK027414, AK027416, AK074133, AK074182, AK090439, AK097030, AL704292, BAB15120, BAB55096, BAB55098, BAB84959, BAB85008, BAC03420, BC040278, BC050527, BC063566, BI061907, BM463398, BM993764, BX640842, CAE45914, CAZ39543, DB293035, EAW82898, EAW82899, EAW82900, EAW82901, EAW82902, EF452236, NM_001330552, NM_032206, NP_0…	log2FoldChange	2.80250940280888	human_related_chimpanzee
356	ENSG00000141664	ZCCHC2	54877	zinc finger CCHC-type containing 2	C18orf49, ZCCHC2	NM_017742, NP_060212, NR_126534, XM_006722493, XM_011526044, XM_017025802, XP_006722556, XP_011524346, XP_016881291, XR_001753205, XR_245462	AA406111, AA903206, AAH06340, AAI37436, AB051531, AK000229, AK000288, AK098132, AL832323, AW182074, BAA91057, BAB21835, BAG53581, BC006340, BC047606, BC137435, BI023990, BQ001246, BU675299, BX485381, CAD38618, CD365705, DN997998, EAW63126, EAW63127, EAW63128, FN169762, NM_017742, NP_060212, NR_126534, Q9C0B9, XM_006722493, XM_011526044, XM_017025802, XP_006722556, XP_011524346, XP_016881291, XR_0…	log2FoldChange	2.5302849265489	human_related_chimpanzee
357	ENSG00000155363	MOV10	4343	Mov10 RISC complex RNA helicase	fSAP113, gb110, MOV10	NM_001130079, NM_001286072, NM_001321324, NM_020963, NP_001123551, NP_001273001, NP_001308253, NP_066014, XM_005270869, XM_005270870, XM_017001318, XM_017001319, XM_024447132, XM_024447137, XP_005270926, XP_005270927, XP_016856807, XP_016856808, XP_024302900, XP_024302905, XR_001737185, XR_001737186, XR_001737187, XR_946657	AAH02548, AAH04499, AAH09312, AB046851, AK023297, AK057353, AK074174, AK226011, AK301229, AK308874, AK310512, AL832805, AL833353, BAB13457, BAB14514, BAB85000, BAG51905, BAH13436, BC002548, BC004499, BC009312, BC025339, BU623853, BX647787, CAE89762, DB066263, EAW56528, EAW56529, EAW56530, EAW56531, NM_001130079, NM_001286072, NM_001321324, NM_020963, NP_001123551, NP_001273001, NP_001308253, NP_0…	log2FoldChange	2.87142372027522	human_related_chimpanzee
358	ENSG00000156587	UBE2L6	9246	ubiquitin conjugating enzyme E2 L6	RIG-B, UBCH8, UBE2L6	NM_004223, NM_198183, NP_004214, NP_937826	AAB86433, AAD17525, AAH32491, AF031141, AF061736, AK093462, AK129621, AK226165, AK315755, BAG38109, BC032491, CAB64566, CAG33407, CR457126, DA097307, EAW73755, EAW73756, EAW73757, EAW73758, EAW73759, H17887, NM_004223, NM_198183, NP_004214, NP_937826, O14933	log2FoldChange	4.36299714950329	human_related_chimpanzee
359	ENSG00000160710	ADAR	103	adenosine deaminase, RNA specific	ADAR1, AGS6, DRADA, DSH, DSRAD, G1P1, IFI-4, IFI4, K88DSRBP, P136, ADAR	NM_001025107, NM_001111, NM_001193495, NM_015840, NM_015841, NP_001020278, NP_001102, NP_001180424, NP_056655, NP_056656, XM_006711109, XM_006711111, XM_006711112, XM_006711113, XM_011509061, XM_011509062, XM_017000037, XM_024449674, XP_006711172, XP_006711174, XP_006711175, XP_006711176, XP_011507363, XP_011507364, XP_016855526, XP_024305442	AA449679, AAB06697, AAB97116, AAB97117, AAB97118, AAC13782, AAH38227, AB209891, ABM73519, ABM73520, AF084516, AHZ44503, AK097241, AK304153, BAD93128, BAH14119, BC017853, BC038227, BE886208, BU430287, BX538232, BX640741, CAA55967, CAA55968, CAA67169, CAA67170, CAA67172, CAA67173, CAD98075, CAE45853, CD108625, CR982397, DA507408, DR158819, EAW53183, EAW53184, EAW53185, EAW53186, EAW53187, EAW53188,…	log2FoldChange	2.47571374954731	human_related_chimpanzee
360	ENSG00000163840	DTX3L	151636	deltex E3 ubiquitin ligase 3L	BBAP, RNF143, DTX3L	NM_138287, NP_612144	AAH42191, AAH60509, AAL90859, AAP57517, AAV98362, AF484416, AK025135, AK056406, AK093782, AK125086, AL833598, AY225123, AY780792, BAG54138, BC016846, BC040372, BC042191, BC060509, BX648267, BX648645, EAW79476, NM_138287, NP_612144, Q8TDB6	log2FoldChange	4.00245894135147	human_related_chimpanzee
361	ENSG00000164307	ERAP1	51752	endoplasmic reticulum aminopeptidase 1	A-LAP, ALAP, APPILS, ARTS-1, ARTS1, ERAAP, ERAAP1, PILS-AP, PILSAP, ERAP1	NM_001040458, NM_001198541, NM_001349244, NM_016442, NP_001035548, NP_001185470, NP_001336173, NP_057526, XM_005272015, XM_005272016, XM_011543480, XM_011543481, XM_011543484, XM_011543485, XM_011543486, XM_017009581, XM_017009583, XM_024446113, XP_005272072, XP_005272073, XP_011541782, XP_011541783, XP_011541786, XP_011541787, XP_011541788, XP_016865070, XP_016865072, XP_024301881, XR_001742119	AAF07395, AAF20384, AAF34664, AAH30775, AAK37777, AAK37778, AAQ88953, AB011097, AF106037, AF183569, AF222340, AGR86647, AGR86648, AGR86649, AGR86650, AI291936, AIY60612, AIY60613, AIY60614, AIY60615, AIY60616, AIY60617, AIY60618, AIY60619, AIY60620, AIY60621, AIY60622, AIY60623, AIY60624, AIY60625, AIY60626, AIY60627, AIY60628, AIY60629, AIY60630, AIY60631, AIY60632, AIY60633, AK094985, AK222873,…	log2FoldChange	2.08981131140047	human_related_chimpanzee
362	ENSG00000164342	TLR3	7098	toll like receptor 3	CD283, IIAE2, TLR3	NM_003265, NP_003256	AAC34134, AAH59372, AAH94737, AAH96333, AAH96334, AAH96335, AB445631, ABC86908, ABC86909, ABC86910, ABE01399, ABF06633, ABF06634, ABF06635, ABF06636, ABF06637, AK302143, AK314208, BAG36884, BAG55028, BAH13636, BC017954, BC043204, BC059372, BC068487, BC094737, BC096333, BC096334, BC096335, BU624267, CAL68868, CAT16976, DA374150, DQ445682, DQ470075, DQ470076, DQ470077, DQ470078, DQ470079, EAX04628,…	log2FoldChange	6.67118728686211	human_related_chimpanzee
363	ENSG00000166710	B2M	567	beta-2-microglobulin	IMD43, B2M	NM_004048, NP_004039, XM_005254549, XP_005254606, XR_002957658	AAA51811, AAB25312, AAD14387, AAD14388, AAD48083, AAG02006, AAH32589, AAH64910, AAO20842, AB021288, ABB01003, ABI63354, ABI63355, ABI63373, AF072097, AI686916, AK026463, AK303560, AK315776, AY007153, AY187687, BAA35182, BAG38125, BAG64583, BC032589, BC064910, BU658737, CAA23830, CAG33347, CBX87172, CDH93686, CDL96999, CR457066, DQ839493, DQ839494, DQ884406, EAW77276, EAW77277, EAW77278, NM_004048…	log2FoldChange	2.44853724391097	human_related_chimpanzee
364	ENSG00000168394	TAP1	6890	transporter 1, ATP binding cassette subfamily B member	ABC17, ABCB2, APT1, D6S114E, PSF-1, PSF1, RING4, TAP1*0102N, TAP1N, TAP1	NM_000593, NM_001292022, NP_000584, NP_001278951	AAA89080, AAB60321, AAB60322, AAC12902, AAC12903, AAC12904, AAC12905, AAC12906, AAD14055, AAD14056, AAH14081, AAM11658, AAR05812, AAS55411, AAS55412, AB012644, AH007357, AHW47926, AHW47943, AHW47960, AHW47977, AK093980, AK123494, AK130176, AK302340, AK313762, ALQ33804, ALQ33805, ARB08460, ARB08461, ARB08462, ARB08463, ARB08464, ARB08465, ARB08466, ARB08467, ARB08468, ARB08469, ARB08470, ARB08471,…	log2FoldChange	4.77982580954779	human_related_chimpanzee
365	ENSG00000170581	STAT2	6773	signal transducer and activator of transcription 2	IMD44, ISGF-3, P113, STAT113, STAT2	NM_005419, NM_198332, NP_005410, NP_938146, XM_011538697, XM_011538698, XM_011538699, XM_011538700, XM_017019904, XP_011536999, XP_011537000, XP_011537001, XP_011537002, XP_016875393, XR_001748856, XR_001748857, XR_001748858, XR_002957375, XR_002957376, XR_245953	AAA98760, AAB36225, AAB36226, AAB36227, AAH06092, AAH51284, AAS00091, AFM91190, AFM91191, AFM91192, AFM91193, AFM91194, AFM91195, AFM91196, AFM91197, AFM91198, AFM91199, AFM91200, AFM91201, AFM91202, AFM91203, AFM91204, AFM91205, AFM91206, AFM91207, AFM91208, AFM91209, AFM91210, AFM91211, AFM91212, AFM91213, AFM91214, AFM91215, AFM91216, AFM91217, AFM91218, AFM91219, AFM91220, AFM91221, AFM91222,…	log2FoldChange	3.36180644258461	human_related_chimpanzee
366	ENSG00000172936	MYD88	4615	myeloid differentiation primary response 88	MYD88D, MYD88	NM_001172566, NM_001172567, NM_001172568, NM_001172569, NM_002468, NP_001166037, NP_001166038, NP_001166039, NP_001166040, NP_002459, XM_005265172, XM_006713170, XP_005265229, XP_006713233	AAB49967, AAC50954, AAH13589, AAP36040, AB446470, AK097983, AK124685, AK296570, AK296716, AK298650, AK298666, AK300051, AK300448, AK304676, AL832906, ANK58152, ANK58154, ANK58155, ANK58156, ANN25047, BAG55247, BAG59190, BAG59306, BAG60822, BAG60834, BAG61860, BAG62170, BAG65448, BC013589, BP242808, BP339466, BT007376, BX537602, DC350705, EAW64520, EAW64521, NM_001172566, NM_001172567, NM_00117256…	log2FoldChange	3.84605550196213	human_related_chimpanzee
367	ENSG00000173193	PARP14	54625	poly(ADP-ribose) polymerase family member 14	ARTD8, BAL2, PARP-14, pART8, PARP14	NM_017554, NP_060024, XM_011512928, XM_011512929, XP_011511230, XP_011511231, XR_002959544	AA890511, AAH32804, AAN08627, AAY64449, AAY64450, AB033094, AK001770, AK022542, AK026003, AK027260, AK098816, AK304269, AU117601, AY134858, BAA86582, BAA91897, BAB14089, BAG65132, BC032804, BC039604, BU170133, BX648758, CR977108, DC320673, DQ063584, DQ063585, EAW79467, EAW79468, EAW79469, EAW79470, NM_017554, NP_060024, Q460N5, XM_011512928, XM_011512929, XP_011511230, XP_011511231, XR_002959544	log2FoldChange	4.8052979762137	human_related_chimpanzee
368	ENSG00000173821	RNF213	57674	ring finger protein 213	ALO17, C17orf27, KIAA1618, MYMY2, MYSTR, NET57, RNF213	NM_001256071, NM_020914, NM_020954, NP_001243000, NP_066005, XM_005257545, XM_005257546, XM_006721995, XM_011525084, XM_011525086, XM_011525087, XM_017024905, XP_005257602, XP_005257603, XP_006722058, XP_011523386, XP_011523388, XP_011523389, XP_016880394	AAH32220, AAH36891, AAH40341, AAN63520, AAN63521, AB046774, AB046838, AB537889, AF397204, AF397205, AK023113, AK023871, AK025676, AK025914, AK026038, AK074030, AK127358, AK127914, AL161961, AL832920, AL833201, BAB13380, BAB13444, BAB14411, BAB14708, BAB15212, BAB15280, BAB15330, BAB84856, BAC87188, BAK53191, BC032220, BC035987, BC036891, BC040341, BC110403, BI008697, BX097483, BX640932, BX647946,…	log2FoldChange	3.40184704732977	human_related_chimpanzee
369	ENSG00000184979	USP18	11274	ubiquitin specific peptidase 18	ISG43, PTORCH2, UBP43, USP18	NM_017414, NP_059110, XM_006724074, XP_006724137	AAD49967, AAH14896, AAP35481, AF176642, AI222587, AJ243526, AK313385, AL136690, BAG36183, BC014896, BI752849, BT006835, BU584005, CAB66625, CAB76398, CAG33497, CAJ86437, CR457216, CT841507, EAW57790, EAW57791, NM_017414, NP_059110, Q9UMW8, XM_006724074, XP_006724137	log2FoldChange	6.65492446060325	human_related_chimpanzee
370	ENSG00000185338	SOCS1	8651	suppressor of cytokine signaling 1	CIS1, CISH1, JAB, SOCS-1, SSI-1, SSI1, TIP-3, TIP3, SOCS1	NM_003745, NP_003736	AAB62401, AAD27709, AAY87931, AB000676, AB000734, AB005043, AK127621, BAA21537, BAA22431, BAA23521, BAG54535, BC029307, CAB92528, CAR95151, CBX47480, EAW85163, NM_003745, NP_003736, O15524, U88326	log2FoldChange	2.69882817637413	human_related_chimpanzee
371	ENSG00000185507	IRF7	3665	interferon regulatory factor 7	IMD39, IRF-7H, IRF7A, IRF7B, IRF7C, IRF7H, IRF7	NM_001572, NM_004029, NM_004030, NM_004031, NP_001563, NP_004020, NP_004022, XM_005252906, XM_005252907, XM_005252909, XM_011520066, XM_017017674, XP_005252963, XP_005252964, XP_005252966, XP_011518368, XP_016873163	AAB17190, AAB80686, AAB80688, AAB80690, AAB80691, AAC70999, AAG30003, AAI36556, AF076494, AGI78456, AK303752, APU94776, BAG64723, BC136555, BC144242, BM849172, DA601567, DA967682, EAX02355, EAX02356, EAX02357, EAX02358, EAX02359, EAX02360, KC477210, KX150851, NM_001572, NM_004029, NM_004030, NM_004031, NP_001563, NP_004020, NP_004022, Q92985, U53830, U53831, U53832, U73036, XM_005252906, XM_00525…	log2FoldChange	6.26052683497609	human_related_chimpanzee
372	ENSG00000231925	TAPBP	6892	TAP binding protein	NGS17, TAPA, TPN, TPSN, TAPBP	NM_003190, NM_172208, NM_172209, NP_003181, NP_757345, NP_757346, XM_011514828, XM_017011227, XP_011513130, XP_016866716	AAB82949, AAC20076, AAD32924, AAG33061, AAH64966, AAH80574, AB010639, ACD68200, AF009510, AF029750, AF067286, AF314222, AQY77140, AQY77141, AQY77142, AU117273, AW028178, AW451052, AY007154, BAA28757, BAA28758, BAA28759, BC064966, BC080574, BI523615, CAA73909, EAX03715, EAX03716, EAX03717, EAX03718, EAX03719, EAX03720, EU693375, NM_003190, NM_172208, NM_172209, NP_003181, NP_757345, NP_757346, O15…	log2FoldChange	2.21347431932923	human_related_chimpanzee
373	ENSG00000055332	EIF2AK2	5610	eukaryotic translation initiation factor 2 alpha kinase 2	EIF2AK1, PKR, PPP1R83, PRKR, EIF2AK2	NM_001135651, NM_001135652, NM_002759, NP_001129123, NP_001129124, NP_002750, XM_011532987, XM_017004503, XP_011531289, XP_016859992	AAA18253, AAA36409, AAH07769, AAH22314, AAH40851, AAH57805, AAH93676, AAI01476, AAI43231, AAO38055, AAP57628, AAY24317, AF086566, AI360504, AK290655, AK313818, AY302136, BAF83344, BAG36554, BC007769, BC022314, BC040851, BC057805, BC093676, BC101475, BC143228, BC143230, BM473760, BU687340, EAX00406, EAX00407, EAX00408, EAX00409, F03305, M35663, M85294, NM_001135651, NM_001135652, NM_002759, NP_001…	lfcSE	0.125933855975585	human_related_chimpanzee
374	ENSG00000059378	PARP12	64761	poly(ADP-ribose) polymerase family member 12	ARTD12, MST109, MSTP109, ZC3H1, ZC3HDC1, PARP12	NM_022750, NP_073587, NR_130117, XM_005250038, XM_005250039, XM_005250040, XM_011516491, XP_005250095, XP_005250096, XP_005250097, XP_011514793, XR_001744855, XR_927514	AA587898, AAF66161, AAH81541, AAQ13631, AF173884, AK026346, AL136766, AL137255, BAB15457, BC044660, BC081541, CAB66700, CAB70657, EAL24033, EAW83938, EAW83939, NM_022750, NP_073587, NR_130117, Q9H0J9, XM_005250038, XM_005250039, XM_005250040, XM_011516491, XP_005250095, XP_005250096, XP_005250097, XP_011514793, XR_001744855, XR_927514	lfcSE	0.113833097769081	human_related_chimpanzee
375	ENSG00000068079	IFI35	3430	interferon induced protein 35	IFP35, IFI35	NM_001330230, NM_005533, NP_001317159, NP_005524, XM_017024584, XM_017024585, XP_016880073, XP_016880074	AA740882, AA827287, AA832092, AAB61703, AAC37597, AAH01356, AK025406, BC001356, BM050205, BM748764, BU571030, EAW60914, EAW60915, EAW60916, NM_001330230, NM_005533, NP_001317159, NP_005524, P80217, U72882, XM_017024584, XM_017024585, XP_016880073, XP_016880074	lfcSE	0.2376390745608	human_related_chimpanzee
376	ENSG00000089127	OAS1	4938	2'-5'-oligoadenylate synthetase 1	E18/E16, IFI-4, OIAS, OIASI, OAS1	NM_001032409, NM_001320151, NM_002534, NM_016816, NP_001027581, NP_001307080, NP_002525, NP_058132, XM_006719434, XM_011538413, XM_017019361, XM_017019362, XP_006719497, XP_011536715, XP_016874850, XP_016874851, XR_944558	AA085948, AAA59955, AAB59552, AAB59553, AAH00562, AAH61587, AAH71981, AAP35431, AAW63049, AAW63050, ABE27977, ABE27978, ABH07381, ABI78946, AJ629455, AK123528, AK223006, AK225384, AK291003, AK300346, AK301498, AY730627, AY730628, BAA00047, BAD96726, BAF83692, BAG62090, BAG63009, BC000562, BC061587, BC071981, BE048946, BF055326, BT006785, CAA01166, CAA01167, CAA26497, CAA26633, CAA26634, CAA29803,…	lfcSE	0.286955014401379	human_related_chimpanzee
377	ENSG00000102921	N4BP1	9683	NEDD4 binding protein 1	N4BP1	NM_153029, NP_694574, XM_011523482, XP_011521784, XR_001752039, XR_001752040	AAI08289, AAI52473, AB014515, AK001464, AK026937, AK056383, AK094234, AK124782, BAA31590, BAG50916, BC051897, BC108288, BC152472, EAW82729, NM_153029, NP_694574, O75113, XM_011523482, XP_011521784, XR_001752039, XR_001752040	lfcSE	0.0923599840851576	human_related_chimpanzee
378	ENSG00000108771	DHX58	79132	DExH-box helicase 58	D11LGP2, D11lgp2e, LGP2, RLR-3, DHX58	NM_024119, NP_077024, XM_017025059, XP_016880548, XR_001752623, XR_001752624, XR_002958067, XR_934548	AAH14949, AK021416, AK097669, AK225549, AK296840, AK300900, BAB13818, BAG53507, BAG62538, BAH12441, BC014949, BM723672, EAW60796, EAW60797, EAW60798, EAW60799, EAW60800, NM_024119, NP_077024, Q96C10, XM_017025059, XP_016880548, XR_001752623, XR_001752624, XR_002958067, XR_934548	lfcSE	0.169477105973615	human_related_chimpanzee
379	ENSG00000112773	FAM46A	55603	family with sequence similarity 46 member A	C6orf37, XTP11, FAM46A	NM_017633, NP_060103	AAH00683, AAH07351, AAM53071, AAW66943, ACI29324, AF350451, AHI42043, AHI42044, AI131001, AJ420583, AJ420591, AJ420592, AK000044, AK056057, AK096704, AK292109, AY740520, BAA90903, BAF84798, BC000683, BC007351, BX648876, DA981608, EAW48691, EAW48692, FJ211061, NM_017633, NP_060103, Q96IP4	lfcSE	0.155131754493051	human_related_chimpanzee
380	ENSG00000115267	IFIH1	64135	interferon induced with helicase C domain 1	AGS7, Hlcd, IDDM19, MDA-5, MDA5, RLR-2, SGMRT1, IFIH1	NM_022168, NP_071451	AAG34368, AAG54076, AAH46208, AAH78180, AAI11751, AAX93137, AAY24206, AF095844, AK056293, AK292941, AK314611, AY017378, BAB71141, BAF85630, BC007966, BC046208, BC078180, BC111750, BQ772836, BU902097, EAX11352, NM_022168, NP_071451, Q9BYX4	lfcSE	0.180741206352567	human_related_chimpanzee
381	ENSG00000115415	STAT1	6772	signal transducer and activator of transcription 1	CANDF7, IMD31A, IMD31B, IMD31C, ISGF-3, STAT91, STAT1	NM_007315, NM_139266, NP_009330, NP_644671, XM_006712718, XM_017004783, XP_006712781, XP_016860272, XR_001738914, XR_001738915	AAB64012, AAF04559, AAH02704, AAI41922, AAP35905, AAR13284, AAW56072, AAY24183, ADA59516, ADA59517, AI992149, AK096686, AK225853, AK292604, AK315002, BAF85293, BAG37497, BC002704, BC141921, BG699050, BT007241, BU738296, BX400908, CAD22974, CAH18430, CAM91174, CAM91175, CN410740, CR749636, CR998778, DA313984, EAX10850, EAX10851, EAX10852, EAX10853, EAX10854, EAX10855, EB385742, GU211347, GU211348,…	lfcSE	0.0824067439510005	human_related_chimpanzee
382	ENSG00000116514	RNF19B	127544	ring finger protein 19B	IBRDC3, NKLAM, RNF19B	NM_001127361, NM_001300826, NM_153341, NP_001120833, NP_001287755, NP_699172, XM_006710356, XM_006710357, XM_006710358, XP_006710419, XP_006710420, XP_006710421	AA194237, AAH20595, AAH62374, AAI13561, AAI43688, AK074486, AK131439, BAC11017, BAD18585, BC020595, BC062374, BC113560, BC143687, CAF85699, DA630289, EAX07489, EAX07490, EAX07491, NM_001127361, NM_001300826, NM_153341, NP_001120833, NP_001287755, NP_699172, Q6ZMZ0, XM_006710356, XM_006710357, XM_006710358, XP_006710419, XP_006710420, XP_006710421	lfcSE	0.155156838621047	human_related_chimpanzee
383	ENSG00000119917	IFIT3	3437	interferon induced protein with tetratricopeptide repeats 3	CIG-49, GARG-49, IFI60, IFIT4, IRG2, ISG60, P60, RIG-G, cig41, IFIT3	NM_001031683, NM_001289758, NM_001289759, NM_001549, NP_001026853, NP_001276687, NP_001276688, NP_001540	AAB40606, AAB95160, AAC34669, AAC63524, AAH01383, AAH04977, AAP35948, AF026939, AF026943, AF083470, AK290427, AK297137, AK312675, BAF83116, BAG59639, BC001383, BC004977, BM790031, BT007284, BU509201, BX101054, DA081546, DA160435, DA673951, DB268497, EAW50143, EAW50144, NM_001031683, NM_001289758, NM_001289759, NM_001549, NP_001026853, NP_001276687, NP_001276688, NP_001540, O14879, U52513	lfcSE	0.151352195486725	human_related_chimpanzee
384	ENSG00000119922	IFIT2	3433	interferon induced protein with tetratricopeptide repeats 2	G10P2, GARG-39, IFI-54, IFI-54K, IFI54, IFIT-2, ISG-54 K, ISG-54K, ISG54, P54, cig42, IFIT2	NM_001547, NP_001538	AA143609, AA765174, AAA59191, AAH05987, AAH32839, AF026944, AK300431, AK312831, BAG62157, BC005987, BC032839, CAA30438, DA631671, EAW50145, EB387611, NM_001547, NP_001538, P09913	lfcSE	0.208779330084557	human_related_chimpanzee
385	ENSG00000120217	CD274	29126	CD274 molecule	B7-H, B7H1, PD-L1, PDCD1L1, PDCD1LG1, PDL1, CD274	NM_001267706, NM_001314029, NM_014143, NP_001254635, NP_001300958, NP_054862, NR_052005	AA399416, AAF25807, AAG18508, AAH69381, AAH74984, AAI13735, AAI13737, AAP13470, AAP42144, AAU09634, ABB90152, ABI16084, AF177937, AF233516, AI826502, AK001894, AK300470, AK314567, AY254342, AY291313, AY714881, BAA91966, BAG37149, BAG62189, BC069381, BC074984, BC113734, BC113736, CCF77002, DB160805, DQ286582, DQ836393, EAW58763, NM_001267706, NM_001314029, NM_014143, NP_001254635, NP_001300958, NP…	lfcSE	0.260320115924823	human_related_chimpanzee
386	ENSG00000121060	TRIM25	7706	tripartite motif containing 25	EFP, RNF147, Z147, ZNF147, TRIM25	NM_005082, NP_005073	AAH16924, AAH42541, AB208994, AK024597, AK310720, BAA04747, BAD92231, BC013752, BC016924, BC038247, BC042541, BC053605, BC106889, BC106890, BC114339, BM146967, BX538220, CF121587, D21205, EAW94523, EAW94524, EAW94525, NM_005082, NP_005073, Q14258	lfcSE	0.114161006587352	human_related_chimpanzee
387	ENSG00000121858	TNFSF10	8743	TNF superfamily member 10	APO2L, Apo-2L, CD253, TL2, TNLG6A, TRAIL, TNFSF10	NM_001190942, NM_001190943, NM_003810, NP_001177871, NP_001177872, NP_003801, NR_033994	AAB01233, AAC50332, AAH32722, AAR16184, AAV38371, ABI24016, ABK41891, ABW24658, AK296085, AK309200, AK312742, AY312579, BAG35612, BAG58840, BC009795, BC020220, BC032722, BT019564, CAG33176, CAH68809, CAL33971, CAZ39545, CCA94584, CR456895, CTQ86088, DA041872, DA969653, DQ848564, EAW78465, EAW78466, EAW78467, EU183231, LN874323, NM_001190942, NM_001190943, NM_003810, NP_001177871, NP_001177872, NP…	lfcSE	0.246029726616849	human_related_chimpanzee
388	ENSG00000123609	NMI	9111	N-myc and STAT interactor	NMI	NM_004688, NP_004679, XM_005246941, XM_017005247, XP_005246998, XP_016860736	AAC12949, AAH01268, AAH21987, AAY15066, AB451305, AB451436, ABO65092, AK124323, AK291548, AK298754, BAF84237, BAG60896, BAG70119, BAG70250, BC001268, BC021987, CB151555, EAX11513, EF036506, NM_004688, NP_004679, Q13287, U32849, XM_005246941, XM_017005247, XP_005246998, XP_016860736	lfcSE	0.117938094198847	human_related_chimpanzee
389	ENSG00000124201	ZNFX1	57169	zinc finger NFX1-type containing 1	ZNFX1	NM_021035, NP_066363, XM_006723836, XM_011528924, XM_017027971, XP_006723899, XP_011527226, XP_016883460	AAH14041, AAH62347, AAI10889, AB037825, AK000573, AK002139, AK022641, AK023836, AK096594, AK307392, AU140771, BAA91264, BAA92102, BAA92642, BAB14149, BAB14696, BC014041, BC030789, BC041630, BC062347, BC110888, DA809204, EAW75661, EAW75662, EAW75663, EAW75664, NM_021035, NP_066363, Q9P2E3, XM_006723836, XM_011528924, XM_017027971, XP_006723899, XP_011527226, XP_016883460	lfcSE	0.133507290160045	human_related_chimpanzee
390	ENSG00000124226	RNF114	55905	ring finger protein 114	PSORS12, ZNF313, RNF114	NM_018683, NP_061153	AAF75763, AAH13695, AAH66919, AAP35441, AF131742, AF265215, AK091976, AK097265, AK297188, AK301731, AK315638, BAG38006, BAG59677, BAG63197, BC013695, BC066919, BM830132, BT006795, BX640603, CAE45709, EAW75641, EAW75642, EAW75643, EAW75644, NM_018683, NP_061153, Q9Y508	lfcSE	0.123615437808216	human_related_chimpanzee
391	ENSG00000132109	TRIM21	6737	tripartite motif containing 21	RNF81, RO52, Ro/SSA, SSA, SSA1, TRIM21	NM_003141, NP_003132	AAA36581, AAA36651, AAA79867, AAB87094, AAH10861, AAK76432, AAU89982, AK225564, AW575137, AY742713, BC010861, BP280435, BP288941, BU594670, CAV30717, EAW68845, M34551, M62800, NM_003141, NP_003132, P19474	lfcSE	0.141192978807111	human_related_chimpanzee
392	ENSG00000134321	RSAD2	91543	radical S-adenosyl methionine domain containing 2	2510004L01Rik, cig33, cig5, vig1, RSAD2	NM_080657, NP_542388, XM_011510415, XP_011508717	AAH17969, AAL50053, AAY14802, AF026942, AF442151, AK300085, AK312670, BAG35552, BAG61888, BC017969, EAX01034, EAX01035, NM_080657, NP_542388, Q8WXG1, XM_011510415, XP_011508717	lfcSE	0.223893335431282	human_related_chimpanzee
393	ENSG00000134326	CMPK2	129607	cytidine/uridine monophosphate kinase 2	NDK, TMPK2, TYKi, UMP-CMPK2, CMPK2	NM_001256477, NM_001256478, NM_207315, NP_001243406, NP_001243407, NP_997198, NR_046236, XR_922655, XR_922656	AAH16969, AAH89425, AAI32822, AAI41803, AAI44203, AFJ19138, AK127983, AK308509, BAC87217, BC016969, BC089425, BC132821, BC141802, BC144202, BX463706, DA501203, EAX01036, EAX01037, NM_001256477, NM_001256478, NM_207315, NP_001243406, NP_001243407, NP_997198, NR_046236, Q5EBM0, XR_922655, XR_922656	lfcSE	0.172462529551464	human_related_chimpanzee
394	ENSG00000134470	IL15RA	3601	interleukin 15 receptor subunit alpha	CD215, IL15RA	NM_001243539, NM_001256765, NM_001351095, NM_001351096, NM_001351097, NM_002189, NM_172200, NP_001230468, NP_001243694, NP_001338024, NP_001338025, NP_001338026, NP_002180, NP_751950, NR_046362, XM_011519461, XM_011519462, XM_011519463, XM_011519464, XM_011519465, XM_011519466, XM_011519467, XM_011519468, XM_011519469, XM_011519470, XM_011519471, XM_011519472, XM_011519474, XM_011519475, XM_01151…	AA847313, AAB88175, AAC50312, AAH65506, AAH74726, AAI07778, AAI21141, AAI21142, AAP69528, AEP26933, AF035279, AFY11387, AFY11388, AFY11389, AFY11390, AFY11391, AFY11392, AFY11393, AFY11394, AK304211, BAG65084, BC065506, BC074726, BC107777, BC121140, BC121141, BG675498, BM546106, CA308853, CAG33345, CAG46820, CCA64145, CCA64146, CR457064, CR542023, DC298692, EAW86415, EAW86416, EAW86417, EAW86418,…	lfcSE	0.260390217365792	human_related_chimpanzee
395	ENSG00000135148	TRAFD1	10906	TRAF-type zinc finger domain containing 1	FLN29, TRAFD1	NM_001143906, NM_006700, NP_001137378, NP_006691	AAH03553, AB007447, AK122620, AK291331, AK295474, AK309916, AK312601, BAA22541, BAF84020, BAG58401, BC003553, BG828961, CA314188, CCQ43370, EAW97995, EAW97996, EAW97997, NM_001143906, NM_006700, NP_001137378, NP_006691, O14545	lfcSE	0.121772521930286	human_related_chimpanzee
396	ENSG00000138035	PNPT1	87178	polyribonucleotide nucleotidyltransferase 1	COXPD13, DFNB70, OLD35, PNPASE, old-35, PNPT1	NM_033109, NP_149100, XM_005264629, XM_017005172, XP_005264686, XP_016860661, XR_001739010	AAH00862, AAH05986, AAH53660, AAK13047, AAP44472, AAY24271, AJ458465, AK307589, AW731791, AY027528, AY290863, BC000862, BC005986, BC009057, BC021170, BC053660, BU943827, CAD30289, CAH18709, CAR80228, CBX83686, CR749867, DA998523, DB461021, EAX00086, EAX00087, NM_033109, NP_149100, Q8TCS8, XM_005264629, XM_017005172, XP_005264686, XP_016860661, XR_001739010	lfcSE	0.118876477017908	human_related_chimpanzee
397	ENSG00000138496	PARP9	83666	poly(ADP-ribose) polymerase family member 9	ARTD9, BAL, BAL1, MGC:7868, PARP9	NM_001146102, NM_001146103, NM_001146104, NM_001146105, NM_001146106, NM_031458, NP_001139574, NP_001139575, NP_001139576, NP_001139577, NP_001139578, NP_113646, XM_005247820, XM_011513218, XM_017007304, XM_017007305, XM_017007306, XP_005247877, XP_011511520, XP_016862793, XP_016862794, XP_016862795, XR_001740305, XR_001740306, XR_001740307, XR_001740308, XR_001740309, XR_002959597	AAH39580, AAK07558, AAK07559, AB209742, AF307338, AF307339, AK092629, AK123412, AK125581, AK130147, AK292959, AK299107, AK313494, AL713679, AL832929, BAD92979, BAF85648, BAG36276, BAH12952, BC017463, BC039580, BP259272, BU675792, BX648869, CAD28483, CAH56133, CAH56290, DB096326, DC309545, DC368112, EAW79477, EAW79478, EAW79479, NM_001146102, NM_001146103, NM_001146104, NM_001146105, NM_001146106,…	lfcSE	0.119842068846733	human_related_chimpanzee
398	ENSG00000139192	TAPBPL	55080	TAP binding protein like	TAPBP-R, TAPBPR, TAPBPL	NM_001351355, NM_018009, NP_001338284, NP_060479, NR_147126, NR_147127, NR_147128, NR_147129, XM_005253700, XM_017019545, XM_017019546, XP_005253757, XP_016875034, XP_016875035, XR_001748777, XR_001748778, XR_001748781, XR_002957344, XR_429016	AAH15017, AI184901, AI273155, AK001005, AK002056, AK098035, AK222956, AK223163, BAA91465, BAB41077, BAD96676, BAD96883, BC015017, CAI93432, CR997450, DB054664, EAW88797, EAW88798, EAW88799, NM_001351355, NM_018009, NP_001338284, NP_060479, NR_147126, NR_147127, NR_147128, NR_147129, Q9BX59, XM_005253700, XM_017019545, XM_017019546, XP_005253757, XP_016875034, XP_016875035, XR_001748777, XR_001748…	lfcSE	0.165504774276808	human_related_chimpanzee
399	ENSG00000140464	PML	5371	promyelocytic leukemia	MYL, PP8675, RNF71, TRIM19, PML	NM_002675, NM_033238, NM_033239, NM_033240, NM_033244, NM_033246, NM_033247, NM_033249, NM_033250, NP_002666, NP_150241, NP_150242, NP_150243, NP_150247, NP_150249, NP_150250, NP_150252, NP_150253	AAA60125, AAA60351, AAA60352, AAA60388, AAA60390, AAB19601, AAB29490, AAD13865, AAG50180, AAG50181, AAG50182, AAG50183, AAG50184, AAG50185, AAG50186, AAG50187, AAG50188, AAG50189, AAG50190, AAH00080, AAH20994, AAI39796, AAP88913, AAQ15268, AB208950, AB209051, AB209411, AF230401, AF230402, AF230403, AF230404, AF230405, AF230406, AF230407, AF230408, AF230409, AF230410, AF230411, AF370432, AF388193,…	lfcSE	0.0948155135017309	human_related_chimpanzee
400	ENSG00000140853	NLRC5	84166	NLR family CARD domain containing 5	CLR16.1, NOD27, NOD4, NLRC5	NM_001330552, NM_032206, NP_001317481, NP_115582, XM_005256193, XM_005256194, XM_005256195, XM_005256196, XM_005256197, XM_005256199, XM_005256201, XM_006721297, XM_006721298, XM_006721300, XM_011523373, XM_011523375, XM_011523376, XM_017023769, XM_017023770, XM_017023771, XP_005256250, XP_005256251, XP_005256252, XP_005256253, XP_005256254, XP_005256256, XP_005256258, XP_006721360, XP_006721361,…	AA722775, AAH50527, AAH63566, AAO59377, ABO40479, AF389420, AK025212, AK025362, AK027414, AK027416, AK074133, AK074182, AK090439, AK097030, AL704292, BAB15120, BAB55096, BAB55098, BAB84959, BAB85008, BAC03420, BC040278, BC050527, BC063566, BI061907, BM463398, BM993764, BX640842, CAE45914, CAZ39543, DB293035, EAW82898, EAW82899, EAW82900, EAW82901, EAW82902, EF452236, NM_001330552, NM_032206, NP_0…	lfcSE	0.132062200818053	human_related_chimpanzee
401	ENSG00000141664	ZCCHC2	54877	zinc finger CCHC-type containing 2	C18orf49, ZCCHC2	NM_017742, NP_060212, NR_126534, XM_006722493, XM_011526044, XM_017025802, XP_006722556, XP_011524346, XP_016881291, XR_001753205, XR_245462	AA406111, AA903206, AAH06340, AAI37436, AB051531, AK000229, AK000288, AK098132, AL832323, AW182074, BAA91057, BAB21835, BAG53581, BC006340, BC047606, BC137435, BI023990, BQ001246, BU675299, BX485381, CAD38618, CD365705, DN997998, EAW63126, EAW63127, EAW63128, FN169762, NM_017742, NP_060212, NR_126534, Q9C0B9, XM_006722493, XM_011526044, XM_017025802, XP_006722556, XP_011524346, XP_016881291, XR_0…	lfcSE	0.133622467524139	human_related_chimpanzee
402	ENSG00000155363	MOV10	4343	Mov10 RISC complex RNA helicase	fSAP113, gb110, MOV10	NM_001130079, NM_001286072, NM_001321324, NM_020963, NP_001123551, NP_001273001, NP_001308253, NP_066014, XM_005270869, XM_005270870, XM_017001318, XM_017001319, XM_024447132, XM_024447137, XP_005270926, XP_005270927, XP_016856807, XP_016856808, XP_024302900, XP_024302905, XR_001737185, XR_001737186, XR_001737187, XR_946657	AAH02548, AAH04499, AAH09312, AB046851, AK023297, AK057353, AK074174, AK226011, AK301229, AK308874, AK310512, AL832805, AL833353, BAB13457, BAB14514, BAB85000, BAG51905, BAH13436, BC002548, BC004499, BC009312, BC025339, BU623853, BX647787, CAE89762, DB066263, EAW56528, EAW56529, EAW56530, EAW56531, NM_001130079, NM_001286072, NM_001321324, NM_020963, NP_001123551, NP_001273001, NP_001308253, NP_0…	lfcSE	0.10449578468997	human_related_chimpanzee
403	ENSG00000156587	UBE2L6	9246	ubiquitin conjugating enzyme E2 L6	RIG-B, UBCH8, UBE2L6	NM_004223, NM_198183, NP_004214, NP_937826	AAB86433, AAD17525, AAH32491, AF031141, AF061736, AK093462, AK129621, AK226165, AK315755, BAG38109, BC032491, CAB64566, CAG33407, CR457126, DA097307, EAW73755, EAW73756, EAW73757, EAW73758, EAW73759, H17887, NM_004223, NM_198183, NP_004214, NP_937826, O14933	lfcSE	0.214990247176868	human_related_chimpanzee
404	ENSG00000160710	ADAR	103	adenosine deaminase, RNA specific	ADAR1, AGS6, DRADA, DSH, DSRAD, G1P1, IFI-4, IFI4, K88DSRBP, P136, ADAR	NM_001025107, NM_001111, NM_001193495, NM_015840, NM_015841, NP_001020278, NP_001102, NP_001180424, NP_056655, NP_056656, XM_006711109, XM_006711111, XM_006711112, XM_006711113, XM_011509061, XM_011509062, XM_017000037, XM_024449674, XP_006711172, XP_006711174, XP_006711175, XP_006711176, XP_011507363, XP_011507364, XP_016855526, XP_024305442	AA449679, AAB06697, AAB97116, AAB97117, AAB97118, AAC13782, AAH38227, AB209891, ABM73519, ABM73520, AF084516, AHZ44503, AK097241, AK304153, BAD93128, BAH14119, BC017853, BC038227, BE886208, BU430287, BX538232, BX640741, CAA55967, CAA55968, CAA67169, CAA67170, CAA67172, CAA67173, CAD98075, CAE45853, CD108625, CR982397, DA507408, DR158819, EAW53183, EAW53184, EAW53185, EAW53186, EAW53187, EAW53188,…	lfcSE	0.0887473156675026	human_related_chimpanzee
405	ENSG00000163840	DTX3L	151636	deltex E3 ubiquitin ligase 3L	BBAP, RNF143, DTX3L	NM_138287, NP_612144	AAH42191, AAH60509, AAL90859, AAP57517, AAV98362, AF484416, AK025135, AK056406, AK093782, AK125086, AL833598, AY225123, AY780792, BAG54138, BC016846, BC040372, BC042191, BC060509, BX648267, BX648645, EAW79476, NM_138287, NP_612144, Q8TDB6	lfcSE	0.0970473961871941	human_related_chimpanzee
406	ENSG00000164307	ERAP1	51752	endoplasmic reticulum aminopeptidase 1	A-LAP, ALAP, APPILS, ARTS-1, ARTS1, ERAAP, ERAAP1, PILS-AP, PILSAP, ERAP1	NM_001040458, NM_001198541, NM_001349244, NM_016442, NP_001035548, NP_001185470, NP_001336173, NP_057526, XM_005272015, XM_005272016, XM_011543480, XM_011543481, XM_011543484, XM_011543485, XM_011543486, XM_017009581, XM_017009583, XM_024446113, XP_005272072, XP_005272073, XP_011541782, XP_011541783, XP_011541786, XP_011541787, XP_011541788, XP_016865070, XP_016865072, XP_024301881, XR_001742119	AAF07395, AAF20384, AAF34664, AAH30775, AAK37777, AAK37778, AAQ88953, AB011097, AF106037, AF183569, AF222340, AGR86647, AGR86648, AGR86649, AGR86650, AI291936, AIY60612, AIY60613, AIY60614, AIY60615, AIY60616, AIY60617, AIY60618, AIY60619, AIY60620, AIY60621, AIY60622, AIY60623, AIY60624, AIY60625, AIY60626, AIY60627, AIY60628, AIY60629, AIY60630, AIY60631, AIY60632, AIY60633, AK094985, AK222873,…	lfcSE	0.122517172671946	human_related_chimpanzee
407	ENSG00000164342	TLR3	7098	toll like receptor 3	CD283, IIAE2, TLR3	NM_003265, NP_003256	AAC34134, AAH59372, AAH94737, AAH96333, AAH96334, AAH96335, AB445631, ABC86908, ABC86909, ABC86910, ABE01399, ABF06633, ABF06634, ABF06635, ABF06636, ABF06637, AK302143, AK314208, BAG36884, BAG55028, BAH13636, BC017954, BC043204, BC059372, BC068487, BC094737, BC096333, BC096334, BC096335, BU624267, CAL68868, CAT16976, DA374150, DQ445682, DQ470075, DQ470076, DQ470077, DQ470078, DQ470079, EAX04628,…	lfcSE	0.166166716777827	human_related_chimpanzee
408	ENSG00000166710	B2M	567	beta-2-microglobulin	IMD43, B2M	NM_004048, NP_004039, XM_005254549, XP_005254606, XR_002957658	AAA51811, AAB25312, AAD14387, AAD14388, AAD48083, AAG02006, AAH32589, AAH64910, AAO20842, AB021288, ABB01003, ABI63354, ABI63355, ABI63373, AF072097, AI686916, AK026463, AK303560, AK315776, AY007153, AY187687, BAA35182, BAG38125, BAG64583, BC032589, BC064910, BU658737, CAA23830, CAG33347, CBX87172, CDH93686, CDL96999, CR457066, DQ839493, DQ839494, DQ884406, EAW77276, EAW77277, EAW77278, NM_004048…	lfcSE	0.134352362709958	human_related_chimpanzee
409	ENSG00000168394	TAP1	6890	transporter 1, ATP binding cassette subfamily B member	ABC17, ABCB2, APT1, D6S114E, PSF-1, PSF1, RING4, TAP1*0102N, TAP1N, TAP1	NM_000593, NM_001292022, NP_000584, NP_001278951	AAA89080, AAB60321, AAB60322, AAC12902, AAC12903, AAC12904, AAC12905, AAC12906, AAD14055, AAD14056, AAH14081, AAM11658, AAR05812, AAS55411, AAS55412, AB012644, AH007357, AHW47926, AHW47943, AHW47960, AHW47977, AK093980, AK123494, AK130176, AK302340, AK313762, ALQ33804, ALQ33805, ARB08460, ARB08461, ARB08462, ARB08463, ARB08464, ARB08465, ARB08466, ARB08467, ARB08468, ARB08469, ARB08470, ARB08471,…	lfcSE	0.133728802898674	human_related_chimpanzee
410	ENSG00000170581	STAT2	6773	signal transducer and activator of transcription 2	IMD44, ISGF-3, P113, STAT113, STAT2	NM_005419, NM_198332, NP_005410, NP_938146, XM_011538697, XM_011538698, XM_011538699, XM_011538700, XM_017019904, XP_011536999, XP_011537000, XP_011537001, XP_011537002, XP_016875393, XR_001748856, XR_001748857, XR_001748858, XR_002957375, XR_002957376, XR_245953	AAA98760, AAB36225, AAB36226, AAB36227, AAH06092, AAH51284, AAS00091, AFM91190, AFM91191, AFM91192, AFM91193, AFM91194, AFM91195, AFM91196, AFM91197, AFM91198, AFM91199, AFM91200, AFM91201, AFM91202, AFM91203, AFM91204, AFM91205, AFM91206, AFM91207, AFM91208, AFM91209, AFM91210, AFM91211, AFM91212, AFM91213, AFM91214, AFM91215, AFM91216, AFM91217, AFM91218, AFM91219, AFM91220, AFM91221, AFM91222,…	lfcSE	0.109068047939996	human_related_chimpanzee
411	ENSG00000172936	MYD88	4615	myeloid differentiation primary response 88	MYD88D, MYD88	NM_001172566, NM_001172567, NM_001172568, NM_001172569, NM_002468, NP_001166037, NP_001166038, NP_001166039, NP_001166040, NP_002459, XM_005265172, XM_006713170, XP_005265229, XP_006713233	AAB49967, AAC50954, AAH13589, AAP36040, AB446470, AK097983, AK124685, AK296570, AK296716, AK298650, AK298666, AK300051, AK300448, AK304676, AL832906, ANK58152, ANK58154, ANK58155, ANK58156, ANN25047, BAG55247, BAG59190, BAG59306, BAG60822, BAG60834, BAG61860, BAG62170, BAG65448, BC013589, BP242808, BP339466, BT007376, BX537602, DC350705, EAW64520, EAW64521, NM_001172566, NM_001172567, NM_00117256…	lfcSE	0.10375783383545	human_related_chimpanzee
412	ENSG00000173193	PARP14	54625	poly(ADP-ribose) polymerase family member 14	ARTD8, BAL2, PARP-14, pART8, PARP14	NM_017554, NP_060024, XM_011512928, XM_011512929, XP_011511230, XP_011511231, XR_002959544	AA890511, AAH32804, AAN08627, AAY64449, AAY64450, AB033094, AK001770, AK022542, AK026003, AK027260, AK098816, AK304269, AU117601, AY134858, BAA86582, BAA91897, BAB14089, BAG65132, BC032804, BC039604, BU170133, BX648758, CR977108, DC320673, DQ063584, DQ063585, EAW79467, EAW79468, EAW79469, EAW79470, NM_017554, NP_060024, Q460N5, XM_011512928, XM_011512929, XP_011511230, XP_011511231, XR_002959544	lfcSE	0.128821475914057	human_related_chimpanzee
413	ENSG00000173821	RNF213	57674	ring finger protein 213	ALO17, C17orf27, KIAA1618, MYMY2, MYSTR, NET57, RNF213	NM_001256071, NM_020914, NM_020954, NP_001243000, NP_066005, XM_005257545, XM_005257546, XM_006721995, XM_011525084, XM_011525086, XM_011525087, XM_017024905, XP_005257602, XP_005257603, XP_006722058, XP_011523386, XP_011523388, XP_011523389, XP_016880394	AAH32220, AAH36891, AAH40341, AAN63520, AAN63521, AB046774, AB046838, AB537889, AF397204, AF397205, AK023113, AK023871, AK025676, AK025914, AK026038, AK074030, AK127358, AK127914, AL161961, AL832920, AL833201, BAB13380, BAB13444, BAB14411, BAB14708, BAB15212, BAB15280, BAB15330, BAB84856, BAC87188, BAK53191, BC032220, BC035987, BC036891, BC040341, BC110403, BI008697, BX097483, BX640932, BX647946,…	lfcSE	0.147359807024326	human_related_chimpanzee
414	ENSG00000184979	USP18	11274	ubiquitin specific peptidase 18	ISG43, PTORCH2, UBP43, USP18	NM_017414, NP_059110, XM_006724074, XP_006724137	AAD49967, AAH14896, AAP35481, AF176642, AI222587, AJ243526, AK313385, AL136690, BAG36183, BC014896, BI752849, BT006835, BU584005, CAB66625, CAB76398, CAG33497, CAJ86437, CR457216, CT841507, EAW57790, EAW57791, NM_017414, NP_059110, Q9UMW8, XM_006724074, XP_006724137	lfcSE	0.160673189210774	human_related_chimpanzee
415	ENSG00000185338	SOCS1	8651	suppressor of cytokine signaling 1	CIS1, CISH1, JAB, SOCS-1, SSI-1, SSI1, TIP-3, TIP3, SOCS1	NM_003745, NP_003736	AAB62401, AAD27709, AAY87931, AB000676, AB000734, AB005043, AK127621, BAA21537, BAA22431, BAA23521, BAG54535, BC029307, CAB92528, CAR95151, CBX47480, EAW85163, NM_003745, NP_003736, O15524, U88326	lfcSE	0.397039659897332	human_related_chimpanzee
416	ENSG00000185507	IRF7	3665	interferon regulatory factor 7	IMD39, IRF-7H, IRF7A, IRF7B, IRF7C, IRF7H, IRF7	NM_001572, NM_004029, NM_004030, NM_004031, NP_001563, NP_004020, NP_004022, XM_005252906, XM_005252907, XM_005252909, XM_011520066, XM_017017674, XP_005252963, XP_005252964, XP_005252966, XP_011518368, XP_016873163	AAB17190, AAB80686, AAB80688, AAB80690, AAB80691, AAC70999, AAG30003, AAI36556, AF076494, AGI78456, AK303752, APU94776, BAG64723, BC136555, BC144242, BM849172, DA601567, DA967682, EAX02355, EAX02356, EAX02357, EAX02358, EAX02359, EAX02360, KC477210, KX150851, NM_001572, NM_004029, NM_004030, NM_004031, NP_001563, NP_004020, NP_004022, Q92985, U53830, U53831, U53832, U73036, XM_005252906, XM_00525…	lfcSE	0.262378882909291	human_related_chimpanzee
417	ENSG00000231925	TAPBP	6892	TAP binding protein	NGS17, TAPA, TPN, TPSN, TAPBP	NM_003190, NM_172208, NM_172209, NP_003181, NP_757345, NP_757346, XM_011514828, XM_017011227, XP_011513130, XP_016866716	AAB82949, AAC20076, AAD32924, AAG33061, AAH64966, AAH80574, AB010639, ACD68200, AF009510, AF029750, AF067286, AF314222, AQY77140, AQY77141, AQY77142, AU117273, AW028178, AW451052, AY007154, BAA28757, BAA28758, BAA28759, BC064966, BC080574, BI523615, CAA73909, EAX03715, EAX03716, EAX03717, EAX03718, EAX03719, EAX03720, EU693375, NM_003190, NM_172208, NM_172209, NP_003181, NP_757345, NP_757346, O15…	lfcSE	0.114453645762835	human_related_chimpanzee
418	ENSG00000055332	EIF2AK2	5610	eukaryotic translation initiation factor 2 alpha kinase 2	EIF2AK1, PKR, PPP1R83, PRKR, EIF2AK2	NM_001135651, NM_001135652, NM_002759, NP_001129123, NP_001129124, NP_002750, XM_011532987, XM_017004503, XP_011531289, XP_016859992	AAA18253, AAA36409, AAH07769, AAH22314, AAH40851, AAH57805, AAH93676, AAI01476, AAI43231, AAO38055, AAP57628, AAY24317, AF086566, AI360504, AK290655, AK313818, AY302136, BAF83344, BAG36554, BC007769, BC022314, BC040851, BC057805, BC093676, BC101475, BC143228, BC143230, BM473760, BU687340, EAX00406, EAX00407, EAX00408, EAX00409, F03305, M35663, M85294, NM_001135651, NM_001135652, NM_002759, NP_001…	stat	17.7283414936157	human_related_chimpanzee
419	ENSG00000059378	PARP12	64761	poly(ADP-ribose) polymerase family member 12	ARTD12, MST109, MSTP109, ZC3H1, ZC3HDC1, PARP12	NM_022750, NP_073587, NR_130117, XM_005250038, XM_005250039, XM_005250040, XM_011516491, XP_005250095, XP_005250096, XP_005250097, XP_011514793, XR_001744855, XR_927514	AA587898, AAF66161, AAH81541, AAQ13631, AF173884, AK026346, AL136766, AL137255, BAB15457, BC044660, BC081541, CAB66700, CAB70657, EAL24033, EAW83938, EAW83939, NM_022750, NP_073587, NR_130117, Q9H0J9, XM_005250038, XM_005250039, XM_005250040, XM_011516491, XP_005250095, XP_005250096, XP_005250097, XP_011514793, XR_001744855, XR_927514	stat	45.5739645935072	human_related_chimpanzee
420	ENSG00000068079	IFI35	3430	interferon induced protein 35	IFP35, IFI35	NM_001330230, NM_005533, NP_001317159, NP_005524, XM_017024584, XM_017024585, XP_016880073, XP_016880074	AA740882, AA827287, AA832092, AAB61703, AAC37597, AAH01356, AK025406, BC001356, BM050205, BM748764, BU571030, EAW60914, EAW60915, EAW60916, NM_001330230, NM_005533, NP_001317159, NP_005524, P80217, U72882, XM_017024584, XM_017024585, XP_016880073, XP_016880074	stat	23.044349950142	human_related_chimpanzee
421	ENSG00000089127	OAS1	4938	2'-5'-oligoadenylate synthetase 1	E18/E16, IFI-4, OIAS, OIASI, OAS1	NM_001032409, NM_001320151, NM_002534, NM_016816, NP_001027581, NP_001307080, NP_002525, NP_058132, XM_006719434, XM_011538413, XM_017019361, XM_017019362, XP_006719497, XP_011536715, XP_016874850, XP_016874851, XR_944558	AA085948, AAA59955, AAB59552, AAB59553, AAH00562, AAH61587, AAH71981, AAP35431, AAW63049, AAW63050, ABE27977, ABE27978, ABH07381, ABI78946, AJ629455, AK123528, AK223006, AK225384, AK291003, AK300346, AK301498, AY730627, AY730628, BAA00047, BAD96726, BAF83692, BAG62090, BAG63009, BC000562, BC061587, BC071981, BE048946, BF055326, BT006785, CAA01166, CAA01167, CAA26497, CAA26633, CAA26634, CAA29803,…	stat	35.4726406014642	human_related_chimpanzee
422	ENSG00000102921	N4BP1	9683	NEDD4 binding protein 1	N4BP1	NM_153029, NP_694574, XM_011523482, XP_011521784, XR_001752039, XR_001752040	AAI08289, AAI52473, AB014515, AK001464, AK026937, AK056383, AK094234, AK124782, BAA31590, BAG50916, BC051897, BC108288, BC152472, EAW82729, NM_153029, NP_694574, O75113, XM_011523482, XP_011521784, XR_001752039, XR_001752040	stat	23.2323926704	human_related_chimpanzee
423	ENSG00000108771	DHX58	79132	DExH-box helicase 58	D11LGP2, D11lgp2e, LGP2, RLR-3, DHX58	NM_024119, NP_077024, XM_017025059, XP_016880548, XR_001752623, XR_001752624, XR_002958067, XR_934548	AAH14949, AK021416, AK097669, AK225549, AK296840, AK300900, BAB13818, BAG53507, BAG62538, BAH12441, BC014949, BM723672, EAW60796, EAW60797, EAW60798, EAW60799, EAW60800, NM_024119, NP_077024, Q96C10, XM_017025059, XP_016880548, XR_001752623, XR_001752624, XR_002958067, XR_934548	stat	31.705890593901	human_related_chimpanzee
424	ENSG00000112773	FAM46A	55603	family with sequence similarity 46 member A	C6orf37, XTP11, FAM46A	NM_017633, NP_060103	AAH00683, AAH07351, AAM53071, AAW66943, ACI29324, AF350451, AHI42043, AHI42044, AI131001, AJ420583, AJ420591, AJ420592, AK000044, AK056057, AK096704, AK292109, AY740520, BAA90903, BAF84798, BC000683, BC007351, BX648876, DA981608, EAW48691, EAW48692, FJ211061, NM_017633, NP_060103, Q96IP4	stat	16.2800497372831	human_related_chimpanzee
425	ENSG00000115267	IFIH1	64135	interferon induced with helicase C domain 1	AGS7, Hlcd, IDDM19, MDA-5, MDA5, RLR-2, SGMRT1, IFIH1	NM_022168, NP_071451	AAG34368, AAG54076, AAH46208, AAH78180, AAI11751, AAX93137, AAY24206, AF095844, AK056293, AK292941, AK314611, AY017378, BAB71141, BAF85630, BC007966, BC046208, BC078180, BC111750, BQ772836, BU902097, EAX11352, NM_022168, NP_071451, Q9BYX4	stat	42.2702167937289	human_related_chimpanzee
426	ENSG00000115415	STAT1	6772	signal transducer and activator of transcription 1	CANDF7, IMD31A, IMD31B, IMD31C, ISGF-3, STAT91, STAT1	NM_007315, NM_139266, NP_009330, NP_644671, XM_006712718, XM_017004783, XP_006712781, XP_016860272, XR_001738914, XR_001738915	AAB64012, AAF04559, AAH02704, AAI41922, AAP35905, AAR13284, AAW56072, AAY24183, ADA59516, ADA59517, AI992149, AK096686, AK225853, AK292604, AK315002, BAF85293, BAG37497, BC002704, BC141921, BG699050, BT007241, BU738296, BX400908, CAD22974, CAH18430, CAM91174, CAM91175, CN410740, CR749636, CR998778, DA313984, EAX10850, EAX10851, EAX10852, EAX10853, EAX10854, EAX10855, EB385742, GU211347, GU211348,…	stat	43.3329095358058	human_related_chimpanzee
427	ENSG00000116514	RNF19B	127544	ring finger protein 19B	IBRDC3, NKLAM, RNF19B	NM_001127361, NM_001300826, NM_153341, NP_001120833, NP_001287755, NP_699172, XM_006710356, XM_006710357, XM_006710358, XP_006710419, XP_006710420, XP_006710421	AA194237, AAH20595, AAH62374, AAI13561, AAI43688, AK074486, AK131439, BAC11017, BAD18585, BC020595, BC062374, BC113560, BC143687, CAF85699, DA630289, EAX07489, EAX07490, EAX07491, NM_001127361, NM_001300826, NM_153341, NP_001120833, NP_001287755, NP_699172, Q6ZMZ0, XM_006710356, XM_006710357, XM_006710358, XP_006710419, XP_006710420, XP_006710421	stat	17.7748356887906	human_related_chimpanzee
428	ENSG00000119917	IFIT3	3437	interferon induced protein with tetratricopeptide repeats 3	CIG-49, GARG-49, IFI60, IFIT4, IRG2, ISG60, P60, RIG-G, cig41, IFIT3	NM_001031683, NM_001289758, NM_001289759, NM_001549, NP_001026853, NP_001276687, NP_001276688, NP_001540	AAB40606, AAB95160, AAC34669, AAC63524, AAH01383, AAH04977, AAP35948, AF026939, AF026943, AF083470, AK290427, AK297137, AK312675, BAF83116, BAG59639, BC001383, BC004977, BM790031, BT007284, BU509201, BX101054, DA081546, DA160435, DA673951, DB268497, EAW50143, EAW50144, NM_001031683, NM_001289758, NM_001289759, NM_001549, NP_001026853, NP_001276687, NP_001276688, NP_001540, O14879, U52513	stat	47.6993997771206	human_related_chimpanzee
429	ENSG00000119922	IFIT2	3433	interferon induced protein with tetratricopeptide repeats 2	G10P2, GARG-39, IFI-54, IFI-54K, IFI54, IFIT-2, ISG-54 K, ISG-54K, ISG54, P54, cig42, IFIT2	NM_001547, NP_001538	AA143609, AA765174, AAA59191, AAH05987, AAH32839, AF026944, AK300431, AK312831, BAG62157, BC005987, BC032839, CAA30438, DA631671, EAW50145, EB387611, NM_001547, NP_001538, P09913	stat	43.908274477395	human_related_chimpanzee
430	ENSG00000120217	CD274	29126	CD274 molecule	B7-H, B7H1, PD-L1, PDCD1L1, PDCD1LG1, PDL1, CD274	NM_001267706, NM_001314029, NM_014143, NP_001254635, NP_001300958, NP_054862, NR_052005	AA399416, AAF25807, AAG18508, AAH69381, AAH74984, AAI13735, AAI13737, AAP13470, AAP42144, AAU09634, ABB90152, ABI16084, AF177937, AF233516, AI826502, AK001894, AK300470, AK314567, AY254342, AY291313, AY714881, BAA91966, BAG37149, BAG62189, BC069381, BC074984, BC113734, BC113736, CCF77002, DB160805, DQ286582, DQ836393, EAW58763, NM_001267706, NM_001314029, NM_014143, NP_001254635, NP_001300958, NP…	stat	17.0208103384544	human_related_chimpanzee
431	ENSG00000121060	TRIM25	7706	tripartite motif containing 25	EFP, RNF147, Z147, ZNF147, TRIM25	NM_005082, NP_005073	AAH16924, AAH42541, AB208994, AK024597, AK310720, BAA04747, BAD92231, BC013752, BC016924, BC038247, BC042541, BC053605, BC106889, BC106890, BC114339, BM146967, BX538220, CF121587, D21205, EAW94523, EAW94524, EAW94525, NM_005082, NP_005073, Q14258	stat	24.4195237820978	human_related_chimpanzee
432	ENSG00000121858	TNFSF10	8743	TNF superfamily member 10	APO2L, Apo-2L, CD253, TL2, TNLG6A, TRAIL, TNFSF10	NM_001190942, NM_001190943, NM_003810, NP_001177871, NP_001177872, NP_003801, NR_033994	AAB01233, AAC50332, AAH32722, AAR16184, AAV38371, ABI24016, ABK41891, ABW24658, AK296085, AK309200, AK312742, AY312579, BAG35612, BAG58840, BC009795, BC020220, BC032722, BT019564, CAG33176, CAH68809, CAL33971, CAZ39545, CCA94584, CR456895, CTQ86088, DA041872, DA969653, DQ848564, EAW78465, EAW78466, EAW78467, EU183231, LN874323, NM_001190942, NM_001190943, NM_003810, NP_001177871, NP_001177872, NP…	stat	40.6491159704513	human_related_chimpanzee
433	ENSG00000123609	NMI	9111	N-myc and STAT interactor	NMI	NM_004688, NP_004679, XM_005246941, XM_017005247, XP_005246998, XP_016860736	AAC12949, AAH01268, AAH21987, AAY15066, AB451305, AB451436, ABO65092, AK124323, AK291548, AK298754, BAF84237, BAG60896, BAG70119, BAG70250, BC001268, BC021987, CB151555, EAX11513, EF036506, NM_004688, NP_004679, Q13287, U32849, XM_005246941, XM_017005247, XP_005246998, XP_016860736	stat	30.2414595904719	human_related_chimpanzee
434	ENSG00000124201	ZNFX1	57169	zinc finger NFX1-type containing 1	ZNFX1	NM_021035, NP_066363, XM_006723836, XM_011528924, XM_017027971, XP_006723899, XP_011527226, XP_016883460	AAH14041, AAH62347, AAI10889, AB037825, AK000573, AK002139, AK022641, AK023836, AK096594, AK307392, AU140771, BAA91264, BAA92102, BAA92642, BAB14149, BAB14696, BC014041, BC030789, BC041630, BC062347, BC110888, DA809204, EAW75661, EAW75662, EAW75663, EAW75664, NM_021035, NP_066363, Q9P2E3, XM_006723836, XM_011528924, XM_017027971, XP_006723899, XP_011527226, XP_016883460	stat	25.7150910079433	human_related_chimpanzee
435	ENSG00000124226	RNF114	55905	ring finger protein 114	PSORS12, ZNF313, RNF114	NM_018683, NP_061153	AAF75763, AAH13695, AAH66919, AAP35441, AF131742, AF265215, AK091976, AK097265, AK297188, AK301731, AK315638, BAG38006, BAG59677, BAG63197, BC013695, BC066919, BM830132, BT006795, BX640603, CAE45709, EAW75641, EAW75642, EAW75643, EAW75644, NM_018683, NP_061153, Q9Y508	stat	17.9735324651095	human_related_chimpanzee
436	ENSG00000132109	TRIM21	6737	tripartite motif containing 21	RNF81, RO52, Ro/SSA, SSA, SSA1, TRIM21	NM_003141, NP_003132	AAA36581, AAA36651, AAA79867, AAB87094, AAH10861, AAK76432, AAU89982, AK225564, AW575137, AY742713, BC010861, BP280435, BP288941, BU594670, CAV30717, EAW68845, M34551, M62800, NM_003141, NP_003132, P19474	stat	24.7691105296704	human_related_chimpanzee
437	ENSG00000134321	RSAD2	91543	radical S-adenosyl methionine domain containing 2	2510004L01Rik, cig33, cig5, vig1, RSAD2	NM_080657, NP_542388, XM_011510415, XP_011508717	AAH17969, AAL50053, AAY14802, AF026942, AF442151, AK300085, AK312670, BAG35552, BAG61888, BC017969, EAX01034, EAX01035, NM_080657, NP_542388, Q8WXG1, XM_011510415, XP_011508717	stat	47.0299375614523	human_related_chimpanzee
438	ENSG00000134326	CMPK2	129607	cytidine/uridine monophosphate kinase 2	NDK, TMPK2, TYKi, UMP-CMPK2, CMPK2	NM_001256477, NM_001256478, NM_207315, NP_001243406, NP_001243407, NP_997198, NR_046236, XR_922655, XR_922656	AAH16969, AAH89425, AAI32822, AAI41803, AAI44203, AFJ19138, AK127983, AK308509, BAC87217, BC016969, BC089425, BC132821, BC141802, BC144202, BX463706, DA501203, EAX01036, EAX01037, NM_001256477, NM_001256478, NM_207315, NP_001243406, NP_001243407, NP_997198, NR_046236, Q5EBM0, XR_922655, XR_922656	stat	50.0199355156237	human_related_chimpanzee
439	ENSG00000134470	IL15RA	3601	interleukin 15 receptor subunit alpha	CD215, IL15RA	NM_001243539, NM_001256765, NM_001351095, NM_001351096, NM_001351097, NM_002189, NM_172200, NP_001230468, NP_001243694, NP_001338024, NP_001338025, NP_001338026, NP_002180, NP_751950, NR_046362, XM_011519461, XM_011519462, XM_011519463, XM_011519464, XM_011519465, XM_011519466, XM_011519467, XM_011519468, XM_011519469, XM_011519470, XM_011519471, XM_011519472, XM_011519474, XM_011519475, XM_01151…	AA847313, AAB88175, AAC50312, AAH65506, AAH74726, AAI07778, AAI21141, AAI21142, AAP69528, AEP26933, AF035279, AFY11387, AFY11388, AFY11389, AFY11390, AFY11391, AFY11392, AFY11393, AFY11394, AK304211, BAG65084, BC065506, BC074726, BC107777, BC121140, BC121141, BG675498, BM546106, CA308853, CAG33345, CAG46820, CCA64145, CCA64146, CR457064, CR542023, DC298692, EAW86415, EAW86416, EAW86417, EAW86418,…	stat	19.0031792078921	human_related_chimpanzee
440	ENSG00000135148	TRAFD1	10906	TRAF-type zinc finger domain containing 1	FLN29, TRAFD1	NM_001143906, NM_006700, NP_001137378, NP_006691	AAH03553, AB007447, AK122620, AK291331, AK295474, AK309916, AK312601, BAA22541, BAF84020, BAG58401, BC003553, BG828961, CA314188, CCQ43370, EAW97995, EAW97996, EAW97997, NM_001143906, NM_006700, NP_001137378, NP_006691, O14545	stat	19.3263139853225	human_related_chimpanzee
441	ENSG00000138035	PNPT1	87178	polyribonucleotide nucleotidyltransferase 1	COXPD13, DFNB70, OLD35, PNPASE, old-35, PNPT1	NM_033109, NP_149100, XM_005264629, XM_017005172, XP_005264686, XP_016860661, XR_001739010	AAH00862, AAH05986, AAH53660, AAK13047, AAP44472, AAY24271, AJ458465, AK307589, AW731791, AY027528, AY290863, BC000862, BC005986, BC009057, BC021170, BC053660, BU943827, CAD30289, CAH18709, CAR80228, CBX83686, CR749867, DA998523, DB461021, EAX00086, EAX00087, NM_033109, NP_149100, Q8TCS8, XM_005264629, XM_017005172, XP_005264686, XP_016860661, XR_001739010	stat	27.5775128657027	human_related_chimpanzee
442	ENSG00000138496	PARP9	83666	poly(ADP-ribose) polymerase family member 9	ARTD9, BAL, BAL1, MGC:7868, PARP9	NM_001146102, NM_001146103, NM_001146104, NM_001146105, NM_001146106, NM_031458, NP_001139574, NP_001139575, NP_001139576, NP_001139577, NP_001139578, NP_113646, XM_005247820, XM_011513218, XM_017007304, XM_017007305, XM_017007306, XP_005247877, XP_011511520, XP_016862793, XP_016862794, XP_016862795, XR_001740305, XR_001740306, XR_001740307, XR_001740308, XR_001740309, XR_002959597	AAH39580, AAK07558, AAK07559, AB209742, AF307338, AF307339, AK092629, AK123412, AK125581, AK130147, AK292959, AK299107, AK313494, AL713679, AL832929, BAD92979, BAF85648, BAG36276, BAH12952, BC017463, BC039580, BP259272, BU675792, BX648869, CAD28483, CAH56133, CAH56290, DB096326, DC309545, DC368112, EAW79477, EAW79478, EAW79479, NM_001146102, NM_001146103, NM_001146104, NM_001146105, NM_001146106,…	stat	35.7743793376585	human_related_chimpanzee
443	ENSG00000139192	TAPBPL	55080	TAP binding protein like	TAPBP-R, TAPBPR, TAPBPL	NM_001351355, NM_018009, NP_001338284, NP_060479, NR_147126, NR_147127, NR_147128, NR_147129, XM_005253700, XM_017019545, XM_017019546, XP_005253757, XP_016875034, XP_016875035, XR_001748777, XR_001748778, XR_001748781, XR_002957344, XR_429016	AAH15017, AI184901, AI273155, AK001005, AK002056, AK098035, AK222956, AK223163, BAA91465, BAB41077, BAD96676, BAD96883, BC015017, CAI93432, CR997450, DB054664, EAW88797, EAW88798, EAW88799, NM_001351355, NM_018009, NP_001338284, NP_060479, NR_147126, NR_147127, NR_147128, NR_147129, Q9BX59, XM_005253700, XM_017019545, XM_017019546, XP_005253757, XP_016875034, XP_016875035, XR_001748777, XR_001748…	stat	13.9787787630472	human_related_chimpanzee
444	ENSG00000140464	PML	5371	promyelocytic leukemia	MYL, PP8675, RNF71, TRIM19, PML	NM_002675, NM_033238, NM_033239, NM_033240, NM_033244, NM_033246, NM_033247, NM_033249, NM_033250, NP_002666, NP_150241, NP_150242, NP_150243, NP_150247, NP_150249, NP_150250, NP_150252, NP_150253	AAA60125, AAA60351, AAA60352, AAA60388, AAA60390, AAB19601, AAB29490, AAD13865, AAG50180, AAG50181, AAG50182, AAG50183, AAG50184, AAG50185, AAG50186, AAG50187, AAG50188, AAG50189, AAG50190, AAH00080, AAH20994, AAI39796, AAP88913, AAQ15268, AB208950, AB209051, AB209411, AF230401, AF230402, AF230403, AF230404, AF230405, AF230406, AF230407, AF230408, AF230409, AF230410, AF230411, AF370432, AF388193,…	stat	35.7191205187253	human_related_chimpanzee
445	ENSG00000140853	NLRC5	84166	NLR family CARD domain containing 5	CLR16.1, NOD27, NOD4, NLRC5	NM_001330552, NM_032206, NP_001317481, NP_115582, XM_005256193, XM_005256194, XM_005256195, XM_005256196, XM_005256197, XM_005256199, XM_005256201, XM_006721297, XM_006721298, XM_006721300, XM_011523373, XM_011523375, XM_011523376, XM_017023769, XM_017023770, XM_017023771, XP_005256250, XP_005256251, XP_005256252, XP_005256253, XP_005256254, XP_005256256, XP_005256258, XP_006721360, XP_006721361,…	AA722775, AAH50527, AAH63566, AAO59377, ABO40479, AF389420, AK025212, AK025362, AK027414, AK027416, AK074133, AK074182, AK090439, AK097030, AL704292, BAB15120, BAB55096, BAB55098, BAB84959, BAB85008, BAC03420, BC040278, BC050527, BC063566, BI061907, BM463398, BM993764, BX640842, CAE45914, CAZ39543, DB293035, EAW82898, EAW82899, EAW82900, EAW82901, EAW82902, EF452236, NM_001330552, NM_032206, NP_0…	stat	21.2211320532966	human_related_chimpanzee
446	ENSG00000141664	ZCCHC2	54877	zinc finger CCHC-type containing 2	C18orf49, ZCCHC2	NM_017742, NP_060212, NR_126534, XM_006722493, XM_011526044, XM_017025802, XP_006722556, XP_011524346, XP_016881291, XR_001753205, XR_245462	AA406111, AA903206, AAH06340, AAI37436, AB051531, AK000229, AK000288, AK098132, AL832323, AW182074, BAA91057, BAB21835, BAG53581, BC006340, BC047606, BC137435, BI023990, BQ001246, BU675299, BX485381, CAD38618, CD365705, DN997998, EAW63126, EAW63127, EAW63128, FN169762, NM_017742, NP_060212, NR_126534, Q9C0B9, XM_006722493, XM_011526044, XM_017025802, XP_006722556, XP_011524346, XP_016881291, XR_0…	stat	18.9360739509753	human_related_chimpanzee
447	ENSG00000155363	MOV10	4343	Mov10 RISC complex RNA helicase	fSAP113, gb110, MOV10	NM_001130079, NM_001286072, NM_001321324, NM_020963, NP_001123551, NP_001273001, NP_001308253, NP_066014, XM_005270869, XM_005270870, XM_017001318, XM_017001319, XM_024447132, XM_024447137, XP_005270926, XP_005270927, XP_016856807, XP_016856808, XP_024302900, XP_024302905, XR_001737185, XR_001737186, XR_001737187, XR_946657	AAH02548, AAH04499, AAH09312, AB046851, AK023297, AK057353, AK074174, AK226011, AK301229, AK308874, AK310512, AL832805, AL833353, BAB13457, BAB14514, BAB85000, BAG51905, BAH13436, BC002548, BC004499, BC009312, BC025339, BU623853, BX647787, CAE89762, DB066263, EAW56528, EAW56529, EAW56530, EAW56531, NM_001130079, NM_001286072, NM_001321324, NM_020963, NP_001123551, NP_001273001, NP_001308253, NP_0…	stat	27.4788473888634	human_related_chimpanzee
448	ENSG00000156587	UBE2L6	9246	ubiquitin conjugating enzyme E2 L6	RIG-B, UBCH8, UBE2L6	NM_004223, NM_198183, NP_004214, NP_937826	AAB86433, AAD17525, AAH32491, AF031141, AF061736, AK093462, AK129621, AK226165, AK315755, BAG38109, BC032491, CAB64566, CAG33407, CR457126, DA097307, EAW73755, EAW73756, EAW73757, EAW73758, EAW73759, H17887, NM_004223, NM_198183, NP_004214, NP_937826, O14933	stat	20.29393057032	human_related_chimpanzee
449	ENSG00000160710	ADAR	103	adenosine deaminase, RNA specific	ADAR1, AGS6, DRADA, DSH, DSRAD, G1P1, IFI-4, IFI4, K88DSRBP, P136, ADAR	NM_001025107, NM_001111, NM_001193495, NM_015840, NM_015841, NP_001020278, NP_001102, NP_001180424, NP_056655, NP_056656, XM_006711109, XM_006711111, XM_006711112, XM_006711113, XM_011509061, XM_011509062, XM_017000037, XM_024449674, XP_006711172, XP_006711174, XP_006711175, XP_006711176, XP_011507363, XP_011507364, XP_016855526, XP_024305442	AA449679, AAB06697, AAB97116, AAB97117, AAB97118, AAC13782, AAH38227, AB209891, ABM73519, ABM73520, AF084516, AHZ44503, AK097241, AK304153, BAD93128, BAH14119, BC017853, BC038227, BE886208, BU430287, BX538232, BX640741, CAA55967, CAA55968, CAA67169, CAA67170, CAA67172, CAA67173, CAD98075, CAE45853, CD108625, CR982397, DA507408, DR158819, EAW53183, EAW53184, EAW53185, EAW53186, EAW53187, EAW53188,…	stat	27.8962099408474	human_related_chimpanzee
450	ENSG00000163840	DTX3L	151636	deltex E3 ubiquitin ligase 3L	BBAP, RNF143, DTX3L	NM_138287, NP_612144	AAH42191, AAH60509, AAL90859, AAP57517, AAV98362, AF484416, AK025135, AK056406, AK093782, AK125086, AL833598, AY225123, AY780792, BAG54138, BC016846, BC040372, BC042191, BC060509, BX648267, BX648645, EAW79476, NM_138287, NP_612144, Q8TDB6	stat	41.2423114746032	human_related_chimpanzee
451	ENSG00000164307	ERAP1	51752	endoplasmic reticulum aminopeptidase 1	A-LAP, ALAP, APPILS, ARTS-1, ARTS1, ERAAP, ERAAP1, PILS-AP, PILSAP, ERAP1	NM_001040458, NM_001198541, NM_001349244, NM_016442, NP_001035548, NP_001185470, NP_001336173, NP_057526, XM_005272015, XM_005272016, XM_011543480, XM_011543481, XM_011543484, XM_011543485, XM_011543486, XM_017009581, XM_017009583, XM_024446113, XP_005272072, XP_005272073, XP_011541782, XP_011541783, XP_011541786, XP_011541787, XP_011541788, XP_016865070, XP_016865072, XP_024301881, XR_001742119	AAF07395, AAF20384, AAF34664, AAH30775, AAK37777, AAK37778, AAQ88953, AB011097, AF106037, AF183569, AF222340, AGR86647, AGR86648, AGR86649, AGR86650, AI291936, AIY60612, AIY60613, AIY60614, AIY60615, AIY60616, AIY60617, AIY60618, AIY60619, AIY60620, AIY60621, AIY60622, AIY60623, AIY60624, AIY60625, AIY60626, AIY60627, AIY60628, AIY60629, AIY60630, AIY60631, AIY60632, AIY60633, AK094985, AK222873,…	stat	17.0572929967637	human_related_chimpanzee
452	ENSG00000164342	TLR3	7098	toll like receptor 3	CD283, IIAE2, TLR3	NM_003265, NP_003256	AAC34134, AAH59372, AAH94737, AAH96333, AAH96334, AAH96335, AB445631, ABC86908, ABC86909, ABC86910, ABE01399, ABF06633, ABF06634, ABF06635, ABF06636, ABF06637, AK302143, AK314208, BAG36884, BAG55028, BAH13636, BC017954, BC043204, BC059372, BC068487, BC094737, BC096333, BC096334, BC096335, BU624267, CAL68868, CAT16976, DA374150, DQ445682, DQ470075, DQ470076, DQ470077, DQ470078, DQ470079, EAX04628,…	stat	40.1475543130687	human_related_chimpanzee
453	ENSG00000166710	B2M	567	beta-2-microglobulin	IMD43, B2M	NM_004048, NP_004039, XM_005254549, XP_005254606, XR_002957658	AAA51811, AAB25312, AAD14387, AAD14388, AAD48083, AAG02006, AAH32589, AAH64910, AAO20842, AB021288, ABB01003, ABI63354, ABI63355, ABI63373, AF072097, AI686916, AK026463, AK303560, AK315776, AY007153, AY187687, BAA35182, BAG38125, BAG64583, BC032589, BC064910, BU658737, CAA23830, CAG33347, CBX87172, CDH93686, CDL96999, CR457066, DQ839493, DQ839494, DQ884406, EAW77276, EAW77277, EAW77278, NM_004048…	stat	18.2247427177511	human_related_chimpanzee
454	ENSG00000168394	TAP1	6890	transporter 1, ATP binding cassette subfamily B member	ABC17, ABCB2, APT1, D6S114E, PSF-1, PSF1, RING4, TAP1*0102N, TAP1N, TAP1	NM_000593, NM_001292022, NP_000584, NP_001278951	AAA89080, AAB60321, AAB60322, AAC12902, AAC12903, AAC12904, AAC12905, AAC12906, AAD14055, AAD14056, AAH14081, AAM11658, AAR05812, AAS55411, AAS55412, AB012644, AH007357, AHW47926, AHW47943, AHW47960, AHW47977, AK093980, AK123494, AK130176, AK302340, AK313762, ALQ33804, ALQ33805, ARB08460, ARB08461, ARB08462, ARB08463, ARB08464, ARB08465, ARB08466, ARB08467, ARB08468, ARB08469, ARB08470, ARB08471,…	stat	35.7426800056637	human_related_chimpanzee
455	ENSG00000170581	STAT2	6773	signal transducer and activator of transcription 2	IMD44, ISGF-3, P113, STAT113, STAT2	NM_005419, NM_198332, NP_005410, NP_938146, XM_011538697, XM_011538698, XM_011538699, XM_011538700, XM_017019904, XP_011536999, XP_011537000, XP_011537001, XP_011537002, XP_016875393, XR_001748856, XR_001748857, XR_001748858, XR_002957375, XR_002957376, XR_245953	AAA98760, AAB36225, AAB36226, AAB36227, AAH06092, AAH51284, AAS00091, AFM91190, AFM91191, AFM91192, AFM91193, AFM91194, AFM91195, AFM91196, AFM91197, AFM91198, AFM91199, AFM91200, AFM91201, AFM91202, AFM91203, AFM91204, AFM91205, AFM91206, AFM91207, AFM91208, AFM91209, AFM91210, AFM91211, AFM91212, AFM91213, AFM91214, AFM91215, AFM91216, AFM91217, AFM91218, AFM91219, AFM91220, AFM91221, AFM91222,…	stat	30.8230183457039	human_related_chimpanzee
456	ENSG00000172936	MYD88	4615	myeloid differentiation primary response 88	MYD88D, MYD88	NM_001172566, NM_001172567, NM_001172568, NM_001172569, NM_002468, NP_001166037, NP_001166038, NP_001166039, NP_001166040, NP_002459, XM_005265172, XM_006713170, XP_005265229, XP_006713233	AAB49967, AAC50954, AAH13589, AAP36040, AB446470, AK097983, AK124685, AK296570, AK296716, AK298650, AK298666, AK300051, AK300448, AK304676, AL832906, ANK58152, ANK58154, ANK58155, ANK58156, ANN25047, BAG55247, BAG59190, BAG59306, BAG60822, BAG60834, BAG61860, BAG62170, BAG65448, BC013589, BP242808, BP339466, BT007376, BX537602, DC350705, EAW64520, EAW64521, NM_001172566, NM_001172567, NM_00117256…	stat	37.067615617936	human_related_chimpanzee
457	ENSG00000173193	PARP14	54625	poly(ADP-ribose) polymerase family member 14	ARTD8, BAL2, PARP-14, pART8, PARP14	NM_017554, NP_060024, XM_011512928, XM_011512929, XP_011511230, XP_011511231, XR_002959544	AA890511, AAH32804, AAN08627, AAY64449, AAY64450, AB033094, AK001770, AK022542, AK026003, AK027260, AK098816, AK304269, AU117601, AY134858, BAA86582, BAA91897, BAB14089, BAG65132, BC032804, BC039604, BU170133, BX648758, CR977108, DC320673, DQ063584, DQ063585, EAW79467, EAW79468, EAW79469, EAW79470, NM_017554, NP_060024, Q460N5, XM_011512928, XM_011512929, XP_011511230, XP_011511231, XR_002959544	stat	37.3019944238146	human_related_chimpanzee
458	ENSG00000173821	RNF213	57674	ring finger protein 213	ALO17, C17orf27, KIAA1618, MYMY2, MYSTR, NET57, RNF213	NM_001256071, NM_020914, NM_020954, NP_001243000, NP_066005, XM_005257545, XM_005257546, XM_006721995, XM_011525084, XM_011525086, XM_011525087, XM_017024905, XP_005257602, XP_005257603, XP_006722058, XP_011523386, XP_011523388, XP_011523389, XP_016880394	AAH32220, AAH36891, AAH40341, AAN63520, AAN63521, AB046774, AB046838, AB537889, AF397204, AF397205, AK023113, AK023871, AK025676, AK025914, AK026038, AK074030, AK127358, AK127914, AL161961, AL832920, AL833201, BAB13380, BAB13444, BAB14411, BAB14708, BAB15212, BAB15280, BAB15330, BAB84856, BAC87188, BAK53191, BC032220, BC035987, BC036891, BC040341, BC110403, BI008697, BX097483, BX640932, BX647946,…	stat	23.0853114972402	human_related_chimpanzee
459	ENSG00000184979	USP18	11274	ubiquitin specific peptidase 18	ISG43, PTORCH2, UBP43, USP18	NM_017414, NP_059110, XM_006724074, XP_006724137	AAD49967, AAH14896, AAP35481, AF176642, AI222587, AJ243526, AK313385, AL136690, BAG36183, BC014896, BI752849, BT006835, BU584005, CAB66625, CAB76398, CAG33497, CAJ86437, CR457216, CT841507, EAW57790, EAW57791, NM_017414, NP_059110, Q9UMW8, XM_006724074, XP_006724137	stat	41.4190101864053	human_related_chimpanzee
460	ENSG00000185338	SOCS1	8651	suppressor of cytokine signaling 1	CIS1, CISH1, JAB, SOCS-1, SSI-1, SSI1, TIP-3, TIP3, SOCS1	NM_003745, NP_003736	AAB62401, AAD27709, AAY87931, AB000676, AB000734, AB005043, AK127621, BAA21537, BAA22431, BAA23521, BAG54535, BC029307, CAB92528, CAR95151, CBX47480, EAW85163, NM_003745, NP_003736, O15524, U88326	stat	6.79737680883568	human_related_chimpanzee
461	ENSG00000185507	IRF7	3665	interferon regulatory factor 7	IMD39, IRF-7H, IRF7A, IRF7B, IRF7C, IRF7H, IRF7	NM_001572, NM_004029, NM_004030, NM_004031, NP_001563, NP_004020, NP_004022, XM_005252906, XM_005252907, XM_005252909, XM_011520066, XM_017017674, XP_005252963, XP_005252964, XP_005252966, XP_011518368, XP_016873163	AAB17190, AAB80686, AAB80688, AAB80690, AAB80691, AAC70999, AAG30003, AAI36556, AF076494, AGI78456, AK303752, APU94776, BAG64723, BC136555, BC144242, BM849172, DA601567, DA967682, EAX02355, EAX02356, EAX02357, EAX02358, EAX02359, EAX02360, KC477210, KX150851, NM_001572, NM_004029, NM_004030, NM_004031, NP_001563, NP_004020, NP_004022, Q92985, U53830, U53831, U53832, U73036, XM_005252906, XM_00525…	stat	23.860635297927	human_related_chimpanzee
462	ENSG00000231925	TAPBP	6892	TAP binding protein	NGS17, TAPA, TPN, TPSN, TAPBP	NM_003190, NM_172208, NM_172209, NP_003181, NP_757345, NP_757346, XM_011514828, XM_017011227, XP_011513130, XP_016866716	AAB82949, AAC20076, AAD32924, AAG33061, AAH64966, AAH80574, AB010639, ACD68200, AF009510, AF029750, AF067286, AF314222, AQY77140, AQY77141, AQY77142, AU117273, AW028178, AW451052, AY007154, BAA28757, BAA28758, BAA28759, BC064966, BC080574, BI523615, CAA73909, EAX03715, EAX03716, EAX03717, EAX03718, EAX03719, EAX03720, EU693375, NM_003190, NM_172208, NM_172209, NP_003181, NP_757345, NP_757346, O15…	stat	19.3394828498157	human_related_chimpanzee
463	ENSG00000055332	EIF2AK2	5610	eukaryotic translation initiation factor 2 alpha kinase 2	EIF2AK1, PKR, PPP1R83, PRKR, EIF2AK2	NM_001135651, NM_001135652, NM_002759, NP_001129123, NP_001129124, NP_002750, XM_011532987, XM_017004503, XP_011531289, XP_016859992	AAA18253, AAA36409, AAH07769, AAH22314, AAH40851, AAH57805, AAH93676, AAI01476, AAI43231, AAO38055, AAP57628, AAY24317, AF086566, AI360504, AK290655, AK313818, AY302136, BAF83344, BAG36554, BC007769, BC022314, BC040851, BC057805, BC093676, BC101475, BC143228, BC143230, BM473760, BU687340, EAX00406, EAX00407, EAX00408, EAX00409, F03305, M35663, M85294, NM_001135651, NM_001135652, NM_002759, NP_001…	pvalue	2.53399653174473e-70	human_related_chimpanzee
464	ENSG00000059378	PARP12	64761	poly(ADP-ribose) polymerase family member 12	ARTD12, MST109, MSTP109, ZC3H1, ZC3HDC1, PARP12	NM_022750, NP_073587, NR_130117, XM_005250038, XM_005250039, XM_005250040, XM_011516491, XP_005250095, XP_005250096, XP_005250097, XP_011514793, XR_001744855, XR_927514	AA587898, AAF66161, AAH81541, AAQ13631, AF173884, AK026346, AL136766, AL137255, BAB15457, BC044660, BC081541, CAB66700, CAB70657, EAL24033, EAW83938, EAW83939, NM_022750, NP_073587, NR_130117, Q9H0J9, XM_005250038, XM_005250039, XM_005250040, XM_011516491, XP_005250095, XP_005250096, XP_005250097, XP_011514793, XR_001744855, XR_927514	pvalue	0	human_related_chimpanzee
465	ENSG00000068079	IFI35	3430	interferon induced protein 35	IFP35, IFI35	NM_001330230, NM_005533, NP_001317159, NP_005524, XM_017024584, XM_017024585, XP_016880073, XP_016880074	AA740882, AA827287, AA832092, AAB61703, AAC37597, AAH01356, AK025406, BC001356, BM050205, BM748764, BU571030, EAW60914, EAW60915, EAW60916, NM_001330230, NM_005533, NP_001317159, NP_005524, P80217, U72882, XM_017024584, XM_017024585, XP_016880073, XP_016880074	pvalue	1.67587814108901e-117	human_related_chimpanzee
466	ENSG00000089127	OAS1	4938	2'-5'-oligoadenylate synthetase 1	E18/E16, IFI-4, OIAS, OIASI, OAS1	NM_001032409, NM_001320151, NM_002534, NM_016816, NP_001027581, NP_001307080, NP_002525, NP_058132, XM_006719434, XM_011538413, XM_017019361, XM_017019362, XP_006719497, XP_011536715, XP_016874850, XP_016874851, XR_944558	AA085948, AAA59955, AAB59552, AAB59553, AAH00562, AAH61587, AAH71981, AAP35431, AAW63049, AAW63050, ABE27977, ABE27978, ABH07381, ABI78946, AJ629455, AK123528, AK223006, AK225384, AK291003, AK300346, AK301498, AY730627, AY730628, BAA00047, BAD96726, BAF83692, BAG62090, BAG63009, BC000562, BC061587, BC071981, BE048946, BF055326, BT006785, CAA01166, CAA01167, CAA26497, CAA26633, CAA26634, CAA29803,…	pvalue	1.29879737905715e-275	human_related_chimpanzee
467	ENSG00000102921	N4BP1	9683	NEDD4 binding protein 1	N4BP1	NM_153029, NP_694574, XM_011523482, XP_011521784, XR_001752039, XR_001752040	AAI08289, AAI52473, AB014515, AK001464, AK026937, AK056383, AK094234, AK124782, BAA31590, BAG50916, BC051897, BC108288, BC152472, EAW82729, NM_153029, NP_694574, O75113, XM_011523482, XP_011521784, XR_001752039, XR_001752040	pvalue	2.14343214705771e-119	human_related_chimpanzee
468	ENSG00000108771	DHX58	79132	DExH-box helicase 58	D11LGP2, D11lgp2e, LGP2, RLR-3, DHX58	NM_024119, NP_077024, XM_017025059, XP_016880548, XR_001752623, XR_001752624, XR_002958067, XR_934548	AAH14949, AK021416, AK097669, AK225549, AK296840, AK300900, BAB13818, BAG53507, BAG62538, BAH12441, BC014949, BM723672, EAW60796, EAW60797, EAW60798, EAW60799, EAW60800, NM_024119, NP_077024, Q96C10, XM_017025059, XP_016880548, XR_001752623, XR_001752624, XR_002958067, XR_934548	pvalue	1.28876596060651e-220	human_related_chimpanzee
469	ENSG00000112773	FAM46A	55603	family with sequence similarity 46 member A	C6orf37, XTP11, FAM46A	NM_017633, NP_060103	AAH00683, AAH07351, AAM53071, AAW66943, ACI29324, AF350451, AHI42043, AHI42044, AI131001, AJ420583, AJ420591, AJ420592, AK000044, AK056057, AK096704, AK292109, AY740520, BAA90903, BAF84798, BC000683, BC007351, BX648876, DA981608, EAW48691, EAW48692, FJ211061, NM_017633, NP_060103, Q96IP4	pvalue	1.36757749518821e-59	human_related_chimpanzee
470	ENSG00000115267	IFIH1	64135	interferon induced with helicase C domain 1	AGS7, Hlcd, IDDM19, MDA-5, MDA5, RLR-2, SGMRT1, IFIH1	NM_022168, NP_071451	AAG34368, AAG54076, AAH46208, AAH78180, AAI11751, AAX93137, AAY24206, AF095844, AK056293, AK292941, AK314611, AY017378, BAB71141, BAF85630, BC007966, BC046208, BC078180, BC111750, BQ772836, BU902097, EAX11352, NM_022168, NP_071451, Q9BYX4	pvalue	0	human_related_chimpanzee
471	ENSG00000115415	STAT1	6772	signal transducer and activator of transcription 1	CANDF7, IMD31A, IMD31B, IMD31C, ISGF-3, STAT91, STAT1	NM_007315, NM_139266, NP_009330, NP_644671, XM_006712718, XM_017004783, XP_006712781, XP_016860272, XR_001738914, XR_001738915	AAB64012, AAF04559, AAH02704, AAI41922, AAP35905, AAR13284, AAW56072, AAY24183, ADA59516, ADA59517, AI992149, AK096686, AK225853, AK292604, AK315002, BAF85293, BAG37497, BC002704, BC141921, BG699050, BT007241, BU738296, BX400908, CAD22974, CAH18430, CAM91174, CAM91175, CN410740, CR749636, CR998778, DA313984, EAX10850, EAX10851, EAX10852, EAX10853, EAX10854, EAX10855, EB385742, GU211347, GU211348,…	pvalue	0	human_related_chimpanzee
472	ENSG00000116514	RNF19B	127544	ring finger protein 19B	IBRDC3, NKLAM, RNF19B	NM_001127361, NM_001300826, NM_153341, NP_001120833, NP_001287755, NP_699172, XM_006710356, XM_006710357, XM_006710358, XP_006710419, XP_006710420, XP_006710421	AA194237, AAH20595, AAH62374, AAI13561, AAI43688, AK074486, AK131439, BAC11017, BAD18585, BC020595, BC062374, BC113560, BC143687, CAF85699, DA630289, EAX07489, EAX07490, EAX07491, NM_001127361, NM_001300826, NM_153341, NP_001120833, NP_001287755, NP_699172, Q6ZMZ0, XM_006710356, XM_006710357, XM_006710358, XP_006710419, XP_006710420, XP_006710421	pvalue	1.10721637554015e-70	human_related_chimpanzee
473	ENSG00000119917	IFIT3	3437	interferon induced protein with tetratricopeptide repeats 3	CIG-49, GARG-49, IFI60, IFIT4, IRG2, ISG60, P60, RIG-G, cig41, IFIT3	NM_001031683, NM_001289758, NM_001289759, NM_001549, NP_001026853, NP_001276687, NP_001276688, NP_001540	AAB40606, AAB95160, AAC34669, AAC63524, AAH01383, AAH04977, AAP35948, AF026939, AF026943, AF083470, AK290427, AK297137, AK312675, BAF83116, BAG59639, BC001383, BC004977, BM790031, BT007284, BU509201, BX101054, DA081546, DA160435, DA673951, DB268497, EAW50143, EAW50144, NM_001031683, NM_001289758, NM_001289759, NM_001549, NP_001026853, NP_001276687, NP_001276688, NP_001540, O14879, U52513	pvalue	0	human_related_chimpanzee
474	ENSG00000119922	IFIT2	3433	interferon induced protein with tetratricopeptide repeats 2	G10P2, GARG-39, IFI-54, IFI-54K, IFI54, IFIT-2, ISG-54 K, ISG-54K, ISG54, P54, cig42, IFIT2	NM_001547, NP_001538	AA143609, AA765174, AAA59191, AAH05987, AAH32839, AF026944, AK300431, AK312831, BAG62157, BC005987, BC032839, CAA30438, DA631671, EAW50145, EB387611, NM_001547, NP_001538, P09913	pvalue	0	human_related_chimpanzee
475	ENSG00000120217	CD274	29126	CD274 molecule	B7-H, B7H1, PD-L1, PDCD1L1, PDCD1LG1, PDL1, CD274	NM_001267706, NM_001314029, NM_014143, NP_001254635, NP_001300958, NP_054862, NR_052005	AA399416, AAF25807, AAG18508, AAH69381, AAH74984, AAI13735, AAI13737, AAP13470, AAP42144, AAU09634, ABB90152, ABI16084, AF177937, AF233516, AI826502, AK001894, AK300470, AK314567, AY254342, AY291313, AY714881, BAA91966, BAG37149, BAG62189, BC069381, BC074984, BC113734, BC113736, CCF77002, DB160805, DQ286582, DQ836393, EAW58763, NM_001267706, NM_001314029, NM_014143, NP_001254635, NP_001300958, NP…	pvalue	5.75683710383767e-65	human_related_chimpanzee
476	ENSG00000121060	TRIM25	7706	tripartite motif containing 25	EFP, RNF147, Z147, ZNF147, TRIM25	NM_005082, NP_005073	AAH16924, AAH42541, AB208994, AK024597, AK310720, BAA04747, BAD92231, BC013752, BC016924, BC038247, BC042541, BC053605, BC106889, BC106890, BC114339, BM146967, BX538220, CF121587, D21205, EAW94523, EAW94524, EAW94525, NM_005082, NP_005073, Q14258	pvalue	1.06102136050028e-131	human_related_chimpanzee
477	ENSG00000121858	TNFSF10	8743	TNF superfamily member 10	APO2L, Apo-2L, CD253, TL2, TNLG6A, TRAIL, TNFSF10	NM_001190942, NM_001190943, NM_003810, NP_001177871, NP_001177872, NP_003801, NR_033994	AAB01233, AAC50332, AAH32722, AAR16184, AAV38371, ABI24016, ABK41891, ABW24658, AK296085, AK309200, AK312742, AY312579, BAG35612, BAG58840, BC009795, BC020220, BC032722, BT019564, CAG33176, CAH68809, CAL33971, CAZ39545, CCA94584, CR456895, CTQ86088, DA041872, DA969653, DQ848564, EAW78465, EAW78466, EAW78467, EU183231, LN874323, NM_001190942, NM_001190943, NM_003810, NP_001177871, NP_001177872, NP…	pvalue	0	human_related_chimpanzee
478	ENSG00000123609	NMI	9111	N-myc and STAT interactor	NMI	NM_004688, NP_004679, XM_005246941, XM_017005247, XP_005246998, XP_016860736	AAC12949, AAH01268, AAH21987, AAY15066, AB451305, AB451436, ABO65092, AK124323, AK291548, AK298754, BAF84237, BAG60896, BAG70119, BAG70250, BC001268, BC021987, CB151555, EAX11513, EF036506, NM_004688, NP_004679, Q13287, U32849, XM_005246941, XM_017005247, XP_005246998, XP_016860736	pvalue	6.75693223204715e-201	human_related_chimpanzee
479	ENSG00000124201	ZNFX1	57169	zinc finger NFX1-type containing 1	ZNFX1	NM_021035, NP_066363, XM_006723836, XM_011528924, XM_017027971, XP_006723899, XP_011527226, XP_016883460	AAH14041, AAH62347, AAI10889, AB037825, AK000573, AK002139, AK022641, AK023836, AK096594, AK307392, AU140771, BAA91264, BAA92102, BAA92642, BAB14149, BAB14696, BC014041, BC030789, BC041630, BC062347, BC110888, DA809204, EAW75661, EAW75662, EAW75663, EAW75664, NM_021035, NP_066363, Q9P2E3, XM_006723836, XM_011528924, XM_017027971, XP_006723899, XP_011527226, XP_016883460	pvalue	7.92557487736596e-146	human_related_chimpanzee
480	ENSG00000124226	RNF114	55905	ring finger protein 114	PSORS12, ZNF313, RNF114	NM_018683, NP_061153	AAF75763, AAH13695, AAH66919, AAP35441, AF131742, AF265215, AK091976, AK097265, AK297188, AK301731, AK315638, BAG38006, BAG59677, BAG63197, BC013695, BC066919, BM830132, BT006795, BX640603, CAE45709, EAW75641, EAW75642, EAW75643, EAW75644, NM_018683, NP_061153, Q9Y508	pvalue	3.14064605803651e-72	human_related_chimpanzee
481	ENSG00000132109	TRIM21	6737	tripartite motif containing 21	RNF81, RO52, Ro/SSA, SSA, SSA1, TRIM21	NM_003141, NP_003132	AAA36581, AAA36651, AAA79867, AAB87094, AAH10861, AAK76432, AAU89982, AK225564, AW575137, AY742713, BC010861, BP280435, BP288941, BU594670, CAV30717, EAW68845, M34551, M62800, NM_003141, NP_003132, P19474	pvalue	1.93007193295306e-135	human_related_chimpanzee
482	ENSG00000134321	RSAD2	91543	radical S-adenosyl methionine domain containing 2	2510004L01Rik, cig33, cig5, vig1, RSAD2	NM_080657, NP_542388, XM_011510415, XP_011508717	AAH17969, AAL50053, AAY14802, AF026942, AF442151, AK300085, AK312670, BAG35552, BAG61888, BC017969, EAX01034, EAX01035, NM_080657, NP_542388, Q8WXG1, XM_011510415, XP_011508717	pvalue	0	human_related_chimpanzee
483	ENSG00000134326	CMPK2	129607	cytidine/uridine monophosphate kinase 2	NDK, TMPK2, TYKi, UMP-CMPK2, CMPK2	NM_001256477, NM_001256478, NM_207315, NP_001243406, NP_001243407, NP_997198, NR_046236, XR_922655, XR_922656	AAH16969, AAH89425, AAI32822, AAI41803, AAI44203, AFJ19138, AK127983, AK308509, BAC87217, BC016969, BC089425, BC132821, BC141802, BC144202, BX463706, DA501203, EAX01036, EAX01037, NM_001256477, NM_001256478, NM_207315, NP_001243406, NP_001243407, NP_997198, NR_046236, Q5EBM0, XR_922655, XR_922656	pvalue	0	human_related_chimpanzee
484	ENSG00000134470	IL15RA	3601	interleukin 15 receptor subunit alpha	CD215, IL15RA	NM_001243539, NM_001256765, NM_001351095, NM_001351096, NM_001351097, NM_002189, NM_172200, NP_001230468, NP_001243694, NP_001338024, NP_001338025, NP_001338026, NP_002180, NP_751950, NR_046362, XM_011519461, XM_011519462, XM_011519463, XM_011519464, XM_011519465, XM_011519466, XM_011519467, XM_011519468, XM_011519469, XM_011519470, XM_011519471, XM_011519472, XM_011519474, XM_011519475, XM_01151…	AA847313, AAB88175, AAC50312, AAH65506, AAH74726, AAI07778, AAI21141, AAI21142, AAP69528, AEP26933, AF035279, AFY11387, AFY11388, AFY11389, AFY11390, AFY11391, AFY11392, AFY11393, AFY11394, AK304211, BAG65084, BC065506, BC074726, BC107777, BC121140, BC121141, BG675498, BM546106, CA308853, CAG33345, CAG46820, CCA64145, CCA64146, CR457064, CR542023, DC298692, EAW86415, EAW86416, EAW86417, EAW86418,…	pvalue	1.60520190915152e-80	human_related_chimpanzee
485	ENSG00000135148	TRAFD1	10906	TRAF-type zinc finger domain containing 1	FLN29, TRAFD1	NM_001143906, NM_006700, NP_001137378, NP_006691	AAH03553, AB007447, AK122620, AK291331, AK295474, AK309916, AK312601, BAA22541, BAF84020, BAG58401, BC003553, BG828961, CA314188, CCQ43370, EAW97995, EAW97996, EAW97997, NM_001143906, NM_006700, NP_001137378, NP_006691, O14545	pvalue	3.22662922188306e-83	human_related_chimpanzee
486	ENSG00000138035	PNPT1	87178	polyribonucleotide nucleotidyltransferase 1	COXPD13, DFNB70, OLD35, PNPASE, old-35, PNPT1	NM_033109, NP_149100, XM_005264629, XM_017005172, XP_005264686, XP_016860661, XR_001739010	AAH00862, AAH05986, AAH53660, AAK13047, AAP44472, AAY24271, AJ458465, AK307589, AW731791, AY027528, AY290863, BC000862, BC005986, BC009057, BC021170, BC053660, BU943827, CAD30289, CAH18709, CAR80228, CBX83686, CR749867, DA998523, DB461021, EAX00086, EAX00087, NM_033109, NP_149100, Q8TCS8, XM_005264629, XM_017005172, XP_005264686, XP_016860661, XR_001739010	pvalue	2.0709345159309e-167	human_related_chimpanzee
487	ENSG00000138496	PARP9	83666	poly(ADP-ribose) polymerase family member 9	ARTD9, BAL, BAL1, MGC:7868, PARP9	NM_001146102, NM_001146103, NM_001146104, NM_001146105, NM_001146106, NM_031458, NP_001139574, NP_001139575, NP_001139576, NP_001139577, NP_001139578, NP_113646, XM_005247820, XM_011513218, XM_017007304, XM_017007305, XM_017007306, XP_005247877, XP_011511520, XP_016862793, XP_016862794, XP_016862795, XR_001740305, XR_001740306, XR_001740307, XR_001740308, XR_001740309, XR_002959597	AAH39580, AAK07558, AAK07559, AB209742, AF307338, AF307339, AK092629, AK123412, AK125581, AK130147, AK292959, AK299107, AK313494, AL713679, AL832929, BAD92979, BAF85648, BAG36276, BAH12952, BC017463, BC039580, BP259272, BU675792, BX648869, CAD28483, CAH56133, CAH56290, DB096326, DC309545, DC368112, EAW79477, EAW79478, EAW79479, NM_001146102, NM_001146103, NM_001146104, NM_001146105, NM_001146106,…	pvalue	2.76465088362701e-280	human_related_chimpanzee
488	ENSG00000139192	TAPBPL	55080	TAP binding protein like	TAPBP-R, TAPBPR, TAPBPL	NM_001351355, NM_018009, NP_001338284, NP_060479, NR_147126, NR_147127, NR_147128, NR_147129, XM_005253700, XM_017019545, XM_017019546, XP_005253757, XP_016875034, XP_016875035, XR_001748777, XR_001748778, XR_001748781, XR_002957344, XR_429016	AAH15017, AI184901, AI273155, AK001005, AK002056, AK098035, AK222956, AK223163, BAA91465, BAB41077, BAD96676, BAD96883, BC015017, CAI93432, CR997450, DB054664, EAW88797, EAW88798, EAW88799, NM_001351355, NM_018009, NP_001338284, NP_060479, NR_147126, NR_147127, NR_147128, NR_147129, Q9BX59, XM_005253700, XM_017019545, XM_017019546, XP_005253757, XP_016875034, XP_016875035, XR_001748777, XR_001748…	pvalue	2.10061643796851e-44	human_related_chimpanzee
489	ENSG00000140464	PML	5371	promyelocytic leukemia	MYL, PP8675, RNF71, TRIM19, PML	NM_002675, NM_033238, NM_033239, NM_033240, NM_033244, NM_033246, NM_033247, NM_033249, NM_033250, NP_002666, NP_150241, NP_150242, NP_150243, NP_150247, NP_150249, NP_150250, NP_150252, NP_150253	AAA60125, AAA60351, AAA60352, AAA60388, AAA60390, AAB19601, AAB29490, AAD13865, AAG50180, AAG50181, AAG50182, AAG50183, AAG50184, AAG50185, AAG50186, AAG50187, AAG50188, AAG50189, AAG50190, AAH00080, AAH20994, AAI39796, AAP88913, AAQ15268, AB208950, AB209051, AB209411, AF230401, AF230402, AF230403, AF230404, AF230405, AF230406, AF230407, AF230408, AF230409, AF230410, AF230411, AF370432, AF388193,…	pvalue	1.99610121403788e-279	human_related_chimpanzee
490	ENSG00000140853	NLRC5	84166	NLR family CARD domain containing 5	CLR16.1, NOD27, NOD4, NLRC5	NM_001330552, NM_032206, NP_001317481, NP_115582, XM_005256193, XM_005256194, XM_005256195, XM_005256196, XM_005256197, XM_005256199, XM_005256201, XM_006721297, XM_006721298, XM_006721300, XM_011523373, XM_011523375, XM_011523376, XM_017023769, XM_017023770, XM_017023771, XP_005256250, XP_005256251, XP_005256252, XP_005256253, XP_005256254, XP_005256256, XP_005256258, XP_006721360, XP_006721361,…	AA722775, AAH50527, AAH63566, AAO59377, ABO40479, AF389420, AK025212, AK025362, AK027414, AK027416, AK074133, AK074182, AK090439, AK097030, AL704292, BAB15120, BAB55096, BAB55098, BAB84959, BAB85008, BAC03420, BC040278, BC050527, BC063566, BI061907, BM463398, BM993764, BX640842, CAE45914, CAZ39543, DB293035, EAW82898, EAW82899, EAW82900, EAW82901, EAW82902, EF452236, NM_001330552, NM_032206, NP_0…	pvalue	6.09390619329603e-100	human_related_chimpanzee
491	ENSG00000141664	ZCCHC2	54877	zinc finger CCHC-type containing 2	C18orf49, ZCCHC2	NM_017742, NP_060212, NR_126534, XM_006722493, XM_011526044, XM_017025802, XP_006722556, XP_011524346, XP_016881291, XR_001753205, XR_245462	AA406111, AA903206, AAH06340, AAI37436, AB051531, AK000229, AK000288, AK098132, AL832323, AW182074, BAA91057, BAB21835, BAG53581, BC006340, BC047606, BC137435, BI023990, BQ001246, BU675299, BX485381, CAD38618, CD365705, DN997998, EAW63126, EAW63127, EAW63128, FN169762, NM_017742, NP_060212, NR_126534, Q9C0B9, XM_006722493, XM_011526044, XM_017025802, XP_006722556, XP_011524346, XP_016881291, XR_0…	pvalue	5.75304531589659e-80	human_related_chimpanzee
492	ENSG00000155363	MOV10	4343	Mov10 RISC complex RNA helicase	fSAP113, gb110, MOV10	NM_001130079, NM_001286072, NM_001321324, NM_020963, NP_001123551, NP_001273001, NP_001308253, NP_066014, XM_005270869, XM_005270870, XM_017001318, XM_017001319, XM_024447132, XM_024447137, XP_005270926, XP_005270927, XP_016856807, XP_016856808, XP_024302900, XP_024302905, XR_001737185, XR_001737186, XR_001737187, XR_946657	AAH02548, AAH04499, AAH09312, AB046851, AK023297, AK057353, AK074174, AK226011, AK301229, AK308874, AK310512, AL832805, AL833353, BAB13457, BAB14514, BAB85000, BAG51905, BAH13436, BC002548, BC004499, BC009312, BC025339, BU623853, BX647787, CAE89762, DB066263, EAW56528, EAW56529, EAW56530, EAW56531, NM_001130079, NM_001286072, NM_001321324, NM_020963, NP_001123551, NP_001273001, NP_001308253, NP_0…	pvalue	3.14266340041141e-166	human_related_chimpanzee
493	ENSG00000156587	UBE2L6	9246	ubiquitin conjugating enzyme E2 L6	RIG-B, UBCH8, UBE2L6	NM_004223, NM_198183, NP_004214, NP_937826	AAB86433, AAD17525, AAH32491, AF031141, AF061736, AK093462, AK129621, AK226165, AK315755, BAG38109, BC032491, CAB64566, CAG33407, CR457126, DA097307, EAW73755, EAW73756, EAW73757, EAW73758, EAW73759, H17887, NM_004223, NM_198183, NP_004214, NP_937826, O14933	pvalue	1.45485715168189e-91	human_related_chimpanzee
494	ENSG00000160710	ADAR	103	adenosine deaminase, RNA specific	ADAR1, AGS6, DRADA, DSH, DSRAD, G1P1, IFI-4, IFI4, K88DSRBP, P136, ADAR	NM_001025107, NM_001111, NM_001193495, NM_015840, NM_015841, NP_001020278, NP_001102, NP_001180424, NP_056655, NP_056656, XM_006711109, XM_006711111, XM_006711112, XM_006711113, XM_011509061, XM_011509062, XM_017000037, XM_024449674, XP_006711172, XP_006711174, XP_006711175, XP_006711176, XP_011507363, XP_011507364, XP_016855526, XP_024305442	AA449679, AAB06697, AAB97116, AAB97117, AAB97118, AAC13782, AAH38227, AB209891, ABM73519, ABM73520, AF084516, AHZ44503, AK097241, AK304153, BAD93128, BAH14119, BC017853, BC038227, BE886208, BU430287, BX538232, BX640741, CAA55967, CAA55968, CAA67169, CAA67170, CAA67172, CAA67173, CAD98075, CAE45853, CD108625, CR982397, DA507408, DR158819, EAW53183, EAW53184, EAW53185, EAW53186, EAW53187, EAW53188,…	pvalue	2.96602675829739e-171	human_related_chimpanzee
495	ENSG00000163840	DTX3L	151636	deltex E3 ubiquitin ligase 3L	BBAP, RNF143, DTX3L	NM_138287, NP_612144	AAH42191, AAH60509, AAL90859, AAP57517, AAV98362, AF484416, AK025135, AK056406, AK093782, AK125086, AL833598, AY225123, AY780792, BAG54138, BC016846, BC040372, BC042191, BC060509, BX648267, BX648645, EAW79476, NM_138287, NP_612144, Q8TDB6	pvalue	0	human_related_chimpanzee
496	ENSG00000164307	ERAP1	51752	endoplasmic reticulum aminopeptidase 1	A-LAP, ALAP, APPILS, ARTS-1, ARTS1, ERAAP, ERAAP1, PILS-AP, PILSAP, ERAP1	NM_001040458, NM_001198541, NM_001349244, NM_016442, NP_001035548, NP_001185470, NP_001336173, NP_057526, XM_005272015, XM_005272016, XM_011543480, XM_011543481, XM_011543484, XM_011543485, XM_011543486, XM_017009581, XM_017009583, XM_024446113, XP_005272072, XP_005272073, XP_011541782, XP_011541783, XP_011541786, XP_011541787, XP_011541788, XP_016865070, XP_016865072, XP_024301881, XR_001742119	AAF07395, AAF20384, AAF34664, AAH30775, AAK37777, AAK37778, AAQ88953, AB011097, AF106037, AF183569, AF222340, AGR86647, AGR86648, AGR86649, AGR86650, AI291936, AIY60612, AIY60613, AIY60614, AIY60615, AIY60616, AIY60617, AIY60618, AIY60619, AIY60620, AIY60621, AIY60622, AIY60623, AIY60624, AIY60625, AIY60626, AIY60627, AIY60628, AIY60629, AIY60630, AIY60631, AIY60632, AIY60633, AK094985, AK222873,…	pvalue	3.08524691336873e-65	human_related_chimpanzee
497	ENSG00000164342	TLR3	7098	toll like receptor 3	CD283, IIAE2, TLR3	NM_003265, NP_003256	AAC34134, AAH59372, AAH94737, AAH96333, AAH96334, AAH96335, AB445631, ABC86908, ABC86909, ABC86910, ABE01399, ABF06633, ABF06634, ABF06635, ABF06636, ABF06637, AK302143, AK314208, BAG36884, BAG55028, BAH13636, BC017954, BC043204, BC059372, BC068487, BC094737, BC096333, BC096334, BC096335, BU624267, CAL68868, CAT16976, DA374150, DQ445682, DQ470075, DQ470076, DQ470077, DQ470078, DQ470079, EAX04628,…	pvalue	0	human_related_chimpanzee
498	ENSG00000166710	B2M	567	beta-2-microglobulin	IMD43, B2M	NM_004048, NP_004039, XM_005254549, XP_005254606, XR_002957658	AAA51811, AAB25312, AAD14387, AAD14388, AAD48083, AAG02006, AAH32589, AAH64910, AAO20842, AB021288, ABB01003, ABI63354, ABI63355, ABI63373, AF072097, AI686916, AK026463, AK303560, AK315776, AY007153, AY187687, BAA35182, BAG38125, BAG64583, BC032589, BC064910, BU658737, CAA23830, CAG33347, CBX87172, CDH93686, CDL96999, CR457066, DQ839493, DQ839494, DQ884406, EAW77276, EAW77277, EAW77278, NM_004048…	pvalue	3.28416807084246e-74	human_related_chimpanzee
499	ENSG00000168394	TAP1	6890	transporter 1, ATP binding cassette subfamily B member	ABC17, ABCB2, APT1, D6S114E, PSF-1, PSF1, RING4, TAP1*0102N, TAP1N, TAP1	NM_000593, NM_001292022, NP_000584, NP_001278951	AAA89080, AAB60321, AAB60322, AAC12902, AAC12903, AAC12904, AAC12905, AAC12906, AAD14055, AAD14056, AAH14081, AAM11658, AAR05812, AAS55411, AAS55412, AB012644, AH007357, AHW47926, AHW47943, AHW47960, AHW47977, AK093980, AK123494, AK130176, AK302340, AK313762, ALQ33804, ALQ33805, ARB08460, ARB08461, ARB08462, ARB08463, ARB08464, ARB08465, ARB08466, ARB08467, ARB08468, ARB08469, ARB08470, ARB08471,…	pvalue	8.5962062308516e-280	human_related_chimpanzee
500	ENSG00000170581	STAT2	6773	signal transducer and activator of transcription 2	IMD44, ISGF-3, P113, STAT113, STAT2	NM_005419, NM_198332, NP_005410, NP_938146, XM_011538697, XM_011538698, XM_011538699, XM_011538700, XM_017019904, XP_011536999, XP_011537000, XP_011537001, XP_011537002, XP_016875393, XR_001748856, XR_001748857, XR_001748858, XR_002957375, XR_002957376, XR_245953	AAA98760, AAB36225, AAB36226, AAB36227, AAH06092, AAH51284, AAS00091, AFM91190, AFM91191, AFM91192, AFM91193, AFM91194, AFM91195, AFM91196, AFM91197, AFM91198, AFM91199, AFM91200, AFM91201, AFM91202, AFM91203, AFM91204, AFM91205, AFM91206, AFM91207, AFM91208, AFM91209, AFM91210, AFM91211, AFM91212, AFM91213, AFM91214, AFM91215, AFM91216, AFM91217, AFM91218, AFM91219, AFM91220, AFM91221, AFM91222,…	pvalue	1.28835530716112e-208	human_related_chimpanzee
501	ENSG00000172936	MYD88	4615	myeloid differentiation primary response 88	MYD88D, MYD88	NM_001172566, NM_001172567, NM_001172568, NM_001172569, NM_002468, NP_001166037, NP_001166038, NP_001166039, NP_001166040, NP_002459, XM_005265172, XM_006713170, XP_005265229, XP_006713233	AAB49967, AAC50954, AAH13589, AAP36040, AB446470, AK097983, AK124685, AK296570, AK296716, AK298650, AK298666, AK300051, AK300448, AK304676, AL832906, ANK58152, ANK58154, ANK58155, ANK58156, ANN25047, BAG55247, BAG59190, BAG59306, BAG60822, BAG60834, BAG61860, BAG62170, BAG65448, BC013589, BP242808, BP339466, BT007376, BX537602, DC350705, EAW64520, EAW64521, NM_001172566, NM_001172567, NM_00117256…	pvalue	9.3444974942263e-301	human_related_chimpanzee
502	ENSG00000173193	PARP14	54625	poly(ADP-ribose) polymerase family member 14	ARTD8, BAL2, PARP-14, pART8, PARP14	NM_017554, NP_060024, XM_011512928, XM_011512929, XP_011511230, XP_011511231, XR_002959544	AA890511, AAH32804, AAN08627, AAY64449, AAY64450, AB033094, AK001770, AK022542, AK026003, AK027260, AK098816, AK304269, AU117601, AY134858, BAA86582, BAA91897, BAB14089, BAG65132, BC032804, BC039604, BU170133, BX648758, CR977108, DC320673, DQ063584, DQ063585, EAW79467, EAW79468, EAW79469, EAW79470, NM_017554, NP_060024, Q460N5, XM_011512928, XM_011512929, XP_011511230, XP_011511231, XR_002959544	pvalue	1.52336047218071e-304	human_related_chimpanzee
503	ENSG00000173821	RNF213	57674	ring finger protein 213	ALO17, C17orf27, KIAA1618, MYMY2, MYSTR, NET57, RNF213	NM_001256071, NM_020914, NM_020954, NP_001243000, NP_066005, XM_005257545, XM_005257546, XM_006721995, XM_011525084, XM_011525086, XM_011525087, XM_017024905, XP_005257602, XP_005257603, XP_006722058, XP_011523386, XP_011523388, XP_011523389, XP_016880394	AAH32220, AAH36891, AAH40341, AAN63520, AAN63521, AB046774, AB046838, AB537889, AF397204, AF397205, AK023113, AK023871, AK025676, AK025914, AK026038, AK074030, AK127358, AK127914, AL161961, AL832920, AL833201, BAB13380, BAB13444, BAB14411, BAB14708, BAB15212, BAB15280, BAB15330, BAB84856, BAC87188, BAK53191, BC032220, BC035987, BC036891, BC040341, BC110403, BI008697, BX097483, BX640932, BX647946,…	pvalue	6.503769406514e-118	human_related_chimpanzee
504	ENSG00000184979	USP18	11274	ubiquitin specific peptidase 18	ISG43, PTORCH2, UBP43, USP18	NM_017414, NP_059110, XM_006724074, XP_006724137	AAD49967, AAH14896, AAP35481, AF176642, AI222587, AJ243526, AK313385, AL136690, BAG36183, BC014896, BI752849, BT006835, BU584005, CAB66625, CAB76398, CAG33497, CAJ86437, CR457216, CT841507, EAW57790, EAW57791, NM_017414, NP_059110, Q9UMW8, XM_006724074, XP_006724137	pvalue	0	human_related_chimpanzee
505	ENSG00000185338	SOCS1	8651	suppressor of cytokine signaling 1	CIS1, CISH1, JAB, SOCS-1, SSI-1, SSI1, TIP-3, TIP3, SOCS1	NM_003745, NP_003736	AAB62401, AAD27709, AAY87931, AB000676, AB000734, AB005043, AK127621, BAA21537, BAA22431, BAA23521, BAG54535, BC029307, CAB92528, CAR95151, CBX47480, EAW85163, NM_003745, NP_003736, O15524, U88326	pvalue	1.06541181251896e-11	human_related_chimpanzee
506	ENSG00000185507	IRF7	3665	interferon regulatory factor 7	IMD39, IRF-7H, IRF7A, IRF7B, IRF7C, IRF7H, IRF7	NM_001572, NM_004029, NM_004030, NM_004031, NP_001563, NP_004020, NP_004022, XM_005252906, XM_005252907, XM_005252909, XM_011520066, XM_017017674, XP_005252963, XP_005252964, XP_005252966, XP_011518368, XP_016873163	AAB17190, AAB80686, AAB80688, AAB80690, AAB80691, AAC70999, AAG30003, AAI36556, AF076494, AGI78456, AK303752, APU94776, BAG64723, BC136555, BC144242, BM849172, DA601567, DA967682, EAX02355, EAX02356, EAX02357, EAX02358, EAX02359, EAX02360, KC477210, KX150851, NM_001572, NM_004029, NM_004030, NM_004031, NP_001563, NP_004020, NP_004022, Q92985, U53830, U53831, U53832, U73036, XM_005252906, XM_00525…	pvalue	7.85376557494355e-126	human_related_chimpanzee
507	ENSG00000231925	TAPBP	6892	TAP binding protein	NGS17, TAPA, TPN, TPSN, TAPBP	NM_003190, NM_172208, NM_172209, NP_003181, NP_757345, NP_757346, XM_011514828, XM_017011227, XP_011513130, XP_016866716	AAB82949, AAC20076, AAD32924, AAG33061, AAH64966, AAH80574, AB010639, ACD68200, AF009510, AF029750, AF067286, AF314222, AQY77140, AQY77141, AQY77142, AU117273, AW028178, AW451052, AY007154, BAA28757, BAA28758, BAA28759, BC064966, BC080574, BI523615, CAA73909, EAX03715, EAX03716, EAX03717, EAX03718, EAX03719, EAX03720, EU693375, NM_003190, NM_172208, NM_172209, NP_003181, NP_757345, NP_757346, O15…	pvalue	2.49969349367289e-83	human_related_chimpanzee
508	ENSG00000055332	EIF2AK2	5610	eukaryotic translation initiation factor 2 alpha kinase 2	EIF2AK1, PKR, PPP1R83, PRKR, EIF2AK2	NM_001135651, NM_001135652, NM_002759, NP_001129123, NP_001129124, NP_002750, XM_011532987, XM_017004503, XP_011531289, XP_016859992	AAA18253, AAA36409, AAH07769, AAH22314, AAH40851, AAH57805, AAH93676, AAI01476, AAI43231, AAO38055, AAP57628, AAY24317, AF086566, AI360504, AK290655, AK313818, AY302136, BAF83344, BAG36554, BC007769, BC022314, BC040851, BC057805, BC093676, BC101475, BC143228, BC143230, BM473760, BU687340, EAX00406, EAX00407, EAX00408, EAX00409, F03305, M35663, M85294, NM_001135651, NM_001135652, NM_002759, NP_001…	padj	1.38572826465815e-68	human_related_chimpanzee
509	ENSG00000059378	PARP12	64761	poly(ADP-ribose) polymerase family member 12	ARTD12, MST109, MSTP109, ZC3H1, ZC3HDC1, PARP12	NM_022750, NP_073587, NR_130117, XM_005250038, XM_005250039, XM_005250040, XM_011516491, XP_005250095, XP_005250096, XP_005250097, XP_011514793, XR_001744855, XR_927514	AA587898, AAF66161, AAH81541, AAQ13631, AF173884, AK026346, AL136766, AL137255, BAB15457, BC044660, BC081541, CAB66700, CAB70657, EAL24033, EAW83938, EAW83939, NM_022750, NP_073587, NR_130117, Q9H0J9, XM_005250038, XM_005250039, XM_005250040, XM_011516491, XP_005250095, XP_005250096, XP_005250097, XP_011514793, XR_001744855, XR_927514	padj	0	human_related_chimpanzee
510	ENSG00000068079	IFI35	3430	interferon induced protein 35	IFP35, IFI35	NM_001330230, NM_005533, NP_001317159, NP_005524, XM_017024584, XM_017024585, XP_016880073, XP_016880074	AA740882, AA827287, AA832092, AAB61703, AAC37597, AAH01356, AK025406, BC001356, BM050205, BM748764, BU571030, EAW60914, EAW60915, EAW60916, NM_001330230, NM_005533, NP_001317159, NP_005524, P80217, U72882, XM_017024584, XM_017024585, XP_016880073, XP_016880074	padj	1.83292414108461e-115	human_related_chimpanzee
511	ENSG00000089127	OAS1	4938	2'-5'-oligoadenylate synthetase 1	E18/E16, IFI-4, OIAS, OIASI, OAS1	NM_001032409, NM_001320151, NM_002534, NM_016816, NP_001027581, NP_001307080, NP_002525, NP_058132, XM_006719434, XM_011538413, XM_017019361, XM_017019362, XP_006719497, XP_011536715, XP_016874850, XP_016874851, XR_944558	AA085948, AAA59955, AAB59552, AAB59553, AAH00562, AAH61587, AAH71981, AAP35431, AAW63049, AAW63050, ABE27977, ABE27978, ABH07381, ABI78946, AJ629455, AK123528, AK223006, AK225384, AK291003, AK300346, AK301498, AY730627, AY730628, BAA00047, BAD96726, BAF83692, BAG62090, BAG63009, BC000562, BC061587, BC071981, BE048946, BF055326, BT006785, CAA01166, CAA01167, CAA26497, CAA26633, CAA26634, CAA29803,…	padj	4.63533948809817e-273	human_related_chimpanzee
512	ENSG00000102921	N4BP1	9683	NEDD4 binding protein 1	N4BP1	NM_153029, NP_694574, XM_011523482, XP_011521784, XR_001752039, XR_001752040	AAI08289, AAI52473, AB014515, AK001464, AK026937, AK056383, AK094234, AK124782, BAA31590, BAG50916, BC051897, BC108288, BC152472, EAW82729, NM_153029, NP_694574, O75113, XM_011523482, XP_011521784, XR_001752039, XR_001752040	padj	2.38272350642596e-117	human_related_chimpanzee
513	ENSG00000108771	DHX58	79132	DExH-box helicase 58	D11LGP2, D11lgp2e, LGP2, RLR-3, DHX58	NM_024119, NP_077024, XM_017025059, XP_016880548, XR_001752623, XR_001752624, XR_002958067, XR_934548	AAH14949, AK021416, AK097669, AK225549, AK296840, AK300900, BAB13818, BAG53507, BAG62538, BAH12441, BC014949, BM723672, EAW60796, EAW60797, EAW60798, EAW60799, EAW60800, NM_024119, NP_077024, Q96C10, XM_017025059, XP_016880548, XR_001752623, XR_001752624, XR_002958067, XR_934548	padj	3.71877531015863e-218	human_related_chimpanzee
514	ENSG00000112773	FAM46A	55603	family with sequence similarity 46 member A	C6orf37, XTP11, FAM46A	NM_017633, NP_060103	AAH00683, AAH07351, AAM53071, AAW66943, ACI29324, AF350451, AHI42043, AHI42044, AI131001, AJ420583, AJ420591, AJ420592, AK000044, AK056057, AK096704, AK292109, AY740520, BAA90903, BAF84798, BC000683, BC007351, BX648876, DA981608, EAW48691, EAW48692, FJ211061, NM_017633, NP_060103, Q96IP4	padj	6.06113921233416e-58	human_related_chimpanzee
515	ENSG00000115267	IFIH1	64135	interferon induced with helicase C domain 1	AGS7, Hlcd, IDDM19, MDA-5, MDA5, RLR-2, SGMRT1, IFIH1	NM_022168, NP_071451	AAG34368, AAG54076, AAH46208, AAH78180, AAI11751, AAX93137, AAY24206, AF095844, AK056293, AK292941, AK314611, AY017378, BAB71141, BAF85630, BC007966, BC046208, BC078180, BC111750, BQ772836, BU902097, EAX11352, NM_022168, NP_071451, Q9BYX4	padj	0	human_related_chimpanzee
516	ENSG00000115415	STAT1	6772	signal transducer and activator of transcription 1	CANDF7, IMD31A, IMD31B, IMD31C, ISGF-3, STAT91, STAT1	NM_007315, NM_139266, NP_009330, NP_644671, XM_006712718, XM_017004783, XP_006712781, XP_016860272, XR_001738914, XR_001738915	AAB64012, AAF04559, AAH02704, AAI41922, AAP35905, AAR13284, AAW56072, AAY24183, ADA59516, ADA59517, AI992149, AK096686, AK225853, AK292604, AK315002, BAF85293, BAG37497, BC002704, BC141921, BG699050, BT007241, BU738296, BX400908, CAD22974, CAH18430, CAM91174, CAM91175, CN410740, CR749636, CR998778, DA313984, EAX10850, EAX10851, EAX10852, EAX10853, EAX10854, EAX10855, EB385742, GU211347, GU211348,…	padj	0	human_related_chimpanzee
517	ENSG00000116514	RNF19B	127544	ring finger protein 19B	IBRDC3, NKLAM, RNF19B	NM_001127361, NM_001300826, NM_153341, NP_001120833, NP_001287755, NP_699172, XM_006710356, XM_006710357, XM_006710358, XP_006710419, XP_006710420, XP_006710421	AA194237, AAH20595, AAH62374, AAI13561, AAI43688, AK074486, AK131439, BAC11017, BAD18585, BC020595, BC062374, BC113560, BC143687, CAF85699, DA630289, EAX07489, EAX07490, EAX07491, NM_001127361, NM_001300826, NM_153341, NP_001120833, NP_001287755, NP_699172, Q6ZMZ0, XM_006710356, XM_006710357, XM_006710358, XP_006710419, XP_006710420, XP_006710421	padj	6.10409288011199e-69	human_related_chimpanzee
518	ENSG00000119917	IFIT3	3437	interferon induced protein with tetratricopeptide repeats 3	CIG-49, GARG-49, IFI60, IFIT4, IRG2, ISG60, P60, RIG-G, cig41, IFIT3	NM_001031683, NM_001289758, NM_001289759, NM_001549, NP_001026853, NP_001276687, NP_001276688, NP_001540	AAB40606, AAB95160, AAC34669, AAC63524, AAH01383, AAH04977, AAP35948, AF026939, AF026943, AF083470, AK290427, AK297137, AK312675, BAF83116, BAG59639, BC001383, BC004977, BM790031, BT007284, BU509201, BX101054, DA081546, DA160435, DA673951, DB268497, EAW50143, EAW50144, NM_001031683, NM_001289758, NM_001289759, NM_001549, NP_001026853, NP_001276687, NP_001276688, NP_001540, O14879, U52513	padj	0	human_related_chimpanzee
519	ENSG00000119922	IFIT2	3433	interferon induced protein with tetratricopeptide repeats 2	G10P2, GARG-39, IFI-54, IFI-54K, IFI54, IFIT-2, ISG-54 K, ISG-54K, ISG54, P54, cig42, IFIT2	NM_001547, NP_001538	AA143609, AA765174, AAA59191, AAH05987, AAH32839, AF026944, AK300431, AK312831, BAG62157, BC005987, BC032839, CAA30438, DA631671, EAW50145, EB387611, NM_001547, NP_001538, P09913	padj	0	human_related_chimpanzee
520	ENSG00000120217	CD274	29126	CD274 molecule	B7-H, B7H1, PD-L1, PDCD1L1, PDCD1LG1, PDL1, CD274	NM_001267706, NM_001314029, NM_014143, NP_001254635, NP_001300958, NP_054862, NR_052005	AA399416, AAF25807, AAG18508, AAH69381, AAH74984, AAI13735, AAI13737, AAP13470, AAP42144, AAU09634, ABB90152, ABI16084, AF177937, AF233516, AI826502, AK001894, AK300470, AK314567, AY254342, AY291313, AY714881, BAA91966, BAG37149, BAG62189, BC069381, BC074984, BC113734, BC113736, CCF77002, DB160805, DQ286582, DQ836393, EAW58763, NM_001267706, NM_001314029, NM_014143, NP_001254635, NP_001300958, NP…	padj	2.77844216378101e-63	human_related_chimpanzee
521	ENSG00000121060	TRIM25	7706	tripartite motif containing 25	EFP, RNF147, Z147, ZNF147, TRIM25	NM_005082, NP_005073	AAH16924, AAH42541, AB208994, AK024597, AK310720, BAA04747, BAD92231, BC013752, BC016924, BC038247, BC042541, BC053605, BC106889, BC106890, BC114339, BM146967, BX538220, CF121587, D21205, EAW94523, EAW94524, EAW94525, NM_005082, NP_005073, Q14258	padj	1.30814288100952e-129	human_related_chimpanzee
522	ENSG00000121858	TNFSF10	8743	TNF superfamily member 10	APO2L, Apo-2L, CD253, TL2, TNLG6A, TRAIL, TNFSF10	NM_001190942, NM_001190943, NM_003810, NP_001177871, NP_001177872, NP_003801, NR_033994	AAB01233, AAC50332, AAH32722, AAR16184, AAV38371, ABI24016, ABK41891, ABW24658, AK296085, AK309200, AK312742, AY312579, BAG35612, BAG58840, BC009795, BC020220, BC032722, BT019564, CAG33176, CAH68809, CAL33971, CAZ39545, CCA94584, CR456895, CTQ86088, DA041872, DA969653, DQ848564, EAW78465, EAW78466, EAW78467, EU183231, LN874323, NM_001190942, NM_001190943, NM_003810, NP_001177871, NP_001177872, NP…	padj	0	human_related_chimpanzee
523	ENSG00000123609	NMI	9111	N-myc and STAT interactor	NMI	NM_004688, NP_004679, XM_005246941, XM_017005247, XP_005246998, XP_016860736	AAC12949, AAH01268, AAH21987, AAY15066, AB451305, AB451436, ABO65092, AK124323, AK291548, AK298754, BAF84237, BAG60896, BAG70119, BAG70250, BC001268, BC021987, CB151555, EAX11513, EF036506, NM_004688, NP_004679, Q13287, U32849, XM_005246941, XM_017005247, XP_005246998, XP_016860736	padj	1.57995715398316e-198	human_related_chimpanzee
524	ENSG00000124201	ZNFX1	57169	zinc finger NFX1-type containing 1	ZNFX1	NM_021035, NP_066363, XM_006723836, XM_011528924, XM_017027971, XP_006723899, XP_011527226, XP_016883460	AAH14041, AAH62347, AAI10889, AB037825, AK000573, AK002139, AK022641, AK023836, AK096594, AK307392, AU140771, BAA91264, BAA92102, BAA92642, BAB14149, BAB14696, BC014041, BC030789, BC041630, BC062347, BC110888, DA809204, EAW75661, EAW75662, EAW75663, EAW75664, NM_021035, NP_066363, Q9P2E3, XM_006723836, XM_011528924, XM_017027971, XP_006723899, XP_011527226, XP_016883460	padj	1.14347496262593e-143	human_related_chimpanzee
525	ENSG00000124226	RNF114	55905	ring finger protein 114	PSORS12, ZNF313, RNF114	NM_018683, NP_061153	AAF75763, AAH13695, AAH66919, AAP35441, AF131742, AF265215, AK091976, AK097265, AK297188, AK301731, AK315638, BAG38006, BAG59677, BAG63197, BC013695, BC066919, BM830132, BT006795, BX640603, CAE45709, EAW75641, EAW75642, EAW75643, EAW75644, NM_018683, NP_061153, Q9Y508	padj	1.78215237820465e-70	human_related_chimpanzee
526	ENSG00000132109	TRIM21	6737	tripartite motif containing 21	RNF81, RO52, Ro/SSA, SSA, SSA1, TRIM21	NM_003141, NP_003132	AAA36581, AAA36651, AAA79867, AAB87094, AAH10861, AAK76432, AAU89982, AK225564, AW575137, AY742713, BC010861, BP280435, BP288941, BU594670, CAV30717, EAW68845, M34551, M62800, NM_003141, NP_003132, P19474	padj	2.42366995876939e-133	human_related_chimpanzee
527	ENSG00000134321	RSAD2	91543	radical S-adenosyl methionine domain containing 2	2510004L01Rik, cig33, cig5, vig1, RSAD2	NM_080657, NP_542388, XM_011510415, XP_011508717	AAH17969, AAL50053, AAY14802, AF026942, AF442151, AK300085, AK312670, BAG35552, BAG61888, BC017969, EAX01034, EAX01035, NM_080657, NP_542388, Q8WXG1, XM_011510415, XP_011508717	padj	0	human_related_chimpanzee
528	ENSG00000134326	CMPK2	129607	cytidine/uridine monophosphate kinase 2	NDK, TMPK2, TYKi, UMP-CMPK2, CMPK2	NM_001256477, NM_001256478, NM_207315, NP_001243406, NP_001243407, NP_997198, NR_046236, XR_922655, XR_922656	AAH16969, AAH89425, AAI32822, AAI41803, AAI44203, AFJ19138, AK127983, AK308509, BAC87217, BC016969, BC089425, BC132821, BC141802, BC144202, BX463706, DA501203, EAX01036, EAX01037, NM_001256477, NM_001256478, NM_207315, NP_001243406, NP_001243407, NP_997198, NR_046236, Q5EBM0, XR_922655, XR_922656	padj	0	human_related_chimpanzee
529	ENSG00000134470	IL15RA	3601	interleukin 15 receptor subunit alpha	CD215, IL15RA	NM_001243539, NM_001256765, NM_001351095, NM_001351096, NM_001351097, NM_002189, NM_172200, NP_001230468, NP_001243694, NP_001338024, NP_001338025, NP_001338026, NP_002180, NP_751950, NR_046362, XM_011519461, XM_011519462, XM_011519463, XM_011519464, XM_011519465, XM_011519466, XM_011519467, XM_011519468, XM_011519469, XM_011519470, XM_011519471, XM_011519472, XM_011519474, XM_011519475, XM_01151…	AA847313, AAB88175, AAC50312, AAH65506, AAH74726, AAI07778, AAI21141, AAI21142, AAP69528, AEP26933, AF035279, AFY11387, AFY11388, AFY11389, AFY11390, AFY11391, AFY11392, AFY11393, AFY11394, AK304211, BAG65084, BC065506, BC074726, BC107777, BC121140, BC121141, BG675498, BM546106, CA308853, CAG33345, CAG46820, CCA64145, CCA64146, CR457064, CR542023, DC298692, EAW86415, EAW86416, EAW86417, EAW86418,…	padj	1.06193894106892e-78	human_related_chimpanzee
530	ENSG00000135148	TRAFD1	10906	TRAF-type zinc finger domain containing 1	FLN29, TRAFD1	NM_001143906, NM_006700, NP_001137378, NP_006691	AAH03553, AB007447, AK122620, AK291331, AK295474, AK309916, AK312601, BAA22541, BAF84020, BAG58401, BC003553, BG828961, CA314188, CCQ43370, EAW97995, EAW97996, EAW97997, NM_001143906, NM_006700, NP_001137378, NP_006691, O14545	padj	2.23262987281521e-81	human_related_chimpanzee
531	ENSG00000138035	PNPT1	87178	polyribonucleotide nucleotidyltransferase 1	COXPD13, DFNB70, OLD35, PNPASE, old-35, PNPT1	NM_033109, NP_149100, XM_005264629, XM_017005172, XP_005264686, XP_016860661, XR_001739010	AAH00862, AAH05986, AAH53660, AAK13047, AAP44472, AAY24271, AJ458465, AK307589, AW731791, AY027528, AY290863, BC000862, BC005986, BC009057, BC021170, BC053660, BU943827, CAD30289, CAH18709, CAR80228, CBX83686, CR749867, DA998523, DB461021, EAX00086, EAX00087, NM_033109, NP_149100, Q8TCS8, XM_005264629, XM_017005172, XP_005264686, XP_016860661, XR_001739010	padj	3.64753427338376e-165	human_related_chimpanzee
532	ENSG00000138496	PARP9	83666	poly(ADP-ribose) polymerase family member 9	ARTD9, BAL, BAL1, MGC:7868, PARP9	NM_001146102, NM_001146103, NM_001146104, NM_001146105, NM_001146106, NM_031458, NP_001139574, NP_001139575, NP_001139576, NP_001139577, NP_001139578, NP_113646, XM_005247820, XM_011513218, XM_017007304, XM_017007305, XM_017007306, XP_005247877, XP_011511520, XP_016862793, XP_016862794, XP_016862795, XR_001740305, XR_001740306, XR_001740307, XR_001740308, XR_001740309, XR_002959597	AAH39580, AAK07558, AAK07559, AB209742, AF307338, AF307339, AK092629, AK123412, AK125581, AK130147, AK292959, AK299107, AK313494, AL713679, AL832929, BAD92979, BAF85648, BAG36276, BAH12952, BC017463, BC039580, BP259272, BU675792, BX648869, CAD28483, CAH56133, CAH56290, DB096326, DC309545, DC368112, EAW79477, EAW79478, EAW79479, NM_001146102, NM_001146103, NM_001146104, NM_001146105, NM_001146106,…	padj	1.10277044952205e-277	human_related_chimpanzee
533	ENSG00000139192	TAPBPL	55080	TAP binding protein like	TAPBP-R, TAPBPR, TAPBPL	NM_001351355, NM_018009, NP_001338284, NP_060479, NR_147126, NR_147127, NR_147128, NR_147129, XM_005253700, XM_017019545, XM_017019546, XP_005253757, XP_016875034, XP_016875035, XR_001748777, XR_001748778, XR_001748781, XR_002957344, XR_429016	AAH15017, AI184901, AI273155, AK001005, AK002056, AK098035, AK222956, AK223163, BAA91465, BAB41077, BAD96676, BAD96883, BC015017, CAI93432, CR997450, DB054664, EAW88797, EAW88798, EAW88799, NM_001351355, NM_018009, NP_001338284, NP_060479, NR_147126, NR_147127, NR_147128, NR_147129, Q9BX59, XM_005253700, XM_017019545, XM_017019546, XP_005253757, XP_016875034, XP_016875035, XR_001748777, XR_001748…	padj	6.73488419189809e-43	human_related_chimpanzee
534	ENSG00000140464	PML	5371	promyelocytic leukemia	MYL, PP8675, RNF71, TRIM19, PML	NM_002675, NM_033238, NM_033239, NM_033240, NM_033244, NM_033246, NM_033247, NM_033249, NM_033250, NP_002666, NP_150241, NP_150242, NP_150243, NP_150247, NP_150249, NP_150250, NP_150252, NP_150253	AAA60125, AAA60351, AAA60352, AAA60388, AAA60390, AAB19601, AAB29490, AAD13865, AAG50180, AAG50181, AAG50182, AAG50183, AAG50184, AAG50185, AAG50186, AAG50187, AAG50188, AAG50189, AAG50190, AAH00080, AAH20994, AAI39796, AAP88913, AAQ15268, AB208950, AB209051, AB209411, AF230401, AF230402, AF230403, AF230404, AF230405, AF230406, AF230407, AF230408, AF230409, AF230410, AF230411, AF370432, AF388193,…	padj	7.51975685132826e-277	human_related_chimpanzee
535	ENSG00000140853	NLRC5	84166	NLR family CARD domain containing 5	CLR16.1, NOD27, NOD4, NLRC5	NM_001330552, NM_032206, NP_001317481, NP_115582, XM_005256193, XM_005256194, XM_005256195, XM_005256196, XM_005256197, XM_005256199, XM_005256201, XM_006721297, XM_006721298, XM_006721300, XM_011523373, XM_011523375, XM_011523376, XM_017023769, XM_017023770, XM_017023771, XP_005256250, XP_005256251, XP_005256252, XP_005256253, XP_005256254, XP_005256256, XP_005256258, XP_006721360, XP_006721361,…	AA722775, AAH50527, AAH63566, AAO59377, ABO40479, AF389420, AK025212, AK025362, AK027414, AK027416, AK074133, AK074182, AK090439, AK097030, AL704292, BAB15120, BAB55096, BAB55098, BAB84959, BAB85008, BAC03420, BC040278, BC050527, BC063566, BI061907, BM463398, BM993764, BX640842, CAE45914, CAZ39543, DB293035, EAW82898, EAW82899, EAW82900, EAW82901, EAW82902, EF452236, NM_001330552, NM_032206, NP_0…	padj	5.3665945320442e-98	human_related_chimpanzee
536	ENSG00000141664	ZCCHC2	54877	zinc finger CCHC-type containing 2	C18orf49, ZCCHC2	NM_017742, NP_060212, NR_126534, XM_006722493, XM_011526044, XM_017025802, XP_006722556, XP_011524346, XP_016881291, XR_001753205, XR_245462	AA406111, AA903206, AAH06340, AAI37436, AB051531, AK000229, AK000288, AK098132, AL832323, AW182074, BAA91057, BAB21835, BAG53581, BC006340, BC047606, BC137435, BI023990, BQ001246, BU675299, BX485381, CAD38618, CD365705, DN997998, EAW63126, EAW63127, EAW63128, FN169762, NM_017742, NP_060212, NR_126534, Q9C0B9, XM_006722493, XM_011526044, XM_017025802, XP_006722556, XP_011524346, XP_016881291, XR_0…	padj	3.76921741904297e-78	human_related_chimpanzee
537	ENSG00000155363	MOV10	4343	Mov10 RISC complex RNA helicase	fSAP113, gb110, MOV10	NM_001130079, NM_001286072, NM_001321324, NM_020963, NP_001123551, NP_001273001, NP_001308253, NP_066014, XM_005270869, XM_005270870, XM_017001318, XM_017001319, XM_024447132, XM_024447137, XP_005270926, XP_005270927, XP_016856807, XP_016856808, XP_024302900, XP_024302905, XR_001737185, XR_001737186, XR_001737187, XR_946657	AAH02548, AAH04499, AAH09312, AB046851, AK023297, AK057353, AK074174, AK226011, AK301229, AK308874, AK310512, AL832805, AL833353, BAB13457, BAB14514, BAB85000, BAG51905, BAH13436, BC002548, BC004499, BC009312, BC025339, BU623853, BX647787, CAE89762, DB066263, EAW56528, EAW56529, EAW56530, EAW56531, NM_001130079, NM_001286072, NM_001321324, NM_020963, NP_001123551, NP_001273001, NP_001308253, NP_0…	padj	5.39503810587084e-164	human_related_chimpanzee
538	ENSG00000156587	UBE2L6	9246	ubiquitin conjugating enzyme E2 L6	RIG-B, UBCH8, UBE2L6	NM_004223, NM_198183, NP_004214, NP_937826	AAB86433, AAD17525, AAH32491, AF031141, AF061736, AK093462, AK129621, AK226165, AK315755, BAG38109, BC032491, CAB64566, CAG33407, CR457126, DA097307, EAW73755, EAW73756, EAW73757, EAW73758, EAW73759, H17887, NM_004223, NM_198183, NP_004214, NP_937826, O14933	padj	1.18148339467723e-89	human_related_chimpanzee
539	ENSG00000160710	ADAR	103	adenosine deaminase, RNA specific	ADAR1, AGS6, DRADA, DSH, DSRAD, G1P1, IFI-4, IFI4, K88DSRBP, P136, ADAR	NM_001025107, NM_001111, NM_001193495, NM_015840, NM_015841, NP_001020278, NP_001102, NP_001180424, NP_056655, NP_056656, XM_006711109, XM_006711111, XM_006711112, XM_006711113, XM_011509061, XM_011509062, XM_017000037, XM_024449674, XP_006711172, XP_006711174, XP_006711175, XP_006711176, XP_011507363, XP_011507364, XP_016855526, XP_024305442	AA449679, AAB06697, AAB97116, AAB97117, AAB97118, AAC13782, AAH38227, AB209891, ABM73519, ABM73520, AF084516, AHZ44503, AK097241, AK304153, BAD93128, BAH14119, BC017853, BC038227, BE886208, BU430287, BX538232, BX640741, CAA55967, CAA55968, CAA67169, CAA67170, CAA67172, CAA67173, CAD98075, CAE45853, CD108625, CR982397, DA507408, DR158819, EAW53183, EAW53184, EAW53185, EAW53186, EAW53187, EAW53188,…	padj	5.36336731947056e-169	human_related_chimpanzee
540	ENSG00000163840	DTX3L	151636	deltex E3 ubiquitin ligase 3L	BBAP, RNF143, DTX3L	NM_138287, NP_612144	AAH42191, AAH60509, AAL90859, AAP57517, AAV98362, AF484416, AK025135, AK056406, AK093782, AK125086, AL833598, AY225123, AY780792, BAG54138, BC016846, BC040372, BC042191, BC060509, BX648267, BX648645, EAW79476, NM_138287, NP_612144, Q8TDB6	padj	0	human_related_chimpanzee
541	ENSG00000164307	ERAP1	51752	endoplasmic reticulum aminopeptidase 1	A-LAP, ALAP, APPILS, ARTS-1, ARTS1, ERAAP, ERAAP1, PILS-AP, PILSAP, ERAP1	NM_001040458, NM_001198541, NM_001349244, NM_016442, NP_001035548, NP_001185470, NP_001336173, NP_057526, XM_005272015, XM_005272016, XM_011543480, XM_011543481, XM_011543484, XM_011543485, XM_011543486, XM_017009581, XM_017009583, XM_024446113, XP_005272072, XP_005272073, XP_011541782, XP_011541783, XP_011541786, XP_011541787, XP_011541788, XP_016865070, XP_016865072, XP_024301881, XR_001742119	AAF07395, AAF20384, AAF34664, AAH30775, AAK37777, AAK37778, AAQ88953, AB011097, AF106037, AF183569, AF222340, AGR86647, AGR86648, AGR86649, AGR86650, AI291936, AIY60612, AIY60613, AIY60614, AIY60615, AIY60616, AIY60617, AIY60618, AIY60619, AIY60620, AIY60621, AIY60622, AIY60623, AIY60624, AIY60625, AIY60626, AIY60627, AIY60628, AIY60629, AIY60630, AIY60631, AIY60632, AIY60633, AK094985, AK222873,…	padj	1.51054579924573e-63	human_related_chimpanzee
542	ENSG00000164342	TLR3	7098	toll like receptor 3	CD283, IIAE2, TLR3	NM_003265, NP_003256	AAC34134, AAH59372, AAH94737, AAH96333, AAH96334, AAH96335, AB445631, ABC86908, ABC86909, ABC86910, ABE01399, ABF06633, ABF06634, ABF06635, ABF06636, ABF06637, AK302143, AK314208, BAG36884, BAG55028, BAH13636, BC017954, BC043204, BC059372, BC068487, BC094737, BC096333, BC096334, BC096335, BU624267, CAL68868, CAT16976, DA374150, DQ445682, DQ470075, DQ470076, DQ470077, DQ470078, DQ470079, EAX04628,…	padj	0	human_related_chimpanzee
543	ENSG00000166710	B2M	567	beta-2-microglobulin	IMD43, B2M	NM_004048, NP_004039, XM_005254549, XP_005254606, XR_002957658	AAA51811, AAB25312, AAD14387, AAD14388, AAD48083, AAG02006, AAH32589, AAH64910, AAO20842, AB021288, ABB01003, ABI63354, ABI63355, ABI63373, AF072097, AI686916, AK026463, AK303560, AK315776, AY007153, AY187687, BAA35182, BAG38125, BAG64583, BC032589, BC064910, BU658737, CAA23830, CAG33347, CBX87172, CDH93686, CDL96999, CR457066, DQ839493, DQ839494, DQ884406, EAW77276, EAW77277, EAW77278, NM_004048…	padj	1.95350383231427e-72	human_related_chimpanzee
544	ENSG00000168394	TAP1	6890	transporter 1, ATP binding cassette subfamily B member	ABC17, ABCB2, APT1, D6S114E, PSF-1, PSF1, RING4, TAP1*0102N, TAP1N, TAP1	NM_000593, NM_001292022, NP_000584, NP_001278951	AAA89080, AAB60321, AAB60322, AAC12902, AAC12903, AAC12904, AAC12905, AAC12906, AAD14055, AAD14056, AAH14081, AAM11658, AAR05812, AAS55411, AAS55412, AB012644, AH007357, AHW47926, AHW47943, AHW47960, AHW47977, AK093980, AK123494, AK130176, AK302340, AK313762, ALQ33804, ALQ33805, ARB08460, ARB08461, ARB08462, ARB08463, ARB08464, ARB08465, ARB08466, ARB08467, ARB08468, ARB08469, ARB08470, ARB08471,…	padj	3.33090711150884e-277	human_related_chimpanzee
545	ENSG00000170581	STAT2	6773	signal transducer and activator of transcription 2	IMD44, ISGF-3, P113, STAT113, STAT2	NM_005419, NM_198332, NP_005410, NP_938146, XM_011538697, XM_011538698, XM_011538699, XM_011538700, XM_017019904, XP_011536999, XP_011537000, XP_011537001, XP_011537002, XP_016875393, XR_001748856, XR_001748857, XR_001748858, XR_002957375, XR_002957376, XR_245953	AAA98760, AAB36225, AAB36226, AAB36227, AAH06092, AAH51284, AAS00091, AFM91190, AFM91191, AFM91192, AFM91193, AFM91194, AFM91195, AFM91196, AFM91197, AFM91198, AFM91199, AFM91200, AFM91201, AFM91202, AFM91203, AFM91204, AFM91205, AFM91206, AFM91207, AFM91208, AFM91209, AFM91210, AFM91211, AFM91212, AFM91213, AFM91214, AFM91215, AFM91216, AFM91217, AFM91218, AFM91219, AFM91220, AFM91221, AFM91222,…	padj	3.2967310708904e-206	human_related_chimpanzee
546	ENSG00000172936	MYD88	4615	myeloid differentiation primary response 88	MYD88D, MYD88	NM_001172566, NM_001172567, NM_001172568, NM_001172569, NM_002468, NP_001166037, NP_001166038, NP_001166039, NP_001166040, NP_002459, XM_005265172, XM_006713170, XP_005265229, XP_006713233	AAB49967, AAC50954, AAH13589, AAP36040, AB446470, AK097983, AK124685, AK296570, AK296716, AK298650, AK298666, AK300051, AK300448, AK304676, AL832906, ANK58152, ANK58154, ANK58155, ANK58156, ANN25047, BAG55247, BAG59190, BAG59306, BAG60822, BAG60834, BAG61860, BAG62170, BAG65448, BC013589, BP242808, BP339466, BT007376, BX537602, DC350705, EAW64520, EAW64521, NM_001172566, NM_001172567, NM_00117256…	padj	4.2243358338899e-298	human_related_chimpanzee
547	ENSG00000173193	PARP14	54625	poly(ADP-ribose) polymerase family member 14	ARTD8, BAL2, PARP-14, pART8, PARP14	NM_017554, NP_060024, XM_011512928, XM_011512929, XP_011511230, XP_011511231, XR_002959544	AA890511, AAH32804, AAN08627, AAY64449, AAY64450, AB033094, AK001770, AK022542, AK026003, AK027260, AK098816, AK304269, AU117601, AY134858, BAA86582, BAA91897, BAB14089, BAG65132, BC032804, BC039604, BU170133, BX648758, CR977108, DC320673, DQ063584, DQ063585, EAW79467, EAW79468, EAW79469, EAW79470, NM_017554, NP_060024, Q460N5, XM_011512928, XM_011512929, XP_011511230, XP_011511231, XR_002959544	padj	7.12407404266028e-302	human_related_chimpanzee
548	ENSG00000173821	RNF213	57674	ring finger protein 213	ALO17, C17orf27, KIAA1618, MYMY2, MYSTR, NET57, RNF213	NM_001256071, NM_020914, NM_020954, NP_001243000, NP_066005, XM_005257545, XM_005257546, XM_006721995, XM_011525084, XM_011525086, XM_011525087, XM_017024905, XP_005257602, XP_005257603, XP_006722058, XP_011523386, XP_011523388, XP_011523389, XP_016880394	AAH32220, AAH36891, AAH40341, AAN63520, AAN63521, AB046774, AB046838, AB537889, AF397204, AF397205, AK023113, AK023871, AK025676, AK025914, AK026038, AK074030, AK127358, AK127914, AL161961, AL832920, AL833201, BAB13380, BAB13444, BAB14411, BAB14708, BAB15212, BAB15280, BAB15330, BAB84856, BAC87188, BAK53191, BC032220, BC035987, BC036891, BC040341, BC110403, BI008697, BX097483, BX640932, BX647946,…	padj	7.17106672285715e-116	human_related_chimpanzee
549	ENSG00000184979	USP18	11274	ubiquitin specific peptidase 18	ISG43, PTORCH2, UBP43, USP18	NM_017414, NP_059110, XM_006724074, XP_006724137	AAD49967, AAH14896, AAP35481, AF176642, AI222587, AJ243526, AK313385, AL136690, BAG36183, BC014896, BI752849, BT006835, BU584005, CAB66625, CAB76398, CAG33497, CAJ86437, CR457216, CT841507, EAW57790, EAW57791, NM_017414, NP_059110, Q9UMW8, XM_006724074, XP_006724137	padj	0	human_related_chimpanzee
550	ENSG00000185338	SOCS1	8651	suppressor of cytokine signaling 1	CIS1, CISH1, JAB, SOCS-1, SSI-1, SSI1, TIP-3, TIP3, SOCS1	NM_003745, NP_003736	AAB62401, AAD27709, AAY87931, AB000676, AB000734, AB005043, AK127621, BAA21537, BAA22431, BAA23521, BAG54535, BC029307, CAB92528, CAR95151, CBX47480, EAW85163, NM_003745, NP_003736, O15524, U88326	padj	6.73304520101683e-11	human_related_chimpanzee
551	ENSG00000185507	IRF7	3665	interferon regulatory factor 7	IMD39, IRF-7H, IRF7A, IRF7B, IRF7C, IRF7H, IRF7	NM_001572, NM_004029, NM_004030, NM_004031, NP_001563, NP_004020, NP_004022, XM_005252906, XM_005252907, XM_005252909, XM_011520066, XM_017017674, XP_005252963, XP_005252964, XP_005252966, XP_011518368, XP_016873163	AAB17190, AAB80686, AAB80688, AAB80690, AAB80691, AAC70999, AAG30003, AAI36556, AF076494, AGI78456, AK303752, APU94776, BAG64723, BC136555, BC144242, BM849172, DA601567, DA967682, EAX02355, EAX02356, EAX02357, EAX02358, EAX02359, EAX02360, KC477210, KX150851, NM_001572, NM_004029, NM_004030, NM_004031, NP_001563, NP_004020, NP_004022, Q92985, U53830, U53831, U53832, U73036, XM_005252906, XM_00525…	padj	9.26197988933778e-124	human_related_chimpanzee
552	ENSG00000231925	TAPBP	6892	TAP binding protein	NGS17, TAPA, TPN, TPSN, TAPBP	NM_003190, NM_172208, NM_172209, NP_003181, NP_757345, NP_757346, XM_011514828, XM_017011227, XP_011513130, XP_016866716	AAB82949, AAC20076, AAD32924, AAG33061, AAH64966, AAH80574, AB010639, ACD68200, AF009510, AF029750, AF067286, AF314222, AQY77140, AQY77141, AQY77142, AU117273, AW028178, AW451052, AY007154, BAA28757, BAA28758, BAA28759, BC064966, BC080574, BI523615, CAA73909, EAX03715, EAX03716, EAX03717, EAX03718, EAX03719, EAX03720, EU693375, NM_003190, NM_172208, NM_172209, NP_003181, NP_757345, NP_757346, O15…	padj	1.73850477749701e-81	human_related_chimpanzee
553	ENSG00000013374	NUB1	51667	negative regulator of ubiquitin like proteins 1	BS4, NUB1L, NYREN18, NUB1	NM_001243351, NM_016118, NP_001230280, NP_057202, XM_005250011, XM_017012304, XM_017012305, XM_017012306, XM_017012307, XM_017012308, XM_017012309, XM_024446797, XM_024446798, XM_024446799, XP_005250068, XP_016867793, XP_016867794, XP_016867795, XP_016867796, XP_016867797, XP_016867798, XP_024302565, XP_024302566, XP_024302567	AAC82474, AAD42865, AAH46354, AAK21001, AAN01355, AAO14547, AAS02030, AF155099, AF300717, AF459743, AK026433, AK293159, AW205479, AY129295, BAH11464, BC034716, BC046354, BG105733, CAD34862, CN258712, DB048887, EAL24511, EAW54000, EAW54001, EAW54002, EAW54003, NM_001243351, NM_016118, NP_001230280, NP_057202, Q9Y5A7, XM_005250011, XM_017012304, XM_017012305, XM_017012306, XM_017012307, XM_01701230…	baseMean	3275.08785109738	human_related_gorilla
554	ENSG00000055332	EIF2AK2	5610	eukaryotic translation initiation factor 2 alpha kinase 2	EIF2AK1, PKR, PPP1R83, PRKR, EIF2AK2	NM_001135651, NM_001135652, NM_002759, NP_001129123, NP_001129124, NP_002750, XM_011532987, XM_017004503, XP_011531289, XP_016859992	AAA18253, AAA36409, AAH07769, AAH22314, AAH40851, AAH57805, AAH93676, AAI01476, AAI43231, AAO38055, AAP57628, AAY24317, AF086566, AI360504, AK290655, AK313818, AY302136, BAF83344, BAG36554, BC007769, BC022314, BC040851, BC057805, BC093676, BC101475, BC143228, BC143230, BM473760, BU687340, EAX00406, EAX00407, EAX00408, EAX00409, F03305, M35663, M85294, NM_001135651, NM_001135652, NM_002759, NP_001…	baseMean	11197.9722056477	human_related_gorilla
555	ENSG00000059378	PARP12	64761	poly(ADP-ribose) polymerase family member 12	ARTD12, MST109, MSTP109, ZC3H1, ZC3HDC1, PARP12	NM_022750, NP_073587, NR_130117, XM_005250038, XM_005250039, XM_005250040, XM_011516491, XP_005250095, XP_005250096, XP_005250097, XP_011514793, XR_001744855, XR_927514	AA587898, AAF66161, AAH81541, AAQ13631, AF173884, AK026346, AL136766, AL137255, BAB15457, BC044660, BC081541, CAB66700, CAB70657, EAL24033, EAW83938, EAW83939, NM_022750, NP_073587, NR_130117, Q9H0J9, XM_005250038, XM_005250039, XM_005250040, XM_011516491, XP_005250095, XP_005250096, XP_005250097, XP_011514793, XR_001744855, XR_927514	baseMean	2667.91367326273	human_related_gorilla
556	ENSG00000068079	IFI35	3430	interferon induced protein 35	IFP35, IFI35	NM_001330230, NM_005533, NP_001317159, NP_005524, XM_017024584, XM_017024585, XP_016880073, XP_016880074	AA740882, AA827287, AA832092, AAB61703, AAC37597, AAH01356, AK025406, BC001356, BM050205, BM748764, BU571030, EAW60914, EAW60915, EAW60916, NM_001330230, NM_005533, NP_001317159, NP_005524, P80217, U72882, XM_017024584, XM_017024585, XP_016880073, XP_016880074	baseMean	2021.95418853159	human_related_gorilla
557	ENSG00000089127	OAS1	4938	2'-5'-oligoadenylate synthetase 1	E18/E16, IFI-4, OIAS, OIASI, OAS1	NM_001032409, NM_001320151, NM_002534, NM_016816, NP_001027581, NP_001307080, NP_002525, NP_058132, XM_006719434, XM_011538413, XM_017019361, XM_017019362, XP_006719497, XP_011536715, XP_016874850, XP_016874851, XR_944558	AA085948, AAA59955, AAB59552, AAB59553, AAH00562, AAH61587, AAH71981, AAP35431, AAW63049, AAW63050, ABE27977, ABE27978, ABH07381, ABI78946, AJ629455, AK123528, AK223006, AK225384, AK291003, AK300346, AK301498, AY730627, AY730628, BAA00047, BAD96726, BAF83692, BAG62090, BAG63009, BC000562, BC061587, BC071981, BE048946, BF055326, BT006785, CAA01166, CAA01167, CAA26497, CAA26633, CAA26634, CAA29803,…	baseMean	2869.95961556225	human_related_gorilla
558	ENSG00000102921	N4BP1	9683	NEDD4 binding protein 1	N4BP1	NM_153029, NP_694574, XM_011523482, XP_011521784, XR_001752039, XR_001752040	AAI08289, AAI52473, AB014515, AK001464, AK026937, AK056383, AK094234, AK124782, BAA31590, BAG50916, BC051897, BC108288, BC152472, EAW82729, NM_153029, NP_694574, O75113, XM_011523482, XP_011521784, XR_001752039, XR_001752040	baseMean	1919.42249683137	human_related_gorilla
559	ENSG00000108771	DHX58	79132	DExH-box helicase 58	D11LGP2, D11lgp2e, LGP2, RLR-3, DHX58	NM_024119, NP_077024, XM_017025059, XP_016880548, XR_001752623, XR_001752624, XR_002958067, XR_934548	AAH14949, AK021416, AK097669, AK225549, AK296840, AK300900, BAB13818, BAG53507, BAG62538, BAH12441, BC014949, BM723672, EAW60796, EAW60797, EAW60798, EAW60799, EAW60800, NM_024119, NP_077024, Q96C10, XM_017025059, XP_016880548, XR_001752623, XR_001752624, XR_002958067, XR_934548	baseMean	899.878216977007	human_related_gorilla
560	ENSG00000112773	FAM46A	55603	family with sequence similarity 46 member A	C6orf37, XTP11, FAM46A	NM_017633, NP_060103	AAH00683, AAH07351, AAM53071, AAW66943, ACI29324, AF350451, AHI42043, AHI42044, AI131001, AJ420583, AJ420591, AJ420592, AK000044, AK056057, AK096704, AK292109, AY740520, BAA90903, BAF84798, BC000683, BC007351, BX648876, DA981608, EAW48691, EAW48692, FJ211061, NM_017633, NP_060103, Q96IP4	baseMean	6457.97100102374	human_related_gorilla
561	ENSG00000115267	IFIH1	64135	interferon induced with helicase C domain 1	AGS7, Hlcd, IDDM19, MDA-5, MDA5, RLR-2, SGMRT1, IFIH1	NM_022168, NP_071451	AAG34368, AAG54076, AAH46208, AAH78180, AAI11751, AAX93137, AAY24206, AF095844, AK056293, AK292941, AK314611, AY017378, BAB71141, BAF85630, BC007966, BC046208, BC078180, BC111750, BQ772836, BU902097, EAX11352, NM_022168, NP_071451, Q9BYX4	baseMean	6232.12756493433	human_related_gorilla
562	ENSG00000115415	STAT1	6772	signal transducer and activator of transcription 1	CANDF7, IMD31A, IMD31B, IMD31C, ISGF-3, STAT91, STAT1	NM_007315, NM_139266, NP_009330, NP_644671, XM_006712718, XM_017004783, XP_006712781, XP_016860272, XR_001738914, XR_001738915	AAB64012, AAF04559, AAH02704, AAI41922, AAP35905, AAR13284, AAW56072, AAY24183, ADA59516, ADA59517, AI992149, AK096686, AK225853, AK292604, AK315002, BAF85293, BAG37497, BC002704, BC141921, BG699050, BT007241, BU738296, BX400908, CAD22974, CAH18430, CAM91174, CAM91175, CN410740, CR749636, CR998778, DA313984, EAX10850, EAX10851, EAX10852, EAX10853, EAX10854, EAX10855, EB385742, GU211347, GU211348,…	baseMean	36798.1097545686	human_related_gorilla
563	ENSG00000116514	RNF19B	127544	ring finger protein 19B	IBRDC3, NKLAM, RNF19B	NM_001127361, NM_001300826, NM_153341, NP_001120833, NP_001287755, NP_699172, XM_006710356, XM_006710357, XM_006710358, XP_006710419, XP_006710420, XP_006710421	AA194237, AAH20595, AAH62374, AAI13561, AAI43688, AK074486, AK131439, BAC11017, BAD18585, BC020595, BC062374, BC113560, BC143687, CAF85699, DA630289, EAX07489, EAX07490, EAX07491, NM_001127361, NM_001300826, NM_153341, NP_001120833, NP_001287755, NP_699172, Q6ZMZ0, XM_006710356, XM_006710357, XM_006710358, XP_006710419, XP_006710420, XP_006710421	baseMean	438.524911490164	human_related_gorilla
564	ENSG00000119917	IFIT3	3437	interferon induced protein with tetratricopeptide repeats 3	CIG-49, GARG-49, IFI60, IFIT4, IRG2, ISG60, P60, RIG-G, cig41, IFIT3	NM_001031683, NM_001289758, NM_001289759, NM_001549, NP_001026853, NP_001276687, NP_001276688, NP_001540	AAB40606, AAB95160, AAC34669, AAC63524, AAH01383, AAH04977, AAP35948, AF026939, AF026943, AF083470, AK290427, AK297137, AK312675, BAF83116, BAG59639, BC001383, BC004977, BM790031, BT007284, BU509201, BX101054, DA081546, DA160435, DA673951, DB268497, EAW50143, EAW50144, NM_001031683, NM_001289758, NM_001289759, NM_001549, NP_001026853, NP_001276687, NP_001276688, NP_001540, O14879, U52513	baseMean	30273.1655061564	human_related_gorilla
565	ENSG00000119922	IFIT2	3433	interferon induced protein with tetratricopeptide repeats 2	G10P2, GARG-39, IFI-54, IFI-54K, IFI54, IFIT-2, ISG-54 K, ISG-54K, ISG54, P54, cig42, IFIT2	NM_001547, NP_001538	AA143609, AA765174, AAA59191, AAH05987, AAH32839, AF026944, AK300431, AK312831, BAG62157, BC005987, BC032839, CAA30438, DA631671, EAW50145, EB387611, NM_001547, NP_001538, P09913	baseMean	51074.8000477425	human_related_gorilla
566	ENSG00000120217	CD274	29126	CD274 molecule	B7-H, B7H1, PD-L1, PDCD1L1, PDCD1LG1, PDL1, CD274	NM_001267706, NM_001314029, NM_014143, NP_001254635, NP_001300958, NP_054862, NR_052005	AA399416, AAF25807, AAG18508, AAH69381, AAH74984, AAI13735, AAI13737, AAP13470, AAP42144, AAU09634, ABB90152, ABI16084, AF177937, AF233516, AI826502, AK001894, AK300470, AK314567, AY254342, AY291313, AY714881, BAA91966, BAG37149, BAG62189, BC069381, BC074984, BC113734, BC113736, CCF77002, DB160805, DQ286582, DQ836393, EAW58763, NM_001267706, NM_001314029, NM_014143, NP_001254635, NP_001300958, NP…	baseMean	1205.09028842063	human_related_gorilla
567	ENSG00000121060	TRIM25	7706	tripartite motif containing 25	EFP, RNF147, Z147, ZNF147, TRIM25	NM_005082, NP_005073	AAH16924, AAH42541, AB208994, AK024597, AK310720, BAA04747, BAD92231, BC013752, BC016924, BC038247, BC042541, BC053605, BC106889, BC106890, BC114339, BM146967, BX538220, CF121587, D21205, EAW94523, EAW94524, EAW94525, NM_005082, NP_005073, Q14258	baseMean	5994.47671096864	human_related_gorilla
568	ENSG00000121858	TNFSF10	8743	TNF superfamily member 10	APO2L, Apo-2L, CD253, TL2, TNLG6A, TRAIL, TNFSF10	NM_001190942, NM_001190943, NM_003810, NP_001177871, NP_001177872, NP_003801, NR_033994	AAB01233, AAC50332, AAH32722, AAR16184, AAV38371, ABI24016, ABK41891, ABW24658, AK296085, AK309200, AK312742, AY312579, BAG35612, BAG58840, BC009795, BC020220, BC032722, BT019564, CAG33176, CAH68809, CAL33971, CAZ39545, CCA94584, CR456895, CTQ86088, DA041872, DA969653, DQ848564, EAW78465, EAW78466, EAW78467, EU183231, LN874323, NM_001190942, NM_001190943, NM_003810, NP_001177871, NP_001177872, NP…	baseMean	3874.68403137826	human_related_gorilla
569	ENSG00000123609	NMI	9111	N-myc and STAT interactor	NMI	NM_004688, NP_004679, XM_005246941, XM_017005247, XP_005246998, XP_016860736	AAC12949, AAH01268, AAH21987, AAY15066, AB451305, AB451436, ABO65092, AK124323, AK291548, AK298754, BAF84237, BAG60896, BAG70119, BAG70250, BC001268, BC021987, CB151555, EAX11513, EF036506, NM_004688, NP_004679, Q13287, U32849, XM_005246941, XM_017005247, XP_005246998, XP_016860736	baseMean	1027.22694655755	human_related_gorilla
570	ENSG00000124201	ZNFX1	57169	zinc finger NFX1-type containing 1	ZNFX1	NM_021035, NP_066363, XM_006723836, XM_011528924, XM_017027971, XP_006723899, XP_011527226, XP_016883460	AAH14041, AAH62347, AAI10889, AB037825, AK000573, AK002139, AK022641, AK023836, AK096594, AK307392, AU140771, BAA91264, BAA92102, BAA92642, BAB14149, BAB14696, BC014041, BC030789, BC041630, BC062347, BC110888, DA809204, EAW75661, EAW75662, EAW75663, EAW75664, NM_021035, NP_066363, Q9P2E3, XM_006723836, XM_011528924, XM_017027971, XP_006723899, XP_011527226, XP_016883460	baseMean	8139.16747367575	human_related_gorilla
571	ENSG00000124226	RNF114	55905	ring finger protein 114	PSORS12, ZNF313, RNF114	NM_018683, NP_061153	AAF75763, AAH13695, AAH66919, AAP35441, AF131742, AF265215, AK091976, AK097265, AK297188, AK301731, AK315638, BAG38006, BAG59677, BAG63197, BC013695, BC066919, BM830132, BT006795, BX640603, CAE45709, EAW75641, EAW75642, EAW75643, EAW75644, NM_018683, NP_061153, Q9Y508	baseMean	2844.7992709961	human_related_gorilla
572	ENSG00000125347	IRF1	3659	interferon regulatory factor 1	IRF-1, MAR, IRF1	NM_001354924, NM_001354925, NM_002198, NP_001341853, NP_001341854, NP_002189, NR_149068, NR_149069, XM_011543379, XP_011541681	AA402319, AAA36043, AAB93488, AAH09483, AAV38560, AAV38561, AB103081, AB209624, ABH05670, AGV15458, AGV15459, AHW49376, AHW49377, AHW49378, AK298770, AK314025, ANU04672, BAD89424, BAD92861, BAG36735, BAG60912, BC009483, BT019755, BT019756, CAA32624, CAG46514, CEF49516, CEH24701, CR541713, CT004274, DA583594, EAW62332, KC209827, KC209828, KJ200632, KJ200633, KJ200634, KJ200635, KU561832, LN607829,…	baseMean	1321.60691799305	human_related_gorilla
573	ENSG00000130066	SAT1	6303	spermidine/spermine N1-acetyltransferase 1	DC21, KFSD, KFSDX, SAT, SSAT, SSAT-1, SAT1	NM_002970, NP_002961, NR_027783, XM_024452421, XP_024308189	AAA60573, AAA63260, AAA98854, AAG44592, AAH02503, AAH08424, AAP35471, AAW03315, AF251292, AK310078, AK310094, AK312162, AK315888, AL050290, AW874291, AY841998, BAF98779, BAG35096, BC002503, BC008424, BR000410, BT006825, CAA78509, CAG29290, CD516700, CD638929, CN271682, CR450294, EAW98999, EAW99000, FAA00324, M55580, M77693, NM_002970, NP_002961, NR_027783, P21673, XM_024452421, XP_024308189	baseMean	2088.02818061491	human_related_gorilla
574	ENSG00000132109	TRIM21	6737	tripartite motif containing 21	RNF81, RO52, Ro/SSA, SSA, SSA1, TRIM21	NM_003141, NP_003132	AAA36581, AAA36651, AAA79867, AAB87094, AAH10861, AAK76432, AAU89982, AK225564, AW575137, AY742713, BC010861, BP280435, BP288941, BU594670, CAV30717, EAW68845, M34551, M62800, NM_003141, NP_003132, P19474	baseMean	1547.64067641893	human_related_gorilla
575	ENSG00000134321	RSAD2	91543	radical S-adenosyl methionine domain containing 2	2510004L01Rik, cig33, cig5, vig1, RSAD2	NM_080657, NP_542388, XM_011510415, XP_011508717	AAH17969, AAL50053, AAY14802, AF026942, AF442151, AK300085, AK312670, BAG35552, BAG61888, BC017969, EAX01034, EAX01035, NM_080657, NP_542388, Q8WXG1, XM_011510415, XP_011508717	baseMean	14040.6029346294	human_related_gorilla
576	ENSG00000134470	IL15RA	3601	interleukin 15 receptor subunit alpha	CD215, IL15RA	NM_001243539, NM_001256765, NM_001351095, NM_001351096, NM_001351097, NM_002189, NM_172200, NP_001230468, NP_001243694, NP_001338024, NP_001338025, NP_001338026, NP_002180, NP_751950, NR_046362, XM_011519461, XM_011519462, XM_011519463, XM_011519464, XM_011519465, XM_011519466, XM_011519467, XM_011519468, XM_011519469, XM_011519470, XM_011519471, XM_011519472, XM_011519474, XM_011519475, XM_01151…	AA847313, AAB88175, AAC50312, AAH65506, AAH74726, AAI07778, AAI21141, AAI21142, AAP69528, AEP26933, AF035279, AFY11387, AFY11388, AFY11389, AFY11390, AFY11391, AFY11392, AFY11393, AFY11394, AK304211, BAG65084, BC065506, BC074726, BC107777, BC121140, BC121141, BG675498, BM546106, CA308853, CAG33345, CAG46820, CCA64145, CCA64146, CR457064, CR542023, DC298692, EAW86415, EAW86416, EAW86417, EAW86418,…	baseMean	503.993724106381	human_related_gorilla
577	ENSG00000135148	TRAFD1	10906	TRAF-type zinc finger domain containing 1	FLN29, TRAFD1	NM_001143906, NM_006700, NP_001137378, NP_006691	AAH03553, AB007447, AK122620, AK291331, AK295474, AK309916, AK312601, BAA22541, BAF84020, BAG58401, BC003553, BG828961, CA314188, CCQ43370, EAW97995, EAW97996, EAW97997, NM_001143906, NM_006700, NP_001137378, NP_006691, O14545	baseMean	1381.7330852189	human_related_gorilla
578	ENSG00000138035	PNPT1	87178	polyribonucleotide nucleotidyltransferase 1	COXPD13, DFNB70, OLD35, PNPASE, old-35, PNPT1	NM_033109, NP_149100, XM_005264629, XM_017005172, XP_005264686, XP_016860661, XR_001739010	AAH00862, AAH05986, AAH53660, AAK13047, AAP44472, AAY24271, AJ458465, AK307589, AW731791, AY027528, AY290863, BC000862, BC005986, BC009057, BC021170, BC053660, BU943827, CAD30289, CAH18709, CAR80228, CBX83686, CR749867, DA998523, DB461021, EAX00086, EAX00087, NM_033109, NP_149100, Q8TCS8, XM_005264629, XM_017005172, XP_005264686, XP_016860661, XR_001739010	baseMean	4469.31609949745	human_related_gorilla
579	ENSG00000138496	PARP9	83666	poly(ADP-ribose) polymerase family member 9	ARTD9, BAL, BAL1, MGC:7868, PARP9	NM_001146102, NM_001146103, NM_001146104, NM_001146105, NM_001146106, NM_031458, NP_001139574, NP_001139575, NP_001139576, NP_001139577, NP_001139578, NP_113646, XM_005247820, XM_011513218, XM_017007304, XM_017007305, XM_017007306, XP_005247877, XP_011511520, XP_016862793, XP_016862794, XP_016862795, XR_001740305, XR_001740306, XR_001740307, XR_001740308, XR_001740309, XR_002959597	AAH39580, AAK07558, AAK07559, AB209742, AF307338, AF307339, AK092629, AK123412, AK125581, AK130147, AK292959, AK299107, AK313494, AL713679, AL832929, BAD92979, BAF85648, BAG36276, BAH12952, BC017463, BC039580, BP259272, BU675792, BX648869, CAD28483, CAH56133, CAH56290, DB096326, DC309545, DC368112, EAW79477, EAW79478, EAW79479, NM_001146102, NM_001146103, NM_001146104, NM_001146105, NM_001146106,…	baseMean	5594.75808113442	human_related_gorilla
580	ENSG00000139192	TAPBPL	55080	TAP binding protein like	TAPBP-R, TAPBPR, TAPBPL	NM_001351355, NM_018009, NP_001338284, NP_060479, NR_147126, NR_147127, NR_147128, NR_147129, XM_005253700, XM_017019545, XM_017019546, XP_005253757, XP_016875034, XP_016875035, XR_001748777, XR_001748778, XR_001748781, XR_002957344, XR_429016	AAH15017, AI184901, AI273155, AK001005, AK002056, AK098035, AK222956, AK223163, BAA91465, BAB41077, BAD96676, BAD96883, BC015017, CAI93432, CR997450, DB054664, EAW88797, EAW88798, EAW88799, NM_001351355, NM_018009, NP_001338284, NP_060479, NR_147126, NR_147127, NR_147128, NR_147129, Q9BX59, XM_005253700, XM_017019545, XM_017019546, XP_005253757, XP_016875034, XP_016875035, XR_001748777, XR_001748…	baseMean	270.587677860632	human_related_gorilla
581	ENSG00000140464	PML	5371	promyelocytic leukemia	MYL, PP8675, RNF71, TRIM19, PML	NM_002675, NM_033238, NM_033239, NM_033240, NM_033244, NM_033246, NM_033247, NM_033249, NM_033250, NP_002666, NP_150241, NP_150242, NP_150243, NP_150247, NP_150249, NP_150250, NP_150252, NP_150253	AAA60125, AAA60351, AAA60352, AAA60388, AAA60390, AAB19601, AAB29490, AAD13865, AAG50180, AAG50181, AAG50182, AAG50183, AAG50184, AAG50185, AAG50186, AAG50187, AAG50188, AAG50189, AAG50190, AAH00080, AAH20994, AAI39796, AAP88913, AAQ15268, AB208950, AB209051, AB209411, AF230401, AF230402, AF230403, AF230404, AF230405, AF230406, AF230407, AF230408, AF230409, AF230410, AF230411, AF370432, AF388193,…	baseMean	2601.58316478227	human_related_gorilla
582	ENSG00000140853	NLRC5	84166	NLR family CARD domain containing 5	CLR16.1, NOD27, NOD4, NLRC5	NM_001330552, NM_032206, NP_001317481, NP_115582, XM_005256193, XM_005256194, XM_005256195, XM_005256196, XM_005256197, XM_005256199, XM_005256201, XM_006721297, XM_006721298, XM_006721300, XM_011523373, XM_011523375, XM_011523376, XM_017023769, XM_017023770, XM_017023771, XP_005256250, XP_005256251, XP_005256252, XP_005256253, XP_005256254, XP_005256256, XP_005256258, XP_006721360, XP_006721361,…	AA722775, AAH50527, AAH63566, AAO59377, ABO40479, AF389420, AK025212, AK025362, AK027414, AK027416, AK074133, AK074182, AK090439, AK097030, AL704292, BAB15120, BAB55096, BAB55098, BAB84959, BAB85008, BAC03420, BC040278, BC050527, BC063566, BI061907, BM463398, BM993764, BX640842, CAE45914, CAZ39543, DB293035, EAW82898, EAW82899, EAW82900, EAW82901, EAW82902, EF452236, NM_001330552, NM_032206, NP_0…	baseMean	1706.67561214405	human_related_gorilla
583	ENSG00000141664	ZCCHC2	54877	zinc finger CCHC-type containing 2	C18orf49, ZCCHC2	NM_017742, NP_060212, NR_126534, XM_006722493, XM_011526044, XM_017025802, XP_006722556, XP_011524346, XP_016881291, XR_001753205, XR_245462	AA406111, AA903206, AAH06340, AAI37436, AB051531, AK000229, AK000288, AK098132, AL832323, AW182074, BAA91057, BAB21835, BAG53581, BC006340, BC047606, BC137435, BI023990, BQ001246, BU675299, BX485381, CAD38618, CD365705, DN997998, EAW63126, EAW63127, EAW63128, FN169762, NM_017742, NP_060212, NR_126534, Q9C0B9, XM_006722493, XM_011526044, XM_017025802, XP_006722556, XP_011524346, XP_016881291, XR_0…	baseMean	1005.21059011962	human_related_gorilla
584	ENSG00000155363	MOV10	4343	Mov10 RISC complex RNA helicase	fSAP113, gb110, MOV10	NM_001130079, NM_001286072, NM_001321324, NM_020963, NP_001123551, NP_001273001, NP_001308253, NP_066014, XM_005270869, XM_005270870, XM_017001318, XM_017001319, XM_024447132, XM_024447137, XP_005270926, XP_005270927, XP_016856807, XP_016856808, XP_024302900, XP_024302905, XR_001737185, XR_001737186, XR_001737187, XR_946657	AAH02548, AAH04499, AAH09312, AB046851, AK023297, AK057353, AK074174, AK226011, AK301229, AK308874, AK310512, AL832805, AL833353, BAB13457, BAB14514, BAB85000, BAG51905, BAH13436, BC002548, BC004499, BC009312, BC025339, BU623853, BX647787, CAE89762, DB066263, EAW56528, EAW56529, EAW56530, EAW56531, NM_001130079, NM_001286072, NM_001321324, NM_020963, NP_001123551, NP_001273001, NP_001308253, NP_0…	baseMean	1565.22162701691	human_related_gorilla
585	ENSG00000156587	UBE2L6	9246	ubiquitin conjugating enzyme E2 L6	RIG-B, UBCH8, UBE2L6	NM_004223, NM_198183, NP_004214, NP_937826	AAB86433, AAD17525, AAH32491, AF031141, AF061736, AK093462, AK129621, AK226165, AK315755, BAG38109, BC032491, CAB64566, CAG33407, CR457126, DA097307, EAW73755, EAW73756, EAW73757, EAW73758, EAW73759, H17887, NM_004223, NM_198183, NP_004214, NP_937826, O14933	baseMean	909.670926777265	human_related_gorilla
586	ENSG00000160710	ADAR	103	adenosine deaminase, RNA specific	ADAR1, AGS6, DRADA, DSH, DSRAD, G1P1, IFI-4, IFI4, K88DSRBP, P136, ADAR	NM_001025107, NM_001111, NM_001193495, NM_015840, NM_015841, NP_001020278, NP_001102, NP_001180424, NP_056655, NP_056656, XM_006711109, XM_006711111, XM_006711112, XM_006711113, XM_011509061, XM_011509062, XM_017000037, XM_024449674, XP_006711172, XP_006711174, XP_006711175, XP_006711176, XP_011507363, XP_011507364, XP_016855526, XP_024305442	AA449679, AAB06697, AAB97116, AAB97117, AAB97118, AAC13782, AAH38227, AB209891, ABM73519, ABM73520, AF084516, AHZ44503, AK097241, AK304153, BAD93128, BAH14119, BC017853, BC038227, BE886208, BU430287, BX538232, BX640741, CAA55967, CAA55968, CAA67169, CAA67170, CAA67172, CAA67173, CAD98075, CAE45853, CD108625, CR982397, DA507408, DR158819, EAW53183, EAW53184, EAW53185, EAW53186, EAW53187, EAW53188,…	baseMean	13400.4888322392	human_related_gorilla
587	ENSG00000163840	DTX3L	151636	deltex E3 ubiquitin ligase 3L	BBAP, RNF143, DTX3L	NM_138287, NP_612144	AAH42191, AAH60509, AAL90859, AAP57517, AAV98362, AF484416, AK025135, AK056406, AK093782, AK125086, AL833598, AY225123, AY780792, BAG54138, BC016846, BC040372, BC042191, BC060509, BX648267, BX648645, EAW79476, NM_138287, NP_612144, Q8TDB6	baseMean	5476.82033287875	human_related_gorilla
588	ENSG00000164307	ERAP1	51752	endoplasmic reticulum aminopeptidase 1	A-LAP, ALAP, APPILS, ARTS-1, ARTS1, ERAAP, ERAAP1, PILS-AP, PILSAP, ERAP1	NM_001040458, NM_001198541, NM_001349244, NM_016442, NP_001035548, NP_001185470, NP_001336173, NP_057526, XM_005272015, XM_005272016, XM_011543480, XM_011543481, XM_011543484, XM_011543485, XM_011543486, XM_017009581, XM_017009583, XM_024446113, XP_005272072, XP_005272073, XP_011541782, XP_011541783, XP_011541786, XP_011541787, XP_011541788, XP_016865070, XP_016865072, XP_024301881, XR_001742119	AAF07395, AAF20384, AAF34664, AAH30775, AAK37777, AAK37778, AAQ88953, AB011097, AF106037, AF183569, AF222340, AGR86647, AGR86648, AGR86649, AGR86650, AI291936, AIY60612, AIY60613, AIY60614, AIY60615, AIY60616, AIY60617, AIY60618, AIY60619, AIY60620, AIY60621, AIY60622, AIY60623, AIY60624, AIY60625, AIY60626, AIY60627, AIY60628, AIY60629, AIY60630, AIY60631, AIY60632, AIY60633, AK094985, AK222873,…	baseMean	3345.96455363245	human_related_gorilla
589	ENSG00000164342	TLR3	7098	toll like receptor 3	CD283, IIAE2, TLR3	NM_003265, NP_003256	AAC34134, AAH59372, AAH94737, AAH96333, AAH96334, AAH96335, AB445631, ABC86908, ABC86909, ABC86910, ABE01399, ABF06633, ABF06634, ABF06635, ABF06636, ABF06637, AK302143, AK314208, BAG36884, BAG55028, BAH13636, BC017954, BC043204, BC059372, BC068487, BC094737, BC096333, BC096334, BC096335, BU624267, CAL68868, CAT16976, DA374150, DQ445682, DQ470075, DQ470076, DQ470077, DQ470078, DQ470079, EAX04628,…	baseMean	2899.03990369574	human_related_gorilla
590	ENSG00000166710	B2M	567	beta-2-microglobulin	IMD43, B2M	NM_004048, NP_004039, XM_005254549, XP_005254606, XR_002957658	AAA51811, AAB25312, AAD14387, AAD14388, AAD48083, AAG02006, AAH32589, AAH64910, AAO20842, AB021288, ABB01003, ABI63354, ABI63355, ABI63373, AF072097, AI686916, AK026463, AK303560, AK315776, AY007153, AY187687, BAA35182, BAG38125, BAG64583, BC032589, BC064910, BU658737, CAA23830, CAG33347, CBX87172, CDH93686, CDL96999, CR457066, DQ839493, DQ839494, DQ884406, EAW77276, EAW77277, EAW77278, NM_004048…	baseMean	57765.8328663673	human_related_gorilla
591	ENSG00000168394	TAP1	6890	transporter 1, ATP binding cassette subfamily B member	ABC17, ABCB2, APT1, D6S114E, PSF-1, PSF1, RING4, TAP1*0102N, TAP1N, TAP1	NM_000593, NM_001292022, NP_000584, NP_001278951	AAA89080, AAB60321, AAB60322, AAC12902, AAC12903, AAC12904, AAC12905, AAC12906, AAD14055, AAD14056, AAH14081, AAM11658, AAR05812, AAS55411, AAS55412, AB012644, AH007357, AHW47926, AHW47943, AHW47960, AHW47977, AK093980, AK123494, AK130176, AK302340, AK313762, ALQ33804, ALQ33805, ARB08460, ARB08461, ARB08462, ARB08463, ARB08464, ARB08465, ARB08466, ARB08467, ARB08468, ARB08469, ARB08470, ARB08471,…	baseMean	4387.60560233903	human_related_gorilla
592	ENSG00000170581	STAT2	6773	signal transducer and activator of transcription 2	IMD44, ISGF-3, P113, STAT113, STAT2	NM_005419, NM_198332, NP_005410, NP_938146, XM_011538697, XM_011538698, XM_011538699, XM_011538700, XM_017019904, XP_011536999, XP_011537000, XP_011537001, XP_011537002, XP_016875393, XR_001748856, XR_001748857, XR_001748858, XR_002957375, XR_002957376, XR_245953	AAA98760, AAB36225, AAB36226, AAB36227, AAH06092, AAH51284, AAS00091, AFM91190, AFM91191, AFM91192, AFM91193, AFM91194, AFM91195, AFM91196, AFM91197, AFM91198, AFM91199, AFM91200, AFM91201, AFM91202, AFM91203, AFM91204, AFM91205, AFM91206, AFM91207, AFM91208, AFM91209, AFM91210, AFM91211, AFM91212, AFM91213, AFM91214, AFM91215, AFM91216, AFM91217, AFM91218, AFM91219, AFM91220, AFM91221, AFM91222,…	baseMean	13380.9913351366	human_related_gorilla
593	ENSG00000172936	MYD88	4615	myeloid differentiation primary response 88	MYD88D, MYD88	NM_001172566, NM_001172567, NM_001172568, NM_001172569, NM_002468, NP_001166037, NP_001166038, NP_001166039, NP_001166040, NP_002459, XM_005265172, XM_006713170, XP_005265229, XP_006713233	AAB49967, AAC50954, AAH13589, AAP36040, AB446470, AK097983, AK124685, AK296570, AK296716, AK298650, AK298666, AK300051, AK300448, AK304676, AL832906, ANK58152, ANK58154, ANK58155, ANK58156, ANN25047, BAG55247, BAG59190, BAG59306, BAG60822, BAG60834, BAG61860, BAG62170, BAG65448, BC013589, BP242808, BP339466, BT007376, BX537602, DC350705, EAW64520, EAW64521, NM_001172566, NM_001172567, NM_00117256…	baseMean	5052.91995495511	human_related_gorilla
594	ENSG00000173193	PARP14	54625	poly(ADP-ribose) polymerase family member 14	ARTD8, BAL2, PARP-14, pART8, PARP14	NM_017554, NP_060024, XM_011512928, XM_011512929, XP_011511230, XP_011511231, XR_002959544	AA890511, AAH32804, AAN08627, AAY64449, AAY64450, AB033094, AK001770, AK022542, AK026003, AK027260, AK098816, AK304269, AU117601, AY134858, BAA86582, BAA91897, BAB14089, BAG65132, BC032804, BC039604, BU170133, BX648758, CR977108, DC320673, DQ063584, DQ063585, EAW79467, EAW79468, EAW79469, EAW79470, NM_017554, NP_060024, Q460N5, XM_011512928, XM_011512929, XP_011511230, XP_011511231, XR_002959544	baseMean	8346.24381814177	human_related_gorilla
595	ENSG00000173821	RNF213	57674	ring finger protein 213	ALO17, C17orf27, KIAA1618, MYMY2, MYSTR, NET57, RNF213	NM_001256071, NM_020914, NM_020954, NP_001243000, NP_066005, XM_005257545, XM_005257546, XM_006721995, XM_011525084, XM_011525086, XM_011525087, XM_017024905, XP_005257602, XP_005257603, XP_006722058, XP_011523386, XP_011523388, XP_011523389, XP_016880394	AAH32220, AAH36891, AAH40341, AAN63520, AAN63521, AB046774, AB046838, AB537889, AF397204, AF397205, AK023113, AK023871, AK025676, AK025914, AK026038, AK074030, AK127358, AK127914, AL161961, AL832920, AL833201, BAB13380, BAB13444, BAB14411, BAB14708, BAB15212, BAB15280, BAB15330, BAB84856, BAC87188, BAK53191, BC032220, BC035987, BC036891, BC040341, BC110403, BI008697, BX097483, BX640932, BX647946,…	baseMean	23543.0897036849	human_related_gorilla
596	ENSG00000184979	USP18	11274	ubiquitin specific peptidase 18	ISG43, PTORCH2, UBP43, USP18	NM_017414, NP_059110, XM_006724074, XP_006724137	AAD49967, AAH14896, AAP35481, AF176642, AI222587, AJ243526, AK313385, AL136690, BAG36183, BC014896, BI752849, BT006835, BU584005, CAB66625, CAB76398, CAG33497, CAJ86437, CR457216, CT841507, EAW57790, EAW57791, NM_017414, NP_059110, Q9UMW8, XM_006724074, XP_006724137	baseMean	2755.41053693205	human_related_gorilla
597	ENSG00000185338	SOCS1	8651	suppressor of cytokine signaling 1	CIS1, CISH1, JAB, SOCS-1, SSI-1, SSI1, TIP-3, TIP3, SOCS1	NM_003745, NP_003736	AAB62401, AAD27709, AAY87931, AB000676, AB000734, AB005043, AK127621, BAA21537, BAA22431, BAA23521, BAG54535, BC029307, CAB92528, CAR95151, CBX47480, EAW85163, NM_003745, NP_003736, O15524, U88326	baseMean	55.2638576093349	human_related_gorilla
598	ENSG00000185507	IRF7	3665	interferon regulatory factor 7	IMD39, IRF-7H, IRF7A, IRF7B, IRF7C, IRF7H, IRF7	NM_001572, NM_004029, NM_004030, NM_004031, NP_001563, NP_004020, NP_004022, XM_005252906, XM_005252907, XM_005252909, XM_011520066, XM_017017674, XP_005252963, XP_005252964, XP_005252966, XP_011518368, XP_016873163	AAB17190, AAB80686, AAB80688, AAB80690, AAB80691, AAC70999, AAG30003, AAI36556, AF076494, AGI78456, AK303752, APU94776, BAG64723, BC136555, BC144242, BM849172, DA601567, DA967682, EAX02355, EAX02356, EAX02357, EAX02358, EAX02359, EAX02360, KC477210, KX150851, NM_001572, NM_004029, NM_004030, NM_004031, NP_001563, NP_004020, NP_004022, Q92985, U53830, U53831, U53832, U73036, XM_005252906, XM_00525…	baseMean	610.374475756075	human_related_gorilla
599	ENSG00000231925	TAPBP	6892	TAP binding protein	NGS17, TAPA, TPN, TPSN, TAPBP	NM_003190, NM_172208, NM_172209, NP_003181, NP_757345, NP_757346, XM_011514828, XM_017011227, XP_011513130, XP_016866716	AAB82949, AAC20076, AAD32924, AAG33061, AAH64966, AAH80574, AB010639, ACD68200, AF009510, AF029750, AF067286, AF314222, AQY77140, AQY77141, AQY77142, AU117273, AW028178, AW451052, AY007154, BAA28757, BAA28758, BAA28759, BC064966, BC080574, BI523615, CAA73909, EAX03715, EAX03716, EAX03717, EAX03718, EAX03719, EAX03720, EU693375, NM_003190, NM_172208, NM_172209, NP_003181, NP_757345, NP_757346, O15…	baseMean	2211.96432165426	human_related_gorilla
600	ENSG00000013374	NUB1	51667	negative regulator of ubiquitin like proteins 1	BS4, NUB1L, NYREN18, NUB1	NM_001243351, NM_016118, NP_001230280, NP_057202, XM_005250011, XM_017012304, XM_017012305, XM_017012306, XM_017012307, XM_017012308, XM_017012309, XM_024446797, XM_024446798, XM_024446799, XP_005250068, XP_016867793, XP_016867794, XP_016867795, XP_016867796, XP_016867797, XP_016867798, XP_024302565, XP_024302566, XP_024302567	AAC82474, AAD42865, AAH46354, AAK21001, AAN01355, AAO14547, AAS02030, AF155099, AF300717, AF459743, AK026433, AK293159, AW205479, AY129295, BAH11464, BC034716, BC046354, BG105733, CAD34862, CN258712, DB048887, EAL24511, EAW54000, EAW54001, EAW54002, EAW54003, NM_001243351, NM_016118, NP_001230280, NP_057202, Q9Y5A7, XM_005250011, XM_017012304, XM_017012305, XM_017012306, XM_017012307, XM_01701230…	log2FoldChange	2.25301922572192	human_related_gorilla
601	ENSG00000055332	EIF2AK2	5610	eukaryotic translation initiation factor 2 alpha kinase 2	EIF2AK1, PKR, PPP1R83, PRKR, EIF2AK2	NM_001135651, NM_001135652, NM_002759, NP_001129123, NP_001129124, NP_002750, XM_011532987, XM_017004503, XP_011531289, XP_016859992	AAA18253, AAA36409, AAH07769, AAH22314, AAH40851, AAH57805, AAH93676, AAI01476, AAI43231, AAO38055, AAP57628, AAY24317, AF086566, AI360504, AK290655, AK313818, AY302136, BAF83344, BAG36554, BC007769, BC022314, BC040851, BC057805, BC093676, BC101475, BC143228, BC143230, BM473760, BU687340, EAX00406, EAX00407, EAX00408, EAX00409, F03305, M35663, M85294, NM_001135651, NM_001135652, NM_002759, NP_001…	log2FoldChange	2.23719823134997	human_related_gorilla
602	ENSG00000059378	PARP12	64761	poly(ADP-ribose) polymerase family member 12	ARTD12, MST109, MSTP109, ZC3H1, ZC3HDC1, PARP12	NM_022750, NP_073587, NR_130117, XM_005250038, XM_005250039, XM_005250040, XM_011516491, XP_005250095, XP_005250096, XP_005250097, XP_011514793, XR_001744855, XR_927514	AA587898, AAF66161, AAH81541, AAQ13631, AF173884, AK026346, AL136766, AL137255, BAB15457, BC044660, BC081541, CAB66700, CAB70657, EAL24033, EAW83938, EAW83939, NM_022750, NP_073587, NR_130117, Q9H0J9, XM_005250038, XM_005250039, XM_005250040, XM_011516491, XP_005250095, XP_005250096, XP_005250097, XP_011514793, XR_001744855, XR_927514	log2FoldChange	5.19832788554464	human_related_gorilla
603	ENSG00000068079	IFI35	3430	interferon induced protein 35	IFP35, IFI35	NM_001330230, NM_005533, NP_001317159, NP_005524, XM_017024584, XM_017024585, XP_016880073, XP_016880074	AA740882, AA827287, AA832092, AAB61703, AAC37597, AAH01356, AK025406, BC001356, BM050205, BM748764, BU571030, EAW60914, EAW60915, EAW60916, NM_001330230, NM_005533, NP_001317159, NP_005524, P80217, U72882, XM_017024584, XM_017024585, XP_016880073, XP_016880074	log2FoldChange	5.47277534000634	human_related_gorilla
604	ENSG00000089127	OAS1	4938	2'-5'-oligoadenylate synthetase 1	E18/E16, IFI-4, OIAS, OIASI, OAS1	NM_001032409, NM_001320151, NM_002534, NM_016816, NP_001027581, NP_001307080, NP_002525, NP_058132, XM_006719434, XM_011538413, XM_017019361, XM_017019362, XP_006719497, XP_011536715, XP_016874850, XP_016874851, XR_944558	AA085948, AAA59955, AAB59552, AAB59553, AAH00562, AAH61587, AAH71981, AAP35431, AAW63049, AAW63050, ABE27977, ABE27978, ABH07381, ABI78946, AJ629455, AK123528, AK223006, AK225384, AK291003, AK300346, AK301498, AY730627, AY730628, BAA00047, BAD96726, BAF83692, BAG62090, BAG63009, BC000562, BC061587, BC071981, BE048946, BF055326, BT006785, CAA01166, CAA01167, CAA26497, CAA26633, CAA26634, CAA29803,…	log2FoldChange	10.2734453966628	human_related_gorilla
605	ENSG00000102921	N4BP1	9683	NEDD4 binding protein 1	N4BP1	NM_153029, NP_694574, XM_011523482, XP_011521784, XR_001752039, XR_001752040	AAI08289, AAI52473, AB014515, AK001464, AK026937, AK056383, AK094234, AK124782, BAA31590, BAG50916, BC051897, BC108288, BC152472, EAW82729, NM_153029, NP_694574, O75113, XM_011523482, XP_011521784, XR_001752039, XR_001752040	log2FoldChange	2.15036915750774	human_related_gorilla
606	ENSG00000108771	DHX58	79132	DExH-box helicase 58	D11LGP2, D11lgp2e, LGP2, RLR-3, DHX58	NM_024119, NP_077024, XM_017025059, XP_016880548, XR_001752623, XR_001752624, XR_002958067, XR_934548	AAH14949, AK021416, AK097669, AK225549, AK296840, AK300900, BAB13818, BAG53507, BAG62538, BAH12441, BC014949, BM723672, EAW60796, EAW60797, EAW60798, EAW60799, EAW60800, NM_024119, NP_077024, Q96C10, XM_017025059, XP_016880548, XR_001752623, XR_001752624, XR_002958067, XR_934548	log2FoldChange	5.37744941834849	human_related_gorilla
607	ENSG00000112773	FAM46A	55603	family with sequence similarity 46 member A	C6orf37, XTP11, FAM46A	NM_017633, NP_060103	AAH00683, AAH07351, AAM53071, AAW66943, ACI29324, AF350451, AHI42043, AHI42044, AI131001, AJ420583, AJ420591, AJ420592, AK000044, AK056057, AK096704, AK292109, AY740520, BAA90903, BAF84798, BC000683, BC007351, BX648876, DA981608, EAW48691, EAW48692, FJ211061, NM_017633, NP_060103, Q96IP4	log2FoldChange	2.52963900560491	human_related_gorilla
608	ENSG00000115267	IFIH1	64135	interferon induced with helicase C domain 1	AGS7, Hlcd, IDDM19, MDA-5, MDA5, RLR-2, SGMRT1, IFIH1	NM_022168, NP_071451	AAG34368, AAG54076, AAH46208, AAH78180, AAI11751, AAX93137, AAY24206, AF095844, AK056293, AK292941, AK314611, AY017378, BAB71141, BAF85630, BC007966, BC046208, BC078180, BC111750, BQ772836, BU902097, EAX11352, NM_022168, NP_071451, Q9BYX4	log2FoldChange	7.65177548864761	human_related_gorilla
609	ENSG00000115415	STAT1	6772	signal transducer and activator of transcription 1	CANDF7, IMD31A, IMD31B, IMD31C, ISGF-3, STAT91, STAT1	NM_007315, NM_139266, NP_009330, NP_644671, XM_006712718, XM_017004783, XP_006712781, XP_016860272, XR_001738914, XR_001738915	AAB64012, AAF04559, AAH02704, AAI41922, AAP35905, AAR13284, AAW56072, AAY24183, ADA59516, ADA59517, AI992149, AK096686, AK225853, AK292604, AK315002, BAF85293, BAG37497, BC002704, BC141921, BG699050, BT007241, BU738296, BX400908, CAD22974, CAH18430, CAM91174, CAM91175, CN410740, CR749636, CR998778, DA313984, EAX10850, EAX10851, EAX10852, EAX10853, EAX10854, EAX10855, EB385742, GU211347, GU211348,…	log2FoldChange	3.57404706963897	human_related_gorilla
610	ENSG00000116514	RNF19B	127544	ring finger protein 19B	IBRDC3, NKLAM, RNF19B	NM_001127361, NM_001300826, NM_153341, NP_001120833, NP_001287755, NP_699172, XM_006710356, XM_006710357, XM_006710358, XP_006710419, XP_006710420, XP_006710421	AA194237, AAH20595, AAH62374, AAI13561, AAI43688, AK074486, AK131439, BAC11017, BAD18585, BC020595, BC062374, BC113560, BC143687, CAF85699, DA630289, EAX07489, EAX07490, EAX07491, NM_001127361, NM_001300826, NM_153341, NP_001120833, NP_001287755, NP_699172, Q6ZMZ0, XM_006710356, XM_006710357, XM_006710358, XP_006710419, XP_006710420, XP_006710421	log2FoldChange	2.76025258380573	human_related_gorilla
611	ENSG00000119917	IFIT3	3437	interferon induced protein with tetratricopeptide repeats 3	CIG-49, GARG-49, IFI60, IFIT4, IRG2, ISG60, P60, RIG-G, cig41, IFIT3	NM_001031683, NM_001289758, NM_001289759, NM_001549, NP_001026853, NP_001276687, NP_001276688, NP_001540	AAB40606, AAB95160, AAC34669, AAC63524, AAH01383, AAH04977, AAP35948, AF026939, AF026943, AF083470, AK290427, AK297137, AK312675, BAF83116, BAG59639, BC001383, BC004977, BM790031, BT007284, BU509201, BX101054, DA081546, DA160435, DA673951, DB268497, EAW50143, EAW50144, NM_001031683, NM_001289758, NM_001289759, NM_001549, NP_001026853, NP_001276687, NP_001276688, NP_001540, O14879, U52513	log2FoldChange	7.22413090456288	human_related_gorilla
612	ENSG00000119922	IFIT2	3433	interferon induced protein with tetratricopeptide repeats 2	G10P2, GARG-39, IFI-54, IFI-54K, IFI54, IFIT-2, ISG-54 K, ISG-54K, ISG54, P54, cig42, IFIT2	NM_001547, NP_001538	AA143609, AA765174, AAA59191, AAH05987, AAH32839, AF026944, AK300431, AK312831, BAG62157, BC005987, BC032839, CAA30438, DA631671, EAW50145, EB387611, NM_001547, NP_001538, P09913	log2FoldChange	9.17080981975228	human_related_gorilla
613	ENSG00000120217	CD274	29126	CD274 molecule	B7-H, B7H1, PD-L1, PDCD1L1, PDCD1LG1, PDL1, CD274	NM_001267706, NM_001314029, NM_014143, NP_001254635, NP_001300958, NP_054862, NR_052005	AA399416, AAF25807, AAG18508, AAH69381, AAH74984, AAI13735, AAI13737, AAP13470, AAP42144, AAU09634, ABB90152, ABI16084, AF177937, AF233516, AI826502, AK001894, AK300470, AK314567, AY254342, AY291313, AY714881, BAA91966, BAG37149, BAG62189, BC069381, BC074984, BC113734, BC113736, CCF77002, DB160805, DQ286582, DQ836393, EAW58763, NM_001267706, NM_001314029, NM_014143, NP_001254635, NP_001300958, NP…	log2FoldChange	4.44049124450522	human_related_gorilla
614	ENSG00000121060	TRIM25	7706	tripartite motif containing 25	EFP, RNF147, Z147, ZNF147, TRIM25	NM_005082, NP_005073	AAH16924, AAH42541, AB208994, AK024597, AK310720, BAA04747, BAD92231, BC013752, BC016924, BC038247, BC042541, BC053605, BC106889, BC106890, BC114339, BM146967, BX538220, CF121587, D21205, EAW94523, EAW94524, EAW94525, NM_005082, NP_005073, Q14258	log2FoldChange	2.79260746373092	human_related_gorilla
615	ENSG00000121858	TNFSF10	8743	TNF superfamily member 10	APO2L, Apo-2L, CD253, TL2, TNLG6A, TRAIL, TNFSF10	NM_001190942, NM_001190943, NM_003810, NP_001177871, NP_001177872, NP_003801, NR_033994	AAB01233, AAC50332, AAH32722, AAR16184, AAV38371, ABI24016, ABK41891, ABW24658, AK296085, AK309200, AK312742, AY312579, BAG35612, BAG58840, BC009795, BC020220, BC032722, BT019564, CAG33176, CAH68809, CAL33971, CAZ39545, CCA94584, CR456895, CTQ86088, DA041872, DA969653, DQ848564, EAW78465, EAW78466, EAW78467, EU183231, LN874323, NM_001190942, NM_001190943, NM_003810, NP_001177871, NP_001177872, NP…	log2FoldChange	10.0043763655321	human_related_gorilla
616	ENSG00000123609	NMI	9111	N-myc and STAT interactor	NMI	NM_004688, NP_004679, XM_005246941, XM_017005247, XP_005246998, XP_016860736	AAC12949, AAH01268, AAH21987, AAY15066, AB451305, AB451436, ABO65092, AK124323, AK291548, AK298754, BAF84237, BAG60896, BAG70119, BAG70250, BC001268, BC021987, CB151555, EAX11513, EF036506, NM_004688, NP_004679, Q13287, U32849, XM_005246941, XM_017005247, XP_005246998, XP_016860736	log2FoldChange	3.5693372482944	human_related_gorilla
617	ENSG00000124201	ZNFX1	57169	zinc finger NFX1-type containing 1	ZNFX1	NM_021035, NP_066363, XM_006723836, XM_011528924, XM_017027971, XP_006723899, XP_011527226, XP_016883460	AAH14041, AAH62347, AAI10889, AB037825, AK000573, AK002139, AK022641, AK023836, AK096594, AK307392, AU140771, BAA91264, BAA92102, BAA92642, BAB14149, BAB14696, BC014041, BC030789, BC041630, BC062347, BC110888, DA809204, EAW75661, EAW75662, EAW75663, EAW75664, NM_021035, NP_066363, Q9P2E3, XM_006723836, XM_011528924, XM_017027971, XP_006723899, XP_011527226, XP_016883460	log2FoldChange	3.43804373123021	human_related_gorilla
618	ENSG00000124226	RNF114	55905	ring finger protein 114	PSORS12, ZNF313, RNF114	NM_018683, NP_061153	AAF75763, AAH13695, AAH66919, AAP35441, AF131742, AF265215, AK091976, AK097265, AK297188, AK301731, AK315638, BAG38006, BAG59677, BAG63197, BC013695, BC066919, BM830132, BT006795, BX640603, CAE45709, EAW75641, EAW75642, EAW75643, EAW75644, NM_018683, NP_061153, Q9Y508	log2FoldChange	2.22707917660118	human_related_gorilla
619	ENSG00000125347	IRF1	3659	interferon regulatory factor 1	IRF-1, MAR, IRF1	NM_001354924, NM_001354925, NM_002198, NP_001341853, NP_001341854, NP_002189, NR_149068, NR_149069, XM_011543379, XP_011541681	AA402319, AAA36043, AAB93488, AAH09483, AAV38560, AAV38561, AB103081, AB209624, ABH05670, AGV15458, AGV15459, AHW49376, AHW49377, AHW49378, AK298770, AK314025, ANU04672, BAD89424, BAD92861, BAG36735, BAG60912, BC009483, BT019755, BT019756, CAA32624, CAG46514, CEF49516, CEH24701, CR541713, CT004274, DA583594, EAW62332, KC209827, KC209828, KJ200632, KJ200633, KJ200634, KJ200635, KU561832, LN607829,…	log2FoldChange	3.26225426520796	human_related_gorilla
620	ENSG00000130066	SAT1	6303	spermidine/spermine N1-acetyltransferase 1	DC21, KFSD, KFSDX, SAT, SSAT, SSAT-1, SAT1	NM_002970, NP_002961, NR_027783, XM_024452421, XP_024308189	AAA60573, AAA63260, AAA98854, AAG44592, AAH02503, AAH08424, AAP35471, AAW03315, AF251292, AK310078, AK310094, AK312162, AK315888, AL050290, AW874291, AY841998, BAF98779, BAG35096, BC002503, BC008424, BR000410, BT006825, CAA78509, CAG29290, CD516700, CD638929, CN271682, CR450294, EAW98999, EAW99000, FAA00324, M55580, M77693, NM_002970, NP_002961, NR_027783, P21673, XM_024452421, XP_024308189	log2FoldChange	3.13692154979666	human_related_gorilla
621	ENSG00000132109	TRIM21	6737	tripartite motif containing 21	RNF81, RO52, Ro/SSA, SSA, SSA1, TRIM21	NM_003141, NP_003132	AAA36581, AAA36651, AAA79867, AAB87094, AAH10861, AAK76432, AAU89982, AK225564, AW575137, AY742713, BC010861, BP280435, BP288941, BU594670, CAV30717, EAW68845, M34551, M62800, NM_003141, NP_003132, P19474	log2FoldChange	3.49682081582263	human_related_gorilla
622	ENSG00000134321	RSAD2	91543	radical S-adenosyl methionine domain containing 2	2510004L01Rik, cig33, cig5, vig1, RSAD2	NM_080657, NP_542388, XM_011510415, XP_011508717	AAH17969, AAL50053, AAY14802, AF026942, AF442151, AK300085, AK312670, BAG35552, BAG61888, BC017969, EAX01034, EAX01035, NM_080657, NP_542388, Q8WXG1, XM_011510415, XP_011508717	log2FoldChange	10.5458241079707	human_related_gorilla
623	ENSG00000134470	IL15RA	3601	interleukin 15 receptor subunit alpha	CD215, IL15RA	NM_001243539, NM_001256765, NM_001351095, NM_001351096, NM_001351097, NM_002189, NM_172200, NP_001230468, NP_001243694, NP_001338024, NP_001338025, NP_001338026, NP_002180, NP_751950, NR_046362, XM_011519461, XM_011519462, XM_011519463, XM_011519464, XM_011519465, XM_011519466, XM_011519467, XM_011519468, XM_011519469, XM_011519470, XM_011519471, XM_011519472, XM_011519474, XM_011519475, XM_01151…	AA847313, AAB88175, AAC50312, AAH65506, AAH74726, AAI07778, AAI21141, AAI21142, AAP69528, AEP26933, AF035279, AFY11387, AFY11388, AFY11389, AFY11390, AFY11391, AFY11392, AFY11393, AFY11394, AK304211, BAG65084, BC065506, BC074726, BC107777, BC121140, BC121141, BG675498, BM546106, CA308853, CAG33345, CAG46820, CCA64145, CCA64146, CR457064, CR542023, DC298692, EAW86415, EAW86416, EAW86417, EAW86418,…	log2FoldChange	4.94681446089296	human_related_gorilla
624	ENSG00000135148	TRAFD1	10906	TRAF-type zinc finger domain containing 1	FLN29, TRAFD1	NM_001143906, NM_006700, NP_001137378, NP_006691	AAH03553, AB007447, AK122620, AK291331, AK295474, AK309916, AK312601, BAA22541, BAF84020, BAG58401, BC003553, BG828961, CA314188, CCQ43370, EAW97995, EAW97996, EAW97997, NM_001143906, NM_006700, NP_001137378, NP_006691, O14545	log2FoldChange	2.35429243997969	human_related_gorilla
[truncated: 3,390 more rows]
