# Supplementary material for: Conservation of cell-intrinsic immune responses in diverse nonhuman primate species
Source: Life Sci Alliance. 2019 Oct 24;2(5):e201900495. doi: 10.26508/lsa.201900495 (PMC6814850; doi:10.26508/lsa.201900495)
Supplement: Supplementary file 12 [file LSA-2019-00495_Supplemental_Data_8.zip › DatasetS8/2019-07-14 Mouse_ShawCoreISGs_significant.csv]

	X	baseMean	log2FoldChange	lfcSE	stat	pvalue	padj	SYMBOL	ENTREZID	GENENAME	ALIAS	REFSEQ	ACCNUM
1	ENSMUSG00000026104	1452.27765768729	3.90538109614861	0.0702828321594916	55.5666437471699	0	0	Stat1	20846	signal transducer and activator of transcription 1	2010005J02Rik, AA408197, Stat1	NM_001205313, NM_001205314, NM_001357627, NM_009283, NP_001192242, NP_001192243, NP_001344556, NP_033309, XM_006495811, XM_017319463, XM_017319464, XP_006495874, XP_017174952, XP_017174953	AAA19454, AAH04808, AAH42551, AAK48844, AK008127, AK018544, AK039458, AK041599, AK041814, AK046517, AK082706, AK084855, AK088874, AK157263, AK157458, AK159887, BAB31265, BAC30355, BAC32766, BAC38579, BAC39293, BAE34017, BAE35456, BAE43313, BAE43314, BC004808, BC042551, BC057690, BX513160, EDK99964, EDK99965, EDK99966, EDK99967, EDK99968, NM_001205313, NM_001205314, NM_001357627, NM_009283, NP_001…
2	ENSMUSG00000040033	3234.30935703771	3.56599227714645	0.0785476745323642	45.3990814925673	0	0	Stat2	20847	signal transducer and activator of transcription 2	1600010G07Rik, AW496480, Stat2	NM_019963, NP_064347, XM_006513433, XM_006513435, XM_006513436, XP_006513496, XP_006513498, XP_006513499	AAB36230, AAD38329, AAF01441, AAF17096, AAH64827, AF088862, AF187231, AF206162, AK005415, AK030903, AK149838, AK149924, AK150070, AK153405, AK181078, BAB24010, BAC27177, BAE29170, BAE29282, BAE31965, BC064827, EDL24553, NM_019963, NP_064347, Q9WVL2, XM_006513433, XM_006513435, XM_006513436, XP_006513496, XP_006513498, XP_006513499
3	ENSMUSG00000000275	3159.45935008873	2.28598978672632	0.0704799988208151	32.434588890078	8.93443724567032e-231	3.1367816454299e-228	Trim25	217069	tripartite motif-containing 25	AA960166, AL022677, EFP, Zfp147, Trim25	NM_009546, NP_033572, XM_017314476, XP_017169965	AAH06908, AAH34276, AK136434, AK150658, AK154533, AK160898, AK169562, AK171744, AK172555, BAA09941, BAA25677, BAE22976, BAE32658, BAE36077, BAE41230, BAE42646, BC006908, BC028430, BC034276, D63902, EDL15868, EDL15869, NM_009546, NP_033572, Q61510, XM_017314476, XP_017169965
4	ENSMUSG00000017830	845.964049601546	5.94949093303355	0.359092315150117	16.56813772399	1.18437322923581e-61	8.99611185033487e-60	Dhx58	80861	DEXH (Asp-Glu-X-His) box polypeptide 58	B430001I08Rik, D11Lgp2e, LPG2, Lgp2, RLR-3, Dhx58	NM_030150, NP_084426	AAH29209, AAK15474, AAK15475, AF316999, AK021012, AK153342, BAE31919, BC029209, BP766331, BY727457, EDL02542, EDL02543, EDL02544, NM_030150, NP_084426, Q99J87
5	ENSMUSG00000010358	880.642486645529	3.00363903734136	0.157088644086716	19.1206630804152	1.69933415383022e-81	1.67798626852272e-79	Ifi35	70110	interferon-induced protein 35	2010008K16Rik, AW986054, IFP35, ifi-35, Ifi35	NM_027320, NP_081596	AAH08158, AK008161, AK131884, BAB25503, BAE20851, BC008158, EDL34046, EDL34047, EDL34048, NM_027320, NP_081596, Q9D8C4
6	ENSMUSG00000070327	17636.5056766644	4.37242423426364	0.0971920790378771	44.9874545080947	0	0	Rnf213	672511	ring finger protein 213	6030403J01, D11Ertd759e, mysterin, Rnf213	NM_001040005, NP_001035094, XM_006534630, XM_006534631, XM_006534632, XM_006534633, XP_006534693, XP_006534694, XP_006534695, XP_006534696	AAB92383, AAH38025, AAI19285, AK037444, AK077880, AK150249, AK156571, AK173199, AK217856, AU019778, AV319021, BAC29809, BAC37048, BAD32477, BAE29413, BAE33759, BC022698, BC038025, BC119284, E9Q555, NM_001040005, NP_001035094, U76754, U76755, XM_006534630, XM_006534631, XM_006534632, XM_006534633, XP_006534693, XP_006534694, XP_006534695, XP_006534696
7	ENSMUSG00000020641	2402.71240470835	8.63164637906771	0.1870813063015	46.1384760974298	0	0	Rsad2	58185	radical S-adenosyl methionine domain containing 2	2510004L01Rik, Vig1, cig5, Rsad2	NM_021384, NP_067359	AAF60314, AAH57868, AAL50054, AF236064, AF442152, AK010906, AK036373, AK149900, AK150069, AK150347, AK150406, AK150425, AK150525, AK150536, AK150616, AK150684, AK150731, AK150767, AK150783, AK150788, AK150812, AK150835, AK151140, AK151185, AK151191, AK151206, AK151286, AK151308, AK151331, AK151339, AK151389, AK151410, AK151412, AK151414, AK151476, AK151502, AK151538, AK151624, AK151767, AK151770,…
8	ENSMUSG00000020638	2315.85475434811	8.00632391133045	0.272074891742702	29.4269120536927	2.48615833476608e-190	6.77220957430506e-188	Cmpk2	22169	cytidine monophosphate (UMP-CMP) kinase 2, mitochondrial	1200004E04Rik, TDKI, Tyki, Cmpk2	NM_020557, NP_065582, XR_381188	AAA58770, AAH27329, AAH57565, AK004595, AK150512, AK150543, AK150725, AK150885, AK153429, AK153469, BAB23396, BAE29625, BAE29646, BAE29803, BAE29932, BAE31987, BAE32020, BC027329, BC048910, BC057565, CA528639, EDL36970, EDL36971, L32973, NM_020557, NP_065582, Q3U5Q7, XR_381188
9	ENSMUSG00000021583	1445.1275167849	2.1152988542563	0.0720401181015267	29.3627899287337	1.64081042991137e-189	4.39375660714742e-187	Erap1	80898	endoplasmic reticulum aminopeptidase 1	A-LAP, ARTS-1, Arts1, ERAAP, PILSA, PILSAP, Erap1	NM_030711, NP_109636, XM_006517476, XP_006517539	AAG44260, AAH46610, AB047552, AF227511, AK029841, AK030329, AK036559, AK039505, AK040350, AK081181, AK159406, AK163954, BAB11982, BAC26904, BAC30371, BAC30569, BAC38159, BC046610, EDL37102, NM_030711, NP_109636, Q9EQH2, XM_006517476, XP_006517539
10	ENSMUSG00000034422	4962.34628793869	5.30019758971839	0.0685678599007207	77.2985710417759	0	0	Parp14	547253	poly (ADP-ribose) polymerase family, member 14	1600029O10Rik, ARTD8, BC021340, CoaSt6, mKIAA1268, Parp14	NM_001039530, NP_001034619, XM_006522392, XM_006522393, XM_006522394, XP_006522455, XP_006522456, XP_006522457	AAI38875, ABD16173, AK005563, AK089685, AK089899, AK156483, AK156593, AK220263, BAB24123, BAC40943, BAD90188, BAE33772, BC047386, BC138874, BC145452, DQ372930, EDK97897, NM_001039530, NP_001034619, Q2EMV9, XM_006522392, XM_006522393, XM_006522394, XP_006522455, XP_006522456, XP_006522457
11	ENSMUSG00000049502	3134.80731609971	4.17108620819973	0.0831874079053679	50.1408363744747	0	0	Dtx3l	209200	deltex 3-like, E3 ubiquitin ligase	AU042200, BC023741, Dtx3l	NM_001013371, NP_001013389	AAH85093, AAI37695, AK090152, AK146802, AK155553, BAC41115, BAE27443, BC023741, BC025947, BC085093, BC120494, BC137694, CN668148, EDK97898, EDK97899, NM_001013371, NP_001013389, Q3UIR3
12	ENSMUSG00000022906	1631.75969217264	3.9217700664698	0.126649633381517	30.9655066640101	1.57123605045319e-210	4.96479167222198e-208	Parp9	80285	poly (ADP-ribose) polymerase family, member 9	ARTD9, AW214463, BC003281, Bagl, Bal, PARP-9, Parp9	NM_030253, NP_084529, XM_006522755, XM_006522756, XM_006522757, XM_011246046, XP_006522818, XP_006522819, XP_006522820, XP_011244348	AAH03281, AAH70466, AK037903, AK050032, BAC29897, BAC34040, BB779667, BC003281, BC010312, BC070466, EDK97900, EDK97901, EDK97902, EDK97903, NM_030253, NP_084529, Q8CAS9, XM_006522755, XM_006522756, XM_006522757, XM_011246046, XP_006522818, XP_006522819, XP_006522820, XP_011244348
13	ENSMUSG00000000386	506.811100258115	9.00819030806918	0.394411395867595	22.8395791867364	1.85503351255272e-115	2.4423062054017e-113	Mx1	17857	MX dynamin-like GTPase 1	AI893580, Mx, Mx-1, Mx1	NM_010846, NP_034976, NR_003520	AAA39776, AAA39777, AAH11113, ACD01041, ACD01042, AK076430, AK149635, AK149792, AK150023, AK150236, AOS89834, BAC36340, BAE29248, BAE29400, BAS31036, BC011113, BC031980, CAJ18612, CT010406, EU638327, EU638328, KX774216, LC021361, M12279, M21038, M21039, NM_010846, NP_034976, NR_003520, P09922
14	ENSMUSG00000023341	431.015883477146	7.13955529739899	0.269468650751246	26.4949383814955	1.10855774105901e-154	2.27455892870017e-152	Mx2	17858	MX dynamin-like GTPase 2	AI528743, Mx-2, Mx2	NM_013606, NP_038634, NR_003508	AAA39778, AAA39779, AAH07127, AB029920, AI528743, AK143831, AK147949, AOS89835, BAA82593, BC007127, J03368, KX774217, NM_013606, NP_038634, NR_003508, Q9WVP9
15	ENSMUSG00000024308	7710.20440820361	3.27417098906476	0.0907154760865185	36.0927498847283	2.94705050751268e-285	1.29334586022758e-282	Tapbp	21356	TAP binding protein	D17Wsu91e, TPN, Tapbp	NM_001025313, NM_009318, NP_001020484, NP_033344	AAC61676, AAC69893, AAC97973, AAD17964, AAH15074, AAU45097, AAU45098, AAU45099, AAU45100, AAU50684, AAU50685, AAU50686, AF043943, AF106278, AH014139, AH014142, AIC83996, AJ316613, AK014566, AK054174, AK077299, AK151134, AK151807, AK151878, AK152019, AK152726, AK169697, AK170528, AK192896, AK202994, AY734468, AY734471, AY734475, BAB29432, BAC35681, BAE30142, BAE30706, BAE30764, BAE30881, BAE31448,…
16	ENSMUSG00000037321	1751.18188799858	3.75390265239946	0.227387117842993	16.5088624545189	3.16798615813879e-61	2.37208593897795e-59	Tap1	21354	transporter 1, ATP-binding cassette, sub-family B (MDR/TAP)	ABC17, APT1, Abcb2, Ham-1, Ham1, MTP1, PSF1, RING4, TAP, Tap-1, Y3, Tap1	NM_001161730, NM_013683, NP_001155202, NP_038711	AAA39570, AAB41962, AAB41963, AAB41964, AAB41965, AAB41966, AAB41967, AAB81534, AAH13802, AAH24897, AIC84015, AK040629, AK040919, AK151481, AK152953, AK153890, AK162731, AK166046, AK167485, AK171363, BAA22520, BAE31620, BAE32237, BAE37041, BAE42411, BC013802, BC024897, BC031584, CAA42178, EDL10259, EDL10260, KJ650227, M55637, NM_001161730, NM_013683, NP_001155202, NP_038711, P21958, U60018, U6001…
17	ENSMUSG00000024339	1755.16960098016	2.33928901796826	0.0967856520148443	24.1697913819858	4.62496968232932e-129	7.3807975768809e-127	Tap2	21355	transporter 2, ATP-binding cassette, sub-family B (MDR/TAP)	ABC18, AI462429, APT2, Abcb3, Ham-2, Ham2, MTP2, PSF2, RING11, Tap-2, Y1, jas, Tap2	NM_011530, NP_035660	AAA39609, AAB41968, AAB41969, AAB41970, AAB41971, AAB41972, AAB41973, AAB81533, AAG59809, AAH05578, AAH51257, AF307512, AIC84017, AK020022, AK079667, AK145234, AK151376, AK151483, AK151657, AK153287, AK159200, AK161091, AK169645, BAE30348, BAE30436, BAE31870, BAE34894, BC005578, BC051257, BE691532, CAJ18594, CAO78000, CAO78001, CAO78002, CJ046345, CT010387, EDL10262, EDL10263, KJ650229, M90459, N…
18	ENSMUSG00000024079	4285.66142222524	2.3977044234557	0.0821361396069979	29.1918324251439	2.46211773701767e-187	6.37688493887575e-185	Eif2ak2	19106	eukaryotic translation initiation factor 2-alpha kinase 2	2310047A08Rik, 4732414G15Rik, AI467567, AI747578, Pkr, Prkr, Tik, Eif2ak2	NM_011163, NP_035293, XM_006523863, XP_006523926	AAA39885, AAA40150, AAB24245, AAC24729, AAH16422, AK009862, AK028602, BAC26027, BC016422, BU756642, CAA44427, EDL38469, M65029, M93567, NM_011163, NP_035293, Q03963, S48937, X62550, XM_006523863, XP_006523926
19	ENSMUSG00000016496	1209.92681585958	4.80585548126302	0.341823789569017	14.0594529342806	6.74052563709815e-45	3.59775555880114e-43	Cd274	60533	CD274 antigen	A530045L16Rik, B7h1, Pdcd1l1, Pdcd1lg1, Pdl1, Cd274	NM_021893, NP_068693	AAG18509, AAG31810, AAH66841, ADK70950, AF233517, AF317088, AI645624, AK080003, AK089307, AK154403, BAE32562, BC066841, BY193530, EDL41681, GQ904196, NM_021893, NP_068693, Q9EP73
20	ENSMUSG00000045932	5789.47355519417	4.9301584942824	0.201997674811466	24.4070061642241	1.44100234722678e-131	2.32310164120774e-129	Ifit2	15958	interferon-induced protein with tetratricopeptide repeats 2	AV302338, Ifi54, P54, Ifit2	NM_001355262, NM_008332, NP_001342191, NP_032358, XM_006526705, XM_006526706, XP_006526768, XP_006526769	AAB33830, AAC52626, AAH50835, AK038027, AK042366, AK150206, AK150253, AK151472, BAC29924, BAC31239, BAE29377, BAE29415, BC050835, BF730115, CAJ18602, CJ044173, CT010395, EDL41751, NM_001355262, NM_008332, NP_001342191, NP_032358, Q64112, U43085, XM_006526705, XM_006526706, XP_006526768, XP_006526769
21	ENSMUSG00000074896	9390.2803343435	7.67652158778265	0.241761324860138	31.7524798154693	2.9345870850054e-221	9.65907111583339e-219	Ifit3	15959	interferon-induced protein with tetratricopeptide repeats 3	Ifi49, P49, Ifit3	NM_010501, NP_034631, XM_011247151, XM_011247152, XM_011247153, XP_011245453, XP_011245454, XP_011245455	AAA39329, AAC52627, AAH03804, AAH89563, AK077459, AK151032, AK153226, BAE30049, BAE31819, BC003804, BC089563, CAJ18474, CT010266, EDL41752, L32974, NM_010501, NP_034631, Q64345, XM_011247151, XM_011247152, XM_011247153, XP_011245453, XP_011245454, XP_011245455
22	ENSMUSG00000062488	2790.15499582125	7.82210190478665	0.33435539874715	23.3945733614488	4.85325964146172e-121	6.78554416596936e-119	Ifit3b	667370	interferon-induced protein with tetratricopeptide repeats 3B	I830012O16Rik, Ifit3b	NM_001005858, NP_001005858, XM_006527264, XP_006527327	AK077243, AK150632, AK151442, AK152620, BAC36705, BAE29721, BAE30404, BAE31363, CA576017, NM_001005858, NP_001005858, XM_006527264, XP_006527327
23	ENSMUSG00000026946	277.88145711444	4.12131252630566	0.240211806428663	17.1569940194825	5.57241311808222e-66	4.51479768474775e-64	Nmi	64685	N-myc (and STAT) interactor	Nmi	NM_001141948, NM_001141949, NM_019401, NP_001135420, NP_001135421, NP_062274, XM_006498218, XM_006498219, XP_006498281, XP_006498282	AA217628, AAB70819, AAH02019, AAX90606, AF019249, AK146577, BAE27273, BC002019, BY013052, CAJ18568, CJ093824, CT010361, EDL26898, EDL26899, EDL26900, EDL26901, NM_001141948, NM_001141949, NM_019401, NP_001135420, NP_001135421, NP_062274, O35309, XM_006498218, XM_006498219, XP_006498281, XP_006498282
24	ENSMUSG00000026896	1776.10744778595	4.52914235116561	0.10644006412442	42.5511050601343	0	0	Ifih1	71586	interferon induced with helicase C domain 1	9130009C22Rik, Helicard, Hlcd, MDA5, RLR-2, Ifih1	NM_001164477, NM_027835, NP_001157949, NP_082111, XM_006500187, XP_006500250	AAH04031, AAH19605, AAH25508, AAH80200, AAL77205, AAM21359, ABO33313, ABO33314, ABW76702, AF374384, AK018602, AK037057, AK040519, AK052986, AK149802, AK153018, AK153344, AK156450, AK168646, AY075132, BAB31303, BAC29687, BAC30614, BAE29095, BAE31652, BAE31920, BAE33716, BAE40503, BC004031, BC019605, BC025508, BC080200, EDL26991, EF113547, EF113548, EU084750, NM_001164477, NM_027835, NP_001157949, …
25	ENSMUSG00000027078	1239.16073765748	4.65108432741162	0.383021190384426	12.1431514604805	6.2376430630807e-34	2.48859905943465e-32	Ube2l6	56791	ubiquitin-conjugating enzyme E2L 6	2810489I21Rik, RIG-B, UBCH8, Ubce8, Ubcm8, Ube2l6	NM_019949, NP_064333	AAD55978, AAH08238, AF159230, AK010942, AK013452, AK152010, AK152066, AK152113, AK168695, AK171629, AK206200, AK212910, BAB27282, BAB28861, BAE30873, BAE30957, BAE40539, BAE42574, BC008238, CAJ18478, CJ300190, CT010270, EDL27303, NM_019949, NP_064333, Q9QZU9
26	ENSMUSG00000060802	14255.8022390491	2.84710413914787	0.0799352581265132	35.6176261374146	7.47520334448861e-278	3.19191182809664e-275	B2m	12010	beta-2 microglobulin	Ly-m11, beta2-m, beta2m, B2m	NM_009735, NP_033865	AAA39536, AAA39537, AAA39668, AAA39669, AAA39670, AAA39671, AAH85164, AAL07259, AAL23810, AAL23811, AAO25752, AH002009, AK019389, AK020632, AK028378, AK153255, AK166067, BAB31695, BAB32158, BAC25917, BAE31846, BAE38551, BC085164, CAA25970, EDL28084, NM_009735, NP_033865, P01887, X01838
27	ENSMUSG00000039501	3724.71453594166	2.78853216238638	0.0835176986772777	33.3885177219933	2.01235648757925e-244	7.39377212727084e-242	Znfx1	98999	zinc finger, NFX1-type containing 1	AI481105, Astx3, Znfx1	NM_001033196, NM_001291162, NP_001028368, NP_001278091, XM_006500456, XP_006500519	AAH25488, AK142923, AK147564, AK147652, AK149249, AK150223, AK157301, BAE28771, BAE29390, BAE34040, BC025488, BC037702, BC059933, EDL06496, NM_001033196, NM_001291162, NP_001028368, NP_001278091, Q8R151, XM_006500456, XP_006500519
28	ENSMUSG00000039304	35.6860331006611	7.53405968733591	0.717477976280454	10.5007539414575	8.56929369699487e-26	2.5258632671422e-24	Tnfsf10	22035	tumor necrosis factor (ligand) superfamily, member 10	A330042I21Rik, AI448571, APO-2L, Ly81, TL2, Tnlg6a, Trail, Tnfsf10	NM_009425, NP_033451	AAC52345, AAI38808, AAI38809, AAM91908, AK039433, AK142960, AK144931, AK153581, AK157633, BAB19680, BAE25231, BAE32108, BAE34141, BC011469, BC138807, BC138808, BY734631, CTQ86164, EDL34926, LN874399, NM_009425, NP_033451, P50592, U37522
29	ENSMUSG00000027951	3133.76658071937	2.44197258854468	0.0557324445995401	43.8159963391384	0	0	Adar	56417	adenosine deaminase, RNA-specific	AV242451, Adar1, Adar1p110, Adar1p150, DRADA, mZaADAR, Adar	NM_001038587, NM_001146296, NM_001357958, NM_019655, NP_001033676, NP_001139768, NP_001344887, NP_062629, XM_006501752, XM_006501753, XM_006501754, XP_006501815, XP_006501816, XP_006501817	AAC06233, AAH42505, AAK16101, AAK16102, AAK16103, AAK17103, AAS82588, AAS82589, AAS82590, AAS82591, AAT06052, ABM73521, AF052506, AF291050, AF291875, AF291876, AF291877, AK032321, AK076413, AK089451, AK147614, AK156093, AK172523, AK188376, AY509125, AY509126, BAC40888, BAE28026, BAE43048, BC042505, BP758811, BY776547, CAJ18531, CJ180874, CT010323, EDL15185, EDL15186, EDL15187, EDL15188, EF190454,…
30	ENSMUSG00000002227	1484.19871350052	3.02876897566102	0.0735372600643345	41.1868619120604	0	0	Mov10	17454	Moloney leukemia virus 10	C77703, Mov-10, Mov10	NM_001163440, NM_001163441, NM_008619, NP_001156912, NP_001156913, NP_032645, XM_006501100, XM_006501101, XP_006501163, XP_006501164, XR_375493	AAH53743, AK004542, AK048523, AK150204, AK159295, AK169206, AK173224, AK177204, AK177752, AK216594, BAB23358, BAD32502, BAE29375, BAE40978, BC053743, BY302921, CAA36803, CAA53453, EDL07560, NM_001163440, NM_001163441, NM_008619, NP_001156912, NP_001156913, NP_032645, P23249, X52574, XM_006501100, XM_006501101, XP_006501163, XP_006501164, XR_375493
31	ENSMUSG00000001166	162.716725217255	3.19485949292102	0.184716351693122	17.2960296348252	5.03945050606376e-67	4.14678534090111e-65	Oas1c	114643	2'-5' oligoadenylate synthetase 1C	Oasl2, Oasl5, Oas1c	NM_033541, NP_291019, XM_006530118, XM_006530120, XP_006530181, XP_006530183	AAI08956, AAI26878, AAM47560, AAM47561, AB067528, AF459815, AF459816, AK028986, AK036867, AK078952, AK163253, BAB62296, BAC26225, BAC37475, BAE37260, BC108955, BC126877, EDL19749, NM_033541, NP_291019, Q924S2, XM_006530118, XM_006530120, XP_006530181, XP_006530183
32	ENSMUSG00000066861	272.760209151024	9.14961120300461	0.497750963651699	18.3819055534909	1.83411123897978e-75	1.70453667439068e-73	Oas1g	23960	2'-5' oligoadenylate synthetase 1G	AI449562, L2, Mmu-L, Mmu-L2, Oas1b, Oias-1, Oias1, Oas1g	NM_011852, NP_035982, NR_126529	AAH18470, AAH43339, AAM64148, AF480417, BC018470, BC043339, CAA41105, EDL19744, NM_011852, NP_035982, NR_126529, X58077
33	ENSMUSG00000052776	1077.25623642599	7.08168369347817	0.30148607055132	23.4892566695638	5.25223186587605e-122	7.4756766890969e-120	Oas1a	246730	2'-5' oligoadenylate synthetase 1A	L3, Oas1a	NM_145211, NP_660212, XM_006530330, XP_006530393, XR_001784699	AAA37116, AAH13715, AAH57878, AK149613, BAE28990, BC013715, BC057878, BU699042, CAA28620, EDL19743, M33863, NM_145211, NP_660212, P11928, X04958, XM_006530330, XP_006530393, XR_001784699
34	ENSMUSG00000038507	3213.76596818432	3.32555100779529	0.129735260351713	25.6333628866949	6.48174515558835e-145	1.20476578486048e-142	Parp12	243771	poly (ADP-ribose) polymerase family, member 12	9930021O16, AA409132, AA536654, ARTD12, PARP-12, Zc3hdc1, Parp12	NM_172893, NP_766481	AAH24579, AAH28906, AAH48927, AAI20734, AAI37646, AK036886, AK053205, AK081528, AK156623, AK162200, AK178415, AK196318, AK200035, AK204869, AK206233, AK218645, BAC29622, BAE33780, BC024579, BC028906, BC048927, BC120733, BC137645, EDL13617, NM_172893, NP_766481, Q8BZ20
35	ENSMUSG00000030107	9608.35429394013	7.59097166344544	0.248545545371542	30.5415719766691	7.31688974684475e-205	2.22306809827693e-202	Usp18	24110	ubiquitin specific peptidase 18	1110058H21Rik, AW047653, UBP43, Ubp15, Usp18	NM_011909, NP_036039	AA286391, AAD21222, AAI38563, AAI38578, AF069502, AK004296, AK149772, AK151011, AK151260, AK151722, AK152034, AK152574, AK153312, BAE29076, BAE30032, BAE30248, BAE30640, BAE30893, BAE31326, BAE31893, BC138562, BC138577, CAJ18436, CT010228, EDK99660, NM_011909, NP_036039, Q9WTV6
36	ENSMUSG00000038213	275.912262090649	2.24555978058622	0.119651513621752	18.7674999890515	1.39287793620172e-78	1.35839990827475e-76	Tapbpl	213233	TAP binding protein-like	BC017613, TAPBPL-R, Tapbplr, Tapbpl	NM_145391, NP_663366, XR_001785112, XR_001785113	AA762569, AAH17613, BC017613, BC094656, BX517366, EDK99817, NM_145391, NP_663366, Q8VD31, XR_001785112, XR_001785113
37	ENSMUSG00000030966	875.855402968904	4.00278609337557	0.36382392198032	11.001987091965	3.73802704590643e-28	1.22018779541892e-26	Trim21	20821	tripartite motif-containing 21	Ro52, Ssa1, Trim21	NM_001082552, NM_009277, NP_001076021, NP_033303	AAB51154, AAH10580, AK141294, AK150484, AK152619, AK171489, BAE29600, BAE31362, BB661457, BB681113, BC010580, CAJ18544, CJ051157, CT010336, EDL16609, EDL16610, EDL16611, L27990, NM_001082552, NM_009277, NP_001076021, NP_033303, Q62191
38	ENSMUSG00000025498	6622.43802301797	7.60179600040084	0.139506436925683	54.4906469401867	0	0	Irf7	54123	interferon regulatory factor 7	Irf7	NM_001252600, NM_001252601, NM_016850, NP_001239529, NP_001239530, NP_058546, XM_006536214, XP_006536277	AAB18626, AAI38800, AK002830, AK004349, AK079685, AK089869, AK150403, AK150608, AK151470, AK152401, AK152403, AK153054, AK155950, AK158378, AK158403, AK159142, AK159883, BAC37723, BAE29529, BAE29699, BAE31189, BAE31191, BAE31680, BAE35453, BC138799, BC145422, BQ033099, BY155234, DT923384, EDL18024, EDL18025, EDL18026, EDL18027, EDL18028, EDL18029, EDL18030, EDL18031, NM_001252600, NM_001252601, N…
39	ENSMUSG00000031639	1471.15217851468	3.65897199802768	0.155393302533683	23.5465231664959	1.36266131875842e-122	1.9571532886422e-120	Tlr3	142980	toll-like receptor 3	AI957183, Tlr3	NM_001357316, NM_001357317, NM_126166, NP_001344245, NP_001344246, NP_569054, XM_006509278, XM_006509279, XM_006509280, XM_006509281, XM_006509282, XM_006509283, XP_006509341, XP_006509342, XP_006509343, XP_006509344, XP_006509345, XP_006509346	AAH99937, AAK26117, AAL27007, AF355152, AF420279, AK083977, AK087739, AK166177, AK171438, BAC39082, BAC39988, BAE38611, BC023850, BC099937, BY770706, EDL35548, EDL35549, NM_001357316, NM_001357317, NM_126166, NP_001344245, NP_001344246, NP_569054, Q99MB1, XM_006509278, XM_006509279, XM_006509280, XM_006509281, XM_006509282, XM_006509283, XP_006509341, XP_006509342, XP_006509343, XP_006509344, XP_…
40	ENSMUSG00000074151	511.775444737432	5.92103348538768	0.202645859677753	29.2186255115367	1.1248035035173e-187	2.96179509201164e-185	Nlrc5	434341	NLR family, CARD domain containing 5	AI451557, AK220210, NOD27, Nlrc5	NM_001033207, NP_001028379, XM_006531162, XM_006531163, XM_006531165, XM_006531166, XM_011248428, XP_006531225, XP_006531226, XP_006531228, XP_006531229, XP_011246730	ACP40992, AK155962, AK220210, BAD90135, BAE33524, BC150954, C3VPR6, EDL11134, FJ889356, NM_001033207, NP_001028379, XM_006531162, XM_006531163, XM_006531165, XM_006531166, XM_011248428, XP_006531225, XP_006531226, XP_006531228, XP_006531229, XP_011246730
