# Supplementary material for: Conservation of cell-intrinsic immune responses in diverse nonhuman primate species
Source: Life Sci Alliance. 2019 Oct 24;2(5):e201900495. doi: 10.26508/lsa.201900495 (PMC6814850; doi:10.26508/lsa.201900495)
Supplement: Supplementary file 12 [file LSA-2019-00495_Supplemental_Data_8.zip › DatasetS8/2019-07-14 SpeciesMapped_ShawCoreISGs_significant.csv]

	X	SYMBOL	ENTREZID	GENENAME	ALIAS	REFSEQ	ACCNUM	variable	value	L1
1	ENSG00000013374	NUB1	51667	negative regulator of ubiquitin like proteins 1	BS4, NUB1L, NYREN18, NUB1	NM_001243351, NM_016118, NP_001230280, NP_057202, XM_005250011, XM_017012304, XM_017012305, XM_017012306, XM_017012307, XM_017012308, XM_017012309, XM_024446797, XM_024446798, XM_024446799, XP_005250068, XP_016867793, XP_016867794, XP_016867795, XP_016867796, XP_016867797, XP_016867798, XP_024302565, XP_024302566, XP_024302567	AAC82474, AAD42865, AAH46354, AAK21001, AAN01355, AAO14547, AAS02030, AF155099, AF300717, AF459743, AK026433, AK293159, AW205479, AY129295, BAH11464, BC034716, BC046354, BG105733, CAD34862, CN258712, DB048887, EAL24511, EAW54000, EAW54001, EAW54002, EAW54003, NM_001243351, NM_016118, NP_001230280, NP_057202, Q9Y5A7, XM_005250011, XM_017012304, XM_017012305, XM_017012306, XM_017012307, XM_01701230…	baseMean	3405.55588885963	human_related_bonobo
2	ENSG00000055332	EIF2AK2	5610	eukaryotic translation initiation factor 2 alpha kinase 2	EIF2AK1, PKR, PPP1R83, PRKR, EIF2AK2	NM_001135651, NM_001135652, NM_002759, NP_001129123, NP_001129124, NP_002750, XM_011532987, XM_017004503, XP_011531289, XP_016859992	AAA18253, AAA36409, AAH07769, AAH22314, AAH40851, AAH57805, AAH93676, AAI01476, AAI43231, AAO38055, AAP57628, AAY24317, AF086566, AI360504, AK290655, AK313818, AY302136, BAF83344, BAG36554, BC007769, BC022314, BC040851, BC057805, BC093676, BC101475, BC143228, BC143230, BM473760, BU687340, EAX00406, EAX00407, EAX00408, EAX00409, F03305, M35663, M85294, NM_001135651, NM_001135652, NM_002759, NP_001…	baseMean	7955.74554145953	human_related_bonobo
3	ENSG00000059378	PARP12	64761	poly(ADP-ribose) polymerase family member 12	ARTD12, MST109, MSTP109, ZC3H1, ZC3HDC1, PARP12	NM_022750, NP_073587, NR_130117, XM_005250038, XM_005250039, XM_005250040, XM_011516491, XP_005250095, XP_005250096, XP_005250097, XP_011514793, XR_001744855, XR_927514	AA587898, AAF66161, AAH81541, AAQ13631, AF173884, AK026346, AL136766, AL137255, BAB15457, BC044660, BC081541, CAB66700, CAB70657, EAL24033, EAW83938, EAW83939, NM_022750, NP_073587, NR_130117, Q9H0J9, XM_005250038, XM_005250039, XM_005250040, XM_011516491, XP_005250095, XP_005250096, XP_005250097, XP_011514793, XR_001744855, XR_927514	baseMean	4087.68282119795	human_related_bonobo
4	ENSG00000068079	IFI35	3430	interferon induced protein 35	IFP35, IFI35	NM_001330230, NM_005533, NP_001317159, NP_005524, XM_017024584, XM_017024585, XP_016880073, XP_016880074	AA740882, AA827287, AA832092, AAB61703, AAC37597, AAH01356, AK025406, BC001356, BM050205, BM748764, BU571030, EAW60914, EAW60915, EAW60916, NM_001330230, NM_005533, NP_001317159, NP_005524, P80217, U72882, XM_017024584, XM_017024585, XP_016880073, XP_016880074	baseMean	1631.96061483068	human_related_bonobo
5	ENSG00000089127	OAS1	4938	2'-5'-oligoadenylate synthetase 1	E18/E16, IFI-4, OIAS, OIASI, OAS1	NM_001032409, NM_001320151, NM_002534, NM_016816, NP_001027581, NP_001307080, NP_002525, NP_058132, XM_006719434, XM_011538413, XM_017019361, XM_017019362, XP_006719497, XP_011536715, XP_016874850, XP_016874851, XR_944558	AA085948, AAA59955, AAB59552, AAB59553, AAH00562, AAH61587, AAH71981, AAP35431, AAW63049, AAW63050, ABE27977, ABE27978, ABH07381, ABI78946, AJ629455, AK123528, AK223006, AK225384, AK291003, AK300346, AK301498, AY730627, AY730628, BAA00047, BAD96726, BAF83692, BAG62090, BAG63009, BC000562, BC061587, BC071981, BE048946, BF055326, BT006785, CAA01166, CAA01167, CAA26497, CAA26633, CAA26634, CAA29803,…	baseMean	4211.59510121492	human_related_bonobo
6	ENSG00000102921	N4BP1	9683	NEDD4 binding protein 1	N4BP1	NM_153029, NP_694574, XM_011523482, XP_011521784, XR_001752039, XR_001752040	AAI08289, AAI52473, AB014515, AK001464, AK026937, AK056383, AK094234, AK124782, BAA31590, BAG50916, BC051897, BC108288, BC152472, EAW82729, NM_153029, NP_694574, O75113, XM_011523482, XP_011521784, XR_001752039, XR_001752040	baseMean	1869.00799693337	human_related_bonobo
7	ENSG00000108771	DHX58	79132	DExH-box helicase 58	D11LGP2, D11lgp2e, LGP2, RLR-3, DHX58	NM_024119, NP_077024, XM_017025059, XP_016880548, XR_001752623, XR_001752624, XR_002958067, XR_934548	AAH14949, AK021416, AK097669, AK225549, AK296840, AK300900, BAB13818, BAG53507, BAG62538, BAH12441, BC014949, BM723672, EAW60796, EAW60797, EAW60798, EAW60799, EAW60800, NM_024119, NP_077024, Q96C10, XM_017025059, XP_016880548, XR_001752623, XR_001752624, XR_002958067, XR_934548	baseMean	1241.49005215184	human_related_bonobo
8	ENSG00000112773	FAM46A	55603	family with sequence similarity 46 member A	C6orf37, XTP11, FAM46A	NM_017633, NP_060103	AAH00683, AAH07351, AAM53071, AAW66943, ACI29324, AF350451, AHI42043, AHI42044, AI131001, AJ420583, AJ420591, AJ420592, AK000044, AK056057, AK096704, AK292109, AY740520, BAA90903, BAF84798, BC000683, BC007351, BX648876, DA981608, EAW48691, EAW48692, FJ211061, NM_017633, NP_060103, Q96IP4	baseMean	4888.43896979695	human_related_bonobo
9	ENSG00000115267	IFIH1	64135	interferon induced with helicase C domain 1	AGS7, Hlcd, IDDM19, MDA-5, MDA5, RLR-2, SGMRT1, IFIH1	NM_022168, NP_071451	AAG34368, AAG54076, AAH46208, AAH78180, AAI11751, AAX93137, AAY24206, AF095844, AK056293, AK292941, AK314611, AY017378, BAB71141, BAF85630, BC007966, BC046208, BC078180, BC111750, BQ772836, BU902097, EAX11352, NM_022168, NP_071451, Q9BYX4	baseMean	6472.22945347541	human_related_bonobo
10	ENSG00000115415	STAT1	6772	signal transducer and activator of transcription 1	CANDF7, IMD31A, IMD31B, IMD31C, ISGF-3, STAT91, STAT1	NM_007315, NM_139266, NP_009330, NP_644671, XM_006712718, XM_017004783, XP_006712781, XP_016860272, XR_001738914, XR_001738915	AAB64012, AAF04559, AAH02704, AAI41922, AAP35905, AAR13284, AAW56072, AAY24183, ADA59516, ADA59517, AI992149, AK096686, AK225853, AK292604, AK315002, BAF85293, BAG37497, BC002704, BC141921, BG699050, BT007241, BU738296, BX400908, CAD22974, CAH18430, CAM91174, CAM91175, CN410740, CR749636, CR998778, DA313984, EAX10850, EAX10851, EAX10852, EAX10853, EAX10854, EAX10855, EB385742, GU211347, GU211348,…	baseMean	36688.7975957001	human_related_bonobo
11	ENSG00000116514	RNF19B	127544	ring finger protein 19B	IBRDC3, NKLAM, RNF19B	NM_001127361, NM_001300826, NM_153341, NP_001120833, NP_001287755, NP_699172, XM_006710356, XM_006710357, XM_006710358, XP_006710419, XP_006710420, XP_006710421	AA194237, AAH20595, AAH62374, AAI13561, AAI43688, AK074486, AK131439, BAC11017, BAD18585, BC020595, BC062374, BC113560, BC143687, CAF85699, DA630289, EAX07489, EAX07490, EAX07491, NM_001127361, NM_001300826, NM_153341, NP_001120833, NP_001287755, NP_699172, Q6ZMZ0, XM_006710356, XM_006710357, XM_006710358, XP_006710419, XP_006710420, XP_006710421	baseMean	467.65910370861	human_related_bonobo
12	ENSG00000119917	IFIT3	3437	interferon induced protein with tetratricopeptide repeats 3	CIG-49, GARG-49, IFI60, IFIT4, IRG2, ISG60, P60, RIG-G, cig41, IFIT3	NM_001031683, NM_001289758, NM_001289759, NM_001549, NP_001026853, NP_001276687, NP_001276688, NP_001540	AAB40606, AAB95160, AAC34669, AAC63524, AAH01383, AAH04977, AAP35948, AF026939, AF026943, AF083470, AK290427, AK297137, AK312675, BAF83116, BAG59639, BC001383, BC004977, BM790031, BT007284, BU509201, BX101054, DA081546, DA160435, DA673951, DB268497, EAW50143, EAW50144, NM_001031683, NM_001289758, NM_001289759, NM_001549, NP_001026853, NP_001276687, NP_001276688, NP_001540, O14879, U52513	baseMean	29453.3819540378	human_related_bonobo
13	ENSG00000119922	IFIT2	3433	interferon induced protein with tetratricopeptide repeats 2	G10P2, GARG-39, IFI-54, IFI-54K, IFI54, IFIT-2, ISG-54 K, ISG-54K, ISG54, P54, cig42, IFIT2	NM_001547, NP_001538	AA143609, AA765174, AAA59191, AAH05987, AAH32839, AF026944, AK300431, AK312831, BAG62157, BC005987, BC032839, CAA30438, DA631671, EAW50145, EB387611, NM_001547, NP_001538, P09913	baseMean	35191.9645105329	human_related_bonobo
14	ENSG00000120217	CD274	29126	CD274 molecule	B7-H, B7H1, PD-L1, PDCD1L1, PDCD1LG1, PDL1, CD274	NM_001267706, NM_001314029, NM_014143, NP_001254635, NP_001300958, NP_054862, NR_052005	AA399416, AAF25807, AAG18508, AAH69381, AAH74984, AAI13735, AAI13737, AAP13470, AAP42144, AAU09634, ABB90152, ABI16084, AF177937, AF233516, AI826502, AK001894, AK300470, AK314567, AY254342, AY291313, AY714881, BAA91966, BAG37149, BAG62189, BC069381, BC074984, BC113734, BC113736, CCF77002, DB160805, DQ286582, DQ836393, EAW58763, NM_001267706, NM_001314029, NM_014143, NP_001254635, NP_001300958, NP…	baseMean	1051.0303402879	human_related_bonobo
15	ENSG00000121060	TRIM25	7706	tripartite motif containing 25	EFP, RNF147, Z147, ZNF147, TRIM25	NM_005082, NP_005073	AAH16924, AAH42541, AB208994, AK024597, AK310720, BAA04747, BAD92231, BC013752, BC016924, BC038247, BC042541, BC053605, BC106889, BC106890, BC114339, BM146967, BX538220, CF121587, D21205, EAW94523, EAW94524, EAW94525, NM_005082, NP_005073, Q14258	baseMean	5902.44369544731	human_related_bonobo
16	ENSG00000121858	TNFSF10	8743	TNF superfamily member 10	APO2L, Apo-2L, CD253, TL2, TNLG6A, TRAIL, TNFSF10	NM_001190942, NM_001190943, NM_003810, NP_001177871, NP_001177872, NP_003801, NR_033994	AAB01233, AAC50332, AAH32722, AAR16184, AAV38371, ABI24016, ABK41891, ABW24658, AK296085, AK309200, AK312742, AY312579, BAG35612, BAG58840, BC009795, BC020220, BC032722, BT019564, CAG33176, CAH68809, CAL33971, CAZ39545, CCA94584, CR456895, CTQ86088, DA041872, DA969653, DQ848564, EAW78465, EAW78466, EAW78467, EU183231, LN874323, NM_001190942, NM_001190943, NM_003810, NP_001177871, NP_001177872, NP…	baseMean	4858.73799523021	human_related_bonobo
17	ENSG00000123609	NMI	9111	N-myc and STAT interactor	NMI	NM_004688, NP_004679, XM_005246941, XM_017005247, XP_005246998, XP_016860736	AAC12949, AAH01268, AAH21987, AAY15066, AB451305, AB451436, ABO65092, AK124323, AK291548, AK298754, BAF84237, BAG60896, BAG70119, BAG70250, BC001268, BC021987, CB151555, EAX11513, EF036506, NM_004688, NP_004679, Q13287, U32849, XM_005246941, XM_017005247, XP_005246998, XP_016860736	baseMean	732.991246365605	human_related_bonobo
18	ENSG00000124201	ZNFX1	57169	zinc finger NFX1-type containing 1	ZNFX1	NM_021035, NP_066363, XM_006723836, XM_011528924, XM_017027971, XP_006723899, XP_011527226, XP_016883460	AAH14041, AAH62347, AAI10889, AB037825, AK000573, AK002139, AK022641, AK023836, AK096594, AK307392, AU140771, BAA91264, BAA92102, BAA92642, BAB14149, BAB14696, BC014041, BC030789, BC041630, BC062347, BC110888, DA809204, EAW75661, EAW75662, EAW75663, EAW75664, NM_021035, NP_066363, Q9P2E3, XM_006723836, XM_011528924, XM_017027971, XP_006723899, XP_011527226, XP_016883460	baseMean	9562.23388209222	human_related_bonobo
19	ENSG00000124226	RNF114	55905	ring finger protein 114	PSORS12, ZNF313, RNF114	NM_018683, NP_061153	AAF75763, AAH13695, AAH66919, AAP35441, AF131742, AF265215, AK091976, AK097265, AK297188, AK301731, AK315638, BAG38006, BAG59677, BAG63197, BC013695, BC066919, BM830132, BT006795, BX640603, CAE45709, EAW75641, EAW75642, EAW75643, EAW75644, NM_018683, NP_061153, Q9Y508	baseMean	3453.78028290213	human_related_bonobo
20	ENSG00000125347	IRF1	3659	interferon regulatory factor 1	IRF-1, MAR, IRF1	NM_001354924, NM_001354925, NM_002198, NP_001341853, NP_001341854, NP_002189, NR_149068, NR_149069, XM_011543379, XP_011541681	AA402319, AAA36043, AAB93488, AAH09483, AAV38560, AAV38561, AB103081, AB209624, ABH05670, AGV15458, AGV15459, AHW49376, AHW49377, AHW49378, AK298770, AK314025, ANU04672, BAD89424, BAD92861, BAG36735, BAG60912, BC009483, BT019755, BT019756, CAA32624, CAG46514, CEF49516, CEH24701, CR541713, CT004274, DA583594, EAW62332, KC209827, KC209828, KJ200632, KJ200633, KJ200634, KJ200635, KU561832, LN607829,…	baseMean	1551.82046081214	human_related_bonobo
21	ENSG00000130066	SAT1	6303	spermidine/spermine N1-acetyltransferase 1	DC21, KFSD, KFSDX, SAT, SSAT, SSAT-1, SAT1	NM_002970, NP_002961, NR_027783, XM_024452421, XP_024308189	AAA60573, AAA63260, AAA98854, AAG44592, AAH02503, AAH08424, AAP35471, AAW03315, AF251292, AK310078, AK310094, AK312162, AK315888, AL050290, AW874291, AY841998, BAF98779, BAG35096, BC002503, BC008424, BR000410, BT006825, CAA78509, CAG29290, CD516700, CD638929, CN271682, CR450294, EAW98999, EAW99000, FAA00324, M55580, M77693, NM_002970, NP_002961, NR_027783, P21673, XM_024452421, XP_024308189	baseMean	1864.59974756418	human_related_bonobo
22	ENSG00000132109	TRIM21	6737	tripartite motif containing 21	RNF81, RO52, Ro/SSA, SSA, SSA1, TRIM21	NM_003141, NP_003132	AAA36581, AAA36651, AAA79867, AAB87094, AAH10861, AAK76432, AAU89982, AK225564, AW575137, AY742713, BC010861, BP280435, BP288941, BU594670, CAV30717, EAW68845, M34551, M62800, NM_003141, NP_003132, P19474	baseMean	2351.20068430693	human_related_bonobo
23	ENSG00000134321	RSAD2	91543	radical S-adenosyl methionine domain containing 2	2510004L01Rik, cig33, cig5, vig1, RSAD2	NM_080657, NP_542388, XM_011510415, XP_011508717	AAH17969, AAL50053, AAY14802, AF026942, AF442151, AK300085, AK312670, BAG35552, BAG61888, BC017969, EAX01034, EAX01035, NM_080657, NP_542388, Q8WXG1, XM_011510415, XP_011508717	baseMean	12682.9270957282	human_related_bonobo
24	ENSG00000134470	IL15RA	3601	interleukin 15 receptor subunit alpha	CD215, IL15RA	NM_001243539, NM_001256765, NM_001351095, NM_001351096, NM_001351097, NM_002189, NM_172200, NP_001230468, NP_001243694, NP_001338024, NP_001338025, NP_001338026, NP_002180, NP_751950, NR_046362, XM_011519461, XM_011519462, XM_011519463, XM_011519464, XM_011519465, XM_011519466, XM_011519467, XM_011519468, XM_011519469, XM_011519470, XM_011519471, XM_011519472, XM_011519474, XM_011519475, XM_01151…	AA847313, AAB88175, AAC50312, AAH65506, AAH74726, AAI07778, AAI21141, AAI21142, AAP69528, AEP26933, AF035279, AFY11387, AFY11388, AFY11389, AFY11390, AFY11391, AFY11392, AFY11393, AFY11394, AK304211, BAG65084, BC065506, BC074726, BC107777, BC121140, BC121141, BG675498, BM546106, CA308853, CAG33345, CAG46820, CCA64145, CCA64146, CR457064, CR542023, DC298692, EAW86415, EAW86416, EAW86417, EAW86418,…	baseMean	295.435552969563	human_related_bonobo
25	ENSG00000135148	TRAFD1	10906	TRAF-type zinc finger domain containing 1	FLN29, TRAFD1	NM_001143906, NM_006700, NP_001137378, NP_006691	AAH03553, AB007447, AK122620, AK291331, AK295474, AK309916, AK312601, BAA22541, BAF84020, BAG58401, BC003553, BG828961, CA314188, CCQ43370, EAW97995, EAW97996, EAW97997, NM_001143906, NM_006700, NP_001137378, NP_006691, O14545	baseMean	1874.00596781721	human_related_bonobo
26	ENSG00000138035	PNPT1	87178	polyribonucleotide nucleotidyltransferase 1	COXPD13, DFNB70, OLD35, PNPASE, old-35, PNPT1	NM_033109, NP_149100, XM_005264629, XM_017005172, XP_005264686, XP_016860661, XR_001739010	AAH00862, AAH05986, AAH53660, AAK13047, AAP44472, AAY24271, AJ458465, AK307589, AW731791, AY027528, AY290863, BC000862, BC005986, BC009057, BC021170, BC053660, BU943827, CAD30289, CAH18709, CAR80228, CBX83686, CR749867, DA998523, DB461021, EAX00086, EAX00087, NM_033109, NP_149100, Q8TCS8, XM_005264629, XM_017005172, XP_005264686, XP_016860661, XR_001739010	baseMean	3374.8540969962	human_related_bonobo
27	ENSG00000138496	PARP9	83666	poly(ADP-ribose) polymerase family member 9	ARTD9, BAL, BAL1, MGC:7868, PARP9	NM_001146102, NM_001146103, NM_001146104, NM_001146105, NM_001146106, NM_031458, NP_001139574, NP_001139575, NP_001139576, NP_001139577, NP_001139578, NP_113646, XM_005247820, XM_011513218, XM_017007304, XM_017007305, XM_017007306, XP_005247877, XP_011511520, XP_016862793, XP_016862794, XP_016862795, XR_001740305, XR_001740306, XR_001740307, XR_001740308, XR_001740309, XR_002959597	AAH39580, AAK07558, AAK07559, AB209742, AF307338, AF307339, AK092629, AK123412, AK125581, AK130147, AK292959, AK299107, AK313494, AL713679, AL832929, BAD92979, BAF85648, BAG36276, BAH12952, BC017463, BC039580, BP259272, BU675792, BX648869, CAD28483, CAH56133, CAH56290, DB096326, DC309545, DC368112, EAW79477, EAW79478, EAW79479, NM_001146102, NM_001146103, NM_001146104, NM_001146105, NM_001146106,…	baseMean	5328.51800612206	human_related_bonobo
28	ENSG00000139192	TAPBPL	55080	TAP binding protein like	TAPBP-R, TAPBPR, TAPBPL	NM_001351355, NM_018009, NP_001338284, NP_060479, NR_147126, NR_147127, NR_147128, NR_147129, XM_005253700, XM_017019545, XM_017019546, XP_005253757, XP_016875034, XP_016875035, XR_001748777, XR_001748778, XR_001748781, XR_002957344, XR_429016	AAH15017, AI184901, AI273155, AK001005, AK002056, AK098035, AK222956, AK223163, BAA91465, BAB41077, BAD96676, BAD96883, BC015017, CAI93432, CR997450, DB054664, EAW88797, EAW88798, EAW88799, NM_001351355, NM_018009, NP_001338284, NP_060479, NR_147126, NR_147127, NR_147128, NR_147129, Q9BX59, XM_005253700, XM_017019545, XM_017019546, XP_005253757, XP_016875034, XP_016875035, XR_001748777, XR_001748…	baseMean	399.767687905961	human_related_bonobo
29	ENSG00000140464	PML	5371	promyelocytic leukemia	MYL, PP8675, RNF71, TRIM19, PML	NM_002675, NM_033238, NM_033239, NM_033240, NM_033244, NM_033246, NM_033247, NM_033249, NM_033250, NP_002666, NP_150241, NP_150242, NP_150243, NP_150247, NP_150249, NP_150250, NP_150252, NP_150253	AAA60125, AAA60351, AAA60352, AAA60388, AAA60390, AAB19601, AAB29490, AAD13865, AAG50180, AAG50181, AAG50182, AAG50183, AAG50184, AAG50185, AAG50186, AAG50187, AAG50188, AAG50189, AAG50190, AAH00080, AAH20994, AAI39796, AAP88913, AAQ15268, AB208950, AB209051, AB209411, AF230401, AF230402, AF230403, AF230404, AF230405, AF230406, AF230407, AF230408, AF230409, AF230410, AF230411, AF370432, AF388193,…	baseMean	2337.45359196044	human_related_bonobo
30	ENSG00000140853	NLRC5	84166	NLR family CARD domain containing 5	CLR16.1, NOD27, NOD4, NLRC5	NM_001330552, NM_032206, NP_001317481, NP_115582, XM_005256193, XM_005256194, XM_005256195, XM_005256196, XM_005256197, XM_005256199, XM_005256201, XM_006721297, XM_006721298, XM_006721300, XM_011523373, XM_011523375, XM_011523376, XM_017023769, XM_017023770, XM_017023771, XP_005256250, XP_005256251, XP_005256252, XP_005256253, XP_005256254, XP_005256256, XP_005256258, XP_006721360, XP_006721361,…	AA722775, AAH50527, AAH63566, AAO59377, ABO40479, AF389420, AK025212, AK025362, AK027414, AK027416, AK074133, AK074182, AK090439, AK097030, AL704292, BAB15120, BAB55096, BAB55098, BAB84959, BAB85008, BAC03420, BC040278, BC050527, BC063566, BI061907, BM463398, BM993764, BX640842, CAE45914, CAZ39543, DB293035, EAW82898, EAW82899, EAW82900, EAW82901, EAW82902, EF452236, NM_001330552, NM_032206, NP_0…	baseMean	1664.43060414137	human_related_bonobo
31	ENSG00000141664	ZCCHC2	54877	zinc finger CCHC-type containing 2	C18orf49, ZCCHC2	NM_017742, NP_060212, NR_126534, XM_006722493, XM_011526044, XM_017025802, XP_006722556, XP_011524346, XP_016881291, XR_001753205, XR_245462	AA406111, AA903206, AAH06340, AAI37436, AB051531, AK000229, AK000288, AK098132, AL832323, AW182074, BAA91057, BAB21835, BAG53581, BC006340, BC047606, BC137435, BI023990, BQ001246, BU675299, BX485381, CAD38618, CD365705, DN997998, EAW63126, EAW63127, EAW63128, FN169762, NM_017742, NP_060212, NR_126534, Q9C0B9, XM_006722493, XM_011526044, XM_017025802, XP_006722556, XP_011524346, XP_016881291, XR_0…	baseMean	1050.74579833927	human_related_bonobo
32	ENSG00000155363	MOV10	4343	Mov10 RISC complex RNA helicase	fSAP113, gb110, MOV10	NM_001130079, NM_001286072, NM_001321324, NM_020963, NP_001123551, NP_001273001, NP_001308253, NP_066014, XM_005270869, XM_005270870, XM_017001318, XM_017001319, XM_024447132, XM_024447137, XP_005270926, XP_005270927, XP_016856807, XP_016856808, XP_024302900, XP_024302905, XR_001737185, XR_001737186, XR_001737187, XR_946657	AAH02548, AAH04499, AAH09312, AB046851, AK023297, AK057353, AK074174, AK226011, AK301229, AK308874, AK310512, AL832805, AL833353, BAB13457, BAB14514, BAB85000, BAG51905, BAH13436, BC002548, BC004499, BC009312, BC025339, BU623853, BX647787, CAE89762, DB066263, EAW56528, EAW56529, EAW56530, EAW56531, NM_001130079, NM_001286072, NM_001321324, NM_020963, NP_001123551, NP_001273001, NP_001308253, NP_0…	baseMean	1972.37323878159	human_related_bonobo
33	ENSG00000156587	UBE2L6	9246	ubiquitin conjugating enzyme E2 L6	RIG-B, UBCH8, UBE2L6	NM_004223, NM_198183, NP_004214, NP_937826	AAB86433, AAD17525, AAH32491, AF031141, AF061736, AK093462, AK129621, AK226165, AK315755, BAG38109, BC032491, CAB64566, CAG33407, CR457126, DA097307, EAW73755, EAW73756, EAW73757, EAW73758, EAW73759, H17887, NM_004223, NM_198183, NP_004214, NP_937826, O14933	baseMean	877.899646498526	human_related_bonobo
34	ENSG00000157601	MX1	4599	MX dynamin like GTPase 1	IFI-78K, IFI78, MX, MxA, MX1	NM_001144925, NM_001178046, NM_001282920, NM_002462, NP_001138397, NP_001171517, NP_001269849, NP_002453, XM_005260978, XM_005260979, XM_005260980, XM_005260981, XM_005260982, XM_011529568, XM_011529570, XM_017028349, XM_017028350, XM_017028351, XM_017028352, XP_005261035, XP_005261036, XP_005261037, XP_005261038, XP_005261039, XP_011527870, XP_011527872, XP_016883838, XP_016883839, XP_016883840,…	A00209, AAA36337, AAA36458, AAD43063, AAH14222, AAH32602, AAO31807, AK093008, AK096355, AK225885, AK315465, AY186254, BAC04017, BAG37852, BAG53272, BC014222, BC032602, BC052255, CAA00041, CAB90556, CB151486, DA351922, DA726666, EAX09600, EAX09601, EAX09602, EAX09603, EAX09604, EB388095, M30817, M33882, NM_001144925, NM_001178046, NM_001282920, NM_002462, NP_001138397, NP_001171517, NP_001269849, …	baseMean	31079.2831528127	human_related_bonobo
35	ENSG00000160710	ADAR	103	adenosine deaminase, RNA specific	ADAR1, AGS6, DRADA, DSH, DSRAD, G1P1, IFI-4, IFI4, K88DSRBP, P136, ADAR	NM_001025107, NM_001111, NM_001193495, NM_015840, NM_015841, NP_001020278, NP_001102, NP_001180424, NP_056655, NP_056656, XM_006711109, XM_006711111, XM_006711112, XM_006711113, XM_011509061, XM_011509062, XM_017000037, XM_024449674, XP_006711172, XP_006711174, XP_006711175, XP_006711176, XP_011507363, XP_011507364, XP_016855526, XP_024305442	AA449679, AAB06697, AAB97116, AAB97117, AAB97118, AAC13782, AAH38227, AB209891, ABM73519, ABM73520, AF084516, AHZ44503, AK097241, AK304153, BAD93128, BAH14119, BC017853, BC038227, BE886208, BU430287, BX538232, BX640741, CAA55967, CAA55968, CAA67169, CAA67170, CAA67172, CAA67173, CAD98075, CAE45853, CD108625, CR982397, DA507408, DR158819, EAW53183, EAW53184, EAW53185, EAW53186, EAW53187, EAW53188,…	baseMean	14127.6074590397	human_related_bonobo
36	ENSG00000163840	DTX3L	151636	deltex E3 ubiquitin ligase 3L	BBAP, RNF143, DTX3L	NM_138287, NP_612144	AAH42191, AAH60509, AAL90859, AAP57517, AAV98362, AF484416, AK025135, AK056406, AK093782, AK125086, AL833598, AY225123, AY780792, BAG54138, BC016846, BC040372, BC042191, BC060509, BX648267, BX648645, EAW79476, NM_138287, NP_612144, Q8TDB6	baseMean	5836.98760321417	human_related_bonobo
37	ENSG00000164307	ERAP1	51752	endoplasmic reticulum aminopeptidase 1	A-LAP, ALAP, APPILS, ARTS-1, ARTS1, ERAAP, ERAAP1, PILS-AP, PILSAP, ERAP1	NM_001040458, NM_001198541, NM_001349244, NM_016442, NP_001035548, NP_001185470, NP_001336173, NP_057526, XM_005272015, XM_005272016, XM_011543480, XM_011543481, XM_011543484, XM_011543485, XM_011543486, XM_017009581, XM_017009583, XM_024446113, XP_005272072, XP_005272073, XP_011541782, XP_011541783, XP_011541786, XP_011541787, XP_011541788, XP_016865070, XP_016865072, XP_024301881, XR_001742119	AAF07395, AAF20384, AAF34664, AAH30775, AAK37777, AAK37778, AAQ88953, AB011097, AF106037, AF183569, AF222340, AGR86647, AGR86648, AGR86649, AGR86650, AI291936, AIY60612, AIY60613, AIY60614, AIY60615, AIY60616, AIY60617, AIY60618, AIY60619, AIY60620, AIY60621, AIY60622, AIY60623, AIY60624, AIY60625, AIY60626, AIY60627, AIY60628, AIY60629, AIY60630, AIY60631, AIY60632, AIY60633, AK094985, AK222873,…	baseMean	1667.42812398891	human_related_bonobo
38	ENSG00000164342	TLR3	7098	toll like receptor 3	CD283, IIAE2, TLR3	NM_003265, NP_003256	AAC34134, AAH59372, AAH94737, AAH96333, AAH96334, AAH96335, AB445631, ABC86908, ABC86909, ABC86910, ABE01399, ABF06633, ABF06634, ABF06635, ABF06636, ABF06637, AK302143, AK314208, BAG36884, BAG55028, BAH13636, BC017954, BC043204, BC059372, BC068487, BC094737, BC096333, BC096334, BC096335, BU624267, CAL68868, CAT16976, DA374150, DQ445682, DQ470075, DQ470076, DQ470077, DQ470078, DQ470079, EAX04628,…	baseMean	1747.48886021	human_related_bonobo
39	ENSG00000166710	B2M	567	beta-2-microglobulin	IMD43, B2M	NM_004048, NP_004039, XM_005254549, XP_005254606, XR_002957658	AAA51811, AAB25312, AAD14387, AAD14388, AAD48083, AAG02006, AAH32589, AAH64910, AAO20842, AB021288, ABB01003, ABI63354, ABI63355, ABI63373, AF072097, AI686916, AK026463, AK303560, AK315776, AY007153, AY187687, BAA35182, BAG38125, BAG64583, BC032589, BC064910, BU658737, CAA23830, CAG33347, CBX87172, CDH93686, CDL96999, CR457066, DQ839493, DQ839494, DQ884406, EAW77276, EAW77277, EAW77278, NM_004048…	baseMean	76413.7282341798	human_related_bonobo
40	ENSG00000168394	TAP1	6890	transporter 1, ATP binding cassette subfamily B member	ABC17, ABCB2, APT1, D6S114E, PSF-1, PSF1, RING4, TAP1*0102N, TAP1N, TAP1	NM_000593, NM_001292022, NP_000584, NP_001278951	AAA89080, AAB60321, AAB60322, AAC12902, AAC12903, AAC12904, AAC12905, AAC12906, AAD14055, AAD14056, AAH14081, AAM11658, AAR05812, AAS55411, AAS55412, AB012644, AH007357, AHW47926, AHW47943, AHW47960, AHW47977, AK093980, AK123494, AK130176, AK302340, AK313762, ALQ33804, ALQ33805, ARB08460, ARB08461, ARB08462, ARB08463, ARB08464, ARB08465, ARB08466, ARB08467, ARB08468, ARB08469, ARB08470, ARB08471,…	baseMean	5026.72434515496	human_related_bonobo
41	ENSG00000170581	STAT2	6773	signal transducer and activator of transcription 2	IMD44, ISGF-3, P113, STAT113, STAT2	NM_005419, NM_198332, NP_005410, NP_938146, XM_011538697, XM_011538698, XM_011538699, XM_011538700, XM_017019904, XP_011536999, XP_011537000, XP_011537001, XP_011537002, XP_016875393, XR_001748856, XR_001748857, XR_001748858, XR_002957375, XR_002957376, XR_245953	AAA98760, AAB36225, AAB36226, AAB36227, AAH06092, AAH51284, AAS00091, AFM91190, AFM91191, AFM91192, AFM91193, AFM91194, AFM91195, AFM91196, AFM91197, AFM91198, AFM91199, AFM91200, AFM91201, AFM91202, AFM91203, AFM91204, AFM91205, AFM91206, AFM91207, AFM91208, AFM91209, AFM91210, AFM91211, AFM91212, AFM91213, AFM91214, AFM91215, AFM91216, AFM91217, AFM91218, AFM91219, AFM91220, AFM91221, AFM91222,…	baseMean	14197.4292896337	human_related_bonobo
42	ENSG00000172936	MYD88	4615	myeloid differentiation primary response 88	MYD88D, MYD88	NM_001172566, NM_001172567, NM_001172568, NM_001172569, NM_002468, NP_001166037, NP_001166038, NP_001166039, NP_001166040, NP_002459, XM_005265172, XM_006713170, XP_005265229, XP_006713233	AAB49967, AAC50954, AAH13589, AAP36040, AB446470, AK097983, AK124685, AK296570, AK296716, AK298650, AK298666, AK300051, AK300448, AK304676, AL832906, ANK58152, ANK58154, ANK58155, ANK58156, ANN25047, BAG55247, BAG59190, BAG59306, BAG60822, BAG60834, BAG61860, BAG62170, BAG65448, BC013589, BP242808, BP339466, BT007376, BX537602, DC350705, EAW64520, EAW64521, NM_001172566, NM_001172567, NM_00117256…	baseMean	4654.7459622175	human_related_bonobo
43	ENSG00000173193	PARP14	54625	poly(ADP-ribose) polymerase family member 14	ARTD8, BAL2, PARP-14, pART8, PARP14	NM_017554, NP_060024, XM_011512928, XM_011512929, XP_011511230, XP_011511231, XR_002959544	AA890511, AAH32804, AAN08627, AAY64449, AAY64450, AB033094, AK001770, AK022542, AK026003, AK027260, AK098816, AK304269, AU117601, AY134858, BAA86582, BAA91897, BAB14089, BAG65132, BC032804, BC039604, BU170133, BX648758, CR977108, DC320673, DQ063584, DQ063585, EAW79467, EAW79468, EAW79469, EAW79470, NM_017554, NP_060024, Q460N5, XM_011512928, XM_011512929, XP_011511230, XP_011511231, XR_002959544	baseMean	7322.99108607233	human_related_bonobo
44	ENSG00000173821	RNF213	57674	ring finger protein 213	ALO17, C17orf27, KIAA1618, MYMY2, MYSTR, NET57, RNF213	NM_001256071, NM_020914, NM_020954, NP_001243000, NP_066005, XM_005257545, XM_005257546, XM_006721995, XM_011525084, XM_011525086, XM_011525087, XM_017024905, XP_005257602, XP_005257603, XP_006722058, XP_011523386, XP_011523388, XP_011523389, XP_016880394	AAH32220, AAH36891, AAH40341, AAN63520, AAN63521, AB046774, AB046838, AB537889, AF397204, AF397205, AK023113, AK023871, AK025676, AK025914, AK026038, AK074030, AK127358, AK127914, AL161961, AL832920, AL833201, BAB13380, BAB13444, BAB14411, BAB14708, BAB15212, BAB15280, BAB15330, BAB84856, BAC87188, BAK53191, BC032220, BC035987, BC036891, BC040341, BC110403, BI008697, BX097483, BX640932, BX647946,…	baseMean	24953.86009133	human_related_bonobo
45	ENSG00000184979	USP18	11274	ubiquitin specific peptidase 18	ISG43, PTORCH2, UBP43, USP18	NM_017414, NP_059110, XM_006724074, XP_006724137	AAD49967, AAH14896, AAP35481, AF176642, AI222587, AJ243526, AK313385, AL136690, BAG36183, BC014896, BI752849, BT006835, BU584005, CAB66625, CAB76398, CAG33497, CAJ86437, CR457216, CT841507, EAW57790, EAW57791, NM_017414, NP_059110, Q9UMW8, XM_006724074, XP_006724137	baseMean	4082.72983558295	human_related_bonobo
46	ENSG00000185507	IRF7	3665	interferon regulatory factor 7	IMD39, IRF-7H, IRF7A, IRF7B, IRF7C, IRF7H, IRF7	NM_001572, NM_004029, NM_004030, NM_004031, NP_001563, NP_004020, NP_004022, XM_005252906, XM_005252907, XM_005252909, XM_011520066, XM_017017674, XP_005252963, XP_005252964, XP_005252966, XP_011518368, XP_016873163	AAB17190, AAB80686, AAB80688, AAB80690, AAB80691, AAC70999, AAG30003, AAI36556, AF076494, AGI78456, AK303752, APU94776, BAG64723, BC136555, BC144242, BM849172, DA601567, DA967682, EAX02355, EAX02356, EAX02357, EAX02358, EAX02359, EAX02360, KC477210, KX150851, NM_001572, NM_004029, NM_004030, NM_004031, NP_001563, NP_004020, NP_004022, Q92985, U53830, U53831, U53832, U73036, XM_005252906, XM_00525…	baseMean	814.402585964569	human_related_bonobo
47	ENSG00000231925	TAPBP	6892	TAP binding protein	NGS17, TAPA, TPN, TPSN, TAPBP	NM_003190, NM_172208, NM_172209, NP_003181, NP_757345, NP_757346, XM_011514828, XM_017011227, XP_011513130, XP_016866716	AAB82949, AAC20076, AAD32924, AAG33061, AAH64966, AAH80574, AB010639, ACD68200, AF009510, AF029750, AF067286, AF314222, AQY77140, AQY77141, AQY77142, AU117273, AW028178, AW451052, AY007154, BAA28757, BAA28758, BAA28759, BC064966, BC080574, BI523615, CAA73909, EAX03715, EAX03716, EAX03717, EAX03718, EAX03719, EAX03720, EU693375, NM_003190, NM_172208, NM_172209, NP_003181, NP_757345, NP_757346, O15…	baseMean	3869.76021022436	human_related_bonobo
48	ENSG00000013374	NUB1	51667	negative regulator of ubiquitin like proteins 1	BS4, NUB1L, NYREN18, NUB1	NM_001243351, NM_016118, NP_001230280, NP_057202, XM_005250011, XM_017012304, XM_017012305, XM_017012306, XM_017012307, XM_017012308, XM_017012309, XM_024446797, XM_024446798, XM_024446799, XP_005250068, XP_016867793, XP_016867794, XP_016867795, XP_016867796, XP_016867797, XP_016867798, XP_024302565, XP_024302566, XP_024302567	AAC82474, AAD42865, AAH46354, AAK21001, AAN01355, AAO14547, AAS02030, AF155099, AF300717, AF459743, AK026433, AK293159, AW205479, AY129295, BAH11464, BC034716, BC046354, BG105733, CAD34862, CN258712, DB048887, EAL24511, EAW54000, EAW54001, EAW54002, EAW54003, NM_001243351, NM_016118, NP_001230280, NP_057202, Q9Y5A7, XM_005250011, XM_017012304, XM_017012305, XM_017012306, XM_017012307, XM_01701230…	log2FoldChange	2.22280959517413	human_related_bonobo
49	ENSG00000055332	EIF2AK2	5610	eukaryotic translation initiation factor 2 alpha kinase 2	EIF2AK1, PKR, PPP1R83, PRKR, EIF2AK2	NM_001135651, NM_001135652, NM_002759, NP_001129123, NP_001129124, NP_002750, XM_011532987, XM_017004503, XP_011531289, XP_016859992	AAA18253, AAA36409, AAH07769, AAH22314, AAH40851, AAH57805, AAH93676, AAI01476, AAI43231, AAO38055, AAP57628, AAY24317, AF086566, AI360504, AK290655, AK313818, AY302136, BAF83344, BAG36554, BC007769, BC022314, BC040851, BC057805, BC093676, BC101475, BC143228, BC143230, BM473760, BU687340, EAX00406, EAX00407, EAX00408, EAX00409, F03305, M35663, M85294, NM_001135651, NM_001135652, NM_002759, NP_001…	log2FoldChange	2.20650206694829	human_related_bonobo
50	ENSG00000059378	PARP12	64761	poly(ADP-ribose) polymerase family member 12	ARTD12, MST109, MSTP109, ZC3H1, ZC3HDC1, PARP12	NM_022750, NP_073587, NR_130117, XM_005250038, XM_005250039, XM_005250040, XM_011516491, XP_005250095, XP_005250096, XP_005250097, XP_011514793, XR_001744855, XR_927514	AA587898, AAF66161, AAH81541, AAQ13631, AF173884, AK026346, AL136766, AL137255, BAB15457, BC044660, BC081541, CAB66700, CAB70657, EAL24033, EAW83938, EAW83939, NM_022750, NP_073587, NR_130117, Q9H0J9, XM_005250038, XM_005250039, XM_005250040, XM_011516491, XP_005250095, XP_005250096, XP_005250097, XP_011514793, XR_001744855, XR_927514	log2FoldChange	5.17176564541792	human_related_bonobo
51	ENSG00000068079	IFI35	3430	interferon induced protein 35	IFP35, IFI35	NM_001330230, NM_005533, NP_001317159, NP_005524, XM_017024584, XM_017024585, XP_016880073, XP_016880074	AA740882, AA827287, AA832092, AAB61703, AAC37597, AAH01356, AK025406, BC001356, BM050205, BM748764, BU571030, EAW60914, EAW60915, EAW60916, NM_001330230, NM_005533, NP_001317159, NP_005524, P80217, U72882, XM_017024584, XM_017024585, XP_016880073, XP_016880074	log2FoldChange	5.45330737429462	human_related_bonobo
52	ENSG00000089127	OAS1	4938	2'-5'-oligoadenylate synthetase 1	E18/E16, IFI-4, OIAS, OIASI, OAS1	NM_001032409, NM_001320151, NM_002534, NM_016816, NP_001027581, NP_001307080, NP_002525, NP_058132, XM_006719434, XM_011538413, XM_017019361, XM_017019362, XP_006719497, XP_011536715, XP_016874850, XP_016874851, XR_944558	AA085948, AAA59955, AAB59552, AAB59553, AAH00562, AAH61587, AAH71981, AAP35431, AAW63049, AAW63050, ABE27977, ABE27978, ABH07381, ABI78946, AJ629455, AK123528, AK223006, AK225384, AK291003, AK300346, AK301498, AY730627, AY730628, BAA00047, BAD96726, BAF83692, BAG62090, BAG63009, BC000562, BC061587, BC071981, BE048946, BF055326, BT006785, CAA01166, CAA01167, CAA26497, CAA26633, CAA26634, CAA29803,…	log2FoldChange	10.2142277051422	human_related_bonobo
53	ENSG00000102921	N4BP1	9683	NEDD4 binding protein 1	N4BP1	NM_153029, NP_694574, XM_011523482, XP_011521784, XR_001752039, XR_001752040	AAI08289, AAI52473, AB014515, AK001464, AK026937, AK056383, AK094234, AK124782, BAA31590, BAG50916, BC051897, BC108288, BC152472, EAW82729, NM_153029, NP_694574, O75113, XM_011523482, XP_011521784, XR_001752039, XR_001752040	log2FoldChange	2.12026227216151	human_related_bonobo
54	ENSG00000108771	DHX58	79132	DExH-box helicase 58	D11LGP2, D11lgp2e, LGP2, RLR-3, DHX58	NM_024119, NP_077024, XM_017025059, XP_016880548, XR_001752623, XR_001752624, XR_002958067, XR_934548	AAH14949, AK021416, AK097669, AK225549, AK296840, AK300900, BAB13818, BAG53507, BAG62538, BAH12441, BC014949, BM723672, EAW60796, EAW60797, EAW60798, EAW60799, EAW60800, NM_024119, NP_077024, Q96C10, XM_017025059, XP_016880548, XR_001752623, XR_001752624, XR_002958067, XR_934548	log2FoldChange	5.34997025889057	human_related_bonobo
55	ENSG00000112773	FAM46A	55603	family with sequence similarity 46 member A	C6orf37, XTP11, FAM46A	NM_017633, NP_060103	AAH00683, AAH07351, AAM53071, AAW66943, ACI29324, AF350451, AHI42043, AHI42044, AI131001, AJ420583, AJ420591, AJ420592, AK000044, AK056057, AK096704, AK292109, AY740520, BAA90903, BAF84798, BC000683, BC007351, BX648876, DA981608, EAW48691, EAW48692, FJ211061, NM_017633, NP_060103, Q96IP4	log2FoldChange	2.49930887998402	human_related_bonobo
56	ENSG00000115267	IFIH1	64135	interferon induced with helicase C domain 1	AGS7, Hlcd, IDDM19, MDA-5, MDA5, RLR-2, SGMRT1, IFIH1	NM_022168, NP_071451	AAG34368, AAG54076, AAH46208, AAH78180, AAI11751, AAX93137, AAY24206, AF095844, AK056293, AK292941, AK314611, AY017378, BAB71141, BAF85630, BC007966, BC046208, BC078180, BC111750, BQ772836, BU902097, EAX11352, NM_022168, NP_071451, Q9BYX4	log2FoldChange	7.61523192278717	human_related_bonobo
57	ENSG00000115415	STAT1	6772	signal transducer and activator of transcription 1	CANDF7, IMD31A, IMD31B, IMD31C, ISGF-3, STAT91, STAT1	NM_007315, NM_139266, NP_009330, NP_644671, XM_006712718, XM_017004783, XP_006712781, XP_016860272, XR_001738914, XR_001738915	AAB64012, AAF04559, AAH02704, AAI41922, AAP35905, AAR13284, AAW56072, AAY24183, ADA59516, ADA59517, AI992149, AK096686, AK225853, AK292604, AK315002, BAF85293, BAG37497, BC002704, BC141921, BG699050, BT007241, BU738296, BX400908, CAD22974, CAH18430, CAM91174, CAM91175, CN410740, CR749636, CR998778, DA313984, EAX10850, EAX10851, EAX10852, EAX10853, EAX10854, EAX10855, EB385742, GU211347, GU211348,…	log2FoldChange	3.54519621809966	human_related_bonobo
58	ENSG00000116514	RNF19B	127544	ring finger protein 19B	IBRDC3, NKLAM, RNF19B	NM_001127361, NM_001300826, NM_153341, NP_001120833, NP_001287755, NP_699172, XM_006710356, XM_006710357, XM_006710358, XP_006710419, XP_006710420, XP_006710421	AA194237, AAH20595, AAH62374, AAI13561, AAI43688, AK074486, AK131439, BAC11017, BAD18585, BC020595, BC062374, BC113560, BC143687, CAF85699, DA630289, EAX07489, EAX07490, EAX07491, NM_001127361, NM_001300826, NM_153341, NP_001120833, NP_001287755, NP_699172, Q6ZMZ0, XM_006710356, XM_006710357, XM_006710358, XP_006710419, XP_006710420, XP_006710421	log2FoldChange	2.73354767010669	human_related_bonobo
59	ENSG00000119917	IFIT3	3437	interferon induced protein with tetratricopeptide repeats 3	CIG-49, GARG-49, IFI60, IFIT4, IRG2, ISG60, P60, RIG-G, cig41, IFIT3	NM_001031683, NM_001289758, NM_001289759, NM_001549, NP_001026853, NP_001276687, NP_001276688, NP_001540	AAB40606, AAB95160, AAC34669, AAC63524, AAH01383, AAH04977, AAP35948, AF026939, AF026943, AF083470, AK290427, AK297137, AK312675, BAF83116, BAG59639, BC001383, BC004977, BM790031, BT007284, BU509201, BX101054, DA081546, DA160435, DA673951, DB268497, EAW50143, EAW50144, NM_001031683, NM_001289758, NM_001289759, NM_001549, NP_001026853, NP_001276687, NP_001276688, NP_001540, O14879, U52513	log2FoldChange	7.19429560098891	human_related_bonobo
60	ENSG00000119922	IFIT2	3433	interferon induced protein with tetratricopeptide repeats 2	G10P2, GARG-39, IFI-54, IFI-54K, IFI54, IFIT-2, ISG-54 K, ISG-54K, ISG54, P54, cig42, IFIT2	NM_001547, NP_001538	AA143609, AA765174, AAA59191, AAH05987, AAH32839, AF026944, AK300431, AK312831, BAG62157, BC005987, BC032839, CAA30438, DA631671, EAW50145, EB387611, NM_001547, NP_001538, P09913	log2FoldChange	9.13640154559485	human_related_bonobo
61	ENSG00000120217	CD274	29126	CD274 molecule	B7-H, B7H1, PD-L1, PDCD1L1, PDCD1LG1, PDL1, CD274	NM_001267706, NM_001314029, NM_014143, NP_001254635, NP_001300958, NP_054862, NR_052005	AA399416, AAF25807, AAG18508, AAH69381, AAH74984, AAI13735, AAI13737, AAP13470, AAP42144, AAU09634, ABB90152, ABI16084, AF177937, AF233516, AI826502, AK001894, AK300470, AK314567, AY254342, AY291313, AY714881, BAA91966, BAG37149, BAG62189, BC069381, BC074984, BC113734, BC113736, CCF77002, DB160805, DQ286582, DQ836393, EAW58763, NM_001267706, NM_001314029, NM_014143, NP_001254635, NP_001300958, NP…	log2FoldChange	4.40693653270943	human_related_bonobo
62	ENSG00000121060	TRIM25	7706	tripartite motif containing 25	EFP, RNF147, Z147, ZNF147, TRIM25	NM_005082, NP_005073	AAH16924, AAH42541, AB208994, AK024597, AK310720, BAA04747, BAD92231, BC013752, BC016924, BC038247, BC042541, BC053605, BC106889, BC106890, BC114339, BM146967, BX538220, CF121587, D21205, EAW94523, EAW94524, EAW94525, NM_005082, NP_005073, Q14258	log2FoldChange	2.76141398236272	human_related_bonobo
63	ENSG00000121858	TNFSF10	8743	TNF superfamily member 10	APO2L, Apo-2L, CD253, TL2, TNLG6A, TRAIL, TNFSF10	NM_001190942, NM_001190943, NM_003810, NP_001177871, NP_001177872, NP_003801, NR_033994	AAB01233, AAC50332, AAH32722, AAR16184, AAV38371, ABI24016, ABK41891, ABW24658, AK296085, AK309200, AK312742, AY312579, BAG35612, BAG58840, BC009795, BC020220, BC032722, BT019564, CAG33176, CAH68809, CAL33971, CAZ39545, CCA94584, CR456895, CTQ86088, DA041872, DA969653, DQ848564, EAW78465, EAW78466, EAW78467, EU183231, LN874323, NM_001190942, NM_001190943, NM_003810, NP_001177871, NP_001177872, NP…	log2FoldChange	9.97614548074012	human_related_bonobo
64	ENSG00000123609	NMI	9111	N-myc and STAT interactor	NMI	NM_004688, NP_004679, XM_005246941, XM_017005247, XP_005246998, XP_016860736	AAC12949, AAH01268, AAH21987, AAY15066, AB451305, AB451436, ABO65092, AK124323, AK291548, AK298754, BAF84237, BAG60896, BAG70119, BAG70250, BC001268, BC021987, CB151555, EAX11513, EF036506, NM_004688, NP_004679, Q13287, U32849, XM_005246941, XM_017005247, XP_005246998, XP_016860736	log2FoldChange	3.54156461338251	human_related_bonobo
65	ENSG00000124201	ZNFX1	57169	zinc finger NFX1-type containing 1	ZNFX1	NM_021035, NP_066363, XM_006723836, XM_011528924, XM_017027971, XP_006723899, XP_011527226, XP_016883460	AAH14041, AAH62347, AAI10889, AB037825, AK000573, AK002139, AK022641, AK023836, AK096594, AK307392, AU140771, BAA91264, BAA92102, BAA92642, BAB14149, BAB14696, BC014041, BC030789, BC041630, BC062347, BC110888, DA809204, EAW75661, EAW75662, EAW75663, EAW75664, NM_021035, NP_066363, Q9P2E3, XM_006723836, XM_011528924, XM_017027971, XP_006723899, XP_011527226, XP_016883460	log2FoldChange	3.40639148295211	human_related_bonobo
66	ENSG00000124226	RNF114	55905	ring finger protein 114	PSORS12, ZNF313, RNF114	NM_018683, NP_061153	AAF75763, AAH13695, AAH66919, AAP35441, AF131742, AF265215, AK091976, AK097265, AK297188, AK301731, AK315638, BAG38006, BAG59677, BAG63197, BC013695, BC066919, BM830132, BT006795, BX640603, CAE45709, EAW75641, EAW75642, EAW75643, EAW75644, NM_018683, NP_061153, Q9Y508	log2FoldChange	2.19522279201281	human_related_bonobo
67	ENSG00000125347	IRF1	3659	interferon regulatory factor 1	IRF-1, MAR, IRF1	NM_001354924, NM_001354925, NM_002198, NP_001341853, NP_001341854, NP_002189, NR_149068, NR_149069, XM_011543379, XP_011541681	AA402319, AAA36043, AAB93488, AAH09483, AAV38560, AAV38561, AB103081, AB209624, ABH05670, AGV15458, AGV15459, AHW49376, AHW49377, AHW49378, AK298770, AK314025, ANU04672, BAD89424, BAD92861, BAG36735, BAG60912, BC009483, BT019755, BT019756, CAA32624, CAG46514, CEF49516, CEH24701, CR541713, CT004274, DA583594, EAW62332, KC209827, KC209828, KJ200632, KJ200633, KJ200634, KJ200635, KU561832, LN607829,…	log2FoldChange	3.23509306065997	human_related_bonobo
68	ENSG00000130066	SAT1	6303	spermidine/spermine N1-acetyltransferase 1	DC21, KFSD, KFSDX, SAT, SSAT, SSAT-1, SAT1	NM_002970, NP_002961, NR_027783, XM_024452421, XP_024308189	AAA60573, AAA63260, AAA98854, AAG44592, AAH02503, AAH08424, AAP35471, AAW03315, AF251292, AK310078, AK310094, AK312162, AK315888, AL050290, AW874291, AY841998, BAF98779, BAG35096, BC002503, BC008424, BR000410, BT006825, CAA78509, CAG29290, CD516700, CD638929, CN271682, CR450294, EAW98999, EAW99000, FAA00324, M55580, M77693, NM_002970, NP_002961, NR_027783, P21673, XM_024452421, XP_024308189	log2FoldChange	3.1117464195823	human_related_bonobo
69	ENSG00000132109	TRIM21	6737	tripartite motif containing 21	RNF81, RO52, Ro/SSA, SSA, SSA1, TRIM21	NM_003141, NP_003132	AAA36581, AAA36651, AAA79867, AAB87094, AAH10861, AAK76432, AAU89982, AK225564, AW575137, AY742713, BC010861, BP280435, BP288941, BU594670, CAV30717, EAW68845, M34551, M62800, NM_003141, NP_003132, P19474	log2FoldChange	3.47342278934757	human_related_bonobo
70	ENSG00000134321	RSAD2	91543	radical S-adenosyl methionine domain containing 2	2510004L01Rik, cig33, cig5, vig1, RSAD2	NM_080657, NP_542388, XM_011510415, XP_011508717	AAH17969, AAL50053, AAY14802, AF026942, AF442151, AK300085, AK312670, BAG35552, BAG61888, BC017969, EAX01034, EAX01035, NM_080657, NP_542388, Q8WXG1, XM_011510415, XP_011508717	log2FoldChange	10.5033704393332	human_related_bonobo
71	ENSG00000134470	IL15RA	3601	interleukin 15 receptor subunit alpha	CD215, IL15RA	NM_001243539, NM_001256765, NM_001351095, NM_001351096, NM_001351097, NM_002189, NM_172200, NP_001230468, NP_001243694, NP_001338024, NP_001338025, NP_001338026, NP_002180, NP_751950, NR_046362, XM_011519461, XM_011519462, XM_011519463, XM_011519464, XM_011519465, XM_011519466, XM_011519467, XM_011519468, XM_011519469, XM_011519470, XM_011519471, XM_011519472, XM_011519474, XM_011519475, XM_01151…	AA847313, AAB88175, AAC50312, AAH65506, AAH74726, AAI07778, AAI21141, AAI21142, AAP69528, AEP26933, AF035279, AFY11387, AFY11388, AFY11389, AFY11390, AFY11391, AFY11392, AFY11393, AFY11394, AK304211, BAG65084, BC065506, BC074726, BC107777, BC121140, BC121141, BG675498, BM546106, CA308853, CAG33345, CAG46820, CCA64145, CCA64146, CR457064, CR542023, DC298692, EAW86415, EAW86416, EAW86417, EAW86418,…	log2FoldChange	4.92510470311265	human_related_bonobo
72	ENSG00000135148	TRAFD1	10906	TRAF-type zinc finger domain containing 1	FLN29, TRAFD1	NM_001143906, NM_006700, NP_001137378, NP_006691	AAH03553, AB007447, AK122620, AK291331, AK295474, AK309916, AK312601, BAA22541, BAF84020, BAG58401, BC003553, BG828961, CA314188, CCQ43370, EAW97995, EAW97996, EAW97997, NM_001143906, NM_006700, NP_001137378, NP_006691, O14545	log2FoldChange	2.3293772672925	human_related_bonobo
73	ENSG00000138035	PNPT1	87178	polyribonucleotide nucleotidyltransferase 1	COXPD13, DFNB70, OLD35, PNPASE, old-35, PNPT1	NM_033109, NP_149100, XM_005264629, XM_017005172, XP_005264686, XP_016860661, XR_001739010	AAH00862, AAH05986, AAH53660, AAK13047, AAP44472, AAY24271, AJ458465, AK307589, AW731791, AY027528, AY290863, BC000862, BC005986, BC009057, BC021170, BC053660, BU943827, CAD30289, CAH18709, CAR80228, CBX83686, CR749867, DA998523, DB461021, EAX00086, EAX00087, NM_033109, NP_149100, Q8TCS8, XM_005264629, XM_017005172, XP_005264686, XP_016860661, XR_001739010	log2FoldChange	3.25253516733533	human_related_bonobo
74	ENSG00000138496	PARP9	83666	poly(ADP-ribose) polymerase family member 9	ARTD9, BAL, BAL1, MGC:7868, PARP9	NM_001146102, NM_001146103, NM_001146104, NM_001146105, NM_001146106, NM_031458, NP_001139574, NP_001139575, NP_001139576, NP_001139577, NP_001139578, NP_113646, XM_005247820, XM_011513218, XM_017007304, XM_017007305, XM_017007306, XP_005247877, XP_011511520, XP_016862793, XP_016862794, XP_016862795, XR_001740305, XR_001740306, XR_001740307, XR_001740308, XR_001740309, XR_002959597	AAH39580, AAK07558, AAK07559, AB209742, AF307338, AF307339, AK092629, AK123412, AK125581, AK130147, AK292959, AK299107, AK313494, AL713679, AL832929, BAD92979, BAF85648, BAG36276, BAH12952, BC017463, BC039580, BP259272, BU675792, BX648869, CAD28483, CAH56133, CAH56290, DB096326, DC309545, DC368112, EAW79477, EAW79478, EAW79479, NM_001146102, NM_001146103, NM_001146104, NM_001146105, NM_001146106,…	log2FoldChange	4.26028188486079	human_related_bonobo
75	ENSG00000139192	TAPBPL	55080	TAP binding protein like	TAPBP-R, TAPBPR, TAPBPL	NM_001351355, NM_018009, NP_001338284, NP_060479, NR_147126, NR_147127, NR_147128, NR_147129, XM_005253700, XM_017019545, XM_017019546, XP_005253757, XP_016875034, XP_016875035, XR_001748777, XR_001748778, XR_001748781, XR_002957344, XR_429016	AAH15017, AI184901, AI273155, AK001005, AK002056, AK098035, AK222956, AK223163, BAA91465, BAB41077, BAD96676, BAD96883, BC015017, CAI93432, CR997450, DB054664, EAW88797, EAW88798, EAW88799, NM_001351355, NM_018009, NP_001338284, NP_060479, NR_147126, NR_147127, NR_147128, NR_147129, Q9BX59, XM_005253700, XM_017019545, XM_017019546, XP_005253757, XP_016875034, XP_016875035, XR_001748777, XR_001748…	log2FoldChange	2.28479596027802	human_related_bonobo
76	ENSG00000140464	PML	5371	promyelocytic leukemia	MYL, PP8675, RNF71, TRIM19, PML	NM_002675, NM_033238, NM_033239, NM_033240, NM_033244, NM_033246, NM_033247, NM_033249, NM_033250, NP_002666, NP_150241, NP_150242, NP_150243, NP_150247, NP_150249, NP_150250, NP_150252, NP_150253	AAA60125, AAA60351, AAA60352, AAA60388, AAA60390, AAB19601, AAB29490, AAD13865, AAG50180, AAG50181, AAG50182, AAG50183, AAG50184, AAG50185, AAG50186, AAG50187, AAG50188, AAG50189, AAG50190, AAH00080, AAH20994, AAI39796, AAP88913, AAQ15268, AB208950, AB209051, AB209411, AF230401, AF230402, AF230403, AF230404, AF230405, AF230406, AF230407, AF230408, AF230409, AF230410, AF230411, AF370432, AF388193,…	log2FoldChange	3.36149074968193	human_related_bonobo
77	ENSG00000140853	NLRC5	84166	NLR family CARD domain containing 5	CLR16.1, NOD27, NOD4, NLRC5	NM_001330552, NM_032206, NP_001317481, NP_115582, XM_005256193, XM_005256194, XM_005256195, XM_005256196, XM_005256197, XM_005256199, XM_005256201, XM_006721297, XM_006721298, XM_006721300, XM_011523373, XM_011523375, XM_011523376, XM_017023769, XM_017023770, XM_017023771, XP_005256250, XP_005256251, XP_005256252, XP_005256253, XP_005256254, XP_005256256, XP_005256258, XP_006721360, XP_006721361,…	AA722775, AAH50527, AAH63566, AAO59377, ABO40479, AF389420, AK025212, AK025362, AK027414, AK027416, AK074133, AK074182, AK090439, AK097030, AL704292, BAB15120, BAB55096, BAB55098, BAB84959, BAB85008, BAC03420, BC040278, BC050527, BC063566, BI061907, BM463398, BM993764, BX640842, CAE45914, CAZ39543, DB293035, EAW82898, EAW82899, EAW82900, EAW82901, EAW82902, EF452236, NM_001330552, NM_032206, NP_0…	log2FoldChange	2.77900784860481	human_related_bonobo
78	ENSG00000141664	ZCCHC2	54877	zinc finger CCHC-type containing 2	C18orf49, ZCCHC2	NM_017742, NP_060212, NR_126534, XM_006722493, XM_011526044, XM_017025802, XP_006722556, XP_011524346, XP_016881291, XR_001753205, XR_245462	AA406111, AA903206, AAH06340, AAI37436, AB051531, AK000229, AK000288, AK098132, AL832323, AW182074, BAA91057, BAB21835, BAG53581, BC006340, BC047606, BC137435, BI023990, BQ001246, BU675299, BX485381, CAD38618, CD365705, DN997998, EAW63126, EAW63127, EAW63128, FN169762, NM_017742, NP_060212, NR_126534, Q9C0B9, XM_006722493, XM_011526044, XM_017025802, XP_006722556, XP_011524346, XP_016881291, XR_0…	log2FoldChange	2.50377415085456	human_related_bonobo
79	ENSG00000155363	MOV10	4343	Mov10 RISC complex RNA helicase	fSAP113, gb110, MOV10	NM_001130079, NM_001286072, NM_001321324, NM_020963, NP_001123551, NP_001273001, NP_001308253, NP_066014, XM_005270869, XM_005270870, XM_017001318, XM_017001319, XM_024447132, XM_024447137, XP_005270926, XP_005270927, XP_016856807, XP_016856808, XP_024302900, XP_024302905, XR_001737185, XR_001737186, XR_001737187, XR_946657	AAH02548, AAH04499, AAH09312, AB046851, AK023297, AK057353, AK074174, AK226011, AK301229, AK308874, AK310512, AL832805, AL833353, BAB13457, BAB14514, BAB85000, BAG51905, BAH13436, BC002548, BC004499, BC009312, BC025339, BU623853, BX647787, CAE89762, DB066263, EAW56528, EAW56529, EAW56530, EAW56531, NM_001130079, NM_001286072, NM_001321324, NM_020963, NP_001123551, NP_001273001, NP_001308253, NP_0…	log2FoldChange	2.84900023868575	human_related_bonobo
80	ENSG00000156587	UBE2L6	9246	ubiquitin conjugating enzyme E2 L6	RIG-B, UBCH8, UBE2L6	NM_004223, NM_198183, NP_004214, NP_937826	AAB86433, AAD17525, AAH32491, AF031141, AF061736, AK093462, AK129621, AK226165, AK315755, BAG38109, BC032491, CAB64566, CAG33407, CR457126, DA097307, EAW73755, EAW73756, EAW73757, EAW73758, EAW73759, H17887, NM_004223, NM_198183, NP_004214, NP_937826, O14933	log2FoldChange	4.33813434631378	human_related_bonobo
81	ENSG00000157601	MX1	4599	MX dynamin like GTPase 1	IFI-78K, IFI78, MX, MxA, MX1	NM_001144925, NM_001178046, NM_001282920, NM_002462, NP_001138397, NP_001171517, NP_001269849, NP_002453, XM_005260978, XM_005260979, XM_005260980, XM_005260981, XM_005260982, XM_011529568, XM_011529570, XM_017028349, XM_017028350, XM_017028351, XM_017028352, XP_005261035, XP_005261036, XP_005261037, XP_005261038, XP_005261039, XP_011527870, XP_011527872, XP_016883838, XP_016883839, XP_016883840,…	A00209, AAA36337, AAA36458, AAD43063, AAH14222, AAH32602, AAO31807, AK093008, AK096355, AK225885, AK315465, AY186254, BAC04017, BAG37852, BAG53272, BC014222, BC032602, BC052255, CAA00041, CAB90556, CB151486, DA351922, DA726666, EAX09600, EAX09601, EAX09602, EAX09603, EAX09604, EB388095, M30817, M33882, NM_001144925, NM_001178046, NM_001282920, NM_002462, NP_001138397, NP_001171517, NP_001269849, …	log2FoldChange	9.19030997528597	human_related_bonobo
82	ENSG00000160710	ADAR	103	adenosine deaminase, RNA specific	ADAR1, AGS6, DRADA, DSH, DSRAD, G1P1, IFI-4, IFI4, K88DSRBP, P136, ADAR	NM_001025107, NM_001111, NM_001193495, NM_015840, NM_015841, NP_001020278, NP_001102, NP_001180424, NP_056655, NP_056656, XM_006711109, XM_006711111, XM_006711112, XM_006711113, XM_011509061, XM_011509062, XM_017000037, XM_024449674, XP_006711172, XP_006711174, XP_006711175, XP_006711176, XP_011507363, XP_011507364, XP_016855526, XP_024305442	AA449679, AAB06697, AAB97116, AAB97117, AAB97118, AAC13782, AAH38227, AB209891, ABM73519, ABM73520, AF084516, AHZ44503, AK097241, AK304153, BAD93128, BAH14119, BC017853, BC038227, BE886208, BU430287, BX538232, BX640741, CAA55967, CAA55968, CAA67169, CAA67170, CAA67172, CAA67173, CAD98075, CAE45853, CD108625, CR982397, DA507408, DR158819, EAW53183, EAW53184, EAW53185, EAW53186, EAW53187, EAW53188,…	log2FoldChange	2.44982066473709	human_related_bonobo
83	ENSG00000163840	DTX3L	151636	deltex E3 ubiquitin ligase 3L	BBAP, RNF143, DTX3L	NM_138287, NP_612144	AAH42191, AAH60509, AAL90859, AAP57517, AAV98362, AF484416, AK025135, AK056406, AK093782, AK125086, AL833598, AY225123, AY780792, BAG54138, BC016846, BC040372, BC042191, BC060509, BX648267, BX648645, EAW79476, NM_138287, NP_612144, Q8TDB6	log2FoldChange	3.97699865279352	human_related_bonobo
84	ENSG00000164307	ERAP1	51752	endoplasmic reticulum aminopeptidase 1	A-LAP, ALAP, APPILS, ARTS-1, ARTS1, ERAAP, ERAAP1, PILS-AP, PILSAP, ERAP1	NM_001040458, NM_001198541, NM_001349244, NM_016442, NP_001035548, NP_001185470, NP_001336173, NP_057526, XM_005272015, XM_005272016, XM_011543480, XM_011543481, XM_011543484, XM_011543485, XM_011543486, XM_017009581, XM_017009583, XM_024446113, XP_005272072, XP_005272073, XP_011541782, XP_011541783, XP_011541786, XP_011541787, XP_011541788, XP_016865070, XP_016865072, XP_024301881, XR_001742119	AAF07395, AAF20384, AAF34664, AAH30775, AAK37777, AAK37778, AAQ88953, AB011097, AF106037, AF183569, AF222340, AGR86647, AGR86648, AGR86649, AGR86650, AI291936, AIY60612, AIY60613, AIY60614, AIY60615, AIY60616, AIY60617, AIY60618, AIY60619, AIY60620, AIY60621, AIY60622, AIY60623, AIY60624, AIY60625, AIY60626, AIY60627, AIY60628, AIY60629, AIY60630, AIY60631, AIY60632, AIY60633, AK094985, AK222873,…	log2FoldChange	2.06313566129914	human_related_bonobo
85	ENSG00000164342	TLR3	7098	toll like receptor 3	CD283, IIAE2, TLR3	NM_003265, NP_003256	AAC34134, AAH59372, AAH94737, AAH96333, AAH96334, AAH96335, AB445631, ABC86908, ABC86909, ABC86910, ABE01399, ABF06633, ABF06634, ABF06635, ABF06636, ABF06637, AK302143, AK314208, BAG36884, BAG55028, BAH13636, BC017954, BC043204, BC059372, BC068487, BC094737, BC096333, BC096334, BC096335, BU624267, CAL68868, CAT16976, DA374150, DQ445682, DQ470075, DQ470076, DQ470077, DQ470078, DQ470079, EAX04628,…	log2FoldChange	6.64545101046916	human_related_bonobo
86	ENSG00000166710	B2M	567	beta-2-microglobulin	IMD43, B2M	NM_004048, NP_004039, XM_005254549, XP_005254606, XR_002957658	AAA51811, AAB25312, AAD14387, AAD14388, AAD48083, AAG02006, AAH32589, AAH64910, AAO20842, AB021288, ABB01003, ABI63354, ABI63355, ABI63373, AF072097, AI686916, AK026463, AK303560, AK315776, AY007153, AY187687, BAA35182, BAG38125, BAG64583, BC032589, BC064910, BU658737, CAA23830, CAG33347, CBX87172, CDH93686, CDL96999, CR457066, DQ839493, DQ839494, DQ884406, EAW77276, EAW77277, EAW77278, NM_004048…	log2FoldChange	2.42384077978648	human_related_bonobo
87	ENSG00000168394	TAP1	6890	transporter 1, ATP binding cassette subfamily B member	ABC17, ABCB2, APT1, D6S114E, PSF-1, PSF1, RING4, TAP1*0102N, TAP1N, TAP1	NM_000593, NM_001292022, NP_000584, NP_001278951	AAA89080, AAB60321, AAB60322, AAC12902, AAC12903, AAC12904, AAC12905, AAC12906, AAD14055, AAD14056, AAH14081, AAM11658, AAR05812, AAS55411, AAS55412, AB012644, AH007357, AHW47926, AHW47943, AHW47960, AHW47977, AK093980, AK123494, AK130176, AK302340, AK313762, ALQ33804, ALQ33805, ARB08460, ARB08461, ARB08462, ARB08463, ARB08464, ARB08465, ARB08466, ARB08467, ARB08468, ARB08469, ARB08470, ARB08471,…	log2FoldChange	4.75635427279784	human_related_bonobo
88	ENSG00000170581	STAT2	6773	signal transducer and activator of transcription 2	IMD44, ISGF-3, P113, STAT113, STAT2	NM_005419, NM_198332, NP_005410, NP_938146, XM_011538697, XM_011538698, XM_011538699, XM_011538700, XM_017019904, XP_011536999, XP_011537000, XP_011537001, XP_011537002, XP_016875393, XR_001748856, XR_001748857, XR_001748858, XR_002957375, XR_002957376, XR_245953	AAA98760, AAB36225, AAB36226, AAB36227, AAH06092, AAH51284, AAS00091, AFM91190, AFM91191, AFM91192, AFM91193, AFM91194, AFM91195, AFM91196, AFM91197, AFM91198, AFM91199, AFM91200, AFM91201, AFM91202, AFM91203, AFM91204, AFM91205, AFM91206, AFM91207, AFM91208, AFM91209, AFM91210, AFM91211, AFM91212, AFM91213, AFM91214, AFM91215, AFM91216, AFM91217, AFM91218, AFM91219, AFM91220, AFM91221, AFM91222,…	log2FoldChange	3.33758147730802	human_related_bonobo
89	ENSG00000172936	MYD88	4615	myeloid differentiation primary response 88	MYD88D, MYD88	NM_001172566, NM_001172567, NM_001172568, NM_001172569, NM_002468, NP_001166037, NP_001166038, NP_001166039, NP_001166040, NP_002459, XM_005265172, XM_006713170, XP_005265229, XP_006713233	AAB49967, AAC50954, AAH13589, AAP36040, AB446470, AK097983, AK124685, AK296570, AK296716, AK298650, AK298666, AK300051, AK300448, AK304676, AL832906, ANK58152, ANK58154, ANK58155, ANK58156, ANN25047, BAG55247, BAG59190, BAG59306, BAG60822, BAG60834, BAG61860, BAG62170, BAG65448, BC013589, BP242808, BP339466, BT007376, BX537602, DC350705, EAW64520, EAW64521, NM_001172566, NM_001172567, NM_00117256…	log2FoldChange	3.82055521650381	human_related_bonobo
90	ENSG00000173193	PARP14	54625	poly(ADP-ribose) polymerase family member 14	ARTD8, BAL2, PARP-14, pART8, PARP14	NM_017554, NP_060024, XM_011512928, XM_011512929, XP_011511230, XP_011511231, XR_002959544	AA890511, AAH32804, AAN08627, AAY64449, AAY64450, AB033094, AK001770, AK022542, AK026003, AK027260, AK098816, AK304269, AU117601, AY134858, BAA86582, BAA91897, BAB14089, BAG65132, BC032804, BC039604, BU170133, BX648758, CR977108, DC320673, DQ063584, DQ063585, EAW79467, EAW79468, EAW79469, EAW79470, NM_017554, NP_060024, Q460N5, XM_011512928, XM_011512929, XP_011511230, XP_011511231, XR_002959544	log2FoldChange	4.77878655296598	human_related_bonobo
91	ENSG00000173821	RNF213	57674	ring finger protein 213	ALO17, C17orf27, KIAA1618, MYMY2, MYSTR, NET57, RNF213	NM_001256071, NM_020914, NM_020954, NP_001243000, NP_066005, XM_005257545, XM_005257546, XM_006721995, XM_011525084, XM_011525086, XM_011525087, XM_017024905, XP_005257602, XP_005257603, XP_006722058, XP_011523386, XP_011523388, XP_011523389, XP_016880394	AAH32220, AAH36891, AAH40341, AAN63520, AAN63521, AB046774, AB046838, AB537889, AF397204, AF397205, AK023113, AK023871, AK025676, AK025914, AK026038, AK074030, AK127358, AK127914, AL161961, AL832920, AL833201, BAB13380, BAB13444, BAB14411, BAB14708, BAB15212, BAB15280, BAB15330, BAB84856, BAC87188, BAK53191, BC032220, BC035987, BC036891, BC040341, BC110403, BI008697, BX097483, BX640932, BX647946,…	log2FoldChange	3.37562964171342	human_related_bonobo
92	ENSG00000184979	USP18	11274	ubiquitin specific peptidase 18	ISG43, PTORCH2, UBP43, USP18	NM_017414, NP_059110, XM_006724074, XP_006724137	AAD49967, AAH14896, AAP35481, AF176642, AI222587, AJ243526, AK313385, AL136690, BAG36183, BC014896, BI752849, BT006835, BU584005, CAB66625, CAB76398, CAG33497, CAJ86437, CR457216, CT841507, EAW57790, EAW57791, NM_017414, NP_059110, Q9UMW8, XM_006724074, XP_006724137	log2FoldChange	6.62790573750245	human_related_bonobo
93	ENSG00000185507	IRF7	3665	interferon regulatory factor 7	IMD39, IRF-7H, IRF7A, IRF7B, IRF7C, IRF7H, IRF7	NM_001572, NM_004029, NM_004030, NM_004031, NP_001563, NP_004020, NP_004022, XM_005252906, XM_005252907, XM_005252909, XM_011520066, XM_017017674, XP_005252963, XP_005252964, XP_005252966, XP_011518368, XP_016873163	AAB17190, AAB80686, AAB80688, AAB80690, AAB80691, AAC70999, AAG30003, AAI36556, AF076494, AGI78456, AK303752, APU94776, BAG64723, BC136555, BC144242, BM849172, DA601567, DA967682, EAX02355, EAX02356, EAX02357, EAX02358, EAX02359, EAX02360, KC477210, KX150851, NM_001572, NM_004029, NM_004030, NM_004031, NP_001563, NP_004020, NP_004022, Q92985, U53830, U53831, U53832, U73036, XM_005252906, XM_00525…	log2FoldChange	6.2343827782212	human_related_bonobo
94	ENSG00000231925	TAPBP	6892	TAP binding protein	NGS17, TAPA, TPN, TPSN, TAPBP	NM_003190, NM_172208, NM_172209, NP_003181, NP_757345, NP_757346, XM_011514828, XM_017011227, XP_011513130, XP_016866716	AAB82949, AAC20076, AAD32924, AAG33061, AAH64966, AAH80574, AB010639, ACD68200, AF009510, AF029750, AF067286, AF314222, AQY77140, AQY77141, AQY77142, AU117273, AW028178, AW451052, AY007154, BAA28757, BAA28758, BAA28759, BC064966, BC080574, BI523615, CAA73909, EAX03715, EAX03716, EAX03717, EAX03718, EAX03719, EAX03720, EU693375, NM_003190, NM_172208, NM_172209, NP_003181, NP_757345, NP_757346, O15…	log2FoldChange	2.18870423566291	human_related_bonobo
95	ENSG00000013374	NUB1	51667	negative regulator of ubiquitin like proteins 1	BS4, NUB1L, NYREN18, NUB1	NM_001243351, NM_016118, NP_001230280, NP_057202, XM_005250011, XM_017012304, XM_017012305, XM_017012306, XM_017012307, XM_017012308, XM_017012309, XM_024446797, XM_024446798, XM_024446799, XP_005250068, XP_016867793, XP_016867794, XP_016867795, XP_016867796, XP_016867797, XP_016867798, XP_024302565, XP_024302566, XP_024302567	AAC82474, AAD42865, AAH46354, AAK21001, AAN01355, AAO14547, AAS02030, AF155099, AF300717, AF459743, AK026433, AK293159, AW205479, AY129295, BAH11464, BC034716, BC046354, BG105733, CAD34862, CN258712, DB048887, EAL24511, EAW54000, EAW54001, EAW54002, EAW54003, NM_001243351, NM_016118, NP_001230280, NP_057202, Q9Y5A7, XM_005250011, XM_017012304, XM_017012305, XM_017012306, XM_017012307, XM_01701230…	lfcSE	0.103396181462617	human_related_bonobo
96	ENSG00000055332	EIF2AK2	5610	eukaryotic translation initiation factor 2 alpha kinase 2	EIF2AK1, PKR, PPP1R83, PRKR, EIF2AK2	NM_001135651, NM_001135652, NM_002759, NP_001129123, NP_001129124, NP_002750, XM_011532987, XM_017004503, XP_011531289, XP_016859992	AAA18253, AAA36409, AAH07769, AAH22314, AAH40851, AAH57805, AAH93676, AAI01476, AAI43231, AAO38055, AAP57628, AAY24317, AF086566, AI360504, AK290655, AK313818, AY302136, BAF83344, BAG36554, BC007769, BC022314, BC040851, BC057805, BC093676, BC101475, BC143228, BC143230, BM473760, BU687340, EAX00406, EAX00407, EAX00408, EAX00409, F03305, M35663, M85294, NM_001135651, NM_001135652, NM_002759, NP_001…	lfcSE	0.14838184244126	human_related_bonobo
97	ENSG00000059378	PARP12	64761	poly(ADP-ribose) polymerase family member 12	ARTD12, MST109, MSTP109, ZC3H1, ZC3HDC1, PARP12	NM_022750, NP_073587, NR_130117, XM_005250038, XM_005250039, XM_005250040, XM_011516491, XP_005250095, XP_005250096, XP_005250097, XP_011514793, XR_001744855, XR_927514	AA587898, AAF66161, AAH81541, AAQ13631, AF173884, AK026346, AL136766, AL137255, BAB15457, BC044660, BC081541, CAB66700, CAB70657, EAL24033, EAW83938, EAW83939, NM_022750, NP_073587, NR_130117, Q9H0J9, XM_005250038, XM_005250039, XM_005250040, XM_011516491, XP_005250095, XP_005250096, XP_005250097, XP_011514793, XR_001744855, XR_927514	lfcSE	0.158834061594836	human_related_bonobo
98	ENSG00000068079	IFI35	3430	interferon induced protein 35	IFP35, IFI35	NM_001330230, NM_005533, NP_001317159, NP_005524, XM_017024584, XM_017024585, XP_016880073, XP_016880074	AA740882, AA827287, AA832092, AAB61703, AAC37597, AAH01356, AK025406, BC001356, BM050205, BM748764, BU571030, EAW60914, EAW60915, EAW60916, NM_001330230, NM_005533, NP_001317159, NP_005524, P80217, U72882, XM_017024584, XM_017024585, XP_016880073, XP_016880074	lfcSE	0.261132931856824	human_related_bonobo
99	ENSG00000089127	OAS1	4938	2'-5'-oligoadenylate synthetase 1	E18/E16, IFI-4, OIAS, OIASI, OAS1	NM_001032409, NM_001320151, NM_002534, NM_016816, NP_001027581, NP_001307080, NP_002525, NP_058132, XM_006719434, XM_011538413, XM_017019361, XM_017019362, XP_006719497, XP_011536715, XP_016874850, XP_016874851, XR_944558	AA085948, AAA59955, AAB59552, AAB59553, AAH00562, AAH61587, AAH71981, AAP35431, AAW63049, AAW63050, ABE27977, ABE27978, ABH07381, ABI78946, AJ629455, AK123528, AK223006, AK225384, AK291003, AK300346, AK301498, AY730627, AY730628, BAA00047, BAD96726, BAF83692, BAG62090, BAG63009, BC000562, BC061587, BC071981, BE048946, BF055326, BT006785, CAA01166, CAA01167, CAA26497, CAA26633, CAA26634, CAA29803,…	lfcSE	0.388843375093746	human_related_bonobo
100	ENSG00000102921	N4BP1	9683	NEDD4 binding protein 1	N4BP1	NM_153029, NP_694574, XM_011523482, XP_011521784, XR_001752039, XR_001752040	AAI08289, AAI52473, AB014515, AK001464, AK026937, AK056383, AK094234, AK124782, BAA31590, BAG50916, BC051897, BC108288, BC152472, EAW82729, NM_153029, NP_694574, O75113, XM_011523482, XP_011521784, XR_001752039, XR_001752040	lfcSE	0.0853986419022956	human_related_bonobo
101	ENSG00000108771	DHX58	79132	DExH-box helicase 58	D11LGP2, D11lgp2e, LGP2, RLR-3, DHX58	NM_024119, NP_077024, XM_017025059, XP_016880548, XR_001752623, XR_001752624, XR_002958067, XR_934548	AAH14949, AK021416, AK097669, AK225549, AK296840, AK300900, BAB13818, BAG53507, BAG62538, BAH12441, BC014949, BM723672, EAW60796, EAW60797, EAW60798, EAW60799, EAW60800, NM_024119, NP_077024, Q96C10, XM_017025059, XP_016880548, XR_001752623, XR_001752624, XR_002958067, XR_934548	lfcSE	0.180154066420014	human_related_bonobo
102	ENSG00000112773	FAM46A	55603	family with sequence similarity 46 member A	C6orf37, XTP11, FAM46A	NM_017633, NP_060103	AAH00683, AAH07351, AAM53071, AAW66943, ACI29324, AF350451, AHI42043, AHI42044, AI131001, AJ420583, AJ420591, AJ420592, AK000044, AK056057, AK096704, AK292109, AY740520, BAA90903, BAF84798, BC000683, BC007351, BX648876, DA981608, EAW48691, EAW48692, FJ211061, NM_017633, NP_060103, Q96IP4	lfcSE	0.155649477809279	human_related_bonobo
103	ENSG00000115267	IFIH1	64135	interferon induced with helicase C domain 1	AGS7, Hlcd, IDDM19, MDA-5, MDA5, RLR-2, SGMRT1, IFIH1	NM_022168, NP_071451	AAG34368, AAG54076, AAH46208, AAH78180, AAI11751, AAX93137, AAY24206, AF095844, AK056293, AK292941, AK314611, AY017378, BAB71141, BAF85630, BC007966, BC046208, BC078180, BC111750, BQ772836, BU902097, EAX11352, NM_022168, NP_071451, Q9BYX4	lfcSE	0.2027083334738	human_related_bonobo
104	ENSG00000115415	STAT1	6772	signal transducer and activator of transcription 1	CANDF7, IMD31A, IMD31B, IMD31C, ISGF-3, STAT91, STAT1	NM_007315, NM_139266, NP_009330, NP_644671, XM_006712718, XM_017004783, XP_006712781, XP_016860272, XR_001738914, XR_001738915	AAB64012, AAF04559, AAH02704, AAI41922, AAP35905, AAR13284, AAW56072, AAY24183, ADA59516, ADA59517, AI992149, AK096686, AK225853, AK292604, AK315002, BAF85293, BAG37497, BC002704, BC141921, BG699050, BT007241, BU738296, BX400908, CAD22974, CAH18430, CAM91174, CAM91175, CN410740, CR749636, CR998778, DA313984, EAX10850, EAX10851, EAX10852, EAX10853, EAX10854, EAX10855, EB385742, GU211347, GU211348,…	lfcSE	0.159201544781681	human_related_bonobo
105	ENSG00000116514	RNF19B	127544	ring finger protein 19B	IBRDC3, NKLAM, RNF19B	NM_001127361, NM_001300826, NM_153341, NP_001120833, NP_001287755, NP_699172, XM_006710356, XM_006710357, XM_006710358, XP_006710419, XP_006710420, XP_006710421	AA194237, AAH20595, AAH62374, AAI13561, AAI43688, AK074486, AK131439, BAC11017, BAD18585, BC020595, BC062374, BC113560, BC143687, CAF85699, DA630289, EAX07489, EAX07490, EAX07491, NM_001127361, NM_001300826, NM_153341, NP_001120833, NP_001287755, NP_699172, Q6ZMZ0, XM_006710356, XM_006710357, XM_006710358, XP_006710419, XP_006710420, XP_006710421	lfcSE	0.103773252267928	human_related_bonobo
106	ENSG00000119917	IFIT3	3437	interferon induced protein with tetratricopeptide repeats 3	CIG-49, GARG-49, IFI60, IFIT4, IRG2, ISG60, P60, RIG-G, cig41, IFIT3	NM_001031683, NM_001289758, NM_001289759, NM_001549, NP_001026853, NP_001276687, NP_001276688, NP_001540	AAB40606, AAB95160, AAC34669, AAC63524, AAH01383, AAH04977, AAP35948, AF026939, AF026943, AF083470, AK290427, AK297137, AK312675, BAF83116, BAG59639, BC001383, BC004977, BM790031, BT007284, BU509201, BX101054, DA081546, DA160435, DA673951, DB268497, EAW50143, EAW50144, NM_001031683, NM_001289758, NM_001289759, NM_001549, NP_001026853, NP_001276687, NP_001276688, NP_001540, O14879, U52513	lfcSE	0.149608457302113	human_related_bonobo
107	ENSG00000119922	IFIT2	3433	interferon induced protein with tetratricopeptide repeats 2	G10P2, GARG-39, IFI-54, IFI-54K, IFI54, IFIT-2, ISG-54 K, ISG-54K, ISG54, P54, cig42, IFIT2	NM_001547, NP_001538	AA143609, AA765174, AAA59191, AAH05987, AAH32839, AF026944, AK300431, AK312831, BAG62157, BC005987, BC032839, CAA30438, DA631671, EAW50145, EB387611, NM_001547, NP_001538, P09913	lfcSE	0.172526083412019	human_related_bonobo
108	ENSG00000120217	CD274	29126	CD274 molecule	B7-H, B7H1, PD-L1, PDCD1L1, PDCD1LG1, PDL1, CD274	NM_001267706, NM_001314029, NM_014143, NP_001254635, NP_001300958, NP_054862, NR_052005	AA399416, AAF25807, AAG18508, AAH69381, AAH74984, AAI13735, AAI13737, AAP13470, AAP42144, AAU09634, ABB90152, ABI16084, AF177937, AF233516, AI826502, AK001894, AK300470, AK314567, AY254342, AY291313, AY714881, BAA91966, BAG37149, BAG62189, BC069381, BC074984, BC113734, BC113736, CCF77002, DB160805, DQ286582, DQ836393, EAW58763, NM_001267706, NM_001314029, NM_014143, NP_001254635, NP_001300958, NP…	lfcSE	0.271746044059979	human_related_bonobo
109	ENSG00000121060	TRIM25	7706	tripartite motif containing 25	EFP, RNF147, Z147, ZNF147, TRIM25	NM_005082, NP_005073	AAH16924, AAH42541, AB208994, AK024597, AK310720, BAA04747, BAD92231, BC013752, BC016924, BC038247, BC042541, BC053605, BC106889, BC106890, BC114339, BM146967, BX538220, CF121587, D21205, EAW94523, EAW94524, EAW94525, NM_005082, NP_005073, Q14258	lfcSE	0.135521080068853	human_related_bonobo
110	ENSG00000121858	TNFSF10	8743	TNF superfamily member 10	APO2L, Apo-2L, CD253, TL2, TNLG6A, TRAIL, TNFSF10	NM_001190942, NM_001190943, NM_003810, NP_001177871, NP_001177872, NP_003801, NR_033994	AAB01233, AAC50332, AAH32722, AAR16184, AAV38371, ABI24016, ABK41891, ABW24658, AK296085, AK309200, AK312742, AY312579, BAG35612, BAG58840, BC009795, BC020220, BC032722, BT019564, CAG33176, CAH68809, CAL33971, CAZ39545, CCA94584, CR456895, CTQ86088, DA041872, DA969653, DQ848564, EAW78465, EAW78466, EAW78467, EU183231, LN874323, NM_001190942, NM_001190943, NM_003810, NP_001177871, NP_001177872, NP…	lfcSE	0.227587810114668	human_related_bonobo
111	ENSG00000123609	NMI	9111	N-myc and STAT interactor	NMI	NM_004688, NP_004679, XM_005246941, XM_017005247, XP_005246998, XP_016860736	AAC12949, AAH01268, AAH21987, AAY15066, AB451305, AB451436, ABO65092, AK124323, AK291548, AK298754, BAF84237, BAG60896, BAG70119, BAG70250, BC001268, BC021987, CB151555, EAX11513, EF036506, NM_004688, NP_004679, Q13287, U32849, XM_005246941, XM_017005247, XP_005246998, XP_016860736	lfcSE	0.160402389174978	human_related_bonobo
112	ENSG00000124201	ZNFX1	57169	zinc finger NFX1-type containing 1	ZNFX1	NM_021035, NP_066363, XM_006723836, XM_011528924, XM_017027971, XP_006723899, XP_011527226, XP_016883460	AAH14041, AAH62347, AAI10889, AB037825, AK000573, AK002139, AK022641, AK023836, AK096594, AK307392, AU140771, BAA91264, BAA92102, BAA92642, BAB14149, BAB14696, BC014041, BC030789, BC041630, BC062347, BC110888, DA809204, EAW75661, EAW75662, EAW75663, EAW75664, NM_021035, NP_066363, Q9P2E3, XM_006723836, XM_011528924, XM_017027971, XP_006723899, XP_011527226, XP_016883460	lfcSE	0.128775364564368	human_related_bonobo
113	ENSG00000124226	RNF114	55905	ring finger protein 114	PSORS12, ZNF313, RNF114	NM_018683, NP_061153	AAF75763, AAH13695, AAH66919, AAP35441, AF131742, AF265215, AK091976, AK097265, AK297188, AK301731, AK315638, BAG38006, BAG59677, BAG63197, BC013695, BC066919, BM830132, BT006795, BX640603, CAE45709, EAW75641, EAW75642, EAW75643, EAW75644, NM_018683, NP_061153, Q9Y508	lfcSE	0.119279519545675	human_related_bonobo
114	ENSG00000125347	IRF1	3659	interferon regulatory factor 1	IRF-1, MAR, IRF1	NM_001354924, NM_001354925, NM_002198, NP_001341853, NP_001341854, NP_002189, NR_149068, NR_149069, XM_011543379, XP_011541681	AA402319, AAA36043, AAB93488, AAH09483, AAV38560, AAV38561, AB103081, AB209624, ABH05670, AGV15458, AGV15459, AHW49376, AHW49377, AHW49378, AK298770, AK314025, ANU04672, BAD89424, BAD92861, BAG36735, BAG60912, BC009483, BT019755, BT019756, CAA32624, CAG46514, CEF49516, CEH24701, CR541713, CT004274, DA583594, EAW62332, KC209827, KC209828, KJ200632, KJ200633, KJ200634, KJ200635, KU561832, LN607829,…	lfcSE	0.0823874524495234	human_related_bonobo
115	ENSG00000130066	SAT1	6303	spermidine/spermine N1-acetyltransferase 1	DC21, KFSD, KFSDX, SAT, SSAT, SSAT-1, SAT1	NM_002970, NP_002961, NR_027783, XM_024452421, XP_024308189	AAA60573, AAA63260, AAA98854, AAG44592, AAH02503, AAH08424, AAP35471, AAW03315, AF251292, AK310078, AK310094, AK312162, AK315888, AL050290, AW874291, AY841998, BAF98779, BAG35096, BC002503, BC008424, BR000410, BT006825, CAA78509, CAG29290, CD516700, CD638929, CN271682, CR450294, EAW98999, EAW99000, FAA00324, M55580, M77693, NM_002970, NP_002961, NR_027783, P21673, XM_024452421, XP_024308189	lfcSE	0.220969825412077	human_related_bonobo
116	ENSG00000132109	TRIM21	6737	tripartite motif containing 21	RNF81, RO52, Ro/SSA, SSA, SSA1, TRIM21	NM_003141, NP_003132	AAA36581, AAA36651, AAA79867, AAB87094, AAH10861, AAK76432, AAU89982, AK225564, AW575137, AY742713, BC010861, BP280435, BP288941, BU594670, CAV30717, EAW68845, M34551, M62800, NM_003141, NP_003132, P19474	lfcSE	0.164279303626512	human_related_bonobo
117	ENSG00000134321	RSAD2	91543	radical S-adenosyl methionine domain containing 2	2510004L01Rik, cig33, cig5, vig1, RSAD2	NM_080657, NP_542388, XM_011510415, XP_011508717	AAH17969, AAL50053, AAY14802, AF026942, AF442151, AK300085, AK312670, BAG35552, BAG61888, BC017969, EAX01034, EAX01035, NM_080657, NP_542388, Q8WXG1, XM_011510415, XP_011508717	lfcSE	0.22308700374785	human_related_bonobo
118	ENSG00000134470	IL15RA	3601	interleukin 15 receptor subunit alpha	CD215, IL15RA	NM_001243539, NM_001256765, NM_001351095, NM_001351096, NM_001351097, NM_002189, NM_172200, NP_001230468, NP_001243694, NP_001338024, NP_001338025, NP_001338026, NP_002180, NP_751950, NR_046362, XM_011519461, XM_011519462, XM_011519463, XM_011519464, XM_011519465, XM_011519466, XM_011519467, XM_011519468, XM_011519469, XM_011519470, XM_011519471, XM_011519472, XM_011519474, XM_011519475, XM_01151…	AA847313, AAB88175, AAC50312, AAH65506, AAH74726, AAI07778, AAI21141, AAI21142, AAP69528, AEP26933, AF035279, AFY11387, AFY11388, AFY11389, AFY11390, AFY11391, AFY11392, AFY11393, AFY11394, AK304211, BAG65084, BC065506, BC074726, BC107777, BC121140, BC121141, BG675498, BM546106, CA308853, CAG33345, CAG46820, CCA64145, CCA64146, CR457064, CR542023, DC298692, EAW86415, EAW86416, EAW86417, EAW86418,…	lfcSE	0.309780846506609	human_related_bonobo
119	ENSG00000135148	TRAFD1	10906	TRAF-type zinc finger domain containing 1	FLN29, TRAFD1	NM_001143906, NM_006700, NP_001137378, NP_006691	AAH03553, AB007447, AK122620, AK291331, AK295474, AK309916, AK312601, BAA22541, BAF84020, BAG58401, BC003553, BG828961, CA314188, CCQ43370, EAW97995, EAW97996, EAW97997, NM_001143906, NM_006700, NP_001137378, NP_006691, O14545	lfcSE	0.112243107705113	human_related_bonobo
120	ENSG00000138035	PNPT1	87178	polyribonucleotide nucleotidyltransferase 1	COXPD13, DFNB70, OLD35, PNPASE, old-35, PNPT1	NM_033109, NP_149100, XM_005264629, XM_017005172, XP_005264686, XP_016860661, XR_001739010	AAH00862, AAH05986, AAH53660, AAK13047, AAP44472, AAY24271, AJ458465, AK307589, AW731791, AY027528, AY290863, BC000862, BC005986, BC009057, BC021170, BC053660, BU943827, CAD30289, CAH18709, CAR80228, CBX83686, CR749867, DA998523, DB461021, EAX00086, EAX00087, NM_033109, NP_149100, Q8TCS8, XM_005264629, XM_017005172, XP_005264686, XP_016860661, XR_001739010	lfcSE	0.114603217221033	human_related_bonobo
121	ENSG00000138496	PARP9	83666	poly(ADP-ribose) polymerase family member 9	ARTD9, BAL, BAL1, MGC:7868, PARP9	NM_001146102, NM_001146103, NM_001146104, NM_001146105, NM_001146106, NM_031458, NP_001139574, NP_001139575, NP_001139576, NP_001139577, NP_001139578, NP_113646, XM_005247820, XM_011513218, XM_017007304, XM_017007305, XM_017007306, XP_005247877, XP_011511520, XP_016862793, XP_016862794, XP_016862795, XR_001740305, XR_001740306, XR_001740307, XR_001740308, XR_001740309, XR_002959597	AAH39580, AAK07558, AAK07559, AB209742, AF307338, AF307339, AK092629, AK123412, AK125581, AK130147, AK292959, AK299107, AK313494, AL713679, AL832929, BAD92979, BAF85648, BAG36276, BAH12952, BC017463, BC039580, BP259272, BU675792, BX648869, CAD28483, CAH56133, CAH56290, DB096326, DC309545, DC368112, EAW79477, EAW79478, EAW79479, NM_001146102, NM_001146103, NM_001146104, NM_001146105, NM_001146106,…	lfcSE	0.155615381415297	human_related_bonobo
122	ENSG00000139192	TAPBPL	55080	TAP binding protein like	TAPBP-R, TAPBPR, TAPBPL	NM_001351355, NM_018009, NP_001338284, NP_060479, NR_147126, NR_147127, NR_147128, NR_147129, XM_005253700, XM_017019545, XM_017019546, XP_005253757, XP_016875034, XP_016875035, XR_001748777, XR_001748778, XR_001748781, XR_002957344, XR_429016	AAH15017, AI184901, AI273155, AK001005, AK002056, AK098035, AK222956, AK223163, BAA91465, BAB41077, BAD96676, BAD96883, BC015017, CAI93432, CR997450, DB054664, EAW88797, EAW88798, EAW88799, NM_001351355, NM_018009, NP_001338284, NP_060479, NR_147126, NR_147127, NR_147128, NR_147129, Q9BX59, XM_005253700, XM_017019545, XM_017019546, XP_005253757, XP_016875034, XP_016875035, XR_001748777, XR_001748…	lfcSE	0.186312701056959	human_related_bonobo
123	ENSG00000140464	PML	5371	promyelocytic leukemia	MYL, PP8675, RNF71, TRIM19, PML	NM_002675, NM_033238, NM_033239, NM_033240, NM_033244, NM_033246, NM_033247, NM_033249, NM_033250, NP_002666, NP_150241, NP_150242, NP_150243, NP_150247, NP_150249, NP_150250, NP_150252, NP_150253	AAA60125, AAA60351, AAA60352, AAA60388, AAA60390, AAB19601, AAB29490, AAD13865, AAG50180, AAG50181, AAG50182, AAG50183, AAG50184, AAG50185, AAG50186, AAG50187, AAG50188, AAG50189, AAG50190, AAH00080, AAH20994, AAI39796, AAP88913, AAQ15268, AB208950, AB209051, AB209411, AF230401, AF230402, AF230403, AF230404, AF230405, AF230406, AF230407, AF230408, AF230409, AF230410, AF230411, AF370432, AF388193,…	lfcSE	0.0985942304686127	human_related_bonobo
124	ENSG00000140853	NLRC5	84166	NLR family CARD domain containing 5	CLR16.1, NOD27, NOD4, NLRC5	NM_001330552, NM_032206, NP_001317481, NP_115582, XM_005256193, XM_005256194, XM_005256195, XM_005256196, XM_005256197, XM_005256199, XM_005256201, XM_006721297, XM_006721298, XM_006721300, XM_011523373, XM_011523375, XM_011523376, XM_017023769, XM_017023770, XM_017023771, XP_005256250, XP_005256251, XP_005256252, XP_005256253, XP_005256254, XP_005256256, XP_005256258, XP_006721360, XP_006721361,…	AA722775, AAH50527, AAH63566, AAO59377, ABO40479, AF389420, AK025212, AK025362, AK027414, AK027416, AK074133, AK074182, AK090439, AK097030, AL704292, BAB15120, BAB55096, BAB55098, BAB84959, BAB85008, BAC03420, BC040278, BC050527, BC063566, BI061907, BM463398, BM993764, BX640842, CAE45914, CAZ39543, DB293035, EAW82898, EAW82899, EAW82900, EAW82901, EAW82902, EF452236, NM_001330552, NM_032206, NP_0…	lfcSE	0.156450980976252	human_related_bonobo
125	ENSG00000141664	ZCCHC2	54877	zinc finger CCHC-type containing 2	C18orf49, ZCCHC2	NM_017742, NP_060212, NR_126534, XM_006722493, XM_011526044, XM_017025802, XP_006722556, XP_011524346, XP_016881291, XR_001753205, XR_245462	AA406111, AA903206, AAH06340, AAI37436, AB051531, AK000229, AK000288, AK098132, AL832323, AW182074, BAA91057, BAB21835, BAG53581, BC006340, BC047606, BC137435, BI023990, BQ001246, BU675299, BX485381, CAD38618, CD365705, DN997998, EAW63126, EAW63127, EAW63128, FN169762, NM_017742, NP_060212, NR_126534, Q9C0B9, XM_006722493, XM_011526044, XM_017025802, XP_006722556, XP_011524346, XP_016881291, XR_0…	lfcSE	0.131996810353134	human_related_bonobo
126	ENSG00000155363	MOV10	4343	Mov10 RISC complex RNA helicase	fSAP113, gb110, MOV10	NM_001130079, NM_001286072, NM_001321324, NM_020963, NP_001123551, NP_001273001, NP_001308253, NP_066014, XM_005270869, XM_005270870, XM_017001318, XM_017001319, XM_024447132, XM_024447137, XP_005270926, XP_005270927, XP_016856807, XP_016856808, XP_024302900, XP_024302905, XR_001737185, XR_001737186, XR_001737187, XR_946657	AAH02548, AAH04499, AAH09312, AB046851, AK023297, AK057353, AK074174, AK226011, AK301229, AK308874, AK310512, AL832805, AL833353, BAB13457, BAB14514, BAB85000, BAG51905, BAH13436, BC002548, BC004499, BC009312, BC025339, BU623853, BX647787, CAE89762, DB066263, EAW56528, EAW56529, EAW56530, EAW56531, NM_001130079, NM_001286072, NM_001321324, NM_020963, NP_001123551, NP_001273001, NP_001308253, NP_0…	lfcSE	0.139296195672374	human_related_bonobo
127	ENSG00000156587	UBE2L6	9246	ubiquitin conjugating enzyme E2 L6	RIG-B, UBCH8, UBE2L6	NM_004223, NM_198183, NP_004214, NP_937826	AAB86433, AAD17525, AAH32491, AF031141, AF061736, AK093462, AK129621, AK226165, AK315755, BAG38109, BC032491, CAB64566, CAG33407, CR457126, DA097307, EAW73755, EAW73756, EAW73757, EAW73758, EAW73759, H17887, NM_004223, NM_198183, NP_004214, NP_937826, O14933	lfcSE	0.259795842933507	human_related_bonobo
128	ENSG00000157601	MX1	4599	MX dynamin like GTPase 1	IFI-78K, IFI78, MX, MxA, MX1	NM_001144925, NM_001178046, NM_001282920, NM_002462, NP_001138397, NP_001171517, NP_001269849, NP_002453, XM_005260978, XM_005260979, XM_005260980, XM_005260981, XM_005260982, XM_011529568, XM_011529570, XM_017028349, XM_017028350, XM_017028351, XM_017028352, XP_005261035, XP_005261036, XP_005261037, XP_005261038, XP_005261039, XP_011527870, XP_011527872, XP_016883838, XP_016883839, XP_016883840,…	A00209, AAA36337, AAA36458, AAD43063, AAH14222, AAH32602, AAO31807, AK093008, AK096355, AK225885, AK315465, AY186254, BAC04017, BAG37852, BAG53272, BC014222, BC032602, BC052255, CAA00041, CAB90556, CB151486, DA351922, DA726666, EAX09600, EAX09601, EAX09602, EAX09603, EAX09604, EB388095, M30817, M33882, NM_001144925, NM_001178046, NM_001282920, NM_002462, NP_001138397, NP_001171517, NP_001269849, …	lfcSE	0.276540325310654	human_related_bonobo
129	ENSG00000160710	ADAR	103	adenosine deaminase, RNA specific	ADAR1, AGS6, DRADA, DSH, DSRAD, G1P1, IFI-4, IFI4, K88DSRBP, P136, ADAR	NM_001025107, NM_001111, NM_001193495, NM_015840, NM_015841, NP_001020278, NP_001102, NP_001180424, NP_056655, NP_056656, XM_006711109, XM_006711111, XM_006711112, XM_006711113, XM_011509061, XM_011509062, XM_017000037, XM_024449674, XP_006711172, XP_006711174, XP_006711175, XP_006711176, XP_011507363, XP_011507364, XP_016855526, XP_024305442	AA449679, AAB06697, AAB97116, AAB97117, AAB97118, AAC13782, AAH38227, AB209891, ABM73519, ABM73520, AF084516, AHZ44503, AK097241, AK304153, BAD93128, BAH14119, BC017853, BC038227, BE886208, BU430287, BX538232, BX640741, CAA55967, CAA55968, CAA67169, CAA67170, CAA67172, CAA67173, CAD98075, CAE45853, CD108625, CR982397, DA507408, DR158819, EAW53183, EAW53184, EAW53185, EAW53186, EAW53187, EAW53188,…	lfcSE	0.0971643539783778	human_related_bonobo
130	ENSG00000163840	DTX3L	151636	deltex E3 ubiquitin ligase 3L	BBAP, RNF143, DTX3L	NM_138287, NP_612144	AAH42191, AAH60509, AAL90859, AAP57517, AAV98362, AF484416, AK025135, AK056406, AK093782, AK125086, AL833598, AY225123, AY780792, BAG54138, BC016846, BC040372, BC042191, BC060509, BX648267, BX648645, EAW79476, NM_138287, NP_612144, Q8TDB6	lfcSE	0.113766383822569	human_related_bonobo
131	ENSG00000164307	ERAP1	51752	endoplasmic reticulum aminopeptidase 1	A-LAP, ALAP, APPILS, ARTS-1, ARTS1, ERAAP, ERAAP1, PILS-AP, PILSAP, ERAP1	NM_001040458, NM_001198541, NM_001349244, NM_016442, NP_001035548, NP_001185470, NP_001336173, NP_057526, XM_005272015, XM_005272016, XM_011543480, XM_011543481, XM_011543484, XM_011543485, XM_011543486, XM_017009581, XM_017009583, XM_024446113, XP_005272072, XP_005272073, XP_011541782, XP_011541783, XP_011541786, XP_011541787, XP_011541788, XP_016865070, XP_016865072, XP_024301881, XR_001742119	AAF07395, AAF20384, AAF34664, AAH30775, AAK37777, AAK37778, AAQ88953, AB011097, AF106037, AF183569, AF222340, AGR86647, AGR86648, AGR86649, AGR86650, AI291936, AIY60612, AIY60613, AIY60614, AIY60615, AIY60616, AIY60617, AIY60618, AIY60619, AIY60620, AIY60621, AIY60622, AIY60623, AIY60624, AIY60625, AIY60626, AIY60627, AIY60628, AIY60629, AIY60630, AIY60631, AIY60632, AIY60633, AK094985, AK222873,…	lfcSE	0.157268293145321	human_related_bonobo
132	ENSG00000164342	TLR3	7098	toll like receptor 3	CD283, IIAE2, TLR3	NM_003265, NP_003256	AAC34134, AAH59372, AAH94737, AAH96333, AAH96334, AAH96335, AB445631, ABC86908, ABC86909, ABC86910, ABE01399, ABF06633, ABF06634, ABF06635, ABF06636, ABF06637, AK302143, AK314208, BAG36884, BAG55028, BAH13636, BC017954, BC043204, BC059372, BC068487, BC094737, BC096333, BC096334, BC096335, BU624267, CAL68868, CAT16976, DA374150, DQ445682, DQ470075, DQ470076, DQ470077, DQ470078, DQ470079, EAX04628,…	lfcSE	0.187313652329939	human_related_bonobo
133	ENSG00000166710	B2M	567	beta-2-microglobulin	IMD43, B2M	NM_004048, NP_004039, XM_005254549, XP_005254606, XR_002957658	AAA51811, AAB25312, AAD14387, AAD14388, AAD48083, AAG02006, AAH32589, AAH64910, AAO20842, AB021288, ABB01003, ABI63354, ABI63355, ABI63373, AF072097, AI686916, AK026463, AK303560, AK315776, AY007153, AY187687, BAA35182, BAG38125, BAG64583, BC032589, BC064910, BU658737, CAA23830, CAG33347, CBX87172, CDH93686, CDL96999, CR457066, DQ839493, DQ839494, DQ884406, EAW77276, EAW77277, EAW77278, NM_004048…	lfcSE	0.172344582700743	human_related_bonobo
134	ENSG00000168394	TAP1	6890	transporter 1, ATP binding cassette subfamily B member	ABC17, ABCB2, APT1, D6S114E, PSF-1, PSF1, RING4, TAP1*0102N, TAP1N, TAP1	NM_000593, NM_001292022, NP_000584, NP_001278951	AAA89080, AAB60321, AAB60322, AAC12902, AAC12903, AAC12904, AAC12905, AAC12906, AAD14055, AAD14056, AAH14081, AAM11658, AAR05812, AAS55411, AAS55412, AB012644, AH007357, AHW47926, AHW47943, AHW47960, AHW47977, AK093980, AK123494, AK130176, AK302340, AK313762, ALQ33804, ALQ33805, ARB08460, ARB08461, ARB08462, ARB08463, ARB08464, ARB08465, ARB08466, ARB08467, ARB08468, ARB08469, ARB08470, ARB08471,…	lfcSE	0.148247190548193	human_related_bonobo
135	ENSG00000170581	STAT2	6773	signal transducer and activator of transcription 2	IMD44, ISGF-3, P113, STAT113, STAT2	NM_005419, NM_198332, NP_005410, NP_938146, XM_011538697, XM_011538698, XM_011538699, XM_011538700, XM_017019904, XP_011536999, XP_011537000, XP_011537001, XP_011537002, XP_016875393, XR_001748856, XR_001748857, XR_001748858, XR_002957375, XR_002957376, XR_245953	AAA98760, AAB36225, AAB36226, AAB36227, AAH06092, AAH51284, AAS00091, AFM91190, AFM91191, AFM91192, AFM91193, AFM91194, AFM91195, AFM91196, AFM91197, AFM91198, AFM91199, AFM91200, AFM91201, AFM91202, AFM91203, AFM91204, AFM91205, AFM91206, AFM91207, AFM91208, AFM91209, AFM91210, AFM91211, AFM91212, AFM91213, AFM91214, AFM91215, AFM91216, AFM91217, AFM91218, AFM91219, AFM91220, AFM91221, AFM91222,…	lfcSE	0.134941289823893	human_related_bonobo
136	ENSG00000172936	MYD88	4615	myeloid differentiation primary response 88	MYD88D, MYD88	NM_001172566, NM_001172567, NM_001172568, NM_001172569, NM_002468, NP_001166037, NP_001166038, NP_001166039, NP_001166040, NP_002459, XM_005265172, XM_006713170, XP_005265229, XP_006713233	AAB49967, AAC50954, AAH13589, AAP36040, AB446470, AK097983, AK124685, AK296570, AK296716, AK298650, AK298666, AK300051, AK300448, AK304676, AL832906, ANK58152, ANK58154, ANK58155, ANK58156, ANN25047, BAG55247, BAG59190, BAG59306, BAG60822, BAG60834, BAG61860, BAG62170, BAG65448, BC013589, BP242808, BP339466, BT007376, BX537602, DC350705, EAW64520, EAW64521, NM_001172566, NM_001172567, NM_00117256…	lfcSE	0.0954453100246063	human_related_bonobo
137	ENSG00000173193	PARP14	54625	poly(ADP-ribose) polymerase family member 14	ARTD8, BAL2, PARP-14, pART8, PARP14	NM_017554, NP_060024, XM_011512928, XM_011512929, XP_011511230, XP_011511231, XR_002959544	AA890511, AAH32804, AAN08627, AAY64449, AAY64450, AB033094, AK001770, AK022542, AK026003, AK027260, AK098816, AK304269, AU117601, AY134858, BAA86582, BAA91897, BAB14089, BAG65132, BC032804, BC039604, BU170133, BX648758, CR977108, DC320673, DQ063584, DQ063585, EAW79467, EAW79468, EAW79469, EAW79470, NM_017554, NP_060024, Q460N5, XM_011512928, XM_011512929, XP_011511230, XP_011511231, XR_002959544	lfcSE	0.150716794970806	human_related_bonobo
138	ENSG00000173821	RNF213	57674	ring finger protein 213	ALO17, C17orf27, KIAA1618, MYMY2, MYSTR, NET57, RNF213	NM_001256071, NM_020914, NM_020954, NP_001243000, NP_066005, XM_005257545, XM_005257546, XM_006721995, XM_011525084, XM_011525086, XM_011525087, XM_017024905, XP_005257602, XP_005257603, XP_006722058, XP_011523386, XP_011523388, XP_011523389, XP_016880394	AAH32220, AAH36891, AAH40341, AAN63520, AAN63521, AB046774, AB046838, AB537889, AF397204, AF397205, AK023113, AK023871, AK025676, AK025914, AK026038, AK074030, AK127358, AK127914, AL161961, AL832920, AL833201, BAB13380, BAB13444, BAB14411, BAB14708, BAB15212, BAB15280, BAB15330, BAB84856, BAC87188, BAK53191, BC032220, BC035987, BC036891, BC040341, BC110403, BI008697, BX097483, BX640932, BX647946,…	lfcSE	0.150032902719679	human_related_bonobo
139	ENSG00000184979	USP18	11274	ubiquitin specific peptidase 18	ISG43, PTORCH2, UBP43, USP18	NM_017414, NP_059110, XM_006724074, XP_006724137	AAD49967, AAH14896, AAP35481, AF176642, AI222587, AJ243526, AK313385, AL136690, BAG36183, BC014896, BI752849, BT006835, BU584005, CAB66625, CAB76398, CAG33497, CAJ86437, CR457216, CT841507, EAW57790, EAW57791, NM_017414, NP_059110, Q9UMW8, XM_006724074, XP_006724137	lfcSE	0.174186299984913	human_related_bonobo
140	ENSG00000185507	IRF7	3665	interferon regulatory factor 7	IMD39, IRF-7H, IRF7A, IRF7B, IRF7C, IRF7H, IRF7	NM_001572, NM_004029, NM_004030, NM_004031, NP_001563, NP_004020, NP_004022, XM_005252906, XM_005252907, XM_005252909, XM_011520066, XM_017017674, XP_005252963, XP_005252964, XP_005252966, XP_011518368, XP_016873163	AAB17190, AAB80686, AAB80688, AAB80690, AAB80691, AAC70999, AAG30003, AAI36556, AF076494, AGI78456, AK303752, APU94776, BAG64723, BC136555, BC144242, BM849172, DA601567, DA967682, EAX02355, EAX02356, EAX02357, EAX02358, EAX02359, EAX02360, KC477210, KX150851, NM_001572, NM_004029, NM_004030, NM_004031, NP_001563, NP_004020, NP_004022, Q92985, U53830, U53831, U53832, U73036, XM_005252906, XM_00525…	lfcSE	0.288236718025767	human_related_bonobo
141	ENSG00000231925	TAPBP	6892	TAP binding protein	NGS17, TAPA, TPN, TPSN, TAPBP	NM_003190, NM_172208, NM_172209, NP_003181, NP_757345, NP_757346, XM_011514828, XM_017011227, XP_011513130, XP_016866716	AAB82949, AAC20076, AAD32924, AAG33061, AAH64966, AAH80574, AB010639, ACD68200, AF009510, AF029750, AF067286, AF314222, AQY77140, AQY77141, AQY77142, AU117273, AW028178, AW451052, AY007154, BAA28757, BAA28758, BAA28759, BC064966, BC080574, BI523615, CAA73909, EAX03715, EAX03716, EAX03717, EAX03718, EAX03719, EAX03720, EU693375, NM_003190, NM_172208, NM_172209, NP_003181, NP_757345, NP_757346, O15…	lfcSE	0.13189077443854	human_related_bonobo
142	ENSG00000013374	NUB1	51667	negative regulator of ubiquitin like proteins 1	BS4, NUB1L, NYREN18, NUB1	NM_001243351, NM_016118, NP_001230280, NP_057202, XM_005250011, XM_017012304, XM_017012305, XM_017012306, XM_017012307, XM_017012308, XM_017012309, XM_024446797, XM_024446798, XM_024446799, XP_005250068, XP_016867793, XP_016867794, XP_016867795, XP_016867796, XP_016867797, XP_016867798, XP_024302565, XP_024302566, XP_024302567	AAC82474, AAD42865, AAH46354, AAK21001, AAN01355, AAO14547, AAS02030, AF155099, AF300717, AF459743, AK026433, AK293159, AW205479, AY129295, BAH11464, BC034716, BC046354, BG105733, CAD34862, CN258712, DB048887, EAL24511, EAW54000, EAW54001, EAW54002, EAW54003, NM_001243351, NM_016118, NP_001230280, NP_057202, Q9Y5A7, XM_005250011, XM_017012304, XM_017012305, XM_017012306, XM_017012307, XM_01701230…	stat	21.4979853581711	human_related_bonobo
143	ENSG00000055332	EIF2AK2	5610	eukaryotic translation initiation factor 2 alpha kinase 2	EIF2AK1, PKR, PPP1R83, PRKR, EIF2AK2	NM_001135651, NM_001135652, NM_002759, NP_001129123, NP_001129124, NP_002750, XM_011532987, XM_017004503, XP_011531289, XP_016859992	AAA18253, AAA36409, AAH07769, AAH22314, AAH40851, AAH57805, AAH93676, AAI01476, AAI43231, AAO38055, AAP57628, AAY24317, AF086566, AI360504, AK290655, AK313818, AY302136, BAF83344, BAG36554, BC007769, BC022314, BC040851, BC057805, BC093676, BC101475, BC143228, BC143230, BM473760, BU687340, EAX00406, EAX00407, EAX00408, EAX00409, F03305, M35663, M85294, NM_001135651, NM_001135652, NM_002759, NP_001…	stat	14.8704317903438	human_related_bonobo
144	ENSG00000059378	PARP12	64761	poly(ADP-ribose) polymerase family member 12	ARTD12, MST109, MSTP109, ZC3H1, ZC3HDC1, PARP12	NM_022750, NP_073587, NR_130117, XM_005250038, XM_005250039, XM_005250040, XM_011516491, XP_005250095, XP_005250096, XP_005250097, XP_011514793, XR_001744855, XR_927514	AA587898, AAF66161, AAH81541, AAQ13631, AF173884, AK026346, AL136766, AL137255, BAB15457, BC044660, BC081541, CAB66700, CAB70657, EAL24033, EAW83938, EAW83939, NM_022750, NP_073587, NR_130117, Q9H0J9, XM_005250038, XM_005250039, XM_005250040, XM_011516491, XP_005250095, XP_005250096, XP_005250097, XP_011514793, XR_001744855, XR_927514	stat	32.5608096493206	human_related_bonobo
145	ENSG00000068079	IFI35	3430	interferon induced protein 35	IFP35, IFI35	NM_001330230, NM_005533, NP_001317159, NP_005524, XM_017024584, XM_017024585, XP_016880073, XP_016880074	AA740882, AA827287, AA832092, AAB61703, AAC37597, AAH01356, AK025406, BC001356, BM050205, BM748764, BU571030, EAW60914, EAW60915, EAW60916, NM_001330230, NM_005533, NP_001317159, NP_005524, P80217, U72882, XM_017024584, XM_017024585, XP_016880073, XP_016880074	stat	20.8832617759778	human_related_bonobo
146	ENSG00000089127	OAS1	4938	2'-5'-oligoadenylate synthetase 1	E18/E16, IFI-4, OIAS, OIASI, OAS1	NM_001032409, NM_001320151, NM_002534, NM_016816, NP_001027581, NP_001307080, NP_002525, NP_058132, XM_006719434, XM_011538413, XM_017019361, XM_017019362, XP_006719497, XP_011536715, XP_016874850, XP_016874851, XR_944558	AA085948, AAA59955, AAB59552, AAB59553, AAH00562, AAH61587, AAH71981, AAP35431, AAW63049, AAW63050, ABE27977, ABE27978, ABH07381, ABI78946, AJ629455, AK123528, AK223006, AK225384, AK291003, AK300346, AK301498, AY730627, AY730628, BAA00047, BAD96726, BAF83692, BAG62090, BAG63009, BC000562, BC061587, BC071981, BE048946, BF055326, BT006785, CAA01166, CAA01167, CAA26497, CAA26633, CAA26634, CAA29803,…	stat	26.2682312709575	human_related_bonobo
147	ENSG00000102921	N4BP1	9683	NEDD4 binding protein 1	N4BP1	NM_153029, NP_694574, XM_011523482, XP_011521784, XR_001752039, XR_001752040	AAI08289, AAI52473, AB014515, AK001464, AK026937, AK056383, AK094234, AK124782, BAA31590, BAG50916, BC051897, BC108288, BC152472, EAW82729, NM_153029, NP_694574, O75113, XM_011523482, XP_011521784, XR_001752039, XR_001752040	stat	24.8278219059654	human_related_bonobo
148	ENSG00000108771	DHX58	79132	DExH-box helicase 58	D11LGP2, D11lgp2e, LGP2, RLR-3, DHX58	NM_024119, NP_077024, XM_017025059, XP_016880548, XR_001752623, XR_001752624, XR_002958067, XR_934548	AAH14949, AK021416, AK097669, AK225549, AK296840, AK300900, BAB13818, BAG53507, BAG62538, BAH12441, BC014949, BM723672, EAW60796, EAW60797, EAW60798, EAW60799, EAW60800, NM_024119, NP_077024, Q96C10, XM_017025059, XP_016880548, XR_001752623, XR_001752624, XR_002958067, XR_934548	stat	29.6966389113725	human_related_bonobo
149	ENSG00000112773	FAM46A	55603	family with sequence similarity 46 member A	C6orf37, XTP11, FAM46A	NM_017633, NP_060103	AAH00683, AAH07351, AAM53071, AAW66943, ACI29324, AF350451, AHI42043, AHI42044, AI131001, AJ420583, AJ420591, AJ420592, AK000044, AK056057, AK096704, AK292109, AY740520, BAA90903, BAF84798, BC000683, BC007351, BX648876, DA981608, EAW48691, EAW48692, FJ211061, NM_017633, NP_060103, Q96IP4	stat	16.0572904911796	human_related_bonobo
150	ENSG00000115267	IFIH1	64135	interferon induced with helicase C domain 1	AGS7, Hlcd, IDDM19, MDA-5, MDA5, RLR-2, SGMRT1, IFIH1	NM_022168, NP_071451	AAG34368, AAG54076, AAH46208, AAH78180, AAI11751, AAX93137, AAY24206, AF095844, AK056293, AK292941, AK314611, AY017378, BAB71141, BAF85630, BC007966, BC046208, BC078180, BC111750, BQ772836, BU902097, EAX11352, NM_022168, NP_071451, Q9BYX4	stat	37.5674339198859	human_related_bonobo
151	ENSG00000115415	STAT1	6772	signal transducer and activator of transcription 1	CANDF7, IMD31A, IMD31B, IMD31C, ISGF-3, STAT91, STAT1	NM_007315, NM_139266, NP_009330, NP_644671, XM_006712718, XM_017004783, XP_006712781, XP_016860272, XR_001738914, XR_001738915	AAB64012, AAF04559, AAH02704, AAI41922, AAP35905, AAR13284, AAW56072, AAY24183, ADA59516, ADA59517, AI992149, AK096686, AK225853, AK292604, AK315002, BAF85293, BAG37497, BC002704, BC141921, BG699050, BT007241, BU738296, BX400908, CAD22974, CAH18430, CAM91174, CAM91175, CN410740, CR749636, CR998778, DA313984, EAX10850, EAX10851, EAX10852, EAX10853, EAX10854, EAX10855, EB385742, GU211347, GU211348,…	stat	22.2686043842183	human_related_bonobo
152	ENSG00000116514	RNF19B	127544	ring finger protein 19B	IBRDC3, NKLAM, RNF19B	NM_001127361, NM_001300826, NM_153341, NP_001120833, NP_001287755, NP_699172, XM_006710356, XM_006710357, XM_006710358, XP_006710419, XP_006710420, XP_006710421	AA194237, AAH20595, AAH62374, AAI13561, AAI43688, AK074486, AK131439, BAC11017, BAD18585, BC020595, BC062374, BC113560, BC143687, CAF85699, DA630289, EAX07489, EAX07490, EAX07491, NM_001127361, NM_001300826, NM_153341, NP_001120833, NP_001287755, NP_699172, Q6ZMZ0, XM_006710356, XM_006710357, XM_006710358, XP_006710419, XP_006710420, XP_006710421	stat	26.3415438021453	human_related_bonobo
153	ENSG00000119917	IFIT3	3437	interferon induced protein with tetratricopeptide repeats 3	CIG-49, GARG-49, IFI60, IFIT4, IRG2, ISG60, P60, RIG-G, cig41, IFIT3	NM_001031683, NM_001289758, NM_001289759, NM_001549, NP_001026853, NP_001276687, NP_001276688, NP_001540	AAB40606, AAB95160, AAC34669, AAC63524, AAH01383, AAH04977, AAP35948, AF026939, AF026943, AF083470, AK290427, AK297137, AK312675, BAF83116, BAG59639, BC001383, BC004977, BM790031, BT007284, BU509201, BX101054, DA081546, DA160435, DA673951, DB268497, EAW50143, EAW50144, NM_001031683, NM_001289758, NM_001289759, NM_001549, NP_001026853, NP_001276687, NP_001276688, NP_001540, O14879, U52513	stat	48.087492717481	human_related_bonobo
154	ENSG00000119922	IFIT2	3433	interferon induced protein with tetratricopeptide repeats 2	G10P2, GARG-39, IFI-54, IFI-54K, IFI54, IFIT-2, ISG-54 K, ISG-54K, ISG54, P54, cig42, IFIT2	NM_001547, NP_001538	AA143609, AA765174, AAA59191, AAH05987, AAH32839, AF026944, AK300431, AK312831, BAG62157, BC005987, BC032839, CAA30438, DA631671, EAW50145, EB387611, NM_001547, NP_001538, P09913	stat	52.9566391638053	human_related_bonobo
155	ENSG00000120217	CD274	29126	CD274 molecule	B7-H, B7H1, PD-L1, PDCD1L1, PDCD1LG1, PDL1, CD274	NM_001267706, NM_001314029, NM_014143, NP_001254635, NP_001300958, NP_054862, NR_052005	AA399416, AAF25807, AAG18508, AAH69381, AAH74984, AAI13735, AAI13737, AAP13470, AAP42144, AAU09634, ABB90152, ABI16084, AF177937, AF233516, AI826502, AK001894, AK300470, AK314567, AY254342, AY291313, AY714881, BAA91966, BAG37149, BAG62189, BC069381, BC074984, BC113734, BC113736, CCF77002, DB160805, DQ286582, DQ836393, EAW58763, NM_001267706, NM_001314029, NM_014143, NP_001254635, NP_001300958, NP…	stat	16.2171138422782	human_related_bonobo
156	ENSG00000121060	TRIM25	7706	tripartite motif containing 25	EFP, RNF147, Z147, ZNF147, TRIM25	NM_005082, NP_005073	AAH16924, AAH42541, AB208994, AK024597, AK310720, BAA04747, BAD92231, BC013752, BC016924, BC038247, BC042541, BC053605, BC106889, BC106890, BC114339, BM146967, BX538220, CF121587, D21205, EAW94523, EAW94524, EAW94525, NM_005082, NP_005073, Q14258	stat	20.3762689978544	human_related_bonobo
157	ENSG00000121858	TNFSF10	8743	TNF superfamily member 10	APO2L, Apo-2L, CD253, TL2, TNLG6A, TRAIL, TNFSF10	NM_001190942, NM_001190943, NM_003810, NP_001177871, NP_001177872, NP_003801, NR_033994	AAB01233, AAC50332, AAH32722, AAR16184, AAV38371, ABI24016, ABK41891, ABW24658, AK296085, AK309200, AK312742, AY312579, BAG35612, BAG58840, BC009795, BC020220, BC032722, BT019564, CAG33176, CAH68809, CAL33971, CAZ39545, CCA94584, CR456895, CTQ86088, DA041872, DA969653, DQ848564, EAW78465, EAW78466, EAW78467, EU183231, LN874323, NM_001190942, NM_001190943, NM_003810, NP_001177871, NP_001177872, NP…	stat	43.8342698394687	human_related_bonobo
158	ENSG00000123609	NMI	9111	N-myc and STAT interactor	NMI	NM_004688, NP_004679, XM_005246941, XM_017005247, XP_005246998, XP_016860736	AAC12949, AAH01268, AAH21987, AAY15066, AB451305, AB451436, ABO65092, AK124323, AK291548, AK298754, BAF84237, BAG60896, BAG70119, BAG70250, BC001268, BC021987, CB151555, EAX11513, EF036506, NM_004688, NP_004679, Q13287, U32849, XM_005246941, XM_017005247, XP_005246998, XP_016860736	stat	22.0792510111501	human_related_bonobo
159	ENSG00000124201	ZNFX1	57169	zinc finger NFX1-type containing 1	ZNFX1	NM_021035, NP_066363, XM_006723836, XM_011528924, XM_017027971, XP_006723899, XP_011527226, XP_016883460	AAH14041, AAH62347, AAI10889, AB037825, AK000573, AK002139, AK022641, AK023836, AK096594, AK307392, AU140771, BAA91264, BAA92102, BAA92642, BAB14149, BAB14696, BC014041, BC030789, BC041630, BC062347, BC110888, DA809204, EAW75661, EAW75662, EAW75663, EAW75664, NM_021035, NP_066363, Q9P2E3, XM_006723836, XM_011528924, XM_017027971, XP_006723899, XP_011527226, XP_016883460	stat	26.4521983259418	human_related_bonobo
160	ENSG00000124226	RNF114	55905	ring finger protein 114	PSORS12, ZNF313, RNF114	NM_018683, NP_061153	AAF75763, AAH13695, AAH66919, AAP35441, AF131742, AF265215, AK091976, AK097265, AK297188, AK301731, AK315638, BAG38006, BAG59677, BAG63197, BC013695, BC066919, BM830132, BT006795, BX640603, CAE45709, EAW75641, EAW75642, EAW75643, EAW75644, NM_018683, NP_061153, Q9Y508	stat	18.4040210790102	human_related_bonobo
161	ENSG00000125347	IRF1	3659	interferon regulatory factor 1	IRF-1, MAR, IRF1	NM_001354924, NM_001354925, NM_002198, NP_001341853, NP_001341854, NP_002189, NR_149068, NR_149069, XM_011543379, XP_011541681	AA402319, AAA36043, AAB93488, AAH09483, AAV38560, AAV38561, AB103081, AB209624, ABH05670, AGV15458, AGV15459, AHW49376, AHW49377, AHW49378, AK298770, AK314025, ANU04672, BAD89424, BAD92861, BAG36735, BAG60912, BC009483, BT019755, BT019756, CAA32624, CAG46514, CEF49516, CEH24701, CR541713, CT004274, DA583594, EAW62332, KC209827, KC209828, KJ200632, KJ200633, KJ200634, KJ200635, KU561832, LN607829,…	stat	39.2668175125578	human_related_bonobo
162	ENSG00000130066	SAT1	6303	spermidine/spermine N1-acetyltransferase 1	DC21, KFSD, KFSDX, SAT, SSAT, SSAT-1, SAT1	NM_002970, NP_002961, NR_027783, XM_024452421, XP_024308189	AAA60573, AAA63260, AAA98854, AAG44592, AAH02503, AAH08424, AAP35471, AAW03315, AF251292, AK310078, AK310094, AK312162, AK315888, AL050290, AW874291, AY841998, BAF98779, BAG35096, BC002503, BC008424, BR000410, BT006825, CAA78509, CAG29290, CD516700, CD638929, CN271682, CR450294, EAW98999, EAW99000, FAA00324, M55580, M77693, NM_002970, NP_002961, NR_027783, P21673, XM_024452421, XP_024308189	stat	14.0822232799403	human_related_bonobo
163	ENSG00000132109	TRIM21	6737	tripartite motif containing 21	RNF81, RO52, Ro/SSA, SSA, SSA1, TRIM21	NM_003141, NP_003132	AAA36581, AAA36651, AAA79867, AAB87094, AAH10861, AAK76432, AAU89982, AK225564, AW575137, AY742713, BC010861, BP280435, BP288941, BU594670, CAV30717, EAW68845, M34551, M62800, NM_003141, NP_003132, P19474	stat	21.1433985454698	human_related_bonobo
164	ENSG00000134321	RSAD2	91543	radical S-adenosyl methionine domain containing 2	2510004L01Rik, cig33, cig5, vig1, RSAD2	NM_080657, NP_542388, XM_011510415, XP_011508717	AAH17969, AAL50053, AAY14802, AF026942, AF442151, AK300085, AK312670, BAG35552, BAG61888, BC017969, EAX01034, EAX01035, NM_080657, NP_542388, Q8WXG1, XM_011510415, XP_011508717	stat	47.0819467870252	human_related_bonobo
165	ENSG00000134470	IL15RA	3601	interleukin 15 receptor subunit alpha	CD215, IL15RA	NM_001243539, NM_001256765, NM_001351095, NM_001351096, NM_001351097, NM_002189, NM_172200, NP_001230468, NP_001243694, NP_001338024, NP_001338025, NP_001338026, NP_002180, NP_751950, NR_046362, XM_011519461, XM_011519462, XM_011519463, XM_011519464, XM_011519465, XM_011519466, XM_011519467, XM_011519468, XM_011519469, XM_011519470, XM_011519471, XM_011519472, XM_011519474, XM_011519475, XM_01151…	AA847313, AAB88175, AAC50312, AAH65506, AAH74726, AAI07778, AAI21141, AAI21142, AAP69528, AEP26933, AF035279, AFY11387, AFY11388, AFY11389, AFY11390, AFY11391, AFY11392, AFY11393, AFY11394, AK304211, BAG65084, BC065506, BC074726, BC107777, BC121140, BC121141, BG675498, BM546106, CA308853, CAG33345, CAG46820, CCA64145, CCA64146, CR457064, CR542023, DC298692, EAW86415, EAW86416, EAW86417, EAW86418,…	stat	15.8986740421589	human_related_bonobo
166	ENSG00000135148	TRAFD1	10906	TRAF-type zinc finger domain containing 1	FLN29, TRAFD1	NM_001143906, NM_006700, NP_001137378, NP_006691	AAH03553, AB007447, AK122620, AK291331, AK295474, AK309916, AK312601, BAA22541, BAF84020, BAG58401, BC003553, BG828961, CA314188, CCQ43370, EAW97995, EAW97996, EAW97997, NM_001143906, NM_006700, NP_001137378, NP_006691, O14545	stat	20.7529648360438	human_related_bonobo
167	ENSG00000138035	PNPT1	87178	polyribonucleotide nucleotidyltransferase 1	COXPD13, DFNB70, OLD35, PNPASE, old-35, PNPT1	NM_033109, NP_149100, XM_005264629, XM_017005172, XP_005264686, XP_016860661, XR_001739010	AAH00862, AAH05986, AAH53660, AAK13047, AAP44472, AAY24271, AJ458465, AK307589, AW731791, AY027528, AY290863, BC000862, BC005986, BC009057, BC021170, BC053660, BU943827, CAD30289, CAH18709, CAR80228, CBX83686, CR749867, DA998523, DB461021, EAX00086, EAX00087, NM_033109, NP_149100, Q8TCS8, XM_005264629, XM_017005172, XP_005264686, XP_016860661, XR_001739010	stat	28.3808364739205	human_related_bonobo
168	ENSG00000138496	PARP9	83666	poly(ADP-ribose) polymerase family member 9	ARTD9, BAL, BAL1, MGC:7868, PARP9	NM_001146102, NM_001146103, NM_001146104, NM_001146105, NM_001146106, NM_031458, NP_001139574, NP_001139575, NP_001139576, NP_001139577, NP_001139578, NP_113646, XM_005247820, XM_011513218, XM_017007304, XM_017007305, XM_017007306, XP_005247877, XP_011511520, XP_016862793, XP_016862794, XP_016862795, XR_001740305, XR_001740306, XR_001740307, XR_001740308, XR_001740309, XR_002959597	AAH39580, AAK07558, AAK07559, AB209742, AF307338, AF307339, AK092629, AK123412, AK125581, AK130147, AK292959, AK299107, AK313494, AL713679, AL832929, BAD92979, BAF85648, BAG36276, BAH12952, BC017463, BC039580, BP259272, BU675792, BX648869, CAD28483, CAH56133, CAH56290, DB096326, DC309545, DC368112, EAW79477, EAW79478, EAW79479, NM_001146102, NM_001146103, NM_001146104, NM_001146105, NM_001146106,…	stat	27.3769973515099	human_related_bonobo
169	ENSG00000139192	TAPBPL	55080	TAP binding protein like	TAPBP-R, TAPBPR, TAPBPL	NM_001351355, NM_018009, NP_001338284, NP_060479, NR_147126, NR_147127, NR_147128, NR_147129, XM_005253700, XM_017019545, XM_017019546, XP_005253757, XP_016875034, XP_016875035, XR_001748777, XR_001748778, XR_001748781, XR_002957344, XR_429016	AAH15017, AI184901, AI273155, AK001005, AK002056, AK098035, AK222956, AK223163, BAA91465, BAB41077, BAD96676, BAD96883, BC015017, CAI93432, CR997450, DB054664, EAW88797, EAW88798, EAW88799, NM_001351355, NM_018009, NP_001338284, NP_060479, NR_147126, NR_147127, NR_147128, NR_147129, Q9BX59, XM_005253700, XM_017019545, XM_017019546, XP_005253757, XP_016875034, XP_016875035, XR_001748777, XR_001748…	stat	12.2632324437158	human_related_bonobo
170	ENSG00000140464	PML	5371	promyelocytic leukemia	MYL, PP8675, RNF71, TRIM19, PML	NM_002675, NM_033238, NM_033239, NM_033240, NM_033244, NM_033246, NM_033247, NM_033249, NM_033250, NP_002666, NP_150241, NP_150242, NP_150243, NP_150247, NP_150249, NP_150250, NP_150252, NP_150253	AAA60125, AAA60351, AAA60352, AAA60388, AAA60390, AAB19601, AAB29490, AAD13865, AAG50180, AAG50181, AAG50182, AAG50183, AAG50184, AAG50185, AAG50186, AAG50187, AAG50188, AAG50189, AAG50190, AAH00080, AAH20994, AAI39796, AAP88913, AAQ15268, AB208950, AB209051, AB209411, AF230401, AF230402, AF230403, AF230404, AF230405, AF230406, AF230407, AF230408, AF230409, AF230410, AF230411, AF370432, AF388193,…	stat	34.0941932778922	human_related_bonobo
171	ENSG00000140853	NLRC5	84166	NLR family CARD domain containing 5	CLR16.1, NOD27, NOD4, NLRC5	NM_001330552, NM_032206, NP_001317481, NP_115582, XM_005256193, XM_005256194, XM_005256195, XM_005256196, XM_005256197, XM_005256199, XM_005256201, XM_006721297, XM_006721298, XM_006721300, XM_011523373, XM_011523375, XM_011523376, XM_017023769, XM_017023770, XM_017023771, XP_005256250, XP_005256251, XP_005256252, XP_005256253, XP_005256254, XP_005256256, XP_005256258, XP_006721360, XP_006721361,…	AA722775, AAH50527, AAH63566, AAO59377, ABO40479, AF389420, AK025212, AK025362, AK027414, AK027416, AK074133, AK074182, AK090439, AK097030, AL704292, BAB15120, BAB55096, BAB55098, BAB84959, BAB85008, BAC03420, BC040278, BC050527, BC063566, BI061907, BM463398, BM993764, BX640842, CAE45914, CAZ39543, DB293035, EAW82898, EAW82899, EAW82900, EAW82901, EAW82902, EF452236, NM_001330552, NM_032206, NP_0…	stat	17.7628023248167	human_related_bonobo
172	ENSG00000141664	ZCCHC2	54877	zinc finger CCHC-type containing 2	C18orf49, ZCCHC2	NM_017742, NP_060212, NR_126534, XM_006722493, XM_011526044, XM_017025802, XP_006722556, XP_011524346, XP_016881291, XR_001753205, XR_245462	AA406111, AA903206, AAH06340, AAI37436, AB051531, AK000229, AK000288, AK098132, AL832323, AW182074, BAA91057, BAB21835, BAG53581, BC006340, BC047606, BC137435, BI023990, BQ001246, BU675299, BX485381, CAD38618, CD365705, DN997998, EAW63126, EAW63127, EAW63128, FN169762, NM_017742, NP_060212, NR_126534, Q9C0B9, XM_006722493, XM_011526044, XM_017025802, XP_006722556, XP_011524346, XP_016881291, XR_0…	stat	18.9684443446486	human_related_bonobo
173	ENSG00000155363	MOV10	4343	Mov10 RISC complex RNA helicase	fSAP113, gb110, MOV10	NM_001130079, NM_001286072, NM_001321324, NM_020963, NP_001123551, NP_001273001, NP_001308253, NP_066014, XM_005270869, XM_005270870, XM_017001318, XM_017001319, XM_024447132, XM_024447137, XP_005270926, XP_005270927, XP_016856807, XP_016856808, XP_024302900, XP_024302905, XR_001737185, XR_001737186, XR_001737187, XR_946657	AAH02548, AAH04499, AAH09312, AB046851, AK023297, AK057353, AK074174, AK226011, AK301229, AK308874, AK310512, AL832805, AL833353, BAB13457, BAB14514, BAB85000, BAG51905, BAH13436, BC002548, BC004499, BC009312, BC025339, BU623853, BX647787, CAE89762, DB066263, EAW56528, EAW56529, EAW56530, EAW56531, NM_001130079, NM_001286072, NM_001321324, NM_020963, NP_001123551, NP_001273001, NP_001308253, NP_0…	stat	20.4528215931081	human_related_bonobo
174	ENSG00000156587	UBE2L6	9246	ubiquitin conjugating enzyme E2 L6	RIG-B, UBCH8, UBE2L6	NM_004223, NM_198183, NP_004214, NP_937826	AAB86433, AAD17525, AAH32491, AF031141, AF061736, AK093462, AK129621, AK226165, AK315755, BAG38109, BC032491, CAB64566, CAG33407, CR457126, DA097307, EAW73755, EAW73756, EAW73757, EAW73758, EAW73759, H17887, NM_004223, NM_198183, NP_004214, NP_937826, O14933	stat	16.698243887698	human_related_bonobo
175	ENSG00000157601	MX1	4599	MX dynamin like GTPase 1	IFI-78K, IFI78, MX, MxA, MX1	NM_001144925, NM_001178046, NM_001282920, NM_002462, NP_001138397, NP_001171517, NP_001269849, NP_002453, XM_005260978, XM_005260979, XM_005260980, XM_005260981, XM_005260982, XM_011529568, XM_011529570, XM_017028349, XM_017028350, XM_017028351, XM_017028352, XP_005261035, XP_005261036, XP_005261037, XP_005261038, XP_005261039, XP_011527870, XP_011527872, XP_016883838, XP_016883839, XP_016883840,…	A00209, AAA36337, AAA36458, AAD43063, AAH14222, AAH32602, AAO31807, AK093008, AK096355, AK225885, AK315465, AY186254, BAC04017, BAG37852, BAG53272, BC014222, BC032602, BC052255, CAA00041, CAB90556, CB151486, DA351922, DA726666, EAX09600, EAX09601, EAX09602, EAX09603, EAX09604, EB388095, M30817, M33882, NM_001144925, NM_001178046, NM_001282920, NM_002462, NP_001138397, NP_001171517, NP_001269849, …	stat	33.2331639697102	human_related_bonobo
176	ENSG00000160710	ADAR	103	adenosine deaminase, RNA specific	ADAR1, AGS6, DRADA, DSH, DSRAD, G1P1, IFI-4, IFI4, K88DSRBP, P136, ADAR	NM_001025107, NM_001111, NM_001193495, NM_015840, NM_015841, NP_001020278, NP_001102, NP_001180424, NP_056655, NP_056656, XM_006711109, XM_006711111, XM_006711112, XM_006711113, XM_011509061, XM_011509062, XM_017000037, XM_024449674, XP_006711172, XP_006711174, XP_006711175, XP_006711176, XP_011507363, XP_011507364, XP_016855526, XP_024305442	AA449679, AAB06697, AAB97116, AAB97117, AAB97118, AAC13782, AAH38227, AB209891, ABM73519, ABM73520, AF084516, AHZ44503, AK097241, AK304153, BAD93128, BAH14119, BC017853, BC038227, BE886208, BU430287, BX538232, BX640741, CAA55967, CAA55968, CAA67169, CAA67170, CAA67172, CAA67173, CAD98075, CAE45853, CD108625, CR982397, DA507408, DR158819, EAW53183, EAW53184, EAW53185, EAW53186, EAW53187, EAW53188,…	stat	25.2131626921767	human_related_bonobo
177	ENSG00000163840	DTX3L	151636	deltex E3 ubiquitin ligase 3L	BBAP, RNF143, DTX3L	NM_138287, NP_612144	AAH42191, AAH60509, AAL90859, AAP57517, AAV98362, AF484416, AK025135, AK056406, AK093782, AK125086, AL833598, AY225123, AY780792, BAG54138, BC016846, BC040372, BC042191, BC060509, BX648267, BX648645, EAW79476, NM_138287, NP_612144, Q8TDB6	stat	34.9575904512889	human_related_bonobo
178	ENSG00000164307	ERAP1	51752	endoplasmic reticulum aminopeptidase 1	A-LAP, ALAP, APPILS, ARTS-1, ARTS1, ERAAP, ERAAP1, PILS-AP, PILSAP, ERAP1	NM_001040458, NM_001198541, NM_001349244, NM_016442, NP_001035548, NP_001185470, NP_001336173, NP_057526, XM_005272015, XM_005272016, XM_011543480, XM_011543481, XM_011543484, XM_011543485, XM_011543486, XM_017009581, XM_017009583, XM_024446113, XP_005272072, XP_005272073, XP_011541782, XP_011541783, XP_011541786, XP_011541787, XP_011541788, XP_016865070, XP_016865072, XP_024301881, XR_001742119	AAF07395, AAF20384, AAF34664, AAH30775, AAK37777, AAK37778, AAQ88953, AB011097, AF106037, AF183569, AF222340, AGR86647, AGR86648, AGR86649, AGR86650, AI291936, AIY60612, AIY60613, AIY60614, AIY60615, AIY60616, AIY60617, AIY60618, AIY60619, AIY60620, AIY60621, AIY60622, AIY60623, AIY60624, AIY60625, AIY60626, AIY60627, AIY60628, AIY60629, AIY60630, AIY60631, AIY60632, AIY60633, AK094985, AK222873,…	stat	13.1185734901614	human_related_bonobo
179	ENSG00000164342	TLR3	7098	toll like receptor 3	CD283, IIAE2, TLR3	NM_003265, NP_003256	AAC34134, AAH59372, AAH94737, AAH96333, AAH96334, AAH96335, AB445631, ABC86908, ABC86909, ABC86910, ABE01399, ABF06633, ABF06634, ABF06635, ABF06636, ABF06637, AK302143, AK314208, BAG36884, BAG55028, BAH13636, BC017954, BC043204, BC059372, BC068487, BC094737, BC096333, BC096334, BC096335, BU624267, CAL68868, CAT16976, DA374150, DQ445682, DQ470075, DQ470076, DQ470077, DQ470078, DQ470079, EAX04628,…	stat	35.4776650169827	human_related_bonobo
180	ENSG00000166710	B2M	567	beta-2-microglobulin	IMD43, B2M	NM_004048, NP_004039, XM_005254549, XP_005254606, XR_002957658	AAA51811, AAB25312, AAD14387, AAD14388, AAD48083, AAG02006, AAH32589, AAH64910, AAO20842, AB021288, ABB01003, ABI63354, ABI63355, ABI63373, AF072097, AI686916, AK026463, AK303560, AK315776, AY007153, AY187687, BAA35182, BAG38125, BAG64583, BC032589, BC064910, BU658737, CAA23830, CAG33347, CBX87172, CDH93686, CDL96999, CR457066, DQ839493, DQ839494, DQ884406, EAW77276, EAW77277, EAW77278, NM_004048…	stat	14.0639220670789	human_related_bonobo
181	ENSG00000168394	TAP1	6890	transporter 1, ATP binding cassette subfamily B member	ABC17, ABCB2, APT1, D6S114E, PSF-1, PSF1, RING4, TAP1*0102N, TAP1N, TAP1	NM_000593, NM_001292022, NP_000584, NP_001278951	AAA89080, AAB60321, AAB60322, AAC12902, AAC12903, AAC12904, AAC12905, AAC12906, AAD14055, AAD14056, AAH14081, AAM11658, AAR05812, AAS55411, AAS55412, AB012644, AH007357, AHW47926, AHW47943, AHW47960, AHW47977, AK093980, AK123494, AK130176, AK302340, AK313762, ALQ33804, ALQ33805, ARB08460, ARB08461, ARB08462, ARB08463, ARB08464, ARB08465, ARB08466, ARB08467, ARB08468, ARB08469, ARB08470, ARB08471,…	stat	32.0839420646667	human_related_bonobo
182	ENSG00000170581	STAT2	6773	signal transducer and activator of transcription 2	IMD44, ISGF-3, P113, STAT113, STAT2	NM_005419, NM_198332, NP_005410, NP_938146, XM_011538697, XM_011538698, XM_011538699, XM_011538700, XM_017019904, XP_011536999, XP_011537000, XP_011537001, XP_011537002, XP_016875393, XR_001748856, XR_001748857, XR_001748858, XR_002957375, XR_002957376, XR_245953	AAA98760, AAB36225, AAB36226, AAB36227, AAH06092, AAH51284, AAS00091, AFM91190, AFM91191, AFM91192, AFM91193, AFM91194, AFM91195, AFM91196, AFM91197, AFM91198, AFM91199, AFM91200, AFM91201, AFM91202, AFM91203, AFM91204, AFM91205, AFM91206, AFM91207, AFM91208, AFM91209, AFM91210, AFM91211, AFM91212, AFM91213, AFM91214, AFM91215, AFM91216, AFM91217, AFM91218, AFM91219, AFM91220, AFM91221, AFM91222,…	stat	24.7335821501616	human_related_bonobo
183	ENSG00000172936	MYD88	4615	myeloid differentiation primary response 88	MYD88D, MYD88	NM_001172566, NM_001172567, NM_001172568, NM_001172569, NM_002468, NP_001166037, NP_001166038, NP_001166039, NP_001166040, NP_002459, XM_005265172, XM_006713170, XP_005265229, XP_006713233	AAB49967, AAC50954, AAH13589, AAP36040, AB446470, AK097983, AK124685, AK296570, AK296716, AK298650, AK298666, AK300051, AK300448, AK304676, AL832906, ANK58152, ANK58154, ANK58155, ANK58156, ANN25047, BAG55247, BAG59190, BAG59306, BAG60822, BAG60834, BAG61860, BAG62170, BAG65448, BC013589, BP242808, BP339466, BT007376, BX537602, DC350705, EAW64520, EAW64521, NM_001172566, NM_001172567, NM_00117256…	stat	40.0287370381934	human_related_bonobo
184	ENSG00000173193	PARP14	54625	poly(ADP-ribose) polymerase family member 14	ARTD8, BAL2, PARP-14, pART8, PARP14	NM_017554, NP_060024, XM_011512928, XM_011512929, XP_011511230, XP_011511231, XR_002959544	AA890511, AAH32804, AAN08627, AAY64449, AAY64450, AB033094, AK001770, AK022542, AK026003, AK027260, AK098816, AK304269, AU117601, AY134858, BAA86582, BAA91897, BAB14089, BAG65132, BC032804, BC039604, BU170133, BX648758, CR977108, DC320673, DQ063584, DQ063585, EAW79467, EAW79468, EAW79469, EAW79470, NM_017554, NP_060024, Q460N5, XM_011512928, XM_011512929, XP_011511230, XP_011511231, XR_002959544	stat	31.7070606092151	human_related_bonobo
185	ENSG00000173821	RNF213	57674	ring finger protein 213	ALO17, C17orf27, KIAA1618, MYMY2, MYSTR, NET57, RNF213	NM_001256071, NM_020914, NM_020954, NP_001243000, NP_066005, XM_005257545, XM_005257546, XM_006721995, XM_011525084, XM_011525086, XM_011525087, XM_017024905, XP_005257602, XP_005257603, XP_006722058, XP_011523386, XP_011523388, XP_011523389, XP_016880394	AAH32220, AAH36891, AAH40341, AAN63520, AAN63521, AB046774, AB046838, AB537889, AF397204, AF397205, AK023113, AK023871, AK025676, AK025914, AK026038, AK074030, AK127358, AK127914, AL161961, AL832920, AL833201, BAB13380, BAB13444, BAB14411, BAB14708, BAB15212, BAB15280, BAB15330, BAB84856, BAC87188, BAK53191, BC032220, BC035987, BC036891, BC040341, BC110403, BI008697, BX097483, BX640932, BX647946,…	stat	22.4992623652722	human_related_bonobo
186	ENSG00000184979	USP18	11274	ubiquitin specific peptidase 18	ISG43, PTORCH2, UBP43, USP18	NM_017414, NP_059110, XM_006724074, XP_006724137	AAD49967, AAH14896, AAP35481, AF176642, AI222587, AJ243526, AK313385, AL136690, BAG36183, BC014896, BI752849, BT006835, BU584005, CAB66625, CAB76398, CAG33497, CAJ86437, CR457216, CT841507, EAW57790, EAW57791, NM_017414, NP_059110, Q9UMW8, XM_006724074, XP_006724137	stat	38.0506718270985	human_related_bonobo
187	ENSG00000185507	IRF7	3665	interferon regulatory factor 7	IMD39, IRF-7H, IRF7A, IRF7B, IRF7C, IRF7H, IRF7	NM_001572, NM_004029, NM_004030, NM_004031, NP_001563, NP_004020, NP_004022, XM_005252906, XM_005252907, XM_005252909, XM_011520066, XM_017017674, XP_005252963, XP_005252964, XP_005252966, XP_011518368, XP_016873163	AAB17190, AAB80686, AAB80688, AAB80690, AAB80691, AAC70999, AAG30003, AAI36556, AF076494, AGI78456, AK303752, APU94776, BAG64723, BC136555, BC144242, BM849172, DA601567, DA967682, EAX02355, EAX02356, EAX02357, EAX02358, EAX02359, EAX02360, KC477210, KX150851, NM_001572, NM_004029, NM_004030, NM_004031, NP_001563, NP_004020, NP_004022, Q92985, U53830, U53831, U53832, U73036, XM_005252906, XM_00525…	stat	21.629384420287	human_related_bonobo
188	ENSG00000231925	TAPBP	6892	TAP binding protein	NGS17, TAPA, TPN, TPSN, TAPBP	NM_003190, NM_172208, NM_172209, NP_003181, NP_757345, NP_757346, XM_011514828, XM_017011227, XP_011513130, XP_016866716	AAB82949, AAC20076, AAD32924, AAG33061, AAH64966, AAH80574, AB010639, ACD68200, AF009510, AF029750, AF067286, AF314222, AQY77140, AQY77141, AQY77142, AU117273, AW028178, AW451052, AY007154, BAA28757, BAA28758, BAA28759, BC064966, BC080574, BI523615, CAA73909, EAX03715, EAX03716, EAX03717, EAX03718, EAX03719, EAX03720, EU693375, NM_003190, NM_172208, NM_172209, NP_003181, NP_757345, NP_757346, O15…	stat	16.5948243535625	human_related_bonobo
189	ENSG00000013374	NUB1	51667	negative regulator of ubiquitin like proteins 1	BS4, NUB1L, NYREN18, NUB1	NM_001243351, NM_016118, NP_001230280, NP_057202, XM_005250011, XM_017012304, XM_017012305, XM_017012306, XM_017012307, XM_017012308, XM_017012309, XM_024446797, XM_024446798, XM_024446799, XP_005250068, XP_016867793, XP_016867794, XP_016867795, XP_016867796, XP_016867797, XP_016867798, XP_024302565, XP_024302566, XP_024302567	AAC82474, AAD42865, AAH46354, AAK21001, AAN01355, AAO14547, AAS02030, AF155099, AF300717, AF459743, AK026433, AK293159, AW205479, AY129295, BAH11464, BC034716, BC046354, BG105733, CAD34862, CN258712, DB048887, EAL24511, EAW54000, EAW54001, EAW54002, EAW54003, NM_001243351, NM_016118, NP_001230280, NP_057202, Q9Y5A7, XM_005250011, XM_017012304, XM_017012305, XM_017012306, XM_017012307, XM_01701230…	pvalue	1.62594554522822e-102	human_related_bonobo
190	ENSG00000055332	EIF2AK2	5610	eukaryotic translation initiation factor 2 alpha kinase 2	EIF2AK1, PKR, PPP1R83, PRKR, EIF2AK2	NM_001135651, NM_001135652, NM_002759, NP_001129123, NP_001129124, NP_002750, XM_011532987, XM_017004503, XP_011531289, XP_016859992	AAA18253, AAA36409, AAH07769, AAH22314, AAH40851, AAH57805, AAH93676, AAI01476, AAI43231, AAO38055, AAP57628, AAY24317, AF086566, AI360504, AK290655, AK313818, AY302136, BAF83344, BAG36554, BC007769, BC022314, BC040851, BC057805, BC093676, BC101475, BC143228, BC143230, BM473760, BU687340, EAX00406, EAX00407, EAX00408, EAX00409, F03305, M35663, M85294, NM_001135651, NM_001135652, NM_002759, NP_001…	pvalue	5.12815257732027e-50	human_related_bonobo
191	ENSG00000059378	PARP12	64761	poly(ADP-ribose) polymerase family member 12	ARTD12, MST109, MSTP109, ZC3H1, ZC3HDC1, PARP12	NM_022750, NP_073587, NR_130117, XM_005250038, XM_005250039, XM_005250040, XM_011516491, XP_005250095, XP_005250096, XP_005250097, XP_011514793, XR_001744855, XR_927514	AA587898, AAF66161, AAH81541, AAQ13631, AF173884, AK026346, AL136766, AL137255, BAB15457, BC044660, BC081541, CAB66700, CAB70657, EAL24033, EAW83938, EAW83939, NM_022750, NP_073587, NR_130117, Q9H0J9, XM_005250038, XM_005250039, XM_005250040, XM_011516491, XP_005250095, XP_005250096, XP_005250097, XP_011514793, XR_001744855, XR_927514	pvalue	1.47216971081691e-232	human_related_bonobo
192	ENSG00000068079	IFI35	3430	interferon induced protein 35	IFP35, IFI35	NM_001330230, NM_005533, NP_001317159, NP_005524, XM_017024584, XM_017024585, XP_016880073, XP_016880074	AA740882, AA827287, AA832092, AAB61703, AAC37597, AAH01356, AK025406, BC001356, BM050205, BM748764, BU571030, EAW60914, EAW60915, EAW60916, NM_001330230, NM_005533, NP_001317159, NP_005524, P80217, U72882, XM_017024584, XM_017024585, XP_016880073, XP_016880074	pvalue	7.60209222148288e-97	human_related_bonobo
193	ENSG00000089127	OAS1	4938	2'-5'-oligoadenylate synthetase 1	E18/E16, IFI-4, OIAS, OIASI, OAS1	NM_001032409, NM_001320151, NM_002534, NM_016816, NP_001027581, NP_001307080, NP_002525, NP_058132, XM_006719434, XM_011538413, XM_017019361, XM_017019362, XP_006719497, XP_011536715, XP_016874850, XP_016874851, XR_944558	AA085948, AAA59955, AAB59552, AAB59553, AAH00562, AAH61587, AAH71981, AAP35431, AAW63049, AAW63050, ABE27977, ABE27978, ABH07381, ABI78946, AJ629455, AK123528, AK223006, AK225384, AK291003, AK300346, AK301498, AY730627, AY730628, BAA00047, BAD96726, BAF83692, BAG62090, BAG63009, BC000562, BC061587, BC071981, BE048946, BF055326, BT006785, CAA01166, CAA01167, CAA26497, CAA26633, CAA26634, CAA29803,…	pvalue	4.42535914442098e-152	human_related_bonobo
194	ENSG00000102921	N4BP1	9683	NEDD4 binding protein 1	N4BP1	NM_153029, NP_694574, XM_011523482, XP_011521784, XR_001752039, XR_001752040	AAI08289, AAI52473, AB014515, AK001464, AK026937, AK056383, AK094234, AK124782, BAA31590, BAG50916, BC051897, BC108288, BC152472, EAW82729, NM_153029, NP_694574, O75113, XM_011523482, XP_011521784, XR_001752039, XR_001752040	pvalue	4.48989977967108e-136	human_related_bonobo
195	ENSG00000108771	DHX58	79132	DExH-box helicase 58	D11LGP2, D11lgp2e, LGP2, RLR-3, DHX58	NM_024119, NP_077024, XM_017025059, XP_016880548, XR_001752623, XR_001752624, XR_002958067, XR_934548	AAH14949, AK021416, AK097669, AK225549, AK296840, AK300900, BAB13818, BAG53507, BAG62538, BAH12441, BC014949, BM723672, EAW60796, EAW60797, EAW60798, EAW60799, EAW60800, NM_024119, NP_077024, Q96C10, XM_017025059, XP_016880548, XR_001752623, XR_001752624, XR_002958067, XR_934548	pvalue	8.48560135916151e-194	human_related_bonobo
196	ENSG00000112773	FAM46A	55603	family with sequence similarity 46 member A	C6orf37, XTP11, FAM46A	NM_017633, NP_060103	AAH00683, AAH07351, AAM53071, AAW66943, ACI29324, AF350451, AHI42043, AHI42044, AI131001, AJ420583, AJ420591, AJ420592, AK000044, AK056057, AK096704, AK292109, AY740520, BAA90903, BAF84798, BC000683, BC007351, BX648876, DA981608, EAW48691, EAW48692, FJ211061, NM_017633, NP_060103, Q96IP4	pvalue	5.08274047061285e-58	human_related_bonobo
197	ENSG00000115267	IFIH1	64135	interferon induced with helicase C domain 1	AGS7, Hlcd, IDDM19, MDA-5, MDA5, RLR-2, SGMRT1, IFIH1	NM_022168, NP_071451	AAG34368, AAG54076, AAH46208, AAH78180, AAI11751, AAX93137, AAY24206, AF095844, AK056293, AK292941, AK314611, AY017378, BAB71141, BAF85630, BC007966, BC046208, BC078180, BC111750, BQ772836, BU902097, EAX11352, NM_022168, NP_071451, Q9BYX4	pvalue	0	human_related_bonobo
198	ENSG00000115415	STAT1	6772	signal transducer and activator of transcription 1	CANDF7, IMD31A, IMD31B, IMD31C, ISGF-3, STAT91, STAT1	NM_007315, NM_139266, NP_009330, NP_644671, XM_006712718, XM_017004783, XP_006712781, XP_016860272, XR_001738914, XR_001738915	AAB64012, AAF04559, AAH02704, AAI41922, AAP35905, AAR13284, AAW56072, AAY24183, ADA59516, ADA59517, AI992149, AK096686, AK225853, AK292604, AK315002, BAF85293, BAG37497, BC002704, BC141921, BG699050, BT007241, BU738296, BX400908, CAD22974, CAH18430, CAM91174, CAM91175, CN410740, CR749636, CR998778, DA313984, EAX10850, EAX10851, EAX10852, EAX10853, EAX10854, EAX10855, EB385742, GU211347, GU211348,…	pvalue	7.44850952356797e-110	human_related_bonobo
199	ENSG00000116514	RNF19B	127544	ring finger protein 19B	IBRDC3, NKLAM, RNF19B	NM_001127361, NM_001300826, NM_153341, NP_001120833, NP_001287755, NP_699172, XM_006710356, XM_006710357, XM_006710358, XP_006710419, XP_006710420, XP_006710421	AA194237, AAH20595, AAH62374, AAI13561, AAI43688, AK074486, AK131439, BAC11017, BAD18585, BC020595, BC062374, BC113560, BC143687, CAF85699, DA630289, EAX07489, EAX07490, EAX07491, NM_001127361, NM_001300826, NM_153341, NP_001120833, NP_001287755, NP_699172, Q6ZMZ0, XM_006710356, XM_006710357, XM_006710358, XP_006710419, XP_006710420, XP_006710421	pvalue	6.41526051991381e-153	human_related_bonobo
200	ENSG00000119917	IFIT3	3437	interferon induced protein with tetratricopeptide repeats 3	CIG-49, GARG-49, IFI60, IFIT4, IRG2, ISG60, P60, RIG-G, cig41, IFIT3	NM_001031683, NM_001289758, NM_001289759, NM_001549, NP_001026853, NP_001276687, NP_001276688, NP_001540	AAB40606, AAB95160, AAC34669, AAC63524, AAH01383, AAH04977, AAP35948, AF026939, AF026943, AF083470, AK290427, AK297137, AK312675, BAF83116, BAG59639, BC001383, BC004977, BM790031, BT007284, BU509201, BX101054, DA081546, DA160435, DA673951, DB268497, EAW50143, EAW50144, NM_001031683, NM_001289758, NM_001289759, NM_001549, NP_001026853, NP_001276687, NP_001276688, NP_001540, O14879, U52513	pvalue	0	human_related_bonobo
201	ENSG00000119922	IFIT2	3433	interferon induced protein with tetratricopeptide repeats 2	G10P2, GARG-39, IFI-54, IFI-54K, IFI54, IFIT-2, ISG-54 K, ISG-54K, ISG54, P54, cig42, IFIT2	NM_001547, NP_001538	AA143609, AA765174, AAA59191, AAH05987, AAH32839, AF026944, AK300431, AK312831, BAG62157, BC005987, BC032839, CAA30438, DA631671, EAW50145, EB387611, NM_001547, NP_001538, P09913	pvalue	0	human_related_bonobo
202	ENSG00000120217	CD274	29126	CD274 molecule	B7-H, B7H1, PD-L1, PDCD1L1, PDCD1LG1, PDL1, CD274	NM_001267706, NM_001314029, NM_014143, NP_001254635, NP_001300958, NP_054862, NR_052005	AA399416, AAF25807, AAG18508, AAH69381, AAH74984, AAI13735, AAI13737, AAP13470, AAP42144, AAU09634, ABB90152, ABI16084, AF177937, AF233516, AI826502, AK001894, AK300470, AK314567, AY254342, AY291313, AY714881, BAA91966, BAG37149, BAG62189, BC069381, BC074984, BC113734, BC113736, CCF77002, DB160805, DQ286582, DQ836393, EAW58763, NM_001267706, NM_001314029, NM_014143, NP_001254635, NP_001300958, NP…	pvalue	3.81715156338141e-59	human_related_bonobo
203	ENSG00000121060	TRIM25	7706	tripartite motif containing 25	EFP, RNF147, Z147, ZNF147, TRIM25	NM_005082, NP_005073	AAH16924, AAH42541, AB208994, AK024597, AK310720, BAA04747, BAD92231, BC013752, BC016924, BC038247, BC042541, BC053605, BC106889, BC106890, BC114339, BM146967, BX538220, CF121587, D21205, EAW94523, EAW94524, EAW94525, NM_005082, NP_005073, Q14258	pvalue	2.715844453994e-92	human_related_bonobo
204	ENSG00000121858	TNFSF10	8743	TNF superfamily member 10	APO2L, Apo-2L, CD253, TL2, TNLG6A, TRAIL, TNFSF10	NM_001190942, NM_001190943, NM_003810, NP_001177871, NP_001177872, NP_003801, NR_033994	AAB01233, AAC50332, AAH32722, AAR16184, AAV38371, ABI24016, ABK41891, ABW24658, AK296085, AK309200, AK312742, AY312579, BAG35612, BAG58840, BC009795, BC020220, BC032722, BT019564, CAG33176, CAH68809, CAL33971, CAZ39545, CCA94584, CR456895, CTQ86088, DA041872, DA969653, DQ848564, EAW78465, EAW78466, EAW78467, EU183231, LN874323, NM_001190942, NM_001190943, NM_003810, NP_001177871, NP_001177872, NP…	pvalue	0	human_related_bonobo
205	ENSG00000123609	NMI	9111	N-myc and STAT interactor	NMI	NM_004688, NP_004679, XM_005246941, XM_017005247, XP_005246998, XP_016860736	AAC12949, AAH01268, AAH21987, AAY15066, AB451305, AB451436, ABO65092, AK124323, AK291548, AK298754, BAF84237, BAG60896, BAG70119, BAG70250, BC001268, BC021987, CB151555, EAX11513, EF036506, NM_004688, NP_004679, Q13287, U32849, XM_005246941, XM_017005247, XP_005246998, XP_016860736	pvalue	5.00309584291685e-108	human_related_bonobo
206	ENSG00000124201	ZNFX1	57169	zinc finger NFX1-type containing 1	ZNFX1	NM_021035, NP_066363, XM_006723836, XM_011528924, XM_017027971, XP_006723899, XP_011527226, XP_016883460	AAH14041, AAH62347, AAI10889, AB037825, AK000573, AK002139, AK022641, AK023836, AK096594, AK307392, AU140771, BAA91264, BAA92102, BAA92642, BAB14149, BAB14696, BC014041, BC030789, BC041630, BC062347, BC110888, DA809204, EAW75661, EAW75662, EAW75663, EAW75664, NM_021035, NP_066363, Q9P2E3, XM_006723836, XM_011528924, XM_017027971, XP_006723899, XP_011527226, XP_016883460	pvalue	3.44234005462027e-154	human_related_bonobo
207	ENSG00000124226	RNF114	55905	ring finger protein 114	PSORS12, ZNF313, RNF114	NM_018683, NP_061153	AAF75763, AAH13695, AAH66919, AAP35441, AF131742, AF265215, AK091976, AK097265, AK297188, AK301731, AK315638, BAG38006, BAG59677, BAG63197, BC013695, BC066919, BM830132, BT006795, BX640603, CAE45709, EAW75641, EAW75642, EAW75643, EAW75644, NM_018683, NP_061153, Q9Y508	pvalue	1.21968739344017e-75	human_related_bonobo
208	ENSG00000125347	IRF1	3659	interferon regulatory factor 1	IRF-1, MAR, IRF1	NM_001354924, NM_001354925, NM_002198, NP_001341853, NP_001341854, NP_002189, NR_149068, NR_149069, XM_011543379, XP_011541681	AA402319, AAA36043, AAB93488, AAH09483, AAV38560, AAV38561, AB103081, AB209624, ABH05670, AGV15458, AGV15459, AHW49376, AHW49377, AHW49378, AK298770, AK314025, ANU04672, BAD89424, BAD92861, BAG36735, BAG60912, BC009483, BT019755, BT019756, CAA32624, CAG46514, CEF49516, CEH24701, CR541713, CT004274, DA583594, EAW62332, KC209827, KC209828, KJ200632, KJ200633, KJ200634, KJ200635, KU561832, LN607829,…	pvalue	0	human_related_bonobo
209	ENSG00000130066	SAT1	6303	spermidine/spermine N1-acetyltransferase 1	DC21, KFSD, KFSDX, SAT, SSAT, SSAT-1, SAT1	NM_002970, NP_002961, NR_027783, XM_024452421, XP_024308189	AAA60573, AAA63260, AAA98854, AAG44592, AAH02503, AAH08424, AAP35471, AAW03315, AF251292, AK310078, AK310094, AK312162, AK315888, AL050290, AW874291, AY841998, BAF98779, BAG35096, BC002503, BC008424, BR000410, BT006825, CAA78509, CAG29290, CD516700, CD638929, CN271682, CR450294, EAW98999, EAW99000, FAA00324, M55580, M77693, NM_002970, NP_002961, NR_027783, P21673, XM_024452421, XP_024308189	pvalue	4.88484593068409e-45	human_related_bonobo
210	ENSG00000132109	TRIM21	6737	tripartite motif containing 21	RNF81, RO52, Ro/SSA, SSA, SSA1, TRIM21	NM_003141, NP_003132	AAA36581, AAA36651, AAA79867, AAB87094, AAH10861, AAK76432, AAU89982, AK225564, AW575137, AY742713, BC010861, BP280435, BP288941, BU594670, CAV30717, EAW68845, M34551, M62800, NM_003141, NP_003132, P19474	pvalue	3.17379981574233e-99	human_related_bonobo
211	ENSG00000134321	RSAD2	91543	radical S-adenosyl methionine domain containing 2	2510004L01Rik, cig33, cig5, vig1, RSAD2	NM_080657, NP_542388, XM_011510415, XP_011508717	AAH17969, AAL50053, AAY14802, AF026942, AF442151, AK300085, AK312670, BAG35552, BAG61888, BC017969, EAX01034, EAX01035, NM_080657, NP_542388, Q8WXG1, XM_011510415, XP_011508717	pvalue	0	human_related_bonobo
212	ENSG00000134470	IL15RA	3601	interleukin 15 receptor subunit alpha	CD215, IL15RA	NM_001243539, NM_001256765, NM_001351095, NM_001351096, NM_001351097, NM_002189, NM_172200, NP_001230468, NP_001243694, NP_001338024, NP_001338025, NP_001338026, NP_002180, NP_751950, NR_046362, XM_011519461, XM_011519462, XM_011519463, XM_011519464, XM_011519465, XM_011519466, XM_011519467, XM_011519468, XM_011519469, XM_011519470, XM_011519471, XM_011519472, XM_011519474, XM_011519475, XM_01151…	AA847313, AAB88175, AAC50312, AAH65506, AAH74726, AAI07778, AAI21141, AAI21142, AAP69528, AEP26933, AF035279, AFY11387, AFY11388, AFY11389, AFY11390, AFY11391, AFY11392, AFY11393, AFY11394, AK304211, BAG65084, BC065506, BC074726, BC107777, BC121140, BC121141, BG675498, BM546106, CA308853, CAG33345, CAG46820, CCA64145, CCA64146, CR457064, CR542023, DC298692, EAW86415, EAW86416, EAW86417, EAW86418,…	pvalue	6.47201354648772e-57	human_related_bonobo
213	ENSG00000135148	TRAFD1	10906	TRAF-type zinc finger domain containing 1	FLN29, TRAFD1	NM_001143906, NM_006700, NP_001137378, NP_006691	AAH03553, AB007447, AK122620, AK291331, AK295474, AK309916, AK312601, BAA22541, BAF84020, BAG58401, BC003553, BG828961, CA314188, CCQ43370, EAW97995, EAW97996, EAW97997, NM_001143906, NM_006700, NP_001137378, NP_006691, O14545	pvalue	1.15259977514971e-95	human_related_bonobo
214	ENSG00000138035	PNPT1	87178	polyribonucleotide nucleotidyltransferase 1	COXPD13, DFNB70, OLD35, PNPASE, old-35, PNPT1	NM_033109, NP_149100, XM_005264629, XM_017005172, XP_005264686, XP_016860661, XR_001739010	AAH00862, AAH05986, AAH53660, AAK13047, AAP44472, AAY24271, AJ458465, AK307589, AW731791, AY027528, AY290863, BC000862, BC005986, BC009057, BC021170, BC053660, BU943827, CAD30289, CAH18709, CAR80228, CBX83686, CR749867, DA998523, DB461021, EAX00086, EAX00087, NM_033109, NP_149100, Q8TCS8, XM_005264629, XM_017005172, XP_005264686, XP_016860661, XR_001739010	pvalue	3.48643179163996e-177	human_related_bonobo
215	ENSG00000138496	PARP9	83666	poly(ADP-ribose) polymerase family member 9	ARTD9, BAL, BAL1, MGC:7868, PARP9	NM_001146102, NM_001146103, NM_001146104, NM_001146105, NM_001146106, NM_031458, NP_001139574, NP_001139575, NP_001139576, NP_001139577, NP_001139578, NP_113646, XM_005247820, XM_011513218, XM_017007304, XM_017007305, XM_017007306, XP_005247877, XP_011511520, XP_016862793, XP_016862794, XP_016862795, XR_001740305, XR_001740306, XR_001740307, XR_001740308, XR_001740309, XR_002959597	AAH39580, AAK07558, AAK07559, AB209742, AF307338, AF307339, AK092629, AK123412, AK125581, AK130147, AK292959, AK299107, AK313494, AL713679, AL832929, BAD92979, BAF85648, BAG36276, BAH12952, BC017463, BC039580, BP259272, BU675792, BX648869, CAD28483, CAH56133, CAH56290, DB096326, DC309545, DC368112, EAW79477, EAW79478, EAW79479, NM_001146102, NM_001146103, NM_001146104, NM_001146105, NM_001146106,…	pvalue	5.15374713694624e-165	human_related_bonobo
216	ENSG00000139192	TAPBPL	55080	TAP binding protein like	TAPBP-R, TAPBPR, TAPBPL	NM_001351355, NM_018009, NP_001338284, NP_060479, NR_147126, NR_147127, NR_147128, NR_147129, XM_005253700, XM_017019545, XM_017019546, XP_005253757, XP_016875034, XP_016875035, XR_001748777, XR_001748778, XR_001748781, XR_002957344, XR_429016	AAH15017, AI184901, AI273155, AK001005, AK002056, AK098035, AK222956, AK223163, BAA91465, BAB41077, BAD96676, BAD96883, BC015017, CAI93432, CR997450, DB054664, EAW88797, EAW88798, EAW88799, NM_001351355, NM_018009, NP_001338284, NP_060479, NR_147126, NR_147127, NR_147128, NR_147129, Q9BX59, XM_005253700, XM_017019545, XM_017019546, XP_005253757, XP_016875034, XP_016875035, XR_001748777, XR_001748…	pvalue	1.42692079348061e-34	human_related_bonobo
217	ENSG00000140464	PML	5371	promyelocytic leukemia	MYL, PP8675, RNF71, TRIM19, PML	NM_002675, NM_033238, NM_033239, NM_033240, NM_033244, NM_033246, NM_033247, NM_033249, NM_033250, NP_002666, NP_150241, NP_150242, NP_150243, NP_150247, NP_150249, NP_150250, NP_150252, NP_150253	AAA60125, AAA60351, AAA60352, AAA60388, AAA60390, AAB19601, AAB29490, AAD13865, AAG50180, AAG50181, AAG50182, AAG50183, AAG50184, AAG50185, AAG50186, AAG50187, AAG50188, AAG50189, AAG50190, AAH00080, AAH20994, AAI39796, AAP88913, AAQ15268, AB208950, AB209051, AB209411, AF230401, AF230402, AF230403, AF230404, AF230405, AF230406, AF230407, AF230408, AF230409, AF230410, AF230411, AF370432, AF388193,…	pvalue	8.99270960088683e-255	human_related_bonobo
218	ENSG00000140853	NLRC5	84166	NLR family CARD domain containing 5	CLR16.1, NOD27, NOD4, NLRC5	NM_001330552, NM_032206, NP_001317481, NP_115582, XM_005256193, XM_005256194, XM_005256195, XM_005256196, XM_005256197, XM_005256199, XM_005256201, XM_006721297, XM_006721298, XM_006721300, XM_011523373, XM_011523375, XM_011523376, XM_017023769, XM_017023770, XM_017023771, XP_005256250, XP_005256251, XP_005256252, XP_005256253, XP_005256254, XP_005256256, XP_005256258, XP_006721360, XP_006721361,…	AA722775, AAH50527, AAH63566, AAO59377, ABO40479, AF389420, AK025212, AK025362, AK027414, AK027416, AK074133, AK074182, AK090439, AK097030, AL704292, BAB15120, BAB55096, BAB55098, BAB84959, BAB85008, BAC03420, BC040278, BC050527, BC063566, BI061907, BM463398, BM993764, BX640842, CAE45914, CAZ39543, DB293035, EAW82898, EAW82899, EAW82900, EAW82901, EAW82902, EF452236, NM_001330552, NM_032206, NP_0…	pvalue	1.37209772771609e-70	human_related_bonobo
219	ENSG00000141664	ZCCHC2	54877	zinc finger CCHC-type containing 2	C18orf49, ZCCHC2	NM_017742, NP_060212, NR_126534, XM_006722493, XM_011526044, XM_017025802, XP_006722556, XP_011524346, XP_016881291, XR_001753205, XR_245462	AA406111, AA903206, AAH06340, AAI37436, AB051531, AK000229, AK000288, AK098132, AL832323, AW182074, BAA91057, BAB21835, BAG53581, BC006340, BC047606, BC137435, BI023990, BQ001246, BU675299, BX485381, CAD38618, CD365705, DN997998, EAW63126, EAW63127, EAW63128, FN169762, NM_017742, NP_060212, NR_126534, Q9C0B9, XM_006722493, XM_011526044, XM_017025802, XP_006722556, XP_011524346, XP_016881291, XR_0…	pvalue	3.10973846801154e-80	human_related_bonobo
220	ENSG00000155363	MOV10	4343	Mov10 RISC complex RNA helicase	fSAP113, gb110, MOV10	NM_001130079, NM_001286072, NM_001321324, NM_020963, NP_001123551, NP_001273001, NP_001308253, NP_066014, XM_005270869, XM_005270870, XM_017001318, XM_017001319, XM_024447132, XM_024447137, XP_005270926, XP_005270927, XP_016856807, XP_016856808, XP_024302900, XP_024302905, XR_001737185, XR_001737186, XR_001737187, XR_946657	AAH02548, AAH04499, AAH09312, AB046851, AK023297, AK057353, AK074174, AK226011, AK301229, AK308874, AK310512, AL832805, AL833353, BAB13457, BAB14514, BAB85000, BAG51905, BAH13436, BC002548, BC004499, BC009312, BC025339, BU623853, BX647787, CAE89762, DB066263, EAW56528, EAW56529, EAW56530, EAW56531, NM_001130079, NM_001286072, NM_001321324, NM_020963, NP_001123551, NP_001273001, NP_001308253, NP_0…	pvalue	5.6698886685024e-93	human_related_bonobo
221	ENSG00000156587	UBE2L6	9246	ubiquitin conjugating enzyme E2 L6	RIG-B, UBCH8, UBE2L6	NM_004223, NM_198183, NP_004214, NP_937826	AAB86433, AAD17525, AAH32491, AF031141, AF061736, AK093462, AK129621, AK226165, AK315755, BAG38109, BC032491, CAB64566, CAG33407, CR457126, DA097307, EAW73755, EAW73756, EAW73757, EAW73758, EAW73759, H17887, NM_004223, NM_198183, NP_004214, NP_937826, O14933	pvalue	1.34979346587785e-62	human_related_bonobo
222	ENSG00000157601	MX1	4599	MX dynamin like GTPase 1	IFI-78K, IFI78, MX, MxA, MX1	NM_001144925, NM_001178046, NM_001282920, NM_002462, NP_001138397, NP_001171517, NP_001269849, NP_002453, XM_005260978, XM_005260979, XM_005260980, XM_005260981, XM_005260982, XM_011529568, XM_011529570, XM_017028349, XM_017028350, XM_017028351, XM_017028352, XP_005261035, XP_005261036, XP_005261037, XP_005261038, XP_005261039, XP_011527870, XP_011527872, XP_016883838, XP_016883839, XP_016883840,…	A00209, AAA36337, AAA36458, AAD43063, AAH14222, AAH32602, AAO31807, AK093008, AK096355, AK225885, AK315465, AY186254, BAC04017, BAG37852, BAG53272, BC014222, BC032602, BC052255, CAA00041, CAB90556, CB151486, DA351922, DA726666, EAX09600, EAX09601, EAX09602, EAX09603, EAX09604, EB388095, M30817, M33882, NM_001144925, NM_001178046, NM_001282920, NM_002462, NP_001138397, NP_001171517, NP_001269849, …	pvalue	3.57425137207986e-242	human_related_bonobo
223	ENSG00000160710	ADAR	103	adenosine deaminase, RNA specific	ADAR1, AGS6, DRADA, DSH, DSRAD, G1P1, IFI-4, IFI4, K88DSRBP, P136, ADAR	NM_001025107, NM_001111, NM_001193495, NM_015840, NM_015841, NP_001020278, NP_001102, NP_001180424, NP_056655, NP_056656, XM_006711109, XM_006711111, XM_006711112, XM_006711113, XM_011509061, XM_011509062, XM_017000037, XM_024449674, XP_006711172, XP_006711174, XP_006711175, XP_006711176, XP_011507363, XP_011507364, XP_016855526, XP_024305442	AA449679, AAB06697, AAB97116, AAB97117, AAB97118, AAC13782, AAH38227, AB209891, ABM73519, ABM73520, AF084516, AHZ44503, AK097241, AK304153, BAD93128, BAH14119, BC017853, BC038227, BE886208, BU430287, BX538232, BX640741, CAA55967, CAA55968, CAA67169, CAA67170, CAA67172, CAA67173, CAD98075, CAE45853, CD108625, CR982397, DA507408, DR158819, EAW53183, EAW53184, EAW53185, EAW53186, EAW53187, EAW53188,…	pvalue	2.87313016948989e-140	human_related_bonobo
224	ENSG00000163840	DTX3L	151636	deltex E3 ubiquitin ligase 3L	BBAP, RNF143, DTX3L	NM_138287, NP_612144	AAH42191, AAH60509, AAL90859, AAP57517, AAV98362, AF484416, AK025135, AK056406, AK093782, AK125086, AL833598, AY225123, AY780792, BAG54138, BC016846, BC040372, BC042191, BC060509, BX648267, BX648645, EAW79476, NM_138287, NP_612144, Q8TDB6	pvalue	9.92936197050492e-268	human_related_bonobo
225	ENSG00000164307	ERAP1	51752	endoplasmic reticulum aminopeptidase 1	A-LAP, ALAP, APPILS, ARTS-1, ARTS1, ERAAP, ERAAP1, PILS-AP, PILSAP, ERAP1	NM_001040458, NM_001198541, NM_001349244, NM_016442, NP_001035548, NP_001185470, NP_001336173, NP_057526, XM_005272015, XM_005272016, XM_011543480, XM_011543481, XM_011543484, XM_011543485, XM_011543486, XM_017009581, XM_017009583, XM_024446113, XP_005272072, XP_005272073, XP_011541782, XP_011541783, XP_011541786, XP_011541787, XP_011541788, XP_016865070, XP_016865072, XP_024301881, XR_001742119	AAF07395, AAF20384, AAF34664, AAH30775, AAK37777, AAK37778, AAQ88953, AB011097, AF106037, AF183569, AF222340, AGR86647, AGR86648, AGR86649, AGR86650, AI291936, AIY60612, AIY60613, AIY60614, AIY60615, AIY60616, AIY60617, AIY60618, AIY60619, AIY60620, AIY60621, AIY60622, AIY60623, AIY60624, AIY60625, AIY60626, AIY60627, AIY60628, AIY60629, AIY60630, AIY60631, AIY60632, AIY60633, AK094985, AK222873,…	pvalue	2.57740846774615e-39	human_related_bonobo
226	ENSG00000164342	TLR3	7098	toll like receptor 3	CD283, IIAE2, TLR3	NM_003265, NP_003256	AAC34134, AAH59372, AAH94737, AAH96333, AAH96334, AAH96335, AB445631, ABC86908, ABC86909, ABC86910, ABE01399, ABF06633, ABF06634, ABF06635, ABF06636, ABF06637, AK302143, AK314208, BAG36884, BAG55028, BAH13636, BC017954, BC043204, BC059372, BC068487, BC094737, BC096333, BC096334, BC096335, BU624267, CAL68868, CAT16976, DA374150, DQ445682, DQ470075, DQ470076, DQ470077, DQ470078, DQ470079, EAX04628,…	pvalue	1.0866020341955e-275	human_related_bonobo
227	ENSG00000166710	B2M	567	beta-2-microglobulin	IMD43, B2M	NM_004048, NP_004039, XM_005254549, XP_005254606, XR_002957658	AAA51811, AAB25312, AAD14387, AAD14388, AAD48083, AAG02006, AAH32589, AAH64910, AAO20842, AB021288, ABB01003, ABI63354, ABI63355, ABI63373, AF072097, AI686916, AK026463, AK303560, AK315776, AY007153, AY187687, BAA35182, BAG38125, BAG64583, BC032589, BC064910, BU658737, CAA23830, CAG33347, CBX87172, CDH93686, CDL96999, CR457066, DQ839493, DQ839494, DQ884406, EAW77276, EAW77277, EAW77278, NM_004048…	pvalue	6.32797116502551e-45	human_related_bonobo
228	ENSG00000168394	TAP1	6890	transporter 1, ATP binding cassette subfamily B member	ABC17, ABCB2, APT1, D6S114E, PSF-1, PSF1, RING4, TAP1*0102N, TAP1N, TAP1	NM_000593, NM_001292022, NP_000584, NP_001278951	AAA89080, AAB60321, AAB60322, AAC12902, AAC12903, AAC12904, AAC12905, AAC12906, AAD14055, AAD14056, AAH14081, AAM11658, AAR05812, AAS55411, AAS55412, AB012644, AH007357, AHW47926, AHW47943, AHW47960, AHW47977, AK093980, AK123494, AK130176, AK302340, AK313762, ALQ33804, ALQ33805, ARB08460, ARB08461, ARB08462, ARB08463, ARB08464, ARB08465, ARB08466, ARB08467, ARB08468, ARB08469, ARB08470, ARB08471,…	pvalue	7.38496141162134e-226	human_related_bonobo
229	ENSG00000170581	STAT2	6773	signal transducer and activator of transcription 2	IMD44, ISGF-3, P113, STAT113, STAT2	NM_005419, NM_198332, NP_005410, NP_938146, XM_011538697, XM_011538698, XM_011538699, XM_011538700, XM_017019904, XP_011536999, XP_011537000, XP_011537001, XP_011537002, XP_016875393, XR_001748856, XR_001748857, XR_001748858, XR_002957375, XR_002957376, XR_245953	AAA98760, AAB36225, AAB36226, AAB36227, AAH06092, AAH51284, AAS00091, AFM91190, AFM91191, AFM91192, AFM91193, AFM91194, AFM91195, AFM91196, AFM91197, AFM91198, AFM91199, AFM91200, AFM91201, AFM91202, AFM91203, AFM91204, AFM91205, AFM91206, AFM91207, AFM91208, AFM91209, AFM91210, AFM91211, AFM91212, AFM91213, AFM91214, AFM91215, AFM91216, AFM91217, AFM91218, AFM91219, AFM91220, AFM91221, AFM91222,…	pvalue	4.6569618093034e-135	human_related_bonobo
230	ENSG00000172936	MYD88	4615	myeloid differentiation primary response 88	MYD88D, MYD88	NM_001172566, NM_001172567, NM_001172568, NM_001172569, NM_002468, NP_001166037, NP_001166038, NP_001166039, NP_001166040, NP_002459, XM_005265172, XM_006713170, XP_005265229, XP_006713233	AAB49967, AAC50954, AAH13589, AAP36040, AB446470, AK097983, AK124685, AK296570, AK296716, AK298650, AK298666, AK300051, AK300448, AK304676, AL832906, ANK58152, ANK58154, ANK58155, ANK58156, ANN25047, BAG55247, BAG59190, BAG59306, BAG60822, BAG60834, BAG61860, BAG62170, BAG65448, BC013589, BP242808, BP339466, BT007376, BX537602, DC350705, EAW64520, EAW64521, NM_001172566, NM_001172567, NM_00117256…	pvalue	0	human_related_bonobo
231	ENSG00000173193	PARP14	54625	poly(ADP-ribose) polymerase family member 14	ARTD8, BAL2, PARP-14, pART8, PARP14	NM_017554, NP_060024, XM_011512928, XM_011512929, XP_011511230, XP_011511231, XR_002959544	AA890511, AAH32804, AAN08627, AAY64449, AAY64450, AB033094, AK001770, AK022542, AK026003, AK027260, AK098816, AK304269, AU117601, AY134858, BAA86582, BAA91897, BAB14089, BAG65132, BC032804, BC039604, BU170133, BX648758, CR977108, DC320673, DQ063584, DQ063585, EAW79467, EAW79468, EAW79469, EAW79470, NM_017554, NP_060024, Q460N5, XM_011512928, XM_011512929, XP_011511230, XP_011511231, XR_002959544	pvalue	1.24178672580912e-220	human_related_bonobo
232	ENSG00000173821	RNF213	57674	ring finger protein 213	ALO17, C17orf27, KIAA1618, MYMY2, MYSTR, NET57, RNF213	NM_001256071, NM_020914, NM_020954, NP_001243000, NP_066005, XM_005257545, XM_005257546, XM_006721995, XM_011525084, XM_011525086, XM_011525087, XM_017024905, XP_005257602, XP_005257603, XP_006722058, XP_011523386, XP_011523388, XP_011523389, XP_016880394	AAH32220, AAH36891, AAH40341, AAN63520, AAN63521, AB046774, AB046838, AB537889, AF397204, AF397205, AK023113, AK023871, AK025676, AK025914, AK026038, AK074030, AK127358, AK127914, AL161961, AL832920, AL833201, BAB13380, BAB13444, BAB14411, BAB14708, BAB15212, BAB15280, BAB15330, BAB84856, BAC87188, BAK53191, BC032220, BC035987, BC036891, BC040341, BC110403, BI008697, BX097483, BX640932, BX647946,…	pvalue	4.22022004930368e-112	human_related_bonobo
233	ENSG00000184979	USP18	11274	ubiquitin specific peptidase 18	ISG43, PTORCH2, UBP43, USP18	NM_017414, NP_059110, XM_006724074, XP_006724137	AAD49967, AAH14896, AAP35481, AF176642, AI222587, AJ243526, AK313385, AL136690, BAG36183, BC014896, BI752849, BT006835, BU584005, CAB66625, CAB76398, CAG33497, CAJ86437, CR457216, CT841507, EAW57790, EAW57791, NM_017414, NP_059110, Q9UMW8, XM_006724074, XP_006724137	pvalue	0	human_related_bonobo
234	ENSG00000185507	IRF7	3665	interferon regulatory factor 7	IMD39, IRF-7H, IRF7A, IRF7B, IRF7C, IRF7H, IRF7	NM_001572, NM_004029, NM_004030, NM_004031, NP_001563, NP_004020, NP_004022, XM_005252906, XM_005252907, XM_005252909, XM_011520066, XM_017017674, XP_005252963, XP_005252964, XP_005252966, XP_011518368, XP_016873163	AAB17190, AAB80686, AAB80688, AAB80690, AAB80691, AAC70999, AAG30003, AAI36556, AF076494, AGI78456, AK303752, APU94776, BAG64723, BC136555, BC144242, BM849172, DA601567, DA967682, EAX02355, EAX02356, EAX02357, EAX02358, EAX02359, EAX02360, KC477210, KX150851, NM_001572, NM_004029, NM_004030, NM_004031, NP_001563, NP_004020, NP_004022, Q92985, U53830, U53831, U53832, U73036, XM_005252906, XM_00525…	pvalue	9.5042979775959e-104	human_related_bonobo
235	ENSG00000231925	TAPBP	6892	TAP binding protein	NGS17, TAPA, TPN, TPSN, TAPBP	NM_003190, NM_172208, NM_172209, NP_003181, NP_757345, NP_757346, XM_011514828, XM_017011227, XP_011513130, XP_016866716	AAB82949, AAC20076, AAD32924, AAG33061, AAH64966, AAH80574, AB010639, ACD68200, AF009510, AF029750, AF067286, AF314222, AQY77140, AQY77141, AQY77142, AU117273, AW028178, AW451052, AY007154, BAA28757, BAA28758, BAA28759, BC064966, BC080574, BI523615, CAA73909, EAX03715, EAX03716, EAX03717, EAX03718, EAX03719, EAX03720, EU693375, NM_003190, NM_172208, NM_172209, NP_003181, NP_757345, NP_757346, O15…	pvalue	7.59657160338132e-62	human_related_bonobo
236	ENSG00000013374	NUB1	51667	negative regulator of ubiquitin like proteins 1	BS4, NUB1L, NYREN18, NUB1	NM_001243351, NM_016118, NP_001230280, NP_057202, XM_005250011, XM_017012304, XM_017012305, XM_017012306, XM_017012307, XM_017012308, XM_017012309, XM_024446797, XM_024446798, XM_024446799, XP_005250068, XP_016867793, XP_016867794, XP_016867795, XP_016867796, XP_016867797, XP_016867798, XP_024302565, XP_024302566, XP_024302567	AAC82474, AAD42865, AAH46354, AAK21001, AAN01355, AAO14547, AAS02030, AF155099, AF300717, AF459743, AK026433, AK293159, AW205479, AY129295, BAH11464, BC034716, BC046354, BG105733, CAD34862, CN258712, DB048887, EAL24511, EAW54000, EAW54001, EAW54002, EAW54003, NM_001243351, NM_016118, NP_001230280, NP_057202, Q9Y5A7, XM_005250011, XM_017012304, XM_017012305, XM_017012306, XM_017012307, XM_01701230…	padj	1.83786963408932e-100	human_related_bonobo
237	ENSG00000055332	EIF2AK2	5610	eukaryotic translation initiation factor 2 alpha kinase 2	EIF2AK1, PKR, PPP1R83, PRKR, EIF2AK2	NM_001135651, NM_001135652, NM_002759, NP_001129123, NP_001129124, NP_002750, XM_011532987, XM_017004503, XP_011531289, XP_016859992	AAA18253, AAA36409, AAH07769, AAH22314, AAH40851, AAH57805, AAH93676, AAI01476, AAI43231, AAO38055, AAP57628, AAY24317, AF086566, AI360504, AK290655, AK313818, AY302136, BAF83344, BAG36554, BC007769, BC022314, BC040851, BC057805, BC093676, BC101475, BC143228, BC143230, BM473760, BU687340, EAX00406, EAX00407, EAX00408, EAX00409, F03305, M35663, M85294, NM_001135651, NM_001135652, NM_002759, NP_001…	padj	2.47823547377891e-48	human_related_bonobo
238	ENSG00000059378	PARP12	64761	poly(ADP-ribose) polymerase family member 12	ARTD12, MST109, MSTP109, ZC3H1, ZC3HDC1, PARP12	NM_022750, NP_073587, NR_130117, XM_005250038, XM_005250039, XM_005250040, XM_011516491, XP_005250095, XP_005250096, XP_005250097, XP_011514793, XR_001744855, XR_927514	AA587898, AAF66161, AAH81541, AAQ13631, AF173884, AK026346, AL136766, AL137255, BAB15457, BC044660, BC081541, CAB66700, CAB70657, EAL24033, EAW83938, EAW83939, NM_022750, NP_073587, NR_130117, Q9H0J9, XM_005250038, XM_005250039, XM_005250040, XM_011516491, XP_005250095, XP_005250096, XP_005250097, XP_011514793, XR_001744855, XR_927514	padj	5.95024230390181e-230	human_related_bonobo
239	ENSG00000068079	IFI35	3430	interferon induced protein 35	IFP35, IFI35	NM_001330230, NM_005533, NP_001317159, NP_005524, XM_017024584, XM_017024585, XP_016880073, XP_016880074	AA740882, AA827287, AA832092, AAB61703, AAC37597, AAH01356, AK025406, BC001356, BM050205, BM748764, BU571030, EAW60914, EAW60915, EAW60916, NM_001330230, NM_005533, NP_001317159, NP_005524, P80217, U72882, XM_017024584, XM_017024585, XP_016880073, XP_016880074	padj	8.11173648401109e-95	human_related_bonobo
240	ENSG00000089127	OAS1	4938	2'-5'-oligoadenylate synthetase 1	E18/E16, IFI-4, OIAS, OIASI, OAS1	NM_001032409, NM_001320151, NM_002534, NM_016816, NP_001027581, NP_001307080, NP_002525, NP_058132, XM_006719434, XM_011538413, XM_017019361, XM_017019362, XP_006719497, XP_011536715, XP_016874850, XP_016874851, XR_944558	AA085948, AAA59955, AAB59552, AAB59553, AAH00562, AAH61587, AAH71981, AAP35431, AAW63049, AAW63050, ABE27977, ABE27978, ABH07381, ABI78946, AJ629455, AK123528, AK223006, AK225384, AK291003, AK300346, AK301498, AY730627, AY730628, BAA00047, BAD96726, BAF83692, BAG62090, BAG63009, BC000562, BC061587, BC071981, BE048946, BF055326, BT006785, CAA01166, CAA01167, CAA26497, CAA26633, CAA26634, CAA29803,…	padj	8.19797781503987e-150	human_related_bonobo
241	ENSG00000102921	N4BP1	9683	NEDD4 binding protein 1	N4BP1	NM_153029, NP_694574, XM_011523482, XP_011521784, XR_001752039, XR_001752040	AAI08289, AAI52473, AB014515, AK001464, AK026937, AK056383, AK094234, AK124782, BAA31590, BAG50916, BC051897, BC108288, BC152472, EAW82729, NM_153029, NP_694574, O75113, XM_011523482, XP_011521784, XR_001752039, XR_001752040	padj	6.963521309448e-134	human_related_bonobo
242	ENSG00000108771	DHX58	79132	DExH-box helicase 58	D11LGP2, D11lgp2e, LGP2, RLR-3, DHX58	NM_024119, NP_077024, XM_017025059, XP_016880548, XR_001752623, XR_001752624, XR_002958067, XR_934548	AAH14949, AK021416, AK097669, AK225549, AK296840, AK300900, BAB13818, BAG53507, BAG62538, BAH12441, BC014949, BM723672, EAW60796, EAW60797, EAW60798, EAW60799, EAW60800, NM_024119, NP_077024, Q96C10, XM_017025059, XP_016880548, XR_001752623, XR_001752624, XR_002958067, XR_934548	padj	2.35793647767701e-191	human_related_bonobo
243	ENSG00000112773	FAM46A	55603	family with sequence similarity 46 member A	C6orf37, XTP11, FAM46A	NM_017633, NP_060103	AAH00683, AAH07351, AAM53071, AAW66943, ACI29324, AF350451, AHI42043, AHI42044, AI131001, AJ420583, AJ420591, AJ420592, AK000044, AK056057, AK096704, AK292109, AY740520, BAA90903, BAF84798, BC000683, BC007351, BX648876, DA981608, EAW48691, EAW48692, FJ211061, NM_017633, NP_060103, Q96IP4	padj	2.87260984733196e-56	human_related_bonobo
244	ENSG00000115267	IFIH1	64135	interferon induced with helicase C domain 1	AGS7, Hlcd, IDDM19, MDA-5, MDA5, RLR-2, SGMRT1, IFIH1	NM_022168, NP_071451	AAG34368, AAG54076, AAH46208, AAH78180, AAI11751, AAX93137, AAY24206, AF095844, AK056293, AK292941, AK314611, AY017378, BAB71141, BAF85630, BC007966, BC046208, BC078180, BC111750, BQ772836, BU902097, EAX11352, NM_022168, NP_071451, Q9BYX4	padj	0	human_related_bonobo
245	ENSG00000115415	STAT1	6772	signal transducer and activator of transcription 1	CANDF7, IMD31A, IMD31B, IMD31C, ISGF-3, STAT91, STAT1	NM_007315, NM_139266, NP_009330, NP_644671, XM_006712718, XM_017004783, XP_006712781, XP_016860272, XR_001738914, XR_001738915	AAB64012, AAF04559, AAH02704, AAI41922, AAP35905, AAR13284, AAW56072, AAY24183, ADA59516, ADA59517, AI992149, AK096686, AK225853, AK292604, AK315002, BAF85293, BAG37497, BC002704, BC141921, BG699050, BT007241, BU738296, BX400908, CAD22974, CAH18430, CAM91174, CAM91175, CN410740, CR749636, CR998778, DA313984, EAX10850, EAX10851, EAX10852, EAX10853, EAX10854, EAX10855, EB385742, GU211347, GU211348,…	padj	9.03165636594087e-108	human_related_bonobo
246	ENSG00000116514	RNF19B	127544	ring finger protein 19B	IBRDC3, NKLAM, RNF19B	NM_001127361, NM_001300826, NM_153341, NP_001120833, NP_001287755, NP_699172, XM_006710356, XM_006710357, XM_006710358, XP_006710419, XP_006710420, XP_006710421	AA194237, AAH20595, AAH62374, AAI13561, AAI43688, AK074486, AK131439, BAC11017, BAD18585, BC020595, BC062374, BC113560, BC143687, CAF85699, DA630289, EAX07489, EAX07490, EAX07491, NM_001127361, NM_001300826, NM_153341, NP_001120833, NP_001287755, NP_699172, Q6ZMZ0, XM_006710356, XM_006710357, XM_006710358, XP_006710419, XP_006710420, XP_006710421	padj	1.20516541992409e-150	human_related_bonobo
247	ENSG00000119917	IFIT3	3437	interferon induced protein with tetratricopeptide repeats 3	CIG-49, GARG-49, IFI60, IFIT4, IRG2, ISG60, P60, RIG-G, cig41, IFIT3	NM_001031683, NM_001289758, NM_001289759, NM_001549, NP_001026853, NP_001276687, NP_001276688, NP_001540	AAB40606, AAB95160, AAC34669, AAC63524, AAH01383, AAH04977, AAP35948, AF026939, AF026943, AF083470, AK290427, AK297137, AK312675, BAF83116, BAG59639, BC001383, BC004977, BM790031, BT007284, BU509201, BX101054, DA081546, DA160435, DA673951, DB268497, EAW50143, EAW50144, NM_001031683, NM_001289758, NM_001289759, NM_001549, NP_001026853, NP_001276687, NP_001276688, NP_001540, O14879, U52513	padj	0	human_related_bonobo
248	ENSG00000119922	IFIT2	3433	interferon induced protein with tetratricopeptide repeats 2	G10P2, GARG-39, IFI-54, IFI-54K, IFI54, IFIT-2, ISG-54 K, ISG-54K, ISG54, P54, cig42, IFIT2	NM_001547, NP_001538	AA143609, AA765174, AAA59191, AAH05987, AAH32839, AF026944, AK300431, AK312831, BAG62157, BC005987, BC032839, CAA30438, DA631671, EAW50145, EB387611, NM_001547, NP_001538, P09913	padj	0	human_related_bonobo
249	ENSG00000120217	CD274	29126	CD274 molecule	B7-H, B7H1, PD-L1, PDCD1L1, PDCD1LG1, PDL1, CD274	NM_001267706, NM_001314029, NM_014143, NP_001254635, NP_001300958, NP_054862, NR_052005	AA399416, AAF25807, AAG18508, AAH69381, AAH74984, AAI13735, AAI13737, AAP13470, AAP42144, AAU09634, ABB90152, ABI16084, AF177937, AF233516, AI826502, AK001894, AK300470, AK314567, AY254342, AY291313, AY714881, BAA91966, BAG37149, BAG62189, BC069381, BC074984, BC113734, BC113736, CCF77002, DB160805, DQ286582, DQ836393, EAW58763, NM_001267706, NM_001314029, NM_014143, NP_001254635, NP_001300958, NP…	padj	2.19453308415436e-57	human_related_bonobo
250	ENSG00000121060	TRIM25	7706	tripartite motif containing 25	EFP, RNF147, Z147, ZNF147, TRIM25	NM_005082, NP_005073	AAH16924, AAH42541, AB208994, AK024597, AK310720, BAA04747, BAD92231, BC013752, BC016924, BC038247, BC042541, BC053605, BC106889, BC106890, BC114339, BM146967, BX538220, CF121587, D21205, EAW94523, EAW94524, EAW94525, NM_005082, NP_005073, Q14258	padj	2.72360400957684e-90	human_related_bonobo
251	ENSG00000121858	TNFSF10	8743	TNF superfamily member 10	APO2L, Apo-2L, CD253, TL2, TNLG6A, TRAIL, TNFSF10	NM_001190942, NM_001190943, NM_003810, NP_001177871, NP_001177872, NP_003801, NR_033994	AAB01233, AAC50332, AAH32722, AAR16184, AAV38371, ABI24016, ABK41891, ABW24658, AK296085, AK309200, AK312742, AY312579, BAG35612, BAG58840, BC009795, BC020220, BC032722, BT019564, CAG33176, CAH68809, CAL33971, CAZ39545, CCA94584, CR456895, CTQ86088, DA041872, DA969653, DQ848564, EAW78465, EAW78466, EAW78467, EU183231, LN874323, NM_001190942, NM_001190943, NM_003810, NP_001177871, NP_001177872, NP…	padj	0	human_related_bonobo
252	ENSG00000123609	NMI	9111	N-myc and STAT interactor	NMI	NM_004688, NP_004679, XM_005246941, XM_017005247, XP_005246998, XP_016860736	AAC12949, AAH01268, AAH21987, AAY15066, AB451305, AB451436, ABO65092, AK124323, AK291548, AK298754, BAF84237, BAG60896, BAG70119, BAG70250, BC001268, BC021987, CB151555, EAX11513, EF036506, NM_004688, NP_004679, Q13287, U32849, XM_005246941, XM_017005247, XP_005246998, XP_016860736	padj	5.95815110293079e-106	human_related_bonobo
253	ENSG00000124201	ZNFX1	57169	zinc finger NFX1-type containing 1	ZNFX1	NM_021035, NP_066363, XM_006723836, XM_011528924, XM_017027971, XP_006723899, XP_011527226, XP_016883460	AAH14041, AAH62347, AAI10889, AB037825, AK000573, AK002139, AK022641, AK023836, AK096594, AK307392, AU140771, BAA91264, BAA92102, BAA92642, BAB14149, BAB14696, BC014041, BC030789, BC041630, BC062347, BC110888, DA809204, EAW75661, EAW75662, EAW75663, EAW75664, NM_021035, NP_066363, Q9P2E3, XM_006723836, XM_011528924, XM_017027971, XP_006723899, XP_011527226, XP_016883460	padj	6.55913309264645e-152	human_related_bonobo
254	ENSG00000124226	RNF114	55905	ring finger protein 114	PSORS12, ZNF313, RNF114	NM_018683, NP_061153	AAF75763, AAH13695, AAH66919, AAP35441, AF131742, AF265215, AK091976, AK097265, AK297188, AK301731, AK315638, BAG38006, BAG59677, BAG63197, BC013695, BC066919, BM830132, BT006795, BX640603, CAE45709, EAW75641, EAW75642, EAW75643, EAW75644, NM_018683, NP_061153, Q9Y508	padj	9.45825026378198e-74	human_related_bonobo
255	ENSG00000125347	IRF1	3659	interferon regulatory factor 1	IRF-1, MAR, IRF1	NM_001354924, NM_001354925, NM_002198, NP_001341853, NP_001341854, NP_002189, NR_149068, NR_149069, XM_011543379, XP_011541681	AA402319, AAA36043, AAB93488, AAH09483, AAV38560, AAV38561, AB103081, AB209624, ABH05670, AGV15458, AGV15459, AHW49376, AHW49377, AHW49378, AK298770, AK314025, ANU04672, BAD89424, BAD92861, BAG36735, BAG60912, BC009483, BT019755, BT019756, CAA32624, CAG46514, CEF49516, CEH24701, CR541713, CT004274, DA583594, EAW62332, KC209827, KC209828, KJ200632, KJ200633, KJ200634, KJ200635, KU561832, LN607829,…	padj	0	human_related_bonobo
256	ENSG00000130066	SAT1	6303	spermidine/spermine N1-acetyltransferase 1	DC21, KFSD, KFSDX, SAT, SSAT, SSAT-1, SAT1	NM_002970, NP_002961, NR_027783, XM_024452421, XP_024308189	AAA60573, AAA63260, AAA98854, AAG44592, AAH02503, AAH08424, AAP35471, AAW03315, AF251292, AK310078, AK310094, AK312162, AK315888, AL050290, AW874291, AY841998, BAF98779, BAG35096, BC002503, BC008424, BR000410, BT006825, CAA78509, CAG29290, CD516700, CD638929, CN271682, CR450294, EAW98999, EAW99000, FAA00324, M55580, M77693, NM_002970, NP_002961, NR_027783, P21673, XM_024452421, XP_024308189	padj	2.08827163536745e-43	human_related_bonobo
257	ENSG00000132109	TRIM21	6737	tripartite motif containing 21	RNF81, RO52, Ro/SSA, SSA, SSA1, TRIM21	NM_003141, NP_003132	AAA36581, AAA36651, AAA79867, AAB87094, AAH10861, AAK76432, AAU89982, AK225564, AW575137, AY742713, BC010861, BP280435, BP288941, BU594670, CAV30717, EAW68845, M34551, M62800, NM_003141, NP_003132, P19474	padj	3.46984770019436e-97	human_related_bonobo
258	ENSG00000134321	RSAD2	91543	radical S-adenosyl methionine domain containing 2	2510004L01Rik, cig33, cig5, vig1, RSAD2	NM_080657, NP_542388, XM_011510415, XP_011508717	AAH17969, AAL50053, AAY14802, AF026942, AF442151, AK300085, AK312670, BAG35552, BAG61888, BC017969, EAX01034, EAX01035, NM_080657, NP_542388, Q8WXG1, XM_011510415, XP_011508717	padj	0	human_related_bonobo
259	ENSG00000134470	IL15RA	3601	interleukin 15 receptor subunit alpha	CD215, IL15RA	NM_001243539, NM_001256765, NM_001351095, NM_001351096, NM_001351097, NM_002189, NM_172200, NP_001230468, NP_001243694, NP_001338024, NP_001338025, NP_001338026, NP_002180, NP_751950, NR_046362, XM_011519461, XM_011519462, XM_011519463, XM_011519464, XM_011519465, XM_011519466, XM_011519467, XM_011519468, XM_011519469, XM_011519470, XM_011519471, XM_011519472, XM_011519474, XM_011519475, XM_01151…	AA847313, AAB88175, AAC50312, AAH65506, AAH74726, AAI07778, AAI21141, AAI21142, AAP69528, AEP26933, AF035279, AFY11387, AFY11388, AFY11389, AFY11390, AFY11391, AFY11392, AFY11393, AFY11394, AK304211, BAG65084, BC065506, BC074726, BC107777, BC121140, BC121141, BG675498, BM546106, CA308853, CAG33345, CAG46820, CCA64145, CCA64146, CR457064, CR542023, DC298692, EAW86415, EAW86416, EAW86417, EAW86418,…	padj	3.58189695780304e-55	human_related_bonobo
260	ENSG00000135148	TRAFD1	10906	TRAF-type zinc finger domain containing 1	FLN29, TRAFD1	NM_001143906, NM_006700, NP_001137378, NP_006691	AAH03553, AB007447, AK122620, AK291331, AK295474, AK309916, AK312601, BAA22541, BAF84020, BAG58401, BC003553, BG828961, CA314188, CCQ43370, EAW97995, EAW97996, EAW97997, NM_001143906, NM_006700, NP_001137378, NP_006691, O14545	padj	1.21050203157061e-93	human_related_bonobo
261	ENSG00000138035	PNPT1	87178	polyribonucleotide nucleotidyltransferase 1	COXPD13, DFNB70, OLD35, PNPASE, old-35, PNPT1	NM_033109, NP_149100, XM_005264629, XM_017005172, XP_005264686, XP_016860661, XR_001739010	AAH00862, AAH05986, AAH53660, AAK13047, AAP44472, AAY24271, AJ458465, AK307589, AW731791, AY027528, AY290863, BC000862, BC005986, BC009057, BC021170, BC053660, BU943827, CAD30289, CAH18709, CAR80228, CBX83686, CR749867, DA998523, DB461021, EAX00086, EAX00087, NM_033109, NP_149100, Q8TCS8, XM_005264629, XM_017005172, XP_005264686, XP_016860661, XR_001739010	padj	8.7739674031875e-175	human_related_bonobo
262	ENSG00000138496	PARP9	83666	poly(ADP-ribose) polymerase family member 9	ARTD9, BAL, BAL1, MGC:7868, PARP9	NM_001146102, NM_001146103, NM_001146104, NM_001146105, NM_001146106, NM_031458, NP_001139574, NP_001139575, NP_001139576, NP_001139577, NP_001139578, NP_113646, XM_005247820, XM_011513218, XM_017007304, XM_017007305, XM_017007306, XP_005247877, XP_011511520, XP_016862793, XP_016862794, XP_016862795, XR_001740305, XR_001740306, XR_001740307, XR_001740308, XR_001740309, XR_002959597	AAH39580, AAK07558, AAK07559, AB209742, AF307338, AF307339, AK092629, AK123412, AK125581, AK130147, AK292959, AK299107, AK313494, AL713679, AL832929, BAD92979, BAF85648, BAG36276, BAH12952, BC017463, BC039580, BP259272, BU675792, BX648869, CAD28483, CAH56133, CAH56290, DB096326, DC309545, DC368112, EAW79477, EAW79478, EAW79479, NM_001146102, NM_001146103, NM_001146104, NM_001146105, NM_001146106,…	padj	1.12689638217359e-162	human_related_bonobo
263	ENSG00000139192	TAPBPL	55080	TAP binding protein like	TAPBP-R, TAPBPR, TAPBPL	NM_001351355, NM_018009, NP_001338284, NP_060479, NR_147126, NR_147127, NR_147128, NR_147129, XM_005253700, XM_017019545, XM_017019546, XP_005253757, XP_016875034, XP_016875035, XR_001748777, XR_001748778, XR_001748781, XR_002957344, XR_429016	AAH15017, AI184901, AI273155, AK001005, AK002056, AK098035, AK222956, AK223163, BAA91465, BAB41077, BAD96676, BAD96883, BC015017, CAI93432, CR997450, DB054664, EAW88797, EAW88798, EAW88799, NM_001351355, NM_018009, NP_001338284, NP_060479, NR_147126, NR_147127, NR_147128, NR_147129, Q9BX59, XM_005253700, XM_017019545, XM_017019546, XP_005253757, XP_016875034, XP_016875035, XR_001748777, XR_001748…	padj	4.6420169618157e-33	human_related_bonobo
264	ENSG00000140464	PML	5371	promyelocytic leukemia	MYL, PP8675, RNF71, TRIM19, PML	NM_002675, NM_033238, NM_033239, NM_033240, NM_033244, NM_033246, NM_033247, NM_033249, NM_033250, NP_002666, NP_150241, NP_150242, NP_150243, NP_150247, NP_150249, NP_150250, NP_150252, NP_150253	AAA60125, AAA60351, AAA60352, AAA60388, AAA60390, AAB19601, AAB29490, AAD13865, AAG50180, AAG50181, AAG50182, AAG50183, AAG50184, AAG50185, AAG50186, AAG50187, AAG50188, AAG50189, AAG50190, AAH00080, AAH20994, AAI39796, AAP88913, AAQ15268, AB208950, AB209051, AB209411, AF230401, AF230402, AF230403, AF230404, AF230405, AF230406, AF230407, AF230408, AF230409, AF230410, AF230411, AF370432, AF388193,…	padj	4.13602622953892e-252	human_related_bonobo
265	ENSG00000140853	NLRC5	84166	NLR family CARD domain containing 5	CLR16.1, NOD27, NOD4, NLRC5	NM_001330552, NM_032206, NP_001317481, NP_115582, XM_005256193, XM_005256194, XM_005256195, XM_005256196, XM_005256197, XM_005256199, XM_005256201, XM_006721297, XM_006721298, XM_006721300, XM_011523373, XM_011523375, XM_011523376, XM_017023769, XM_017023770, XM_017023771, XP_005256250, XP_005256251, XP_005256252, XP_005256253, XP_005256254, XP_005256256, XP_005256258, XP_006721360, XP_006721361,…	AA722775, AAH50527, AAH63566, AAO59377, ABO40479, AF389420, AK025212, AK025362, AK027414, AK027416, AK074133, AK074182, AK090439, AK097030, AL704292, BAB15120, BAB55096, BAB55098, BAB84959, BAB85008, BAC03420, BC040278, BC050527, BC063566, BI061907, BM463398, BM993764, BX640842, CAE45914, CAZ39543, DB293035, EAW82898, EAW82899, EAW82900, EAW82901, EAW82902, EF452236, NM_001330552, NM_032206, NP_0…	padj	1.01110715426946e-68	human_related_bonobo
266	ENSG00000141664	ZCCHC2	54877	zinc finger CCHC-type containing 2	C18orf49, ZCCHC2	NM_017742, NP_060212, NR_126534, XM_006722493, XM_011526044, XM_017025802, XP_006722556, XP_011524346, XP_016881291, XR_001753205, XR_245462	AA406111, AA903206, AAH06340, AAI37436, AB051531, AK000229, AK000288, AK098132, AL832323, AW182074, BAA91057, BAB21835, BAG53581, BC006340, BC047606, BC137435, BI023990, BQ001246, BU675299, BX485381, CAD38618, CD365705, DN997998, EAW63126, EAW63127, EAW63128, FN169762, NM_017742, NP_060212, NR_126534, Q9C0B9, XM_006722493, XM_011526044, XM_017025802, XP_006722556, XP_011524346, XP_016881291, XR_0…	padj	2.62517035989481e-78	human_related_bonobo
267	ENSG00000155363	MOV10	4343	Mov10 RISC complex RNA helicase	fSAP113, gb110, MOV10	NM_001130079, NM_001286072, NM_001321324, NM_020963, NP_001123551, NP_001273001, NP_001308253, NP_066014, XM_005270869, XM_005270870, XM_017001318, XM_017001319, XM_024447132, XM_024447137, XP_005270926, XP_005270927, XP_016856807, XP_016856808, XP_024302900, XP_024302905, XR_001737185, XR_001737186, XR_001737187, XR_946657	AAH02548, AAH04499, AAH09312, AB046851, AK023297, AK057353, AK074174, AK226011, AK301229, AK308874, AK310512, AL832805, AL833353, BAB13457, BAB14514, BAB85000, BAG51905, BAH13436, BC002548, BC004499, BC009312, BC025339, BU623853, BX647787, CAE89762, DB066263, EAW56528, EAW56529, EAW56530, EAW56531, NM_001130079, NM_001286072, NM_001321324, NM_020963, NP_001123551, NP_001273001, NP_001308253, NP_0…	padj	5.772898859579e-91	human_related_bonobo
268	ENSG00000156587	UBE2L6	9246	ubiquitin conjugating enzyme E2 L6	RIG-B, UBCH8, UBE2L6	NM_004223, NM_198183, NP_004214, NP_937826	AAB86433, AAD17525, AAH32491, AF031141, AF061736, AK093462, AK129621, AK226165, AK315755, BAG38109, BC032491, CAB64566, CAG33407, CR457126, DA097307, EAW73755, EAW73756, EAW73757, EAW73758, EAW73759, H17887, NM_004223, NM_198183, NP_004214, NP_937826, O14933	padj	8.65555059994171e-61	human_related_bonobo
269	ENSG00000157601	MX1	4599	MX dynamin like GTPase 1	IFI-78K, IFI78, MX, MxA, MX1	NM_001144925, NM_001178046, NM_001282920, NM_002462, NP_001138397, NP_001171517, NP_001269849, NP_002453, XM_005260978, XM_005260979, XM_005260980, XM_005260981, XM_005260982, XM_011529568, XM_011529570, XM_017028349, XM_017028350, XM_017028351, XM_017028352, XP_005261035, XP_005261036, XP_005261037, XP_005261038, XP_005261039, XP_011527870, XP_011527872, XP_016883838, XP_016883839, XP_016883840,…	A00209, AAA36337, AAA36458, AAD43063, AAH14222, AAH32602, AAO31807, AK093008, AK096355, AK225885, AK315465, AY186254, BAC04017, BAG37852, BAG53272, BC014222, BC032602, BC052255, CAA00041, CAB90556, CB151486, DA351922, DA726666, EAX09600, EAX09601, EAX09602, EAX09603, EAX09604, EB388095, M30817, M33882, NM_001144925, NM_001178046, NM_001282920, NM_002462, NP_001138397, NP_001171517, NP_001269849, …	padj	1.5891121600267e-239	human_related_bonobo
270	ENSG00000160710	ADAR	103	adenosine deaminase, RNA specific	ADAR1, AGS6, DRADA, DSH, DSRAD, G1P1, IFI-4, IFI4, K88DSRBP, P136, ADAR	NM_001025107, NM_001111, NM_001193495, NM_015840, NM_015841, NP_001020278, NP_001102, NP_001180424, NP_056655, NP_056656, XM_006711109, XM_006711111, XM_006711112, XM_006711113, XM_011509061, XM_011509062, XM_017000037, XM_024449674, XP_006711172, XP_006711174, XP_006711175, XP_006711176, XP_011507363, XP_011507364, XP_016855526, XP_024305442	AA449679, AAB06697, AAB97116, AAB97117, AAB97118, AAC13782, AAH38227, AB209891, ABM73519, ABM73520, AF084516, AHZ44503, AK097241, AK304153, BAD93128, BAH14119, BC017853, BC038227, BE886208, BU430287, BX538232, BX640741, CAA55967, CAA55968, CAA67169, CAA67170, CAA67172, CAA67173, CAD98075, CAE45853, CD108625, CR982397, DA507408, DR158819, EAW53183, EAW53184, EAW53185, EAW53186, EAW53187, EAW53188,…	padj	4.73108767909335e-138	human_related_bonobo
271	ENSG00000163840	DTX3L	151636	deltex E3 ubiquitin ligase 3L	BBAP, RNF143, DTX3L	NM_138287, NP_612144	AAH42191, AAH60509, AAL90859, AAP57517, AAV98362, AF484416, AK025135, AK056406, AK093782, AK125086, AL833598, AY225123, AY780792, BAG54138, BC016846, BC040372, BC042191, BC060509, BX648267, BX648645, EAW79476, NM_138287, NP_612144, Q8TDB6	padj	4.90510481342943e-265	human_related_bonobo
272	ENSG00000164307	ERAP1	51752	endoplasmic reticulum aminopeptidase 1	A-LAP, ALAP, APPILS, ARTS-1, ARTS1, ERAAP, ERAAP1, PILS-AP, PILSAP, ERAP1	NM_001040458, NM_001198541, NM_001349244, NM_016442, NP_001035548, NP_001185470, NP_001336173, NP_057526, XM_005272015, XM_005272016, XM_011543480, XM_011543481, XM_011543484, XM_011543485, XM_011543486, XM_017009581, XM_017009583, XM_024446113, XP_005272072, XP_005272073, XP_011541782, XP_011541783, XP_011541786, XP_011541787, XP_011541788, XP_016865070, XP_016865072, XP_024301881, XR_001742119	AAF07395, AAF20384, AAF34664, AAH30775, AAK37777, AAK37778, AAQ88953, AB011097, AF106037, AF183569, AF222340, AGR86647, AGR86648, AGR86649, AGR86650, AI291936, AIY60612, AIY60613, AIY60614, AIY60615, AIY60616, AIY60617, AIY60618, AIY60619, AIY60620, AIY60621, AIY60622, AIY60623, AIY60624, AIY60625, AIY60626, AIY60627, AIY60628, AIY60629, AIY60630, AIY60631, AIY60632, AIY60633, AK094985, AK222873,…	padj	9.65659386033655e-38	human_related_bonobo
273	ENSG00000164342	TLR3	7098	toll like receptor 3	CD283, IIAE2, TLR3	NM_003265, NP_003256	AAC34134, AAH59372, AAH94737, AAH96333, AAH96334, AAH96335, AB445631, ABC86908, ABC86909, ABC86910, ABE01399, ABF06633, ABF06634, ABF06635, ABF06636, ABF06637, AK302143, AK314208, BAG36884, BAG55028, BAH13636, BC017954, BC043204, BC059372, BC068487, BC094737, BC096333, BC096334, BC096335, BU624267, CAL68868, CAT16976, DA374150, DQ445682, DQ470075, DQ470076, DQ470077, DQ470078, DQ470079, EAX04628,…	padj	6.03879080504151e-273	human_related_bonobo
274	ENSG00000166710	B2M	567	beta-2-microglobulin	IMD43, B2M	NM_004048, NP_004039, XM_005254549, XP_005254606, XR_002957658	AAA51811, AAB25312, AAD14387, AAD14388, AAD48083, AAG02006, AAH32589, AAH64910, AAO20842, AB021288, ABB01003, ABI63354, ABI63355, ABI63373, AF072097, AI686916, AK026463, AK303560, AK315776, AY007153, AY187687, BAA35182, BAG38125, BAG64583, BC032589, BC064910, BU658737, CAA23830, CAG33347, CBX87172, CDH93686, CDL96999, CR457066, DQ839493, DQ839494, DQ884406, EAW77276, EAW77277, EAW77278, NM_004048…	padj	2.69656483703228e-43	human_related_bonobo
275	ENSG00000168394	TAP1	6890	transporter 1, ATP binding cassette subfamily B member	ABC17, ABCB2, APT1, D6S114E, PSF-1, PSF1, RING4, TAP1*0102N, TAP1N, TAP1	NM_000593, NM_001292022, NP_000584, NP_001278951	AAA89080, AAB60321, AAB60322, AAC12902, AAC12903, AAC12904, AAC12905, AAC12906, AAD14055, AAD14056, AAH14081, AAM11658, AAR05812, AAS55411, AAS55412, AB012644, AH007357, AHW47926, AHW47943, AHW47960, AHW47977, AK093980, AK123494, AK130176, AK302340, AK313762, ALQ33804, ALQ33805, ARB08460, ARB08461, ARB08462, ARB08463, ARB08464, ARB08465, ARB08466, ARB08467, ARB08468, ARB08469, ARB08470, ARB08471,…	padj	2.7361282030057e-223	human_related_bonobo
276	ENSG00000170581	STAT2	6773	signal transducer and activator of transcription 2	IMD44, ISGF-3, P113, STAT113, STAT2	NM_005419, NM_198332, NP_005410, NP_938146, XM_011538697, XM_011538698, XM_011538699, XM_011538700, XM_017019904, XP_011536999, XP_011537000, XP_011537001, XP_011537002, XP_016875393, XR_001748856, XR_001748857, XR_001748858, XR_002957375, XR_002957376, XR_245953	AAA98760, AAB36225, AAB36226, AAB36227, AAH06092, AAH51284, AAS00091, AFM91190, AFM91191, AFM91192, AFM91193, AFM91194, AFM91195, AFM91196, AFM91197, AFM91198, AFM91199, AFM91200, AFM91201, AFM91202, AFM91203, AFM91204, AFM91205, AFM91206, AFM91207, AFM91208, AFM91209, AFM91210, AFM91211, AFM91212, AFM91213, AFM91214, AFM91215, AFM91216, AFM91217, AFM91218, AFM91219, AFM91220, AFM91221, AFM91222,…	padj	7.05847234232826e-133	human_related_bonobo
277	ENSG00000172936	MYD88	4615	myeloid differentiation primary response 88	MYD88D, MYD88	NM_001172566, NM_001172567, NM_001172568, NM_001172569, NM_002468, NP_001166037, NP_001166038, NP_001166039, NP_001166040, NP_002459, XM_005265172, XM_006713170, XP_005265229, XP_006713233	AAB49967, AAC50954, AAH13589, AAP36040, AB446470, AK097983, AK124685, AK296570, AK296716, AK298650, AK298666, AK300051, AK300448, AK304676, AL832906, ANK58152, ANK58154, ANK58155, ANK58156, ANN25047, BAG55247, BAG59190, BAG59306, BAG60822, BAG60834, BAG61860, BAG62170, BAG65448, BC013589, BP242808, BP339466, BT007376, BX537602, DC350705, EAW64520, EAW64521, NM_001172566, NM_001172567, NM_00117256…	padj	0	human_related_bonobo
278	ENSG00000173193	PARP14	54625	poly(ADP-ribose) polymerase family member 14	ARTD8, BAL2, PARP-14, pART8, PARP14	NM_017554, NP_060024, XM_011512928, XM_011512929, XP_011511230, XP_011511231, XR_002959544	AA890511, AAH32804, AAN08627, AAY64449, AAY64450, AB033094, AK001770, AK022542, AK026003, AK027260, AK098816, AK304269, AU117601, AY134858, BAA86582, BAA91897, BAB14089, BAG65132, BC032804, BC039604, BU170133, BX648758, CR977108, DC320673, DQ063584, DQ063585, EAW79467, EAW79468, EAW79469, EAW79470, NM_017554, NP_060024, Q460N5, XM_011512928, XM_011512929, XP_011511230, XP_011511231, XR_002959544	padj	4.35867140759e-218	human_related_bonobo
279	ENSG00000173821	RNF213	57674	ring finger protein 213	ALO17, C17orf27, KIAA1618, MYMY2, MYSTR, NET57, RNF213	NM_001256071, NM_020914, NM_020954, NP_001243000, NP_066005, XM_005257545, XM_005257546, XM_006721995, XM_011525084, XM_011525086, XM_011525087, XM_017024905, XP_005257602, XP_005257603, XP_006722058, XP_011523386, XP_011523388, XP_011523389, XP_016880394	AAH32220, AAH36891, AAH40341, AAN63520, AAN63521, AB046774, AB046838, AB537889, AF397204, AF397205, AK023113, AK023871, AK025676, AK025914, AK026038, AK074030, AK127358, AK127914, AL161961, AL832920, AL833201, BAB13380, BAB13444, BAB14411, BAB14708, BAB15212, BAB15280, BAB15330, BAB84856, BAC87188, BAK53191, BC032220, BC035987, BC036891, BC040341, BC110403, BI008697, BX097483, BX640932, BX647946,…	padj	5.26068177734696e-110	human_related_bonobo
280	ENSG00000184979	USP18	11274	ubiquitin specific peptidase 18	ISG43, PTORCH2, UBP43, USP18	NM_017414, NP_059110, XM_006724074, XP_006724137	AAD49967, AAH14896, AAP35481, AF176642, AI222587, AJ243526, AK313385, AL136690, BAG36183, BC014896, BI752849, BT006835, BU584005, CAB66625, CAB76398, CAG33497, CAJ86437, CR457216, CT841507, EAW57790, EAW57791, NM_017414, NP_059110, Q9UMW8, XM_006724074, XP_006724137	padj	0	human_related_bonobo
281	ENSG00000185507	IRF7	3665	interferon regulatory factor 7	IMD39, IRF-7H, IRF7A, IRF7B, IRF7C, IRF7H, IRF7	NM_001572, NM_004029, NM_004030, NM_004031, NP_001563, NP_004020, NP_004022, XM_005252906, XM_005252907, XM_005252909, XM_011520066, XM_017017674, XP_005252963, XP_005252964, XP_005252966, XP_011518368, XP_016873163	AAB17190, AAB80686, AAB80688, AAB80690, AAB80691, AAC70999, AAG30003, AAI36556, AF076494, AGI78456, AK303752, APU94776, BAG64723, BC136555, BC144242, BM849172, DA601567, DA967682, EAX02355, EAX02356, EAX02357, EAX02358, EAX02359, EAX02360, KC477210, KX150851, NM_001572, NM_004029, NM_004030, NM_004031, NP_001563, NP_004020, NP_004022, Q92985, U53830, U53831, U53832, U73036, XM_005252906, XM_00525…	padj	1.09283040021702e-101	human_related_bonobo
282	ENSG00000231925	TAPBP	6892	TAP binding protein	NGS17, TAPA, TPN, TPSN, TAPBP	NM_003190, NM_172208, NM_172209, NP_003181, NP_757345, NP_757346, XM_011514828, XM_017011227, XP_011513130, XP_016866716	AAB82949, AAC20076, AAD32924, AAG33061, AAH64966, AAH80574, AB010639, ACD68200, AF009510, AF029750, AF067286, AF314222, AQY77140, AQY77141, AQY77142, AU117273, AW028178, AW451052, AY007154, BAA28757, BAA28758, BAA28759, BC064966, BC080574, BI523615, CAA73909, EAX03715, EAX03716, EAX03717, EAX03718, EAX03719, EAX03720, EU693375, NM_003190, NM_172208, NM_172209, NP_003181, NP_757345, NP_757346, O15…	padj	4.7127010253907e-60	human_related_bonobo
283	ENSG00000055332	EIF2AK2	5610	eukaryotic translation initiation factor 2 alpha kinase 2	EIF2AK1, PKR, PPP1R83, PRKR, EIF2AK2	NM_001135651, NM_001135652, NM_002759, NP_001129123, NP_001129124, NP_002750, XM_011532987, XM_017004503, XP_011531289, XP_016859992	AAA18253, AAA36409, AAH07769, AAH22314, AAH40851, AAH57805, AAH93676, AAI01476, AAI43231, AAO38055, AAP57628, AAY24317, AF086566, AI360504, AK290655, AK313818, AY302136, BAF83344, BAG36554, BC007769, BC022314, BC040851, BC057805, BC093676, BC101475, BC143228, BC143230, BM473760, BU687340, EAX00406, EAX00407, EAX00408, EAX00409, F03305, M35663, M85294, NM_001135651, NM_001135652, NM_002759, NP_001…	baseMean	7389.48405476567	human_related_chimpanzee
284	ENSG00000059378	PARP12	64761	poly(ADP-ribose) polymerase family member 12	ARTD12, MST109, MSTP109, ZC3H1, ZC3HDC1, PARP12	NM_022750, NP_073587, NR_130117, XM_005250038, XM_005250039, XM_005250040, XM_011516491, XP_005250095, XP_005250096, XP_005250097, XP_011514793, XR_001744855, XR_927514	AA587898, AAF66161, AAH81541, AAQ13631, AF173884, AK026346, AL136766, AL137255, BAB15457, BC044660, BC081541, CAB66700, CAB70657, EAL24033, EAW83938, EAW83939, NM_022750, NP_073587, NR_130117, Q9H0J9, XM_005250038, XM_005250039, XM_005250040, XM_011516491, XP_005250095, XP_005250096, XP_005250097, XP_011514793, XR_001744855, XR_927514	baseMean	3216.20801723819	human_related_chimpanzee
285	ENSG00000068079	IFI35	3430	interferon induced protein 35	IFP35, IFI35	NM_001330230, NM_005533, NP_001317159, NP_005524, XM_017024584, XM_017024585, XP_016880073, XP_016880074	AA740882, AA827287, AA832092, AAB61703, AAC37597, AAH01356, AK025406, BC001356, BM050205, BM748764, BU571030, EAW60914, EAW60915, EAW60916, NM_001330230, NM_005533, NP_001317159, NP_005524, P80217, U72882, XM_017024584, XM_017024585, XP_016880073, XP_016880074	baseMean	2123.52106674522	human_related_chimpanzee
286	ENSG00000089127	OAS1	4938	2'-5'-oligoadenylate synthetase 1	E18/E16, IFI-4, OIAS, OIASI, OAS1	NM_001032409, NM_001320151, NM_002534, NM_016816, NP_001027581, NP_001307080, NP_002525, NP_058132, XM_006719434, XM_011538413, XM_017019361, XM_017019362, XP_006719497, XP_011536715, XP_016874850, XP_016874851, XR_944558	AA085948, AAA59955, AAB59552, AAB59553, AAH00562, AAH61587, AAH71981, AAP35431, AAW63049, AAW63050, ABE27977, ABE27978, ABH07381, ABI78946, AJ629455, AK123528, AK223006, AK225384, AK291003, AK300346, AK301498, AY730627, AY730628, BAA00047, BAD96726, BAF83692, BAG62090, BAG63009, BC000562, BC061587, BC071981, BE048946, BF055326, BT006785, CAA01166, CAA01167, CAA26497, CAA26633, CAA26634, CAA29803,…	baseMean	4838.90972096281	human_related_chimpanzee
287	ENSG00000102921	N4BP1	9683	NEDD4 binding protein 1	N4BP1	NM_153029, NP_694574, XM_011523482, XP_011521784, XR_001752039, XR_001752040	AAI08289, AAI52473, AB014515, AK001464, AK026937, AK056383, AK094234, AK124782, BAA31590, BAG50916, BC051897, BC108288, BC152472, EAW82729, NM_153029, NP_694574, O75113, XM_011523482, XP_011521784, XR_001752039, XR_001752040	baseMean	1797.45086476822	human_related_chimpanzee
288	ENSG00000108771	DHX58	79132	DExH-box helicase 58	D11LGP2, D11lgp2e, LGP2, RLR-3, DHX58	NM_024119, NP_077024, XM_017025059, XP_016880548, XR_001752623, XR_001752624, XR_002958067, XR_934548	AAH14949, AK021416, AK097669, AK225549, AK296840, AK300900, BAB13818, BAG53507, BAG62538, BAH12441, BC014949, BM723672, EAW60796, EAW60797, EAW60798, EAW60799, EAW60800, NM_024119, NP_077024, Q96C10, XM_017025059, XP_016880548, XR_001752623, XR_001752624, XR_002958067, XR_934548	baseMean	1081.55948419893	human_related_chimpanzee
289	ENSG00000112773	FAM46A	55603	family with sequence similarity 46 member A	C6orf37, XTP11, FAM46A	NM_017633, NP_060103	AAH00683, AAH07351, AAM53071, AAW66943, ACI29324, AF350451, AHI42043, AHI42044, AI131001, AJ420583, AJ420591, AJ420592, AK000044, AK056057, AK096704, AK292109, AY740520, BAA90903, BAF84798, BC000683, BC007351, BX648876, DA981608, EAW48691, EAW48692, FJ211061, NM_017633, NP_060103, Q96IP4	baseMean	4049.11565699075	human_related_chimpanzee
290	ENSG00000115267	IFIH1	64135	interferon induced with helicase C domain 1	AGS7, Hlcd, IDDM19, MDA-5, MDA5, RLR-2, SGMRT1, IFIH1	NM_022168, NP_071451	AAG34368, AAG54076, AAH46208, AAH78180, AAI11751, AAX93137, AAY24206, AF095844, AK056293, AK292941, AK314611, AY017378, BAB71141, BAF85630, BC007966, BC046208, BC078180, BC111750, BQ772836, BU902097, EAX11352, NM_022168, NP_071451, Q9BYX4	baseMean	4635.66983888856	human_related_chimpanzee
291	ENSG00000115415	STAT1	6772	signal transducer and activator of transcription 1	CANDF7, IMD31A, IMD31B, IMD31C, ISGF-3, STAT91, STAT1	NM_007315, NM_139266, NP_009330, NP_644671, XM_006712718, XM_017004783, XP_006712781, XP_016860272, XR_001738914, XR_001738915	AAB64012, AAF04559, AAH02704, AAI41922, AAP35905, AAR13284, AAW56072, AAY24183, ADA59516, ADA59517, AI992149, AK096686, AK225853, AK292604, AK315002, BAF85293, BAG37497, BC002704, BC141921, BG699050, BT007241, BU738296, BX400908, CAD22974, CAH18430, CAM91174, CAM91175, CN410740, CR749636, CR998778, DA313984, EAX10850, EAX10851, EAX10852, EAX10853, EAX10854, EAX10855, EB385742, GU211347, GU211348,…	baseMean	35193.3495935351	human_related_chimpanzee
292	ENSG00000116514	RNF19B	127544	ring finger protein 19B	IBRDC3, NKLAM, RNF19B	NM_001127361, NM_001300826, NM_153341, NP_001120833, NP_001287755, NP_699172, XM_006710356, XM_006710357, XM_006710358, XP_006710419, XP_006710420, XP_006710421	AA194237, AAH20595, AAH62374, AAI13561, AAI43688, AK074486, AK131439, BAC11017, BAD18585, BC020595, BC062374, BC113560, BC143687, CAF85699, DA630289, EAX07489, EAX07490, EAX07491, NM_001127361, NM_001300826, NM_153341, NP_001120833, NP_001287755, NP_699172, Q6ZMZ0, XM_006710356, XM_006710357, XM_006710358, XP_006710419, XP_006710420, XP_006710421	baseMean	386.733384719252	human_related_chimpanzee
293	ENSG00000119917	IFIT3	3437	interferon induced protein with tetratricopeptide repeats 3	CIG-49, GARG-49, IFI60, IFIT4, IRG2, ISG60, P60, RIG-G, cig41, IFIT3	NM_001031683, NM_001289758, NM_001289759, NM_001549, NP_001026853, NP_001276687, NP_001276688, NP_001540	AAB40606, AAB95160, AAC34669, AAC63524, AAH01383, AAH04977, AAP35948, AF026939, AF026943, AF083470, AK290427, AK297137, AK312675, BAF83116, BAG59639, BC001383, BC004977, BM790031, BT007284, BU509201, BX101054, DA081546, DA160435, DA673951, DB268497, EAW50143, EAW50144, NM_001031683, NM_001289758, NM_001289759, NM_001549, NP_001026853, NP_001276687, NP_001276688, NP_001540, O14879, U52513	baseMean	25021.466005023	human_related_chimpanzee
294	ENSG00000119922	IFIT2	3433	interferon induced protein with tetratricopeptide repeats 2	G10P2, GARG-39, IFI-54, IFI-54K, IFI54, IFIT-2, ISG-54 K, ISG-54K, ISG54, P54, cig42, IFIT2	NM_001547, NP_001538	AA143609, AA765174, AAA59191, AAH05987, AAH32839, AF026944, AK300431, AK312831, BAG62157, BC005987, BC032839, CAA30438, DA631671, EAW50145, EB387611, NM_001547, NP_001538, P09913	baseMean	30431.2542879666	human_related_chimpanzee
295	ENSG00000120217	CD274	29126	CD274 molecule	B7-H, B7H1, PD-L1, PDCD1L1, PDCD1LG1, PDL1, CD274	NM_001267706, NM_001314029, NM_014143, NP_001254635, NP_001300958, NP_054862, NR_052005	AA399416, AAF25807, AAG18508, AAH69381, AAH74984, AAI13735, AAI13737, AAP13470, AAP42144, AAU09634, ABB90152, ABI16084, AF177937, AF233516, AI826502, AK001894, AK300470, AK314567, AY254342, AY291313, AY714881, BAA91966, BAG37149, BAG62189, BC069381, BC074984, BC113734, BC113736, CCF77002, DB160805, DQ286582, DQ836393, EAW58763, NM_001267706, NM_001314029, NM_014143, NP_001254635, NP_001300958, NP…	baseMean	1462.84324363457	human_related_chimpanzee
296	ENSG00000121060	TRIM25	7706	tripartite motif containing 25	EFP, RNF147, Z147, ZNF147, TRIM25	NM_005082, NP_005073	AAH16924, AAH42541, AB208994, AK024597, AK310720, BAA04747, BAD92231, BC013752, BC016924, BC038247, BC042541, BC053605, BC106889, BC106890, BC114339, BM146967, BX538220, CF121587, D21205, EAW94523, EAW94524, EAW94525, NM_005082, NP_005073, Q14258	baseMean	5922.90859648739	human_related_chimpanzee
297	ENSG00000121858	TNFSF10	8743	TNF superfamily member 10	APO2L, Apo-2L, CD253, TL2, TNLG6A, TRAIL, TNFSF10	NM_001190942, NM_001190943, NM_003810, NP_001177871, NP_001177872, NP_003801, NR_033994	AAB01233, AAC50332, AAH32722, AAR16184, AAV38371, ABI24016, ABK41891, ABW24658, AK296085, AK309200, AK312742, AY312579, BAG35612, BAG58840, BC009795, BC020220, BC032722, BT019564, CAG33176, CAH68809, CAL33971, CAZ39545, CCA94584, CR456895, CTQ86088, DA041872, DA969653, DQ848564, EAW78465, EAW78466, EAW78467, EU183231, LN874323, NM_001190942, NM_001190943, NM_003810, NP_001177871, NP_001177872, NP…	baseMean	2698.87942026471	human_related_chimpanzee
298	ENSG00000123609	NMI	9111	N-myc and STAT interactor	NMI	NM_004688, NP_004679, XM_005246941, XM_017005247, XP_005246998, XP_016860736	AAC12949, AAH01268, AAH21987, AAY15066, AB451305, AB451436, ABO65092, AK124323, AK291548, AK298754, BAF84237, BAG60896, BAG70119, BAG70250, BC001268, BC021987, CB151555, EAX11513, EF036506, NM_004688, NP_004679, Q13287, U32849, XM_005246941, XM_017005247, XP_005246998, XP_016860736	baseMean	740.614995708635	human_related_chimpanzee
299	ENSG00000124201	ZNFX1	57169	zinc finger NFX1-type containing 1	ZNFX1	NM_021035, NP_066363, XM_006723836, XM_011528924, XM_017027971, XP_006723899, XP_011527226, XP_016883460	AAH14041, AAH62347, AAI10889, AB037825, AK000573, AK002139, AK022641, AK023836, AK096594, AK307392, AU140771, BAA91264, BAA92102, BAA92642, BAB14149, BAB14696, BC014041, BC030789, BC041630, BC062347, BC110888, DA809204, EAW75661, EAW75662, EAW75663, EAW75664, NM_021035, NP_066363, Q9P2E3, XM_006723836, XM_011528924, XM_017027971, XP_006723899, XP_011527226, XP_016883460	baseMean	8046.33632437178	human_related_chimpanzee
300	ENSG00000124226	RNF114	55905	ring finger protein 114	PSORS12, ZNF313, RNF114	NM_018683, NP_061153	AAF75763, AAH13695, AAH66919, AAP35441, AF131742, AF265215, AK091976, AK097265, AK297188, AK301731, AK315638, BAG38006, BAG59677, BAG63197, BC013695, BC066919, BM830132, BT006795, BX640603, CAE45709, EAW75641, EAW75642, EAW75643, EAW75644, NM_018683, NP_061153, Q9Y508	baseMean	2386.58008197133	human_related_chimpanzee
301	ENSG00000132109	TRIM21	6737	tripartite motif containing 21	RNF81, RO52, Ro/SSA, SSA, SSA1, TRIM21	NM_003141, NP_003132	AAA36581, AAA36651, AAA79867, AAB87094, AAH10861, AAK76432, AAU89982, AK225564, AW575137, AY742713, BC010861, BP280435, BP288941, BU594670, CAV30717, EAW68845, M34551, M62800, NM_003141, NP_003132, P19474	baseMean	1494.46294967321	human_related_chimpanzee
302	ENSG00000134321	RSAD2	91543	radical S-adenosyl methionine domain containing 2	2510004L01Rik, cig33, cig5, vig1, RSAD2	NM_080657, NP_542388, XM_011510415, XP_011508717	AAH17969, AAL50053, AAY14802, AF026942, AF442151, AK300085, AK312670, BAG35552, BAG61888, BC017969, EAX01034, EAX01035, NM_080657, NP_542388, Q8WXG1, XM_011510415, XP_011508717	baseMean	8714.99216606839	human_related_chimpanzee
303	ENSG00000134326	CMPK2	129607	cytidine/uridine monophosphate kinase 2	NDK, TMPK2, TYKi, UMP-CMPK2, CMPK2	NM_001256477, NM_001256478, NM_207315, NP_001243406, NP_001243407, NP_997198, NR_046236, XR_922655, XR_922656	AAH16969, AAH89425, AAI32822, AAI41803, AAI44203, AFJ19138, AK127983, AK308509, BAC87217, BC016969, BC089425, BC132821, BC141802, BC144202, BX463706, DA501203, EAX01036, EAX01037, NM_001256477, NM_001256478, NM_207315, NP_001243406, NP_001243407, NP_997198, NR_046236, Q5EBM0, XR_922655, XR_922656	baseMean	4494.18229523675	human_related_chimpanzee
304	ENSG00000134470	IL15RA	3601	interleukin 15 receptor subunit alpha	CD215, IL15RA	NM_001243539, NM_001256765, NM_001351095, NM_001351096, NM_001351097, NM_002189, NM_172200, NP_001230468, NP_001243694, NP_001338024, NP_001338025, NP_001338026, NP_002180, NP_751950, NR_046362, XM_011519461, XM_011519462, XM_011519463, XM_011519464, XM_011519465, XM_011519466, XM_011519467, XM_011519468, XM_011519469, XM_011519470, XM_011519471, XM_011519472, XM_011519474, XM_011519475, XM_01151…	AA847313, AAB88175, AAC50312, AAH65506, AAH74726, AAI07778, AAI21141, AAI21142, AAP69528, AEP26933, AF035279, AFY11387, AFY11388, AFY11389, AFY11390, AFY11391, AFY11392, AFY11393, AFY11394, AK304211, BAG65084, BC065506, BC074726, BC107777, BC121140, BC121141, BG675498, BM546106, CA308853, CAG33345, CAG46820, CCA64145, CCA64146, CR457064, CR542023, DC298692, EAW86415, EAW86416, EAW86417, EAW86418,…	baseMean	420.614322206862	human_related_chimpanzee
305	ENSG00000135148	TRAFD1	10906	TRAF-type zinc finger domain containing 1	FLN29, TRAFD1	NM_001143906, NM_006700, NP_001137378, NP_006691	AAH03553, AB007447, AK122620, AK291331, AK295474, AK309916, AK312601, BAA22541, BAF84020, BAG58401, BC003553, BG828961, CA314188, CCQ43370, EAW97995, EAW97996, EAW97997, NM_001143906, NM_006700, NP_001137378, NP_006691, O14545	baseMean	1839.73919409816	human_related_chimpanzee
306	ENSG00000138035	PNPT1	87178	polyribonucleotide nucleotidyltransferase 1	COXPD13, DFNB70, OLD35, PNPASE, old-35, PNPT1	NM_033109, NP_149100, XM_005264629, XM_017005172, XP_005264686, XP_016860661, XR_001739010	AAH00862, AAH05986, AAH53660, AAK13047, AAP44472, AAY24271, AJ458465, AK307589, AW731791, AY027528, AY290863, BC000862, BC005986, BC009057, BC021170, BC053660, BU943827, CAD30289, CAH18709, CAR80228, CBX83686, CR749867, DA998523, DB461021, EAX00086, EAX00087, NM_033109, NP_149100, Q8TCS8, XM_005264629, XM_017005172, XP_005264686, XP_016860661, XR_001739010	baseMean	3336.24280121697	human_related_chimpanzee
307	ENSG00000138496	PARP9	83666	poly(ADP-ribose) polymerase family member 9	ARTD9, BAL, BAL1, MGC:7868, PARP9	NM_001146102, NM_001146103, NM_001146104, NM_001146105, NM_001146106, NM_031458, NP_001139574, NP_001139575, NP_001139576, NP_001139577, NP_001139578, NP_113646, XM_005247820, XM_011513218, XM_017007304, XM_017007305, XM_017007306, XP_005247877, XP_011511520, XP_016862793, XP_016862794, XP_016862795, XR_001740305, XR_001740306, XR_001740307, XR_001740308, XR_001740309, XR_002959597	AAH39580, AAK07558, AAK07559, AB209742, AF307338, AF307339, AK092629, AK123412, AK125581, AK130147, AK292959, AK299107, AK313494, AL713679, AL832929, BAD92979, BAF85648, BAG36276, BAH12952, BC017463, BC039580, BP259272, BU675792, BX648869, CAD28483, CAH56133, CAH56290, DB096326, DC309545, DC368112, EAW79477, EAW79478, EAW79479, NM_001146102, NM_001146103, NM_001146104, NM_001146105, NM_001146106,…	baseMean	4672.59683923517	human_related_chimpanzee
308	ENSG00000139192	TAPBPL	55080	TAP binding protein like	TAPBP-R, TAPBPR, TAPBPL	NM_001351355, NM_018009, NP_001338284, NP_060479, NR_147126, NR_147127, NR_147128, NR_147129, XM_005253700, XM_017019545, XM_017019546, XP_005253757, XP_016875034, XP_016875035, XR_001748777, XR_001748778, XR_001748781, XR_002957344, XR_429016	AAH15017, AI184901, AI273155, AK001005, AK002056, AK098035, AK222956, AK223163, BAA91465, BAB41077, BAD96676, BAD96883, BC015017, CAI93432, CR997450, DB054664, EAW88797, EAW88798, EAW88799, NM_001351355, NM_018009, NP_001338284, NP_060479, NR_147126, NR_147127, NR_147128, NR_147129, Q9BX59, XM_005253700, XM_017019545, XM_017019546, XP_005253757, XP_016875034, XP_016875035, XR_001748777, XR_001748…	baseMean	348.58457703113	human_related_chimpanzee
309	ENSG00000140464	PML	5371	promyelocytic leukemia	MYL, PP8675, RNF71, TRIM19, PML	NM_002675, NM_033238, NM_033239, NM_033240, NM_033244, NM_033246, NM_033247, NM_033249, NM_033250, NP_002666, NP_150241, NP_150242, NP_150243, NP_150247, NP_150249, NP_150250, NP_150252, NP_150253	AAA60125, AAA60351, AAA60352, AAA60388, AAA60390, AAB19601, AAB29490, AAD13865, AAG50180, AAG50181, AAG50182, AAG50183, AAG50184, AAG50185, AAG50186, AAG50187, AAG50188, AAG50189, AAG50190, AAH00080, AAH20994, AAI39796, AAP88913, AAQ15268, AB208950, AB209051, AB209411, AF230401, AF230402, AF230403, AF230404, AF230405, AF230406, AF230407, AF230408, AF230409, AF230410, AF230411, AF370432, AF388193,…	baseMean	2316.57306378023	human_related_chimpanzee
310	ENSG00000140853	NLRC5	84166	NLR family CARD domain containing 5	CLR16.1, NOD27, NOD4, NLRC5	NM_001330552, NM_032206, NP_001317481, NP_115582, XM_005256193, XM_005256194, XM_005256195, XM_005256196, XM_005256197, XM_005256199, XM_005256201, XM_006721297, XM_006721298, XM_006721300, XM_011523373, XM_011523375, XM_011523376, XM_017023769, XM_017023770, XM_017023771, XP_005256250, XP_005256251, XP_005256252, XP_005256253, XP_005256254, XP_005256256, XP_005256258, XP_006721360, XP_006721361,…	AA722775, AAH50527, AAH63566, AAO59377, ABO40479, AF389420, AK025212, AK025362, AK027414, AK027416, AK074133, AK074182, AK090439, AK097030, AL704292, BAB15120, BAB55096, BAB55098, BAB84959, BAB85008, BAC03420, BC040278, BC050527, BC063566, BI061907, BM463398, BM993764, BX640842, CAE45914, CAZ39543, DB293035, EAW82898, EAW82899, EAW82900, EAW82901, EAW82902, EF452236, NM_001330552, NM_032206, NP_0…	baseMean	1565.53366335856	human_related_chimpanzee
311	ENSG00000141664	ZCCHC2	54877	zinc finger CCHC-type containing 2	C18orf49, ZCCHC2	NM_017742, NP_060212, NR_126534, XM_006722493, XM_011526044, XM_017025802, XP_006722556, XP_011524346, XP_016881291, XR_001753205, XR_245462	AA406111, AA903206, AAH06340, AAI37436, AB051531, AK000229, AK000288, AK098132, AL832323, AW182074, BAA91057, BAB21835, BAG53581, BC006340, BC047606, BC137435, BI023990, BQ001246, BU675299, BX485381, CAD38618, CD365705, DN997998, EAW63126, EAW63127, EAW63128, FN169762, NM_017742, NP_060212, NR_126534, Q9C0B9, XM_006722493, XM_011526044, XM_017025802, XP_006722556, XP_011524346, XP_016881291, XR_0…	baseMean	709.14029912917	human_related_chimpanzee
312	ENSG00000155363	MOV10	4343	Mov10 RISC complex RNA helicase	fSAP113, gb110, MOV10	NM_001130079, NM_001286072, NM_001321324, NM_020963, NP_001123551, NP_001273001, NP_001308253, NP_066014, XM_005270869, XM_005270870, XM_017001318, XM_017001319, XM_024447132, XM_024447137, XP_005270926, XP_005270927, XP_016856807, XP_016856808, XP_024302900, XP_024302905, XR_001737185, XR_001737186, XR_001737187, XR_946657	AAH02548, AAH04499, AAH09312, AB046851, AK023297, AK057353, AK074174, AK226011, AK301229, AK308874, AK310512, AL832805, AL833353, BAB13457, BAB14514, BAB85000, BAG51905, BAH13436, BC002548, BC004499, BC009312, BC025339, BU623853, BX647787, CAE89762, DB066263, EAW56528, EAW56529, EAW56530, EAW56531, NM_001130079, NM_001286072, NM_001321324, NM_020963, NP_001123551, NP_001273001, NP_001308253, NP_0…	baseMean	1862.86161618812	human_related_chimpanzee
313	ENSG00000156587	UBE2L6	9246	ubiquitin conjugating enzyme E2 L6	RIG-B, UBCH8, UBE2L6	NM_004223, NM_198183, NP_004214, NP_937826	AAB86433, AAD17525, AAH32491, AF031141, AF061736, AK093462, AK129621, AK226165, AK315755, BAG38109, BC032491, CAB64566, CAG33407, CR457126, DA097307, EAW73755, EAW73756, EAW73757, EAW73758, EAW73759, H17887, NM_004223, NM_198183, NP_004214, NP_937826, O14933	baseMean	1581.5176621468	human_related_chimpanzee
314	ENSG00000160710	ADAR	103	adenosine deaminase, RNA specific	ADAR1, AGS6, DRADA, DSH, DSRAD, G1P1, IFI-4, IFI4, K88DSRBP, P136, ADAR	NM_001025107, NM_001111, NM_001193495, NM_015840, NM_015841, NP_001020278, NP_001102, NP_001180424, NP_056655, NP_056656, XM_006711109, XM_006711111, XM_006711112, XM_006711113, XM_011509061, XM_011509062, XM_017000037, XM_024449674, XP_006711172, XP_006711174, XP_006711175, XP_006711176, XP_011507363, XP_011507364, XP_016855526, XP_024305442	AA449679, AAB06697, AAB97116, AAB97117, AAB97118, AAC13782, AAH38227, AB209891, ABM73519, ABM73520, AF084516, AHZ44503, AK097241, AK304153, BAD93128, BAH14119, BC017853, BC038227, BE886208, BU430287, BX538232, BX640741, CAA55967, CAA55968, CAA67169, CAA67170, CAA67172, CAA67173, CAD98075, CAE45853, CD108625, CR982397, DA507408, DR158819, EAW53183, EAW53184, EAW53185, EAW53186, EAW53187, EAW53188,…	baseMean	13153.1727871737	human_related_chimpanzee
315	ENSG00000163840	DTX3L	151636	deltex E3 ubiquitin ligase 3L	BBAP, RNF143, DTX3L	NM_138287, NP_612144	AAH42191, AAH60509, AAL90859, AAP57517, AAV98362, AF484416, AK025135, AK056406, AK093782, AK125086, AL833598, AY225123, AY780792, BAG54138, BC016846, BC040372, BC042191, BC060509, BX648267, BX648645, EAW79476, NM_138287, NP_612144, Q8TDB6	baseMean	5163.57547771694	human_related_chimpanzee
316	ENSG00000164307	ERAP1	51752	endoplasmic reticulum aminopeptidase 1	A-LAP, ALAP, APPILS, ARTS-1, ARTS1, ERAAP, ERAAP1, PILS-AP, PILSAP, ERAP1	NM_001040458, NM_001198541, NM_001349244, NM_016442, NP_001035548, NP_001185470, NP_001336173, NP_057526, XM_005272015, XM_005272016, XM_011543480, XM_011543481, XM_011543484, XM_011543485, XM_011543486, XM_017009581, XM_017009583, XM_024446113, XP_005272072, XP_005272073, XP_011541782, XP_011541783, XP_011541786, XP_011541787, XP_011541788, XP_016865070, XP_016865072, XP_024301881, XR_001742119	AAF07395, AAF20384, AAF34664, AAH30775, AAK37777, AAK37778, AAQ88953, AB011097, AF106037, AF183569, AF222340, AGR86647, AGR86648, AGR86649, AGR86650, AI291936, AIY60612, AIY60613, AIY60614, AIY60615, AIY60616, AIY60617, AIY60618, AIY60619, AIY60620, AIY60621, AIY60622, AIY60623, AIY60624, AIY60625, AIY60626, AIY60627, AIY60628, AIY60629, AIY60630, AIY60631, AIY60632, AIY60633, AK094985, AK222873,…	baseMean	1775.30131849912	human_related_chimpanzee
317	ENSG00000164342	TLR3	7098	toll like receptor 3	CD283, IIAE2, TLR3	NM_003265, NP_003256	AAC34134, AAH59372, AAH94737, AAH96333, AAH96334, AAH96335, AB445631, ABC86908, ABC86909, ABC86910, ABE01399, ABF06633, ABF06634, ABF06635, ABF06636, ABF06637, AK302143, AK314208, BAG36884, BAG55028, BAH13636, BC017954, BC043204, BC059372, BC068487, BC094737, BC096333, BC096334, BC096335, BU624267, CAL68868, CAT16976, DA374150, DQ445682, DQ470075, DQ470076, DQ470077, DQ470078, DQ470079, EAX04628,…	baseMean	1543.45954341363	human_related_chimpanzee
318	ENSG00000166710	B2M	567	beta-2-microglobulin	IMD43, B2M	NM_004048, NP_004039, XM_005254549, XP_005254606, XR_002957658	AAA51811, AAB25312, AAD14387, AAD14388, AAD48083, AAG02006, AAH32589, AAH64910, AAO20842, AB021288, ABB01003, ABI63354, ABI63355, ABI63373, AF072097, AI686916, AK026463, AK303560, AK315776, AY007153, AY187687, BAA35182, BAG38125, BAG64583, BC032589, BC064910, BU658737, CAA23830, CAG33347, CBX87172, CDH93686, CDL96999, CR457066, DQ839493, DQ839494, DQ884406, EAW77276, EAW77277, EAW77278, NM_004048…	baseMean	58109.9404929668	human_related_chimpanzee
319	ENSG00000168394	TAP1	6890	transporter 1, ATP binding cassette subfamily B member	ABC17, ABCB2, APT1, D6S114E, PSF-1, PSF1, RING4, TAP1*0102N, TAP1N, TAP1	NM_000593, NM_001292022, NP_000584, NP_001278951	AAA89080, AAB60321, AAB60322, AAC12902, AAC12903, AAC12904, AAC12905, AAC12906, AAD14055, AAD14056, AAH14081, AAM11658, AAR05812, AAS55411, AAS55412, AB012644, AH007357, AHW47926, AHW47943, AHW47960, AHW47977, AK093980, AK123494, AK130176, AK302340, AK313762, ALQ33804, ALQ33805, ARB08460, ARB08461, ARB08462, ARB08463, ARB08464, ARB08465, ARB08466, ARB08467, ARB08468, ARB08469, ARB08470, ARB08471,…	baseMean	5254.78580511602	human_related_chimpanzee
320	ENSG00000170581	STAT2	6773	signal transducer and activator of transcription 2	IMD44, ISGF-3, P113, STAT113, STAT2	NM_005419, NM_198332, NP_005410, NP_938146, XM_011538697, XM_011538698, XM_011538699, XM_011538700, XM_017019904, XP_011536999, XP_011537000, XP_011537001, XP_011537002, XP_016875393, XR_001748856, XR_001748857, XR_001748858, XR_002957375, XR_002957376, XR_245953	AAA98760, AAB36225, AAB36226, AAB36227, AAH06092, AAH51284, AAS00091, AFM91190, AFM91191, AFM91192, AFM91193, AFM91194, AFM91195, AFM91196, AFM91197, AFM91198, AFM91199, AFM91200, AFM91201, AFM91202, AFM91203, AFM91204, AFM91205, AFM91206, AFM91207, AFM91208, AFM91209, AFM91210, AFM91211, AFM91212, AFM91213, AFM91214, AFM91215, AFM91216, AFM91217, AFM91218, AFM91219, AFM91220, AFM91221, AFM91222,…	baseMean	11968.8711629314	human_related_chimpanzee
321	ENSG00000172936	MYD88	4615	myeloid differentiation primary response 88	MYD88D, MYD88	NM_001172566, NM_001172567, NM_001172568, NM_001172569, NM_002468, NP_001166037, NP_001166038, NP_001166039, NP_001166040, NP_002459, XM_005265172, XM_006713170, XP_005265229, XP_006713233	AAB49967, AAC50954, AAH13589, AAP36040, AB446470, AK097983, AK124685, AK296570, AK296716, AK298650, AK298666, AK300051, AK300448, AK304676, AL832906, ANK58152, ANK58154, ANK58155, ANK58156, ANN25047, BAG55247, BAG59190, BAG59306, BAG60822, BAG60834, BAG61860, BAG62170, BAG65448, BC013589, BP242808, BP339466, BT007376, BX537602, DC350705, EAW64520, EAW64521, NM_001172566, NM_001172567, NM_00117256…	baseMean	4074.48207399508	human_related_chimpanzee
322	ENSG00000173193	PARP14	54625	poly(ADP-ribose) polymerase family member 14	ARTD8, BAL2, PARP-14, pART8, PARP14	NM_017554, NP_060024, XM_011512928, XM_011512929, XP_011511230, XP_011511231, XR_002959544	AA890511, AAH32804, AAN08627, AAY64449, AAY64450, AB033094, AK001770, AK022542, AK026003, AK027260, AK098816, AK304269, AU117601, AY134858, BAA86582, BAA91897, BAB14089, BAG65132, BC032804, BC039604, BU170133, BX648758, CR977108, DC320673, DQ063584, DQ063585, EAW79467, EAW79468, EAW79469, EAW79470, NM_017554, NP_060024, Q460N5, XM_011512928, XM_011512929, XP_011511230, XP_011511231, XR_002959544	baseMean	6740.53772270051	human_related_chimpanzee
323	ENSG00000173821	RNF213	57674	ring finger protein 213	ALO17, C17orf27, KIAA1618, MYMY2, MYSTR, NET57, RNF213	NM_001256071, NM_020914, NM_020954, NP_001243000, NP_066005, XM_005257545, XM_005257546, XM_006721995, XM_011525084, XM_011525086, XM_011525087, XM_017024905, XP_005257602, XP_005257603, XP_006722058, XP_011523386, XP_011523388, XP_011523389, XP_016880394	AAH32220, AAH36891, AAH40341, AAN63520, AAN63521, AB046774, AB046838, AB537889, AF397204, AF397205, AK023113, AK023871, AK025676, AK025914, AK026038, AK074030, AK127358, AK127914, AL161961, AL832920, AL833201, BAB13380, BAB13444, BAB14411, BAB14708, BAB15212, BAB15280, BAB15330, BAB84856, BAC87188, BAK53191, BC032220, BC035987, BC036891, BC040341, BC110403, BI008697, BX097483, BX640932, BX647946,…	baseMean	21351.5680109712	human_related_chimpanzee
324	ENSG00000184979	USP18	11274	ubiquitin specific peptidase 18	ISG43, PTORCH2, UBP43, USP18	NM_017414, NP_059110, XM_006724074, XP_006724137	AAD49967, AAH14896, AAP35481, AF176642, AI222587, AJ243526, AK313385, AL136690, BAG36183, BC014896, BI752849, BT006835, BU584005, CAB66625, CAB76398, CAG33497, CAJ86437, CR457216, CT841507, EAW57790, EAW57791, NM_017414, NP_059110, Q9UMW8, XM_006724074, XP_006724137	baseMean	2578.52842272202	human_related_chimpanzee
325	ENSG00000185338	SOCS1	8651	suppressor of cytokine signaling 1	CIS1, CISH1, JAB, SOCS-1, SSI-1, SSI1, TIP-3, TIP3, SOCS1	NM_003745, NP_003736	AAB62401, AAD27709, AAY87931, AB000676, AB000734, AB005043, AK127621, BAA21537, BAA22431, BAA23521, BAG54535, BC029307, CAB92528, CAR95151, CBX47480, EAW85163, NM_003745, NP_003736, O15524, U88326	baseMean	60.6600524044626	human_related_chimpanzee
326	ENSG00000185507	IRF7	3665	interferon regulatory factor 7	IMD39, IRF-7H, IRF7A, IRF7B, IRF7C, IRF7H, IRF7	NM_001572, NM_004029, NM_004030, NM_004031, NP_001563, NP_004020, NP_004022, XM_005252906, XM_005252907, XM_005252909, XM_011520066, XM_017017674, XP_005252963, XP_005252964, XP_005252966, XP_011518368, XP_016873163	AAB17190, AAB80686, AAB80688, AAB80690, AAB80691, AAC70999, AAG30003, AAI36556, AF076494, AGI78456, AK303752, APU94776, BAG64723, BC136555, BC144242, BM849172, DA601567, DA967682, EAX02355, EAX02356, EAX02357, EAX02358, EAX02359, EAX02360, KC477210, KX150851, NM_001572, NM_004029, NM_004030, NM_004031, NP_001563, NP_004020, NP_004022, Q92985, U53830, U53831, U53832, U73036, XM_005252906, XM_00525…	baseMean	1145.90380729004	human_related_chimpanzee
327	ENSG00000231925	TAPBP	6892	TAP binding protein	NGS17, TAPA, TPN, TPSN, TAPBP	NM_003190, NM_172208, NM_172209, NP_003181, NP_757345, NP_757346, XM_011514828, XM_017011227, XP_011513130, XP_016866716	AAB82949, AAC20076, AAD32924, AAG33061, AAH64966, AAH80574, AB010639, ACD68200, AF009510, AF029750, AF067286, AF314222, AQY77140, AQY77141, AQY77142, AU117273, AW028178, AW451052, AY007154, BAA28757, BAA28758, BAA28759, BC064966, BC080574, BI523615, CAA73909, EAX03715, EAX03716, EAX03717, EAX03718, EAX03719, EAX03720, EU693375, NM_003190, NM_172208, NM_172209, NP_003181, NP_757345, NP_757346, O15…	baseMean	3926.75892643748	human_related_chimpanzee
328	ENSG00000055332	EIF2AK2	5610	eukaryotic translation initiation factor 2 alpha kinase 2	EIF2AK1, PKR, PPP1R83, PRKR, EIF2AK2	NM_001135651, NM_001135652, NM_002759, NP_001129123, NP_001129124, NP_002750, XM_011532987, XM_017004503, XP_011531289, XP_016859992	AAA18253, AAA36409, AAH07769, AAH22314, AAH40851, AAH57805, AAH93676, AAI01476, AAI43231, AAO38055, AAP57628, AAY24317, AF086566, AI360504, AK290655, AK313818, AY302136, BAF83344, BAG36554, BC007769, BC022314, BC040851, BC057805, BC093676, BC101475, BC143228, BC143230, BM473760, BU687340, EAX00406, EAX00407, EAX00408, EAX00409, F03305, M35663, M85294, NM_001135651, NM_001135652, NM_002759, NP_001…	log2FoldChange	2.22243285759701	human_related_chimpanzee
329	ENSG00000059378	PARP12	64761	poly(ADP-ribose) polymerase family member 12	ARTD12, MST109, MSTP109, ZC3H1, ZC3HDC1, PARP12	NM_022750, NP_073587, NR_130117, XM_005250038, XM_005250039, XM_005250040, XM_011516491, XP_005250095, XP_005250096, XP_005250097, XP_011514793, XR_001744855, XR_927514	AA587898, AAF66161, AAH81541, AAQ13631, AF173884, AK026346, AL136766, AL137255, BAB15457, BC044660, BC081541, CAB66700, CAB70657, EAL24033, EAW83938, EAW83939, NM_022750, NP_073587, NR_130117, Q9H0J9, XM_005250038, XM_005250039, XM_005250040, XM_011516491, XP_005250095, XP_005250096, XP_005250097, XP_011514793, XR_001744855, XR_927514	log2FoldChange	5.17702882128371	human_related_chimpanzee
330	ENSG00000068079	IFI35	3430	interferon induced protein 35	IFP35, IFI35	NM_001330230, NM_005533, NP_001317159, NP_005524, XM_017024584, XM_017024585, XP_016880073, XP_016880074	AA740882, AA827287, AA832092, AAB61703, AAC37597, AAH01356, AK025406, BC001356, BM050205, BM748764, BU571030, EAW60914, EAW60915, EAW60916, NM_001330230, NM_005533, NP_001317159, NP_005524, P80217, U72882, XM_017024584, XM_017024585, XP_016880073, XP_016880074	log2FoldChange	5.46822506782119	human_related_chimpanzee
331	ENSG00000089127	OAS1	4938	2'-5'-oligoadenylate synthetase 1	E18/E16, IFI-4, OIAS, OIASI, OAS1	NM_001032409, NM_001320151, NM_002534, NM_016816, NP_001027581, NP_001307080, NP_002525, NP_058132, XM_006719434, XM_011538413, XM_017019361, XM_017019362, XP_006719497, XP_011536715, XP_016874850, XP_016874851, XR_944558	AA085948, AAA59955, AAB59552, AAB59553, AAH00562, AAH61587, AAH71981, AAP35431, AAW63049, AAW63050, ABE27977, ABE27978, ABH07381, ABI78946, AJ629455, AK123528, AK223006, AK225384, AK291003, AK300346, AK301498, AY730627, AY730628, BAA00047, BAD96726, BAF83692, BAG62090, BAG63009, BC000562, BC061587, BC071981, BE048946, BF055326, BT006785, CAA01166, CAA01167, CAA26497, CAA26633, CAA26634, CAA29803,…	log2FoldChange	10.1685469263457	human_related_chimpanzee
332	ENSG00000102921	N4BP1	9683	NEDD4 binding protein 1	N4BP1	NM_153029, NP_694574, XM_011523482, XP_011521784, XR_001752039, XR_001752040	AAI08289, AAI52473, AB014515, AK001464, AK026937, AK056383, AK094234, AK124782, BAA31590, BAG50916, BC051897, BC108288, BC152472, EAW82729, NM_153029, NP_694574, O75113, XM_011523482, XP_011521784, XR_001752039, XR_001752040	log2FoldChange	2.1349929383008	human_related_chimpanzee
333	ENSG00000108771	DHX58	79132	DExH-box helicase 58	D11LGP2, D11lgp2e, LGP2, RLR-3, DHX58	NM_024119, NP_077024, XM_017025059, XP_016880548, XR_001752623, XR_001752624, XR_002958067, XR_934548	AAH14949, AK021416, AK097669, AK225549, AK296840, AK300900, BAB13818, BAG53507, BAG62538, BAH12441, BC014949, BM723672, EAW60796, EAW60797, EAW60798, EAW60799, EAW60800, NM_024119, NP_077024, Q96C10, XM_017025059, XP_016880548, XR_001752623, XR_001752624, XR_002958067, XR_934548	log2FoldChange	5.36375127545942	human_related_chimpanzee
334	ENSG00000112773	FAM46A	55603	family with sequence similarity 46 member A	C6orf37, XTP11, FAM46A	NM_017633, NP_060103	AAH00683, AAH07351, AAM53071, AAW66943, ACI29324, AF350451, AHI42043, AHI42044, AI131001, AJ420583, AJ420591, AJ420592, AK000044, AK056057, AK096704, AK292109, AY740520, BAA90903, BAF84798, BC000683, BC007351, BX648876, DA981608, EAW48691, EAW48692, FJ211061, NM_017633, NP_060103, Q96IP4	log2FoldChange	2.51496299304642	human_related_chimpanzee
335	ENSG00000115267	IFIH1	64135	interferon induced with helicase C domain 1	AGS7, Hlcd, IDDM19, MDA-5, MDA5, RLR-2, SGMRT1, IFIH1	NM_022168, NP_071451	AAG34368, AAG54076, AAH46208, AAH78180, AAI11751, AAX93137, AAY24206, AF095844, AK056293, AK292941, AK314611, AY017378, BAB71141, BAF85630, BC007966, BC046208, BC078180, BC111750, BQ772836, BU902097, EAX11352, NM_022168, NP_071451, Q9BYX4	log2FoldChange	7.62854463252384	human_related_chimpanzee
336	ENSG00000115415	STAT1	6772	signal transducer and activator of transcription 1	CANDF7, IMD31A, IMD31B, IMD31C, ISGF-3, STAT91, STAT1	NM_007315, NM_139266, NP_009330, NP_644671, XM_006712718, XM_017004783, XP_006712781, XP_016860272, XR_001738914, XR_001738915	AAB64012, AAF04559, AAH02704, AAI41922, AAP35905, AAR13284, AAW56072, AAY24183, ADA59516, ADA59517, AI992149, AK096686, AK225853, AK292604, AK315002, BAF85293, BAG37497, BC002704, BC141921, BG699050, BT007241, BU738296, BX400908, CAD22974, CAH18430, CAM91174, CAM91175, CN410740, CR749636, CR998778, DA313984, EAX10850, EAX10851, EAX10852, EAX10853, EAX10854, EAX10855, EB385742, GU211347, GU211348,…	log2FoldChange	3.56036672215455	human_related_chimpanzee
337	ENSG00000116514	RNF19B	127544	ring finger protein 19B	IBRDC3, NKLAM, RNF19B	NM_001127361, NM_001300826, NM_153341, NP_001120833, NP_001287755, NP_699172, XM_006710356, XM_006710357, XM_006710358, XP_006710419, XP_006710420, XP_006710421	AA194237, AAH20595, AAH62374, AAI13561, AAI43688, AK074486, AK131439, BAC11017, BAD18585, BC020595, BC062374, BC113560, BC143687, CAF85699, DA630289, EAX07489, EAX07490, EAX07491, NM_001127361, NM_001300826, NM_153341, NP_001120833, NP_001287755, NP_699172, Q6ZMZ0, XM_006710356, XM_006710357, XM_006710358, XP_006710419, XP_006710420, XP_006710421	log2FoldChange	2.74747235163212	human_related_chimpanzee
338	ENSG00000119917	IFIT3	3437	interferon induced protein with tetratricopeptide repeats 3	CIG-49, GARG-49, IFI60, IFIT4, IRG2, ISG60, P60, RIG-G, cig41, IFIT3	NM_001031683, NM_001289758, NM_001289759, NM_001549, NP_001026853, NP_001276687, NP_001276688, NP_001540	AAB40606, AAB95160, AAC34669, AAC63524, AAH01383, AAH04977, AAP35948, AF026939, AF026943, AF083470, AK290427, AK297137, AK312675, BAF83116, BAG59639, BC001383, BC004977, BM790031, BT007284, BU509201, BX101054, DA081546, DA160435, DA673951, DB268497, EAW50143, EAW50144, NM_001031683, NM_001289758, NM_001289759, NM_001549, NP_001026853, NP_001276687, NP_001276688, NP_001540, O14879, U52513	log2FoldChange	7.20911084612548	human_related_chimpanzee
339	ENSG00000119922	IFIT2	3433	interferon induced protein with tetratricopeptide repeats 2	G10P2, GARG-39, IFI-54, IFI-54K, IFI54, IFIT-2, ISG-54 K, ISG-54K, ISG54, P54, cig42, IFIT2	NM_001547, NP_001538	AA143609, AA765174, AAA59191, AAH05987, AAH32839, AF026944, AK300431, AK312831, BAG62157, BC005987, BC032839, CAA30438, DA631671, EAW50145, EB387611, NM_001547, NP_001538, P09913	log2FoldChange	9.15667361769974	human_related_chimpanzee
340	ENSG00000120217	CD274	29126	CD274 molecule	B7-H, B7H1, PD-L1, PDCD1L1, PDCD1LG1, PDL1, CD274	NM_001267706, NM_001314029, NM_014143, NP_001254635, NP_001300958, NP_054862, NR_052005	AA399416, AAF25807, AAG18508, AAH69381, AAH74984, AAI13735, AAI13737, AAP13470, AAP42144, AAU09634, ABB90152, ABI16084, AF177937, AF233516, AI826502, AK001894, AK300470, AK314567, AY254342, AY291313, AY714881, BAA91966, BAG37149, BAG62189, BC069381, BC074984, BC113734, BC113736, CCF77002, DB160805, DQ286582, DQ836393, EAW58763, NM_001267706, NM_001314029, NM_014143, NP_001254635, NP_001300958, NP…	log2FoldChange	4.41971503564589	human_related_chimpanzee
341	ENSG00000121060	TRIM25	7706	tripartite motif containing 25	EFP, RNF147, Z147, ZNF147, TRIM25	NM_005082, NP_005073	AAH16924, AAH42541, AB208994, AK024597, AK310720, BAA04747, BAD92231, BC013752, BC016924, BC038247, BC042541, BC053605, BC106889, BC106890, BC114339, BM146967, BX538220, CF121587, D21205, EAW94523, EAW94524, EAW94525, NM_005082, NP_005073, Q14258	log2FoldChange	2.77691409779791	human_related_chimpanzee
342	ENSG00000121858	TNFSF10	8743	TNF superfamily member 10	APO2L, Apo-2L, CD253, TL2, TNLG6A, TRAIL, TNFSF10	NM_001190942, NM_001190943, NM_003810, NP_001177871, NP_001177872, NP_003801, NR_033994	AAB01233, AAC50332, AAH32722, AAR16184, AAV38371, ABI24016, ABK41891, ABW24658, AK296085, AK309200, AK312742, AY312579, BAG35612, BAG58840, BC009795, BC020220, BC032722, BT019564, CAG33176, CAH68809, CAL33971, CAZ39545, CCA94584, CR456895, CTQ86088, DA041872, DA969653, DQ848564, EAW78465, EAW78466, EAW78467, EU183231, LN874323, NM_001190942, NM_001190943, NM_003810, NP_001177871, NP_001177872, NP…	log2FoldChange	9.98993963266102	human_related_chimpanzee
343	ENSG00000123609	NMI	9111	N-myc and STAT interactor	NMI	NM_004688, NP_004679, XM_005246941, XM_017005247, XP_005246998, XP_016860736	AAC12949, AAH01268, AAH21987, AAY15066, AB451305, AB451436, ABO65092, AK124323, AK291548, AK298754, BAF84237, BAG60896, BAG70119, BAG70250, BC001268, BC021987, CB151555, EAX11513, EF036506, NM_004688, NP_004679, Q13287, U32849, XM_005246941, XM_017005247, XP_005246998, XP_016860736	log2FoldChange	3.55622927302733	human_related_chimpanzee
344	ENSG00000124201	ZNFX1	57169	zinc finger NFX1-type containing 1	ZNFX1	NM_021035, NP_066363, XM_006723836, XM_011528924, XM_017027971, XP_006723899, XP_011527226, XP_016883460	AAH14041, AAH62347, AAI10889, AB037825, AK000573, AK002139, AK022641, AK023836, AK096594, AK307392, AU140771, BAA91264, BAA92102, BAA92642, BAB14149, BAB14696, BC014041, BC030789, BC041630, BC062347, BC110888, DA809204, EAW75661, EAW75662, EAW75663, EAW75664, NM_021035, NP_066363, Q9P2E3, XM_006723836, XM_011528924, XM_017027971, XP_006723899, XP_011527226, XP_016883460	log2FoldChange	3.4220249288264	human_related_chimpanzee
345	ENSG00000124226	RNF114	55905	ring finger protein 114	PSORS12, ZNF313, RNF114	NM_018683, NP_061153	AAF75763, AAH13695, AAH66919, AAP35441, AF131742, AF265215, AK091976, AK097265, AK297188, AK301731, AK315638, BAG38006, BAG59677, BAG63197, BC013695, BC066919, BM830132, BT006795, BX640603, CAE45709, EAW75641, EAW75642, EAW75643, EAW75644, NM_018683, NP_061153, Q9Y508	log2FoldChange	2.21040269349174	human_related_chimpanzee
346	ENSG00000132109	TRIM21	6737	tripartite motif containing 21	RNF81, RO52, Ro/SSA, SSA, SSA1, TRIM21	NM_003141, NP_003132	AAA36581, AAA36651, AAA79867, AAB87094, AAH10861, AAK76432, AAU89982, AK225564, AW575137, AY742713, BC010861, BP280435, BP288941, BU594670, CAV30717, EAW68845, M34551, M62800, NM_003141, NP_003132, P19474	log2FoldChange	3.48826240101095	human_related_chimpanzee
347	ENSG00000134321	RSAD2	91543	radical S-adenosyl methionine domain containing 2	2510004L01Rik, cig33, cig5, vig1, RSAD2	NM_080657, NP_542388, XM_011510415, XP_011508717	AAH17969, AAL50053, AAY14802, AF026942, AF442151, AK300085, AK312670, BAG35552, BAG61888, BC017969, EAX01034, EAX01035, NM_080657, NP_542388, Q8WXG1, XM_011510415, XP_011508717	log2FoldChange	10.5186719211425	human_related_chimpanzee
348	ENSG00000134326	CMPK2	129607	cytidine/uridine monophosphate kinase 2	NDK, TMPK2, TYKi, UMP-CMPK2, CMPK2	NM_001256477, NM_001256478, NM_207315, NP_001243406, NP_001243407, NP_997198, NR_046236, XR_922655, XR_922656	AAH16969, AAH89425, AAI32822, AAI41803, AAI44203, AFJ19138, AK127983, AK308509, BAC87217, BC016969, BC089425, BC132821, BC141802, BC144202, BX463706, DA501203, EAX01036, EAX01037, NM_001256477, NM_001256478, NM_207315, NP_001243406, NP_001243407, NP_997198, NR_046236, Q5EBM0, XR_922655, XR_922656	log2FoldChange	8.61563402640285	human_related_chimpanzee
349	ENSG00000134470	IL15RA	3601	interleukin 15 receptor subunit alpha	CD215, IL15RA	NM_001243539, NM_001256765, NM_001351095, NM_001351096, NM_001351097, NM_002189, NM_172200, NP_001230468, NP_001243694, NP_001338024, NP_001338025, NP_001338026, NP_002180, NP_751950, NR_046362, XM_011519461, XM_011519462, XM_011519463, XM_011519464, XM_011519465, XM_011519466, XM_011519467, XM_011519468, XM_011519469, XM_011519470, XM_011519471, XM_011519472, XM_011519474, XM_011519475, XM_01151…	AA847313, AAB88175, AAC50312, AAH65506, AAH74726, AAI07778, AAI21141, AAI21142, AAP69528, AEP26933, AF035279, AFY11387, AFY11388, AFY11389, AFY11390, AFY11391, AFY11392, AFY11393, AFY11394, AK304211, BAG65084, BC065506, BC074726, BC107777, BC121140, BC121141, BG675498, BM546106, CA308853, CAG33345, CAG46820, CCA64145, CCA64146, CR457064, CR542023, DC298692, EAW86415, EAW86416, EAW86417, EAW86418,…	log2FoldChange	4.9393362472799	human_related_chimpanzee
350	ENSG00000135148	TRAFD1	10906	TRAF-type zinc finger domain containing 1	FLN29, TRAFD1	NM_001143906, NM_006700, NP_001137378, NP_006691	AAH03553, AB007447, AK122620, AK291331, AK295474, AK309916, AK312601, BAA22541, BAF84020, BAG58401, BC003553, BG828961, CA314188, CCQ43370, EAW97995, EAW97996, EAW97997, NM_001143906, NM_006700, NP_001137378, NP_006691, O14545	log2FoldChange	2.34367150151766	human_related_chimpanzee
351	ENSG00000138035	PNPT1	87178	polyribonucleotide nucleotidyltransferase 1	COXPD13, DFNB70, OLD35, PNPASE, old-35, PNPT1	NM_033109, NP_149100, XM_005264629, XM_017005172, XP_005264686, XP_016860661, XR_001739010	AAH00862, AAH05986, AAH53660, AAK13047, AAP44472, AAY24271, AJ458465, AK307589, AW731791, AY027528, AY290863, BC000862, BC005986, BC009057, BC021170, BC053660, BU943827, CAD30289, CAH18709, CAR80228, CBX83686, CR749867, DA998523, DB461021, EAX00086, EAX00087, NM_033109, NP_149100, Q8TCS8, XM_005264629, XM_017005172, XP_005264686, XP_016860661, XR_001739010	log2FoldChange	3.26725082902442	human_related_chimpanzee
352	ENSG00000138496	PARP9	83666	poly(ADP-ribose) polymerase family member 9	ARTD9, BAL, BAL1, MGC:7868, PARP9	NM_001146102, NM_001146103, NM_001146104, NM_001146105, NM_001146106, NM_031458, NP_001139574, NP_001139575, NP_001139576, NP_001139577, NP_001139578, NP_113646, XM_005247820, XM_011513218, XM_017007304, XM_017007305, XM_017007306, XP_005247877, XP_011511520, XP_016862793, XP_016862794, XP_016862795, XR_001740305, XR_001740306, XR_001740307, XR_001740308, XR_001740309, XR_002959597	AAH39580, AAK07558, AAK07559, AB209742, AF307338, AF307339, AK092629, AK123412, AK125581, AK130147, AK292959, AK299107, AK313494, AL713679, AL832929, BAD92979, BAF85648, BAG36276, BAH12952, BC017463, BC039580, BP259272, BU675792, BX648869, CAD28483, CAH56133, CAH56290, DB096326, DC309545, DC368112, EAW79477, EAW79478, EAW79479, NM_001146102, NM_001146103, NM_001146104, NM_001146105, NM_001146106,…	log2FoldChange	4.27629026931965	human_related_chimpanzee
353	ENSG00000139192	TAPBPL	55080	TAP binding protein like	TAPBP-R, TAPBPR, TAPBPL	NM_001351355, NM_018009, NP_001338284, NP_060479, NR_147126, NR_147127, NR_147128, NR_147129, XM_005253700, XM_017019545, XM_017019546, XP_005253757, XP_016875034, XP_016875035, XR_001748777, XR_001748778, XR_001748781, XR_002957344, XR_429016	AAH15017, AI184901, AI273155, AK001005, AK002056, AK098035, AK222956, AK223163, BAA91465, BAB41077, BAD96676, BAD96883, BC015017, CAI93432, CR997450, DB054664, EAW88797, EAW88798, EAW88799, NM_001351355, NM_018009, NP_001338284, NP_060479, NR_147126, NR_147127, NR_147128, NR_147129, Q9BX59, XM_005253700, XM_017019545, XM_017019546, XP_005253757, XP_016875034, XP_016875035, XR_001748777, XR_001748…	log2FoldChange	2.30317975686564	human_related_chimpanzee
354	ENSG00000140464	PML	5371	promyelocytic leukemia	MYL, PP8675, RNF71, TRIM19, PML	NM_002675, NM_033238, NM_033239, NM_033240, NM_033244, NM_033246, NM_033247, NM_033249, NM_033250, NP_002666, NP_150241, NP_150242, NP_150243, NP_150247, NP_150249, NP_150250, NP_150252, NP_150253	AAA60125, AAA60351, AAA60352, AAA60388, AAA60390, AAB19601, AAB29490, AAD13865, AAG50180, AAG50181, AAG50182, AAG50183, AAG50184, AAG50185, AAG50186, AAG50187, AAG50188, AAG50189, AAG50190, AAH00080, AAH20994, AAI39796, AAP88913, AAQ15268, AB208950, AB209051, AB209411, AF230401, AF230402, AF230403, AF230404, AF230405, AF230406, AF230407, AF230408, AF230409, AF230410, AF230411, AF370432, AF388193,…	log2FoldChange	3.37639325033013	human_related_chimpanzee
355	ENSG00000140853	NLRC5	84166	NLR family CARD domain containing 5	CLR16.1, NOD27, NOD4, NLRC5	NM_001330552, NM_032206, NP_001317481, NP_115582, XM_005256193, XM_005256194, XM_005256195, XM_005256196, XM_005256197, XM_005256199, XM_005256201, XM_006721297, XM_006721298, XM_006721300, XM_011523373, XM_011523375, XM_011523376, XM_017023769, XM_017023770, XM_017023771, XP_005256250, XP_005256251, XP_005256252, XP_005256253, XP_005256254, XP_005256256, XP_005256258, XP_006721360, XP_006721361,…	AA722775, AAH50527, AAH63566, AAO59377, ABO40479, AF389420, AK025212, AK025362, AK027414, AK027416, AK074133, AK074182, AK090439, AK097030, AL704292, BAB15120, BAB55096, BAB55098, BAB84959, BAB85008, BAC03420, BC040278, BC050527, BC063566, BI061907, BM463398, BM993764, BX640842, CAE45914, CAZ39543, DB293035, EAW82898, EAW82899, EAW82900, EAW82901, EAW82902, EF452236, NM_001330552, NM_032206, NP_0…	log2FoldChange	2.79282593188803	human_related_chimpanzee
356	ENSG00000141664	ZCCHC2	54877	zinc finger CCHC-type containing 2	C18orf49, ZCCHC2	NM_017742, NP_060212, NR_126534, XM_006722493, XM_011526044, XM_017025802, XP_006722556, XP_011524346, XP_016881291, XR_001753205, XR_245462	AA406111, AA903206, AAH06340, AAI37436, AB051531, AK000229, AK000288, AK098132, AL832323, AW182074, BAA91057, BAB21835, BAG53581, BC006340, BC047606, BC137435, BI023990, BQ001246, BU675299, BX485381, CAD38618, CD365705, DN997998, EAW63126, EAW63127, EAW63128, FN169762, NM_017742, NP_060212, NR_126534, Q9C0B9, XM_006722493, XM_011526044, XM_017025802, XP_006722556, XP_011524346, XP_016881291, XR_0…	log2FoldChange	2.5192164417393	human_related_chimpanzee
357	ENSG00000155363	MOV10	4343	Mov10 RISC complex RNA helicase	fSAP113, gb110, MOV10	NM_001130079, NM_001286072, NM_001321324, NM_020963, NP_001123551, NP_001273001, NP_001308253, NP_066014, XM_005270869, XM_005270870, XM_017001318, XM_017001319, XM_024447132, XM_024447137, XP_005270926, XP_005270927, XP_016856807, XP_016856808, XP_024302900, XP_024302905, XR_001737185, XR_001737186, XR_001737187, XR_946657	AAH02548, AAH04499, AAH09312, AB046851, AK023297, AK057353, AK074174, AK226011, AK301229, AK308874, AK310512, AL832805, AL833353, BAB13457, BAB14514, BAB85000, BAG51905, BAH13436, BC002548, BC004499, BC009312, BC025339, BU623853, BX647787, CAE89762, DB066263, EAW56528, EAW56529, EAW56530, EAW56531, NM_001130079, NM_001286072, NM_001321324, NM_020963, NP_001123551, NP_001273001, NP_001308253, NP_0…	log2FoldChange	2.86102187353944	human_related_chimpanzee
358	ENSG00000156587	UBE2L6	9246	ubiquitin conjugating enzyme E2 L6	RIG-B, UBCH8, UBE2L6	NM_004223, NM_198183, NP_004214, NP_937826	AAB86433, AAD17525, AAH32491, AF031141, AF061736, AK093462, AK129621, AK226165, AK315755, BAG38109, BC032491, CAB64566, CAG33407, CR457126, DA097307, EAW73755, EAW73756, EAW73757, EAW73758, EAW73759, H17887, NM_004223, NM_198183, NP_004214, NP_937826, O14933	log2FoldChange	4.35415121350725	human_related_chimpanzee
359	ENSG00000160710	ADAR	103	adenosine deaminase, RNA specific	ADAR1, AGS6, DRADA, DSH, DSRAD, G1P1, IFI-4, IFI4, K88DSRBP, P136, ADAR	NM_001025107, NM_001111, NM_001193495, NM_015840, NM_015841, NP_001020278, NP_001102, NP_001180424, NP_056655, NP_056656, XM_006711109, XM_006711111, XM_006711112, XM_006711113, XM_011509061, XM_011509062, XM_017000037, XM_024449674, XP_006711172, XP_006711174, XP_006711175, XP_006711176, XP_011507363, XP_011507364, XP_016855526, XP_024305442	AA449679, AAB06697, AAB97116, AAB97117, AAB97118, AAC13782, AAH38227, AB209891, ABM73519, ABM73520, AF084516, AHZ44503, AK097241, AK304153, BAD93128, BAH14119, BC017853, BC038227, BE886208, BU430287, BX538232, BX640741, CAA55967, CAA55968, CAA67169, CAA67170, CAA67172, CAA67173, CAD98075, CAE45853, CD108625, CR982397, DA507408, DR158819, EAW53183, EAW53184, EAW53185, EAW53186, EAW53187, EAW53188,…	log2FoldChange	2.46532533994274	human_related_chimpanzee
360	ENSG00000163840	DTX3L	151636	deltex E3 ubiquitin ligase 3L	BBAP, RNF143, DTX3L	NM_138287, NP_612144	AAH42191, AAH60509, AAL90859, AAP57517, AAV98362, AF484416, AK025135, AK056406, AK093782, AK125086, AL833598, AY225123, AY780792, BAG54138, BC016846, BC040372, BC042191, BC060509, BX648267, BX648645, EAW79476, NM_138287, NP_612144, Q8TDB6	log2FoldChange	3.99178991368452	human_related_chimpanzee
361	ENSG00000164307	ERAP1	51752	endoplasmic reticulum aminopeptidase 1	A-LAP, ALAP, APPILS, ARTS-1, ARTS1, ERAAP, ERAAP1, PILS-AP, PILSAP, ERAP1	NM_001040458, NM_001198541, NM_001349244, NM_016442, NP_001035548, NP_001185470, NP_001336173, NP_057526, XM_005272015, XM_005272016, XM_011543480, XM_011543481, XM_011543484, XM_011543485, XM_011543486, XM_017009581, XM_017009583, XM_024446113, XP_005272072, XP_005272073, XP_011541782, XP_011541783, XP_011541786, XP_011541787, XP_011541788, XP_016865070, XP_016865072, XP_024301881, XR_001742119	AAF07395, AAF20384, AAF34664, AAH30775, AAK37777, AAK37778, AAQ88953, AB011097, AF106037, AF183569, AF222340, AGR86647, AGR86648, AGR86649, AGR86650, AI291936, AIY60612, AIY60613, AIY60614, AIY60615, AIY60616, AIY60617, AIY60618, AIY60619, AIY60620, AIY60621, AIY60622, AIY60623, AIY60624, AIY60625, AIY60626, AIY60627, AIY60628, AIY60629, AIY60630, AIY60631, AIY60632, AIY60633, AK094985, AK222873,…	log2FoldChange	2.07901104004392	human_related_chimpanzee
362	ENSG00000164342	TLR3	7098	toll like receptor 3	CD283, IIAE2, TLR3	NM_003265, NP_003256	AAC34134, AAH59372, AAH94737, AAH96333, AAH96334, AAH96335, AB445631, ABC86908, ABC86909, ABC86910, ABE01399, ABF06633, ABF06634, ABF06635, ABF06636, ABF06637, AK302143, AK314208, BAG36884, BAG55028, BAH13636, BC017954, BC043204, BC059372, BC068487, BC094737, BC096333, BC096334, BC096335, BU624267, CAL68868, CAT16976, DA374150, DQ445682, DQ470075, DQ470076, DQ470077, DQ470078, DQ470079, EAX04628,…	log2FoldChange	6.65971835306257	human_related_chimpanzee
363	ENSG00000166710	B2M	567	beta-2-microglobulin	IMD43, B2M	NM_004048, NP_004039, XM_005254549, XP_005254606, XR_002957658	AAA51811, AAB25312, AAD14387, AAD14388, AAD48083, AAG02006, AAH32589, AAH64910, AAO20842, AB021288, ABB01003, ABI63354, ABI63355, ABI63373, AF072097, AI686916, AK026463, AK303560, AK315776, AY007153, AY187687, BAA35182, BAG38125, BAG64583, BC032589, BC064910, BU658737, CAA23830, CAG33347, CBX87172, CDH93686, CDL96999, CR457066, DQ839493, DQ839494, DQ884406, EAW77276, EAW77277, EAW77278, NM_004048…	log2FoldChange	2.43827089037059	human_related_chimpanzee
364	ENSG00000168394	TAP1	6890	transporter 1, ATP binding cassette subfamily B member	ABC17, ABCB2, APT1, D6S114E, PSF-1, PSF1, RING4, TAP1*0102N, TAP1N, TAP1	NM_000593, NM_001292022, NP_000584, NP_001278951	AAA89080, AAB60321, AAB60322, AAC12902, AAC12903, AAC12904, AAC12905, AAC12906, AAD14055, AAD14056, AAH14081, AAM11658, AAR05812, AAS55411, AAS55412, AB012644, AH007357, AHW47926, AHW47943, AHW47960, AHW47977, AK093980, AK123494, AK130176, AK302340, AK313762, ALQ33804, ALQ33805, ARB08460, ARB08461, ARB08462, ARB08463, ARB08464, ARB08465, ARB08466, ARB08467, ARB08468, ARB08469, ARB08470, ARB08471,…	log2FoldChange	4.77019019243186	human_related_chimpanzee
365	ENSG00000170581	STAT2	6773	signal transducer and activator of transcription 2	IMD44, ISGF-3, P113, STAT113, STAT2	NM_005419, NM_198332, NP_005410, NP_938146, XM_011538697, XM_011538698, XM_011538699, XM_011538700, XM_017019904, XP_011536999, XP_011537000, XP_011537001, XP_011537002, XP_016875393, XR_001748856, XR_001748857, XR_001748858, XR_002957375, XR_002957376, XR_245953	AAA98760, AAB36225, AAB36226, AAB36227, AAH06092, AAH51284, AAS00091, AFM91190, AFM91191, AFM91192, AFM91193, AFM91194, AFM91195, AFM91196, AFM91197, AFM91198, AFM91199, AFM91200, AFM91201, AFM91202, AFM91203, AFM91204, AFM91205, AFM91206, AFM91207, AFM91208, AFM91209, AFM91210, AFM91211, AFM91212, AFM91213, AFM91214, AFM91215, AFM91216, AFM91217, AFM91218, AFM91219, AFM91220, AFM91221, AFM91222,…	log2FoldChange	3.35184248769845	human_related_chimpanzee
366	ENSG00000172936	MYD88	4615	myeloid differentiation primary response 88	MYD88D, MYD88	NM_001172566, NM_001172567, NM_001172568, NM_001172569, NM_002468, NP_001166037, NP_001166038, NP_001166039, NP_001166040, NP_002459, XM_005265172, XM_006713170, XP_005265229, XP_006713233	AAB49967, AAC50954, AAH13589, AAP36040, AB446470, AK097983, AK124685, AK296570, AK296716, AK298650, AK298666, AK300051, AK300448, AK304676, AL832906, ANK58152, ANK58154, ANK58155, ANK58156, ANN25047, BAG55247, BAG59190, BAG59306, BAG60822, BAG60834, BAG61860, BAG62170, BAG65448, BC013589, BP242808, BP339466, BT007376, BX537602, DC350705, EAW64520, EAW64521, NM_001172566, NM_001172567, NM_00117256…	log2FoldChange	3.8358441780194	human_related_chimpanzee
367	ENSG00000173193	PARP14	54625	poly(ADP-ribose) polymerase family member 14	ARTD8, BAL2, PARP-14, pART8, PARP14	NM_017554, NP_060024, XM_011512928, XM_011512929, XP_011511230, XP_011511231, XR_002959544	AA890511, AAH32804, AAN08627, AAY64449, AAY64450, AB033094, AK001770, AK022542, AK026003, AK027260, AK098816, AK304269, AU117601, AY134858, BAA86582, BAA91897, BAB14089, BAG65132, BC032804, BC039604, BU170133, BX648758, CR977108, DC320673, DQ063584, DQ063585, EAW79467, EAW79468, EAW79469, EAW79470, NM_017554, NP_060024, Q460N5, XM_011512928, XM_011512929, XP_011511230, XP_011511231, XR_002959544	log2FoldChange	4.79462943400787	human_related_chimpanzee
368	ENSG00000173821	RNF213	57674	ring finger protein 213	ALO17, C17orf27, KIAA1618, MYMY2, MYSTR, NET57, RNF213	NM_001256071, NM_020914, NM_020954, NP_001243000, NP_066005, XM_005257545, XM_005257546, XM_006721995, XM_011525084, XM_011525086, XM_011525087, XM_017024905, XP_005257602, XP_005257603, XP_006722058, XP_011523386, XP_011523388, XP_011523389, XP_016880394	AAH32220, AAH36891, AAH40341, AAN63520, AAN63521, AB046774, AB046838, AB537889, AF397204, AF397205, AK023113, AK023871, AK025676, AK025914, AK026038, AK074030, AK127358, AK127914, AL161961, AL832920, AL833201, BAB13380, BAB13444, BAB14411, BAB14708, BAB15212, BAB15280, BAB15330, BAB84856, BAC87188, BAK53191, BC032220, BC035987, BC036891, BC040341, BC110403, BI008697, BX097483, BX640932, BX647946,…	log2FoldChange	3.39122628537675	human_related_chimpanzee
369	ENSG00000184979	USP18	11274	ubiquitin specific peptidase 18	ISG43, PTORCH2, UBP43, USP18	NM_017414, NP_059110, XM_006724074, XP_006724137	AAD49967, AAH14896, AAP35481, AF176642, AI222587, AJ243526, AK313385, AL136690, BAG36183, BC014896, BI752849, BT006835, BU584005, CAB66625, CAB76398, CAG33497, CAJ86437, CR457216, CT841507, EAW57790, EAW57791, NM_017414, NP_059110, Q9UMW8, XM_006724074, XP_006724137	log2FoldChange	6.64496641382729	human_related_chimpanzee
370	ENSG00000185338	SOCS1	8651	suppressor of cytokine signaling 1	CIS1, CISH1, JAB, SOCS-1, SSI-1, SSI1, TIP-3, TIP3, SOCS1	NM_003745, NP_003736	AAB62401, AAD27709, AAY87931, AB000676, AB000734, AB005043, AK127621, BAA21537, BAA22431, BAA23521, BAG54535, BC029307, CAB92528, CAR95151, CBX47480, EAW85163, NM_003745, NP_003736, O15524, U88326	log2FoldChange	2.68087777561353	human_related_chimpanzee
371	ENSG00000185507	IRF7	3665	interferon regulatory factor 7	IMD39, IRF-7H, IRF7A, IRF7B, IRF7C, IRF7H, IRF7	NM_001572, NM_004029, NM_004030, NM_004031, NP_001563, NP_004020, NP_004022, XM_005252906, XM_005252907, XM_005252909, XM_011520066, XM_017017674, XP_005252963, XP_005252964, XP_005252966, XP_011518368, XP_016873163	AAB17190, AAB80686, AAB80688, AAB80690, AAB80691, AAC70999, AAG30003, AAI36556, AF076494, AGI78456, AK303752, APU94776, BAG64723, BC136555, BC144242, BM849172, DA601567, DA967682, EAX02355, EAX02356, EAX02357, EAX02358, EAX02359, EAX02360, KC477210, KX150851, NM_001572, NM_004029, NM_004030, NM_004031, NP_001563, NP_004020, NP_004022, Q92985, U53830, U53831, U53832, U73036, XM_005252906, XM_00525…	log2FoldChange	6.24965794420976	human_related_chimpanzee
372	ENSG00000231925	TAPBP	6892	TAP binding protein	NGS17, TAPA, TPN, TPSN, TAPBP	NM_003190, NM_172208, NM_172209, NP_003181, NP_757345, NP_757346, XM_011514828, XM_017011227, XP_011513130, XP_016866716	AAB82949, AAC20076, AAD32924, AAG33061, AAH64966, AAH80574, AB010639, ACD68200, AF009510, AF029750, AF067286, AF314222, AQY77140, AQY77141, AQY77142, AU117273, AW028178, AW451052, AY007154, BAA28757, BAA28758, BAA28759, BC064966, BC080574, BI523615, CAA73909, EAX03715, EAX03716, EAX03717, EAX03718, EAX03719, EAX03720, EU693375, NM_003190, NM_172208, NM_172209, NP_003181, NP_757345, NP_757346, O15…	log2FoldChange	2.2039107243288	human_related_chimpanzee
373	ENSG00000055332	EIF2AK2	5610	eukaryotic translation initiation factor 2 alpha kinase 2	EIF2AK1, PKR, PPP1R83, PRKR, EIF2AK2	NM_001135651, NM_001135652, NM_002759, NP_001129123, NP_001129124, NP_002750, XM_011532987, XM_017004503, XP_011531289, XP_016859992	AAA18253, AAA36409, AAH07769, AAH22314, AAH40851, AAH57805, AAH93676, AAI01476, AAI43231, AAO38055, AAP57628, AAY24317, AF086566, AI360504, AK290655, AK313818, AY302136, BAF83344, BAG36554, BC007769, BC022314, BC040851, BC057805, BC093676, BC101475, BC143228, BC143230, BM473760, BU687340, EAX00406, EAX00407, EAX00408, EAX00409, F03305, M35663, M85294, NM_001135651, NM_001135652, NM_002759, NP_001…	lfcSE	0.127951900113275	human_related_chimpanzee
374	ENSG00000059378	PARP12	64761	poly(ADP-ribose) polymerase family member 12	ARTD12, MST109, MSTP109, ZC3H1, ZC3HDC1, PARP12	NM_022750, NP_073587, NR_130117, XM_005250038, XM_005250039, XM_005250040, XM_011516491, XP_005250095, XP_005250096, XP_005250097, XP_011514793, XR_001744855, XR_927514	AA587898, AAF66161, AAH81541, AAQ13631, AF173884, AK026346, AL136766, AL137255, BAB15457, BC044660, BC081541, CAB66700, CAB70657, EAL24033, EAW83938, EAW83939, NM_022750, NP_073587, NR_130117, Q9H0J9, XM_005250038, XM_005250039, XM_005250040, XM_011516491, XP_005250095, XP_005250096, XP_005250097, XP_011514793, XR_001744855, XR_927514	lfcSE	0.114306130038223	human_related_chimpanzee
375	ENSG00000068079	IFI35	3430	interferon induced protein 35	IFP35, IFI35	NM_001330230, NM_005533, NP_001317159, NP_005524, XM_017024584, XM_017024585, XP_016880073, XP_016880074	AA740882, AA827287, AA832092, AAB61703, AAC37597, AAH01356, AK025406, BC001356, BM050205, BM748764, BU571030, EAW60914, EAW60915, EAW60916, NM_001330230, NM_005533, NP_001317159, NP_005524, P80217, U72882, XM_017024584, XM_017024585, XP_016880073, XP_016880074	lfcSE	0.236997609940511	human_related_chimpanzee
376	ENSG00000089127	OAS1	4938	2'-5'-oligoadenylate synthetase 1	E18/E16, IFI-4, OIAS, OIASI, OAS1	NM_001032409, NM_001320151, NM_002534, NM_016816, NP_001027581, NP_001307080, NP_002525, NP_058132, XM_006719434, XM_011538413, XM_017019361, XM_017019362, XP_006719497, XP_011536715, XP_016874850, XP_016874851, XR_944558	AA085948, AAA59955, AAB59552, AAB59553, AAH00562, AAH61587, AAH71981, AAP35431, AAW63049, AAW63050, ABE27977, ABE27978, ABH07381, ABI78946, AJ629455, AK123528, AK223006, AK225384, AK291003, AK300346, AK301498, AY730627, AY730628, BAA00047, BAD96726, BAF83692, BAG62090, BAG63009, BC000562, BC061587, BC071981, BE048946, BF055326, BT006785, CAA01166, CAA01167, CAA26497, CAA26633, CAA26634, CAA29803,…	lfcSE	0.288122623106512	human_related_chimpanzee
377	ENSG00000102921	N4BP1	9683	NEDD4 binding protein 1	N4BP1	NM_153029, NP_694574, XM_011523482, XP_011521784, XR_001752039, XR_001752040	AAI08289, AAI52473, AB014515, AK001464, AK026937, AK056383, AK094234, AK124782, BAA31590, BAG50916, BC051897, BC108288, BC152472, EAW82729, NM_153029, NP_694574, O75113, XM_011523482, XP_011521784, XR_001752039, XR_001752040	lfcSE	0.092994518122586	human_related_chimpanzee
378	ENSG00000108771	DHX58	79132	DExH-box helicase 58	D11LGP2, D11lgp2e, LGP2, RLR-3, DHX58	NM_024119, NP_077024, XM_017025059, XP_016880548, XR_001752623, XR_001752624, XR_002958067, XR_934548	AAH14949, AK021416, AK097669, AK225549, AK296840, AK300900, BAB13818, BAG53507, BAG62538, BAH12441, BC014949, BM723672, EAW60796, EAW60797, EAW60798, EAW60799, EAW60800, NM_024119, NP_077024, Q96C10, XM_017025059, XP_016880548, XR_001752623, XR_001752624, XR_002958067, XR_934548	lfcSE	0.16889042769525	human_related_chimpanzee
379	ENSG00000112773	FAM46A	55603	family with sequence similarity 46 member A	C6orf37, XTP11, FAM46A	NM_017633, NP_060103	AAH00683, AAH07351, AAM53071, AAW66943, ACI29324, AF350451, AHI42043, AHI42044, AI131001, AJ420583, AJ420591, AJ420592, AK000044, AK056057, AK096704, AK292109, AY740520, BAA90903, BAF84798, BC000683, BC007351, BX648876, DA981608, EAW48691, EAW48692, FJ211061, NM_017633, NP_060103, Q96IP4	lfcSE	0.155605054275746	human_related_chimpanzee
380	ENSG00000115267	IFIH1	64135	interferon induced with helicase C domain 1	AGS7, Hlcd, IDDM19, MDA-5, MDA5, RLR-2, SGMRT1, IFIH1	NM_022168, NP_071451	AAG34368, AAG54076, AAH46208, AAH78180, AAI11751, AAX93137, AAY24206, AF095844, AK056293, AK292941, AK314611, AY017378, BAB71141, BAF85630, BC007966, BC046208, BC078180, BC111750, BQ772836, BU902097, EAX11352, NM_022168, NP_071451, Q9BYX4	lfcSE	0.18150205283161	human_related_chimpanzee
381	ENSG00000115415	STAT1	6772	signal transducer and activator of transcription 1	CANDF7, IMD31A, IMD31B, IMD31C, ISGF-3, STAT91, STAT1	NM_007315, NM_139266, NP_009330, NP_644671, XM_006712718, XM_017004783, XP_006712781, XP_016860272, XR_001738914, XR_001738915	AAB64012, AAF04559, AAH02704, AAI41922, AAP35905, AAR13284, AAW56072, AAY24183, ADA59516, ADA59517, AI992149, AK096686, AK225853, AK292604, AK315002, BAF85293, BAG37497, BC002704, BC141921, BG699050, BT007241, BU738296, BX400908, CAD22974, CAH18430, CAM91174, CAM91175, CN410740, CR749636, CR998778, DA313984, EAX10850, EAX10851, EAX10852, EAX10853, EAX10854, EAX10855, EB385742, GU211347, GU211348,…	lfcSE	0.082772398685764	human_related_chimpanzee
382	ENSG00000116514	RNF19B	127544	ring finger protein 19B	IBRDC3, NKLAM, RNF19B	NM_001127361, NM_001300826, NM_153341, NP_001120833, NP_001287755, NP_699172, XM_006710356, XM_006710357, XM_006710358, XP_006710419, XP_006710420, XP_006710421	AA194237, AAH20595, AAH62374, AAI13561, AAI43688, AK074486, AK131439, BAC11017, BAD18585, BC020595, BC062374, BC113560, BC143687, CAF85699, DA630289, EAX07489, EAX07490, EAX07491, NM_001127361, NM_001300826, NM_153341, NP_001120833, NP_001287755, NP_699172, Q6ZMZ0, XM_006710356, XM_006710357, XM_006710358, XP_006710419, XP_006710420, XP_006710421	lfcSE	0.155073025604512	human_related_chimpanzee
383	ENSG00000119917	IFIT3	3437	interferon induced protein with tetratricopeptide repeats 3	CIG-49, GARG-49, IFI60, IFIT4, IRG2, ISG60, P60, RIG-G, cig41, IFIT3	NM_001031683, NM_001289758, NM_001289759, NM_001549, NP_001026853, NP_001276687, NP_001276688, NP_001540	AAB40606, AAB95160, AAC34669, AAC63524, AAH01383, AAH04977, AAP35948, AF026939, AF026943, AF083470, AK290427, AK297137, AK312675, BAF83116, BAG59639, BC001383, BC004977, BM790031, BT007284, BU509201, BX101054, DA081546, DA160435, DA673951, DB268497, EAW50143, EAW50144, NM_001031683, NM_001289758, NM_001289759, NM_001549, NP_001026853, NP_001276687, NP_001276688, NP_001540, O14879, U52513	lfcSE	0.152395830456443	human_related_chimpanzee
384	ENSG00000119922	IFIT2	3433	interferon induced protein with tetratricopeptide repeats 2	G10P2, GARG-39, IFI-54, IFI-54K, IFI54, IFIT-2, ISG-54 K, ISG-54K, ISG54, P54, cig42, IFIT2	NM_001547, NP_001538	AA143609, AA765174, AAA59191, AAH05987, AAH32839, AF026944, AK300431, AK312831, BAG62157, BC005987, BC032839, CAA30438, DA631671, EAW50145, EB387611, NM_001547, NP_001538, P09913	lfcSE	0.209477888190911	human_related_chimpanzee
385	ENSG00000120217	CD274	29126	CD274 molecule	B7-H, B7H1, PD-L1, PDCD1L1, PDCD1LG1, PDL1, CD274	NM_001267706, NM_001314029, NM_014143, NP_001254635, NP_001300958, NP_054862, NR_052005	AA399416, AAF25807, AAG18508, AAH69381, AAH74984, AAI13735, AAI13737, AAP13470, AAP42144, AAU09634, ABB90152, ABI16084, AF177937, AF233516, AI826502, AK001894, AK300470, AK314567, AY254342, AY291313, AY714881, BAA91966, BAG37149, BAG62189, BC069381, BC074984, BC113734, BC113736, CCF77002, DB160805, DQ286582, DQ836393, EAW58763, NM_001267706, NM_001314029, NM_014143, NP_001254635, NP_001300958, NP…	lfcSE	0.26109225482598	human_related_chimpanzee
386	ENSG00000121060	TRIM25	7706	tripartite motif containing 25	EFP, RNF147, Z147, ZNF147, TRIM25	NM_005082, NP_005073	AAH16924, AAH42541, AB208994, AK024597, AK310720, BAA04747, BAD92231, BC013752, BC016924, BC038247, BC042541, BC053605, BC106889, BC106890, BC114339, BM146967, BX538220, CF121587, D21205, EAW94523, EAW94524, EAW94525, NM_005082, NP_005073, Q14258	lfcSE	0.114557065790213	human_related_chimpanzee
387	ENSG00000121858	TNFSF10	8743	TNF superfamily member 10	APO2L, Apo-2L, CD253, TL2, TNLG6A, TRAIL, TNFSF10	NM_001190942, NM_001190943, NM_003810, NP_001177871, NP_001177872, NP_003801, NR_033994	AAB01233, AAC50332, AAH32722, AAR16184, AAV38371, ABI24016, ABK41891, ABW24658, AK296085, AK309200, AK312742, AY312579, BAG35612, BAG58840, BC009795, BC020220, BC032722, BT019564, CAG33176, CAH68809, CAL33971, CAZ39545, CCA94584, CR456895, CTQ86088, DA041872, DA969653, DQ848564, EAW78465, EAW78466, EAW78467, EU183231, LN874323, NM_001190942, NM_001190943, NM_003810, NP_001177871, NP_001177872, NP…	lfcSE	0.245330732789766	human_related_chimpanzee
388	ENSG00000123609	NMI	9111	N-myc and STAT interactor	NMI	NM_004688, NP_004679, XM_005246941, XM_017005247, XP_005246998, XP_016860736	AAC12949, AAH01268, AAH21987, AAY15066, AB451305, AB451436, ABO65092, AK124323, AK291548, AK298754, BAF84237, BAG60896, BAG70119, BAG70250, BC001268, BC021987, CB151555, EAX11513, EF036506, NM_004688, NP_004679, Q13287, U32849, XM_005246941, XM_017005247, XP_005246998, XP_016860736	lfcSE	0.119830848473275	human_related_chimpanzee
389	ENSG00000124201	ZNFX1	57169	zinc finger NFX1-type containing 1	ZNFX1	NM_021035, NP_066363, XM_006723836, XM_011528924, XM_017027971, XP_006723899, XP_011527226, XP_016883460	AAH14041, AAH62347, AAI10889, AB037825, AK000573, AK002139, AK022641, AK023836, AK096594, AK307392, AU140771, BAA91264, BAA92102, BAA92642, BAB14149, BAB14696, BC014041, BC030789, BC041630, BC062347, BC110888, DA809204, EAW75661, EAW75662, EAW75663, EAW75664, NM_021035, NP_066363, Q9P2E3, XM_006723836, XM_011528924, XM_017027971, XP_006723899, XP_011527226, XP_016883460	lfcSE	0.13408623977185	human_related_chimpanzee
390	ENSG00000124226	RNF114	55905	ring finger protein 114	PSORS12, ZNF313, RNF114	NM_018683, NP_061153	AAF75763, AAH13695, AAH66919, AAP35441, AF131742, AF265215, AK091976, AK097265, AK297188, AK301731, AK315638, BAG38006, BAG59677, BAG63197, BC013695, BC066919, BM830132, BT006795, BX640603, CAE45709, EAW75641, EAW75642, EAW75643, EAW75644, NM_018683, NP_061153, Q9Y508	lfcSE	0.129876956072229	human_related_chimpanzee
391	ENSG00000132109	TRIM21	6737	tripartite motif containing 21	RNF81, RO52, Ro/SSA, SSA, SSA1, TRIM21	NM_003141, NP_003132	AAA36581, AAA36651, AAA79867, AAB87094, AAH10861, AAK76432, AAU89982, AK225564, AW575137, AY742713, BC010861, BP280435, BP288941, BU594670, CAV30717, EAW68845, M34551, M62800, NM_003141, NP_003132, P19474	lfcSE	0.140184805770884	human_related_chimpanzee
392	ENSG00000134321	RSAD2	91543	radical S-adenosyl methionine domain containing 2	2510004L01Rik, cig33, cig5, vig1, RSAD2	NM_080657, NP_542388, XM_011510415, XP_011508717	AAH17969, AAL50053, AAY14802, AF026942, AF442151, AK300085, AK312670, BAG35552, BAG61888, BC017969, EAX01034, EAX01035, NM_080657, NP_542388, Q8WXG1, XM_011510415, XP_011508717	lfcSE	0.225462442740656	human_related_chimpanzee
393	ENSG00000134326	CMPK2	129607	cytidine/uridine monophosphate kinase 2	NDK, TMPK2, TYKi, UMP-CMPK2, CMPK2	NM_001256477, NM_001256478, NM_207315, NP_001243406, NP_001243407, NP_997198, NR_046236, XR_922655, XR_922656	AAH16969, AAH89425, AAI32822, AAI41803, AAI44203, AFJ19138, AK127983, AK308509, BAC87217, BC016969, BC089425, BC132821, BC141802, BC144202, BX463706, DA501203, EAX01036, EAX01037, NM_001256477, NM_001256478, NM_207315, NP_001243406, NP_001243407, NP_997198, NR_046236, Q5EBM0, XR_922655, XR_922656	lfcSE	0.172506042565555	human_related_chimpanzee
394	ENSG00000134470	IL15RA	3601	interleukin 15 receptor subunit alpha	CD215, IL15RA	NM_001243539, NM_001256765, NM_001351095, NM_001351096, NM_001351097, NM_002189, NM_172200, NP_001230468, NP_001243694, NP_001338024, NP_001338025, NP_001338026, NP_002180, NP_751950, NR_046362, XM_011519461, XM_011519462, XM_011519463, XM_011519464, XM_011519465, XM_011519466, XM_011519467, XM_011519468, XM_011519469, XM_011519470, XM_011519471, XM_011519472, XM_011519474, XM_011519475, XM_01151…	AA847313, AAB88175, AAC50312, AAH65506, AAH74726, AAI07778, AAI21141, AAI21142, AAP69528, AEP26933, AF035279, AFY11387, AFY11388, AFY11389, AFY11390, AFY11391, AFY11392, AFY11393, AFY11394, AK304211, BAG65084, BC065506, BC074726, BC107777, BC121140, BC121141, BG675498, BM546106, CA308853, CAG33345, CAG46820, CCA64145, CCA64146, CR457064, CR542023, DC298692, EAW86415, EAW86416, EAW86417, EAW86418,…	lfcSE	0.262034770230347	human_related_chimpanzee
395	ENSG00000135148	TRAFD1	10906	TRAF-type zinc finger domain containing 1	FLN29, TRAFD1	NM_001143906, NM_006700, NP_001137378, NP_006691	AAH03553, AB007447, AK122620, AK291331, AK295474, AK309916, AK312601, BAA22541, BAF84020, BAG58401, BC003553, BG828961, CA314188, CCQ43370, EAW97995, EAW97996, EAW97997, NM_001143906, NM_006700, NP_001137378, NP_006691, O14545	lfcSE	0.1212450667487	human_related_chimpanzee
396	ENSG00000138035	PNPT1	87178	polyribonucleotide nucleotidyltransferase 1	COXPD13, DFNB70, OLD35, PNPASE, old-35, PNPT1	NM_033109, NP_149100, XM_005264629, XM_017005172, XP_005264686, XP_016860661, XR_001739010	AAH00862, AAH05986, AAH53660, AAK13047, AAP44472, AAY24271, AJ458465, AK307589, AW731791, AY027528, AY290863, BC000862, BC005986, BC009057, BC021170, BC053660, BU943827, CAD30289, CAH18709, CAR80228, CBX83686, CR749867, DA998523, DB461021, EAX00086, EAX00087, NM_033109, NP_149100, Q8TCS8, XM_005264629, XM_017005172, XP_005264686, XP_016860661, XR_001739010	lfcSE	0.120756304274471	human_related_chimpanzee
397	ENSG00000138496	PARP9	83666	poly(ADP-ribose) polymerase family member 9	ARTD9, BAL, BAL1, MGC:7868, PARP9	NM_001146102, NM_001146103, NM_001146104, NM_001146105, NM_001146106, NM_031458, NP_001139574, NP_001139575, NP_001139576, NP_001139577, NP_001139578, NP_113646, XM_005247820, XM_011513218, XM_017007304, XM_017007305, XM_017007306, XP_005247877, XP_011511520, XP_016862793, XP_016862794, XP_016862795, XR_001740305, XR_001740306, XR_001740307, XR_001740308, XR_001740309, XR_002959597	AAH39580, AAK07558, AAK07559, AB209742, AF307338, AF307339, AK092629, AK123412, AK125581, AK130147, AK292959, AK299107, AK313494, AL713679, AL832929, BAD92979, BAF85648, BAG36276, BAH12952, BC017463, BC039580, BP259272, BU675792, BX648869, CAD28483, CAH56133, CAH56290, DB096326, DC309545, DC368112, EAW79477, EAW79478, EAW79479, NM_001146102, NM_001146103, NM_001146104, NM_001146105, NM_001146106,…	lfcSE	0.12000447774199	human_related_chimpanzee
398	ENSG00000139192	TAPBPL	55080	TAP binding protein like	TAPBP-R, TAPBPR, TAPBPL	NM_001351355, NM_018009, NP_001338284, NP_060479, NR_147126, NR_147127, NR_147128, NR_147129, XM_005253700, XM_017019545, XM_017019546, XP_005253757, XP_016875034, XP_016875035, XR_001748777, XR_001748778, XR_001748781, XR_002957344, XR_429016	AAH15017, AI184901, AI273155, AK001005, AK002056, AK098035, AK222956, AK223163, BAA91465, BAB41077, BAD96676, BAD96883, BC015017, CAI93432, CR997450, DB054664, EAW88797, EAW88798, EAW88799, NM_001351355, NM_018009, NP_001338284, NP_060479, NR_147126, NR_147127, NR_147128, NR_147129, Q9BX59, XM_005253700, XM_017019545, XM_017019546, XP_005253757, XP_016875034, XP_016875035, XR_001748777, XR_001748…	lfcSE	0.167308524298833	human_related_chimpanzee
399	ENSG00000140464	PML	5371	promyelocytic leukemia	MYL, PP8675, RNF71, TRIM19, PML	NM_002675, NM_033238, NM_033239, NM_033240, NM_033244, NM_033246, NM_033247, NM_033249, NM_033250, NP_002666, NP_150241, NP_150242, NP_150243, NP_150247, NP_150249, NP_150250, NP_150252, NP_150253	AAA60125, AAA60351, AAA60352, AAA60388, AAA60390, AAB19601, AAB29490, AAD13865, AAG50180, AAG50181, AAG50182, AAG50183, AAG50184, AAG50185, AAG50186, AAG50187, AAG50188, AAG50189, AAG50190, AAH00080, AAH20994, AAI39796, AAP88913, AAQ15268, AB208950, AB209051, AB209411, AF230401, AF230402, AF230403, AF230404, AF230405, AF230406, AF230407, AF230408, AF230409, AF230410, AF230411, AF370432, AF388193,…	lfcSE	0.0948356955908735	human_related_chimpanzee
400	ENSG00000140853	NLRC5	84166	NLR family CARD domain containing 5	CLR16.1, NOD27, NOD4, NLRC5	NM_001330552, NM_032206, NP_001317481, NP_115582, XM_005256193, XM_005256194, XM_005256195, XM_005256196, XM_005256197, XM_005256199, XM_005256201, XM_006721297, XM_006721298, XM_006721300, XM_011523373, XM_011523375, XM_011523376, XM_017023769, XM_017023770, XM_017023771, XP_005256250, XP_005256251, XP_005256252, XP_005256253, XP_005256254, XP_005256256, XP_005256258, XP_006721360, XP_006721361,…	AA722775, AAH50527, AAH63566, AAO59377, ABO40479, AF389420, AK025212, AK025362, AK027414, AK027416, AK074133, AK074182, AK090439, AK097030, AL704292, BAB15120, BAB55096, BAB55098, BAB84959, BAB85008, BAC03420, BC040278, BC050527, BC063566, BI061907, BM463398, BM993764, BX640842, CAE45914, CAZ39543, DB293035, EAW82898, EAW82899, EAW82900, EAW82901, EAW82902, EF452236, NM_001330552, NM_032206, NP_0…	lfcSE	0.130901670868734	human_related_chimpanzee
401	ENSG00000141664	ZCCHC2	54877	zinc finger CCHC-type containing 2	C18orf49, ZCCHC2	NM_017742, NP_060212, NR_126534, XM_006722493, XM_011526044, XM_017025802, XP_006722556, XP_011524346, XP_016881291, XR_001753205, XR_245462	AA406111, AA903206, AAH06340, AAI37436, AB051531, AK000229, AK000288, AK098132, AL832323, AW182074, BAA91057, BAB21835, BAG53581, BC006340, BC047606, BC137435, BI023990, BQ001246, BU675299, BX485381, CAD38618, CD365705, DN997998, EAW63126, EAW63127, EAW63128, FN169762, NM_017742, NP_060212, NR_126534, Q9C0B9, XM_006722493, XM_011526044, XM_017025802, XP_006722556, XP_011524346, XP_016881291, XR_0…	lfcSE	0.134126198851701	human_related_chimpanzee
402	ENSG00000155363	MOV10	4343	Mov10 RISC complex RNA helicase	fSAP113, gb110, MOV10	NM_001130079, NM_001286072, NM_001321324, NM_020963, NP_001123551, NP_001273001, NP_001308253, NP_066014, XM_005270869, XM_005270870, XM_017001318, XM_017001319, XM_024447132, XM_024447137, XP_005270926, XP_005270927, XP_016856807, XP_016856808, XP_024302900, XP_024302905, XR_001737185, XR_001737186, XR_001737187, XR_946657	AAH02548, AAH04499, AAH09312, AB046851, AK023297, AK057353, AK074174, AK226011, AK301229, AK308874, AK310512, AL832805, AL833353, BAB13457, BAB14514, BAB85000, BAG51905, BAH13436, BC002548, BC004499, BC009312, BC025339, BU623853, BX647787, CAE89762, DB066263, EAW56528, EAW56529, EAW56530, EAW56531, NM_001130079, NM_001286072, NM_001321324, NM_020963, NP_001123551, NP_001273001, NP_001308253, NP_0…	lfcSE	0.104559922268898	human_related_chimpanzee
403	ENSG00000156587	UBE2L6	9246	ubiquitin conjugating enzyme E2 L6	RIG-B, UBCH8, UBE2L6	NM_004223, NM_198183, NP_004214, NP_937826	AAB86433, AAD17525, AAH32491, AF031141, AF061736, AK093462, AK129621, AK226165, AK315755, BAG38109, BC032491, CAB64566, CAG33407, CR457126, DA097307, EAW73755, EAW73756, EAW73757, EAW73758, EAW73759, H17887, NM_004223, NM_198183, NP_004214, NP_937826, O14933	lfcSE	0.214370221425914	human_related_chimpanzee
404	ENSG00000160710	ADAR	103	adenosine deaminase, RNA specific	ADAR1, AGS6, DRADA, DSH, DSRAD, G1P1, IFI-4, IFI4, K88DSRBP, P136, ADAR	NM_001025107, NM_001111, NM_001193495, NM_015840, NM_015841, NP_001020278, NP_001102, NP_001180424, NP_056655, NP_056656, XM_006711109, XM_006711111, XM_006711112, XM_006711113, XM_011509061, XM_011509062, XM_017000037, XM_024449674, XP_006711172, XP_006711174, XP_006711175, XP_006711176, XP_011507363, XP_011507364, XP_016855526, XP_024305442	AA449679, AAB06697, AAB97116, AAB97117, AAB97118, AAC13782, AAH38227, AB209891, ABM73519, ABM73520, AF084516, AHZ44503, AK097241, AK304153, BAD93128, BAH14119, BC017853, BC038227, BE886208, BU430287, BX538232, BX640741, CAA55967, CAA55968, CAA67169, CAA67170, CAA67172, CAA67173, CAD98075, CAE45853, CD108625, CR982397, DA507408, DR158819, EAW53183, EAW53184, EAW53185, EAW53186, EAW53187, EAW53188,…	lfcSE	0.0890297943302223	human_related_chimpanzee
405	ENSG00000163840	DTX3L	151636	deltex E3 ubiquitin ligase 3L	BBAP, RNF143, DTX3L	NM_138287, NP_612144	AAH42191, AAH60509, AAL90859, AAP57517, AAV98362, AF484416, AK025135, AK056406, AK093782, AK125086, AL833598, AY225123, AY780792, BAG54138, BC016846, BC040372, BC042191, BC060509, BX648267, BX648645, EAW79476, NM_138287, NP_612144, Q8TDB6	lfcSE	0.0982008689972342	human_related_chimpanzee
406	ENSG00000164307	ERAP1	51752	endoplasmic reticulum aminopeptidase 1	A-LAP, ALAP, APPILS, ARTS-1, ARTS1, ERAAP, ERAAP1, PILS-AP, PILSAP, ERAP1	NM_001040458, NM_001198541, NM_001349244, NM_016442, NP_001035548, NP_001185470, NP_001336173, NP_057526, XM_005272015, XM_005272016, XM_011543480, XM_011543481, XM_011543484, XM_011543485, XM_011543486, XM_017009581, XM_017009583, XM_024446113, XP_005272072, XP_005272073, XP_011541782, XP_011541783, XP_011541786, XP_011541787, XP_011541788, XP_016865070, XP_016865072, XP_024301881, XR_001742119	AAF07395, AAF20384, AAF34664, AAH30775, AAK37777, AAK37778, AAQ88953, AB011097, AF106037, AF183569, AF222340, AGR86647, AGR86648, AGR86649, AGR86650, AI291936, AIY60612, AIY60613, AIY60614, AIY60615, AIY60616, AIY60617, AIY60618, AIY60619, AIY60620, AIY60621, AIY60622, AIY60623, AIY60624, AIY60625, AIY60626, AIY60627, AIY60628, AIY60629, AIY60630, AIY60631, AIY60632, AIY60633, AK094985, AK222873,…	lfcSE	0.123559817869819	human_related_chimpanzee
407	ENSG00000164342	TLR3	7098	toll like receptor 3	CD283, IIAE2, TLR3	NM_003265, NP_003256	AAC34134, AAH59372, AAH94737, AAH96333, AAH96334, AAH96335, AB445631, ABC86908, ABC86909, ABC86910, ABE01399, ABF06633, ABF06634, ABF06635, ABF06636, ABF06637, AK302143, AK314208, BAG36884, BAG55028, BAH13636, BC017954, BC043204, BC059372, BC068487, BC094737, BC096333, BC096334, BC096335, BU624267, CAL68868, CAT16976, DA374150, DQ445682, DQ470075, DQ470076, DQ470077, DQ470078, DQ470079, EAX04628,…	lfcSE	0.167808859917034	human_related_chimpanzee
408	ENSG00000166710	B2M	567	beta-2-microglobulin	IMD43, B2M	NM_004048, NP_004039, XM_005254549, XP_005254606, XR_002957658	AAA51811, AAB25312, AAD14387, AAD14388, AAD48083, AAG02006, AAH32589, AAH64910, AAO20842, AB021288, ABB01003, ABI63354, ABI63355, ABI63373, AF072097, AI686916, AK026463, AK303560, AK315776, AY007153, AY187687, BAA35182, BAG38125, BAG64583, BC032589, BC064910, BU658737, CAA23830, CAG33347, CBX87172, CDH93686, CDL96999, CR457066, DQ839493, DQ839494, DQ884406, EAW77276, EAW77277, EAW77278, NM_004048…	lfcSE	0.134595128693793	human_related_chimpanzee
409	ENSG00000168394	TAP1	6890	transporter 1, ATP binding cassette subfamily B member	ABC17, ABCB2, APT1, D6S114E, PSF-1, PSF1, RING4, TAP1*0102N, TAP1N, TAP1	NM_000593, NM_001292022, NP_000584, NP_001278951	AAA89080, AAB60321, AAB60322, AAC12902, AAC12903, AAC12904, AAC12905, AAC12906, AAD14055, AAD14056, AAH14081, AAM11658, AAR05812, AAS55411, AAS55412, AB012644, AH007357, AHW47926, AHW47943, AHW47960, AHW47977, AK093980, AK123494, AK130176, AK302340, AK313762, ALQ33804, ALQ33805, ARB08460, ARB08461, ARB08462, ARB08463, ARB08464, ARB08465, ARB08466, ARB08467, ARB08468, ARB08469, ARB08470, ARB08471,…	lfcSE	0.132721239773044	human_related_chimpanzee
410	ENSG00000170581	STAT2	6773	signal transducer and activator of transcription 2	IMD44, ISGF-3, P113, STAT113, STAT2	NM_005419, NM_198332, NP_005410, NP_938146, XM_011538697, XM_011538698, XM_011538699, XM_011538700, XM_017019904, XP_011536999, XP_011537000, XP_011537001, XP_011537002, XP_016875393, XR_001748856, XR_001748857, XR_001748858, XR_002957375, XR_002957376, XR_245953	AAA98760, AAB36225, AAB36226, AAB36227, AAH06092, AAH51284, AAS00091, AFM91190, AFM91191, AFM91192, AFM91193, AFM91194, AFM91195, AFM91196, AFM91197, AFM91198, AFM91199, AFM91200, AFM91201, AFM91202, AFM91203, AFM91204, AFM91205, AFM91206, AFM91207, AFM91208, AFM91209, AFM91210, AFM91211, AFM91212, AFM91213, AFM91214, AFM91215, AFM91216, AFM91217, AFM91218, AFM91219, AFM91220, AFM91221, AFM91222,…	lfcSE	0.109156922418949	human_related_chimpanzee
411	ENSG00000172936	MYD88	4615	myeloid differentiation primary response 88	MYD88D, MYD88	NM_001172566, NM_001172567, NM_001172568, NM_001172569, NM_002468, NP_001166037, NP_001166038, NP_001166039, NP_001166040, NP_002459, XM_005265172, XM_006713170, XP_005265229, XP_006713233	AAB49967, AAC50954, AAH13589, AAP36040, AB446470, AK097983, AK124685, AK296570, AK296716, AK298650, AK298666, AK300051, AK300448, AK304676, AL832906, ANK58152, ANK58154, ANK58155, ANK58156, ANN25047, BAG55247, BAG59190, BAG59306, BAG60822, BAG60834, BAG61860, BAG62170, BAG65448, BC013589, BP242808, BP339466, BT007376, BX537602, DC350705, EAW64520, EAW64521, NM_001172566, NM_001172567, NM_00117256…	lfcSE	0.103961383102872	human_related_chimpanzee
412	ENSG00000173193	PARP14	54625	poly(ADP-ribose) polymerase family member 14	ARTD8, BAL2, PARP-14, pART8, PARP14	NM_017554, NP_060024, XM_011512928, XM_011512929, XP_011511230, XP_011511231, XR_002959544	AA890511, AAH32804, AAN08627, AAY64449, AAY64450, AB033094, AK001770, AK022542, AK026003, AK027260, AK098816, AK304269, AU117601, AY134858, BAA86582, BAA91897, BAB14089, BAG65132, BC032804, BC039604, BU170133, BX648758, CR977108, DC320673, DQ063584, DQ063585, EAW79467, EAW79468, EAW79469, EAW79470, NM_017554, NP_060024, Q460N5, XM_011512928, XM_011512929, XP_011511230, XP_011511231, XR_002959544	lfcSE	0.12914851594508	human_related_chimpanzee
413	ENSG00000173821	RNF213	57674	ring finger protein 213	ALO17, C17orf27, KIAA1618, MYMY2, MYSTR, NET57, RNF213	NM_001256071, NM_020914, NM_020954, NP_001243000, NP_066005, XM_005257545, XM_005257546, XM_006721995, XM_011525084, XM_011525086, XM_011525087, XM_017024905, XP_005257602, XP_005257603, XP_006722058, XP_011523386, XP_011523388, XP_011523389, XP_016880394	AAH32220, AAH36891, AAH40341, AAN63520, AAN63521, AB046774, AB046838, AB537889, AF397204, AF397205, AK023113, AK023871, AK025676, AK025914, AK026038, AK074030, AK127358, AK127914, AL161961, AL832920, AL833201, BAB13380, BAB13444, BAB14411, BAB14708, BAB15212, BAB15280, BAB15330, BAB84856, BAC87188, BAK53191, BC032220, BC035987, BC036891, BC040341, BC110403, BI008697, BX097483, BX640932, BX647946,…	lfcSE	0.147122473822632	human_related_chimpanzee
414	ENSG00000184979	USP18	11274	ubiquitin specific peptidase 18	ISG43, PTORCH2, UBP43, USP18	NM_017414, NP_059110, XM_006724074, XP_006724137	AAD49967, AAH14896, AAP35481, AF176642, AI222587, AJ243526, AK313385, AL136690, BAG36183, BC014896, BI752849, BT006835, BU584005, CAB66625, CAB76398, CAG33497, CAJ86437, CR457216, CT841507, EAW57790, EAW57791, NM_017414, NP_059110, Q9UMW8, XM_006724074, XP_006724137	lfcSE	0.159297328393461	human_related_chimpanzee
415	ENSG00000185338	SOCS1	8651	suppressor of cytokine signaling 1	CIS1, CISH1, JAB, SOCS-1, SSI-1, SSI1, TIP-3, TIP3, SOCS1	NM_003745, NP_003736	AAB62401, AAD27709, AAY87931, AB000676, AB000734, AB005043, AK127621, BAA21537, BAA22431, BAA23521, BAG54535, BC029307, CAB92528, CAR95151, CBX47480, EAW85163, NM_003745, NP_003736, O15524, U88326	lfcSE	0.427260867882147	human_related_chimpanzee
416	ENSG00000185507	IRF7	3665	interferon regulatory factor 7	IMD39, IRF-7H, IRF7A, IRF7B, IRF7C, IRF7H, IRF7	NM_001572, NM_004029, NM_004030, NM_004031, NP_001563, NP_004020, NP_004022, XM_005252906, XM_005252907, XM_005252909, XM_011520066, XM_017017674, XP_005252963, XP_005252964, XP_005252966, XP_011518368, XP_016873163	AAB17190, AAB80686, AAB80688, AAB80690, AAB80691, AAC70999, AAG30003, AAI36556, AF076494, AGI78456, AK303752, APU94776, BAG64723, BC136555, BC144242, BM849172, DA601567, DA967682, EAX02355, EAX02356, EAX02357, EAX02358, EAX02359, EAX02360, KC477210, KX150851, NM_001572, NM_004029, NM_004030, NM_004031, NP_001563, NP_004020, NP_004022, Q92985, U53830, U53831, U53832, U73036, XM_005252906, XM_00525…	lfcSE	0.265489444908728	human_related_chimpanzee
417	ENSG00000231925	TAPBP	6892	TAP binding protein	NGS17, TAPA, TPN, TPSN, TAPBP	NM_003190, NM_172208, NM_172209, NP_003181, NP_757345, NP_757346, XM_011514828, XM_017011227, XP_011513130, XP_016866716	AAB82949, AAC20076, AAD32924, AAG33061, AAH64966, AAH80574, AB010639, ACD68200, AF009510, AF029750, AF067286, AF314222, AQY77140, AQY77141, AQY77142, AU117273, AW028178, AW451052, AY007154, BAA28757, BAA28758, BAA28759, BC064966, BC080574, BI523615, CAA73909, EAX03715, EAX03716, EAX03717, EAX03718, EAX03719, EAX03720, EU693375, NM_003190, NM_172208, NM_172209, NP_003181, NP_757345, NP_757346, O15…	lfcSE	0.113590740652534	human_related_chimpanzee
418	ENSG00000055332	EIF2AK2	5610	eukaryotic translation initiation factor 2 alpha kinase 2	EIF2AK1, PKR, PPP1R83, PRKR, EIF2AK2	NM_001135651, NM_001135652, NM_002759, NP_001129123, NP_001129124, NP_002750, XM_011532987, XM_017004503, XP_011531289, XP_016859992	AAA18253, AAA36409, AAH07769, AAH22314, AAH40851, AAH57805, AAH93676, AAI01476, AAI43231, AAO38055, AAP57628, AAY24317, AF086566, AI360504, AK290655, AK313818, AY302136, BAF83344, BAG36554, BC007769, BC022314, BC040851, BC057805, BC093676, BC101475, BC143228, BC143230, BM473760, BU687340, EAX00406, EAX00407, EAX00408, EAX00409, F03305, M35663, M85294, NM_001135651, NM_001135652, NM_002759, NP_001…	stat	17.3692837357593	human_related_chimpanzee
419	ENSG00000059378	PARP12	64761	poly(ADP-ribose) polymerase family member 12	ARTD12, MST109, MSTP109, ZC3H1, ZC3HDC1, PARP12	NM_022750, NP_073587, NR_130117, XM_005250038, XM_005250039, XM_005250040, XM_011516491, XP_005250095, XP_005250096, XP_005250097, XP_011514793, XR_001744855, XR_927514	AA587898, AAF66161, AAH81541, AAQ13631, AF173884, AK026346, AL136766, AL137255, BAB15457, BC044660, BC081541, CAB66700, CAB70657, EAL24033, EAW83938, EAW83939, NM_022750, NP_073587, NR_130117, Q9H0J9, XM_005250038, XM_005250039, XM_005250040, XM_011516491, XP_005250095, XP_005250096, XP_005250097, XP_011514793, XR_001744855, XR_927514	stat	45.2909115158788	human_related_chimpanzee
420	ENSG00000068079	IFI35	3430	interferon induced protein 35	IFP35, IFI35	NM_001330230, NM_005533, NP_001317159, NP_005524, XM_017024584, XM_017024585, XP_016880073, XP_016880074	AA740882, AA827287, AA832092, AAB61703, AAC37597, AAH01356, AK025406, BC001356, BM050205, BM748764, BU571030, EAW60914, EAW60915, EAW60916, NM_001330230, NM_005533, NP_001317159, NP_005524, P80217, U72882, XM_017024584, XM_017024585, XP_016880073, XP_016880074	stat	23.0729122930555	human_related_chimpanzee
421	ENSG00000089127	OAS1	4938	2'-5'-oligoadenylate synthetase 1	E18/E16, IFI-4, OIAS, OIASI, OAS1	NM_001032409, NM_001320151, NM_002534, NM_016816, NP_001027581, NP_001307080, NP_002525, NP_058132, XM_006719434, XM_011538413, XM_017019361, XM_017019362, XP_006719497, XP_011536715, XP_016874850, XP_016874851, XR_944558	AA085948, AAA59955, AAB59552, AAB59553, AAH00562, AAH61587, AAH71981, AAP35431, AAW63049, AAW63050, ABE27977, ABE27978, ABH07381, ABI78946, AJ629455, AK123528, AK223006, AK225384, AK291003, AK300346, AK301498, AY730627, AY730628, BAA00047, BAD96726, BAF83692, BAG62090, BAG63009, BC000562, BC061587, BC071981, BE048946, BF055326, BT006785, CAA01166, CAA01167, CAA26497, CAA26633, CAA26634, CAA29803,…	stat	35.2924279832986	human_related_chimpanzee
422	ENSG00000102921	N4BP1	9683	NEDD4 binding protein 1	N4BP1	NM_153029, NP_694574, XM_011523482, XP_011521784, XR_001752039, XR_001752040	AAI08289, AAI52473, AB014515, AK001464, AK026937, AK056383, AK094234, AK124782, BAA31590, BAG50916, BC051897, BC108288, BC152472, EAW82729, NM_153029, NP_694574, O75113, XM_011523482, XP_011521784, XR_001752039, XR_001752040	stat	22.9582665882137	human_related_chimpanzee
423	ENSG00000108771	DHX58	79132	DExH-box helicase 58	D11LGP2, D11lgp2e, LGP2, RLR-3, DHX58	NM_024119, NP_077024, XM_017025059, XP_016880548, XR_001752623, XR_001752624, XR_002958067, XR_934548	AAH14949, AK021416, AK097669, AK225549, AK296840, AK300900, BAB13818, BAG53507, BAG62538, BAH12441, BC014949, BM723672, EAW60796, EAW60797, EAW60798, EAW60799, EAW60800, NM_024119, NP_077024, Q96C10, XM_017025059, XP_016880548, XR_001752623, XR_001752624, XR_002958067, XR_934548	stat	31.7587642393677	human_related_chimpanzee
424	ENSG00000112773	FAM46A	55603	family with sequence similarity 46 member A	C6orf37, XTP11, FAM46A	NM_017633, NP_060103	AAH00683, AAH07351, AAM53071, AAW66943, ACI29324, AF350451, AHI42043, AHI42044, AI131001, AJ420583, AJ420591, AJ420592, AK000044, AK056057, AK096704, AK292109, AY740520, BAA90903, BAF84798, BC000683, BC007351, BX648876, DA981608, EAW48691, EAW48692, FJ211061, NM_017633, NP_060103, Q96IP4	stat	16.1624762431539	human_related_chimpanzee
425	ENSG00000115267	IFIH1	64135	interferon induced with helicase C domain 1	AGS7, Hlcd, IDDM19, MDA-5, MDA5, RLR-2, SGMRT1, IFIH1	NM_022168, NP_071451	AAG34368, AAG54076, AAH46208, AAH78180, AAI11751, AAX93137, AAY24206, AF095844, AK056293, AK292941, AK314611, AY017378, BAB71141, BAF85630, BC007966, BC046208, BC078180, BC111750, BQ772836, BU902097, EAX11352, NM_022168, NP_071451, Q9BYX4	stat	42.0300735639683	human_related_chimpanzee
426	ENSG00000115415	STAT1	6772	signal transducer and activator of transcription 1	CANDF7, IMD31A, IMD31B, IMD31C, ISGF-3, STAT91, STAT1	NM_007315, NM_139266, NP_009330, NP_644671, XM_006712718, XM_017004783, XP_006712781, XP_016860272, XR_001738914, XR_001738915	AAB64012, AAF04559, AAH02704, AAI41922, AAP35905, AAR13284, AAW56072, AAY24183, ADA59516, ADA59517, AI992149, AK096686, AK225853, AK292604, AK315002, BAF85293, BAG37497, BC002704, BC141921, BG699050, BT007241, BU738296, BX400908, CAD22974, CAH18430, CAM91174, CAM91175, CN410740, CR749636, CR998778, DA313984, EAX10850, EAX10851, EAX10852, EAX10853, EAX10854, EAX10855, EB385742, GU211347, GU211348,…	stat	43.0139367553075	human_related_chimpanzee
427	ENSG00000116514	RNF19B	127544	ring finger protein 19B	IBRDC3, NKLAM, RNF19B	NM_001127361, NM_001300826, NM_153341, NP_001120833, NP_001287755, NP_699172, XM_006710356, XM_006710357, XM_006710358, XP_006710419, XP_006710420, XP_006710421	AA194237, AAH20595, AAH62374, AAI13561, AAI43688, AK074486, AK131439, BAC11017, BAD18585, BC020595, BC062374, BC113560, BC143687, CAF85699, DA630289, EAX07489, EAX07490, EAX07491, NM_001127361, NM_001300826, NM_153341, NP_001120833, NP_001287755, NP_699172, Q6ZMZ0, XM_006710356, XM_006710357, XM_006710358, XP_006710419, XP_006710420, XP_006710421	stat	17.7172808805516	human_related_chimpanzee
428	ENSG00000119917	IFIT3	3437	interferon induced protein with tetratricopeptide repeats 3	CIG-49, GARG-49, IFI60, IFIT4, IRG2, ISG60, P60, RIG-G, cig41, IFIT3	NM_001031683, NM_001289758, NM_001289759, NM_001549, NP_001026853, NP_001276687, NP_001276688, NP_001540	AAB40606, AAB95160, AAC34669, AAC63524, AAH01383, AAH04977, AAP35948, AF026939, AF026943, AF083470, AK290427, AK297137, AK312675, BAF83116, BAG59639, BC001383, BC004977, BM790031, BT007284, BU509201, BX101054, DA081546, DA160435, DA673951, DB268497, EAW50143, EAW50144, NM_001031683, NM_001289758, NM_001289759, NM_001549, NP_001026853, NP_001276687, NP_001276688, NP_001540, O14879, U52513	stat	47.3051711751784	human_related_chimpanzee
429	ENSG00000119922	IFIT2	3433	interferon induced protein with tetratricopeptide repeats 2	G10P2, GARG-39, IFI-54, IFI-54K, IFI54, IFIT-2, ISG-54 K, ISG-54K, ISG54, P54, cig42, IFIT2	NM_001547, NP_001538	AA143609, AA765174, AAA59191, AAH05987, AAH32839, AF026944, AK300431, AK312831, BAG62157, BC005987, BC032839, CAA30438, DA631671, EAW50145, EB387611, NM_001547, NP_001538, P09913	stat	43.7118862366735	human_related_chimpanzee
430	ENSG00000120217	CD274	29126	CD274 molecule	B7-H, B7H1, PD-L1, PDCD1L1, PDCD1LG1, PDL1, CD274	NM_001267706, NM_001314029, NM_014143, NP_001254635, NP_001300958, NP_054862, NR_052005	AA399416, AAF25807, AAG18508, AAH69381, AAH74984, AAI13735, AAI13737, AAP13470, AAP42144, AAU09634, ABB90152, ABI16084, AF177937, AF233516, AI826502, AK001894, AK300470, AK314567, AY254342, AY291313, AY714881, BAA91966, BAG37149, BAG62189, BC069381, BC074984, BC113734, BC113736, CCF77002, DB160805, DQ286582, DQ836393, EAW58763, NM_001267706, NM_001314029, NM_014143, NP_001254635, NP_001300958, NP…	stat	16.9277906715068	human_related_chimpanzee
431	ENSG00000121060	TRIM25	7706	tripartite motif containing 25	EFP, RNF147, Z147, ZNF147, TRIM25	NM_005082, NP_005073	AAH16924, AAH42541, AB208994, AK024597, AK310720, BAA04747, BAD92231, BC013752, BC016924, BC038247, BC042541, BC053605, BC106889, BC106890, BC114339, BM146967, BX538220, CF121587, D21205, EAW94523, EAW94524, EAW94525, NM_005082, NP_005073, Q14258	stat	24.2404436482621	human_related_chimpanzee
432	ENSG00000121858	TNFSF10	8743	TNF superfamily member 10	APO2L, Apo-2L, CD253, TL2, TNLG6A, TRAIL, TNFSF10	NM_001190942, NM_001190943, NM_003810, NP_001177871, NP_001177872, NP_003801, NR_033994	AAB01233, AAC50332, AAH32722, AAR16184, AAV38371, ABI24016, ABK41891, ABW24658, AK296085, AK309200, AK312742, AY312579, BAG35612, BAG58840, BC009795, BC020220, BC032722, BT019564, CAG33176, CAH68809, CAL33971, CAZ39545, CCA94584, CR456895, CTQ86088, DA041872, DA969653, DQ848564, EAW78465, EAW78466, EAW78467, EU183231, LN874323, NM_001190942, NM_001190943, NM_003810, NP_001177871, NP_001177872, NP…	stat	40.7202942699471	human_related_chimpanzee
433	ENSG00000123609	NMI	9111	N-myc and STAT interactor	NMI	NM_004688, NP_004679, XM_005246941, XM_017005247, XP_005246998, XP_016860736	AAC12949, AAH01268, AAH21987, AAY15066, AB451305, AB451436, ABO65092, AK124323, AK291548, AK298754, BAF84237, BAG60896, BAG70119, BAG70250, BC001268, BC021987, CB151555, EAX11513, EF036506, NM_004688, NP_004679, Q13287, U32849, XM_005246941, XM_017005247, XP_005246998, XP_016860736	stat	29.6770766320698	human_related_chimpanzee
434	ENSG00000124201	ZNFX1	57169	zinc finger NFX1-type containing 1	ZNFX1	NM_021035, NP_066363, XM_006723836, XM_011528924, XM_017027971, XP_006723899, XP_011527226, XP_016883460	AAH14041, AAH62347, AAI10889, AB037825, AK000573, AK002139, AK022641, AK023836, AK096594, AK307392, AU140771, BAA91264, BAA92102, BAA92642, BAB14149, BAB14696, BC014041, BC030789, BC041630, BC062347, BC110888, DA809204, EAW75661, EAW75662, EAW75663, EAW75664, NM_021035, NP_066363, Q9P2E3, XM_006723836, XM_011528924, XM_017027971, XP_006723899, XP_011527226, XP_016883460	stat	25.5210746057838	human_related_chimpanzee
435	ENSG00000124226	RNF114	55905	ring finger protein 114	PSORS12, ZNF313, RNF114	NM_018683, NP_061153	AAF75763, AAH13695, AAH66919, AAP35441, AF131742, AF265215, AK091976, AK097265, AK297188, AK301731, AK315638, BAG38006, BAG59677, BAG63197, BC013695, BC066919, BM830132, BT006795, BX640603, CAE45709, EAW75641, EAW75642, EAW75643, EAW75644, NM_018683, NP_061153, Q9Y508	stat	17.019206180521	human_related_chimpanzee
436	ENSG00000132109	TRIM21	6737	tripartite motif containing 21	RNF81, RO52, Ro/SSA, SSA, SSA1, TRIM21	NM_003141, NP_003132	AAA36581, AAA36651, AAA79867, AAB87094, AAH10861, AAK76432, AAU89982, AK225564, AW575137, AY742713, BC010861, BP280435, BP288941, BU594670, CAV30717, EAW68845, M34551, M62800, NM_003141, NP_003132, P19474	stat	24.8833130083449	human_related_chimpanzee
437	ENSG00000134321	RSAD2	91543	radical S-adenosyl methionine domain containing 2	2510004L01Rik, cig33, cig5, vig1, RSAD2	NM_080657, NP_542388, XM_011510415, XP_011508717	AAH17969, AAL50053, AAY14802, AF026942, AF442151, AK300085, AK312670, BAG35552, BAG61888, BC017969, EAX01034, EAX01035, NM_080657, NP_542388, Q8WXG1, XM_011510415, XP_011508717	stat	46.6537654488284	human_related_chimpanzee
438	ENSG00000134326	CMPK2	129607	cytidine/uridine monophosphate kinase 2	NDK, TMPK2, TYKi, UMP-CMPK2, CMPK2	NM_001256477, NM_001256478, NM_207315, NP_001243406, NP_001243407, NP_997198, NR_046236, XR_922655, XR_922656	AAH16969, AAH89425, AAI32822, AAI41803, AAI44203, AFJ19138, AK127983, AK308509, BAC87217, BC016969, BC089425, BC132821, BC141802, BC144202, BX463706, DA501203, EAX01036, EAX01037, NM_001256477, NM_001256478, NM_207315, NP_001243406, NP_001243407, NP_997198, NR_046236, Q5EBM0, XR_922655, XR_922656	stat	49.9439549958302	human_related_chimpanzee
439	ENSG00000134470	IL15RA	3601	interleukin 15 receptor subunit alpha	CD215, IL15RA	NM_001243539, NM_001256765, NM_001351095, NM_001351096, NM_001351097, NM_002189, NM_172200, NP_001230468, NP_001243694, NP_001338024, NP_001338025, NP_001338026, NP_002180, NP_751950, NR_046362, XM_011519461, XM_011519462, XM_011519463, XM_011519464, XM_011519465, XM_011519466, XM_011519467, XM_011519468, XM_011519469, XM_011519470, XM_011519471, XM_011519472, XM_011519474, XM_011519475, XM_01151…	AA847313, AAB88175, AAC50312, AAH65506, AAH74726, AAI07778, AAI21141, AAI21142, AAP69528, AEP26933, AF035279, AFY11387, AFY11388, AFY11389, AFY11390, AFY11391, AFY11392, AFY11393, AFY11394, AK304211, BAG65084, BC065506, BC074726, BC107777, BC121140, BC121141, BG675498, BM546106, CA308853, CAG33345, CAG46820, CCA64145, CCA64146, CR457064, CR542023, DC298692, EAW86415, EAW86416, EAW86417, EAW86418,…	stat	18.8499268358084	human_related_chimpanzee
440	ENSG00000135148	TRAFD1	10906	TRAF-type zinc finger domain containing 1	FLN29, TRAFD1	NM_001143906, NM_006700, NP_001137378, NP_006691	AAH03553, AB007447, AK122620, AK291331, AK295474, AK309916, AK312601, BAA22541, BAF84020, BAG58401, BC003553, BG828961, CA314188, CCQ43370, EAW97995, EAW97996, EAW97997, NM_001143906, NM_006700, NP_001137378, NP_006691, O14545	stat	19.3300359706617	human_related_chimpanzee
441	ENSG00000138035	PNPT1	87178	polyribonucleotide nucleotidyltransferase 1	COXPD13, DFNB70, OLD35, PNPASE, old-35, PNPT1	NM_033109, NP_149100, XM_005264629, XM_017005172, XP_005264686, XP_016860661, XR_001739010	AAH00862, AAH05986, AAH53660, AAK13047, AAP44472, AAY24271, AJ458465, AK307589, AW731791, AY027528, AY290863, BC000862, BC005986, BC009057, BC021170, BC053660, BU943827, CAD30289, CAH18709, CAR80228, CBX83686, CR749867, DA998523, DB461021, EAX00086, EAX00087, NM_033109, NP_149100, Q8TCS8, XM_005264629, XM_017005172, XP_005264686, XP_016860661, XR_001739010	stat	27.0565652754508	human_related_chimpanzee
442	ENSG00000138496	PARP9	83666	poly(ADP-ribose) polymerase family member 9	ARTD9, BAL, BAL1, MGC:7868, PARP9	NM_001146102, NM_001146103, NM_001146104, NM_001146105, NM_001146106, NM_031458, NP_001139574, NP_001139575, NP_001139576, NP_001139577, NP_001139578, NP_113646, XM_005247820, XM_011513218, XM_017007304, XM_017007305, XM_017007306, XP_005247877, XP_011511520, XP_016862793, XP_016862794, XP_016862795, XR_001740305, XR_001740306, XR_001740307, XR_001740308, XR_001740309, XR_002959597	AAH39580, AAK07558, AAK07559, AB209742, AF307338, AF307339, AK092629, AK123412, AK125581, AK130147, AK292959, AK299107, AK313494, AL713679, AL832929, BAD92979, BAF85648, BAG36276, BAH12952, BC017463, BC039580, BP259272, BU675792, BX648869, CAD28483, CAH56133, CAH56290, DB096326, DC309545, DC368112, EAW79477, EAW79478, EAW79479, NM_001146102, NM_001146103, NM_001146104, NM_001146105, NM_001146106,…	stat	35.6344225630787	human_related_chimpanzee
443	ENSG00000139192	TAPBPL	55080	TAP binding protein like	TAPBP-R, TAPBPR, TAPBPL	NM_001351355, NM_018009, NP_001338284, NP_060479, NR_147126, NR_147127, NR_147128, NR_147129, XM_005253700, XM_017019545, XM_017019546, XP_005253757, XP_016875034, XP_016875035, XR_001748777, XR_001748778, XR_001748781, XR_002957344, XR_429016	AAH15017, AI184901, AI273155, AK001005, AK002056, AK098035, AK222956, AK223163, BAA91465, BAB41077, BAD96676, BAD96883, BC015017, CAI93432, CR997450, DB054664, EAW88797, EAW88798, EAW88799, NM_001351355, NM_018009, NP_001338284, NP_060479, NR_147126, NR_147127, NR_147128, NR_147129, Q9BX59, XM_005253700, XM_017019545, XM_017019546, XP_005253757, XP_016875034, XP_016875035, XR_001748777, XR_001748…	stat	13.7660634239525	human_related_chimpanzee
444	ENSG00000140464	PML	5371	promyelocytic leukemia	MYL, PP8675, RNF71, TRIM19, PML	NM_002675, NM_033238, NM_033239, NM_033240, NM_033244, NM_033246, NM_033247, NM_033249, NM_033250, NP_002666, NP_150241, NP_150242, NP_150243, NP_150247, NP_150249, NP_150250, NP_150252, NP_150253	AAA60125, AAA60351, AAA60352, AAA60388, AAA60390, AAB19601, AAB29490, AAD13865, AAG50180, AAG50181, AAG50182, AAG50183, AAG50184, AAG50185, AAG50186, AAG50187, AAG50188, AAG50189, AAG50190, AAH00080, AAH20994, AAI39796, AAP88913, AAQ15268, AB208950, AB209051, AB209411, AF230401, AF230402, AF230403, AF230404, AF230405, AF230406, AF230407, AF230408, AF230409, AF230410, AF230411, AF370432, AF388193,…	stat	35.6025569200872	human_related_chimpanzee
445	ENSG00000140853	NLRC5	84166	NLR family CARD domain containing 5	CLR16.1, NOD27, NOD4, NLRC5	NM_001330552, NM_032206, NP_001317481, NP_115582, XM_005256193, XM_005256194, XM_005256195, XM_005256196, XM_005256197, XM_005256199, XM_005256201, XM_006721297, XM_006721298, XM_006721300, XM_011523373, XM_011523375, XM_011523376, XM_017023769, XM_017023770, XM_017023771, XP_005256250, XP_005256251, XP_005256252, XP_005256253, XP_005256254, XP_005256256, XP_005256258, XP_006721360, XP_006721361,…	AA722775, AAH50527, AAH63566, AAO59377, ABO40479, AF389420, AK025212, AK025362, AK027414, AK027416, AK074133, AK074182, AK090439, AK097030, AL704292, BAB15120, BAB55096, BAB55098, BAB84959, BAB85008, BAC03420, BC040278, BC050527, BC063566, BI061907, BM463398, BM993764, BX640842, CAE45914, CAZ39543, DB293035, EAW82898, EAW82899, EAW82900, EAW82901, EAW82902, EF452236, NM_001330552, NM_032206, NP_0…	stat	21.3352962827237	human_related_chimpanzee
446	ENSG00000141664	ZCCHC2	54877	zinc finger CCHC-type containing 2	C18orf49, ZCCHC2	NM_017742, NP_060212, NR_126534, XM_006722493, XM_011526044, XM_017025802, XP_006722556, XP_011524346, XP_016881291, XR_001753205, XR_245462	AA406111, AA903206, AAH06340, AAI37436, AB051531, AK000229, AK000288, AK098132, AL832323, AW182074, BAA91057, BAB21835, BAG53581, BC006340, BC047606, BC137435, BI023990, BQ001246, BU675299, BX485381, CAD38618, CD365705, DN997998, EAW63126, EAW63127, EAW63128, FN169762, NM_017742, NP_060212, NR_126534, Q9C0B9, XM_006722493, XM_011526044, XM_017025802, XP_006722556, XP_011524346, XP_016881291, XR_0…	stat	18.7824337326127	human_related_chimpanzee
447	ENSG00000155363	MOV10	4343	Mov10 RISC complex RNA helicase	fSAP113, gb110, MOV10	NM_001130079, NM_001286072, NM_001321324, NM_020963, NP_001123551, NP_001273001, NP_001308253, NP_066014, XM_005270869, XM_005270870, XM_017001318, XM_017001319, XM_024447132, XM_024447137, XP_005270926, XP_005270927, XP_016856807, XP_016856808, XP_024302900, XP_024302905, XR_001737185, XR_001737186, XR_001737187, XR_946657	AAH02548, AAH04499, AAH09312, AB046851, AK023297, AK057353, AK074174, AK226011, AK301229, AK308874, AK310512, AL832805, AL833353, BAB13457, BAB14514, BAB85000, BAG51905, BAH13436, BC002548, BC004499, BC009312, BC025339, BU623853, BX647787, CAE89762, DB066263, EAW56528, EAW56529, EAW56530, EAW56531, NM_001130079, NM_001286072, NM_001321324, NM_020963, NP_001123551, NP_001273001, NP_001308253, NP_0…	stat	27.3625095682619	human_related_chimpanzee
448	ENSG00000156587	UBE2L6	9246	ubiquitin conjugating enzyme E2 L6	RIG-B, UBCH8, UBE2L6	NM_004223, NM_198183, NP_004214, NP_937826	AAB86433, AAD17525, AAH32491, AF031141, AF061736, AK093462, AK129621, AK226165, AK315755, BAG38109, BC032491, CAB64566, CAG33407, CR457126, DA097307, EAW73755, EAW73756, EAW73757, EAW73758, EAW73759, H17887, NM_004223, NM_198183, NP_004214, NP_937826, O14933	stat	20.3113622057439	human_related_chimpanzee
449	ENSG00000160710	ADAR	103	adenosine deaminase, RNA specific	ADAR1, AGS6, DRADA, DSH, DSRAD, G1P1, IFI-4, IFI4, K88DSRBP, P136, ADAR	NM_001025107, NM_001111, NM_001193495, NM_015840, NM_015841, NP_001020278, NP_001102, NP_001180424, NP_056655, NP_056656, XM_006711109, XM_006711111, XM_006711112, XM_006711113, XM_011509061, XM_011509062, XM_017000037, XM_024449674, XP_006711172, XP_006711174, XP_006711175, XP_006711176, XP_011507363, XP_011507364, XP_016855526, XP_024305442	AA449679, AAB06697, AAB97116, AAB97117, AAB97118, AAC13782, AAH38227, AB209891, ABM73519, ABM73520, AF084516, AHZ44503, AK097241, AK304153, BAD93128, BAH14119, BC017853, BC038227, BE886208, BU430287, BX538232, BX640741, CAA55967, CAA55968, CAA67169, CAA67170, CAA67172, CAA67173, CAD98075, CAE45853, CD108625, CR982397, DA507408, DR158819, EAW53183, EAW53184, EAW53185, EAW53186, EAW53187, EAW53188,…	stat	27.691014659638	human_related_chimpanzee
450	ENSG00000163840	DTX3L	151636	deltex E3 ubiquitin ligase 3L	BBAP, RNF143, DTX3L	NM_138287, NP_612144	AAH42191, AAH60509, AAL90859, AAP57517, AAV98362, AF484416, AK025135, AK056406, AK093782, AK125086, AL833598, AY225123, AY780792, BAG54138, BC016846, BC040372, BC042191, BC060509, BX648267, BX648645, EAW79476, NM_138287, NP_612144, Q8TDB6	stat	40.6492320734652	human_related_chimpanzee
451	ENSG00000164307	ERAP1	51752	endoplasmic reticulum aminopeptidase 1	A-LAP, ALAP, APPILS, ARTS-1, ARTS1, ERAAP, ERAAP1, PILS-AP, PILSAP, ERAP1	NM_001040458, NM_001198541, NM_001349244, NM_016442, NP_001035548, NP_001185470, NP_001336173, NP_057526, XM_005272015, XM_005272016, XM_011543480, XM_011543481, XM_011543484, XM_011543485, XM_011543486, XM_017009581, XM_017009583, XM_024446113, XP_005272072, XP_005272073, XP_011541782, XP_011541783, XP_011541786, XP_011541787, XP_011541788, XP_016865070, XP_016865072, XP_024301881, XR_001742119	AAF07395, AAF20384, AAF34664, AAH30775, AAK37777, AAK37778, AAQ88953, AB011097, AF106037, AF183569, AF222340, AGR86647, AGR86648, AGR86649, AGR86650, AI291936, AIY60612, AIY60613, AIY60614, AIY60615, AIY60616, AIY60617, AIY60618, AIY60619, AIY60620, AIY60621, AIY60622, AIY60623, AIY60624, AIY60625, AIY60626, AIY60627, AIY60628, AIY60629, AIY60630, AIY60631, AIY60632, AIY60633, AK094985, AK222873,…	stat	16.8259477545874	human_related_chimpanzee
452	ENSG00000164342	TLR3	7098	toll like receptor 3	CD283, IIAE2, TLR3	NM_003265, NP_003256	AAC34134, AAH59372, AAH94737, AAH96333, AAH96334, AAH96335, AB445631, ABC86908, ABC86909, ABC86910, ABE01399, ABF06633, ABF06634, ABF06635, ABF06636, ABF06637, AK302143, AK314208, BAG36884, BAG55028, BAH13636, BC017954, BC043204, BC059372, BC068487, BC094737, BC096333, BC096334, BC096335, BU624267, CAL68868, CAT16976, DA374150, DQ445682, DQ470075, DQ470076, DQ470077, DQ470078, DQ470079, EAX04628,…	stat	39.6863333458983	human_related_chimpanzee
453	ENSG00000166710	B2M	567	beta-2-microglobulin	IMD43, B2M	NM_004048, NP_004039, XM_005254549, XP_005254606, XR_002957658	AAA51811, AAB25312, AAD14387, AAD14388, AAD48083, AAG02006, AAH32589, AAH64910, AAO20842, AB021288, ABB01003, ABI63354, ABI63355, ABI63373, AF072097, AI686916, AK026463, AK303560, AK315776, AY007153, AY187687, BAA35182, BAG38125, BAG64583, BC032589, BC064910, BU658737, CAA23830, CAG33347, CBX87172, CDH93686, CDL96999, CR457066, DQ839493, DQ839494, DQ884406, EAW77276, EAW77277, EAW77278, NM_004048…	stat	18.1155953713429	human_related_chimpanzee
454	ENSG00000168394	TAP1	6890	transporter 1, ATP binding cassette subfamily B member	ABC17, ABCB2, APT1, D6S114E, PSF-1, PSF1, RING4, TAP1*0102N, TAP1N, TAP1	NM_000593, NM_001292022, NP_000584, NP_001278951	AAA89080, AAB60321, AAB60322, AAC12902, AAC12903, AAC12904, AAC12905, AAC12906, AAD14055, AAD14056, AAH14081, AAM11658, AAR05812, AAS55411, AAS55412, AB012644, AH007357, AHW47926, AHW47943, AHW47960, AHW47977, AK093980, AK123494, AK130176, AK302340, AK313762, ALQ33804, ALQ33805, ARB08460, ARB08461, ARB08462, ARB08463, ARB08464, ARB08465, ARB08466, ARB08467, ARB08468, ARB08469, ARB08470, ARB08471,…	stat	35.941422794038	human_related_chimpanzee
455	ENSG00000170581	STAT2	6773	signal transducer and activator of transcription 2	IMD44, ISGF-3, P113, STAT113, STAT2	NM_005419, NM_198332, NP_005410, NP_938146, XM_011538697, XM_011538698, XM_011538699, XM_011538700, XM_017019904, XP_011536999, XP_011537000, XP_011537001, XP_011537002, XP_016875393, XR_001748856, XR_001748857, XR_001748858, XR_002957375, XR_002957376, XR_245953	AAA98760, AAB36225, AAB36226, AAB36227, AAH06092, AAH51284, AAS00091, AFM91190, AFM91191, AFM91192, AFM91193, AFM91194, AFM91195, AFM91196, AFM91197, AFM91198, AFM91199, AFM91200, AFM91201, AFM91202, AFM91203, AFM91204, AFM91205, AFM91206, AFM91207, AFM91208, AFM91209, AFM91210, AFM91211, AFM91212, AFM91213, AFM91214, AFM91215, AFM91216, AFM91217, AFM91218, AFM91219, AFM91220, AFM91221, AFM91222,…	stat	30.7066415342302	human_related_chimpanzee
456	ENSG00000172936	MYD88	4615	myeloid differentiation primary response 88	MYD88D, MYD88	NM_001172566, NM_001172567, NM_001172568, NM_001172569, NM_002468, NP_001166037, NP_001166038, NP_001166039, NP_001166040, NP_002459, XM_005265172, XM_006713170, XP_005265229, XP_006713233	AAB49967, AAC50954, AAH13589, AAP36040, AB446470, AK097983, AK124685, AK296570, AK296716, AK298650, AK298666, AK300051, AK300448, AK304676, AL832906, ANK58152, ANK58154, ANK58155, ANK58156, ANN25047, BAG55247, BAG59190, BAG59306, BAG60822, BAG60834, BAG61860, BAG62170, BAG65448, BC013589, BP242808, BP339466, BT007376, BX537602, DC350705, EAW64520, EAW64521, NM_001172566, NM_001172567, NM_00117256…	stat	36.8968174867754	human_related_chimpanzee
457	ENSG00000173193	PARP14	54625	poly(ADP-ribose) polymerase family member 14	ARTD8, BAL2, PARP-14, pART8, PARP14	NM_017554, NP_060024, XM_011512928, XM_011512929, XP_011511230, XP_011511231, XR_002959544	AA890511, AAH32804, AAN08627, AAY64449, AAY64450, AB033094, AK001770, AK022542, AK026003, AK027260, AK098816, AK304269, AU117601, AY134858, BAA86582, BAA91897, BAB14089, BAG65132, BC032804, BC039604, BU170133, BX648758, CR977108, DC320673, DQ063584, DQ063585, EAW79467, EAW79468, EAW79469, EAW79470, NM_017554, NP_060024, Q460N5, XM_011512928, XM_011512929, XP_011511230, XP_011511231, XR_002959544	stat	37.1249286058137	human_related_chimpanzee
458	ENSG00000173821	RNF213	57674	ring finger protein 213	ALO17, C17orf27, KIAA1618, MYMY2, MYSTR, NET57, RNF213	NM_001256071, NM_020914, NM_020954, NP_001243000, NP_066005, XM_005257545, XM_005257546, XM_006721995, XM_011525084, XM_011525086, XM_011525087, XM_017024905, XP_005257602, XP_005257603, XP_006722058, XP_011523386, XP_011523388, XP_011523389, XP_016880394	AAH32220, AAH36891, AAH40341, AAN63520, AAN63521, AB046774, AB046838, AB537889, AF397204, AF397205, AK023113, AK023871, AK025676, AK025914, AK026038, AK074030, AK127358, AK127914, AL161961, AL832920, AL833201, BAB13380, BAB13444, BAB14411, BAB14708, BAB15212, BAB15280, BAB15330, BAB84856, BAC87188, BAK53191, BC032220, BC035987, BC036891, BC040341, BC110403, BI008697, BX097483, BX640932, BX647946,…	stat	23.050362036905	human_related_chimpanzee
459	ENSG00000184979	USP18	11274	ubiquitin specific peptidase 18	ISG43, PTORCH2, UBP43, USP18	NM_017414, NP_059110, XM_006724074, XP_006724137	AAD49967, AAH14896, AAP35481, AF176642, AI222587, AJ243526, AK313385, AL136690, BAG36183, BC014896, BI752849, BT006835, BU584005, CAB66625, CAB76398, CAG33497, CAJ86437, CR457216, CT841507, EAW57790, EAW57791, NM_017414, NP_059110, Q9UMW8, XM_006724074, XP_006724137	stat	41.7142363958192	human_related_chimpanzee
460	ENSG00000185338	SOCS1	8651	suppressor of cytokine signaling 1	CIS1, CISH1, JAB, SOCS-1, SSI-1, SSI1, TIP-3, TIP3, SOCS1	NM_003745, NP_003736	AAB62401, AAD27709, AAY87931, AB000676, AB000734, AB005043, AK127621, BAA21537, BAA22431, BAA23521, BAG54535, BC029307, CAB92528, CAR95151, CBX47480, EAW85163, NM_003745, NP_003736, O15524, U88326	stat	6.27456895105359	human_related_chimpanzee
461	ENSG00000185507	IRF7	3665	interferon regulatory factor 7	IMD39, IRF-7H, IRF7A, IRF7B, IRF7C, IRF7H, IRF7	NM_001572, NM_004029, NM_004030, NM_004031, NP_001563, NP_004020, NP_004022, XM_005252906, XM_005252907, XM_005252909, XM_011520066, XM_017017674, XP_005252963, XP_005252964, XP_005252966, XP_011518368, XP_016873163	AAB17190, AAB80686, AAB80688, AAB80690, AAB80691, AAC70999, AAG30003, AAI36556, AF076494, AGI78456, AK303752, APU94776, BAG64723, BC136555, BC144242, BM849172, DA601567, DA967682, EAX02355, EAX02356, EAX02357, EAX02358, EAX02359, EAX02360, KC477210, KX150851, NM_001572, NM_004029, NM_004030, NM_004031, NP_001563, NP_004020, NP_004022, Q92985, U53830, U53831, U53832, U73036, XM_005252906, XM_00525…	stat	23.5401371469149	human_related_chimpanzee
462	ENSG00000231925	TAPBP	6892	TAP binding protein	NGS17, TAPA, TPN, TPSN, TAPBP	NM_003190, NM_172208, NM_172209, NP_003181, NP_757345, NP_757346, XM_011514828, XM_017011227, XP_011513130, XP_016866716	AAB82949, AAC20076, AAD32924, AAG33061, AAH64966, AAH80574, AB010639, ACD68200, AF009510, AF029750, AF067286, AF314222, AQY77140, AQY77141, AQY77142, AU117273, AW028178, AW451052, AY007154, BAA28757, BAA28758, BAA28759, BC064966, BC080574, BI523615, CAA73909, EAX03715, EAX03716, EAX03717, EAX03718, EAX03719, EAX03720, EU693375, NM_003190, NM_172208, NM_172209, NP_003181, NP_757345, NP_757346, O15…	stat	19.4022040147656	human_related_chimpanzee
463	ENSG00000055332	EIF2AK2	5610	eukaryotic translation initiation factor 2 alpha kinase 2	EIF2AK1, PKR, PPP1R83, PRKR, EIF2AK2	NM_001135651, NM_001135652, NM_002759, NP_001129123, NP_001129124, NP_002750, XM_011532987, XM_017004503, XP_011531289, XP_016859992	AAA18253, AAA36409, AAH07769, AAH22314, AAH40851, AAH57805, AAH93676, AAI01476, AAI43231, AAO38055, AAP57628, AAY24317, AF086566, AI360504, AK290655, AK313818, AY302136, BAF83344, BAG36554, BC007769, BC022314, BC040851, BC057805, BC093676, BC101475, BC143228, BC143230, BM473760, BU687340, EAX00406, EAX00407, EAX00408, EAX00409, F03305, M35663, M85294, NM_001135651, NM_001135652, NM_002759, NP_001…	pvalue	1.40974688950711e-67	human_related_chimpanzee
464	ENSG00000059378	PARP12	64761	poly(ADP-ribose) polymerase family member 12	ARTD12, MST109, MSTP109, ZC3H1, ZC3HDC1, PARP12	NM_022750, NP_073587, NR_130117, XM_005250038, XM_005250039, XM_005250040, XM_011516491, XP_005250095, XP_005250096, XP_005250097, XP_011514793, XR_001744855, XR_927514	AA587898, AAF66161, AAH81541, AAQ13631, AF173884, AK026346, AL136766, AL137255, BAB15457, BC044660, BC081541, CAB66700, CAB70657, EAL24033, EAW83938, EAW83939, NM_022750, NP_073587, NR_130117, Q9H0J9, XM_005250038, XM_005250039, XM_005250040, XM_011516491, XP_005250095, XP_005250096, XP_005250097, XP_011514793, XR_001744855, XR_927514	pvalue	0	human_related_chimpanzee
465	ENSG00000068079	IFI35	3430	interferon induced protein 35	IFP35, IFI35	NM_001330230, NM_005533, NP_001317159, NP_005524, XM_017024584, XM_017024585, XP_016880073, XP_016880074	AA740882, AA827287, AA832092, AAB61703, AAC37597, AAH01356, AK025406, BC001356, BM050205, BM748764, BU571030, EAW60914, EAW60915, EAW60916, NM_001330230, NM_005533, NP_001317159, NP_005524, P80217, U72882, XM_017024584, XM_017024585, XP_016880073, XP_016880074	pvalue	8.66316204030156e-118	human_related_chimpanzee
466	ENSG00000089127	OAS1	4938	2'-5'-oligoadenylate synthetase 1	E18/E16, IFI-4, OIAS, OIASI, OAS1	NM_001032409, NM_001320151, NM_002534, NM_016816, NP_001027581, NP_001307080, NP_002525, NP_058132, XM_006719434, XM_011538413, XM_017019361, XM_017019362, XP_006719497, XP_011536715, XP_016874850, XP_016874851, XR_944558	AA085948, AAA59955, AAB59552, AAB59553, AAH00562, AAH61587, AAH71981, AAP35431, AAW63049, AAW63050, ABE27977, ABE27978, ABH07381, ABI78946, AJ629455, AK123528, AK223006, AK225384, AK291003, AK300346, AK301498, AY730627, AY730628, BAA00047, BAD96726, BAF83692, BAG62090, BAG63009, BC000562, BC061587, BC071981, BE048946, BF055326, BT006785, CAA01166, CAA01167, CAA26497, CAA26633, CAA26634, CAA29803,…	pvalue	7.67319334373168e-273	human_related_chimpanzee
467	ENSG00000102921	N4BP1	9683	NEDD4 binding protein 1	N4BP1	NM_153029, NP_694574, XM_011523482, XP_011521784, XR_001752039, XR_001752040	AAI08289, AAI52473, AB014515, AK001464, AK026937, AK056383, AK094234, AK124782, BAA31590, BAG50916, BC051897, BC108288, BC152472, EAW82729, NM_153029, NP_694574, O75113, XM_011523482, XP_011521784, XR_001752039, XR_001752040	pvalue	1.2183660685717e-116	human_related_chimpanzee
468	ENSG00000108771	DHX58	79132	DExH-box helicase 58	D11LGP2, D11lgp2e, LGP2, RLR-3, DHX58	NM_024119, NP_077024, XM_017025059, XP_016880548, XR_001752623, XR_001752624, XR_002958067, XR_934548	AAH14949, AK021416, AK097669, AK225549, AK296840, AK300900, BAB13818, BAG53507, BAG62538, BAH12441, BC014949, BM723672, EAW60796, EAW60797, EAW60798, EAW60799, EAW60800, NM_024119, NP_077024, Q96C10, XM_017025059, XP_016880548, XR_001752623, XR_001752624, XR_002958067, XR_934548	pvalue	2.40320546793432e-221	human_related_chimpanzee
469	ENSG00000112773	FAM46A	55603	family with sequence similarity 46 member A	C6orf37, XTP11, FAM46A	NM_017633, NP_060103	AAH00683, AAH07351, AAM53071, AAW66943, ACI29324, AF350451, AHI42043, AHI42044, AI131001, AJ420583, AJ420591, AJ420592, AK000044, AK056057, AK096704, AK292109, AY740520, BAA90903, BAF84798, BC000683, BC007351, BX648876, DA981608, EAW48691, EAW48692, FJ211061, NM_017633, NP_060103, Q96IP4	pvalue	9.27595491334811e-59	human_related_chimpanzee
470	ENSG00000115267	IFIH1	64135	interferon induced with helicase C domain 1	AGS7, Hlcd, IDDM19, MDA-5, MDA5, RLR-2, SGMRT1, IFIH1	NM_022168, NP_071451	AAG34368, AAG54076, AAH46208, AAH78180, AAI11751, AAX93137, AAY24206, AF095844, AK056293, AK292941, AK314611, AY017378, BAB71141, BAF85630, BC007966, BC046208, BC078180, BC111750, BQ772836, BU902097, EAX11352, NM_022168, NP_071451, Q9BYX4	pvalue	0	human_related_chimpanzee
471	ENSG00000115415	STAT1	6772	signal transducer and activator of transcription 1	CANDF7, IMD31A, IMD31B, IMD31C, ISGF-3, STAT91, STAT1	NM_007315, NM_139266, NP_009330, NP_644671, XM_006712718, XM_017004783, XP_006712781, XP_016860272, XR_001738914, XR_001738915	AAB64012, AAF04559, AAH02704, AAI41922, AAP35905, AAR13284, AAW56072, AAY24183, ADA59516, ADA59517, AI992149, AK096686, AK225853, AK292604, AK315002, BAF85293, BAG37497, BC002704, BC141921, BG699050, BT007241, BU738296, BX400908, CAD22974, CAH18430, CAM91174, CAM91175, CN410740, CR749636, CR998778, DA313984, EAX10850, EAX10851, EAX10852, EAX10853, EAX10854, EAX10855, EB385742, GU211347, GU211348,…	pvalue	0	human_related_chimpanzee
472	ENSG00000116514	RNF19B	127544	ring finger protein 19B	IBRDC3, NKLAM, RNF19B	NM_001127361, NM_001300826, NM_153341, NP_001120833, NP_001287755, NP_699172, XM_006710356, XM_006710357, XM_006710358, XP_006710419, XP_006710420, XP_006710421	AA194237, AAH20595, AAH62374, AAI13561, AAI43688, AK074486, AK131439, BAC11017, BAD18585, BC020595, BC062374, BC113560, BC143687, CAF85699, DA630289, EAX07489, EAX07490, EAX07491, NM_001127361, NM_001300826, NM_153341, NP_001120833, NP_001287755, NP_699172, Q6ZMZ0, XM_006710356, XM_006710357, XM_006710358, XP_006710419, XP_006710420, XP_006710421	pvalue	3.08466495594349e-70	human_related_chimpanzee
473	ENSG00000119917	IFIT3	3437	interferon induced protein with tetratricopeptide repeats 3	CIG-49, GARG-49, IFI60, IFIT4, IRG2, ISG60, P60, RIG-G, cig41, IFIT3	NM_001031683, NM_001289758, NM_001289759, NM_001549, NP_001026853, NP_001276687, NP_001276688, NP_001540	AAB40606, AAB95160, AAC34669, AAC63524, AAH01383, AAH04977, AAP35948, AF026939, AF026943, AF083470, AK290427, AK297137, AK312675, BAF83116, BAG59639, BC001383, BC004977, BM790031, BT007284, BU509201, BX101054, DA081546, DA160435, DA673951, DB268497, EAW50143, EAW50144, NM_001031683, NM_001289758, NM_001289759, NM_001549, NP_001026853, NP_001276687, NP_001276688, NP_001540, O14879, U52513	pvalue	0	human_related_chimpanzee
474	ENSG00000119922	IFIT2	3433	interferon induced protein with tetratricopeptide repeats 2	G10P2, GARG-39, IFI-54, IFI-54K, IFI54, IFIT-2, ISG-54 K, ISG-54K, ISG54, P54, cig42, IFIT2	NM_001547, NP_001538	AA143609, AA765174, AAA59191, AAH05987, AAH32839, AF026944, AK300431, AK312831, BAG62157, BC005987, BC032839, CAA30438, DA631671, EAW50145, EB387611, NM_001547, NP_001538, P09913	pvalue	0	human_related_chimpanzee
475	ENSG00000120217	CD274	29126	CD274 molecule	B7-H, B7H1, PD-L1, PDCD1L1, PDCD1LG1, PDL1, CD274	NM_001267706, NM_001314029, NM_014143, NP_001254635, NP_001300958, NP_054862, NR_052005	AA399416, AAF25807, AAG18508, AAH69381, AAH74984, AAI13735, AAI13737, AAP13470, AAP42144, AAU09634, ABB90152, ABI16084, AF177937, AF233516, AI826502, AK001894, AK300470, AK314567, AY254342, AY291313, AY714881, BAA91966, BAG37149, BAG62189, BC069381, BC074984, BC113734, BC113736, CCF77002, DB160805, DQ286582, DQ836393, EAW58763, NM_001267706, NM_001314029, NM_014143, NP_001254635, NP_001300958, NP…	pvalue	2.80720561064577e-64	human_related_chimpanzee
476	ENSG00000121060	TRIM25	7706	tripartite motif containing 25	EFP, RNF147, Z147, ZNF147, TRIM25	NM_005082, NP_005073	AAH16924, AAH42541, AB208994, AK024597, AK310720, BAA04747, BAD92231, BC013752, BC016924, BC038247, BC042541, BC053605, BC106889, BC106890, BC114339, BM146967, BX538220, CF121587, D21205, EAW94523, EAW94524, EAW94525, NM_005082, NP_005073, Q14258	pvalue	8.33946846366559e-130	human_related_chimpanzee
477	ENSG00000121858	TNFSF10	8743	TNF superfamily member 10	APO2L, Apo-2L, CD253, TL2, TNLG6A, TRAIL, TNFSF10	NM_001190942, NM_001190943, NM_003810, NP_001177871, NP_001177872, NP_003801, NR_033994	AAB01233, AAC50332, AAH32722, AAR16184, AAV38371, ABI24016, ABK41891, ABW24658, AK296085, AK309200, AK312742, AY312579, BAG35612, BAG58840, BC009795, BC020220, BC032722, BT019564, CAG33176, CAH68809, CAL33971, CAZ39545, CCA94584, CR456895, CTQ86088, DA041872, DA969653, DQ848564, EAW78465, EAW78466, EAW78467, EU183231, LN874323, NM_001190942, NM_001190943, NM_003810, NP_001177871, NP_001177872, NP…	pvalue	0	human_related_chimpanzee
478	ENSG00000123609	NMI	9111	N-myc and STAT interactor	NMI	NM_004688, NP_004679, XM_005246941, XM_017005247, XP_005246998, XP_016860736	AAC12949, AAH01268, AAH21987, AAY15066, AB451305, AB451436, ABO65092, AK124323, AK291548, AK298754, BAF84237, BAG60896, BAG70119, BAG70250, BC001268, BC021987, CB151555, EAX11513, EF036506, NM_004688, NP_004679, Q13287, U32849, XM_005246941, XM_017005247, XP_005246998, XP_016860736	pvalue	1.51768439202743e-193	human_related_chimpanzee
479	ENSG00000124201	ZNFX1	57169	zinc finger NFX1-type containing 1	ZNFX1	NM_021035, NP_066363, XM_006723836, XM_011528924, XM_017027971, XP_006723899, XP_011527226, XP_016883460	AAH14041, AAH62347, AAI10889, AB037825, AK000573, AK002139, AK022641, AK023836, AK096594, AK307392, AU140771, BAA91264, BAA92102, BAA92642, BAB14149, BAB14696, BC014041, BC030789, BC041630, BC062347, BC110888, DA809204, EAW75661, EAW75662, EAW75663, EAW75664, NM_021035, NP_066363, Q9P2E3, XM_006723836, XM_011528924, XM_017027971, XP_006723899, XP_011527226, XP_016883460	pvalue	1.15052502337858e-143	human_related_chimpanzee
480	ENSG00000124226	RNF114	55905	ring finger protein 114	PSORS12, ZNF313, RNF114	NM_018683, NP_061153	AAF75763, AAH13695, AAH66919, AAP35441, AF131742, AF265215, AK091976, AK097265, AK297188, AK301731, AK315638, BAG38006, BAG59677, BAG63197, BC013695, BC066919, BM830132, BT006795, BX640603, CAE45709, EAW75641, EAW75642, EAW75643, EAW75644, NM_018683, NP_061153, Q9Y508	pvalue	5.91673397224086e-65	human_related_chimpanzee
481	ENSG00000132109	TRIM21	6737	tripartite motif containing 21	RNF81, RO52, Ro/SSA, SSA, SSA1, TRIM21	NM_003141, NP_003132	AAA36581, AAA36651, AAA79867, AAB87094, AAH10861, AAK76432, AAU89982, AK225564, AW575137, AY742713, BC010861, BP280435, BP288941, BU594670, CAV30717, EAW68845, M34551, M62800, NM_003141, NP_003132, P19474	pvalue	1.12788271181078e-136	human_related_chimpanzee
482	ENSG00000134321	RSAD2	91543	radical S-adenosyl methionine domain containing 2	2510004L01Rik, cig33, cig5, vig1, RSAD2	NM_080657, NP_542388, XM_011510415, XP_011508717	AAH17969, AAL50053, AAY14802, AF026942, AF442151, AK300085, AK312670, BAG35552, BAG61888, BC017969, EAX01034, EAX01035, NM_080657, NP_542388, Q8WXG1, XM_011510415, XP_011508717	pvalue	0	human_related_chimpanzee
483	ENSG00000134326	CMPK2	129607	cytidine/uridine monophosphate kinase 2	NDK, TMPK2, TYKi, UMP-CMPK2, CMPK2	NM_001256477, NM_001256478, NM_207315, NP_001243406, NP_001243407, NP_997198, NR_046236, XR_922655, XR_922656	AAH16969, AAH89425, AAI32822, AAI41803, AAI44203, AFJ19138, AK127983, AK308509, BAC87217, BC016969, BC089425, BC132821, BC141802, BC144202, BX463706, DA501203, EAX01036, EAX01037, NM_001256477, NM_001256478, NM_207315, NP_001243406, NP_001243407, NP_997198, NR_046236, Q5EBM0, XR_922655, XR_922656	pvalue	0	human_related_chimpanzee
484	ENSG00000134470	IL15RA	3601	interleukin 15 receptor subunit alpha	CD215, IL15RA	NM_001243539, NM_001256765, NM_001351095, NM_001351096, NM_001351097, NM_002189, NM_172200, NP_001230468, NP_001243694, NP_001338024, NP_001338025, NP_001338026, NP_002180, NP_751950, NR_046362, XM_011519461, XM_011519462, XM_011519463, XM_011519464, XM_011519465, XM_011519466, XM_011519467, XM_011519468, XM_011519469, XM_011519470, XM_011519471, XM_011519472, XM_011519474, XM_011519475, XM_01151…	AA847313, AAB88175, AAC50312, AAH65506, AAH74726, AAI07778, AAI21141, AAI21142, AAP69528, AEP26933, AF035279, AFY11387, AFY11388, AFY11389, AFY11390, AFY11391, AFY11392, AFY11393, AFY11394, AK304211, BAG65084, BC065506, BC074726, BC107777, BC121140, BC121141, BG675498, BM546106, CA308853, CAG33345, CAG46820, CCA64145, CCA64146, CR457064, CR542023, DC298692, EAW86415, EAW86416, EAW86417, EAW86418,…	pvalue	2.94249031661157e-79	human_related_chimpanzee
485	ENSG00000135148	TRAFD1	10906	TRAF-type zinc finger domain containing 1	FLN29, TRAFD1	NM_001143906, NM_006700, NP_001137378, NP_006691	AAH03553, AB007447, AK122620, AK291331, AK295474, AK309916, AK312601, BAA22541, BAF84020, BAG58401, BC003553, BG828961, CA314188, CCQ43370, EAW97995, EAW97996, EAW97997, NM_001143906, NM_006700, NP_001137378, NP_006691, O14545	pvalue	3.002085678884e-83	human_related_chimpanzee
486	ENSG00000138035	PNPT1	87178	polyribonucleotide nucleotidyltransferase 1	COXPD13, DFNB70, OLD35, PNPASE, old-35, PNPT1	NM_033109, NP_149100, XM_005264629, XM_017005172, XP_005264686, XP_016860661, XR_001739010	AAH00862, AAH05986, AAH53660, AAK13047, AAP44472, AAY24271, AJ458465, AK307589, AW731791, AY027528, AY290863, BC000862, BC005986, BC009057, BC021170, BC053660, BU943827, CAD30289, CAH18709, CAR80228, CBX83686, CR749867, DA998523, DB461021, EAX00086, EAX00087, NM_033109, NP_149100, Q8TCS8, XM_005264629, XM_017005172, XP_005264686, XP_016860661, XR_001739010	pvalue	3.19713566298836e-161	human_related_chimpanzee
487	ENSG00000138496	PARP9	83666	poly(ADP-ribose) polymerase family member 9	ARTD9, BAL, BAL1, MGC:7868, PARP9	NM_001146102, NM_001146103, NM_001146104, NM_001146105, NM_001146106, NM_031458, NP_001139574, NP_001139575, NP_001139576, NP_001139577, NP_001139578, NP_113646, XM_005247820, XM_011513218, XM_017007304, XM_017007305, XM_017007306, XP_005247877, XP_011511520, XP_016862793, XP_016862794, XP_016862795, XR_001740305, XR_001740306, XR_001740307, XR_001740308, XR_001740309, XR_002959597	AAH39580, AAK07558, AAK07559, AB209742, AF307338, AF307339, AK092629, AK123412, AK125581, AK130147, AK292959, AK299107, AK313494, AL713679, AL832929, BAD92979, BAF85648, BAG36276, BAH12952, BC017463, BC039580, BP259272, BU675792, BX648869, CAD28483, CAH56133, CAH56290, DB096326, DC309545, DC368112, EAW79477, EAW79478, EAW79479, NM_001146102, NM_001146103, NM_001146104, NM_001146105, NM_001146106,…	pvalue	4.1071556272257e-278	human_related_chimpanzee
488	ENSG00000139192	TAPBPL	55080	TAP binding protein like	TAPBP-R, TAPBPR, TAPBPL	NM_001351355, NM_018009, NP_001338284, NP_060479, NR_147126, NR_147127, NR_147128, NR_147129, XM_005253700, XM_017019545, XM_017019546, XP_005253757, XP_016875034, XP_016875035, XR_001748777, XR_001748778, XR_001748781, XR_002957344, XR_429016	AAH15017, AI184901, AI273155, AK001005, AK002056, AK098035, AK222956, AK223163, BAA91465, BAB41077, BAD96676, BAD96883, BC015017, CAI93432, CR997450, DB054664, EAW88797, EAW88798, EAW88799, NM_001351355, NM_018009, NP_001338284, NP_060479, NR_147126, NR_147127, NR_147128, NR_147129, Q9BX59, XM_005253700, XM_017019545, XM_017019546, XP_005253757, XP_016875034, XP_016875035, XR_001748777, XR_001748…	pvalue	4.07838512318698e-43	human_related_chimpanzee
489	ENSG00000140464	PML	5371	promyelocytic leukemia	MYL, PP8675, RNF71, TRIM19, PML	NM_002675, NM_033238, NM_033239, NM_033240, NM_033244, NM_033246, NM_033247, NM_033249, NM_033250, NP_002666, NP_150241, NP_150242, NP_150243, NP_150247, NP_150249, NP_150250, NP_150252, NP_150253	AAA60125, AAA60351, AAA60352, AAA60388, AAA60390, AAB19601, AAB29490, AAD13865, AAG50180, AAG50181, AAG50182, AAG50183, AAG50184, AAG50185, AAG50186, AAG50187, AAG50188, AAG50189, AAG50190, AAH00080, AAH20994, AAI39796, AAP88913, AAQ15268, AB208950, AB209051, AB209411, AF230401, AF230402, AF230403, AF230404, AF230405, AF230406, AF230407, AF230408, AF230409, AF230410, AF230411, AF370432, AF388193,…	pvalue	1.27895705541957e-277	human_related_chimpanzee
490	ENSG00000140853	NLRC5	84166	NLR family CARD domain containing 5	CLR16.1, NOD27, NOD4, NLRC5	NM_001330552, NM_032206, NP_001317481, NP_115582, XM_005256193, XM_005256194, XM_005256195, XM_005256196, XM_005256197, XM_005256199, XM_005256201, XM_006721297, XM_006721298, XM_006721300, XM_011523373, XM_011523375, XM_011523376, XM_017023769, XM_017023770, XM_017023771, XP_005256250, XP_005256251, XP_005256252, XP_005256253, XP_005256254, XP_005256256, XP_005256258, XP_006721360, XP_006721361,…	AA722775, AAH50527, AAH63566, AAO59377, ABO40479, AF389420, AK025212, AK025362, AK027414, AK027416, AK074133, AK074182, AK090439, AK097030, AL704292, BAB15120, BAB55096, BAB55098, BAB84959, BAB85008, BAC03420, BC040278, BC050527, BC063566, BI061907, BM463398, BM993764, BX640842, CAE45914, CAZ39543, DB293035, EAW82898, EAW82899, EAW82900, EAW82901, EAW82902, EF452236, NM_001330552, NM_032206, NP_0…	pvalue	5.34051225175314e-101	human_related_chimpanzee
491	ENSG00000141664	ZCCHC2	54877	zinc finger CCHC-type containing 2	C18orf49, ZCCHC2	NM_017742, NP_060212, NR_126534, XM_006722493, XM_011526044, XM_017025802, XP_006722556, XP_011524346, XP_016881291, XR_001753205, XR_245462	AA406111, AA903206, AAH06340, AAI37436, AB051531, AK000229, AK000288, AK098132, AL832323, AW182074, BAA91057, BAB21835, BAG53581, BC006340, BC047606, BC137435, BI023990, BQ001246, BU675299, BX485381, CAD38618, CD365705, DN997998, EAW63126, EAW63127, EAW63128, FN169762, NM_017742, NP_060212, NR_126534, Q9C0B9, XM_006722493, XM_011526044, XM_017025802, XP_006722556, XP_011524346, XP_016881291, XR_0…	pvalue	1.05148196776185e-78	human_related_chimpanzee
492	ENSG00000155363	MOV10	4343	Mov10 RISC complex RNA helicase	fSAP113, gb110, MOV10	NM_001130079, NM_001286072, NM_001321324, NM_020963, NP_001123551, NP_001273001, NP_001308253, NP_066014, XM_005270869, XM_005270870, XM_017001318, XM_017001319, XM_024447132, XM_024447137, XP_005270926, XP_005270927, XP_016856807, XP_016856808, XP_024302900, XP_024302905, XR_001737185, XR_001737186, XR_001737187, XR_946657	AAH02548, AAH04499, AAH09312, AB046851, AK023297, AK057353, AK074174, AK226011, AK301229, AK308874, AK310512, AL832805, AL833353, BAB13457, BAB14514, BAB85000, BAG51905, BAH13436, BC002548, BC004499, BC009312, BC025339, BU623853, BX647787, CAE89762, DB066263, EAW56528, EAW56529, EAW56530, EAW56531, NM_001130079, NM_001286072, NM_001321324, NM_020963, NP_001123551, NP_001273001, NP_001308253, NP_0…	pvalue	7.66587788062635e-165	human_related_chimpanzee
493	ENSG00000156587	UBE2L6	9246	ubiquitin conjugating enzyme E2 L6	RIG-B, UBCH8, UBE2L6	NM_004223, NM_198183, NP_004214, NP_937826	AAB86433, AAD17525, AAH32491, AF031141, AF061736, AK093462, AK129621, AK226165, AK315755, BAG38109, BC032491, CAB64566, CAG33407, CR457126, DA097307, EAW73755, EAW73756, EAW73757, EAW73758, EAW73759, H17887, NM_004223, NM_198183, NP_004214, NP_937826, O14933	pvalue	1.02034919340168e-91	human_related_chimpanzee
494	ENSG00000160710	ADAR	103	adenosine deaminase, RNA specific	ADAR1, AGS6, DRADA, DSH, DSRAD, G1P1, IFI-4, IFI4, K88DSRBP, P136, ADAR	NM_001025107, NM_001111, NM_001193495, NM_015840, NM_015841, NP_001020278, NP_001102, NP_001180424, NP_056655, NP_056656, XM_006711109, XM_006711111, XM_006711112, XM_006711113, XM_011509061, XM_011509062, XM_017000037, XM_024449674, XP_006711172, XP_006711174, XP_006711175, XP_006711176, XP_011507363, XP_011507364, XP_016855526, XP_024305442	AA449679, AAB06697, AAB97116, AAB97117, AAB97118, AAC13782, AAH38227, AB209891, ABM73519, ABM73520, AF084516, AHZ44503, AK097241, AK304153, BAD93128, BAH14119, BC017853, BC038227, BE886208, BU430287, BX538232, BX640741, CAA55967, CAA55968, CAA67169, CAA67170, CAA67172, CAA67173, CAD98075, CAE45853, CD108625, CR982397, DA507408, DR158819, EAW53183, EAW53184, EAW53185, EAW53186, EAW53187, EAW53188,…	pvalue	8.95789291715534e-169	human_related_chimpanzee
495	ENSG00000163840	DTX3L	151636	deltex E3 ubiquitin ligase 3L	BBAP, RNF143, DTX3L	NM_138287, NP_612144	AAH42191, AAH60509, AAL90859, AAP57517, AAV98362, AF484416, AK025135, AK056406, AK093782, AK125086, AL833598, AY225123, AY780792, BAG54138, BC016846, BC040372, BC042191, BC060509, BX648267, BX648645, EAW79476, NM_138287, NP_612144, Q8TDB6	pvalue	0	human_related_chimpanzee
496	ENSG00000164307	ERAP1	51752	endoplasmic reticulum aminopeptidase 1	A-LAP, ALAP, APPILS, ARTS-1, ARTS1, ERAAP, ERAAP1, PILS-AP, PILSAP, ERAP1	NM_001040458, NM_001198541, NM_001349244, NM_016442, NP_001035548, NP_001185470, NP_001336173, NP_057526, XM_005272015, XM_005272016, XM_011543480, XM_011543481, XM_011543484, XM_011543485, XM_011543486, XM_017009581, XM_017009583, XM_024446113, XP_005272072, XP_005272073, XP_011541782, XP_011541783, XP_011541786, XP_011541787, XP_011541788, XP_016865070, XP_016865072, XP_024301881, XR_001742119	AAF07395, AAF20384, AAF34664, AAH30775, AAK37777, AAK37778, AAQ88953, AB011097, AF106037, AF183569, AF222340, AGR86647, AGR86648, AGR86649, AGR86650, AI291936, AIY60612, AIY60613, AIY60614, AIY60615, AIY60616, AIY60617, AIY60618, AIY60619, AIY60620, AIY60621, AIY60622, AIY60623, AIY60624, AIY60625, AIY60626, AIY60627, AIY60628, AIY60629, AIY60630, AIY60631, AIY60632, AIY60633, AK094985, AK222873,…	pvalue	1.57520729195569e-63	human_related_chimpanzee
497	ENSG00000164342	TLR3	7098	toll like receptor 3	CD283, IIAE2, TLR3	NM_003265, NP_003256	AAC34134, AAH59372, AAH94737, AAH96333, AAH96334, AAH96335, AB445631, ABC86908, ABC86909, ABC86910, ABE01399, ABF06633, ABF06634, ABF06635, ABF06636, ABF06637, AK302143, AK314208, BAG36884, BAG55028, BAH13636, BC017954, BC043204, BC059372, BC068487, BC094737, BC096333, BC096334, BC096335, BU624267, CAL68868, CAT16976, DA374150, DQ445682, DQ470075, DQ470076, DQ470077, DQ470078, DQ470079, EAX04628,…	pvalue	0	human_related_chimpanzee
498	ENSG00000166710	B2M	567	beta-2-microglobulin	IMD43, B2M	NM_004048, NP_004039, XM_005254549, XP_005254606, XR_002957658	AAA51811, AAB25312, AAD14387, AAD14388, AAD48083, AAG02006, AAH32589, AAH64910, AAO20842, AB021288, ABB01003, ABI63354, ABI63355, ABI63373, AF072097, AI686916, AK026463, AK303560, AK315776, AY007153, AY187687, BAA35182, BAG38125, BAG64583, BC032589, BC064910, BU658737, CAA23830, CAG33347, CBX87172, CDH93686, CDL96999, CR457066, DQ839493, DQ839494, DQ884406, EAW77276, EAW77277, EAW77278, NM_004048…	pvalue	2.40061542493244e-73	human_related_chimpanzee
499	ENSG00000168394	TAP1	6890	transporter 1, ATP binding cassette subfamily B member	ABC17, ABCB2, APT1, D6S114E, PSF-1, PSF1, RING4, TAP1*0102N, TAP1N, TAP1	NM_000593, NM_001292022, NP_000584, NP_001278951	AAA89080, AAB60321, AAB60322, AAC12902, AAC12903, AAC12904, AAC12905, AAC12906, AAD14055, AAD14056, AAH14081, AAM11658, AAR05812, AAS55411, AAS55412, AB012644, AH007357, AHW47926, AHW47943, AHW47960, AHW47977, AK093980, AK123494, AK130176, AK302340, AK313762, ALQ33804, ALQ33805, ARB08460, ARB08461, ARB08462, ARB08463, ARB08464, ARB08465, ARB08466, ARB08467, ARB08468, ARB08469, ARB08470, ARB08471,…	pvalue	6.89082375910538e-283	human_related_chimpanzee
500	ENSG00000170581	STAT2	6773	signal transducer and activator of transcription 2	IMD44, ISGF-3, P113, STAT113, STAT2	NM_005419, NM_198332, NP_005410, NP_938146, XM_011538697, XM_011538698, XM_011538699, XM_011538700, XM_017019904, XP_011536999, XP_011537000, XP_011537001, XP_011537002, XP_016875393, XR_001748856, XR_001748857, XR_001748858, XR_002957375, XR_002957376, XR_245953	AAA98760, AAB36225, AAB36226, AAB36227, AAH06092, AAH51284, AAS00091, AFM91190, AFM91191, AFM91192, AFM91193, AFM91194, AFM91195, AFM91196, AFM91197, AFM91198, AFM91199, AFM91200, AFM91201, AFM91202, AFM91203, AFM91204, AFM91205, AFM91206, AFM91207, AFM91208, AFM91209, AFM91210, AFM91211, AFM91212, AFM91213, AFM91214, AFM91215, AFM91216, AFM91217, AFM91218, AFM91219, AFM91220, AFM91221, AFM91222,…	pvalue	4.64071760499559e-207	human_related_chimpanzee
501	ENSG00000172936	MYD88	4615	myeloid differentiation primary response 88	MYD88D, MYD88	NM_001172566, NM_001172567, NM_001172568, NM_001172569, NM_002468, NP_001166037, NP_001166038, NP_001166039, NP_001166040, NP_002459, XM_005265172, XM_006713170, XP_005265229, XP_006713233	AAB49967, AAC50954, AAH13589, AAP36040, AB446470, AK097983, AK124685, AK296570, AK296716, AK298650, AK298666, AK300051, AK300448, AK304676, AL832906, ANK58152, ANK58154, ANK58155, ANK58156, ANN25047, BAG55247, BAG59190, BAG59306, BAG60822, BAG60834, BAG61860, BAG62170, BAG65448, BC013589, BP242808, BP339466, BT007376, BX537602, DC350705, EAW64520, EAW64521, NM_001172566, NM_001172567, NM_00117256…	pvalue	5.19729098638135e-298	human_related_chimpanzee
502	ENSG00000173193	PARP14	54625	poly(ADP-ribose) polymerase family member 14	ARTD8, BAL2, PARP-14, pART8, PARP14	NM_017554, NP_060024, XM_011512928, XM_011512929, XP_011511230, XP_011511231, XR_002959544	AA890511, AAH32804, AAN08627, AAY64449, AAY64450, AB033094, AK001770, AK022542, AK026003, AK027260, AK098816, AK304269, AU117601, AY134858, BAA86582, BAA91897, BAB14089, BAG65132, BC032804, BC039604, BU170133, BX648758, CR977108, DC320673, DQ063584, DQ063585, EAW79467, EAW79468, EAW79469, EAW79470, NM_017554, NP_060024, Q460N5, XM_011512928, XM_011512929, XP_011511230, XP_011511231, XR_002959544	pvalue	1.11309756750264e-301	human_related_chimpanzee
503	ENSG00000173821	RNF213	57674	ring finger protein 213	ALO17, C17orf27, KIAA1618, MYMY2, MYSTR, NET57, RNF213	NM_001256071, NM_020914, NM_020954, NP_001243000, NP_066005, XM_005257545, XM_005257546, XM_006721995, XM_011525084, XM_011525086, XM_011525087, XM_017024905, XP_005257602, XP_005257603, XP_006722058, XP_011523386, XP_011523388, XP_011523389, XP_016880394	AAH32220, AAH36891, AAH40341, AAN63520, AAN63521, AB046774, AB046838, AB537889, AF397204, AF397205, AK023113, AK023871, AK025676, AK025914, AK026038, AK074030, AK127358, AK127914, AL161961, AL832920, AL833201, BAB13380, BAB13444, BAB14411, BAB14708, BAB15212, BAB15280, BAB15330, BAB84856, BAC87188, BAK53191, BC032220, BC035987, BC036891, BC040341, BC110403, BI008697, BX097483, BX640932, BX647946,…	pvalue	1.45865488940093e-117	human_related_chimpanzee
504	ENSG00000184979	USP18	11274	ubiquitin specific peptidase 18	ISG43, PTORCH2, UBP43, USP18	NM_017414, NP_059110, XM_006724074, XP_006724137	AAD49967, AAH14896, AAP35481, AF176642, AI222587, AJ243526, AK313385, AL136690, BAG36183, BC014896, BI752849, BT006835, BU584005, CAB66625, CAB76398, CAG33497, CAJ86437, CR457216, CT841507, EAW57790, EAW57791, NM_017414, NP_059110, Q9UMW8, XM_006724074, XP_006724137	pvalue	0	human_related_chimpanzee
505	ENSG00000185338	SOCS1	8651	suppressor of cytokine signaling 1	CIS1, CISH1, JAB, SOCS-1, SSI-1, SSI1, TIP-3, TIP3, SOCS1	NM_003745, NP_003736	AAB62401, AAD27709, AAY87931, AB000676, AB000734, AB005043, AK127621, BAA21537, BAA22431, BAA23521, BAG54535, BC029307, CAB92528, CAR95151, CBX47480, EAW85163, NM_003745, NP_003736, O15524, U88326	pvalue	3.50604235367377e-10	human_related_chimpanzee
506	ENSG00000185507	IRF7	3665	interferon regulatory factor 7	IMD39, IRF-7H, IRF7A, IRF7B, IRF7C, IRF7H, IRF7	NM_001572, NM_004029, NM_004030, NM_004031, NP_001563, NP_004020, NP_004022, XM_005252906, XM_005252907, XM_005252909, XM_011520066, XM_017017674, XP_005252963, XP_005252964, XP_005252966, XP_011518368, XP_016873163	AAB17190, AAB80686, AAB80688, AAB80690, AAB80691, AAC70999, AAG30003, AAI36556, AF076494, AGI78456, AK303752, APU94776, BAG64723, BC136555, BC144242, BM849172, DA601567, DA967682, EAX02355, EAX02356, EAX02357, EAX02358, EAX02359, EAX02360, KC477210, KX150851, NM_001572, NM_004029, NM_004030, NM_004031, NP_001563, NP_004020, NP_004022, Q92985, U53830, U53831, U53832, U73036, XM_005252906, XM_00525…	pvalue	1.58416599448374e-122	human_related_chimpanzee
507	ENSG00000231925	TAPBP	6892	TAP binding protein	NGS17, TAPA, TPN, TPSN, TAPBP	NM_003190, NM_172208, NM_172209, NP_003181, NP_757345, NP_757346, XM_011514828, XM_017011227, XP_011513130, XP_016866716	AAB82949, AAC20076, AAD32924, AAG33061, AAH64966, AAH80574, AB010639, ACD68200, AF009510, AF029750, AF067286, AF314222, AQY77140, AQY77141, AQY77142, AU117273, AW028178, AW451052, AY007154, BAA28757, BAA28758, BAA28759, BC064966, BC080574, BI523615, CAA73909, EAX03715, EAX03716, EAX03717, EAX03718, EAX03719, EAX03720, EU693375, NM_003190, NM_172208, NM_172209, NP_003181, NP_757345, NP_757346, O15…	pvalue	7.39327248208801e-84	human_related_chimpanzee
508	ENSG00000055332	EIF2AK2	5610	eukaryotic translation initiation factor 2 alpha kinase 2	EIF2AK1, PKR, PPP1R83, PRKR, EIF2AK2	NM_001135651, NM_001135652, NM_002759, NP_001129123, NP_001129124, NP_002750, XM_011532987, XM_017004503, XP_011531289, XP_016859992	AAA18253, AAA36409, AAH07769, AAH22314, AAH40851, AAH57805, AAH93676, AAI01476, AAI43231, AAO38055, AAP57628, AAY24317, AF086566, AI360504, AK290655, AK313818, AY302136, BAF83344, BAG36554, BC007769, BC022314, BC040851, BC057805, BC093676, BC101475, BC143228, BC143230, BM473760, BU687340, EAX00406, EAX00407, EAX00408, EAX00409, F03305, M35663, M85294, NM_001135651, NM_001135652, NM_002759, NP_001…	padj	7.92333036094741e-66	human_related_chimpanzee
509	ENSG00000059378	PARP12	64761	poly(ADP-ribose) polymerase family member 12	ARTD12, MST109, MSTP109, ZC3H1, ZC3HDC1, PARP12	NM_022750, NP_073587, NR_130117, XM_005250038, XM_005250039, XM_005250040, XM_011516491, XP_005250095, XP_005250096, XP_005250097, XP_011514793, XR_001744855, XR_927514	AA587898, AAF66161, AAH81541, AAQ13631, AF173884, AK026346, AL136766, AL137255, BAB15457, BC044660, BC081541, CAB66700, CAB70657, EAL24033, EAW83938, EAW83939, NM_022750, NP_073587, NR_130117, Q9H0J9, XM_005250038, XM_005250039, XM_005250040, XM_011516491, XP_005250095, XP_005250096, XP_005250097, XP_011514793, XR_001744855, XR_927514	padj	0	human_related_chimpanzee
510	ENSG00000068079	IFI35	3430	interferon induced protein 35	IFP35, IFI35	NM_001330230, NM_005533, NP_001317159, NP_005524, XM_017024584, XM_017024585, XP_016880073, XP_016880074	AA740882, AA827287, AA832092, AAB61703, AAC37597, AAH01356, AK025406, BC001356, BM050205, BM748764, BU571030, EAW60914, EAW60915, EAW60916, NM_001330230, NM_005533, NP_001317159, NP_005524, P80217, U72882, XM_017024584, XM_017024585, XP_016880073, XP_016880074	padj	1.01770851116067e-115	human_related_chimpanzee
511	ENSG00000089127	OAS1	4938	2'-5'-oligoadenylate synthetase 1	E18/E16, IFI-4, OIAS, OIASI, OAS1	NM_001032409, NM_001320151, NM_002534, NM_016816, NP_001027581, NP_001307080, NP_002525, NP_058132, XM_006719434, XM_011538413, XM_017019361, XM_017019362, XP_006719497, XP_011536715, XP_016874850, XP_016874851, XR_944558	AA085948, AAA59955, AAB59552, AAB59553, AAH00562, AAH61587, AAH71981, AAP35431, AAW63049, AAW63050, ABE27977, ABE27978, ABH07381, ABI78946, AJ629455, AK123528, AK223006, AK225384, AK291003, AK300346, AK301498, AY730627, AY730628, BAA00047, BAD96726, BAF83692, BAG62090, BAG63009, BC000562, BC061587, BC071981, BE048946, BF055326, BT006785, CAA01166, CAA01167, CAA26497, CAA26633, CAA26634, CAA29803,…	padj	2.97222181087466e-270	human_related_chimpanzee
512	ENSG00000102921	N4BP1	9683	NEDD4 binding protein 1	N4BP1	NM_153029, NP_694574, XM_011523482, XP_011521784, XR_001752039, XR_001752040	AAI08289, AAI52473, AB014515, AK001464, AK026937, AK056383, AK094234, AK124782, BAA31590, BAG50916, BC051897, BC108288, BC152472, EAW82729, NM_153029, NP_694574, O75113, XM_011523482, XP_011521784, XR_001752039, XR_001752040	padj	1.40819536248142e-114	human_related_chimpanzee
513	ENSG00000108771	DHX58	79132	DExH-box helicase 58	D11LGP2, D11lgp2e, LGP2, RLR-3, DHX58	NM_024119, NP_077024, XM_017025059, XP_016880548, XR_001752623, XR_001752624, XR_002958067, XR_934548	AAH14949, AK021416, AK097669, AK225549, AK296840, AK300900, BAB13818, BAG53507, BAG62538, BAH12441, BC014949, BM723672, EAW60796, EAW60797, EAW60798, EAW60799, EAW60800, NM_024119, NP_077024, Q96C10, XM_017025059, XP_016880548, XR_001752623, XR_001752624, XR_002958067, XR_934548	padj	6.75347858165386e-219	human_related_chimpanzee
514	ENSG00000112773	FAM46A	55603	family with sequence similarity 46 member A	C6orf37, XTP11, FAM46A	NM_017633, NP_060103	AAH00683, AAH07351, AAM53071, AAW66943, ACI29324, AF350451, AHI42043, AHI42044, AI131001, AJ420583, AJ420591, AJ420592, AK000044, AK056057, AK096704, AK292109, AY740520, BAA90903, BAF84798, BC000683, BC007351, BX648876, DA981608, EAW48691, EAW48692, FJ211061, NM_017633, NP_060103, Q96IP4	padj	4.38755728772624e-57	human_related_chimpanzee
515	ENSG00000115267	IFIH1	64135	interferon induced with helicase C domain 1	AGS7, Hlcd, IDDM19, MDA-5, MDA5, RLR-2, SGMRT1, IFIH1	NM_022168, NP_071451	AAG34368, AAG54076, AAH46208, AAH78180, AAI11751, AAX93137, AAY24206, AF095844, AK056293, AK292941, AK314611, AY017378, BAB71141, BAF85630, BC007966, BC046208, BC078180, BC111750, BQ772836, BU902097, EAX11352, NM_022168, NP_071451, Q9BYX4	padj	0	human_related_chimpanzee
516	ENSG00000115415	STAT1	6772	signal transducer and activator of transcription 1	CANDF7, IMD31A, IMD31B, IMD31C, ISGF-3, STAT91, STAT1	NM_007315, NM_139266, NP_009330, NP_644671, XM_006712718, XM_017004783, XP_006712781, XP_016860272, XR_001738914, XR_001738915	AAB64012, AAF04559, AAH02704, AAI41922, AAP35905, AAR13284, AAW56072, AAY24183, ADA59516, ADA59517, AI992149, AK096686, AK225853, AK292604, AK315002, BAF85293, BAG37497, BC002704, BC141921, BG699050, BT007241, BU738296, BX400908, CAD22974, CAH18430, CAM91174, CAM91175, CN410740, CR749636, CR998778, DA313984, EAX10850, EAX10851, EAX10852, EAX10853, EAX10854, EAX10855, EB385742, GU211347, GU211348,…	padj	0	human_related_chimpanzee
517	ENSG00000116514	RNF19B	127544	ring finger protein 19B	IBRDC3, NKLAM, RNF19B	NM_001127361, NM_001300826, NM_153341, NP_001120833, NP_001287755, NP_699172, XM_006710356, XM_006710357, XM_006710358, XP_006710419, XP_006710420, XP_006710421	AA194237, AAH20595, AAH62374, AAI13561, AAI43688, AK074486, AK131439, BAC11017, BAD18585, BC020595, BC062374, BC113560, BC143687, CAF85699, DA630289, EAX07489, EAX07490, EAX07491, NM_001127361, NM_001300826, NM_153341, NP_001120833, NP_001287755, NP_699172, Q6ZMZ0, XM_006710356, XM_006710357, XM_006710358, XP_006710419, XP_006710420, XP_006710421	padj	1.87328043002467e-68	human_related_chimpanzee
518	ENSG00000119917	IFIT3	3437	interferon induced protein with tetratricopeptide repeats 3	CIG-49, GARG-49, IFI60, IFIT4, IRG2, ISG60, P60, RIG-G, cig41, IFIT3	NM_001031683, NM_001289758, NM_001289759, NM_001549, NP_001026853, NP_001276687, NP_001276688, NP_001540	AAB40606, AAB95160, AAC34669, AAC63524, AAH01383, AAH04977, AAP35948, AF026939, AF026943, AF083470, AK290427, AK297137, AK312675, BAF83116, BAG59639, BC001383, BC004977, BM790031, BT007284, BU509201, BX101054, DA081546, DA160435, DA673951, DB268497, EAW50143, EAW50144, NM_001031683, NM_001289758, NM_001289759, NM_001549, NP_001026853, NP_001276687, NP_001276688, NP_001540, O14879, U52513	padj	0	human_related_chimpanzee
519	ENSG00000119922	IFIT2	3433	interferon induced protein with tetratricopeptide repeats 2	G10P2, GARG-39, IFI-54, IFI-54K, IFI54, IFIT-2, ISG-54 K, ISG-54K, ISG54, P54, cig42, IFIT2	NM_001547, NP_001538	AA143609, AA765174, AAA59191, AAH05987, AAH32839, AF026944, AK300431, AK312831, BAG62157, BC005987, BC032839, CAA30438, DA631671, EAW50145, EB387611, NM_001547, NP_001538, P09913	padj	0	human_related_chimpanzee
520	ENSG00000120217	CD274	29126	CD274 molecule	B7-H, B7H1, PD-L1, PDCD1L1, PDCD1LG1, PDL1, CD274	NM_001267706, NM_001314029, NM_014143, NP_001254635, NP_001300958, NP_054862, NR_052005	AA399416, AAF25807, AAG18508, AAH69381, AAH74984, AAI13735, AAI13737, AAP13470, AAP42144, AAU09634, ABB90152, ABI16084, AF177937, AF233516, AI826502, AK001894, AK300470, AK314567, AY254342, AY291313, AY714881, BAA91966, BAG37149, BAG62189, BC069381, BC074984, BC113734, BC113736, CCF77002, DB160805, DQ286582, DQ836393, EAW58763, NM_001267706, NM_001314029, NM_014143, NP_001254635, NP_001300958, NP…	padj	1.46835294933486e-62	human_related_chimpanzee
521	ENSG00000121060	TRIM25	7706	tripartite motif containing 25	EFP, RNF147, Z147, ZNF147, TRIM25	NM_005082, NP_005073	AAH16924, AAH42541, AB208994, AK024597, AK310720, BAA04747, BAD92231, BC013752, BC016924, BC038247, BC042541, BC053605, BC106889, BC106890, BC114339, BM146967, BX538220, CF121587, D21205, EAW94523, EAW94524, EAW94525, NM_005082, NP_005073, Q14258	padj	1.08655692746596e-127	human_related_chimpanzee
522	ENSG00000121858	TNFSF10	8743	TNF superfamily member 10	APO2L, Apo-2L, CD253, TL2, TNLG6A, TRAIL, TNFSF10	NM_001190942, NM_001190943, NM_003810, NP_001177871, NP_001177872, NP_003801, NR_033994	AAB01233, AAC50332, AAH32722, AAR16184, AAV38371, ABI24016, ABK41891, ABW24658, AK296085, AK309200, AK312742, AY312579, BAG35612, BAG58840, BC009795, BC020220, BC032722, BT019564, CAG33176, CAH68809, CAL33971, CAZ39545, CCA94584, CR456895, CTQ86088, DA041872, DA969653, DQ848564, EAW78465, EAW78466, EAW78467, EU183231, LN874323, NM_001190942, NM_001190943, NM_003810, NP_001177871, NP_001177872, NP…	padj	0	human_related_chimpanzee
523	ENSG00000123609	NMI	9111	N-myc and STAT interactor	NMI	NM_004688, NP_004679, XM_005246941, XM_017005247, XP_005246998, XP_016860736	AAC12949, AAH01268, AAH21987, AAY15066, AB451305, AB451436, ABO65092, AK124323, AK291548, AK298754, BAF84237, BAG60896, BAG70119, BAG70250, BC001268, BC021987, CB151555, EAX11513, EF036506, NM_004688, NP_004679, Q13287, U32849, XM_005246941, XM_017005247, XP_005246998, XP_016860736	padj	3.68668689941308e-191	human_related_chimpanzee
524	ENSG00000124201	ZNFX1	57169	zinc finger NFX1-type containing 1	ZNFX1	NM_021035, NP_066363, XM_006723836, XM_011528924, XM_017027971, XP_006723899, XP_011527226, XP_016883460	AAH14041, AAH62347, AAI10889, AB037825, AK000573, AK002139, AK022641, AK023836, AK096594, AK307392, AU140771, BAA91264, BAA92102, BAA92642, BAB14149, BAB14696, BC014041, BC030789, BC041630, BC062347, BC110888, DA809204, EAW75661, EAW75662, EAW75663, EAW75664, NM_021035, NP_066363, Q9P2E3, XM_006723836, XM_011528924, XM_017027971, XP_006723899, XP_011527226, XP_016883460	padj	1.69993037474863e-141	human_related_chimpanzee
525	ENSG00000124226	RNF114	55905	ring finger protein 114	PSORS12, ZNF313, RNF114	NM_018683, NP_061153	AAF75763, AAH13695, AAH66919, AAP35441, AF131742, AF265215, AK091976, AK097265, AK297188, AK301731, AK315638, BAG38006, BAG59677, BAG63197, BC013695, BC066919, BM830132, BT006795, BX640603, CAE45709, EAW75641, EAW75642, EAW75643, EAW75644, NM_018683, NP_061153, Q9Y508	padj	3.11759673860867e-63	human_related_chimpanzee
526	ENSG00000132109	TRIM21	6737	tripartite motif containing 21	RNF81, RO52, Ro/SSA, SSA, SSA1, TRIM21	NM_003141, NP_003132	AAA36581, AAA36651, AAA79867, AAB87094, AAH10861, AAK76432, AAU89982, AK225564, AW575137, AY742713, BC010861, BP280435, BP288941, BU594670, CAV30717, EAW68845, M34551, M62800, NM_003141, NP_003132, P19474	padj	1.53950619292115e-134	human_related_chimpanzee
527	ENSG00000134321	RSAD2	91543	radical S-adenosyl methionine domain containing 2	2510004L01Rik, cig33, cig5, vig1, RSAD2	NM_080657, NP_542388, XM_011510415, XP_011508717	AAH17969, AAL50053, AAY14802, AF026942, AF442151, AK300085, AK312670, BAG35552, BAG61888, BC017969, EAX01034, EAX01035, NM_080657, NP_542388, Q8WXG1, XM_011510415, XP_011508717	padj	0	human_related_chimpanzee
528	ENSG00000134326	CMPK2	129607	cytidine/uridine monophosphate kinase 2	NDK, TMPK2, TYKi, UMP-CMPK2, CMPK2	NM_001256477, NM_001256478, NM_207315, NP_001243406, NP_001243407, NP_997198, NR_046236, XR_922655, XR_922656	AAH16969, AAH89425, AAI32822, AAI41803, AAI44203, AFJ19138, AK127983, AK308509, BAC87217, BC016969, BC089425, BC132821, BC141802, BC144202, BX463706, DA501203, EAX01036, EAX01037, NM_001256477, NM_001256478, NM_207315, NP_001243406, NP_001243407, NP_997198, NR_046236, Q5EBM0, XR_922655, XR_922656	padj	0	human_related_chimpanzee
529	ENSG00000134470	IL15RA	3601	interleukin 15 receptor subunit alpha	CD215, IL15RA	NM_001243539, NM_001256765, NM_001351095, NM_001351096, NM_001351097, NM_002189, NM_172200, NP_001230468, NP_001243694, NP_001338024, NP_001338025, NP_001338026, NP_002180, NP_751950, NR_046362, XM_011519461, XM_011519462, XM_011519463, XM_011519464, XM_011519465, XM_011519466, XM_011519467, XM_011519468, XM_011519469, XM_011519470, XM_011519471, XM_011519472, XM_011519474, XM_011519475, XM_01151…	AA847313, AAB88175, AAC50312, AAH65506, AAH74726, AAI07778, AAI21141, AAI21142, AAP69528, AEP26933, AF035279, AFY11387, AFY11388, AFY11389, AFY11390, AFY11391, AFY11392, AFY11393, AFY11394, AK304211, BAG65084, BC065506, BC074726, BC107777, BC121140, BC121141, BG675498, BM546106, CA308853, CAG33345, CAG46820, CCA64145, CCA64146, CR457064, CR542023, DC298692, EAW86415, EAW86416, EAW86417, EAW86418,…	padj	2.04717336008141e-77	human_related_chimpanzee
530	ENSG00000135148	TRAFD1	10906	TRAF-type zinc finger domain containing 1	FLN29, TRAFD1	NM_001143906, NM_006700, NP_001137378, NP_006691	AAH03553, AB007447, AK122620, AK291331, AK295474, AK309916, AK312601, BAA22541, BAF84020, BAG58401, BC003553, BG828961, CA314188, CCQ43370, EAW97995, EAW97996, EAW97997, NM_001143906, NM_006700, NP_001137378, NP_006691, O14545	padj	2.22932082641272e-81	human_related_chimpanzee
531	ENSG00000138035	PNPT1	87178	polyribonucleotide nucleotidyltransferase 1	COXPD13, DFNB70, OLD35, PNPASE, old-35, PNPT1	NM_033109, NP_149100, XM_005264629, XM_017005172, XP_005264686, XP_016860661, XR_001739010	AAH00862, AAH05986, AAH53660, AAK13047, AAP44472, AAY24271, AJ458465, AK307589, AW731791, AY027528, AY290863, BC000862, BC005986, BC009057, BC021170, BC053660, BU943827, CAD30289, CAH18709, CAR80228, CBX83686, CR749867, DA998523, DB461021, EAX00086, EAX00087, NM_033109, NP_149100, Q8TCS8, XM_005264629, XM_017005172, XP_005264686, XP_016860661, XR_001739010	padj	5.58796930755478e-159	human_related_chimpanzee
532	ENSG00000138496	PARP9	83666	poly(ADP-ribose) polymerase family member 9	ARTD9, BAL, BAL1, MGC:7868, PARP9	NM_001146102, NM_001146103, NM_001146104, NM_001146105, NM_001146106, NM_031458, NP_001139574, NP_001139575, NP_001139576, NP_001139577, NP_001139578, NP_113646, XM_005247820, XM_011513218, XM_017007304, XM_017007305, XM_017007306, XP_005247877, XP_011511520, XP_016862793, XP_016862794, XP_016862795, XR_001740305, XR_001740306, XR_001740307, XR_001740308, XR_001740309, XR_002959597	AAH39580, AAK07558, AAK07559, AB209742, AF307338, AF307339, AK092629, AK123412, AK125581, AK130147, AK292959, AK299107, AK313494, AL713679, AL832929, BAD92979, BAF85648, BAG36276, BAH12952, BC017463, BC039580, BP259272, BU675792, BX648869, CAD28483, CAH56133, CAH56290, DB096326, DC309545, DC368112, EAW79477, EAW79478, EAW79479, NM_001146102, NM_001146103, NM_001146104, NM_001146105, NM_001146106,…	padj	1.83949232654371e-275	human_related_chimpanzee
533	ENSG00000139192	TAPBPL	55080	TAP binding protein like	TAPBP-R, TAPBPR, TAPBPL	NM_001351355, NM_018009, NP_001338284, NP_060479, NR_147126, NR_147127, NR_147128, NR_147129, XM_005253700, XM_017019545, XM_017019546, XP_005253757, XP_016875034, XP_016875035, XR_001748777, XR_001748778, XR_001748781, XR_002957344, XR_429016	AAH15017, AI184901, AI273155, AK001005, AK002056, AK098035, AK222956, AK223163, BAA91465, BAB41077, BAD96676, BAD96883, BC015017, CAI93432, CR997450, DB054664, EAW88797, EAW88798, EAW88799, NM_001351355, NM_018009, NP_001338284, NP_060479, NR_147126, NR_147127, NR_147128, NR_147129, Q9BX59, XM_005253700, XM_017019545, XM_017019546, XP_005253757, XP_016875034, XP_016875035, XR_001748777, XR_001748…	padj	1.35933524617478e-41	human_related_chimpanzee
534	ENSG00000140464	PML	5371	promyelocytic leukemia	MYL, PP8675, RNF71, TRIM19, PML	NM_002675, NM_033238, NM_033239, NM_033240, NM_033244, NM_033246, NM_033247, NM_033249, NM_033250, NP_002666, NP_150241, NP_150242, NP_150243, NP_150247, NP_150249, NP_150250, NP_150252, NP_150253	AAA60125, AAA60351, AAA60352, AAA60388, AAA60390, AAB19601, AAB29490, AAD13865, AAG50180, AAG50181, AAG50182, AAG50183, AAG50184, AAG50185, AAG50186, AAG50187, AAG50188, AAG50189, AAG50190, AAH00080, AAH20994, AAI39796, AAP88913, AAQ15268, AB208950, AB209051, AB209411, AF230401, AF230402, AF230403, AF230404, AF230405, AF230406, AF230407, AF230408, AF230409, AF230410, AF230411, AF370432, AF388193,…	padj	5.3911801524333e-275	human_related_chimpanzee
535	ENSG00000140853	NLRC5	84166	NLR family CARD domain containing 5	CLR16.1, NOD27, NOD4, NLRC5	NM_001330552, NM_032206, NP_001317481, NP_115582, XM_005256193, XM_005256194, XM_005256195, XM_005256196, XM_005256197, XM_005256199, XM_005256201, XM_006721297, XM_006721298, XM_006721300, XM_011523373, XM_011523375, XM_011523376, XM_017023769, XM_017023770, XM_017023771, XP_005256250, XP_005256251, XP_005256252, XP_005256253, XP_005256254, XP_005256256, XP_005256258, XP_006721360, XP_006721361,…	AA722775, AAH50527, AAH63566, AAO59377, ABO40479, AF389420, AK025212, AK025362, AK027414, AK027416, AK074133, AK074182, AK090439, AK097030, AL704292, BAB15120, BAB55096, BAB55098, BAB84959, BAB85008, BAC03420, BC040278, BC050527, BC063566, BI061907, BM463398, BM993764, BX640842, CAE45914, CAZ39543, DB293035, EAW82898, EAW82899, EAW82900, EAW82901, EAW82902, EF452236, NM_001330552, NM_032206, NP_0…	padj	5.35246304840042e-99	human_related_chimpanzee
536	ENSG00000141664	ZCCHC2	54877	zinc finger CCHC-type containing 2	C18orf49, ZCCHC2	NM_017742, NP_060212, NR_126534, XM_006722493, XM_011526044, XM_017025802, XP_006722556, XP_011524346, XP_016881291, XR_001753205, XR_245462	AA406111, AA903206, AAH06340, AAI37436, AB051531, AK000229, AK000288, AK098132, AL832323, AW182074, BAA91057, BAB21835, BAG53581, BC006340, BC047606, BC137435, BI023990, BQ001246, BU675299, BX485381, CAD38618, CD365705, DN997998, EAW63126, EAW63127, EAW63128, FN169762, NM_017742, NP_060212, NR_126534, Q9C0B9, XM_006722493, XM_011526044, XM_017025802, XP_006722556, XP_011524346, XP_016881291, XR_0…	padj	7.28011573041682e-77	human_related_chimpanzee
537	ENSG00000155363	MOV10	4343	Mov10 RISC complex RNA helicase	fSAP113, gb110, MOV10	NM_001130079, NM_001286072, NM_001321324, NM_020963, NP_001123551, NP_001273001, NP_001308253, NP_066014, XM_005270869, XM_005270870, XM_017001318, XM_017001319, XM_024447132, XM_024447137, XP_005270926, XP_005270927, XP_016856807, XP_016856808, XP_024302900, XP_024302905, XR_001737185, XR_001737186, XR_001737187, XR_946657	AAH02548, AAH04499, AAH09312, AB046851, AK023297, AK057353, AK074174, AK226011, AK301229, AK308874, AK310512, AL832805, AL833353, BAB13457, BAB14514, BAB85000, BAG51905, BAH13436, BC002548, BC004499, BC009312, BC025339, BU623853, BX647787, CAE89762, DB066263, EAW56528, EAW56529, EAW56530, EAW56531, NM_001130079, NM_001286072, NM_001321324, NM_020963, NP_001123551, NP_001273001, NP_001308253, NP_0…	padj	1.44562318138338e-162	human_related_chimpanzee
538	ENSG00000156587	UBE2L6	9246	ubiquitin conjugating enzyme E2 L6	RIG-B, UBCH8, UBE2L6	NM_004223, NM_198183, NP_004214, NP_937826	AAB86433, AAD17525, AAH32491, AF031141, AF061736, AK093462, AK129621, AK226165, AK315755, BAG38109, BC032491, CAB64566, CAG33407, CR457126, DA097307, EAW73755, EAW73756, EAW73757, EAW73758, EAW73759, H17887, NM_004223, NM_198183, NP_004214, NP_937826, O14933	padj	8.86281493323204e-90	human_related_chimpanzee
539	ENSG00000160710	ADAR	103	adenosine deaminase, RNA specific	ADAR1, AGS6, DRADA, DSH, DSRAD, G1P1, IFI-4, IFI4, K88DSRBP, P136, ADAR	NM_001025107, NM_001111, NM_001193495, NM_015840, NM_015841, NP_001020278, NP_001102, NP_001180424, NP_056655, NP_056656, XM_006711109, XM_006711111, XM_006711112, XM_006711113, XM_011509061, XM_011509062, XM_017000037, XM_024449674, XP_006711172, XP_006711174, XP_006711175, XP_006711176, XP_011507363, XP_011507364, XP_016855526, XP_024305442	AA449679, AAB06697, AAB97116, AAB97117, AAB97118, AAC13782, AAH38227, AB209891, ABM73519, ABM73520, AF084516, AHZ44503, AK097241, AK304153, BAD93128, BAH14119, BC017853, BC038227, BE886208, BU430287, BX538232, BX640741, CAA55967, CAA55968, CAA67169, CAA67170, CAA67172, CAA67173, CAD98075, CAE45853, CD108625, CR982397, DA507408, DR158819, EAW53183, EAW53184, EAW53185, EAW53186, EAW53187, EAW53188,…	padj	1.75869207244754e-166	human_related_chimpanzee
540	ENSG00000163840	DTX3L	151636	deltex E3 ubiquitin ligase 3L	BBAP, RNF143, DTX3L	NM_138287, NP_612144	AAH42191, AAH60509, AAL90859, AAP57517, AAV98362, AF484416, AK025135, AK056406, AK093782, AK125086, AL833598, AY225123, AY780792, BAG54138, BC016846, BC040372, BC042191, BC060509, BX648267, BX648645, EAW79476, NM_138287, NP_612144, Q8TDB6	padj	0	human_related_chimpanzee
541	ENSG00000164307	ERAP1	51752	endoplasmic reticulum aminopeptidase 1	A-LAP, ALAP, APPILS, ARTS-1, ARTS1, ERAAP, ERAAP1, PILS-AP, PILSAP, ERAP1	NM_001040458, NM_001198541, NM_001349244, NM_016442, NP_001035548, NP_001185470, NP_001336173, NP_057526, XM_005272015, XM_005272016, XM_011543480, XM_011543481, XM_011543484, XM_011543485, XM_011543486, XM_017009581, XM_017009583, XM_024446113, XP_005272072, XP_005272073, XP_011541782, XP_011541783, XP_011541786, XP_011541787, XP_011541788, XP_016865070, XP_016865072, XP_024301881, XR_001742119	AAF07395, AAF20384, AAF34664, AAH30775, AAK37777, AAK37778, AAQ88953, AB011097, AF106037, AF183569, AF222340, AGR86647, AGR86648, AGR86649, AGR86650, AI291936, AIY60612, AIY60613, AIY60614, AIY60615, AIY60616, AIY60617, AIY60618, AIY60619, AIY60620, AIY60621, AIY60622, AIY60623, AIY60624, AIY60625, AIY60626, AIY60627, AIY60628, AIY60629, AIY60630, AIY60631, AIY60632, AIY60633, AK094985, AK222873,…	padj	8.03411776096404e-62	human_related_chimpanzee
542	ENSG00000164342	TLR3	7098	toll like receptor 3	CD283, IIAE2, TLR3	NM_003265, NP_003256	AAC34134, AAH59372, AAH94737, AAH96333, AAH96334, AAH96335, AB445631, ABC86908, ABC86909, ABC86910, ABE01399, ABF06633, ABF06634, ABF06635, ABF06636, ABF06637, AK302143, AK314208, BAG36884, BAG55028, BAH13636, BC017954, BC043204, BC059372, BC068487, BC094737, BC096333, BC096334, BC096335, BU624267, CAL68868, CAT16976, DA374150, DQ445682, DQ470075, DQ470076, DQ470077, DQ470078, DQ470079, EAX04628,…	padj	0	human_related_chimpanzee
543	ENSG00000166710	B2M	567	beta-2-microglobulin	IMD43, B2M	NM_004048, NP_004039, XM_005254549, XP_005254606, XR_002957658	AAA51811, AAB25312, AAD14387, AAD14388, AAD48083, AAG02006, AAH32589, AAH64910, AAO20842, AB021288, ABB01003, ABI63354, ABI63355, ABI63373, AF072097, AI686916, AK026463, AK303560, AK315776, AY007153, AY187687, BAA35182, BAG38125, BAG64583, BC032589, BC064910, BU658737, CAA23830, CAG33347, CBX87172, CDH93686, CDL96999, CR457066, DQ839493, DQ839494, DQ884406, EAW77276, EAW77277, EAW77278, NM_004048…	padj	1.53596519063088e-71	human_related_chimpanzee
544	ENSG00000168394	TAP1	6890	transporter 1, ATP binding cassette subfamily B member	ABC17, ABCB2, APT1, D6S114E, PSF-1, PSF1, RING4, TAP1*0102N, TAP1N, TAP1	NM_000593, NM_001292022, NP_000584, NP_001278951	AAA89080, AAB60321, AAB60322, AAC12902, AAC12903, AAC12904, AAC12905, AAC12906, AAD14055, AAD14056, AAH14081, AAM11658, AAR05812, AAS55411, AAS55412, AB012644, AH007357, AHW47926, AHW47943, AHW47960, AHW47977, AK093980, AK123494, AK130176, AK302340, AK313762, ALQ33804, ALQ33805, ARB08460, ARB08461, ARB08462, ARB08463, ARB08464, ARB08465, ARB08466, ARB08467, ARB08468, ARB08469, ARB08470, ARB08471,…	padj	3.18578342308059e-280	human_related_chimpanzee
545	ENSG00000170581	STAT2	6773	signal transducer and activator of transcription 2	IMD44, ISGF-3, P113, STAT113, STAT2	NM_005419, NM_198332, NP_005410, NP_938146, XM_011538697, XM_011538698, XM_011538699, XM_011538700, XM_017019904, XP_011536999, XP_011537000, XP_011537001, XP_011537002, XP_016875393, XR_001748856, XR_001748857, XR_001748858, XR_002957375, XR_002957376, XR_245953	AAA98760, AAB36225, AAB36226, AAB36227, AAH06092, AAH51284, AAS00091, AFM91190, AFM91191, AFM91192, AFM91193, AFM91194, AFM91195, AFM91196, AFM91197, AFM91198, AFM91199, AFM91200, AFM91201, AFM91202, AFM91203, AFM91204, AFM91205, AFM91206, AFM91207, AFM91208, AFM91209, AFM91210, AFM91211, AFM91212, AFM91213, AFM91214, AFM91215, AFM91216, AFM91217, AFM91218, AFM91219, AFM91220, AFM91221, AFM91222,…	padj	1.18769222704994e-204	human_related_chimpanzee
546	ENSG00000172936	MYD88	4615	myeloid differentiation primary response 88	MYD88D, MYD88	NM_001172566, NM_001172567, NM_001172568, NM_001172569, NM_002468, NP_001166037, NP_001166038, NP_001166039, NP_001166040, NP_002459, XM_005265172, XM_006713170, XP_005265229, XP_006713233	AAB49967, AAC50954, AAH13589, AAP36040, AB446470, AK097983, AK124685, AK296570, AK296716, AK298650, AK298666, AK300051, AK300448, AK304676, AL832906, ANK58152, ANK58154, ANK58155, ANK58156, ANN25047, BAG55247, BAG59190, BAG59306, BAG60822, BAG60834, BAG61860, BAG62170, BAG65448, BC013589, BP242808, BP339466, BT007376, BX537602, DC350705, EAW64520, EAW64521, NM_001172566, NM_001172567, NM_00117256…	padj	2.56853704885578e-295	human_related_chimpanzee
547	ENSG00000173193	PARP14	54625	poly(ADP-ribose) polymerase family member 14	ARTD8, BAL2, PARP-14, pART8, PARP14	NM_017554, NP_060024, XM_011512928, XM_011512929, XP_011511230, XP_011511231, XR_002959544	AA890511, AAH32804, AAN08627, AAY64449, AAY64450, AB033094, AK001770, AK022542, AK026003, AK027260, AK098816, AK304269, AU117601, AY134858, BAA86582, BAA91897, BAB14089, BAG65132, BC032804, BC039604, BU170133, BX648758, CR977108, DC320673, DQ063584, DQ063585, EAW79467, EAW79468, EAW79469, EAW79470, NM_017554, NP_060024, Q460N5, XM_011512928, XM_011512929, XP_011511230, XP_011511231, XR_002959544	padj	5.90848679164735e-299	human_related_chimpanzee
548	ENSG00000173821	RNF213	57674	ring finger protein 213	ALO17, C17orf27, KIAA1618, MYMY2, MYSTR, NET57, RNF213	NM_001256071, NM_020914, NM_020954, NP_001243000, NP_066005, XM_005257545, XM_005257546, XM_006721995, XM_011525084, XM_011525086, XM_011525087, XM_017024905, XP_005257602, XP_005257603, XP_006722058, XP_011523386, XP_011523388, XP_011523389, XP_016880394	AAH32220, AAH36891, AAH40341, AAN63520, AAN63521, AB046774, AB046838, AB537889, AF397204, AF397205, AK023113, AK023871, AK025676, AK025914, AK026038, AK074030, AK127358, AK127914, AL161961, AL832920, AL833201, BAB13380, BAB13444, BAB14411, BAB14708, BAB15212, BAB15280, BAB15330, BAB84856, BAC87188, BAK53191, BC032220, BC035987, BC036891, BC040341, BC110403, BI008697, BX097483, BX640932, BX647946,…	padj	1.6996294207231e-115	human_related_chimpanzee
549	ENSG00000184979	USP18	11274	ubiquitin specific peptidase 18	ISG43, PTORCH2, UBP43, USP18	NM_017414, NP_059110, XM_006724074, XP_006724137	AAD49967, AAH14896, AAP35481, AF176642, AI222587, AJ243526, AK313385, AL136690, BAG36183, BC014896, BI752849, BT006835, BU584005, CAB66625, CAB76398, CAG33497, CAJ86437, CR457216, CT841507, EAW57790, EAW57791, NM_017414, NP_059110, Q9UMW8, XM_006724074, XP_006724137	padj	0	human_related_chimpanzee
550	ENSG00000185338	SOCS1	8651	suppressor of cytokine signaling 1	CIS1, CISH1, JAB, SOCS-1, SSI-1, SSI1, TIP-3, TIP3, SOCS1	NM_003745, NP_003736	AAB62401, AAD27709, AAY87931, AB000676, AB000734, AB005043, AK127621, BAA21537, BAA22431, BAA23521, BAG54535, BC029307, CAB92528, CAR95151, CBX47480, EAW85163, NM_003745, NP_003736, O15524, U88326	padj	2.07896561906713e-09	human_related_chimpanzee
551	ENSG00000185507	IRF7	3665	interferon regulatory factor 7	IMD39, IRF-7H, IRF7A, IRF7B, IRF7C, IRF7H, IRF7	NM_001572, NM_004029, NM_004030, NM_004031, NP_001563, NP_004020, NP_004022, XM_005252906, XM_005252907, XM_005252909, XM_011520066, XM_017017674, XP_005252963, XP_005252964, XP_005252966, XP_011518368, XP_016873163	AAB17190, AAB80686, AAB80688, AAB80690, AAB80691, AAC70999, AAG30003, AAI36556, AF076494, AGI78456, AK303752, APU94776, BAG64723, BC136555, BC144242, BM849172, DA601567, DA967682, EAX02355, EAX02356, EAX02357, EAX02358, EAX02359, EAX02360, KC477210, KX150851, NM_001572, NM_004029, NM_004030, NM_004031, NP_001563, NP_004020, NP_004022, Q92985, U53830, U53831, U53832, U73036, XM_005252906, XM_00525…	padj	1.94053564384111e-120	human_related_chimpanzee
552	ENSG00000231925	TAPBP	6892	TAP binding protein	NGS17, TAPA, TPN, TPSN, TAPBP	NM_003190, NM_172208, NM_172209, NP_003181, NP_757345, NP_757346, XM_011514828, XM_017011227, XP_011513130, XP_016866716	AAB82949, AAC20076, AAD32924, AAG33061, AAH64966, AAH80574, AB010639, ACD68200, AF009510, AF029750, AF067286, AF314222, AQY77140, AQY77141, AQY77142, AU117273, AW028178, AW451052, AY007154, BAA28757, BAA28758, BAA28759, BC064966, BC080574, BI523615, CAA73909, EAX03715, EAX03716, EAX03717, EAX03718, EAX03719, EAX03720, EU693375, NM_003190, NM_172208, NM_172209, NP_003181, NP_757345, NP_757346, O15…	padj	5.54766393786834e-82	human_related_chimpanzee
553	ENSG00000013374	NUB1	51667	negative regulator of ubiquitin like proteins 1	BS4, NUB1L, NYREN18, NUB1	NM_001243351, NM_016118, NP_001230280, NP_057202, XM_005250011, XM_017012304, XM_017012305, XM_017012306, XM_017012307, XM_017012308, XM_017012309, XM_024446797, XM_024446798, XM_024446799, XP_005250068, XP_016867793, XP_016867794, XP_016867795, XP_016867796, XP_016867797, XP_016867798, XP_024302565, XP_024302566, XP_024302567	AAC82474, AAD42865, AAH46354, AAK21001, AAN01355, AAO14547, AAS02030, AF155099, AF300717, AF459743, AK026433, AK293159, AW205479, AY129295, BAH11464, BC034716, BC046354, BG105733, CAD34862, CN258712, DB048887, EAL24511, EAW54000, EAW54001, EAW54002, EAW54003, NM_001243351, NM_016118, NP_001230280, NP_057202, Q9Y5A7, XM_005250011, XM_017012304, XM_017012305, XM_017012306, XM_017012307, XM_01701230…	baseMean	3310.33186574268	human_related_gorilla
554	ENSG00000055332	EIF2AK2	5610	eukaryotic translation initiation factor 2 alpha kinase 2	EIF2AK1, PKR, PPP1R83, PRKR, EIF2AK2	NM_001135651, NM_001135652, NM_002759, NP_001129123, NP_001129124, NP_002750, XM_011532987, XM_017004503, XP_011531289, XP_016859992	AAA18253, AAA36409, AAH07769, AAH22314, AAH40851, AAH57805, AAH93676, AAI01476, AAI43231, AAO38055, AAP57628, AAY24317, AF086566, AI360504, AK290655, AK313818, AY302136, BAF83344, BAG36554, BC007769, BC022314, BC040851, BC057805, BC093676, BC101475, BC143228, BC143230, BM473760, BU687340, EAX00406, EAX00407, EAX00408, EAX00409, F03305, M35663, M85294, NM_001135651, NM_001135652, NM_002759, NP_001…	baseMean	8604.80467171812	human_related_gorilla
555	ENSG00000059378	PARP12	64761	poly(ADP-ribose) polymerase family member 12	ARTD12, MST109, MSTP109, ZC3H1, ZC3HDC1, PARP12	NM_022750, NP_073587, NR_130117, XM_005250038, XM_005250039, XM_005250040, XM_011516491, XP_005250095, XP_005250096, XP_005250097, XP_011514793, XR_001744855, XR_927514	AA587898, AAF66161, AAH81541, AAQ13631, AF173884, AK026346, AL136766, AL137255, BAB15457, BC044660, BC081541, CAB66700, CAB70657, EAL24033, EAW83938, EAW83939, NM_022750, NP_073587, NR_130117, Q9H0J9, XM_005250038, XM_005250039, XM_005250040, XM_011516491, XP_005250095, XP_005250096, XP_005250097, XP_011514793, XR_001744855, XR_927514	baseMean	1896.45478128224	human_related_gorilla
556	ENSG00000068079	IFI35	3430	interferon induced protein 35	IFP35, IFI35	NM_001330230, NM_005533, NP_001317159, NP_005524, XM_017024584, XM_017024585, XP_016880073, XP_016880074	AA740882, AA827287, AA832092, AAB61703, AAC37597, AAH01356, AK025406, BC001356, BM050205, BM748764, BU571030, EAW60914, EAW60915, EAW60916, NM_001330230, NM_005533, NP_001317159, NP_005524, P80217, U72882, XM_017024584, XM_017024585, XP_016880073, XP_016880074	baseMean	2008.78761127044	human_related_gorilla
557	ENSG00000089127	OAS1	4938	2'-5'-oligoadenylate synthetase 1	E18/E16, IFI-4, OIAS, OIASI, OAS1	NM_001032409, NM_001320151, NM_002534, NM_016816, NP_001027581, NP_001307080, NP_002525, NP_058132, XM_006719434, XM_011538413, XM_017019361, XM_017019362, XP_006719497, XP_011536715, XP_016874850, XP_016874851, XR_944558	AA085948, AAA59955, AAB59552, AAB59553, AAH00562, AAH61587, AAH71981, AAP35431, AAW63049, AAW63050, ABE27977, ABE27978, ABH07381, ABI78946, AJ629455, AK123528, AK223006, AK225384, AK291003, AK300346, AK301498, AY730627, AY730628, BAA00047, BAD96726, BAF83692, BAG62090, BAG63009, BC000562, BC061587, BC071981, BE048946, BF055326, BT006785, CAA01166, CAA01167, CAA26497, CAA26633, CAA26634, CAA29803,…	baseMean	2759.32749612125	human_related_gorilla
558	ENSG00000102921	N4BP1	9683	NEDD4 binding protein 1	N4BP1	NM_153029, NP_694574, XM_011523482, XP_011521784, XR_001752039, XR_001752040	AAI08289, AAI52473, AB014515, AK001464, AK026937, AK056383, AK094234, AK124782, BAA31590, BAG50916, BC051897, BC108288, BC152472, EAW82729, NM_153029, NP_694574, O75113, XM_011523482, XP_011521784, XR_001752039, XR_001752040	baseMean	1797.42076035507	human_related_gorilla
559	ENSG00000108771	DHX58	79132	DExH-box helicase 58	D11LGP2, D11lgp2e, LGP2, RLR-3, DHX58	NM_024119, NP_077024, XM_017025059, XP_016880548, XR_001752623, XR_001752624, XR_002958067, XR_934548	AAH14949, AK021416, AK097669, AK225549, AK296840, AK300900, BAB13818, BAG53507, BAG62538, BAH12441, BC014949, BM723672, EAW60796, EAW60797, EAW60798, EAW60799, EAW60800, NM_024119, NP_077024, Q96C10, XM_017025059, XP_016880548, XR_001752623, XR_001752624, XR_002958067, XR_934548	baseMean	876.033996336482	human_related_gorilla
560	ENSG00000112773	FAM46A	55603	family with sequence similarity 46 member A	C6orf37, XTP11, FAM46A	NM_017633, NP_060103	AAH00683, AAH07351, AAM53071, AAW66943, ACI29324, AF350451, AHI42043, AHI42044, AI131001, AJ420583, AJ420591, AJ420592, AK000044, AK056057, AK096704, AK292109, AY740520, BAA90903, BAF84798, BC000683, BC007351, BX648876, DA981608, EAW48691, EAW48692, FJ211061, NM_017633, NP_060103, Q96IP4	baseMean	6690.20761554445	human_related_gorilla
561	ENSG00000115267	IFIH1	64135	interferon induced with helicase C domain 1	AGS7, Hlcd, IDDM19, MDA-5, MDA5, RLR-2, SGMRT1, IFIH1	NM_022168, NP_071451	AAG34368, AAG54076, AAH46208, AAH78180, AAI11751, AAX93137, AAY24206, AF095844, AK056293, AK292941, AK314611, AY017378, BAB71141, BAF85630, BC007966, BC046208, BC078180, BC111750, BQ772836, BU902097, EAX11352, NM_022168, NP_071451, Q9BYX4	baseMean	6206.26635632696	human_related_gorilla
562	ENSG00000115415	STAT1	6772	signal transducer and activator of transcription 1	CANDF7, IMD31A, IMD31B, IMD31C, ISGF-3, STAT91, STAT1	NM_007315, NM_139266, NP_009330, NP_644671, XM_006712718, XM_017004783, XP_006712781, XP_016860272, XR_001738914, XR_001738915	AAB64012, AAF04559, AAH02704, AAI41922, AAP35905, AAR13284, AAW56072, AAY24183, ADA59516, ADA59517, AI992149, AK096686, AK225853, AK292604, AK315002, BAF85293, BAG37497, BC002704, BC141921, BG699050, BT007241, BU738296, BX400908, CAD22974, CAH18430, CAM91174, CAM91175, CN410740, CR749636, CR998778, DA313984, EAX10850, EAX10851, EAX10852, EAX10853, EAX10854, EAX10855, EB385742, GU211347, GU211348,…	baseMean	35866.1439092608	human_related_gorilla
563	ENSG00000116514	RNF19B	127544	ring finger protein 19B	IBRDC3, NKLAM, RNF19B	NM_001127361, NM_001300826, NM_153341, NP_001120833, NP_001287755, NP_699172, XM_006710356, XM_006710357, XM_006710358, XP_006710419, XP_006710420, XP_006710421	AA194237, AAH20595, AAH62374, AAI13561, AAI43688, AK074486, AK131439, BAC11017, BAD18585, BC020595, BC062374, BC113560, BC143687, CAF85699, DA630289, EAX07489, EAX07490, EAX07491, NM_001127361, NM_001300826, NM_153341, NP_001120833, NP_001287755, NP_699172, Q6ZMZ0, XM_006710356, XM_006710357, XM_006710358, XP_006710419, XP_006710420, XP_006710421	baseMean	443.303385477337	human_related_gorilla
564	ENSG00000119917	IFIT3	3437	interferon induced protein with tetratricopeptide repeats 3	CIG-49, GARG-49, IFI60, IFIT4, IRG2, ISG60, P60, RIG-G, cig41, IFIT3	NM_001031683, NM_001289758, NM_001289759, NM_001549, NP_001026853, NP_001276687, NP_001276688, NP_001540	AAB40606, AAB95160, AAC34669, AAC63524, AAH01383, AAH04977, AAP35948, AF026939, AF026943, AF083470, AK290427, AK297137, AK312675, BAF83116, BAG59639, BC001383, BC004977, BM790031, BT007284, BU509201, BX101054, DA081546, DA160435, DA673951, DB268497, EAW50143, EAW50144, NM_001031683, NM_001289758, NM_001289759, NM_001549, NP_001026853, NP_001276687, NP_001276688, NP_001540, O14879, U52513	baseMean	30620.6533699738	human_related_gorilla
565	ENSG00000119922	IFIT2	3433	interferon induced protein with tetratricopeptide repeats 2	G10P2, GARG-39, IFI-54, IFI-54K, IFI54, IFIT-2, ISG-54 K, ISG-54K, ISG54, P54, cig42, IFIT2	NM_001547, NP_001538	AA143609, AA765174, AAA59191, AAH05987, AAH32839, AF026944, AK300431, AK312831, BAG62157, BC005987, BC032839, CAA30438, DA631671, EAW50145, EB387611, NM_001547, NP_001538, P09913	baseMean	51893.2490506054	human_related_gorilla
566	ENSG00000120217	CD274	29126	CD274 molecule	B7-H, B7H1, PD-L1, PDCD1L1, PDCD1LG1, PDL1, CD274	NM_001267706, NM_001314029, NM_014143, NP_001254635, NP_001300958, NP_054862, NR_052005	AA399416, AAF25807, AAG18508, AAH69381, AAH74984, AAI13735, AAI13737, AAP13470, AAP42144, AAU09634, ABB90152, ABI16084, AF177937, AF233516, AI826502, AK001894, AK300470, AK314567, AY254342, AY291313, AY714881, BAA91966, BAG37149, BAG62189, BC069381, BC074984, BC113734, BC113736, CCF77002, DB160805, DQ286582, DQ836393, EAW58763, NM_001267706, NM_001314029, NM_014143, NP_001254635, NP_001300958, NP…	baseMean	937.98186440656	human_related_gorilla
567	ENSG00000121060	TRIM25	7706	tripartite motif containing 25	EFP, RNF147, Z147, ZNF147, TRIM25	NM_005082, NP_005073	AAH16924, AAH42541, AB208994, AK024597, AK310720, BAA04747, BAD92231, BC013752, BC016924, BC038247, BC042541, BC053605, BC106889, BC106890, BC114339, BM146967, BX538220, CF121587, D21205, EAW94523, EAW94524, EAW94525, NM_005082, NP_005073, Q14258	baseMean	6130.63306755938	human_related_gorilla
568	ENSG00000121858	TNFSF10	8743	TNF superfamily member 10	APO2L, Apo-2L, CD253, TL2, TNLG6A, TRAIL, TNFSF10	NM_001190942, NM_001190943, NM_003810, NP_001177871, NP_001177872, NP_003801, NR_033994	AAB01233, AAC50332, AAH32722, AAR16184, AAV38371, ABI24016, ABK41891, ABW24658, AK296085, AK309200, AK312742, AY312579, BAG35612, BAG58840, BC009795, BC020220, BC032722, BT019564, CAG33176, CAH68809, CAL33971, CAZ39545, CCA94584, CR456895, CTQ86088, DA041872, DA969653, DQ848564, EAW78465, EAW78466, EAW78467, EU183231, LN874323, NM_001190942, NM_001190943, NM_003810, NP_001177871, NP_001177872, NP…	baseMean	3741.49010126325	human_related_gorilla
569	ENSG00000123609	NMI	9111	N-myc and STAT interactor	NMI	NM_004688, NP_004679, XM_005246941, XM_017005247, XP_005246998, XP_016860736	AAC12949, AAH01268, AAH21987, AAY15066, AB451305, AB451436, ABO65092, AK124323, AK291548, AK298754, BAF84237, BAG60896, BAG70119, BAG70250, BC001268, BC021987, CB151555, EAX11513, EF036506, NM_004688, NP_004679, Q13287, U32849, XM_005246941, XM_017005247, XP_005246998, XP_016860736	baseMean	931.216401177156	human_related_gorilla
570	ENSG00000124201	ZNFX1	57169	zinc finger NFX1-type containing 1	ZNFX1	NM_021035, NP_066363, XM_006723836, XM_011528924, XM_017027971, XP_006723899, XP_011527226, XP_016883460	AAH14041, AAH62347, AAI10889, AB037825, AK000573, AK002139, AK022641, AK023836, AK096594, AK307392, AU140771, BAA91264, BAA92102, BAA92642, BAB14149, BAB14696, BC014041, BC030789, BC041630, BC062347, BC110888, DA809204, EAW75661, EAW75662, EAW75663, EAW75664, NM_021035, NP_066363, Q9P2E3, XM_006723836, XM_011528924, XM_017027971, XP_006723899, XP_011527226, XP_016883460	baseMean	8194.86845551105	human_related_gorilla
571	ENSG00000124226	RNF114	55905	ring finger protein 114	PSORS12, ZNF313, RNF114	NM_018683, NP_061153	AAF75763, AAH13695, AAH66919, AAP35441, AF131742, AF265215, AK091976, AK097265, AK297188, AK301731, AK315638, BAG38006, BAG59677, BAG63197, BC013695, BC066919, BM830132, BT006795, BX640603, CAE45709, EAW75641, EAW75642, EAW75643, EAW75644, NM_018683, NP_061153, Q9Y508	baseMean	2194.49940513578	human_related_gorilla
572	ENSG00000125347	IRF1	3659	interferon regulatory factor 1	IRF-1, MAR, IRF1	NM_001354924, NM_001354925, NM_002198, NP_001341853, NP_001341854, NP_002189, NR_149068, NR_149069, XM_011543379, XP_011541681	AA402319, AAA36043, AAB93488, AAH09483, AAV38560, AAV38561, AB103081, AB209624, ABH05670, AGV15458, AGV15459, AHW49376, AHW49377, AHW49378, AK298770, AK314025, ANU04672, BAD89424, BAD92861, BAG36735, BAG60912, BC009483, BT019755, BT019756, CAA32624, CAG46514, CEF49516, CEH24701, CR541713, CT004274, DA583594, EAW62332, KC209827, KC209828, KJ200632, KJ200633, KJ200634, KJ200635, KU561832, LN607829,…	baseMean	1271.81403465584	human_related_gorilla
573	ENSG00000130066	SAT1	6303	spermidine/spermine N1-acetyltransferase 1	DC21, KFSD, KFSDX, SAT, SSAT, SSAT-1, SAT1	NM_002970, NP_002961, NR_027783, XM_024452421, XP_024308189	AAA60573, AAA63260, AAA98854, AAG44592, AAH02503, AAH08424, AAP35471, AAW03315, AF251292, AK310078, AK310094, AK312162, AK315888, AL050290, AW874291, AY841998, BAF98779, BAG35096, BC002503, BC008424, BR000410, BT006825, CAA78509, CAG29290, CD516700, CD638929, CN271682, CR450294, EAW98999, EAW99000, FAA00324, M55580, M77693, NM_002970, NP_002961, NR_027783, P21673, XM_024452421, XP_024308189	baseMean	1693.7334019867	human_related_gorilla
574	ENSG00000132109	TRIM21	6737	tripartite motif containing 21	RNF81, RO52, Ro/SSA, SSA, SSA1, TRIM21	NM_003141, NP_003132	AAA36581, AAA36651, AAA79867, AAB87094, AAH10861, AAK76432, AAU89982, AK225564, AW575137, AY742713, BC010861, BP280435, BP288941, BU594670, CAV30717, EAW68845, M34551, M62800, NM_003141, NP_003132, P19474	baseMean	1534.1307047861	human_related_gorilla
575	ENSG00000134321	RSAD2	91543	radical S-adenosyl methionine domain containing 2	2510004L01Rik, cig33, cig5, vig1, RSAD2	NM_080657, NP_542388, XM_011510415, XP_011508717	AAH17969, AAL50053, AAY14802, AF026942, AF442151, AK300085, AK312670, BAG35552, BAG61888, BC017969, EAX01034, EAX01035, NM_080657, NP_542388, Q8WXG1, XM_011510415, XP_011508717	baseMean	9121.7962304523	human_related_gorilla
576	ENSG00000134470	IL15RA	3601	interleukin 15 receptor subunit alpha	CD215, IL15RA	NM_001243539, NM_001256765, NM_001351095, NM_001351096, NM_001351097, NM_002189, NM_172200, NP_001230468, NP_001243694, NP_001338024, NP_001338025, NP_001338026, NP_002180, NP_751950, NR_046362, XM_011519461, XM_011519462, XM_011519463, XM_011519464, XM_011519465, XM_011519466, XM_011519467, XM_011519468, XM_011519469, XM_011519470, XM_011519471, XM_011519472, XM_011519474, XM_011519475, XM_01151…	AA847313, AAB88175, AAC50312, AAH65506, AAH74726, AAI07778, AAI21141, AAI21142, AAP69528, AEP26933, AF035279, AFY11387, AFY11388, AFY11389, AFY11390, AFY11391, AFY11392, AFY11393, AFY11394, AK304211, BAG65084, BC065506, BC074726, BC107777, BC121140, BC121141, BG675498, BM546106, CA308853, CAG33345, CAG46820, CCA64145, CCA64146, CR457064, CR542023, DC298692, EAW86415, EAW86416, EAW86417, EAW86418,…	baseMean	504.411436939599	human_related_gorilla
577	ENSG00000135148	TRAFD1	10906	TRAF-type zinc finger domain containing 1	FLN29, TRAFD1	NM_001143906, NM_006700, NP_001137378, NP_006691	AAH03553, AB007447, AK122620, AK291331, AK295474, AK309916, AK312601, BAA22541, BAF84020, BAG58401, BC003553, BG828961, CA314188, CCQ43370, EAW97995, EAW97996, EAW97997, NM_001143906, NM_006700, NP_001137378, NP_006691, O14545	baseMean	1343.4803526408	human_related_gorilla
578	ENSG00000138035	PNPT1	87178	polyribonucleotide nucleotidyltransferase 1	COXPD13, DFNB70, OLD35, PNPASE, old-35, PNPT1	NM_033109, NP_149100, XM_005264629, XM_017005172, XP_005264686, XP_016860661, XR_001739010	AAH00862, AAH05986, AAH53660, AAK13047, AAP44472, AAY24271, AJ458465, AK307589, AW731791, AY027528, AY290863, BC000862, BC005986, BC009057, BC021170, BC053660, BU943827, CAD30289, CAH18709, CAR80228, CBX83686, CR749867, DA998523, DB461021, EAX00086, EAX00087, NM_033109, NP_149100, Q8TCS8, XM_005264629, XM_017005172, XP_005264686, XP_016860661, XR_001739010	baseMean	4462.73379263296	human_related_gorilla
579	ENSG00000138496	PARP9	83666	poly(ADP-ribose) polymerase family member 9	ARTD9, BAL, BAL1, MGC:7868, PARP9	NM_001146102, NM_001146103, NM_001146104, NM_001146105, NM_001146106, NM_031458, NP_001139574, NP_001139575, NP_001139576, NP_001139577, NP_001139578, NP_113646, XM_005247820, XM_011513218, XM_017007304, XM_017007305, XM_017007306, XP_005247877, XP_011511520, XP_016862793, XP_016862794, XP_016862795, XR_001740305, XR_001740306, XR_001740307, XR_001740308, XR_001740309, XR_002959597	AAH39580, AAK07558, AAK07559, AB209742, AF307338, AF307339, AK092629, AK123412, AK125581, AK130147, AK292959, AK299107, AK313494, AL713679, AL832929, BAD92979, BAF85648, BAG36276, BAH12952, BC017463, BC039580, BP259272, BU675792, BX648869, CAD28483, CAH56133, CAH56290, DB096326, DC309545, DC368112, EAW79477, EAW79478, EAW79479, NM_001146102, NM_001146103, NM_001146104, NM_001146105, NM_001146106,…	baseMean	5596.46680275337	human_related_gorilla
580	ENSG00000139192	TAPBPL	55080	TAP binding protein like	TAPBP-R, TAPBPR, TAPBPL	NM_001351355, NM_018009, NP_001338284, NP_060479, NR_147126, NR_147127, NR_147128, NR_147129, XM_005253700, XM_017019545, XM_017019546, XP_005253757, XP_016875034, XP_016875035, XR_001748777, XR_001748778, XR_001748781, XR_002957344, XR_429016	AAH15017, AI184901, AI273155, AK001005, AK002056, AK098035, AK222956, AK223163, BAA91465, BAB41077, BAD96676, BAD96883, BC015017, CAI93432, CR997450, DB054664, EAW88797, EAW88798, EAW88799, NM_001351355, NM_018009, NP_001338284, NP_060479, NR_147126, NR_147127, NR_147128, NR_147129, Q9BX59, XM_005253700, XM_017019545, XM_017019546, XP_005253757, XP_016875034, XP_016875035, XR_001748777, XR_001748…	baseMean	265.13066898646	human_related_gorilla
581	ENSG00000140464	PML	5371	promyelocytic leukemia	MYL, PP8675, RNF71, TRIM19, PML	NM_002675, NM_033238, NM_033239, NM_033240, NM_033244, NM_033246, NM_033247, NM_033249, NM_033250, NP_002666, NP_150241, NP_150242, NP_150243, NP_150247, NP_150249, NP_150250, NP_150252, NP_150253	AAA60125, AAA60351, AAA60352, AAA60388, AAA60390, AAB19601, AAB29490, AAD13865, AAG50180, AAG50181, AAG50182, AAG50183, AAG50184, AAG50185, AAG50186, AAG50187, AAG50188, AAG50189, AAG50190, AAH00080, AAH20994, AAI39796, AAP88913, AAQ15268, AB208950, AB209051, AB209411, AF230401, AF230402, AF230403, AF230404, AF230405, AF230406, AF230407, AF230408, AF230409, AF230410, AF230411, AF370432, AF388193,…	baseMean	2450.05538682748	human_related_gorilla
582	ENSG00000140853	NLRC5	84166	NLR family CARD domain containing 5	CLR16.1, NOD27, NOD4, NLRC5	NM_001330552, NM_032206, NP_001317481, NP_115582, XM_005256193, XM_005256194, XM_005256195, XM_005256196, XM_005256197, XM_005256199, XM_005256201, XM_006721297, XM_006721298, XM_006721300, XM_011523373, XM_011523375, XM_011523376, XM_017023769, XM_017023770, XM_017023771, XP_005256250, XP_005256251, XP_005256252, XP_005256253, XP_005256254, XP_005256256, XP_005256258, XP_006721360, XP_006721361,…	AA722775, AAH50527, AAH63566, AAO59377, ABO40479, AF389420, AK025212, AK025362, AK027414, AK027416, AK074133, AK074182, AK090439, AK097030, AL704292, BAB15120, BAB55096, BAB55098, BAB84959, BAB85008, BAC03420, BC040278, BC050527, BC063566, BI061907, BM463398, BM993764, BX640842, CAE45914, CAZ39543, DB293035, EAW82898, EAW82899, EAW82900, EAW82901, EAW82902, EF452236, NM_001330552, NM_032206, NP_0…	baseMean	1598.87813435986	human_related_gorilla
583	ENSG00000141664	ZCCHC2	54877	zinc finger CCHC-type containing 2	C18orf49, ZCCHC2	NM_017742, NP_060212, NR_126534, XM_006722493, XM_011526044, XM_017025802, XP_006722556, XP_011524346, XP_016881291, XR_001753205, XR_245462	AA406111, AA903206, AAH06340, AAI37436, AB051531, AK000229, AK000288, AK098132, AL832323, AW182074, BAA91057, BAB21835, BAG53581, BC006340, BC047606, BC137435, BI023990, BQ001246, BU675299, BX485381, CAD38618, CD365705, DN997998, EAW63126, EAW63127, EAW63128, FN169762, NM_017742, NP_060212, NR_126534, Q9C0B9, XM_006722493, XM_011526044, XM_017025802, XP_006722556, XP_011524346, XP_016881291, XR_0…	baseMean	699.622531476068	human_related_gorilla
584	ENSG00000155363	MOV10	4343	Mov10 RISC complex RNA helicase	fSAP113, gb110, MOV10	NM_001130079, NM_001286072, NM_001321324, NM_020963, NP_001123551, NP_001273001, NP_001308253, NP_066014, XM_005270869, XM_005270870, XM_017001318, XM_017001319, XM_024447132, XM_024447137, XP_005270926, XP_005270927, XP_016856807, XP_016856808, XP_024302900, XP_024302905, XR_001737185, XR_001737186, XR_001737187, XR_946657	AAH02548, AAH04499, AAH09312, AB046851, AK023297, AK057353, AK074174, AK226011, AK301229, AK308874, AK310512, AL832805, AL833353, BAB13457, BAB14514, BAB85000, BAG51905, BAH13436, BC002548, BC004499, BC009312, BC025339, BU623853, BX647787, CAE89762, DB066263, EAW56528, EAW56529, EAW56530, EAW56531, NM_001130079, NM_001286072, NM_001321324, NM_020963, NP_001123551, NP_001273001, NP_001308253, NP_0…	baseMean	1515.74126651287	human_related_gorilla
585	ENSG00000156587	UBE2L6	9246	ubiquitin conjugating enzyme E2 L6	RIG-B, UBCH8, UBE2L6	NM_004223, NM_198183, NP_004214, NP_937826	AAB86433, AAD17525, AAH32491, AF031141, AF061736, AK093462, AK129621, AK226165, AK315755, BAG38109, BC032491, CAB64566, CAG33407, CR457126, DA097307, EAW73755, EAW73756, EAW73757, EAW73758, EAW73759, H17887, NM_004223, NM_198183, NP_004214, NP_937826, O14933	baseMean	873.942849466028	human_related_gorilla
586	ENSG00000160710	ADAR	103	adenosine deaminase, RNA specific	ADAR1, AGS6, DRADA, DSH, DSRAD, G1P1, IFI-4, IFI4, K88DSRBP, P136, ADAR	NM_001025107, NM_001111, NM_001193495, NM_015840, NM_015841, NP_001020278, NP_001102, NP_001180424, NP_056655, NP_056656, XM_006711109, XM_006711111, XM_006711112, XM_006711113, XM_011509061, XM_011509062, XM_017000037, XM_024449674, XP_006711172, XP_006711174, XP_006711175, XP_006711176, XP_011507363, XP_011507364, XP_016855526, XP_024305442	AA449679, AAB06697, AAB97116, AAB97117, AAB97118, AAC13782, AAH38227, AB209891, ABM73519, ABM73520, AF084516, AHZ44503, AK097241, AK304153, BAD93128, BAH14119, BC017853, BC038227, BE886208, BU430287, BX538232, BX640741, CAA55967, CAA55968, CAA67169, CAA67170, CAA67172, CAA67173, CAD98075, CAE45853, CD108625, CR982397, DA507408, DR158819, EAW53183, EAW53184, EAW53185, EAW53186, EAW53187, EAW53188,…	baseMean	13606.9329461143	human_related_gorilla
587	ENSG00000163840	DTX3L	151636	deltex E3 ubiquitin ligase 3L	BBAP, RNF143, DTX3L	NM_138287, NP_612144	AAH42191, AAH60509, AAL90859, AAP57517, AAV98362, AF484416, AK025135, AK056406, AK093782, AK125086, AL833598, AY225123, AY780792, BAG54138, BC016846, BC040372, BC042191, BC060509, BX648267, BX648645, EAW79476, NM_138287, NP_612144, Q8TDB6	baseMean	4554.48185766041	human_related_gorilla
588	ENSG00000164307	ERAP1	51752	endoplasmic reticulum aminopeptidase 1	A-LAP, ALAP, APPILS, ARTS-1, ARTS1, ERAAP, ERAAP1, PILS-AP, PILSAP, ERAP1	NM_001040458, NM_001198541, NM_001349244, NM_016442, NP_001035548, NP_001185470, NP_001336173, NP_057526, XM_005272015, XM_005272016, XM_011543480, XM_011543481, XM_011543484, XM_011543485, XM_011543486, XM_017009581, XM_017009583, XM_024446113, XP_005272072, XP_005272073, XP_011541782, XP_011541783, XP_011541786, XP_011541787, XP_011541788, XP_016865070, XP_016865072, XP_024301881, XR_001742119	AAF07395, AAF20384, AAF34664, AAH30775, AAK37777, AAK37778, AAQ88953, AB011097, AF106037, AF183569, AF222340, AGR86647, AGR86648, AGR86649, AGR86650, AI291936, AIY60612, AIY60613, AIY60614, AIY60615, AIY60616, AIY60617, AIY60618, AIY60619, AIY60620, AIY60621, AIY60622, AIY60623, AIY60624, AIY60625, AIY60626, AIY60627, AIY60628, AIY60629, AIY60630, AIY60631, AIY60632, AIY60633, AK094985, AK222873,…	baseMean	2557.65766430235	human_related_gorilla
589	ENSG00000164342	TLR3	7098	toll like receptor 3	CD283, IIAE2, TLR3	NM_003265, NP_003256	AAC34134, AAH59372, AAH94737, AAH96333, AAH96334, AAH96335, AB445631, ABC86908, ABC86909, ABC86910, ABE01399, ABF06633, ABF06634, ABF06635, ABF06636, ABF06637, AK302143, AK314208, BAG36884, BAG55028, BAH13636, BC017954, BC043204, BC059372, BC068487, BC094737, BC096333, BC096334, BC096335, BU624267, CAL68868, CAT16976, DA374150, DQ445682, DQ470075, DQ470076, DQ470077, DQ470078, DQ470079, EAX04628,…	baseMean	2501.30537720867	human_related_gorilla
590	ENSG00000166710	B2M	567	beta-2-microglobulin	IMD43, B2M	NM_004048, NP_004039, XM_005254549, XP_005254606, XR_002957658	AAA51811, AAB25312, AAD14387, AAD14388, AAD48083, AAG02006, AAH32589, AAH64910, AAO20842, AB021288, ABB01003, ABI63354, ABI63355, ABI63373, AF072097, AI686916, AK026463, AK303560, AK315776, AY007153, AY187687, BAA35182, BAG38125, BAG64583, BC032589, BC064910, BU658737, CAA23830, CAG33347, CBX87172, CDH93686, CDL96999, CR457066, DQ839493, DQ839494, DQ884406, EAW77276, EAW77277, EAW77278, NM_004048…	baseMean	58210.564770361	human_related_gorilla
591	ENSG00000168394	TAP1	6890	transporter 1, ATP binding cassette subfamily B member	ABC17, ABCB2, APT1, D6S114E, PSF-1, PSF1, RING4, TAP1*0102N, TAP1N, TAP1	NM_000593, NM_001292022, NP_000584, NP_001278951	AAA89080, AAB60321, AAB60322, AAC12902, AAC12903, AAC12904, AAC12905, AAC12906, AAD14055, AAD14056, AAH14081, AAM11658, AAR05812, AAS55411, AAS55412, AB012644, AH007357, AHW47926, AHW47943, AHW47960, AHW47977, AK093980, AK123494, AK130176, AK302340, AK313762, ALQ33804, ALQ33805, ARB08460, ARB08461, ARB08462, ARB08463, ARB08464, ARB08465, ARB08466, ARB08467, ARB08468, ARB08469, ARB08470, ARB08471,…	baseMean	4234.11365897252	human_related_gorilla
592	ENSG00000170581	STAT2	6773	signal transducer and activator of transcription 2	IMD44, ISGF-3, P113, STAT113, STAT2	NM_005419, NM_198332, NP_005410, NP_938146, XM_011538697, XM_011538698, XM_011538699, XM_011538700, XM_017019904, XP_011536999, XP_011537000, XP_011537001, XP_011537002, XP_016875393, XR_001748856, XR_001748857, XR_001748858, XR_002957375, XR_002957376, XR_245953	AAA98760, AAB36225, AAB36226, AAB36227, AAH06092, AAH51284, AAS00091, AFM91190, AFM91191, AFM91192, AFM91193, AFM91194, AFM91195, AFM91196, AFM91197, AFM91198, AFM91199, AFM91200, AFM91201, AFM91202, AFM91203, AFM91204, AFM91205, AFM91206, AFM91207, AFM91208, AFM91209, AFM91210, AFM91211, AFM91212, AFM91213, AFM91214, AFM91215, AFM91216, AFM91217, AFM91218, AFM91219, AFM91220, AFM91221, AFM91222,…	baseMean	13798.4304771547	human_related_gorilla
593	ENSG00000172936	MYD88	4615	myeloid differentiation primary response 88	MYD88D, MYD88	NM_001172566, NM_001172567, NM_001172568, NM_001172569, NM_002468, NP_001166037, NP_001166038, NP_001166039, NP_001166040, NP_002459, XM_005265172, XM_006713170, XP_005265229, XP_006713233	AAB49967, AAC50954, AAH13589, AAP36040, AB446470, AK097983, AK124685, AK296570, AK296716, AK298650, AK298666, AK300051, AK300448, AK304676, AL832906, ANK58152, ANK58154, ANK58155, ANK58156, ANN25047, BAG55247, BAG59190, BAG59306, BAG60822, BAG60834, BAG61860, BAG62170, BAG65448, BC013589, BP242808, BP339466, BT007376, BX537602, DC350705, EAW64520, EAW64521, NM_001172566, NM_001172567, NM_00117256…	baseMean	3635.4939098076	human_related_gorilla
594	ENSG00000173193	PARP14	54625	poly(ADP-ribose) polymerase family member 14	ARTD8, BAL2, PARP-14, pART8, PARP14	NM_017554, NP_060024, XM_011512928, XM_011512929, XP_011511230, XP_011511231, XR_002959544	AA890511, AAH32804, AAN08627, AAY64449, AAY64450, AB033094, AK001770, AK022542, AK026003, AK027260, AK098816, AK304269, AU117601, AY134858, BAA86582, BAA91897, BAB14089, BAG65132, BC032804, BC039604, BU170133, BX648758, CR977108, DC320673, DQ063584, DQ063585, EAW79467, EAW79468, EAW79469, EAW79470, NM_017554, NP_060024, Q460N5, XM_011512928, XM_011512929, XP_011511230, XP_011511231, XR_002959544	baseMean	8402.06608918624	human_related_gorilla
595	ENSG00000173821	RNF213	57674	ring finger protein 213	ALO17, C17orf27, KIAA1618, MYMY2, MYSTR, NET57, RNF213	NM_001256071, NM_020914, NM_020954, NP_001243000, NP_066005, XM_005257545, XM_005257546, XM_006721995, XM_011525084, XM_011525086, XM_011525087, XM_017024905, XP_005257602, XP_005257603, XP_006722058, XP_011523386, XP_011523388, XP_011523389, XP_016880394	AAH32220, AAH36891, AAH40341, AAN63520, AAN63521, AB046774, AB046838, AB537889, AF397204, AF397205, AK023113, AK023871, AK025676, AK025914, AK026038, AK074030, AK127358, AK127914, AL161961, AL832920, AL833201, BAB13380, BAB13444, BAB14411, BAB14708, BAB15212, BAB15280, BAB15330, BAB84856, BAC87188, BAK53191, BC032220, BC035987, BC036891, BC040341, BC110403, BI008697, BX097483, BX640932, BX647946,…	baseMean	23596.8085305193	human_related_gorilla
596	ENSG00000184979	USP18	11274	ubiquitin specific peptidase 18	ISG43, PTORCH2, UBP43, USP18	NM_017414, NP_059110, XM_006724074, XP_006724137	AAD49967, AAH14896, AAP35481, AF176642, AI222587, AJ243526, AK313385, AL136690, BAG36183, BC014896, BI752849, BT006835, BU584005, CAB66625, CAB76398, CAG33497, CAJ86437, CR457216, CT841507, EAW57790, EAW57791, NM_017414, NP_059110, Q9UMW8, XM_006724074, XP_006724137	baseMean	1984.73938356469	human_related_gorilla
597	ENSG00000185338	SOCS1	8651	suppressor of cytokine signaling 1	CIS1, CISH1, JAB, SOCS-1, SSI-1, SSI1, TIP-3, TIP3, SOCS1	NM_003745, NP_003736	AAB62401, AAD27709, AAY87931, AB000676, AB000734, AB005043, AK127621, BAA21537, BAA22431, BAA23521, BAG54535, BC029307, CAB92528, CAR95151, CBX47480, EAW85163, NM_003745, NP_003736, O15524, U88326	baseMean	42.9880964939632	human_related_gorilla
598	ENSG00000185507	IRF7	3665	interferon regulatory factor 7	IMD39, IRF-7H, IRF7A, IRF7B, IRF7C, IRF7H, IRF7	NM_001572, NM_004029, NM_004030, NM_004031, NP_001563, NP_004020, NP_004022, XM_005252906, XM_005252907, XM_005252909, XM_011520066, XM_017017674, XP_005252963, XP_005252964, XP_005252966, XP_011518368, XP_016873163	AAB17190, AAB80686, AAB80688, AAB80690, AAB80691, AAC70999, AAG30003, AAI36556, AF076494, AGI78456, AK303752, APU94776, BAG64723, BC136555, BC144242, BM849172, DA601567, DA967682, EAX02355, EAX02356, EAX02357, EAX02358, EAX02359, EAX02360, KC477210, KX150851, NM_001572, NM_004029, NM_004030, NM_004031, NP_001563, NP_004020, NP_004022, Q92985, U53830, U53831, U53832, U73036, XM_005252906, XM_00525…	baseMean	592.849428780949	human_related_gorilla
599	ENSG00000231925	TAPBP	6892	TAP binding protein	NGS17, TAPA, TPN, TPSN, TAPBP	NM_003190, NM_172208, NM_172209, NP_003181, NP_757345, NP_757346, XM_011514828, XM_017011227, XP_011513130, XP_016866716	AAB82949, AAC20076, AAD32924, AAG33061, AAH64966, AAH80574, AB010639, ACD68200, AF009510, AF029750, AF067286, AF314222, AQY77140, AQY77141, AQY77142, AU117273, AW028178, AW451052, AY007154, BAA28757, BAA28758, BAA28759, BC064966, BC080574, BI523615, CAA73909, EAX03715, EAX03716, EAX03717, EAX03718, EAX03719, EAX03720, EU693375, NM_003190, NM_172208, NM_172209, NP_003181, NP_757345, NP_757346, O15…	baseMean	1862.38092898308	human_related_gorilla
600	ENSG00000013374	NUB1	51667	negative regulator of ubiquitin like proteins 1	BS4, NUB1L, NYREN18, NUB1	NM_001243351, NM_016118, NP_001230280, NP_057202, XM_005250011, XM_017012304, XM_017012305, XM_017012306, XM_017012307, XM_017012308, XM_017012309, XM_024446797, XM_024446798, XM_024446799, XP_005250068, XP_016867793, XP_016867794, XP_016867795, XP_016867796, XP_016867797, XP_016867798, XP_024302565, XP_024302566, XP_024302567	AAC82474, AAD42865, AAH46354, AAK21001, AAN01355, AAO14547, AAS02030, AF155099, AF300717, AF459743, AK026433, AK293159, AW205479, AY129295, BAH11464, BC034716, BC046354, BG105733, CAD34862, CN258712, DB048887, EAL24511, EAW54000, EAW54001, EAW54002, EAW54003, NM_001243351, NM_016118, NP_001230280, NP_057202, Q9Y5A7, XM_005250011, XM_017012304, XM_017012305, XM_017012306, XM_017012307, XM_01701230…	log2FoldChange	2.24489032387732	human_related_gorilla
601	ENSG00000055332	EIF2AK2	5610	eukaryotic translation initiation factor 2 alpha kinase 2	EIF2AK1, PKR, PPP1R83, PRKR, EIF2AK2	NM_001135651, NM_001135652, NM_002759, NP_001129123, NP_001129124, NP_002750, XM_011532987, XM_017004503, XP_011531289, XP_016859992	AAA18253, AAA36409, AAH07769, AAH22314, AAH40851, AAH57805, AAH93676, AAI01476, AAI43231, AAO38055, AAP57628, AAY24317, AF086566, AI360504, AK290655, AK313818, AY302136, BAF83344, BAG36554, BC007769, BC022314, BC040851, BC057805, BC093676, BC101475, BC143228, BC143230, BM473760, BU687340, EAX00406, EAX00407, EAX00408, EAX00409, F03305, M35663, M85294, NM_001135651, NM_001135652, NM_002759, NP_001…	log2FoldChange	2.22908406564185	human_related_gorilla
602	ENSG00000059378	PARP12	64761	poly(ADP-ribose) polymerase family member 12	ARTD12, MST109, MSTP109, ZC3H1, ZC3HDC1, PARP12	NM_022750, NP_073587, NR_130117, XM_005250038, XM_005250039, XM_005250040, XM_011516491, XP_005250095, XP_005250096, XP_005250097, XP_011514793, XR_001744855, XR_927514	AA587898, AAF66161, AAH81541, AAQ13631, AF173884, AK026346, AL136766, AL137255, BAB15457, BC044660, BC081541, CAB66700, CAB70657, EAL24033, EAW83938, EAW83939, NM_022750, NP_073587, NR_130117, Q9H0J9, XM_005250038, XM_005250039, XM_005250040, XM_011516491, XP_005250095, XP_005250096, XP_005250097, XP_011514793, XR_001744855, XR_927514	log2FoldChange	5.1909588892713	human_related_gorilla
603	ENSG00000068079	IFI35	3430	interferon induced protein 35	IFP35, IFI35	NM_001330230, NM_005533, NP_001317159, NP_005524, XM_017024584, XM_017024585, XP_016880073, XP_016880074	AA740882, AA827287, AA832092, AAB61703, AAC37597, AAH01356, AK025406, BC001356, BM050205, BM748764, BU571030, EAW60914, EAW60915, EAW60916, NM_001330230, NM_005533, NP_001317159, NP_005524, P80217, U72882, XM_017024584, XM_017024585, XP_016880073, XP_016880074	log2FoldChange	5.4697101307684	human_related_gorilla
604	ENSG00000089127	OAS1	4938	2'-5'-oligoadenylate synthetase 1	E18/E16, IFI-4, OIAS, OIASI, OAS1	NM_001032409, NM_001320151, NM_002534, NM_016816, NP_001027581, NP_001307080, NP_002525, NP_058132, XM_006719434, XM_011538413, XM_017019361, XM_017019362, XP_006719497, XP_011536715, XP_016874850, XP_016874851, XR_944558	AA085948, AAA59955, AAB59552, AAB59553, AAH00562, AAH61587, AAH71981, AAP35431, AAW63049, AAW63050, ABE27977, ABE27978, ABH07381, ABI78946, AJ629455, AK123528, AK223006, AK225384, AK291003, AK300346, AK301498, AY730627, AY730628, BAA00047, BAD96726, BAF83692, BAG62090, BAG63009, BC000562, BC061587, BC071981, BE048946, BF055326, BT006785, CAA01166, CAA01167, CAA26497, CAA26633, CAA26634, CAA29803,…	log2FoldChange	10.2585611424127	human_related_gorilla
605	ENSG00000102921	N4BP1	9683	NEDD4 binding protein 1	N4BP1	NM_153029, NP_694574, XM_011523482, XP_011521784, XR_001752039, XR_001752040	AAI08289, AAI52473, AB014515, AK001464, AK026937, AK056383, AK094234, AK124782, BAA31590, BAG50916, BC051897, BC108288, BC152472, EAW82729, NM_153029, NP_694574, O75113, XM_011523482, XP_011521784, XR_001752039, XR_001752040	log2FoldChange	2.14251609306176	human_related_gorilla
606	ENSG00000108771	DHX58	79132	DExH-box helicase 58	D11LGP2, D11lgp2e, LGP2, RLR-3, DHX58	NM_024119, NP_077024, XM_017025059, XP_016880548, XR_001752623, XR_001752624, XR_002958067, XR_934548	AAH14949, AK021416, AK097669, AK225549, AK296840, AK300900, BAB13818, BAG53507, BAG62538, BAH12441, BC014949, BM723672, EAW60796, EAW60797, EAW60798, EAW60799, EAW60800, NM_024119, NP_077024, Q96C10, XM_017025059, XP_016880548, XR_001752623, XR_001752624, XR_002958067, XR_934548	log2FoldChange	5.3729392558323	human_related_gorilla
607	ENSG00000112773	FAM46A	55603	family with sequence similarity 46 member A	C6orf37, XTP11, FAM46A	NM_017633, NP_060103	AAH00683, AAH07351, AAM53071, AAW66943, ACI29324, AF350451, AHI42043, AHI42044, AI131001, AJ420583, AJ420591, AJ420592, AK000044, AK056057, AK096704, AK292109, AY740520, BAA90903, BAF84798, BC000683, BC007351, BX648876, DA981608, EAW48691, EAW48692, FJ211061, NM_017633, NP_060103, Q96IP4	log2FoldChange	2.52121702219216	human_related_gorilla
608	ENSG00000115267	IFIH1	64135	interferon induced with helicase C domain 1	AGS7, Hlcd, IDDM19, MDA-5, MDA5, RLR-2, SGMRT1, IFIH1	NM_022168, NP_071451	AAG34368, AAG54076, AAH46208, AAH78180, AAI11751, AAX93137, AAY24206, AF095844, AK056293, AK292941, AK314611, AY017378, BAB71141, BAF85630, BC007966, BC046208, BC078180, BC111750, BQ772836, BU902097, EAX11352, NM_022168, NP_071451, Q9BYX4	log2FoldChange	7.64192503076024	human_related_gorilla
609	ENSG00000115415	STAT1	6772	signal transducer and activator of transcription 1	CANDF7, IMD31A, IMD31B, IMD31C, ISGF-3, STAT91, STAT1	NM_007315, NM_139266, NP_009330, NP_644671, XM_006712718, XM_017004783, XP_006712781, XP_016860272, XR_001738914, XR_001738915	AAB64012, AAF04559, AAH02704, AAI41922, AAP35905, AAR13284, AAW56072, AAY24183, ADA59516, ADA59517, AI992149, AK096686, AK225853, AK292604, AK315002, BAF85293, BAG37497, BC002704, BC141921, BG699050, BT007241, BU738296, BX400908, CAD22974, CAH18430, CAM91174, CAM91175, CN410740, CR749636, CR998778, DA313984, EAX10850, EAX10851, EAX10852, EAX10853, EAX10854, EAX10855, EB385742, GU211347, GU211348,…	log2FoldChange	3.56623931489543	human_related_gorilla
610	ENSG00000116514	RNF19B	127544	ring finger protein 19B	IBRDC3, NKLAM, RNF19B	NM_001127361, NM_001300826, NM_153341, NP_001120833, NP_001287755, NP_699172, XM_006710356, XM_006710357, XM_006710358, XP_006710419, XP_006710420, XP_006710421	AA194237, AAH20595, AAH62374, AAI13561, AAI43688, AK074486, AK131439, BAC11017, BAD18585, BC020595, BC062374, BC113560, BC143687, CAF85699, DA630289, EAX07489, EAX07490, EAX07491, NM_001127361, NM_001300826, NM_153341, NP_001120833, NP_001287755, NP_699172, Q6ZMZ0, XM_006710356, XM_006710357, XM_006710358, XP_006710419, XP_006710420, XP_006710421	log2FoldChange	2.75357762363319	human_related_gorilla
611	ENSG00000119917	IFIT3	3437	interferon induced protein with tetratricopeptide repeats 3	CIG-49, GARG-49, IFI60, IFIT4, IRG2, ISG60, P60, RIG-G, cig41, IFIT3	NM_001031683, NM_001289758, NM_001289759, NM_001549, NP_001026853, NP_001276687, NP_001276688, NP_001540	AAB40606, AAB95160, AAC34669, AAC63524, AAH01383, AAH04977, AAP35948, AF026939, AF026943, AF083470, AK290427, AK297137, AK312675, BAF83116, BAG59639, BC001383, BC004977, BM790031, BT007284, BU509201, BX101054, DA081546, DA160435, DA673951, DB268497, EAW50143, EAW50144, NM_001031683, NM_001289758, NM_001289759, NM_001549, NP_001026853, NP_001276687, NP_001276688, NP_001540, O14879, U52513	log2FoldChange	7.21736132392488	human_related_gorilla
612	ENSG00000119922	IFIT2	3433	interferon induced protein with tetratricopeptide repeats 2	G10P2, GARG-39, IFI-54, IFI-54K, IFI54, IFIT-2, ISG-54 K, ISG-54K, ISG54, P54, cig42, IFIT2	NM_001547, NP_001538	AA143609, AA765174, AAA59191, AAH05987, AAH32839, AF026944, AK300431, AK312831, BAG62157, BC005987, BC032839, CAA30438, DA631671, EAW50145, EB387611, NM_001547, NP_001538, P09913	log2FoldChange	9.16263895371795	human_related_gorilla
613	ENSG00000120217	CD274	29126	CD274 molecule	B7-H, B7H1, PD-L1, PDCD1L1, PDCD1LG1, PDL1, CD274	NM_001267706, NM_001314029, NM_014143, NP_001254635, NP_001300958, NP_054862, NR_052005	AA399416, AAF25807, AAG18508, AAH69381, AAH74984, AAI13735, AAI13737, AAP13470, AAP42144, AAU09634, ABB90152, ABI16084, AF177937, AF233516, AI826502, AK001894, AK300470, AK314567, AY254342, AY291313, AY714881, BAA91966, BAG37149, BAG62189, BC069381, BC074984, BC113734, BC113736, CCF77002, DB160805, DQ286582, DQ836393, EAW58763, NM_001267706, NM_001314029, NM_014143, NP_001254635, NP_001300958, NP…	log2FoldChange	4.43458603652095	human_related_gorilla
614	ENSG00000121060	TRIM25	7706	tripartite motif containing 25	EFP, RNF147, Z147, ZNF147, TRIM25	NM_005082, NP_005073	AAH16924, AAH42541, AB208994, AK024597, AK310720, BAA04747, BAD92231, BC013752, BC016924, BC038247, BC042541, BC053605, BC106889, BC106890, BC114339, BM146967, BX538220, CF121587, D21205, EAW94523, EAW94524, EAW94525, NM_005082, NP_005073, Q14258	log2FoldChange	2.78363059039416	human_related_gorilla
615	ENSG00000121858	TNFSF10	8743	TNF superfamily member 10	APO2L, Apo-2L, CD253, TL2, TNLG6A, TRAIL, TNFSF10	NM_001190942, NM_001190943, NM_003810, NP_001177871, NP_001177872, NP_003801, NR_033994	AAB01233, AAC50332, AAH32722, AAR16184, AAV38371, ABI24016, ABK41891, ABW24658, AK296085, AK309200, AK312742, AY312579, BAG35612, BAG58840, BC009795, BC020220, BC032722, BT019564, CAG33176, CAH68809, CAL33971, CAZ39545, CCA94584, CR456895, CTQ86088, DA041872, DA969653, DQ848564, EAW78465, EAW78466, EAW78467, EU183231, LN874323, NM_001190942, NM_001190943, NM_003810, NP_001177871, NP_001177872, NP…	log2FoldChange	9.9975612334372	human_related_gorilla
616	ENSG00000123609	NMI	9111	N-myc and STAT interactor	NMI	NM_004688, NP_004679, XM_005246941, XM_017005247, XP_005246998, XP_016860736	AAC12949, AAH01268, AAH21987, AAY15066, AB451305, AB451436, ABO65092, AK124323, AK291548, AK298754, BAF84237, BAG60896, BAG70119, BAG70250, BC001268, BC021987, CB151555, EAX11513, EF036506, NM_004688, NP_004679, Q13287, U32849, XM_005246941, XM_017005247, XP_005246998, XP_016860736	log2FoldChange	3.56307643006593	human_related_gorilla
617	ENSG00000124201	ZNFX1	57169	zinc finger NFX1-type containing 1	ZNFX1	NM_021035, NP_066363, XM_006723836, XM_011528924, XM_017027971, XP_006723899, XP_011527226, XP_016883460	AAH14041, AAH62347, AAI10889, AB037825, AK000573, AK002139, AK022641, AK023836, AK096594, AK307392, AU140771, BAA91264, BAA92102, BAA92642, BAB14149, BAB14696, BC014041, BC030789, BC041630, BC062347, BC110888, DA809204, EAW75661, EAW75662, EAW75663, EAW75664, NM_021035, NP_066363, Q9P2E3, XM_006723836, XM_011528924, XM_017027971, XP_006723899, XP_011527226, XP_016883460	log2FoldChange	3.42887475604022	human_related_gorilla
618	ENSG00000124226	RNF114	55905	ring finger protein 114	PSORS12, ZNF313, RNF114	NM_018683, NP_061153	AAF75763, AAH13695, AAH66919, AAP35441, AF131742, AF265215, AK091976, AK097265, AK297188, AK301731, AK315638, BAG38006, BAG59677, BAG63197, BC013695, BC066919, BM830132, BT006795, BX640603, CAE45709, EAW75641, EAW75642, EAW75643, EAW75644, NM_018683, NP_061153, Q9Y508	log2FoldChange	2.21761208946504	human_related_gorilla
619	ENSG00000125347	IRF1	3659	interferon regulatory factor 1	IRF-1, MAR, IRF1	NM_001354924, NM_001354925, NM_002198, NP_001341853, NP_001341854, NP_002189, NR_149068, NR_149069, XM_011543379, XP_011541681	AA402319, AAA36043, AAB93488, AAH09483, AAV38560, AAV38561, AB103081, AB209624, ABH05670, AGV15458, AGV15459, AHW49376, AHW49377, AHW49378, AK298770, AK314025, ANU04672, BAD89424, BAD92861, BAG36735, BAG60912, BC009483, BT019755, BT019756, CAA32624, CAG46514, CEF49516, CEH24701, CR541713, CT004274, DA583594, EAW62332, KC209827, KC209828, KJ200632, KJ200633, KJ200634, KJ200635, KU561832, LN607829,…	log2FoldChange	3.25447676177811	human_related_gorilla
620	ENSG00000130066	SAT1	6303	spermidine/spermine N1-acetyltransferase 1	DC21, KFSD, KFSDX, SAT, SSAT, SSAT-1, SAT1	NM_002970, NP_002961, NR_027783, XM_024452421, XP_024308189	AAA60573, AAA63260, AAA98854, AAG44592, AAH02503, AAH08424, AAP35471, AAW03315, AF251292, AK310078, AK310094, AK312162, AK315888, AL050290, AW874291, AY841998, BAF98779, BAG35096, BC002503, BC008424, BR000410, BT006825, CAA78509, CAG29290, CD516700, CD638929, CN271682, CR450294, EAW98999, EAW99000, FAA00324, M55580, M77693, NM_002970, NP_002961, NR_027783, P21673, XM_024452421, XP_024308189	log2FoldChange	3.13283645350428	human_related_gorilla
621	ENSG00000132109	TRIM21	6737	tripartite motif containing 21	RNF81, RO52, Ro/SSA, SSA, SSA1, TRIM21	NM_003141, NP_003132	AAA36581, AAA36651, AAA79867, AAB87094, AAH10861, AAK76432, AAU89982, AK225564, AW575137, AY742713, BC010861, BP280435, BP288941, BU594670, CAV30717, EAW68845, M34551, M62800, NM_003141, NP_003132, P19474	log2FoldChange	3.49305154845137	human_related_gorilla
622	ENSG00000134321	RSAD2	91543	radical S-adenosyl methionine domain containing 2	2510004L01Rik, cig33, cig5, vig1, RSAD2	NM_080657, NP_542388, XM_011510415, XP_011508717	AAH17969, AAL50053, AAY14802, AF026942, AF442151, AK300085, AK312670, BAG35552, BAG61888, BC017969, EAX01034, EAX01035, NM_080657, NP_542388, Q8WXG1, XM_011510415, XP_011508717	log2FoldChange	10.5354543954313	human_related_gorilla
623	ENSG00000134470	IL15RA	3601	interleukin 15 receptor subunit alpha	CD215, IL15RA	NM_001243539, NM_001256765, NM_001351095, NM_001351096, NM_001351097, NM_002189, NM_172200, NP_001230468, NP_001243694, NP_001338024, NP_001338025, NP_001338026, NP_002180, NP_751950, NR_046362, XM_011519461, XM_011519462, XM_011519463, XM_011519464, XM_011519465, XM_011519466, XM_011519467, XM_011519468, XM_011519469, XM_011519470, XM_011519471, XM_011519472, XM_011519474, XM_011519475, XM_01151…	AA847313, AAB88175, AAC50312, AAH65506, AAH74726, AAI07778, AAI21141, AAI21142, AAP69528, AEP26933, AF035279, AFY11387, AFY11388, AFY11389, AFY11390, AFY11391, AFY11392, AFY11393, AFY11394, AK304211, BAG65084, BC065506, BC074726, BC107777, BC121140, BC121141, BG675498, BM546106, CA308853, CAG33345, CAG46820, CCA64145, CCA64146, CR457064, CR542023, DC298692, EAW86415, EAW86416, EAW86417, EAW86418,…	log2FoldChange	4.94393887585908	human_related_gorilla
624	ENSG00000135148	TRAFD1	10906	TRAF-type zinc finger domain containing 1	FLN29, TRAFD1	NM_001143906, NM_006700, NP_001137378, NP_006691	AAH03553, AB007447, AK122620, AK291331, AK295474, AK309916, AK312601, BAA22541, BAF84020, BAG58401, BC003553, BG828961, CA314188, CCQ43370, EAW97995, EAW97996, EAW97997, NM_001143906, NM_006700, NP_001137378, NP_006691, O14545	log2FoldChange	2.349271632803	human_related_gorilla
[truncated: 3,402 more rows]
