# Supplementary material for: Conservation of cell-intrinsic immune responses in diverse nonhuman primate species
Source: Life Sci Alliance. 2019 Oct 24;2(5):e201900495. doi: 10.26508/lsa.201900495 (PMC6814850; doi:10.26508/lsa.201900495)
Supplement: Supplementary file 13 [file LSA-2019-00495_Supplemental_Data_9.zip]

Archive with 37 entries (34 files):
- DatasetS9/
- DatasetS9/2019-09-18 bonobo HumanTop500Sig_ExpressionInSpecies.csv
- __MACOSX/
- __MACOSX/DatasetS9/
- __MACOSX/DatasetS9/._2019-09-18 bonobo HumanTop500Sig_ExpressionInSpecies.csv
- DatasetS9/2019-09-18 bonobo SpeciesTop500Sig_ExpressionInHuman.csv
- __MACOSX/DatasetS9/._2019-09-18 bonobo SpeciesTop500Sig_ExpressionInHuman.csv
- DatasetS9/2019-09-18 chimpanzee HumanTop500Sig_ExpressionInSpecies.csv
- __MACOSX/DatasetS9/._2019-09-18 chimpanzee HumanTop500Sig_ExpressionInSpecies.csv
- DatasetS9/2019-09-18 chimpanzee SpeciesTop500Sig_ExpressionInHuman.csv
- __MACOSX/DatasetS9/._2019-09-18 chimpanzee SpeciesTop500Sig_ExpressionInHuman.csv
- DatasetS9/2019-09-18 gorilla HumanTop500Sig_ExpressionInSpecies.csv
- __MACOSX/DatasetS9/._2019-09-18 gorilla HumanTop500Sig_ExpressionInSpecies.csv
- DatasetS9/2019-09-18 gorilla SpeciesTop500Sig_ExpressionInHuman.csv
- __MACOSX/DatasetS9/._2019-09-18 gorilla SpeciesTop500Sig_ExpressionInHuman.csv
- DatasetS9/2019-09-18 olive_baboon HumanTop500Sig_ExpressionInSpecies.csv
- __MACOSX/DatasetS9/._2019-09-18 olive_baboon HumanTop500Sig_ExpressionInSpecies.csv
- DatasetS9/2019-09-18 olive_baboon SpeciesTop500Sig_ExpressionInHuman.csv
- __MACOSX/DatasetS9/._2019-09-18 olive_baboon SpeciesTop500Sig_ExpressionInHuman.csv
- DatasetS9/2019-09-18 orangutan HumanTop500Sig_ExpressionInSpecies.csv
- __MACOSX/DatasetS9/._2019-09-18 orangutan HumanTop500Sig_ExpressionInSpecies.csv
- DatasetS9/2019-09-18 orangutan SpeciesTop500Sig_ExpressionInHuman.csv
- __MACOSX/DatasetS9/._2019-09-18 orangutan SpeciesTop500Sig_ExpressionInHuman.csv
- DatasetS9/2019-09-18 pigtailed_macaque HumanTop500Sig_ExpressionInSpecies.csv
- __MACOSX/DatasetS9/._2019-09-18 pigtailed_macaque HumanTop500Sig_ExpressionInSpecies.csv
- DatasetS9/2019-09-18 pigtailed_macaque SpeciesTop500Sig_ExpressionInHuman.csv
- __MACOSX/DatasetS9/._2019-09-18 pigtailed_macaque SpeciesTop500Sig_ExpressionInHuman.csv
- DatasetS9/2019-09-18 rhesus_macaque HumanTop500Sig_ExpressionInSpecies.csv
- __MACOSX/DatasetS9/._2019-09-18 rhesus_macaque HumanTop500Sig_ExpressionInSpecies.csv
- DatasetS9/2019-09-18 rhesus_macaque SpeciesTop500Sig_ExpressionInHuman.csv
- __MACOSX/DatasetS9/._2019-09-18 rhesus_macaque SpeciesTop500Sig_ExpressionInHuman.csv
- DatasetS9/2019-09-18 squirrel_monkey HumanTop500Sig_ExpressionInSpecies.csv
- __MACOSX/DatasetS9/._2019-09-18 squirrel_monkey HumanTop500Sig_ExpressionInSpecies.csv
- DatasetS9/2019-09-18 squirrel_monkey SpeciesTop500Sig_ExpressionInHuman.csv
- __MACOSX/DatasetS9/._2019-09-18 squirrel_monkey SpeciesTop500Sig_ExpressionInHuman.csv
- DatasetS9/README_DatasetS9.rtf
- __MACOSX/DatasetS9/._README_DatasetS9.rtf
