# Supplementary material for: Conservation of cell-intrinsic immune responses in diverse nonhuman primate species
Source: Life Sci Alliance. 2019 Oct 24;2(5):e201900495. doi: 10.26508/lsa.201900495 (PMC6814850; doi:10.26508/lsa.201900495)
Supplement: Supplementary file 13 [file LSA-2019-00495_Supplemental_Data_9.zip › DatasetS9/2019-09-18 bonobo HumanTop500Sig_ExpressionInSpecies.csv]

	X	log2FoldChange_human_ref	padj_human_ref	SYMBOL_human_ref	log2FoldChange_species_ref	padj_species_ref	SYMBOL_species_ref	differs	significance	SYMBOL
1	ENSG00000119917	6.29236295065221	0	IFIT3	6.27596338128801	0	IFIT3	not	sig	IFIT3
2	ENSG00000119922	7.52365926337476	0	IFIT2	7.50867543743886	0	IFIT2	not	sig	IFIT2
3	ENSG00000121858	8.62522471742424	0	TNFSF10	8.62896551645111	0	TNFSF10	not	sig	TNFSF10
4	ENSG00000125347	3.57651500246217	0	IRF1	3.59533848672214	0	IRF1	not	sig	IRF1
5	ENSG00000131203	8.6748929907888	0	IDO1	8.67490113802057	0	IDO1	not	sig	IDO1
6	ENSG00000134321	7.68789769528818	0	RSAD2	7.67077236646332	0	RSAD2	not	sig	RSAD2
7	ENSG00000138642	7.31765195387924	0	HERC6	7.32964061310034	0	HERC6	not	sig	HERC6
8	ENSG00000162654	8.21430994924125	0	GBP4	7.53843717411941	3.36146765062625e-178	GBP4	not	sig	GBP4
9	ENSG00000188313	3.94667516292276	0	PLSCR1	3.98949861162314	0	PLSCR1	not	sig	PLSCR1
10	ENSG00000112096	4.86934151893542	3.36917969257069e-296	SOD2, SOD2-OT1	5.2020483229626	0	SOD2, SOD2-OT1	not	sig	SOD2, SOD2-OT1
11	ENSG00000172183	7.52996059984154	3.7976478940841e-294	ISG20	7.78591985857755	1.15767927173415e-270	ISG20	not	sig	ISG20
12	ENSG00000163131	6.479202861739	4.42548690829317e-287	CTSS	6.46519474540595	2.88342986136574e-283	CTSS	not	sig	CTSS
13	ENSG00000107201	4.60638033975088	9.55537311824054e-283	DDX58	4.59582519648462	5.28113007233642e-256	DDX58	not	sig	DDX58
14	ENSG00000135114	8.38331300918317	6.11657075802351e-281	OASL	8.35796944356012	1.87355843497975e-264	OASL	not	sig	OASL
15	ENSG00000130775	5.80436092536974	8.17721453413565e-267	THEMIS2	5.79668857191238	3.99602108073391e-277	THEMIS2	not	sig	THEMIS2
16	ENSG00000135052	2.46954686141978	1.65446976433053e-265	GOLM1	2.46299568557289	1.35831855162966e-275	GOLM1	not	sig	GOLM1
17	ENSG00000137198	3.72846525006472	2.69341273848197e-256	GMPR	3.720968693577	9.22179750750613e-257	GMPR	not	sig	GMPR
18	ENSG00000169248	9.87882805380023	3.00255334102707e-254	CXCL11	9.84410710061388	1.61403493326218e-247	CXCL11	not	sig	CXCL11
19	ENSG00000184979	5.75255424113793	9.93336584073954e-249	USP18	5.77775911351753	2.69384855262882e-253	USP18	not	sig	USP18
20	ENSG00000169245	9.65175292862061	1.5396847700521e-244	CXCL10	9.65357348561892	4.32044316561943e-244	CXCL10	not	sig	CXCL10
21	ENSG00000187608	7.10060715978043	8.5953407406163e-239	ISG15	7.08908101410883	2.86711996533088e-241	ISG15	not	sig	ISG15
22	ENSG00000133106	6.02160599669849	1.63191278544742e-235	EPSTI1	6.00742890889861	3.39851860519365e-230	EPSTI1	not	sig	EPSTI1
23	ENSG00000138646	7.05761472330699	2.67032209120187e-232	HERC5	7.03086018985522	1.80253947363251e-231	HERC5	not	sig	HERC5
24	ENSG00000165949	7.36550486595115	7.23026818194771e-230	IFI27	7.20700683984593	2.460607385115e-211	IFI27	not	sig	IFI27
25	ENSG00000137462	6.68003187561547	3.71979371899014e-226	TLR2	6.97559444164124	2.92489803723922e-176	TLR2	not	sig	TLR2
26	ENSG00000137965	6.28654628724439	1.87990484923597e-225	IFI44	6.27255248135923	4.48687675785994e-225	IFI44	not	sig	IFI44
27	ENSG00000138755	9.69454757627589	3.2172454908932e-222	CXCL9	9.68504336801583	1.33066714857265e-221	CXCL9	not	sig	CXCL9
28	ENSG00000168961	6.13968872486694	2.4188246151638e-212	LGALS9	6.30343205362708	5.23291713551961e-252	LGALS9	not	sig	LGALS9
29	ENSG00000111331	6.47087778799792	6.83863607787752e-208	OAS3	6.42929251814259	1.38840216654104e-217	OAS3	not	sig	OAS3
30	ENSG00000101347	3.82302778314016	3.73852825552042e-201	SAMHD1	3.8305648110072	3.20938352009125e-130	SAMHD1	not	sig	SAMHD1
31	ENSG00000168685	5.32627252106932	2.83103384766403e-198	IL7R	5.30993599108719	2.60424473419035e-191	IL7R	not	sig	IL7R
32	ENSG00000108700	9.64272146838259	7.80559592345015e-193	CCL8	9.57862013473042	1.41952779394257e-186	CCL8	not	sig	CCL8
33	ENSG00000106785	4.5396094868255	8.29751319972467e-192	TRIM14	4.53717531850902	1.75140330977415e-184	TRIM14	not	sig	TRIM14
34	ENSG00000115267	5.70974985080446	1.05112471705301e-189	IFIH1	5.70134187418192	1.33467710365129e-181	IFIH1	not	sig	IFIH1
35	ENSG00000102524	8.10713052697718	2.68756327032461e-189	TNFSF13B	7.98110918412994	5.31024640637889e-97	TNFSF13B	not	sig	TNFSF13B
36	ENSG00000146457	2.28222392335085	4.87672892395952e-189	WTAP	1.93063617316541	9.65970744324514e-103	WTAP	not	sig	WTAP
37	ENSG00000132530	3.98205122715829	2.05505096326205e-186	XAF1	3.99677044353064	6.01789525554399e-185	XAF1	not	sig	XAF1
38	ENSG00000117226	3.40040139149692	4.56509943304874e-180	GBP3	4.09766717637322	0	GBP3	not	sig	GBP3
39	ENSG00000135678	3.6768814036532	4.44167012398016e-178	CPM	3.65352044518683	3.88617107205428e-167	CPM	not	sig	CPM
40	ENSG00000116194	5.38224407599594	8.42563332728986e-178	ANGPTL1	5.39123789998064	2.31128875968608e-176	ANGPTL1	not	sig	ANGPTL1
41	ENSG00000026950	3.51030534449318	2.95954606105393e-175	BTN3A1	3.46139757520017	2.50217590824446e-178	BTN3A1	not	sig	BTN3A1
42	ENSG00000172936	2.66292311624851	8.47002960359001e-174	MYD88	2.65114108597089	7.00428956981728e-167	MYD88	not	sig	MYD88
43	ENSG00000163840	2.92464674636793	4.97614776035258e-166	DTX3L	2.89272927512607	2.36562145276692e-141	DTX3L	not	sig	DTX3L
44	ENSG00000168394	4.18946104292782	3.47376129168093e-163	TAP1	4.18657301647613	1.31138101263443e-172	TAP1	not	sig	TAP1
45	ENSG00000137628	4.56698962235389	3.65536923144377e-163	DDX60	4.55164902594885	2.17470600119824e-154	DDX60	not	sig	DDX60
46	ENSG00000008517	7.18844275510827	1.08547938168632e-161	IL32	7.44370183067862	5.41162759879731e-178	IL32	not	sig	IL32
47	ENSG00000166920	9.12394267563522	4.17574192197365e-160	C15orf48	9.15241278381929	5.10979899174076e-153	C15orf48	not	sig	C15orf48
48	ENSG00000125430	2.40465292638732	7.79359646556368e-160	HS3ST3B1	2.45172522985703	3.66903651330603e-35	HS3ST3B1	not	sig	HS3ST3B1
49	ENSG00000183688	-4.47664241222971	3.58966728918036e-157	RFLNB	-4.50594210263713	2.44059647762065e-166	RFLNB	not	sig	RFLNB
50	ENSG00000162645	5.06672168898376	3.21309879177847e-156	GBP2	5.07883009754966	8.58739013625614e-151	GBP2	not	sig	GBP2
51	ENSG00000002549	3.47630679492225	1.44357306952204e-152	LAP3	3.26315629874453	5.27704551526472e-114	LAP3	not	sig	LAP3
52	ENSG00000173193	3.88902661333276	1.49687501899617e-152	PARP14	3.87015983394547	1.6359134857296e-143	PARP14	not	sig	PARP14
53	ENSG00000185745	6.02310556830362	4.61788643551554e-152	IFIT1	5.96851878813204	4.30631451260549e-152	IFIT1	not	sig	IFIT1
54	ENSG00000059378	3.96712753387811	6.23057831753752e-148	PARP12	3.94956930244599	2.62754062074302e-139	PARP12	not	sig	PARP12
55	ENSG00000197208	3.66647896382872	4.33819267285923e-147	SLC22A4	3.60521697806965	3.47512542510523e-145	SLC22A4	not	sig	SLC22A4
56	ENSG00000171724	3.51546145214823	1.15574209728844e-144	VAT1L	3.49878306529412	6.55450388539494e-146	VAT1L	not	sig	VAT1L
57	ENSG00000136514	7.15961449361087	1.58472421607304e-144	RTP4	6.8476843901537	1.41778822714091e-147	RTP4	not	sig	RTP4
58	ENSG00000239713	5.62747920886872	6.50649628593847e-143	APOBEC3G	5.84810961468491	5.28722745369825e-113	APOBEC3G	not	sig	APOBEC3G
59	ENSG00000110446	5.23346818751375	1.82252330626556e-141	SLC15A3	5.23908485196896	2.09483426867938e-137	SLC15A3	not	sig	SLC15A3
60	ENSG00000115271	5.45405945535629	2.06641586775519e-139	GCA	5.55863015007907	8.05501509737853e-121	GCA	not	sig	GCA
61	ENSG00000003402	2.28249632212913	6.85121244654651e-139	CFLAR	2.49495284844567	2.06942350455405e-152	CFLAR	not	sig	CFLAR
62	ENSG00000137752	4.05060219282014	2.54848879712092e-138	CASP1	4.15236123630904	1.82562137994765e-160	CASP1	not	sig	CASP1
63	ENSG00000004468	8.7001027153642	3.31745043261573e-137	CD38	8.9833329687409	1.40705704670316e-109	CD38	not	sig	CD38
64	ENSG00000104635	2.93895876567326	2.1985645995463e-136	SLC39A14	2.92550124987177	1.01246356449689e-127	SLC39A14	not	sig	SLC39A14
65	ENSG00000183486	5.43579367795348	1.04002510371396e-135	MX2	5.44511381804904	5.87188939003722e-138	MX2	not	sig	MX2
66	ENSG00000164342	4.42819516025948	2.34544717729785e-135	TLR3	4.47682775432319	7.44358386046613e-130	TLR3	not	sig	TLR3
67	ENSG00000157601	6.6254808450742	1.11514527090151e-128	MX1	6.60939481371183	4.577791311964e-128	MX1	not	sig	MX1
68	ENSG00000116514	2.36544389726401	1.13330899342561e-125	RNF19B	2.35001613003472	1.82678225715211e-124	RNF19B	not	sig	RNF19B
69	ENSG00000185880	2.21492935954211	3.84877185215166e-125	TRIM69	1.52176495411518	0.168647452551883	TRIM69	not	nonsig	TRIM69
70	ENSG00000128284	5.27310067450623	3.79720723688971e-124	APOL3	5.26244202099525	1.9394562309491e-121	APOL3	not	sig	APOL3
71	ENSG00000138035	2.71589451050161	1.46135408642469e-121	PNPT1	2.73928287009998	1.13896308903141e-121	PNPT1	not	sig	PNPT1
72	ENSG00000160710	2.22313157662602	4.18590840919249e-121	ADAR	2.20739587010361	5.83229130080055e-112	ADAR	not	sig	ADAR
73	ENSG00000168404	3.07763596155045	4.69124749978882e-120	MLKL	3.0734444778957	6.29956730992355e-119	MLKL	not	sig	MLKL
74	ENSG00000178234	-1.68148695175538	1.01336142161458e-119	GALNT11	-1.70475190844638	1.16125876325971e-109	GALNT11	not	sig	GALNT11
75	ENSG00000138760	2.10323475947988	3.20761813963085e-119	SCARB2	2.08996061697452	2.02381521731168e-112	SCARB2	not	sig	SCARB2
76	ENSG00000135686	-1.95467499865707	1.03478608802204e-118	KLHL36	-1.15453185149958	3.70692082933937e-27	KLHL36	different	sig	KLHL36
77	ENSG00000136689	5.71383169346309	5.96585926511896e-113	IL1RN	5.70190717463379	7.07535116024389e-113	IL1RN	not	sig	IL1RN
78	ENSG00000010030	4.66565502388466	1.62452630761318e-112	ETV7	4.6567503520359	1.94633832695865e-108	ETV7	not	sig	ETV7
79	ENSG00000138496	3.44671384261455	4.88208254434318e-111	PARP9	3.43557518683521	1.80423277196215e-106	PARP9	not	sig	PARP9
80	ENSG00000169715	5.42267810139222	5.799868148964e-109	MT1E	5.34934903520718	5.77244744799828e-104	MT1E	not	sig	MT1E
81	ENSG00000204642	4.9193837960338	1.66773307879163e-108	HLA-F	4.97689060862806	5.80462626902381e-101	HLA-F	not	sig	HLA-F
82	ENSG00000111801	3.66073827894025	1.18584101291665e-107	BTN3A3	3.65715072475518	1.29905202746838e-104	BTN3A3	not	sig	BTN3A3
83	ENSG00000023445	7.63882845778856	1.6042839788499e-105	BIRC3	7.60888747588026	1.00753463051177e-104	BIRC3	not	sig	BIRC3
84	ENSG00000141574	5.26270476269946	1.6042839788499e-105	SECTM1	5.26037969845825	4.04417169293359e-108	SECTM1	not	sig	SECTM1
85	ENSG00000165731	6.9575288112207	1.6042839788499e-105	RET	7.30647932282769	8.82588160149757e-88	RET	not	sig	RET
86	ENSG00000189060	1.91106204336278	2.23572145675056e-105	H1F0	1.93954644992991	5.82294036809709e-55	H1F0	not	sig	H1F0
87	ENSG00000137959	4.74737608392126	2.73061243896078e-105	IFI44L	4.79545694699242	3.69318040901832e-100	IFI44L	not	sig	IFI44L
88	ENSG00000118503	4.84035354570371	3.17882274789701e-105	TNFAIP3	4.82550746949893	3.50685943702439e-103	TNFAIP3	not	sig	TNFAIP3
89	ENSG00000168062	7.50910497618674	9.88993865030821e-105	BATF2	7.46921263481438	4.62819962225065e-102	BATF2	not	sig	BATF2
90	ENSG00000130303	4.9418020631485	7.04893901198395e-104	BST2	4.92695795472189	2.06877696749266e-105	BST2	not	sig	BST2
91	ENSG00000112343	2.2206743622016	5.90981589470393e-103	TRIM38	2.29250853419894	3.40131645099026e-109	TRIM38	not	sig	TRIM38
92	ENSG00000185215	3.2970711262824	6.14911341481808e-103	TNFAIP2	3.3222811975244	1.03571874782913e-72	TNFAIP2	not	sig	TNFAIP2
93	ENSG00000073282	6.25124015259046	1.18360109323247e-102	TP63	6.22802984750099	8.68307203316532e-99	TP63	not	sig	TP63
94	ENSG00000105499	4.43736738269133	1.18360109323247e-102	PLA2G4C	4.62683767309856	1.30095951821613e-101	PLA2G4C	not	sig	PLA2G4C
95	ENSG00000196116	2.73551685009616	1.28524995055073e-102	TDRD7	2.73749191136204	3.83176177526351e-95	TDRD7	not	sig	TDRD7
96	ENSG00000138821	5.17594227043866	9.6501731190172e-102	SLC39A8	5.12850250877952	1.83629383576828e-104	SLC39A8	not	sig	SLC39A8
97	ENSG00000130589	4.28666666983106	1.14740228526772e-101	HELZ2	4.27776279320855	8.55199951449176e-105	HELZ2	not	sig	HELZ2
98	ENSG00000181617	8.59725914482904	3.51414155909816e-101	FDCSP	8.6055739108767	1.4768374977678e-101	FDCSP	not	sig	FDCSP
99	ENSG00000124226	2.55004485137393	5.25371980423922e-101	RNF114	2.53609946643894	9.76248920447846e-98	RNF114	not	sig	RNF114
100	ENSG00000126709	4.77237375681788	3.90610388450779e-100	IFI6	4.74790214286601	1.62611292676304e-97	IFI6	not	sig	IFI6
101	ENSG00000138134	2.92721903094689	1.49654445541433e-99	STAMBPL1	2.92978240034834	1.10799459447787e-97	STAMBPL1	not	sig	STAMBPL1
102	ENSG00000123610	5.43352812121297	6.85354744114851e-99	TNFAIP6	5.41686932795559	1.44222037896973e-96	TNFAIP6	not	sig	TNFAIP6
103	ENSG00000089127	7.38295762582081	4.0890534360603e-95	OAS1	7.37112667878828	1.29998013472151e-95	OAS1	not	sig	OAS1
104	ENSG00000132256	2.47978874442612	4.63943670077642e-92	TRIM5	2.47677564870818	1.86348549204474e-101	TRIM5	not	sig	TRIM5
105	ENSG00000140853	3.25961565496897	1.80785732826744e-91	NLRC5	3.2353977219735	4.61038970150995e-90	NLRC5	not	sig	NLRC5
106	ENSG00000171714	6.08615996976868	3.86409868844514e-91	ANO5	6.33997769134101	9.94580909207493e-71	ANO5	not	sig	ANO5
107	ENSG00000163565	2.02333101635305	5.20189508635643e-91	IFI16	2.03228844504425	6.8958117948872e-89	IFI16	not	sig	IFI16
108	ENSG00000151150	-4.3719981472322	1.65269630144061e-90	ANK3	-4.41934534337947	1.33001854964812e-85	ANK3	not	sig	ANK3
109	ENSG00000117475	1.87391014517679	1.90498682744744e-90	BLZF1	1.86213162795351	1.61564956337529e-84	BLZF1	not	sig	BLZF1
110	ENSG00000006210	4.63010049361751	2.22942818987485e-88	CX3CL1	4.61661615800124	4.15375506477271e-88	CX3CL1	not	sig	CX3CL1
111	ENSG00000137496	4.96814835232733	1.7703378646929e-87	IL18BP	4.89688219333205	1.07470374123269e-105	IL18BP	not	sig	IL18BP
112	ENSG00000155363	2.87186524506527	2.69087467184564e-87	MOV10	2.86401387104434	6.12181840351773e-92	MOV10	not	sig	MOV10
113	ENSG00000152767	-1.56353307912717	3.30373549616726e-87	FARP1	-1.49896872760264	6.79918344676685e-54	FARP1	not	sig	FARP1
114	ENSG00000187193	5.1091201572393	3.9374212015433e-87	MT1X	4.58578846657069	6.5469766783208e-115	MT1X	not	sig	MT1X
115	ENSG00000185507	5.58668327021126	3.94677006325167e-87	IRF7	5.56285504031908	1.57697422649913e-87	IRF7	not	sig	IRF7
116	ENSG00000146859	4.20237178727783	5.0890667823559e-87	TMEM140	4.25805442779146	1.21558609891138e-66	TMEM140	not	sig	TMEM140
117	ENSG00000169429	8.83812886740472	1.5176046050631e-85	CXCL8	9.48804310286748	5.68220074607422e-61	CXCL8	not	sig	CXCL8
118	ENSG00000136244	5.44225296179252	2.02149421545948e-85	IL6	5.46948974177508	1.25225602119851e-82	IL6	not	sig	IL6
119	ENSG00000134470	7.70639719520974	2.32253481396184e-85	IL15RA	8.27309413158323	1.62292435214547e-27	IL15RA	not	sig	IL15RA
120	ENSG00000100906	3.41476994387588	2.4960525322173e-85	NFKBIA	3.40372458170726	7.03910710178075e-85	NFKBIA	not	sig	NFKBIA
121	ENSG00000240065	5.42895682016819	7.48722700017133e-85	PSMB9	5.30938241970075	4.95902192851862e-74	PSMB9	not	sig	PSMB9
122	ENSG00000131979	4.56823433653403	9.59143763827279e-85	GCH1	4.5514918964774	1.49329144590452e-79	GCH1	not	sig	GCH1
123	ENSG00000197142	4.65621197290991	1.07669450805512e-84	ACSL5	4.64257858317166	2.18944355499351e-84	ACSL5	not	sig	ACSL5
124	ENSG00000198431	-1.71013247430435	1.1323356924392e-84	TXNRD1	-1.71698997537768	6.40295817242951e-81	TXNRD1	not	sig	TXNRD1
125	ENSG00000157111	3.35304878713565	1.35153179147567e-84	TMEM171	3.34462371063866	1.90994825158825e-87	TMEM171	not	sig	TMEM171
126	ENSG00000137200	1.34018680573867	6.8759049667546e-84	CMTR1	1.3237389784318	1.20765104627769e-86	CMTR1	not	sig	CMTR1
127	ENSG00000132109	3.23236590393523	3.30282172294724e-83	TRIM21	3.21787706427491	2.73951099964592e-84	TRIM21	not	sig	TRIM21
128	ENSG00000129667	3.43021001834265	5.26989618496956e-83	RHBDF2	3.41235312703277	5.45103171771999e-83	RHBDF2	not	sig	RHBDF2
129	ENSG00000123609	3.03096204115871	3.74609668243871e-82	NMI	3.02034731270655	3.32688369434607e-75	NMI	not	sig	NMI
130	ENSG00000261371	3.14553822096741	4.99357322929447e-81	PECAM1	3.13058050686046	9.88668581465458e-80	PECAM1	not	sig	PECAM1
131	ENSG00000122729	-2.38373535214846	7.00635384652156e-81	ACO1	-2.40376083261122	1.40879160218078e-78	ACO1	not	sig	ACO1
132	ENSG00000100600	2.44015004027799	3.61385376862533e-80	LGMN	2.44140413559734	1.41171452930855e-85	LGMN	not	sig	LGMN
133	ENSG00000151364	6.99461568290947	1.51608978556077e-79	KCTD14	6.48534422250834	1.35231234341117e-77	KCTD14	not	sig	KCTD14
134	ENSG00000184254	4.24505362746537	1.86425460462384e-78	ALDH1A3	4.22538438287588	1.03472752095469e-79	ALDH1A3	not	sig	ALDH1A3
135	ENSG00000164308	2.37882667482781	2.20592297429723e-78	ERAP2	2.36909638443038	4.55090909962025e-73	ERAP2	not	sig	ERAP2
136	ENSG00000173821	2.81373739463504	3.30966656685807e-78	RNF213	2.79550436665068	1.61997669350916e-75	RNF213	not	sig	RNF213
137	ENSG00000013374	1.8960443341565	7.53914552985926e-76	NUB1	1.88900052512493	9.43787252897397e-73	NUB1	not	sig	NUB1
138	ENSG00000146374	2.49200725082223	2.59957714760432e-75	RSPO3	2.4137412045956	9.73576041071618e-46	RSPO3	not	sig	RSPO3
139	ENSG00000163735	7.96359606635012	1.18319462401344e-74	CXCL5	7.9529553232549	2.29196844484947e-73	CXCL5	not	sig	CXCL5
140	ENSG00000133026	-2.48159359084837	1.48320992702884e-74	MYH10	-2.42841621384877	1.87135775743892e-64	MYH10	not	sig	MYH10
141	ENSG00000168679	2.67688677507252	3.26154042287267e-74	SLC16A4	2.66226929464357	4.21639691242448e-72	SLC16A4	not	sig	SLC16A4
142	ENSG00000140464	1.83174634644835	4.42241972502101e-74	PML	1.84516766296212	5.88977469445192e-78	PML	not	sig	PML
143	ENSG00000111335	5.93045214733987	1.68871805941266e-73	OAS2	5.88171350870056	1.34937506875019e-85	OAS2	not	sig	OAS2
144	ENSG00000100226	2.1799568829006	1.7769802724773e-73	GTPBP1	2.16330847679768	4.63795436275025e-65	GTPBP1	not	sig	GTPBP1
145	ENSG00000108771	3.18625095596748	1.86096886419195e-73	DHX58	3.11809994770184	9.36397741131083e-75	DHX58	not	sig	DHX58
146	ENSG00000161921	5.21089538022354	5.11447040068929e-73	CXCL16	5.16761615026148	1.44158732554735e-70	CXCL16	not	sig	CXCL16
147	ENSG00000185885	5.28246552290063	8.25110077683155e-73	IFITM1	5.34776293130418	1.07592773237324e-79	IFITM1	not	sig	IFITM1
148	ENSG00000168268	-2.68342591615344	2.72523546902349e-72	NT5DC2	-2.70009955921091	1.20720963158591e-64	NT5DC2	not	sig	NT5DC2
149	ENSG00000108679	3.4666235651803	4.2803787115616e-72	LGALS3BP	3.454125192492	4.24096517701416e-73	LGALS3BP	not	sig	LGALS3BP
150	ENSG00000096968	2.31507670788611	5.05502278140869e-72	JAK2	2.34467149929253	5.28934920646542e-75	JAK2	not	sig	JAK2
151	ENSG00000135899	2.69125515987011	5.35513184265897e-72	SP110	2.66897715999066	3.30740782513281e-69	SP110	not	sig	SP110
152	ENSG00000141664	2.30060682816419	1.12670697842677e-71	ZCCHC2	2.27952549818073	6.43666548288399e-67	ZCCHC2	not	sig	ZCCHC2
153	ENSG00000196814	2.56823210496681	1.84276765834498e-71	MVB12B	2.55827772804018	6.57600349234782e-75	MVB12B	not	sig	MVB12B
154	ENSG00000062598	1.2786628018776	4.1820065698243e-71	ELMO2	1.28273420019821	4.06063434840563e-69	ELMO2	not	sig	ELMO2
155	ENSG00000135604	2.39343261576074	4.76003604341066e-71	STX11	2.45771917130523	3.03879304786705e-35	STX11	not	sig	STX11
156	ENSG00000168280	5.77767037981044	9.76529968719034e-71	KIF5C	5.7442173269165	4.25410243846994e-69	KIF5C	not	sig	KIF5C
157	ENSG00000102921	1.46937799406354	6.82492339853929e-70	N4BP1	1.45463034735063	4.83096456512524e-63	N4BP1	not	sig	N4BP1
158	ENSG00000090621	-1.7679222094519	1.51528586267454e-69	PABPC4	-1.80566597884232	2.62074931216068e-72	PABPC4	not	sig	PABPC4
159	ENSG00000182179	3.22344095457362	3.49341450841436e-69	UBA7	3.20967142374639	1.18338395649841e-71	UBA7	not	sig	UBA7
160	ENSG00000120833	2.71434446051741	3.73997037118273e-69	SOCS2	2.71496529609079	6.44316786082295e-69	SOCS2	not	sig	SOCS2
161	ENSG00000124201	2.26298369587154	4.04066433904138e-69	ZNFX1	2.24588344686476	1.63062746572259e-66	ZNFX1	not	sig	ZNFX1
162	ENSG00000131669	3.93961278387315	6.07557743436354e-69	NINJ1	3.93975738928664	1.09270048501693e-70	NINJ1	not	sig	NINJ1
163	ENSG00000136048	2.14270138740521	1.93587637338971e-68	DRAM1	2.07685811413428	7.96923050725316e-63	DRAM1	not	sig	DRAM1
164	ENSG00000108691	7.0007894729738	5.35459022589969e-68	CCL2	7.01303790197149	4.39299429720175e-68	CCL2	not	sig	CCL2
165	ENSG00000100422	-1.58899252058036	5.36462017085212e-68	CERK	-1.60692877187612	6.10098038316499e-73	CERK	not	sig	CERK
166	ENSG00000163347	5.52848757774325	1.15701223869743e-67	CLDN1	5.52614109475009	2.52217841091457e-66	CLDN1	not	sig	CLDN1
167	ENSG00000132274	2.54272668210724	1.73884130019619e-67	TRIM22	2.52854825396887	9.09296361134169e-66	TRIM22	not	sig	TRIM22
168	ENSG00000101000	2.66866947469137	2.15052921425199e-67	PROCR	2.65718400871928	4.7269292787145e-70	PROCR	not	sig	PROCR
169	ENSG00000134243	-2.16872435918617	2.24295801929368e-67	SORT1	-2.19715386681234	2.71334227358884e-64	SORT1	not	sig	SORT1
170	ENSG00000149968	3.12732380386284	4.46480374749921e-67	MMP3	3.15978177839226	1.2404312782484e-67	MMP3	not	sig	MMP3
171	ENSG00000181381	2.79924275823283	4.38531728511893e-66	DDX60L	2.76002371365393	1.11266596441021e-59	DDX60L	not	sig	DDX60L
172	ENSG00000186806	2.76305985004777	9.76248398822245e-66	VSIG10L	2.74118660388452	1.90336361434326e-42	VSIG10L	not	sig	VSIG10L
173	ENSG00000133321	6.55496889500497	1.27731789086636e-65	RARRES3	6.5500781044785	8.0779984194288e-65	RARRES3	not	sig	RARRES3
174	ENSG00000180354	-2.55010300434304	1.36429417791219e-65	MTURN	-1.94335029480214	1.85456307102198e-14	MTURN	not	sig	MTURN
175	ENSG00000000971	4.31996765153467	4.93174382284811e-65	CFH	4.37379532699695	1.59873314413428e-55	CFH	not	sig	CFH
176	ENSG00000134070	2.88821693329151	8.80843279399372e-65	IRAK2	2.86788082241338	2.22650220757069e-62	IRAK2	not	sig	IRAK2
177	ENSG00000163739	8.17153781562126	9.10977493362013e-65	CXCL1	8.15838340456345	1.24129509964816e-64	CXCL1	not	sig	CXCL1
178	ENSG00000124635	2.34775232556084	7.0017696409704e-64	HIST1H2BJ	2.45284006919346	5.70134589621519e-31	HIST1H2BJ	not	sig	HIST1H2BJ
179	ENSG00000178033	1.67242526588552	3.20881454138203e-63	CALHM5	1.68922848168018	2.4871498022967e-62	CALHM5	not	sig	CALHM5
180	ENSG00000115415	2.67943955317793	1.03160435905082e-62	STAT1	2.66036060187979	7.98302063394765e-61	STAT1	not	sig	STAT1
181	ENSG00000118946	6.10737283075106	1.32122383623796e-62	PCDH17	5.94221362035083	3.11009408037568e-70	PCDH17	not	sig	PCDH17
182	ENSG00000116663	3.05324651392029	3.59883347430035e-61	FBXO6	3.04063909800503	1.84096610653339e-62	FBXO6	not	sig	FBXO6
183	ENSG00000068079	4.46927882279522	4.99336963549975e-61	IFI35	4.44793593051615	9.68044265107339e-63	IFI35	not	sig	IFI35
184	ENSG00000149633	4.32408652960788	6.67793949376606e-61	KIAA1755	4.3627133582886	1.3015729634536e-60	KIAA1755	not	sig	KIAA1755
185	ENSG00000137842	1.90926277863796	1.19859212437389e-60	TMEM62	1.90811156967938	3.72346467446123e-60	TMEM62	not	sig	TMEM62
186	ENSG00000017483	2.78504436778223	3.50954465867307e-60	SLC38A5	2.77857389952455	1.21864278355321e-60	SLC38A5	not	sig	SLC38A5
187	ENSG00000156587	3.94674250167193	3.80455793741408e-60	UBE2L6	3.93545431609743	1.70544150107256e-48	UBE2L6	not	sig	UBE2L6
188	ENSG00000231925	2.29826300351902	9.11532554336547e-60	TAPBP	2.28174975722163	2.12587198558987e-65	TAPBP	not	sig	TAPBP
189	ENSG00000197520	5.15605841842376	1.00206160029655e-59	FAM177B	-0.235227532207485	NA	FAM177B	different	nonsig	FAM177B
190	ENSG00000005102	5.18315310180827	1.05729949340786e-59	MEOX1	5.17166041042686	5.33204012905808e-61	MEOX1	not	sig	MEOX1
191	ENSG00000150630	2.77992708855396	1.63347518013985e-59	VEGFC	2.76672445448218	7.68624295099702e-57	VEGFC	not	sig	VEGFC
192	ENSG00000108828	-2.07426897949345	4.269199078366e-59	VAT1	-2.09893174962647	4.35807613525475e-30	VAT1	not	sig	VAT1
193	ENSG00000120217	4.5848990853301	4.30901485032249e-59	CD274	4.58626253558767	2.22552402990326e-58	CD274	not	sig	CD274
194	ENSG00000152661	2.20954858678604	1.81780877219786e-58	GJA1	2.149451693684	4.22754536447846e-55	GJA1	not	sig	GJA1
195	ENSG00000089692	5.51705552512418	1.99577402085794e-58	LAG3	5.64960795835632	3.63657253762036e-55	LAG3	not	sig	LAG3
196	ENSG00000272886	1.77686210106578	3.03345132310419e-58	DCP1A	1.75771388115614	3.99700997200617e-53	DCP1A	not	sig	DCP1A
197	ENSG00000048028	1.54070397054728	2.30753102792927e-57	USP28	1.52893244355798	1.48819114784396e-50	USP28	not	sig	USP28
198	ENSG00000173786	1.76051547540917	1.18914981396009e-56	CNP	1.76663278971117	2.91910596988624e-59	CNP	not	sig	CNP
199	ENSG00000131386	2.85080616657324	1.51221192180838e-56	GALNT15	2.86755149478256	3.45055884348145e-59	GALNT15	not	sig	GALNT15
200	ENSG00000104856	2.78552832076646	1.72595030494434e-56	RELB	2.76219148779614	3.18869257168261e-55	RELB	not	sig	RELB
201	ENSG00000125538	6.33894376788548	3.30173912188119e-56	IL1B	6.32348013359351	4.65162880970794e-56	IL1B	not	sig	IL1B
202	ENSG00000164171	4.49840029010425	5.30555240981122e-56	ITGA2	4.52190078272769	2.60040239034101e-56	ITGA2	not	sig	ITGA2
203	ENSG00000133401	5.38759767746655	6.25713475718599e-56	PDZD2	4.99141714104756	1.10059848785058e-42	PDZD2	not	sig	PDZD2
204	ENSG00000272325	-2.14750410226762	7.16715059770658e-56	NUDT3	-0.883938337156672	5.44154816474193e-15	NUDT3	different	sig	NUDT3
205	ENSG00000148344	5.52233549087252	9.18715444780065e-56	PTGES	5.51065790840235	7.30069452658795e-56	PTGES	not	sig	PTGES
206	ENSG00000124875	7.9417147494776	9.4458950498879e-56	CXCL6	7.96594276619431	1.65446199421017e-55	CXCL6	not	sig	CXCL6
207	ENSG00000155465	2.25863077203469	1.09954380874535e-55	SLC7A7	2.24418357143587	2.60609428695456e-56	SLC7A7	not	sig	SLC7A7
208	ENSG00000105825	4.59484513000224	1.1195735705556e-55	TFPI2	4.57311340408642	4.12438923955602e-55	TFPI2	not	sig	TFPI2
209	ENSG00000145386	-2.03027308018778	1.22481750289425e-55	CCNA2	-2.03720095101095	1.89064510039501e-56	CCNA2	not	sig	CCNA2
210	ENSG00000120526	1.60671984944017	1.41018104384451e-55	NUDCD1	1.59733321276308	1.40419689439187e-50	NUDCD1	not	sig	NUDCD1
211	ENSG00000056558	4.34196260695464	1.75044128628866e-55	TRAF1	3.70688884085999	9.12783766381385e-38	TRAF1	not	sig	TRAF1
212	ENSG00000125730	3.47527750740745	2.8147013754483e-55	C3	3.49507502298865	8.05942355996271e-54	C3	not	sig	C3
213	ENSG00000167034	3.1885188693864	7.48716136309149e-55	NKX3-1	3.05750828027153	1.63152171176996e-24	NKX3-1	not	sig	NKX3-1
214	ENSG00000183856	-2.39472999436794	1.61879324704616e-54	IQGAP3	-2.41737473544721	9.11379110443077e-58	IQGAP3	not	sig	IQGAP3
215	ENSG00000184588	4.04749006213331	1.73528493932857e-54	PDE4B	4.06782886688433	2.17661605242709e-53	PDE4B	not	sig	PDE4B
216	ENSG00000104312	2.34123774767038	1.8291674248013e-54	RIPK2	2.32841804254795	1.84379996103377e-52	RIPK2	not	sig	RIPK2
217	ENSG00000112773	2.38924149568771	1.87330162989919e-54	FAM46A	2.37535901928424	8.1871030556004e-51	FAM46A	not	sig	FAM46A
218	ENSG00000184371	1.88610799290795	3.58948150108557e-54	CSF1	1.87281891030131	2.34952847219441e-55	CSF1	not	sig	CSF1
219	ENSG00000154229	-1.33701422245573	5.17405405728653e-54	PRKCA	-1.12922100114143	1.07155815405375e-17	PRKCA	not	sig	PRKCA
220	ENSG00000175274	-2.5703509769958	5.80472715395745e-54	TP53I11	-2.5694174706086	1.73280230247941e-54	TP53I11	not	sig	TP53I11
221	ENSG00000158555	-2.42646846213559	5.91051460097945e-54	GDPD5	-2.4399615623152	1.02016985272289e-55	GDPD5	not	sig	GDPD5
222	ENSG00000135378	5.26417550754572	5.97695025206081e-54	PRRG4	5.19718618443698	2.41882128060325e-38	PRRG4	not	sig	PRRG4
223	ENSG00000133030	-1.19012642399357	6.32918792240843e-54	MPRIP	-1.11996009339313	7.02344988717976e-49	MPRIP	not	sig	MPRIP
224	ENSG00000159322	1.32854265365846	1.17052307269452e-53	ADPGK	1.341079793843	5.49171089741259e-53	ADPGK	not	sig	ADPGK
225	ENSG00000164647	2.82706171417786	1.40494158104229e-53	STEAP1	2.75222075836851	1.8053052854754e-52	STEAP1	not	sig	STEAP1
226	ENSG00000144283	-1.86905269117199	1.79902931865372e-53	PKP4	-1.87404607172705	1.12546738408611e-51	PKP4	not	sig	PKP4
227	ENSG00000125818	1.37576982713006	2.22445511859926e-53	PSMF1	1.37726855484498	3.92354975334428e-53	PSMF1	not	sig	PSMF1
228	ENSG00000067066	2.0748059510443	2.770229088312e-53	SP100	2.05600189706834	5.92754561282766e-52	SP100	not	sig	SP100
229	ENSG00000138180	-1.9773788295469	2.93456174207792e-53	CEP55	-1.98978410773061	5.04665983159905e-53	CEP55	not	sig	CEP55
230	ENSG00000174808	6.92597554495768	5.07547788697513e-53	BTC	6.91630146132101	4.54889563234333e-52	BTC	not	sig	BTC
231	ENSG00000095752	4.43101360346167	6.49178680852544e-53	IL11	4.0340852500945	1.39736013504762e-35	IL11	not	sig	IL11
232	ENSG00000113391	-2.35975049704468	7.48185294255763e-52	FAM172A	-2.34903677201822	1.72945601299434e-19	FAM172A	not	sig	FAM172A
233	ENSG00000101017	4.22189871073424	7.51366816467613e-52	CD40	4.26422376429322	1.6714670249265e-54	CD40	not	sig	CD40
234	ENSG00000184584	2.51862490490115	8.91413066529054e-52	TMEM173	2.54172443013621	1.7378414751414e-55	TMEM173	not	sig	TMEM173
235	ENSG00000176907	4.93161205331255	1.18145542785012e-51	TCIM	4.34440151585479	1.23621327566704e-20	TCIM	not	sig	TCIM
236	ENSG00000015475	1.74649731782332	1.25442936820009e-51	BID	1.74188594794866	4.42329878077369e-52	BID	not	sig	BID
237	ENSG00000128203	3.45382634386661	1.71413239064179e-51	ASPHD2	3.44274471623234	8.16344112604561e-50	ASPHD2	not	sig	ASPHD2
238	ENSG00000137831	-1.70617577116659	2.01030018297275e-51	UACA	-1.6921844606485	2.12576129202698e-48	UACA	not	sig	UACA
239	ENSG00000104435	-2.75745667976245	3.20464485299958e-51	STMN2	-2.78192934164132	7.1064944463025e-50	STMN2	not	sig	STMN2
240	ENSG00000166250	2.04751163973255	3.31990013582249e-51	CLMP	2.10997710870206	1.14221998304645e-49	CLMP	not	sig	CLMP
241	ENSG00000163872	1.24477612417845	3.62436206921911e-51	YEATS2	1.23150843230239	3.80090432218625e-47	YEATS2	not	sig	YEATS2
242	ENSG00000042062	4.16772486268077	3.75550887325206e-51	RIPOR3	4.11088107222218	1.48897291180543e-52	RIPOR3	not	sig	RIPOR3
243	ENSG00000172817	3.18070521544191	3.80475904334498e-51	CYP7B1	3.39275146867372	3.45908563230594e-43	CYP7B1	not	sig	CYP7B1
244	ENSG00000134769	3.46696536312248	4.70150049158887e-51	DTNA	3.09976236965968	6.72511119174192e-38	DTNA	not	sig	DTNA
245	ENSG00000196569	-2.29489757626554	5.12893530641676e-51	LAMA2	-2.31081410725992	2.77713504756e-51	LAMA2	not	sig	LAMA2
246	ENSG00000089057	-1.64779010004365	5.40504969764216e-51	SLC23A2	-1.63348417731407	5.45239957584166e-48	SLC23A2	not	sig	SLC23A2
247	ENSG00000100739	5.76589389527324	9.42730178299452e-51	BDKRB1	5.68379621797691	5.23755569997275e-50	BDKRB1	not	sig	BDKRB1
248	ENSG00000130939	-1.18037294475599	2.9551030037676e-50	UBE4B	-1.21600489045096	8.0734735172978e-55	UBE4B	not	sig	UBE4B
249	ENSG00000198719	3.6094316223191	3.63803711084342e-50	DLL1	3.57244485234049	1.26397779560012e-47	DLL1	not	sig	DLL1
250	ENSG00000271503	8.51187441519939	7.1864161711636e-50	CCL5	8.48035084027559	2.10371994234597e-49	CCL5	not	sig	CCL5
251	ENSG00000171860	8.67423935181503	1.15839236550125e-49	C3AR1	8.89633874853216	1.17365486597242e-39	C3AR1	not	sig	C3AR1
252	ENSG00000107249	2.07681049107121	2.39777933021725e-49	GLIS3	2.24207246220061	4.30405159389476e-35	GLIS3	not	sig	GLIS3
253	ENSG00000170381	-2.83095399310279	2.60217230166949e-49	SEMA3E	-2.67319503714074	6.3788807526099e-38	SEMA3E	not	sig	SEMA3E
254	ENSG00000163568	7.03254810686164	3.82500904943794e-49	AIM2	6.37094011973431	4.02885482293965e-40	AIM2	not	sig	AIM2
255	ENSG00000055332	2.23605222136062	1.25178723668156e-48	EIF2AK2	2.40686334422971	3.85942872641659e-57	EIF2AK2	not	sig	EIF2AK2
256	ENSG00000143995	1.75956502968845	2.63534433511149e-48	MEIS1	1.73381304175465	5.39093951562136e-42	MEIS1	not	sig	MEIS1
257	ENSG00000107796	-3.24133220709035	3.03046431771883e-48	ACTA2	-3.24838958369548	1.35939718346718e-49	ACTA2	not	sig	ACTA2
258	ENSG00000090530	3.47999326248575	3.31591932097554e-48	P3H2	3.51822939078409	4.59004974075095e-44	P3H2	not	sig	P3H2
259	ENSG00000196611	4.05373482521418	6.16430368197069e-48	MMP1	4.03864043180225	6.84415166243584e-47	MMP1	not	sig	MMP1
260	ENSG00000035403	-1.37037298562937	1.11719037141206e-47	VCL	-1.38496905318534	8.71855995562624e-51	VCL	not	sig	VCL
261	ENSG00000100647	1.76280356775002	1.5376074260172e-47	SUSD6	1.74474746082463	1.04286965555454e-44	SUSD6	not	sig	SUSD6
262	ENSG00000104951	9.31283002437099	3.47747100830094e-47	IL4I1	5.03249915702614	7.72973602558464e-54	IL4I1	different	sig	IL4I1
263	ENSG00000115009	10.3631370356896	3.82228173535875e-47	CCL20	10.3571948649974	5.97417854005169e-47	CCL20	not	sig	CCL20
264	ENSG00000137571	5.02366870384195	4.1430407379525e-47	SLCO5A1	5.37671981342936	1.85292521582154e-26	SLCO5A1	not	sig	SLCO5A1
265	ENSG00000198771	8.6875258367632	4.83288465878418e-47	RCSD1	9.08878169177882	9.37859900451771e-46	RCSD1	not	sig	RCSD1
266	ENSG00000135318	2.43304137523011	4.95103184331648e-47	NT5E	2.42437792975583	1.03865034158507e-45	NT5E	not	sig	NT5E
267	ENSG00000167207	6.15035664930162	1.02797168216643e-46	NOD2	6.13635900892579	1.07705978318687e-45	NOD2	not	sig	NOD2
268	ENSG00000129467	3.04890577609992	1.16538592029186e-46	ADCY4	3.06063623749812	3.25116418118812e-46	ADCY4	not	sig	ADCY4
269	ENSG00000117594	4.3555020748223	2.17569312812339e-46	HSD11B1	4.34139139587576	8.88341655761581e-46	HSD11B1	not	sig	HSD11B1
270	ENSG00000181019	-2.16624291480462	3.74487612935091e-46	NQO1	-2.18238467998657	8.32413057998359e-45	NQO1	not	sig	NQO1
271	ENSG00000049192	2.00151940920246	6.97441109718505e-46	ADAMTS6	2.0750539781664	1.42303583689247e-36	ADAMTS6	not	sig	ADAMTS6
272	ENSG00000106829	1.74483503468837	3.38586090924762e-45	TLE4	1.79395898248218	3.95664584267158e-43	TLE4	not	sig	TLE4
273	ENSG00000105711	3.14276628563107	3.59272443770079e-45	SCN1B	2.96819908694668	2.12660546691274e-40	SCN1B	not	sig	SCN1B
274	ENSG00000173641	-3.02411946451994	5.57067138841253e-45	HSPB7	-3.03994050454963	8.24653191422192e-46	HSPB7	not	sig	HSPB7
275	ENSG00000151320	-3.58762083566908	5.65191896836588e-45	AKAP6	-3.59266259245998	4.01518592832453e-46	AKAP6	not	sig	AKAP6
276	ENSG00000115159	1.90252592124714	8.56058479774925e-45	GPD2	1.88612651885797	7.2914109293457e-42	GPD2	not	sig	GPD2
277	ENSG00000173039	1.25500085746846	9.99651401305942e-45	RELA	1.24163467697125	3.25959947288136e-45	RELA	not	sig	RELA
278	ENSG00000204525	2.35036293027317	1.28159078555293e-44	HLA-C	2.32269228865606	8.62841918163547e-47	HLA-C	not	sig	HLA-C
279	ENSG00000168398	2.81962440153634	1.63883792792029e-44	BDKRB2	2.84028734497332	3.54781145123013e-46	BDKRB2	not	sig	BDKRB2
280	ENSG00000003400	2.52178007841196	2.22765849208357e-44	CASP10	2.55298514789965	1.0400121586549e-42	CASP10	not	sig	CASP10
281	ENSG00000165030	2.00071735906147	2.31790515090815e-44	NFIL3	1.97566192478326	4.04314458164086e-38	NFIL3	not	sig	NFIL3
282	ENSG00000253873	-2.52535311472384	3.12146066249591e-44	PCDHGA11	-2.58682358245391	6.22782430192945e-51	PCDHGA11	not	sig	PCDHGA11
283	ENSG00000181104	-3.34579404607646	3.36481869253725e-44	F2R	-3.35863156674045	1.31593045366141e-43	F2R	not	sig	F2R
284	ENSG00000170581	1.91303229350869	3.72571018407063e-44	STAT2	1.89569565565041	2.80570185910908e-43	STAT2	not	sig	STAT2
285	ENSG00000140105	2.38644502348956	4.87417076522421e-44	WARS	2.38323945992399	3.12588243835572e-43	WARS	not	sig	WARS
286	ENSG00000152778	2.31342443306156	4.90220338581169e-44	IFIT5	2.31884276365788	4.21471106419442e-42	IFIT5	not	sig	IFIT5
287	ENSG00000088367	-1.45630219408522	5.78686809686912e-44	EPB41L1	-1.49481349229959	6.16792576827066e-44	EPB41L1	not	sig	EPB41L1
288	ENSG00000139192	2.53636174448045	1.49366551750096e-43	TAPBPL	2.51262593558778	5.47162337164773e-44	TAPBPL	not	sig	TAPBPL
289	ENSG00000043143	1.85446095626664	2.3218662457774e-43	JADE2	1.72553978883758	6.25415878855628e-20	JADE2	not	sig	JADE2
290	ENSG00000132670	0.971091944941831	2.63824793100443e-43	PTPRA	0.967349919857955	1.40518627745784e-35	PTPRA	not	sig	PTPRA
291	ENSG00000183722	1.42930571387174	2.76571369062612e-43	LHFPL6	1.15626405817594	1.33092605536175e-06	LHFPL6	not	sig	LHFPL6
292	ENSG00000204138	1.3975556696514	3.59900098981343e-43	PHACTR4	1.35448183369237	1.77711151991886e-33	PHACTR4	not	sig	PHACTR4
293	ENSG00000169083	-2.58936116074003	5.78628739261444e-43	AR	-2.472114574267	3.37453631370688e-26	AR	not	sig	AR
294	ENSG00000108342	9.95516008270024	7.32245153022178e-43	CSF3	9.94334913944218	6.79068621272168e-43	CSF3	not	sig	CSF3
295	ENSG00000164211	1.74962391916442	7.32245153022178e-43	STARD4	1.74177699293021	6.92084741149887e-38	STARD4	not	sig	STARD4
296	ENSG00000135148	1.59698269682385	9.0645111839547e-43	TRAFD1	1.58933515600862	2.81984227185502e-44	TRAFD1	not	sig	TRAFD1
297	ENSG00000127241	2.0197008311139	1.55396977338905e-42	MASP1	2.00643326591057	3.14450049751461e-43	MASP1	not	sig	MASP1
298	ENSG00000163874	3.41845837595721	2.3061882219466e-42	ZC3H12A	3.31943527184032	8.62409950652606e-39	ZC3H12A	not	sig	ZC3H12A
299	ENSG00000159200	2.71335193671412	3.32177905566398e-42	RCAN1	2.68680145713261	4.43135714955603e-36	RCAN1	not	sig	RCAN1
300	ENSG00000164674	2.23885055658163	3.3547642298991e-42	SYTL3	2.22915901838539	1.08234136089991e-42	SYTL3	not	sig	SYTL3
301	ENSG00000186340	1.83737006532383	4.29841605398374e-42	THBS2	1.82583246473627	1.35565707501444e-42	THBS2	not	sig	THBS2
302	ENSG00000133121	1.51925276501978	5.91512319520714e-42	STARD13	1.50645815860231	8.25882931947081e-41	STARD13	not	sig	STARD13
303	ENSG00000172901	5.11768280477428	6.76342415169356e-42	LVRN	5.23326232704813	2.88260695583366e-43	LVRN	not	sig	LVRN
304	ENSG00000100911	2.26362752587087	8.09920618644683e-42	PSME2	2.31352962558841	6.32479538214588e-40	PSME2	not	sig	PSME2
305	ENSG00000137033	7.10967882370797	1.03932494922528e-41	IL33	7.42554354962828	3.60112979902943e-35	IL33	not	sig	IL33
306	ENSG00000144655	1.86862241673788	1.27429498169141e-41	CSRNP1	1.85798981554545	3.87723418703987e-43	CSRNP1	not	sig	CSRNP1
307	ENSG00000154678	-2.54429839127593	1.88409629198599e-41	PDE1C	-2.33511606395501	1.06347087107949e-29	PDE1C	not	sig	PDE1C
308	ENSG00000168899	1.98473197165618	2.02798119386593e-41	VAMP5	1.96880743853487	9.54336501675477e-41	VAMP5	not	sig	VAMP5
309	ENSG00000077150	2.26673651120936	2.11480823170328e-41	NFKB2	2.25225169928592	3.17984854197505e-42	NFKB2	not	sig	NFKB2
310	ENSG00000206384	-2.42404324511399	2.63897537170304e-41	COL6A6	-2.43070111896285	1.36688548795981e-31	COL6A6	not	sig	COL6A6
311	ENSG00000074590	-1.89784415351128	3.53096168203103e-41	NUAK1	-1.91545491722936	5.9762033671623e-42	NUAK1	not	sig	NUAK1
312	ENSG00000068489	-2.04700040732767	3.65733113709609e-41	PRR11	-2.03438211839235	8.00826436327405e-41	PRR11	not	sig	PRR11
313	ENSG00000253958	3.23060438302644	4.21521291894696e-41	CLDN23	2.98556295046587	8.68382250549267e-28	CLDN23	not	sig	CLDN23
314	ENSG00000164684	-2.57932258348484	5.16201452760118e-41	ZNF704	-2.20234412166457	1.63091426898786e-10	ZNF704	not	sig	ZNF704
315	ENSG00000092010	2.29335551109671	5.3876183625127e-41	PSME1	2.30724917662734	2.53520700332388e-42	PSME1	not	sig	PSME1
316	ENSG00000131016	-1.58053065665097	5.89264615952964e-41	AKAP12	-1.59103910548209	4.06805895434392e-41	AKAP12	not	sig	AKAP12
317	ENSG00000145779	1.67695138728427	7.2829500982562e-41	TNFAIP8	1.66854006240234	1.27445796429706e-38	TNFAIP8	not	sig	TNFAIP8
318	ENSG00000162493	2.99870695284364	1.81790064763368e-40	PDPN	2.9883072497282	2.42213219910871e-40	PDPN	not	sig	PDPN
319	ENSG00000026103	1.68190145090981	2.74408837011012e-40	FAS	1.67246042151829	6.65652705879965e-37	FAS	not	sig	FAS
320	ENSG00000157873	3.34416283374394	4.39619417666102e-40	TNFRSF14	3.37827224437839	1.43343372116488e-40	TNFRSF14	not	sig	TNFRSF14
321	ENSG00000136026	1.29745861556998	5.16015807779592e-40	CKAP4	1.2829637591441	6.36300273563556e-40	CKAP4	not	sig	CKAP4
322	ENSG00000168310	1.63866145566861	5.18434037903826e-40	IRF2	1.61340643449782	2.07911646775765e-41	IRF2	not	sig	IRF2
323	ENSG00000110057	3.01451409929235	7.69155420976345e-40	UNC93B1	3.0070792462521	1.34801414109231e-47	UNC93B1	not	sig	UNC93B1
324	ENSG00000149131	2.30232040178824	8.60390584274767e-40	SERPING1	2.24650983949891	5.65817413050516e-36	SERPING1	not	sig	SERPING1
325	ENSG00000151883	3.20830710546457	9.66048151036827e-40	PARP8	3.20841285060269	1.6678604021011e-39	PARP8	not	sig	PARP8
326	ENSG00000178607	2.14307686276069	9.66982538346774e-40	ERN1	2.08780344383983	1.08876055524114e-35	ERN1	not	sig	ERN1
327	ENSG00000140280	3.57562882872339	1.22119568293236e-39	LYSMD2	3.57795825543651	8.89368003622414e-39	LYSMD2	not	sig	LYSMD2
328	ENSG00000113494	4.05751885500592	1.98356325273044e-39	PRLR	4.12475473763002	7.67430161165289e-29	PRLR	not	sig	PRLR
329	ENSG00000129116	-1.90193201953676	2.08880598263467e-39	PALLD	-1.92076235406918	1.37383186657143e-39	PALLD	not	sig	PALLD
330	ENSG00000143390	1.22756626682115	2.75212806497194e-39	RFX5	1.2173177661511	2.04302805091587e-37	RFX5	not	sig	RFX5
331	ENSG00000148484	-1.08275623806647	3.24548741916329e-39	RSU1	-0.923384569774942	6.77017539704133e-19	RSU1	not	sig	RSU1
332	ENSG00000085117	3.84310861730706	4.7494477283763e-39	CD82	3.80909703890143	5.20760216562502e-39	CD82	not	sig	CD82
333	ENSG00000139921	1.50380157769513	6.23882465980988e-39	TMX1	1.49107434248603	2.32803512935396e-36	TMX1	not	sig	TMX1
334	ENSG00000105855	3.85333843074097	6.91281368390253e-39	ITGB8	3.83411945231298	1.30842911438013e-27	ITGB8	not	sig	ITGB8
335	ENSG00000153898	3.52870540519012	9.91997511172902e-39	MCOLN2	3.5188658815522	6.01135030877004e-38	MCOLN2	not	sig	MCOLN2
336	ENSG00000095303	1.60369293625537	1.18313423777873e-38	PTGS1	1.65395229810072	7.94557948492437e-40	PTGS1	not	sig	PTGS1
337	ENSG00000107262	1.5203496446831	1.3128823129138e-38	BAG1	1.66319290461789	9.1818819055995e-46	BAG1	not	sig	BAG1
338	ENSG00000185404	1.79974255434359	1.46805574695515e-38	SP140L	1.78885475400922	1.15999766225354e-39	SP140L	not	sig	SP140L
339	ENSG00000050344	8.62710089825635	1.86296178005317e-38	NFE2L3	8.6833452232244	9.32052420426668e-41	NFE2L3	not	sig	NFE2L3
340	ENSG00000072952	-3.23770537565555	2.34761926596135e-38	MRVI1	-2.98807942007402	8.24709055721276e-31	MRVI1	not	sig	MRVI1
341	ENSG00000115919	4.79812462389549	2.60233972034403e-38	KYNU	4.82427955211135	5.12751660860455e-36	KYNU	not	sig	KYNU
342	ENSG00000130477	6.43091131302015	2.93762133889963e-38	UNC13A	4.49065667478038	1.55807354611678e-14	UNC13A	not	sig	UNC13A
343	ENSG00000185201	2.07145019819122	4.07012958232902e-38	IFITM2	2.23663285645937	1.24779117006141e-37	IFITM2	not	sig	IFITM2
344	ENSG00000128052	3.92508854686407	5.47073610946384e-38	KDR	3.93306303987814	3.86859096513885e-38	KDR	not	sig	KDR
345	ENSG00000086061	1.55109411220451	6.44542863000309e-38	DNAJA1	1.53548663800485	2.25936067191108e-34	DNAJA1	not	sig	DNAJA1
346	ENSG00000144677	-1.10765285123738	8.61658047331389e-38	CTDSPL	-1.11996499818377	2.20280807609266e-36	CTDSPL	not	sig	CTDSPL
347	ENSG00000138758	-2.3118621496178	1.60266339644071e-37	SEPT11	-2.32553987630948	1.72969429893401e-36	SEPT11	not	sig	SEPT11
348	ENSG00000178235	-4.64809393654761	2.76172000129066e-37	SLITRK1	-4.54723675261856	2.27836071390707e-28	SLITRK1	not	sig	SLITRK1
349	ENSG00000185947	1.94308021303276	2.93561481287728e-37	ZNF267	1.9562716912248	4.16269835630841e-36	ZNF267	not	sig	ZNF267
350	ENSG00000105281	-1.89635248636751	2.97852496592396e-37	SLC1A5	-1.98525812503109	1.04292316817162e-31	SLC1A5	not	sig	SLC1A5
351	ENSG00000198133	2.74024979489484	3.00393260492018e-37	TMEM229B	3.18334707452785	7.27721934927896e-17	TMEM229B	not	sig	TMEM229B
352	ENSG00000139641	-1.25688721168621	3.40852529529561e-37	ESYT1	-1.27093223374401	6.70493387478835e-42	ESYT1	not	sig	ESYT1
353	ENSG00000182670	-2.08590330203171	3.5518117578448e-37	TTC3	-2.05132154356274	2.53120314676653e-34	TTC3	not	sig	TTC3
354	ENSG00000161888	-2.05617033818433	5.06926721853392e-37	SPC24	-2.19400831165284	2.83189301080616e-21	SPC24	not	sig	SPC24
355	ENSG00000025708	4.30791479699945	7.50355403266263e-37	TYMP	4.35358533915834	4.1741430483537e-34	TYMP	not	sig	TYMP
356	ENSG00000116711	2.34418321783788	1.17285442722493e-36	PLA2G4A	2.32880663968244	4.45937599478757e-35	PLA2G4A	not	sig	PLA2G4A
357	ENSG00000151012	-3.80518311239399	1.27475666291119e-36	SLC7A11	-3.92074709198616	6.58017209947214e-33	SLC7A11	not	sig	SLC7A11
358	ENSG00000120549	1.69077372735029	1.37408460367529e-36	KIAA1217	1.72282287659391	8.29390043995112e-30	KIAA1217	not	sig	KIAA1217
359	ENSG00000131737	2.06777004517314	1.43980265482752e-36	KRT34	2.23980389697087	9.12783766381385e-38	KRT34	not	sig	KRT34
360	ENSG00000081041	5.23585218377745	1.51160488706314e-36	CXCL2	5.53457497229637	1.0434163892202e-27	CXCL2	not	sig	CXCL2
361	ENSG00000166825	2.0904717496038	1.59693931491111e-36	ANPEP	2.08093997734487	2.67601076379597e-37	ANPEP	not	sig	ANPEP
362	ENSG00000164038	1.28381319842793	1.79789649578785e-36	SLC9B2	1.28013683012761	7.99694020742103e-33	SLC9B2	not	sig	SLC9B2
363	ENSG00000187134	2.34042784700947	1.81554638450064e-36	AKR1C1	2.01724564586755	1.94891710291579e-41	AKR1C1	not	sig	AKR1C1
364	ENSG00000106034	2.13993504921871	2.32153412061189e-36	CPED1	2.14665129733766	2.26658684709809e-38	CPED1	not	sig	CPED1
365	ENSG00000177989	5.43019032615227	2.40175750870092e-36	ODF3B	5.48540459998558	5.01243911229048e-34	ODF3B	not	sig	ODF3B
366	ENSG00000130813	3.02448031799509	2.59596617948909e-36	C19orf66	3.02594167667131	6.89455180883722e-38	C19orf66	not	sig	C19orf66
367	ENSG00000140379	6.76553359393085	3.56674447991706e-36	BCL2A1	6.76138505888446	1.21236745195704e-35	BCL2A1	not	sig	BCL2A1
368	ENSG00000166889	1.63184534528109	3.75343680911575e-36	PATL1	1.61763784506966	1.26121561911383e-32	PATL1	not	sig	PATL1
369	ENSG00000111913	2.2217127836065	4.54853321167628e-36	RIPOR2	2.19955292653753	1.22752926244256e-33	RIPOR2	not	sig	RIPOR2
370	ENSG00000187764	2.78679691744998	4.88626646087387e-36	SEMA4D	2.79650769209581	4.84967098649195e-36	SEMA4D	not	sig	SEMA4D
371	ENSG00000115963	1.59632056847319	6.96485393141756e-36	RND3	1.58237432745273	2.42800991451421e-32	RND3	not	sig	RND3
372	ENSG00000164172	-1.35233573633211	7.3891252407211e-36	MOCS2	-1.38232884108202	1.89187180180275e-36	MOCS2	not	sig	MOCS2
373	ENSG00000103047	-1.33569503145568	7.64724917230581e-36	TANGO6	-1.35181594567634	1.37261280763588e-36	TANGO6	not	sig	TANGO6
374	ENSG00000014914	1.51901856454483	8.0854741628014e-36	MTMR11	1.48083499879564	1.13937533435463e-34	MTMR11	not	sig	MTMR11
375	ENSG00000135047	1.9701887643339	8.41107462442756e-36	CTSL	1.96184535561469	7.73322833368861e-37	CTSL	not	sig	CTSL
376	ENSG00000144596	6.77272066740393	8.41107462442756e-36	GRIP2	7.74293063031223	3.5690741974368e-34	GRIP2	not	sig	GRIP2
377	ENSG00000204264	2.56622057077296	1.07495003429468e-35	PSMB8	2.55491452714621	2.69748779011375e-36	PSMB8	not	sig	PSMB8
378	ENSG00000157456	-1.71586223048554	1.1486122554259e-35	CCNB2	-1.72081746434304	9.06190968811111e-37	CCNB2	not	sig	CCNB2
379	ENSG00000164136	3.94616987450944	1.49034021374505e-35	IL15	3.91145557366764	3.81895499521757e-33	IL15	not	sig	IL15
380	ENSG00000158470	1.47817812516397	1.89338194473115e-35	B4GALT5	1.46437315472852	1.35809655332968e-34	B4GALT5	not	sig	B4GALT5
381	ENSG00000136147	1.74774658437283	1.94572555402005e-35	PHF11	1.72586716172403	1.6876088028381e-32	PHF11	not	sig	PHF11
382	ENSG00000130202	1.52764295820753	3.44933485370796e-35	NECTIN2	1.44105648941084	6.36722451171214e-40	NECTIN2	not	sig	NECTIN2
383	ENSG00000111907	-3.14238438939395	3.93881101852014e-35	TPD52L1	-3.21860904109363	1.03354560270786e-36	TPD52L1	not	sig	TPD52L1
384	ENSG00000173482	-1.1840371736386	4.53973340179493e-35	PTPRM	-1.20287683713602	1.13572535158642e-28	PTPRM	not	sig	PTPRM
385	ENSG00000151136	4.19855599404846	6.18394008232572e-35	BTBD11	4.22669382066754	1.2593493113997e-27	BTBD11	not	sig	BTBD11
386	ENSG00000163162	1.49564453063998	1.29310594624889e-34	RNF149	1.29977548653114	4.09471490020602e-23	RNF149	not	sig	RNF149
387	ENSG00000133110	-2.77295092012186	1.30007430311867e-34	POSTN	-2.78536704529227	2.13490249590941e-34	POSTN	not	sig	POSTN
388	ENSG00000174748	-1.16443618047706	1.99827862660927e-34	RPL15	-1.13295761288949	6.07676873204389e-28	RPL15	not	sig	RPL15
389	ENSG00000173530	-1.9009216708783	2.03185866801605e-34	TNFRSF10D	-1.93733496427337	2.45077836307856e-35	TNFRSF10D	not	sig	TNFRSF10D
390	ENSG00000124882	5.25083517415863	2.9529549187608e-34	EREG	6.06874391937	3.10550745658131e-19	EREG	not	sig	EREG
391	ENSG00000170624	-2.10205684832959	3.4335795127086e-34	SGCD	-1.24423848931369	1.61931228045512e-10	SGCD	different	sig	SGCD
392	ENSG00000072121	1.45730057993327	3.70119456510155e-34	ZFYVE26	1.3644285035978	2.23009236577538e-32	ZFYVE26	not	sig	ZFYVE26
393	ENSG00000165806	1.24822501225329	4.39523117023843e-34	CASP7	1.23462705646084	9.20931739361078e-31	CASP7	not	sig	CASP7
394	ENSG00000146232	2.70528108715971	4.95202427406951e-34	NFKBIE	2.70070594563632	1.07518498138803e-31	NFKBIE	not	sig	NFKBIE
395	ENSG00000142961	1.82299672374288	8.06107760684891e-34	MOB3C	1.84365363570396	1.0173678516369e-34	MOB3C	not	sig	MOB3C
396	ENSG00000028137	1.62394124974654	9.30205855391028e-34	TNFRSF1B	1.61240750435139	5.13276740793588e-34	TNFRSF1B	not	sig	TNFRSF1B
397	ENSG00000128335	1.99982999623334	1.20914074635129e-33	APOL2	1.9792196581496	5.51987393825014e-36	APOL2	not	sig	APOL2
398	ENSG00000041357	1.43638766665185	1.28153406646457e-33	PSMA4	1.39591875916659	1.75491415054913e-29	PSMA4	not	sig	PSMA4
399	ENSG00000164307	1.68303355450592	3.35275126861085e-33	ERAP1	1.61426731387609	8.35033754522839e-23	ERAP1	not	sig	ERAP1
400	ENSG00000113645	3.07693174081187	5.23684664534463e-33	WWC1	3.07338808342779	1.41014454804442e-33	WWC1	not	sig	WWC1
401	ENSG00000165072	-3.03479232773432	5.52655519951431e-33	MAMDC2	-3.04911544121718	3.91534975857042e-33	MAMDC2	not	sig	MAMDC2
402	ENSG00000178685	3.20243639967869	7.43736102309042e-33	PARP10	3.18589886036605	2.40408689214133e-33	PARP10	not	sig	PARP10
403	ENSG00000139289	1.88935155373805	7.5245709427187e-33	PHLDA1	2.20306133068841	2.61294205430136e-31	PHLDA1	not	sig	PHLDA1
404	ENSG00000102699	1.07207196575316	8.96713021727333e-33	PARP4	1.05690712491387	7.32673452793637e-29	PARP4	not	sig	PARP4
405	ENSG00000146411	2.82737878777672	9.5612458941344e-33	SLC2A12	2.81876505993128	7.820771135203e-32	SLC2A12	not	sig	SLC2A12
406	ENSG00000151466	1.40232813084551	1.09727841686786e-32	SCLT1	1.38953639388995	6.37558358720152e-31	SCLT1	not	sig	SCLT1
407	ENSG00000183801	1.9223894175546	1.42240688551356e-32	OLFML1	1.91823688964917	4.71733114621977e-32	OLFML1	not	sig	OLFML1
408	ENSG00000144668	-2.81307001289185	1.58308397316635e-32	ITGA9	-2.81810503462372	3.09862608551051e-32	ITGA9	not	sig	ITGA9
409	ENSG00000113448	2.90447084224214	2.34756918858955e-32	PDE4D	3.08765944842264	3.50764688507293e-27	PDE4D	not	sig	PDE4D
410	ENSG00000243335	-1.1696538905444	2.42834946288793e-32	KCTD7	-1.19238517206723	1.14966015234315e-34	KCTD7	not	sig	KCTD7
411	ENSG00000151917	-2.01879597073205	2.54269925584793e-32	BEND6	-1.68877917870648	1.33968034445158e-18	BEND6	not	sig	BEND6
412	ENSG00000143384	1.42689193277095	2.58171418010698e-32	MCL1	1.41440959878697	2.27294234634749e-29	MCL1	not	sig	MCL1
413	ENSG00000075218	-1.86004094792741	2.59362086685881e-32	GTSE1	-1.87222341060117	1.00262104693059e-33	GTSE1	not	sig	GTSE1
414	ENSG00000174059	4.60270923525432	2.93285468079034e-32	CD34	4.66665179848858	5.43707485421872e-28	CD34	not	sig	CD34
415	ENSG00000154122	-1.26933435120092	3.02979302423952e-32	ANKH	-1.21096256229186	7.7116099779396e-12	ANKH	not	sig	ANKH
416	ENSG00000102804	1.16366043389298	3.17329877827711e-32	TSC22D1	1.16121342145815	3.73335697561288e-29	TSC22D1	not	sig	TSC22D1
417	ENSG00000154451	7.7887610454696	4.153023588459e-32	GBP5	7.5840756057753	3.64123995007974e-29	GBP5	not	sig	GBP5
418	ENSG00000164465	1.60095005849468	4.44655013806672e-32	DCBLD1	1.57917829370319	7.98557504584431e-32	DCBLD1	not	sig	DCBLD1
419	ENSG00000171729	4.15086282552305	7.43826037095294e-32	TMEM51	4.35709333901559	4.34280890716662e-31	TMEM51	not	sig	TMEM51
420	ENSG00000106772	-2.69523611744764	7.91716218469474e-32	PRUNE2	-2.79986642382126	3.60229444892924e-32	PRUNE2	not	sig	PRUNE2
421	ENSG00000271605	3.18286117683991	1.08226787784576e-31	MILR1	3.21591179772442	2.40182924919616e-31	MILR1	not	sig	MILR1
422	ENSG00000141434	8.52734901366614	1.20711509230063e-31	MEP1B	8.23217782837232	3.13259260141541e-29	MEP1B	not	sig	MEP1B
423	ENSG00000106780	-1.44327111646186	1.21196928662603e-31	MEGF9	-1.47069055778985	1.66496717261582e-31	MEGF9	not	sig	MEGF9
424	ENSG00000023330	1.40439750899518	1.38908930642606e-31	ALAS1	1.39444191905873	2.33207045469624e-33	ALAS1	not	sig	ALAS1
425	ENSG00000143013	2.03348266369623	1.5970856918682e-31	LMO4	2.0591927388564	1.11987744129963e-35	LMO4	not	sig	LMO4
426	ENSG00000154027	-1.66830096086547	1.68619209873695e-31	AK5	-1.70399840508134	7.45291781999329e-33	AK5	not	sig	AK5
427	ENSG00000168016	2.1251129348658	1.74269938654788e-31	TRANK1	2.1481102441269	3.784080765206e-32	TRANK1	not	sig	TRANK1
428	ENSG00000011426	-1.78562336637653	2.12512116433073e-31	ANLN	-1.82969613212751	5.43153212788615e-27	ANLN	not	sig	ANLN
429	ENSG00000187239	-1.24032811135766	2.20544628785948e-31	FNBP1	-1.16532204836777	7.35829575317232e-23	FNBP1	not	sig	FNBP1
430	ENSG00000130176	-3.49612006409756	2.35053089861371e-31	CNN1	-3.50694062312748	3.91317485151439e-32	CNN1	not	sig	CNN1
431	ENSG00000153066	0.925151709503646	2.46565178442093e-31	TXNDC11	0.917887833137039	2.03376176265364e-30	TXNDC11	not	sig	TXNDC11
432	ENSG00000164199	7.49621770266576	2.52931749326362e-31	ADGRV1	7.48513157073177	3.64877456165847e-31	ADGRV1	not	sig	ADGRV1
433	ENSG00000178726	2.78905337441059	3.00103628074641e-31	THBD	2.80065465116854	1.09292408625823e-25	THBD	not	sig	THBD
434	ENSG00000146776	1.99601413647323	3.07223109780852e-31	ATXN7L1	1.99132419025621	1.24496963481599e-19	ATXN7L1	not	sig	ATXN7L1
435	ENSG00000111262	6.85171232272048	4.46721791142152e-31	KCNA1	5.27232816039893	1.26005424432348e-08	KCNA1	not	sig	KCNA1
436	ENSG00000169439	-1.97549140250485	4.94042720165169e-31	SDC2	-1.98844402760315	3.84921549860675e-30	SDC2	not	sig	SDC2
437	ENSG00000092330	0.964067104586117	6.62801625784178e-31	TINF2	0.964647642611937	1.01858105988216e-32	TINF2	not	sig	TINF2
438	ENSG00000139318	2.42112060387584	7.17180338710266e-31	DUSP6	2.41372784268859	2.75894674493267e-30	DUSP6	not	sig	DUSP6
439	ENSG00000135205	4.18859866015706	7.80800199417793e-31	CCDC146	4.19494694224472	2.1335190896229e-30	CCDC146	not	sig	CCDC146
440	ENSG00000110031	2.40615405582069	8.41282161483274e-31	LPXN	2.44782229282717	5.83621031895996e-30	LPXN	not	sig	LPXN
441	ENSG00000106105	-1.28860390551964	9.0276056213565e-31	GARS	-1.30418466617117	4.40576846132593e-33	GARS	not	sig	GARS
442	ENSG00000022267	-1.98556601839986	9.52017411059764e-31	FHL1	-2.00066340796076	1.74007677932985e-30	FHL1	not	sig	FHL1
443	ENSG00000163644	1.50771844464115	1.31403935524496e-30	PPM1K	1.49377926365724	1.2681292017521e-27	PPM1K	not	sig	PPM1K
444	ENSG00000153147	1.19680159969249	1.44569826543199e-30	SMARCA5	1.18326698963207	1.53185040765107e-28	SMARCA5	not	sig	SMARCA5
445	ENSG00000125384	2.32707478581947	1.4878078045392e-30	PTGER2	2.31270717283105	3.27935829104156e-30	PTGER2	not	sig	PTGER2
446	ENSG00000177426	1.56821492246258	1.67996288713205e-30	TGIF1	1.57223185904222	3.73327760802243e-30	TGIF1	not	sig	TGIF1
447	ENSG00000004399	-1.65849369737962	1.74238424955535e-30	PLXND1	-1.71117149006776	2.90847214684485e-33	PLXND1	not	sig	PLXND1
448	ENSG00000121060	1.56112167257175	1.99125481645938e-30	TRIM25	1.53895191805154	1.58222304002462e-28	TRIM25	not	sig	TRIM25
449	ENSG00000146918	-1.50656256743846	2.10362459779059e-30	NCAPG2	-1.5183554469135	9.48710832068694e-31	NCAPG2	not	sig	NCAPG2
450	ENSG00000152102	-1.13909881955714	2.28159989805814e-30	FAM168B	-1.15444092843635	8.75690542129686e-32	FAM168B	not	sig	FAM168B
451	ENSG00000108960	2.77693720943264	2.60084841993146e-30	MMD	2.76584581607261	1.20030734912578e-29	MMD	not	sig	MMD
452	ENSG00000166272	0.955261641204671	2.79601264321153e-30	WBP1L	0.937414232129651	9.37874001628796e-28	WBP1L	not	sig	WBP1L
453	ENSG00000104368	2.25529535180936	3.17364141464985e-30	PLAT	2.24491524343062	2.53850726029105e-30	PLAT	not	sig	PLAT
454	ENSG00000183735	1.06273244069416	3.22507855786946e-30	TBK1	1.05872737012763	2.2103749887436e-30	TBK1	not	sig	TBK1
455	ENSG00000161714	-2.00186131510777	3.31717605312093e-30	PLCD3	-2.0895360630365	2.85464039192266e-32	PLCD3	not	sig	PLCD3
456	ENSG00000148773	-2.11506303154387	4.97459754335374e-30	MKI67	-2.10672617288686	1.98685206235022e-28	MKI67	not	sig	MKI67
457	ENSG00000103222	1.33801057686783	5.37922716617562e-30	ABCC1	1.29001408497045	6.90624142376464e-30	ABCC1	not	sig	ABCC1
458	ENSG00000164430	1.96622649450754	5.43651939068744e-30	CGAS	2.13415397064049	3.06461104805404e-35	CGAS	not	sig	CGAS
459	ENSG00000146070	2.02604879741846	5.57150268885744e-30	PLA2G7	2.02153567458996	1.77301793115162e-29	PLA2G7	not	sig	PLA2G7
460	ENSG00000183765	1.43037032240571	5.69178902192515e-30	CHEK2	0.606314377730935	0.00895470747586342	CHEK2	different	sig	CHEK2
461	ENSG00000176463	2.32623644385212	6.19475658936832e-30	SLCO3A1	2.25460580092116	2.37227016089676e-22	SLCO3A1	not	sig	SLCO3A1
462	ENSG00000001461	-1.37423193875153	6.42769396461134e-30	NIPAL3	-1.40064301595095	8.03814059501208e-31	NIPAL3	not	sig	NIPAL3
463	ENSG00000154188	2.05303101840114	7.27266343349547e-30	ANGPT1	2.10312376664054	1.26291676853058e-25	ANGPT1	not	sig	ANGPT1
464	ENSG00000111252	1.34455034715604	9.96154400842899e-30	SH2B3	1.33191365434162	1.07151057076034e-27	SH2B3	not	sig	SH2B3
465	ENSG00000123485	-1.57487652202462	1.20245227764794e-29	HJURP	-1.60668644198097	1.8775779467336e-32	HJURP	not	sig	HJURP
466	ENSG00000026025	-1.09907782973577	1.32759652972115e-29	VIM	-1.11241818418204	1.99445975361949e-29	VIM	not	sig	VIM
467	ENSG00000204592	2.22883350113307	1.55754096979544e-29	HLA-E	2.4260553260651	3.20780566650544e-35	HLA-E	not	sig	HLA-E
468	ENSG00000163545	1.97649004629867	1.57456435045451e-29	NUAK2	1.95271473934538	3.09240014754321e-29	NUAK2	not	sig	NUAK2
469	ENSG00000156508	-0.925478796803613	1.6032517089736e-29	EEF1A1	-0.945805333582089	2.35047552442881e-33	EEF1A1	not	sig	EEF1A1
470	ENSG00000131747	-1.65056384970145	1.65354680241815e-29	TOP2A	-1.65254421096994	9.21959851716644e-30	TOP2A	not	sig	TOP2A
471	ENSG00000278540	-1.25889288419249	1.92288811444718e-29	ACACA	-1.26757799194653	1.09856306263308e-28	ACACA	not	sig	ACACA
472	ENSG00000164929	-1.9424650366358	1.97260137899645e-29	BAALC	-1.90443575137463	6.37417668913282e-28	BAALC	not	sig	BAALC
473	ENSG00000112367	-1.17837054439522	2.00761353474414e-29	FIG4	-1.19089199923222	1.69588235297778e-30	FIG4	not	sig	FIG4
474	ENSG00000089685	-1.78564038041128	2.08569138592508e-29	BIRC5	-1.80253465559571	5.64107289502321e-31	BIRC5	not	sig	BIRC5
475	ENSG00000182534	-1.26321528012424	2.45725114734811e-29	MXRA7	-0.729574296711112	1.27956446274565e-08	MXRA7	different	sig	MXRA7
476	ENSG00000019582	8.80125339333213	2.52836554112777e-29	CD74	8.80973747273228	1.77301793115162e-29	CD74	not	sig	CD74
477	ENSG00000153094	3.02273768491295	3.2873722949409e-29	BCL2L11	3.02786652892889	1.57028197525387e-28	BCL2L11	not	sig	BCL2L11
478	ENSG00000102760	-3.94100483431049	3.29740424644785e-29	RGCC	-3.95483116417401	3.16924012858763e-29	RGCC	not	sig	RGCC
479	ENSG00000075239	-1.05922435876689	3.53697042857705e-29	ACAT1	-1.07843702732378	8.0731291577101e-30	ACAT1	not	sig	ACAT1
480	ENSG00000144837	7.5850970049642	4.13962286239622e-29	PLA1A	7.57254785307781	3.64123995007974e-29	PLA1A	not	sig	PLA1A
481	ENSG00000169418	1.99121372935237	5.2884111644824e-29	NPR1	2.08986789068339	2.03016051490144e-29	NPR1	not	sig	NPR1
482	ENSG00000090339	4.88824161583228	5.30682736089307e-29	ICAM1	4.87449321650695	4.9715959519616e-29	ICAM1	not	sig	ICAM1
483	ENSG00000170542	2.30204953415116	5.95002612225787e-29	SERPINB9	2.28883537858628	1.15413303917571e-28	SERPINB9	not	sig	SERPINB9
484	ENSG00000120899	1.76932402497407	6.31021132087595e-29	PTK2B	1.78604660383347	7.69722898757842e-30	PTK2B	not	sig	PTK2B
485	ENSG00000179542	2.9338613313189	6.72036337097746e-29	SLITRK4	3.07767948672146	4.45844937368969e-35	SLITRK4	not	sig	SLITRK4
486	ENSG00000221963	2.21142269664678	7.15113804683529e-29	APOL6	2.25206492350701	3.05717641773532e-29	APOL6	not	sig	APOL6
487	ENSG00000163431	-2.96222440017717	8.16634321420908e-29	LMOD1	-3.07201182793173	8.70606294374117e-25	LMOD1	not	sig	LMOD1
488	ENSG00000137807	-1.15903443040671	1.21314043778075e-28	KIF23	-1.1755775022756	2.71580392579905e-28	KIF23	not	sig	KIF23
489	ENSG00000135111	1.60829659274572	1.33358351620216e-28	TBX3	1.58381528063802	1.13033330190984e-24	TBX3	not	sig	TBX3
490	ENSG00000125868	-1.36613651464181	1.54017326744205e-28	DSTN	-1.36854007253551	8.04727276399119e-27	DSTN	not	sig	DSTN
491	ENSG00000077782	1.36078133423351	1.87030205002845e-28	FGFR1	1.35075391428935	6.84806968222383e-30	FGFR1	not	sig	FGFR1
492	ENSG00000184988	1.81475652554507	1.99570446955552e-28	TMEM106A	1.78441041835198	5.03484070628249e-26	TMEM106A	not	sig	TMEM106A
493	ENSG00000159314	5.55589571582655	2.15986962755864e-28	ARHGAP27	5.48132257213643	2.71580392579905e-28	ARHGAP27	not	sig	ARHGAP27
494	ENSG00000120539	1.47395299021209	2.41516428154245e-28	MASTL	1.4600275551304	1.042259953687e-27	MASTL	not	sig	MASTL
495	ENSG00000184014	0.858659724591488	2.75715138957758e-28	DENND5A	0.850509617950095	5.4649329102536e-28	DENND5A	not	sig	DENND5A
496	ENSG00000154640	2.10924399128474	3.08258132820107e-28	BTG3	2.10477282257998	2.46091033890593e-27	BTG3	not	sig	BTG3
497	ENSG00000116793	1.18153335901284	3.2528306773222e-28	PHTF1	1.18407406682706	5.00607894838988e-25	PHTF1	not	sig	PHTF1
498	ENSG00000117298	1.23075520996159	3.74939754384891e-28	ECE1	1.21347023755652	4.33083424201835e-29	ECE1	not	sig	ECE1
499	ENSG00000130517	-1.1161917125316	3.94748343690159e-28	PGPEP1	-1.02950097688291	2.12845804231369e-06	PGPEP1	not	sig	PGPEP1
500	ENSG00000138944	-1.4224469818597	4.53583046264576e-28	SHISAL1	-1.33318450848512	1.02892181323668e-16	SHISAL1	not	sig	SHISAL1
