# Supplementary material for: Conservation of cell-intrinsic immune responses in diverse nonhuman primate species
Source: Life Sci Alliance. 2019 Oct 24;2(5):e201900495. doi: 10.26508/lsa.201900495 (PMC6814850; doi:10.26508/lsa.201900495)
Supplement: Supplementary file 13 [file LSA-2019-00495_Supplemental_Data_9.zip › DatasetS9/2019-09-18 chimpanzee SpeciesTop500Sig_ExpressionInHuman.csv]

	X	log2FoldChange_species_ref	padj_species_ref	SYMBOL_species_ref	log2FoldChange_human_ref	padj_human_ref	SYMBOL_human_ref	differs	significance	SYMBOL
1	ENSG00000004468	8.09313503267041	0	CD38	8.1041068190775	0	CD38	not	sig	CD38
2	ENSG00000059378	4.3599297490433	0	PARP12	4.36088169665012	0	PARP12	not	sig	PARP12
3	ENSG00000107201	4.73820521155081	0	DDX58	4.74700279744321	0	DDX58	not	sig	DDX58
4	ENSG00000111331	8.94003322553955	0	OAS3	8.92826919795383	0	OAS3	not	sig	OAS3
5	ENSG00000119917	7.38648241501436	0	IFIT3	7.39634276056549	0	IFIT3	not	sig	IFIT3
6	ENSG00000132530	5.08067637113494	0	XAF1	5.08895036648153	0	XAF1	not	sig	XAF1
7	ENSG00000134326	8.06297526241489	0	CMPK2	8.07323102908346	0	CMPK2	not	sig	CMPK2
8	ENSG00000137965	6.99181176650044	0	IFI44	7.00585642951454	0	IFI44	not	sig	IFI44
9	ENSG00000138642	9.31338913335607	0	HERC6	9.3325011210384	0	HERC6	not	sig	HERC6
10	ENSG00000163131	7.1791083162233	0	CTSS	7.19324131682704	0	CTSS	not	sig	CTSS
11	ENSG00000168961	7.85202599037791	0	LGALS9	7.88212154716292	3.8434523526556e-161	LGALS9	not	sig	LGALS9
12	ENSG00000184979	6.8535630774572	0	USP18	6.98104521256647	0	USP18	not	sig	USP18
13	ENSG00000129226	3.28860160492556	3.23405761938136e-304	CD68	2.29267123889707	0.0970995359231533	CD68	not	nonsig	CD68
14	ENSG00000112096	4.85652153548536	6.23329192297276e-300	SOD2, SOD2-OT1	4.52756413124531	4.03737660825762e-224	SOD2, SOD2-OT1	not	sig	SOD2, SOD2-OT1
15	ENSG00000183486	8.52710291881113	7.71433774927077e-295	MX2	6.68140736167067	4.3657111600092e-91	MX2	not	sig	MX2
16	ENSG00000164308	3.7747406645657	5.03870494654631e-294	ERAP2	3.78354762193713	1.55799485691947e-295	ERAP2	not	sig	ERAP2
17	ENSG00000133106	7.52113646529088	4.41283926642643e-293	EPSTI1	7.50108496150625	1.17654580903167e-292	EPSTI1	not	sig	EPSTI1
18	ENSG00000165949	9.06881285211347	2.01969415111088e-292	IFI27	8.97356362235829	0	IFI27	not	sig	IFI27
19	ENSG00000134321	9.52068842788535	1.01728241712161e-285	RSAD2	9.6265991098382	0	RSAD2	not	sig	RSAD2
20	ENSG00000110446	5.55952033628312	6.2009592034543e-281	SLC15A3	5.55416234838329	7.60892125805905e-279	SLC15A3	not	sig	SLC15A3
21	ENSG00000115267	6.70284070732218	1.1002949947664e-278	IFIH1	6.71243959098889	9.36216121014288e-282	IFIH1	not	sig	IFIH1
22	ENSG00000087250	3.4989463937247	1.6703129040177e-278	MT3	0.744712903720482	0.929618962965925	MT3	different	nonsig	MT3
23	ENSG00000119922	7.58301123572397	1.26399891215216e-276	IFIT2	7.596530534933	2.91204968928325e-279	IFIT2	not	sig	IFIT2
24	ENSG00000101347	3.93115258515863	2.74995916593657e-276	SAMHD1	3.98585711484834	0	SAMHD1	not	sig	SAMHD1
25	ENSG00000138496	4.2896920745203	1.15031621812829e-273	PARP9	4.29507273067824	3.01150385806272e-275	PARP9	not	sig	PARP9
26	ENSG00000089127	8.94261115810518	6.81047308738542e-273	OAS1	8.94181597851064	1.25800443041301e-276	OAS1	not	sig	OAS1
27	ENSG00000135114	9.80051267891697	5.69412714235712e-257	OASL	9.65400365102932	3.34493851007083e-271	OASL	not	sig	OASL
28	ENSG00000173193	4.45316539345021	2.49774626895876e-255	PARP14	4.46794574395919	3.29218919585712e-258	PARP14	not	sig	PARP14
29	ENSG00000137628	5.29126655644403	1.89882916045944e-254	DDX60	5.30655141808966	1.06396169860227e-258	DDX60	not	sig	DDX60
30	ENSG00000002549	3.12508457154712	7.49936127822822e-253	LAP3	3.14045261978506	2.28656641867148e-256	LAP3	not	sig	LAP3
31	ENSG00000106785	4.38654433785165	1.78465041344621e-249	TRIM14	4.40463846109522	4.47121735900094e-244	TRIM14	not	sig	TRIM14
32	ENSG00000121858	9.41094729438062	2.50273640873457e-234	TNFSF10	9.41260473388961	2.60820684767997e-233	TNFSF10	not	sig	TNFSF10
33	ENSG00000188313	3.45760307478395	3.06645756059646e-228	PLSCR1	3.46208946164831	3.22280301786173e-228	PLSCR1	not	sig	PLSCR1
34	ENSG00000000971	6.58366424492705	4.03976017323998e-227	CFH	6.71983746537038	4.40761782633467e-230	CFH	not	sig	CFH
35	ENSG00000163840	3.18044053724481	5.62109540874887e-227	DTX3L	3.20806725822611	1.77557988156437e-236	DTX3L	not	sig	DTX3L
36	ENSG00000137959	6.61106817675202	8.36222242878845e-220	IFI44L	6.605458820757	1.52112680739431e-225	IFI44L	not	sig	IFI44L
37	ENSG00000166920	7.59918120433147	1.69273489048554e-217	C15orf48	7.60360627802738	1.32855215140332e-221	C15orf48	not	sig	C15orf48
38	ENSG00000185745	6.62056235688334	2.50536456032665e-214	IFIT1	6.65847418836775	1.26837608996755e-217	IFIT1	not	sig	IFIT1
39	ENSG00000111801	3.27406519660973	2.10968394719527e-198	BTN3A3	3.3040377045853	1.58745843442814e-200	BTN3A3	not	sig	BTN3A3
40	ENSG00000137198	3.33883359606845	8.49134270113347e-197	GMPR	3.35403937072332	3.37188130548488e-198	GMPR	not	sig	GMPR
41	ENSG00000131203	10.09352498668	9.42488565417067e-193	IDO1	10.0982080234859	3.778757065134e-192	IDO1	not	sig	IDO1
42	ENSG00000168394	3.89873584359521	4.77152894851598e-188	TAP1	3.90887164630565	3.808590239311e-186	TAP1	not	sig	TAP1
43	ENSG00000130775	4.34046240104696	5.93458366995947e-188	THEMIS2	4.33403174429966	5.64710673927599e-173	THEMIS2	not	sig	THEMIS2
44	ENSG00000115415	2.43202563511663	1.57391348464196e-187	STAT1	2.44501449627208	3.51331984100713e-191	STAT1	not	sig	STAT1
45	ENSG00000026950	2.7958148714922	1.99079617588836e-181	BTN3A1	2.83681570506562	2.70715523336447e-192	BTN3A1	not	sig	BTN3A1
46	ENSG00000123609	3.61033949821501	4.57445262343423e-175	NMI	3.59750904750651	1.07907116556968e-179	NMI	not	sig	NMI
47	ENSG00000136514	7.63228771096455	8.64212569715998e-173	RTP4	7.68243757826034	6.61581935140025e-177	RTP4	not	sig	RTP4
48	ENSG00000137462	5.61623467564799	7.08022466938442e-172	TLR2	5.5352878642998	1.75773926186498e-182	TLR2	not	sig	TLR2
49	ENSG00000111335	9.09960141056962	5.21692667728314e-171	OAS2	9.11763233674146	1.68604747676487e-176	OAS2	not	sig	OAS2
50	ENSG00000240065	5.96303607058767	7.31942074073098e-166	PSMB9	5.98788374756177	5.01912718680155e-170	PSMB9	not	sig	PSMB9
51	ENSG00000164342	4.79151409474881	3.26823936009699e-163	TLR3	4.75639176110774	2.86077002407283e-175	TLR3	not	sig	TLR3
52	ENSG00000141574	5.12309400741965	6.67728477172799e-163	SECTM1	5.13109848640318	4.11639650123842e-161	SECTM1	not	sig	SECTM1
53	ENSG00000138646	8.65850444552415	8.64061848463086e-162	HERC5	8.63788709505789	4.4675547688019e-166	HERC5	not	sig	HERC5
54	ENSG00000185215	4.71772450892091	1.53954142309909e-155	TNFAIP2	4.72534194829418	7.23275152059913e-155	TNFAIP2	not	sig	TNFAIP2
55	ENSG00000130589	4.76453324074672	1.13973709003861e-152	HELZ2	4.77582730076672	2.10513004832625e-153	HELZ2	not	sig	HELZ2
56	ENSG00000172183	7.34043762659938	1.0959679601953e-137	ISG20	7.40028695041529	7.96993691465119e-146	ISG20	not	sig	ISG20
57	ENSG00000155363	2.56750740998716	1.75619292833121e-131	MOV10	2.57286628411795	3.16365081718403e-132	MOV10	not	sig	MOV10
58	ENSG00000117228	3.51806189226154	2.36695460680628e-130	GBP1	3.46711915856522	2.65761451438295e-128	GBP1	not	sig	GBP1
59	ENSG00000136048	2.68387687377103	5.41188873465041e-130	DRAM1	2.696809964159	5.59189461698355e-133	DRAM1	not	sig	DRAM1
60	ENSG00000122729	-2.4701545925777	3.57631312168305e-128	ACO1	-2.46566137022567	3.92357867943233e-128	ACO1	not	sig	ACO1
61	ENSG00000169245	9.60098748895403	1.48696234180518e-126	CXCL10	9.61784294501421	5.16356636863049e-127	CXCL10	not	sig	CXCL10
62	ENSG00000102524	8.50505735129326	3.16284386864736e-120	TNFSF13B	8.61903429936087	6.67356548549396e-132	TNFSF13B	not	sig	TNFSF13B
63	ENSG00000185507	5.79637417366299	1.91163779757251e-118	IRF7	5.97134126148547	1.23983847896296e-127	IRF7	not	sig	IRF7
64	ENSG00000140519	7.38097795173392	9.71187967976055e-118	RHCG	7.38809508858399	2.69340326654062e-117	RHCG	not	sig	RHCG
65	ENSG00000112343	2.4102487044346	1.00940210230879e-116	TRIM38	2.43215034650618	4.08952334103422e-120	TRIM38	not	sig	TRIM38
66	ENSG00000128394	3.24369566500814	1.01666563603058e-116	APOBEC3F	2.45984927244806	1.36684149093348e-62	APOBEC3F	not	sig	APOBEC3F
67	ENSG00000023445	7.22324683308697	1.54369698054444e-113	BIRC3	7.22889372545366	1.10395329663345e-112	BIRC3	not	sig	BIRC3
68	ENSG00000160710	2.03535496568058	2.77606569017852e-113	ADAR	2.0461422529605	3.30162311574886e-115	ADAR	not	sig	ADAR
69	ENSG00000116194	4.49857512142428	8.75868270270595e-109	ANGPTL1	4.49416581945364	2.05075784880222e-106	ANGPTL1	not	sig	ANGPTL1
70	ENSG00000137752	5.03867080866342	3.60165671216805e-108	CASP1	4.99894474500777	5.63208747942458e-88	CASP1	not	sig	CASP1
71	ENSG00000182179	3.72073917164694	1.08546146037244e-107	UBA7	3.7241067302545	1.44421023826209e-106	UBA7	not	sig	UBA7
72	ENSG00000118503	4.60305491555021	2.04047688305978e-106	TNFAIP3	4.61565701233683	3.64908144694546e-107	TNFAIP3	not	sig	TNFAIP3
73	ENSG00000239713	6.33123947303925	8.4377813638229e-104	APOBEC3G	5.81595670966118	9.63389422506385e-119	APOBEC3G	not	sig	APOBEC3G
74	ENSG00000025708	4.89183409350269	4.07653215184023e-103	TYMP	4.95609904761252	1.38691016906563e-104	TYMP	not	sig	TYMP
75	ENSG00000131979	4.2561854836488	1.17569282653526e-102	GCH1	4.2767095222725	2.37112799005737e-103	GCH1	not	sig	GCH1
76	ENSG00000135899	3.08640742129235	1.75505481018375e-101	SP110	3.12483958820485	8.84449078272024e-104	SP110	not	sig	SP110
77	ENSG00000108771	3.38718172687271	7.60913616377149e-101	DHX58	3.42419669908381	2.21597248957709e-102	DHX58	not	sig	DHX58
78	ENSG00000169248	9.5477890705928	2.18354033215742e-100	CXCL11	9.5732118140237	9.01856164293831e-100	CXCL11	not	sig	CXCL11
79	ENSG00000133321	6.19987158216751	2.56345110148958e-100	RARRES3	6.21033664248925	4.27942226205131e-101	RARRES3	not	sig	RARRES3
80	ENSG00000138760	1.85345756744711	4.83524816159709e-100	SCARB2	1.8658066818598	1.01844693609652e-102	SCARB2	not	sig	SCARB2
81	ENSG00000068079	5.06406414209694	3.46615668569544e-99	IFI35	5.07734937976924	3.84813684795676e-99	IFI35	not	sig	IFI35
82	ENSG00000132109	2.99306188719369	9.11629537257653e-98	TRIM21	3.00115607933072	6.1851344357609e-97	TRIM21	not	sig	TRIM21
83	ENSG00000168404	2.83112452479503	3.40912619869246e-97	MLKL	2.83025255818675	7.39531832913452e-100	MLKL	not	sig	MLKL
84	ENSG00000105894	2.90444853145187	2.47305186695992e-96	PTN	2.92709235144313	3.95038239494782e-98	PTN	not	sig	PTN
85	ENSG00000137200	1.21860598893818	2.47326762977474e-96	CMTR1	1.22910796481434	1.18351018826024e-98	CMTR1	not	sig	CMTR1
86	ENSG00000050344	5.11654783139068	1.71590164762472e-95	NFE2L3	5.10328552056352	8.52860961560566e-92	NFE2L3	not	sig	NFE2L3
87	ENSG00000115271	6.05979918104007	2.96707682254487e-94	GCA	5.91183845463764	3.24562226259331e-104	GCA	not	sig	GCA
88	ENSG00000185885	4.5364225157325	8.12552368311417e-94	IFITM1	4.56597561124524	9.1086367874794e-93	IFITM1	not	sig	IFITM1
89	ENSG00000205413	3.62877809352413	1.04512751554658e-92	SAMD9	3.671121320077	5.58553244786599e-98	SAMD9	not	sig	SAMD9
90	ENSG00000104856	3.75389443528118	8.95975977777445e-92	RELB	3.76836552512369	2.20961573384301e-97	RELB	not	sig	RELB
91	ENSG00000125730	3.1535182940781	7.74514486300979e-91	C3	3.18031515787576	4.84626695821298e-96	C3	not	sig	C3
92	ENSG00000089692	4.988937562088	1.32612620434662e-90	LAG3	5.13694791522866	3.15202180788142e-89	LAG3	not	sig	LAG3
93	ENSG00000105499	4.36254024157602	7.52716081956617e-90	PLA2G4C	4.31797786976488	1.86934721717621e-98	PLA2G4C	not	sig	PLA2G4C
94	ENSG00000156587	4.32525626100088	2.23722319540253e-89	UBE2L6	4.335533480425	2.85579168159093e-89	UBE2L6	not	sig	UBE2L6
95	ENSG00000204642	4.38006223564104	9.13349699706466e-89	HLA-F	4.65391179289983	1.85313911610344e-67	HLA-F	not	sig	HLA-F
96	ENSG00000196116	2.79653234272488	2.46652114760549e-88	TDRD7	2.80572687971821	1.847771230923e-90	TDRD7	not	sig	TDRD7
97	ENSG00000231925	2.28201013931668	3.69604066192813e-88	TAPBP	2.27725088130146	1.96702588834801e-86	TAPBP	not	sig	TAPBP
98	ENSG00000124875	6.04076395975333	7.06997888994955e-88	CXCL6	6.07039864079881	2.63668475777178e-88	CXCL6	not	sig	CXCL6
99	ENSG00000100911	2.47251097303304	8.9721683593564e-88	PSME2	2.381447335475	4.74715713512237e-83	PSME2	not	sig	PSME2
100	ENSG00000130303	7.01488241108448	9.9577571508373e-88	BST2	7.03776882395766	1.10158217019773e-88	BST2	not	sig	BST2
101	ENSG00000172936	2.10286329822685	1.00215350918255e-87	MYD88	2.10599514375658	3.24864084753257e-88	MYD88	not	sig	MYD88
102	ENSG00000204525	2.92758328378437	3.69601172749878e-87	HLA-C	2.53781586684238	1.6809537956464e-65	HLA-C	not	sig	HLA-C
103	ENSG00000204264	2.64847986855187	1.97390772287845e-85	PSMB8	2.65636410235454	8.56820557458579e-85	PSMB8	not	sig	PSMB8
104	ENSG00000183688	-2.83061105827719	3.31742591275628e-85	RFLNB	-3.19394664095146	6.82584428255488e-103	RFLNB	not	sig	RFLNB
105	ENSG00000197142	4.88200103762512	3.9955023445255e-85	ACSL5	4.88374120039877	5.61137823300701e-86	ACSL5	not	sig	ACSL5
106	ENSG00000108679	3.06673102064342	5.91359960238664e-84	LGALS3BP	3.07987663385034	1.20491946259533e-84	LGALS3BP	not	sig	LGALS3BP
107	ENSG00000132256	1.84661833635752	1.63541425409431e-83	TRIM5	1.86641285770677	3.07821088349804e-82	TRIM5	not	sig	TRIM5
108	ENSG00000162654	7.1615242458824	5.68894771333498e-83	GBP4	7.19637846989761	6.05204516604869e-84	GBP4	not	sig	GBP4
109	ENSG00000134470	6.41466927046925	6.71843304684794e-82	IL15RA	6.51791918844203	6.44519113164715e-83	IL15RA	not	sig	IL15RA
110	ENSG00000117226	2.46303605195222	2.60650301592021e-81	GBP3	2.51543603711001	3.3705846880794e-86	GBP3	not	sig	GBP3
111	ENSG00000181381	2.86953916843236	4.04039879790819e-81	DDX60L	2.91237428990464	4.45560944825696e-83	DDX60L	not	sig	DDX60L
112	ENSG00000168268	-2.38993228608389	1.92001376152363e-80	NT5DC2	-2.3546420202428	1.44100416056144e-77	NT5DC2	not	sig	NT5DC2
113	ENSG00000128284	4.19506718880776	2.18705633486513e-80	APOL3	4.21096478050867	3.31783002540877e-81	APOL3	not	sig	APOL3
114	ENSG00000026508	1.18642920716504	2.1940665393076e-80	CD44	1.19987042692732	1.80833699677764e-83	CD44	not	sig	CD44
115	ENSG00000216490	1.94198747492129	4.47519561024869e-79	IFI30	2.166736785765	0.189872723096294	IFI30	not	nonsig	IFI30
116	ENSG00000055332	2.43570427096744	3.55327008033559e-78	EIF2AK2	2.32279093534384	9.93192994518545e-74	EIF2AK2	not	sig	EIF2AK2
117	ENSG00000146859	5.21790406006178	3.99982663236095e-76	TMEM140	5.28222342687401	2.57904703124314e-126	TMEM140	not	sig	TMEM140
118	ENSG00000003402	2.29198225919829	4.45598036083775e-76	CFLAR	2.00896863877384	1.9837718722979e-61	CFLAR	not	sig	CFLAR
119	ENSG00000010030	3.21239181631743	1.19193962221568e-75	ETV7	3.1415382566123	7.12543625411584e-76	ETV7	not	sig	ETV7
120	ENSG00000154451	9.17376296629582	2.05548082286342e-75	GBP5	9.19964006137081	8.35001335912503e-76	GBP5	not	sig	GBP5
121	ENSG00000184584	2.73860045323411	4.68994560624588e-75	TMEM173	2.7317444265015	1.4293086908108e-74	TMEM173	not	sig	TMEM173
122	ENSG00000262406	5.16300619638976	2.14242677676851e-73	MMP12	5.09245028085236	1.68147515686958e-77	MMP12	not	sig	MMP12
123	ENSG00000132274	2.35724551800481	4.46383681933361e-73	TRIM22	2.36909802672636	2.31841153567838e-73	TRIM22	not	sig	TRIM22
124	ENSG00000173821	2.69310992804142	8.05821780930516e-73	RNF213	2.70224423903226	4.25174853297111e-73	RNF213	not	sig	RNF213
125	ENSG00000163565	2.07744672713955	1.39947785853492e-72	IFI16	2.07272804476702	5.62683994409063e-73	IFI16	not	sig	IFI16
126	ENSG00000134070	3.00880277579036	2.01717125388594e-72	IRAK2	3.01680519590573	4.79552286928582e-74	IRAK2	not	sig	IRAK2
127	ENSG00000168685	4.41722455863219	4.9233441158175e-72	IL7R	4.42889023664445	6.95517566588592e-73	IL7R	not	sig	IL7R
128	ENSG00000271503	8.55981870007595	1.15827403424945e-71	CCL5	8.6017983631719	1.21255451030289e-72	CCL5	not	sig	CCL5
129	ENSG00000138755	9.58524134819853	2.15076127629358e-71	CXCL9	9.58976707250596	1.97077041097734e-72	CXCL9	not	sig	CXCL9
130	ENSG00000140853	2.40333484899182	4.85566452920109e-71	NLRC5	2.3855860209422	4.82925512816995e-69	NLRC5	not	sig	NLRC5
131	ENSG00000006210	5.2197883297391	1.0060051780905e-70	CX3CL1	5.23138297395529	1.87824581704575e-71	CX3CL1	not	sig	CX3CL1
132	ENSG00000204592	2.76125998255323	1.09195834249393e-70	HLA-E	2.57050153920474	6.39657814950158e-62	HLA-E	not	sig	HLA-E
133	ENSG00000100600	2.07127627960108	6.9178462591703e-69	LGMN	2.08507982264925	4.79355103914367e-68	LGMN	not	sig	LGMN
134	ENSG00000100422	-1.54237970363951	1.56306327752715e-68	CERK	-1.53016818864681	6.80870499053594e-66	CERK	not	sig	CERK
135	ENSG00000104951	4.50564364106698	1.62568544250185e-68	IL4I1	8.31162118254585	6.36189879578704e-64	IL4I1	different	sig	IL4I1
136	ENSG00000169429	8.37632757072837	1.65293879777456e-68	CXCL8	8.38154451746775	1.37322886630516e-68	CXCL8	not	sig	CXCL8
137	ENSG00000197208	2.28358258505426	6.86580959858856e-68	SLC22A4	2.28366393942285	7.80158910165069e-69	SLC22A4	not	sig	SLC22A4
138	ENSG00000140464	1.65123786403375	9.4601689684889e-68	PML	1.65034789320644	6.98252673271861e-68	PML	not	sig	PML
139	ENSG00000172817	4.04794945815086	5.2300266713425e-67	CYP7B1	3.74737904175922	3.17086698651108e-75	CYP7B1	not	sig	CYP7B1
140	ENSG00000101017	4.38638138988538	2.24251486304897e-66	CD40	4.37213997628727	1.91581870735492e-68	CD40	not	sig	CD40
141	ENSG00000130813	3.52929313731569	2.55440464842127e-66	C19orf66	3.54388486672476	1.54942044786474e-66	C19orf66	not	sig	C19orf66
142	ENSG00000213886	8.67382764837898	4.48837209498842e-66	UBD	4.80955848520845	0.00936847527520794	UBD	different	sig	UBD
143	ENSG00000163739	7.84634911264792	1.21329540922268e-65	CXCL1	7.88891846453009	2.69947239530965e-63	CXCL1	not	sig	CXCL1
144	ENSG00000169715	2.91382121354378	1.49914897798988e-65	MT1E	2.93461825973978	1.47419415872007e-66	MT1E	not	sig	MT1E
145	ENSG00000115009	9.02790471616222	3.79838257843924e-65	CCL20	9.0368931056446	5.49201554175018e-65	CCL20	not	sig	CCL20
146	ENSG00000067066	2.05744242024436	1.84244127084805e-64	SP100	2.1944542081945	1.30379205525715e-76	SP100	not	sig	SP100
147	ENSG00000136689	5.0148494924469	3.40589584928174e-64	IL1RN	5.02816577358016	9.57538982181885e-66	IL1RN	not	sig	IL1RN
148	ENSG00000161921	4.46433761653979	4.4988350310044e-64	CXCL16	4.47367195752225	1.3455739102075e-64	CXCL16	not	sig	CXCL16
149	ENSG00000101000	2.44061272920204	5.3239300224493e-64	PROCR	2.45308485601751	2.05301706374942e-64	PROCR	not	sig	PROCR
150	ENSG00000113391	-2.21273015716705	3.40800402359485e-63	FAM172A	-2.22423281126933	3.29945625363496e-75	FAM172A	not	sig	FAM172A
151	ENSG00000138821	3.42955651722101	4.32070834145688e-63	SLC39A8	3.4591213664216	6.09731683931846e-64	SLC39A8	not	sig	SLC39A8
152	ENSG00000170581	1.84457856377532	2.22138448125031e-62	STAT2	1.85366691016489	4.31993326554051e-63	STAT2	not	sig	STAT2
153	ENSG00000152767	-1.31190124575281	1.20539825512708e-61	FARP1	-1.33994208609055	6.09000188982726e-73	FARP1	not	sig	FARP1
154	ENSG00000157873	3.98080167162554	1.96284325594873e-61	TNFRSF14	3.94936545689172	2.48279153742936e-60	TNFRSF14	not	sig	TNFRSF14
155	ENSG00000189060	1.40961753131119	1.08003803958633e-60	H1F0	1.49164985970901	4.86322428105592e-69	H1F0	not	sig	H1F0
156	ENSG00000056558	4.61003369912242	1.09999531976219e-60	TRAF1	5.28922703251825	7.69145391339593e-84	TRAF1	not	sig	TRAF1
157	ENSG00000174808	5.84327345879589	1.44374812958148e-60	BTC	5.85143036480873	5.41504253069953e-61	BTC	not	sig	BTC
158	ENSG00000168062	7.84552245630562	2.34482893385789e-60	BATF2	8.14467686638778	1.17384221009787e-56	BATF2	not	sig	BATF2
159	ENSG00000162692	3.46818988237472	4.71334806189591e-60	VCAM1	3.47320637576336	6.67171480855925e-61	VCAM1	not	sig	VCAM1
160	ENSG00000178685	3.90291761274952	4.81942563319857e-60	PARP10	3.92266060676385	4.00342374196352e-60	PARP10	not	sig	PARP10
161	ENSG00000123610	4.49266074975463	4.83257564834405e-58	TNFAIP6	4.49608031676309	5.2796090129575e-57	TNFAIP6	not	sig	TNFAIP6
162	ENSG00000204381	1.49471762945131	1.67527768764364e-57	LAYN	1.4950513463594	7.32495200486848e-57	LAYN	not	sig	LAYN
163	ENSG00000139192	2.5595569927817	2.26138581569719e-57	TAPBPL	2.54983610516317	2.42196442800636e-58	TAPBPL	not	sig	TAPBPL
164	ENSG00000100226	1.65186321591198	3.27247114234562e-56	GTPBP1	1.67157726227593	1.27067539528862e-56	GTPBP1	not	sig	GTPBP1
165	ENSG00000100739	4.49165007418596	4.67926717815758e-56	BDKRB1	4.52401228191404	3.8036255793144e-56	BDKRB1	not	sig	BDKRB1
166	ENSG00000150630	2.19365119629737	2.01419046752731e-55	VEGFC	2.20493655722179	7.4865920943982e-56	VEGFC	not	sig	VEGFC
167	ENSG00000077150	2.54541556425395	1.03053867317648e-54	NFKB2	2.55491746750581	7.87407833135978e-55	NFKB2	not	sig	NFKB2
168	ENSG00000162645	3.47348820498189	2.43503073396073e-54	GBP2	3.49506285503669	1.13663568567458e-55	GBP2	not	sig	GBP2
169	ENSG00000168899	2.13347869812997	3.89843731162129e-53	VAMP5	2.14802059299524	2.39344012436136e-53	VAMP5	not	sig	VAMP5
170	ENSG00000100906	2.84104063795923	1.10342422446749e-52	NFKBIA	2.84929281082571	3.42536803337347e-53	NFKBIA	not	sig	NFKBIA
171	ENSG00000182240	1.03585305175275	1.17064337883755e-52	BACE2	1.03743470009745	8.83643689909137e-54	BACE2	not	sig	BACE2
172	ENSG00000124201	2.08114053291402	1.35158270860171e-52	ZNFX1	2.0919074060306	1.35573310668088e-53	ZNFX1	not	sig	ZNFX1
173	ENSG00000173530	-2.51231603810717	1.39158086014011e-52	TNFRSF10D	-2.52053684988778	5.22596286490911e-79	TNFRSF10D	not	sig	TNFRSF10D
174	ENSG00000164172	-1.76006062470624	1.43556308156153e-52	MOCS2	-1.72318411258108	1.25837377440459e-51	MOCS2	not	sig	MOCS2
175	ENSG00000184371	1.9892540506958	1.72388305612468e-52	CSF1	2.00131326987794	1.50515047707391e-53	CSF1	not	sig	CSF1
176	ENSG00000138035	1.87634121598266	5.18654611731085e-52	PNPT1	1.83370227904792	2.12419933777455e-51	PNPT1	not	sig	PNPT1
177	ENSG00000172061	1.56025758741614	1.47255258403693e-51	LRRC15	1.57125482622976	7.21200946726305e-53	LRRC15	not	sig	LRRC15
178	ENSG00000163735	6.23058401336146	3.57752259275582e-51	CXCL5	6.29916843251011	1.00277515248272e-51	CXCL5	not	sig	CXCL5
179	ENSG00000042062	3.98971618235441	7.09236747893605e-51	RIPOR3	4.001694302144	6.81616307481926e-50	RIPOR3	not	sig	RIPOR3
180	ENSG00000092010	2.27147377895791	2.03234692245723e-50	PSME1	2.28336004505981	1.30512053610213e-50	PSME1	not	sig	PSME1
181	ENSG00000161714	-1.50132102154096	2.19823513037464e-50	PLCD3	-1.48434067569575	8.72975366316421e-48	PLCD3	not	sig	PLCD3
182	ENSG00000129467	3.11627724240501	3.33161185922008e-50	ADCY4	3.10550553007334	5.38691147939412e-46	ADCY4	not	sig	ADCY4
183	ENSG00000101680	2.58629607675978	4.938233355794e-50	LAMA1	2.61130379181403	8.65970144634277e-51	LAMA1	not	sig	LAMA1
184	ENSG00000137496	3.28377488966542	1.81112315642723e-49	IL18BP	3.10097301074288	2.11743384385931e-46	IL18BP	not	sig	IL18BP
185	ENSG00000129667	3.14624871419822	5.44893747024457e-49	RHBDF2	3.17605440775209	2.75377361298067e-48	RHBDF2	not	sig	RHBDF2
186	ENSG00000152778	2.33004061437621	2.41516481473274e-48	IFIT5	2.32559307739405	1.17313110464775e-48	IFIT5	not	sig	IFIT5
187	ENSG00000213689	2.45879705453407	3.15157807528262e-48	TREX1	NA	NA	TREX1	different	nonsig	TREX1
188	ENSG00000163347	5.19166336335239	4.38799791775105e-48	CLDN1	5.21424130021176	5.20272344124968e-48	CLDN1	not	sig	CLDN1
189	ENSG00000187193	2.87784874836278	1.27437643070679e-47	MT1X	2.81690173408057	1.8587092560186e-44	MT1X	not	sig	MT1X
190	ENSG00000142961	1.72910672253845	2.58767248430968e-47	MOB3C	1.73202265636507	7.45710952253151e-46	MOB3C	not	sig	MOB3C
191	ENSG00000156113	-1.4257791108077	5.2645544803273e-47	KCNMA1	-1.38788541752419	3.96161091687725e-51	KCNMA1	not	sig	KCNMA1
192	ENSG00000117475	1.57059007801788	6.52137946334192e-47	BLZF1	1.59785293953211	1.06808630000137e-51	BLZF1	not	sig	BLZF1
193	ENSG00000007908	9.51241866938258	1.93397432182173e-46	SELE	9.52145580019088	2.38154649124218e-46	SELE	not	sig	SELE
194	ENSG00000073282	8.48384647891564	2.327915533886e-46	TP63	8.42744482756915	4.41285449196666e-46	TP63	not	sig	TP63
195	ENSG00000108700	7.64580833933406	3.26558042125803e-46	CCL8	7.57190633382236	4.27565368194408e-45	CCL8	not	sig	CCL8
196	ENSG00000013588	1.97118124540121	5.04372021912657e-46	GPRC5A	1.75251021980106	4.92690873739266e-42	GPRC5A	not	sig	GPRC5A
197	ENSG00000102921	1.3546385033368	5.55704589452888e-46	N4BP1	1.36786348817641	1.66273152314757e-47	N4BP1	not	sig	N4BP1
198	ENSG00000130202	1.35489449147857	1.33554105360989e-45	NECTIN2	1.24478596935794	5.87235820122583e-39	NECTIN2	not	sig	NECTIN2
199	ENSG00000167191	3.36838305253717	2.47918171843491e-45	GPRC5B	3.36551015786192	3.14114448743922e-44	GPRC5B	not	sig	GPRC5B
200	ENSG00000243749	1.04297711358544	2.52231638243836e-45	TMEM35B	NA	NA	TMEM35B	different	nonsig	TMEM35B
201	ENSG00000221963	2.77246581177359	4.06636181209919e-45	APOL6	2.77074521810846	3.05784952444457e-47	APOL6	not	sig	APOL6
202	ENSG00000028137	1.56361761481016	5.68819923616229e-45	TNFRSF1B	1.57563550731815	3.95766741069429e-46	TNFRSF1B	not	sig	TNFRSF1B
203	ENSG00000178607	1.81190222456814	6.44027330562411e-45	ERN1	1.70312048105548	5.1402792608074e-37	ERN1	not	sig	ERN1
204	ENSG00000059145	-1.20459071542585	8.84083238914982e-45	UNKL	-1.18395295950886	4.24299669564552e-44	UNKL	not	sig	UNKL
205	ENSG00000162772	3.11992638779644	3.69833460516462e-44	ATF3	3.11731679041792	1.26835451413642e-43	ATF3	not	sig	ATF3
206	ENSG00000206503	1.92394812766183	4.33944561979436e-44	HLA-A	2.05969869651823	1.07802400965881e-49	HLA-A	not	sig	HLA-A
207	ENSG00000185567	-1.66426387666064	5.17103041492631e-44	AHNAK2	-1.64902477523943	7.91706552950538e-44	AHNAK2	not	sig	AHNAK2
208	ENSG00000168016	2.12970783073823	5.37443834271257e-44	TRANK1	2.11871443480457	2.76019589773013e-43	TRANK1	not	sig	TRANK1
209	ENSG00000133026	-1.65055188427704	5.41003853114838e-44	MYH10	-1.63789094864918	1.99092318655957e-43	MYH10	not	sig	MYH10
210	ENSG00000116663	2.63517281069923	7.39105595193416e-44	FBXO6	2.64462371553742	1.01075228579005e-43	FBXO6	not	sig	FBXO6
211	ENSG00000130939	-1.0061178963498	1.27639077862896e-43	UBE4B	-1.00453607666507	7.44491541978242e-46	UBE4B	not	sig	UBE4B
212	ENSG00000117594	4.0245976454242	2.18448596701236e-43	HSD11B1	4.07373915000439	1.29290360327542e-44	HSD11B1	not	sig	HSD11B1
213	ENSG00000078081	3.7353923140138	2.44826515094738e-43	LAMP3	3.77952512809683	1.12905875932656e-39	LAMP3	not	sig	LAMP3
214	ENSG00000144283	-1.42123441648445	4.96195092391652e-43	PKP4	-1.4129047462487	3.03000394072344e-42	PKP4	not	sig	PKP4
215	ENSG00000163121	7.65283247179574	7.05712225485372e-43	NEURL3	7.67912545525864	2.31451970737884e-43	NEURL3	not	sig	NEURL3
216	ENSG00000106780	-1.56063981610307	2.02227944014421e-42	MEGF9	-1.52613954418982	2.50919905406817e-39	MEGF9	not	sig	MEGF9
217	ENSG00000184014	0.968167221428143	1.00754402418548e-41	DENND5A	0.977632278303639	1.59473591864842e-43	DENND5A	not	sig	DENND5A
218	ENSG00000108688	7.83785956394382	1.44312332623666e-41	CCL7	7.84631651141071	6.27931198218386e-42	CCL7	not	sig	CCL7
219	ENSG00000164307	1.72332044273869	1.92765398536865e-41	ERAP1	1.74142282114595	5.79317485154102e-43	ERAP1	not	sig	ERAP1
220	ENSG00000197646	1.61170971929418	1.92765398536865e-41	PDCD1LG2	1.62922839707721	3.1262422926978e-43	PDCD1LG2	not	sig	PDCD1LG2
221	ENSG00000146374	2.65529206191488	2.99710078232564e-41	RSPO3	2.66891275618181	1.66634619053855e-41	RSPO3	not	sig	RSPO3
222	ENSG00000141664	1.83389801432061	3.64191155311284e-41	ZCCHC2	1.85701868021821	1.41155707537544e-42	ZCCHC2	not	sig	ZCCHC2
223	ENSG00000137842	1.47800306884885	4.1391168001348e-41	TMEM62	1.4877294741743	4.47434098136859e-42	TMEM62	not	sig	TMEM62
224	ENSG00000131737	2.24655113666879	5.35485978863488e-41	KRT34	2.26539621866134	6.62335709795402e-42	KRT34	not	sig	KRT34
225	ENSG00000164171	3.51099989025951	8.11116579802352e-41	ITGA2	3.54117794782102	1.13504797211027e-41	ITGA2	not	sig	ITGA2
226	ENSG00000029153	2.41846174065517	1.00933705068421e-40	ARNTL2	2.43035962679656	1.67938509410286e-41	ARNTL2	not	sig	ARNTL2
227	ENSG00000151364	3.93216255333794	1.07742780951517e-40	KCTD14	3.92660590864033	4.76821506140676e-41	KCTD14	not	sig	KCTD14
228	ENSG00000113504	2.89140099352159	1.1004677484639e-40	SLC12A7	2.85665037044156	4.57945857678367e-42	SLC12A7	not	sig	SLC12A7
229	ENSG00000108691	4.96307306563716	1.30472384540417e-40	CCL2	4.96218999523451	1.31923913177915e-40	CCL2	not	sig	CCL2
230	ENSG00000125818	1.27084372223039	1.71521564125359e-40	PSMF1	1.26686490877015	4.53728322646564e-40	PSMF1	not	sig	PSMF1
231	ENSG00000168679	1.88857538254702	2.1401522892666e-40	SLC16A4	1.90538013709741	2.28640461164481e-41	SLC16A4	not	sig	SLC16A4
232	ENSG00000124226	1.77356527647521	7.18423759672839e-40	RNF114	1.76450837812081	4.95591899905026e-44	RNF114	not	sig	RNF114
233	ENSG00000177989	5.21072232407262	7.53728860030694e-40	ODF3B	5.16496019661881	2.82839072451254e-44	ODF3B	not	sig	ODF3B
234	ENSG00000081803	3.50977738075614	1.10199078063017e-39	CADPS2	3.52921990821603	2.28038145571034e-40	CADPS2	not	sig	CADPS2
235	ENSG00000171246	2.13955480458448	1.57275988881587e-39	NPTX1	2.11056262131363	2.28640461164481e-41	NPTX1	not	sig	NPTX1
236	ENSG00000135318	1.98723683537605	2.76614966013498e-39	NT5E	1.99403840233398	7.50209051338906e-40	NT5E	not	sig	NT5E
237	ENSG00000104635	1.89022769609598	3.56302310853601e-39	SLC39A14	1.90185746859779	3.2866311993305e-40	SLC39A14	not	sig	SLC39A14
238	ENSG00000111452	2.2280286875334	4.03206554385385e-39	ADGRD1	2.16718434008679	2.07296546563948e-39	ADGRD1	not	sig	ADGRD1
239	ENSG00000184588	2.5076478827572	4.73948967407846e-39	PDE4B	2.51387082525844	5.91010497611161e-40	PDE4B	not	sig	PDE4B
240	ENSG00000163568	8.58488799780416	4.80660114531227e-39	AIM2	8.55471053967931	1.1221934887683e-38	AIM2	not	sig	AIM2
241	ENSG00000118946	4.69542216674453	5.15639889785433e-39	PCDH17	4.80388732433014	6.3331635311148e-37	PCDH17	not	sig	PCDH17
242	ENSG00000185404	1.45527013219689	6.13429030006853e-39	SP140L	1.45341836802932	4.74087322863182e-38	SP140L	not	sig	SP140L
243	ENSG00000005102	4.51163625359089	6.7304121532306e-39	MEOX1	4.50534533028369	7.38210854696076e-39	MEOX1	not	sig	MEOX1
244	ENSG00000110057	2.39302812498268	8.61358567513397e-39	UNC93B1	2.3613693241274	2.55553762623416e-37	UNC93B1	not	sig	UNC93B1
245	ENSG00000162520	-1.81835195005631	9.14515819968529e-39	SYNC	-1.80889075836615	7.90169870905261e-39	SYNC	not	sig	SYNC
246	ENSG00000103569	6.03984614599987	9.50552250454099e-39	AQP9	6.03511543905717	1.41256584947742e-38	AQP9	not	sig	AQP9
247	ENSG00000035403	-0.901548948388941	1.70597852803913e-38	VCL	-0.889001269352121	3.74886898345794e-37	VCL	not	sig	VCL
248	ENSG00000125538	5.17990891009977	1.77701602777712e-38	IL1B	5.18987210418797	1.24823212176581e-38	IL1B	not	sig	IL1B
249	ENSG00000182326	2.05736950340639	1.85042848453378e-38	C1S	2.07381957210304	6.07479589304992e-39	C1S	not	sig	C1S
250	ENSG00000106484	-2.32539410270525	2.16807235842756e-38	MEST	-2.32231505608555	2.45819092864191e-38	MEST	not	sig	MEST
251	ENSG00000173786	1.33572650901448	5.76474372424385e-38	CNP	1.34706520978325	1.41221354670744e-38	CNP	not	sig	CNP
252	ENSG00000041357	1.19068985013612	5.93985790847565e-38	PSMA4	1.22298711340911	2.93843960267296e-40	PSMA4	not	sig	PSMA4
253	ENSG00000121060	1.50192254297017	9.56568443546223e-38	TRIM25	1.51666102933878	9.48878918721094e-39	TRIM25	not	sig	TRIM25
254	ENSG00000144837	5.37734640936222	1.04107752842896e-37	PLA1A	5.25759663508847	9.28631655913788e-37	PLA1A	not	sig	PLA1A
255	ENSG00000165731	8.39147224941098	1.09279794377308e-37	RET	8.32741175800948	4.19952962376785e-40	RET	not	sig	RET
256	ENSG00000173918	2.44766087758266	1.4262191744635e-37	C1QTNF1	2.45010361671878	5.48847933746731e-38	C1QTNF1	not	sig	C1QTNF1
257	ENSG00000140105	2.12539395101929	1.9360509727763e-37	WARS	2.13486278463427	4.62228736345093e-38	WARS	not	sig	WARS
258	ENSG00000136147	1.48113510841474	2.00506562292909e-37	PHF11	1.50422864010346	3.76565920545638e-39	PHF11	not	sig	PHF11
259	ENSG00000116514	1.98512039610168	2.09216219113774e-37	RNF19B	1.99465314687766	8.43452337824948e-38	RNF19B	not	sig	RNF19B
260	ENSG00000196954	1.52939652423999	3.14359744031833e-37	CASP4	1.54345436093804	4.30181308755254e-38	CASP4	not	sig	CASP4
261	ENSG00000137807	-1.16979772994941	3.62165064144584e-37	KIF23	-1.15403592742644	5.31139501966284e-36	KIF23	not	sig	KIF23
262	ENSG00000157111	2.26932450603349	5.07399801455382e-37	TMEM171	2.28138055884645	1.81418254059809e-37	TMEM171	not	sig	TMEM171
263	ENSG00000158555	-1.70127011257771	5.83890909022802e-37	GDPD5	-1.69511302029973	4.60295865228319e-36	GDPD5	not	sig	GDPD5
264	ENSG00000133943	1.42244172911845	1.59876592910329e-36	DGLUCY	1.43971227201222	5.81060709063114e-37	DGLUCY	not	sig	DGLUCY
265	ENSG00000168610	0.753765032577631	2.6595482194491e-36	STAT3	0.764168128592066	4.48525890629429e-38	STAT3	not	sig	STAT3
266	ENSG00000120217	3.38294633318447	2.92400204056804e-36	CD274	3.39372056404376	1.05429462610545e-36	CD274	not	sig	CD274
267	ENSG00000069493	2.93652089546458	3.3766592753858e-36	CLEC2D	2.83180045392096	1.20675408783852e-35	CLEC2D	not	sig	CLEC2D
268	ENSG00000133401	6.16952442111856	4.88506929478534e-36	PDZD2	6.31172452927123	6.17964423540463e-45	PDZD2	not	sig	PDZD2
269	ENSG00000168310	1.34309765798652	9.87607774645424e-36	IRF2	1.30774002011016	7.79547248545466e-34	IRF2	not	sig	IRF2
270	ENSG00000166250	1.80924604210594	2.18585994233322e-35	CLMP	1.78280089492842	3.26037217738707e-33	CLMP	not	sig	CLMP
271	ENSG00000166889	1.38419683968066	2.59961439321384e-35	PATL1	1.407101324681	3.96188951614477e-38	PATL1	not	sig	PATL1
272	ENSG00000146232	2.8857365945978	3.49863447946873e-35	NFKBIE	2.89878023899454	2.2780448516937e-35	NFKBIE	not	sig	NFKBIE
273	ENSG00000149131	2.01159460817305	5.40310061253729e-35	SERPING1	1.95411058028663	1.7557955628499e-36	SERPING1	not	sig	SERPING1
274	ENSG00000086065	1.32755277872034	7.40537323034594e-35	CHMP5	1.32498040787368	1.09308343553912e-33	CHMP5	not	sig	CHMP5
275	ENSG00000166710	1.69905960062043	7.75662965770717e-35	B2M	1.71559213000533	1.19610386836017e-35	B2M	not	sig	B2M
276	ENSG00000173762	4.41069483253728	8.96785698762976e-35	CD7	4.51647096208374	2.47539661790007e-51	CD7	not	sig	CD7
277	ENSG00000090530	2.58956077822085	9.96807873658465e-35	P3H2	2.62602752314886	8.73338864474414e-37	P3H2	not	sig	P3H2
278	ENSG00000137571	4.76685029926413	1.03734876054659e-34	SLCO5A1	4.42340259866151	3.03778214732384e-46	SLCO5A1	not	sig	SLCO5A1
279	ENSG00000112149	6.4368168339822	1.47889994379939e-34	CD83	6.44055245177691	9.8429352477434e-35	CD83	not	sig	CD83
280	ENSG00000181019	-1.57304489135725	1.47889994379939e-34	NQO1	-1.55911912234357	5.09597256435713e-34	NQO1	not	sig	NQO1
281	ENSG00000104312	1.94768930203109	4.53915481434518e-34	RIPK2	1.95262712274024	4.14857535486334e-34	RIPK2	not	sig	RIPK2
282	ENSG00000173391	5.57558863754403	4.60077198279292e-34	OLR1	5.57874641175356	3.59736324992387e-34	OLR1	not	sig	OLR1
283	ENSG00000132670	0.765188590441154	7.27567891716968e-34	PTPRA	0.765172342145107	3.58690163517602e-34	PTPRA	not	sig	PTPRA
284	ENSG00000234745	1.92238476591614	1.02727776037201e-33	HLA-B	3.35083158273742	1.5618309141487e-121	HLA-B	different	sig	HLA-B
285	ENSG00000090339	4.71598408795452	1.08684245783913e-33	ICAM1	4.65453328951339	9.99487406241516e-33	ICAM1	not	sig	ICAM1
286	ENSG00000197852	-2.69382239912156	1.24934346071613e-33	FAM212B, LOC101928718	-2.67260640435741	3.00136544376708e-33	FAM212B, LOC101928718	not	sig	FAM212B, LOC101928718
287	ENSG00000072952	-2.0758046738415	1.52619678855519e-33	MRVI1	-1.94749910423412	6.28740797100664e-34	MRVI1	not	sig	MRVI1
288	ENSG00000196549	1.64319584985486	1.69205945809814e-33	MME	1.65596734150012	3.44384277377924e-34	MME	not	sig	MME
289	ENSG00000160199	-0.929481151769689	1.74220164964693e-33	PKNOX1	-0.885357019105557	7.9595141226647e-32	PKNOX1	not	sig	PKNOX1
290	ENSG00000100368	0.982469950557811	1.9538584710279e-33	CSF2RB	1.00378886143901	2.98932312886529e-33	CSF2RB	not	sig	CSF2RB
291	ENSG00000284874	-2.0777507877656	2.1850231074622e-33	NA	0.425195500917106	0.955266409388365	NA	different	nonsig	ENSG00000284874
292	ENSG00000053747	2.05574479120881	2.77665715871198e-33	LAMA3	2.06876869747826	9.30276786037604e-34	LAMA3	not	sig	LAMA3
293	ENSG00000133121	0.92367022046892	3.13166445437102e-33	STARD13	0.936708769048014	1.2094656739474e-34	STARD13	not	sig	STARD13
294	ENSG00000166165	-1.64189040374627	3.18346742550554e-33	CKB	-1.62455201660119	1.84677604074891e-32	CKB	not	sig	CKB
295	ENSG00000168386	1.53686907589817	3.70373017816598e-33	FILIP1L	1.55479954978273	1.05205713218957e-33	FILIP1L	not	sig	FILIP1L
296	ENSG00000164136	3.90966584714875	4.28220261325877e-33	IL15	3.86628776628308	1.04020187548099e-35	IL15	not	sig	IL15
297	ENSG00000145901	2.77787401267626	4.43368015185271e-33	TNIP1	2.77940340019517	2.9222310619828e-33	TNIP1	not	sig	TNIP1
298	ENSG00000173482	-0.840678313844871	5.88843625696937e-33	PTPRM	-0.829474167287258	2.96155378416704e-32	PTPRM	not	sig	PTPRM
299	ENSG00000164181	7.14521602585846	8.55321772390828e-33	ELOVL7	6.74981580209314	1.23697506453507e-35	ELOVL7	not	sig	ELOVL7
300	ENSG00000102452	-2.38032887431096	9.1735411309644e-33	NALCN	-2.3715528097425	7.86931958963131e-33	NALCN	not	sig	NALCN
301	ENSG00000184898	1.3575008050003	1.08649781137312e-32	RBM43	1.37329152704773	3.59528301549283e-33	RBM43	not	sig	RBM43
302	ENSG00000168118	-0.971499482822542	1.38766647923933e-32	RAB4A	-0.921911695881263	1.42127944690079e-29	RAB4A	not	sig	RAB4A
303	ENSG00000183722	1.13660074962028	1.92685576027785e-32	LHFPL6	1.08029119647647	6.9825316588962e-37	LHFPL6	not	sig	LHFPL6
304	ENSG00000115963	1.15734631201427	2.01915610426306e-32	RND3	1.16953751572457	1.40787419442184e-33	RND3	not	sig	RND3
305	ENSG00000140280	2.36882268562661	2.03300299878584e-32	LYSMD2	2.38819699113053	4.21886393785943e-33	LYSMD2	not	sig	LYSMD2
306	ENSG00000113645	2.41279350259834	2.13491610894782e-32	WWC1	2.45003635094154	1.23046590838195e-33	WWC1	not	sig	WWC1
307	ENSG00000140379	7.34146853024719	2.26024636672172e-32	BCL2A1	7.34887783887795	2.18723437634296e-32	BCL2A1	not	sig	BCL2A1
308	ENSG00000205220	2.74134237606601	2.37697212188017e-32	PSMB10	3.21047861226193	7.46691968403027e-40	PSMB10	not	sig	PSMB10
309	ENSG00000164211	1.44788148080938	2.39630623387759e-32	STARD4	1.45698721999206	3.91325705111447e-33	STARD4	not	sig	STARD4
310	ENSG00000075218	-1.52206252341051	3.07802478036861e-32	GTSE1	-1.50616891038109	5.11243522685978e-33	GTSE1	not	sig	GTSE1
311	ENSG00000184304	0.887812866099902	3.46605887354e-32	PRKD1	0.882698302034646	2.55619820512825e-34	PRKD1	not	sig	PRKD1
312	ENSG00000163661	2.1428316048023	8.72751299282449e-32	PTX3	2.1544302767587	4.43629911196891e-32	PTX3	not	sig	PTX3
313	ENSG00000128422	4.30338080781123	9.25712099855286e-32	KRT17	4.34418951133046	7.44584996874915e-31	KRT17	not	sig	KRT17
314	ENSG00000131323	0.882389464037479	1.0536697974652e-31	TRAF3	0.809202798499645	1.36745367658828e-30	TRAF3	not	sig	TRAF3
315	ENSG00000145284	-1.86311577478148	1.09932849262525e-31	SCD5	-1.8532371029613	7.84414232839588e-31	SCD5	not	sig	SCD5
316	ENSG00000154678	-1.59489015392744	1.22812832347027e-31	PDE1C	-1.66674348951462	1.09753776078251e-33	PDE1C	not	sig	PDE1C
317	ENSG00000124635	1.56178283614082	1.38402110445583e-31	HIST1H2BJ	1.51303871644824	5.69324581142012e-36	HIST1H2BJ	not	sig	HIST1H2BJ
318	ENSG00000159403	1.89064480263268	1.48413214645649e-31	C1R	1.91836252226386	5.28747227294405e-32	C1R	not	sig	C1R
319	ENSG00000125726	3.3062472298556	1.76725550055308e-31	CD70	3.30445915050212	2.75732985044355e-32	CD70	not	sig	CD70
320	ENSG00000135604	2.14419306872944	3.22560441765799e-31	STX11	2.12856813525341	6.78541855503626e-34	STX11	not	sig	STX11
321	ENSG00000136490	2.10899776733847	3.42945216627676e-31	LIMD2	2.10724966991841	3.41971736968682e-31	LIMD2	not	sig	LIMD2
322	ENSG00000144655	1.46640927082829	4.59726613603832e-31	CSRNP1	1.48779209440518	1.06608917773578e-31	CSRNP1	not	sig	CSRNP1
323	ENSG00000171855	8.46857602898232	4.64537559532149e-31	IFNB1	8.74857724235887	2.89889782332068e-33	IFNB1	not	sig	IFNB1
324	ENSG00000086475	-1.05771379473934	6.25328566569754e-31	SEPHS1	-1.02582725586567	6.08302726813838e-29	SEPHS1	not	sig	SEPHS1
325	ENSG00000107262	1.15277548968124	6.4330749841822e-31	BAG1	1.11491822268007	4.52349504932163e-32	BAG1	not	sig	BAG1
326	ENSG00000136026	0.845136669809799	7.63536061770376e-31	CKAP4	0.856731821815409	2.04684058222908e-31	CKAP4	not	sig	CKAP4
327	ENSG00000015475	1.21184610338283	9.11361215680235e-31	BID	1.22995642671489	4.20298849856871e-32	BID	not	sig	BID
328	ENSG00000146918	-1.23407137173972	1.0225253976144e-30	NCAPG2	-1.22082339879662	3.33065899291702e-30	NCAPG2	not	sig	NCAPG2
329	ENSG00000165806	1.03273824588204	1.19324437265311e-30	CASP7	1.04605324193792	8.09267945717044e-32	CASP7	not	sig	CASP7
330	ENSG00000127329	1.63952815117629	1.24867554510925e-30	PTPRB	1.63857378490307	3.38559135670003e-30	PTPRB	not	sig	PTPRB
331	ENSG00000124422	-0.686896953292072	2.1604669028392e-30	USP22	-0.675998312188616	1.00636851327364e-28	USP22	not	sig	USP22
332	ENSG00000170961	2.61488346358659	2.36808297696566e-30	HAS2	2.45367800663206	6.39716177740224e-28	HAS2	not	sig	HAS2
333	ENSG00000079385	8.28506147497545	2.98244553291046e-30	CEACAM1	8.51277264255853	6.31855040433262e-32	CEACAM1	not	sig	CEACAM1
334	ENSG00000171860	5.57339731342158	3.60567427566742e-30	C3AR1	5.70912413690098	2.41190007007539e-33	C3AR1	not	sig	C3AR1
335	ENSG00000146122	-1.28387439800846	4.02163261482491e-30	DAAM2	-1.24924450111364	5.34586068988201e-29	DAAM2	not	sig	DAAM2
336	ENSG00000175274	-1.67385145820867	7.91337193148301e-30	TP53I11	-1.66778687543299	5.42140456212808e-29	TP53I11	not	sig	TP53I11
337	ENSG00000166750	1.89280035050256	8.11725717448532e-30	SLFN5	1.95815348653623	6.52471510290018e-33	SLFN5	not	sig	SLFN5
338	ENSG00000186806	2.55390285962116	9.50584373878379e-30	VSIG10L	2.61384536047541	2.54546321371513e-48	VSIG10L	not	sig	VSIG10L
339	ENSG00000164674	1.7380020485598	1.07507126627626e-29	SYTL3	1.75774210052187	1.14585779500607e-26	SYTL3	not	sig	SYTL3
340	ENSG00000151150	-2.10480497281098	1.48072081477912e-29	ANK3	-2.11653886302528	1.70685972963696e-28	ANK3	not	sig	ANK3
341	ENSG00000108828	-1.32595923463598	2.00922540298363e-29	VAT1	-1.31260927232787	2.97385303250559e-28	VAT1	not	sig	VAT1
342	ENSG00000116106	3.61570403658362	2.40140478492661e-29	EPHA4	3.68908268681366	2.29575419241781e-29	EPHA4	not	sig	EPHA4
343	ENSG00000126878	-2.09634482567372	2.45670284468338e-29	AIF1L	-2.08241324106817	1.79255850854018e-28	AIF1L	not	sig	AIF1L
344	ENSG00000197217	-0.711126347280186	2.45670284468338e-29	ENTPD4	-0.705749771932633	6.67149702487682e-29	ENTPD4	not	sig	ENTPD4
345	ENSG00000185722	1.00766001432463	2.64866606306542e-29	ANKFY1	1.02107516396974	2.31655354390714e-30	ANKFY1	not	sig	ANKFY1
346	ENSG00000137491	8.29020397040284	2.66084243027692e-29	SLCO2B1	7.90048344645133	1.36722163731994e-28	SLCO2B1	not	sig	SLCO2B1
347	ENSG00000149968	1.92087403549316	2.66084243027692e-29	MMP3	1.92940126388541	5.94278200569701e-30	MMP3	not	sig	MMP3
348	ENSG00000118777	1.46022233838907	2.90552330506879e-29	ABCG2	1.47558997116321	1.77007604084337e-29	ABCG2	not	sig	ABCG2
349	ENSG00000178726	2.51120397478392	3.58457891514713e-29	THBD	2.5985580774419	2.46673867590236e-32	THBD	not	sig	THBD
350	ENSG00000108179	1.62814356769913	4.01611516970828e-29	PPIF	1.63829254555322	2.37157217453017e-29	PPIF	not	sig	PPIF
351	ENSG00000068781	-0.699300652523465	6.35519520483457e-29	STON1-GTF2A1L	-1.8564654170194	NA	STON1-GTF2A1L	different	nonsig	STON1-GTF2A1L
352	ENSG00000107957	-1.02964973438387	6.81899021922136e-29	SH3PXD2A	-1.20629448203752	9.01968462885828e-45	SH3PXD2A	not	sig	SH3PXD2A
353	ENSG00000064012	1.47351981686884	6.8477459537707e-29	CASP8	1.51836425350568	3.53729099239548e-30	CASP8	not	sig	CASP8
354	ENSG00000182670	-1.85010526087041	7.19609165104551e-29	TTC3	-1.83826388306121	6.29387019433849e-29	TTC3	not	sig	TTC3
355	ENSG00000138134	1.46874285131923	7.76254285960582e-29	STAMBPL1	1.4755722592863	2.17786375589843e-29	STAMBPL1	not	sig	STAMBPL1
356	ENSG00000109320	1.18433630999864	8.41362862323421e-29	NFKB1	1.19938198084267	7.52214287849043e-30	NFKB1	not	sig	NFKB1
357	ENSG00000154319	1.37155841777624	9.02979637581599e-29	FAM167A	1.39838450465937	5.02322963915058e-30	FAM167A	not	sig	FAM167A
358	ENSG00000174175	1.82122476286034	9.96112664559517e-29	SELP	1.82471859884933	3.01657170175353e-29	SELP	not	sig	SELP
359	ENSG00000156970	-1.53790892534076	1.66302535732977e-28	BUB1B	-1.49980921006153	5.53236024550175e-25	BUB1B	not	sig	BUB1B
360	ENSG00000154640	1.53192077488737	1.70580286166862e-28	BTG3	1.5330416947744	8.48612457377552e-29	BTG3	not	sig	BTG3
361	ENSG00000119698	1.81185775863218	1.75908535185584e-28	PPP4R4	1.82205016634425	6.14805200324979e-29	PPP4R4	not	sig	PPP4R4
362	ENSG00000163162	1.09539959224045	1.7870858133359e-28	RNF149	1.04373740820206	6.73766530693691e-28	RNF149	not	sig	RNF149
363	ENSG00000173702	7.44402619244205	1.89255165862243e-28	MUC13	7.27097461912124	1.09921366282132e-34	MUC13	not	sig	MUC13
364	ENSG00000154122	-0.951717215609567	2.26308746700688e-28	ANKH	-1.02465947162928	3.63262524139109e-37	ANKH	not	sig	ANKH
365	ENSG00000138180	-1.44915104323996	2.67800087809249e-28	CEP55	-1.43576662195984	9.36799245766899e-28	CEP55	not	sig	CEP55
366	ENSG00000198719	3.23501850595583	2.67800087809249e-28	DLL1	3.23269349399362	5.34568370787635e-28	DLL1	not	sig	DLL1
367	ENSG00000146457	1.31630838539339	3.51572390111051e-28	WTAP	1.31031614047566	6.85716258998983e-28	WTAP	not	sig	WTAP
368	ENSG00000131669	2.56529484813233	3.66228370750711e-28	NINJ1	2.56656947554877	5.15649486426848e-28	NINJ1	not	sig	NINJ1
369	ENSG00000185483	-1.62654503524204	6.85630820353901e-28	ROR1	-1.61524147496143	9.09204422073599e-28	ROR1	not	sig	ROR1
370	ENSG00000075239	-0.9092911912392	7.26961988222019e-28	ACAT1	-0.890497667452769	8.24494102807105e-27	ACAT1	not	sig	ACAT1
371	ENSG00000128335	1.38722270132825	7.36277929722784e-28	APOL2	1.39282438723625	2.3408059483578e-27	APOL2	not	sig	APOL2
372	ENSG00000105639	2.23289638757959	9.77148989222603e-28	JAK3	2.18742540220908	3.53744404004166e-31	JAK3	not	sig	JAK3
373	ENSG00000090621	-1.15980111137232	1.32276666703763e-27	PABPC4	-1.13360081337966	2.00656601618539e-26	PABPC4	not	sig	PABPC4
374	ENSG00000277224	1.65622356253122	1.38920326686464e-27	HIST1H2BF	1.1516191500362	0.496308369896548	HIST1H2BF	not	nonsig	HIST1H2BF
375	ENSG00000167034	2.47994285183682	1.59594327325273e-27	NKX3-1	2.49873157057153	3.46133834707556e-28	NKX3-1	not	sig	NKX3-1
376	ENSG00000036257	-0.545796599373449	1.81652129948041e-27	CUL3	-0.533761999907492	1.74784347225881e-26	CUL3	not	sig	CUL3
377	ENSG00000168497	-2.26344837197533	1.83140709712778e-27	CAVIN2	-2.25947313704315	2.58417507742794e-27	CAVIN2	not	sig	CAVIN2
378	ENSG00000118194	-1.99810406148974	1.8515000019417e-27	TNNT2	-2.17706966081071	1.32133754775497e-31	TNNT2	not	sig	TNNT2
379	ENSG00000163872	0.649475911765235	1.96865132042399e-27	YEATS2	0.653323058065824	5.37135209746499e-29	YEATS2	not	sig	YEATS2
380	ENSG00000271605	3.03060484744099	2.29046669451428e-27	MILR1	3.05721508356953	5.56893055215682e-28	MILR1	not	sig	MILR1
381	ENSG00000104728	-0.750064342907566	2.90066048055634e-27	ARHGEF10	-1.10864408664129	0.00569840182403919	ARHGEF10	not	sig	ARHGEF10
382	ENSG00000178033	1.04499598903018	3.10543317568696e-27	CALHM5	1.05025420279203	2.0976002286352e-27	CALHM5	not	sig	CALHM5
383	ENSG00000145386	-1.38279213639822	4.1025026819918e-27	CCNA2	-1.38713912726203	2.4696190100738e-24	CCNA2	not	sig	CCNA2
384	ENSG00000089057	-1.09355777602341	5.10024907771927e-27	SLC23A2	-1.07338197004941	8.88072640150664e-27	SLC23A2	not	sig	SLC23A2
385	ENSG00000176463	1.85947597808135	6.92581717117686e-27	SLCO3A1	1.86977722188164	4.24760327517145e-28	SLCO3A1	not	sig	SLCO3A1
386	ENSG00000115419	-1.22447413601532	7.14964558831542e-27	GLS	-1.20380479578065	8.80983854387011e-26	GLS	not	sig	GLS
387	ENSG00000187239	-1.04625778160815	8.20601718727524e-27	FNBP1	-0.997925941412799	2.6333850744387e-25	FNBP1	not	sig	FNBP1
388	ENSG00000102699	0.95613754351138	8.37881648783578e-27	PARP4	0.973672575524898	1.65833546167921e-27	PARP4	not	sig	PARP4
389	ENSG00000100568	-0.817252225841379	9.596356675411e-27	VTI1B	-0.824799216484057	4.30142048691935e-28	VTI1B	not	sig	VTI1B
390	ENSG00000146425	1.14082672006442	9.88885760662903e-27	DYNLT1	1.14870069445688	3.46658379909833e-27	DYNLT1	not	sig	DYNLT1
391	ENSG00000022267	-1.80455270280651	1.20263809843805e-26	FHL1	-1.79268889992805	2.2338188417625e-26	FHL1	not	sig	FHL1
392	ENSG00000164430	1.41608371544699	1.49899340321405e-26	CGAS	1.42720737592696	1.67405024432944e-27	CGAS	not	sig	CGAS
393	ENSG00000139289	1.74723437634978	1.51255314859482e-26	PHLDA1	1.62066954127004	5.74953034228526e-24	PHLDA1	not	sig	PHLDA1
394	ENSG00000100346	7.58459469894259	1.79563398739816e-26	CACNA1I	6.38067023062178	2.71885952926587e-31	CACNA1I	not	sig	CACNA1I
395	ENSG00000104435	-1.40726134966505	1.80400618988479e-26	STMN2	-1.40054452214484	3.90080349287189e-26	STMN2	not	sig	STMN2
396	ENSG00000068489	-1.40209334016741	3.5548023847546e-26	PRR11	-1.41386267958799	8.76304703616285e-28	PRR11	not	sig	PRR11
397	ENSG00000104368	1.65175684481193	3.99078736149275e-26	PLAT	1.66032033728271	1.95788496514279e-26	PLAT	not	sig	PLAT
398	ENSG00000117298	1.04787369373202	4.72681504723143e-26	ECE1	1.05357573964577	6.53060591116952e-26	ECE1	not	sig	ECE1
399	ENSG00000110330	1.40726367772814	4.74334056893041e-26	BIRC2	1.41279536997744	1.52903182712431e-26	BIRC2	not	sig	BIRC2
400	ENSG00000105559	2.98331040658635	5.13576415577835e-26	PLEKHA4	2.96762878726216	1.11222289982466e-25	PLEKHA4	not	sig	PLEKHA4
401	ENSG00000049192	1.49692818194817	5.50209264668801e-26	ADAMTS6	1.51022439177822	1.12632477941225e-29	ADAMTS6	not	sig	ADAMTS6
402	ENSG00000135373	4.42875670420474	6.00653056313051e-26	EHF	4.80693431469247	1.14759667895659e-20	EHF	not	sig	EHF
403	ENSG00000198431	-0.864990688243741	6.00653056313051e-26	TXNRD1	-0.853060226773928	5.71852711542983e-25	TXNRD1	not	sig	TXNRD1
404	ENSG00000256683	1.5152694043993	7.21685354999249e-26	ZNF350	1.48433641607429	2.65969745634444e-25	ZNF350	not	sig	ZNF350
405	ENSG00000155465	2.06187971434615	7.78583837942094e-26	SLC7A7	2.0832595499066	1.11222289982466e-25	SLC7A7	not	sig	SLC7A7
406	ENSG00000124256	7.32680620547952	8.1562184130371e-26	ZBP1	7.24721215205522	1.49121777232403e-24	ZBP1	not	sig	ZBP1
407	ENSG00000185201	1.54515973089779	8.37685353530889e-26	IFITM2	1.33368314625827	2.72575131176619e-22	IFITM2	not	sig	IFITM2
408	ENSG00000181013	2.52533627714869	8.66753424546749e-26	C17orf47	NA	NA	C17orf47	different	nonsig	C17orf47
409	ENSG00000198771	5.37785737072168	8.69564760619872e-26	RCSD1	5.41598556537235	1.73351943270068e-21	RCSD1	not	sig	RCSD1
410	ENSG00000139318	2.3913273690439	1.11379697239683e-25	DUSP6	2.39635616679993	6.72584999200626e-26	DUSP6	not	sig	DUSP6
411	ENSG00000167207	7.15600056303027	1.28329957438191e-25	NOD2	6.73592421319823	1.29213308806039e-27	NOD2	not	sig	NOD2
412	ENSG00000183856	-1.48122253508475	1.34971194866345e-25	IQGAP3	-1.47373294931542	2.67447048450209e-25	IQGAP3	not	sig	IQGAP3
413	ENSG00000119714	2.61341632907644	1.41686580218376e-25	GPR68	2.56670493151713	1.00153631035657e-30	GPR68	not	sig	GPR68
414	ENSG00000176771	1.42854274476751	1.42803871413089e-25	NCKAP5	1.47086317670486	4.12101403818994e-27	NCKAP5	not	sig	NCKAP5
415	ENSG00000096968	1.66726728775535	1.46333821533271e-25	JAK2	1.68466117013302	1.2475290974994e-26	JAK2	not	sig	JAK2
416	ENSG00000131747	-1.5265323547292	1.6017151164172e-25	TOP2A	-1.51676651907538	2.59098225037233e-25	TOP2A	not	sig	TOP2A
417	ENSG00000182393	8.14486594803109	1.67193565353818e-25	IFNL1	8.14014206663273	2.0636965323466e-25	IFNL1	not	sig	IFNL1
418	ENSG00000115008	4.83532480517162	1.71285940924913e-25	IL1A	4.84523202664269	1.11050316466401e-25	IL1A	not	sig	IL1A
419	ENSG00000197093	1.94380083552875	2.02285021177036e-25	GAL3ST4	1.96156381062957	1.78645359433036e-25	GAL3ST4	not	sig	GAL3ST4
420	ENSG00000150756	-2.06346577058067	2.06354055592293e-25	FAM173B	-2.05025237662587	2.11471058580123e-25	FAM173B	not	sig	FAM173B
421	ENSG00000110492	2.6275068879477	2.41545154789739e-25	MDK	2.62914033243014	1.36971085876235e-25	MDK	not	sig	MDK
422	ENSG00000138193	-2.12557249729175	2.45034656657363e-25	PLCE1	-2.15892265344661	2.54028712068358e-25	PLCE1	not	sig	PLCE1
423	ENSG00000109854	0.902004970449319	2.93822955249832e-25	HTATIP2	0.918744850587582	8.86860054750469e-26	HTATIP2	not	sig	HTATIP2
424	ENSG00000120833	2.36338759910296	3.15903719525515e-25	SOCS2	2.34802023609755	1.06137307196248e-24	SOCS2	not	sig	SOCS2
425	ENSG00000103047	-0.823748300998701	3.16086521271318e-25	TANGO6	-0.813314479049688	1.3749391466601e-24	TANGO6	not	sig	TANGO6
426	ENSG00000159314	3.85798017640575	3.42658991049672e-25	ARHGAP27	3.83281218929668	8.88617522412645e-25	ARHGAP27	not	sig	ARHGAP27
427	ENSG00000011590	7.64929750142626	4.60921324012335e-25	ZBTB32	7.62329538487425	5.70535077791177e-25	ZBTB32	not	sig	ZBTB32
428	ENSG00000112541	1.83379163761946	4.8770960481655e-25	PDE10A	1.70434776818528	3.45706734733597e-29	PDE10A	not	sig	PDE10A
429	ENSG00000073331	1.22065837098742	5.28375011710999e-25	ALPK1	1.21203183079485	6.06245098519749e-28	ALPK1	not	sig	ALPK1
430	ENSG00000151883	1.93264397272892	5.45474317039566e-25	PARP8	1.95433525907932	7.91202478422714e-26	PARP8	not	sig	PARP8
431	ENSG00000196187	1.22040378798923	6.4217912458575e-25	TMEM63A	1.22122964159849	3.23526034642618e-25	TMEM63A	not	sig	TMEM63A
432	ENSG00000115919	4.12965788026486	6.49165404545034e-25	KYNU	4.17993201103579	1.99818103604395e-25	KYNU	not	sig	KYNU
433	ENSG00000150403	-1.08886399301018	8.25512658632123e-25	TMCO3	-1.07775902918053	1.73186016119633e-23	TMCO3	not	sig	TMCO3
434	ENSG00000112367	-1.0835695299666	9.0556081859668e-25	FIG4	-1.07269290162009	2.9188713326243e-24	FIG4	not	sig	FIG4
435	ENSG00000124508	2.02191702494976	1.04565452593197e-24	BTN2A2	1.99746223350242	4.37664400479708e-24	BTN2A2	not	sig	BTN2A2
436	ENSG00000241106	7.08378900927191	1.04851708089266e-24	HLA-DOB	6.34979248991088	2.2061551756179e-17	HLA-DOB	not	sig	HLA-DOB
437	ENSG00000106829	1.04606692649242	2.0861200072233e-24	TLE4	1.074947932594	2.04484788888675e-26	TLE4	not	sig	TLE4
438	ENSG00000121957	-1.47928613728846	2.27168266187346e-24	GPSM2	-1.50756314695721	9.4191789298417e-26	GPSM2	not	sig	GPSM2
439	ENSG00000171724	1.86926275703952	2.30611121441007e-24	VAT1L	1.89116269655343	1.34997827667707e-24	VAT1L	not	sig	VAT1L
440	ENSG00000161888	-1.6892767154028	2.75088150654272e-24	SPC24	-1.78614114095054	3.09071337119373e-28	SPC24	not	sig	SPC24
441	ENSG00000116815	1.40744195509131	2.76149974983589e-24	CD58	1.41158657789154	1.32248834655671e-24	CD58	not	sig	CD58
442	ENSG00000105989	-1.95690035026214	3.0131242321322e-24	WNT2	-1.93788196829775	1.95156631128722e-23	WNT2	not	sig	WNT2
443	ENSG00000111670	0.992987847996015	4.0850848394613e-24	GNPTAB	1.00255118216571	5.71852711542983e-25	GNPTAB	not	sig	GNPTAB
444	ENSG00000241644	-2.45930355589241	4.98844839758796e-24	INMT	-2.36520339558672	1.36866410877888e-20	INMT	not	sig	INMT
445	ENSG00000139921	1.08800076683917	4.99397848196432e-24	TMX1	1.10333457207147	1.73169906397543e-24	TMX1	not	sig	TMX1
446	ENSG00000049249	6.03426472093999	4.99852391483791e-24	TNFRSF9	6.03156929404076	5.52379865413712e-24	TNFRSF9	not	sig	TNFRSF9
447	ENSG00000173039	0.986241862443175	5.92901534065534e-24	RELA	0.998737702591092	2.33497712607036e-24	RELA	not	sig	RELA
448	ENSG00000100867	4.23823608277881	6.64657034250392e-24	DHRS2	4.3460389938453	1.51535659943455e-27	DHRS2	not	sig	DHRS2
449	ENSG00000198826	-1.76686114784097	6.73674086225215e-24	ARHGAP11A	-1.81903875301021	3.64953962422268e-25	ARHGAP11A	not	sig	ARHGAP11A
450	ENSG00000213928	2.56475852904397	9.64359300128929e-24	IRF9	2.66068410388623	5.54137678549409e-16	IRF9	not	sig	IRF9
451	ENSG00000218336	-1.05831429191027	1.04512535408131e-23	TENM3	-1.04696711969939	5.47415331424547e-23	TENM3	not	sig	TENM3
452	ENSG00000149633	3.50544838462025	1.2057725625801e-23	KIAA1755	3.45635194632919	1.72280159501795e-26	KIAA1755	not	sig	KIAA1755
453	ENSG00000111912	1.76115779215406	1.24805462736592e-23	NCOA7	1.76904341758878	4.28061679544329e-24	NCOA7	not	sig	NCOA7
454	ENSG00000155287	1.94874220778406	1.37671856732498e-23	SLC25A28	1.96256463220134	3.84635269651513e-24	SLC25A28	not	sig	SLC25A28
455	ENSG00000011426	-1.34868358416942	1.41433315830478e-23	ANLN	-1.33553354643717	3.33486489258086e-23	ANLN	not	sig	ANLN
456	ENSG00000147604	-0.976847765289156	2.26303159373028e-23	RPL7	-0.913243171166654	5.29487151887628e-20	RPL7	not	sig	RPL7
457	ENSG00000163297	1.39413480298248	2.5705255207377e-23	ANTXR2	1.40255167551077	9.00810635393313e-24	ANTXR2	not	sig	ANTXR2
458	ENSG00000051620	-1.14762705147198	2.77266066011096e-23	HEBP2	-0.875325384184907	2.04033270281269e-14	HEBP2	not	sig	HEBP2
459	ENSG00000008513	1.91161341889725	2.97687530120002e-23	ST3GAL1	1.9205847462052	2.28788609228118e-23	ST3GAL1	not	sig	ST3GAL1
460	ENSG00000119280	-1.40737442929459	3.37619126709526e-23	C1orf198	-1.39263639331851	1.04890444579632e-22	C1orf198	not	sig	C1orf198
461	ENSG00000026103	1.32196931278918	3.57983454041047e-23	FAS	1.32946751656491	1.0536950128745e-23	FAS	not	sig	FAS
462	ENSG00000157985	-1.18781315805432	3.90468288238639e-23	AGAP1	-1.3135423888441	6.25897204714082e-36	AGAP1	not	sig	AGAP1
463	ENSG00000155755	-0.898316194910197	4.14612181248271e-23	TMEM237	-0.854470083732841	1.57720862636237e-20	TMEM237	not	sig	TMEM237
464	ENSG00000095752	2.57193449381471	4.84301889648839e-23	IL11	2.52674756186604	1.51314214463503e-22	IL11	not	sig	IL11
465	ENSG00000109846	-0.902303527285852	5.05060235683223e-23	CRYAB	-0.895806878587753	3.04578631600181e-22	CRYAB	not	sig	CRYAB
466	ENSG00000150760	-0.795638680512691	6.96399568626177e-23	DOCK1	-0.773073690077415	4.04864938197288e-22	DOCK1	not	sig	DOCK1
467	ENSG00000088367	-0.956810448476116	7.35548437067874e-23	EPB41L1	-0.953390272148613	8.46772545544609e-23	EPB41L1	not	sig	EPB41L1
468	ENSG00000134243	-0.899718836334671	9.13494747687889e-23	SORT1	-0.887871420232111	2.11262771797658e-22	SORT1	not	sig	SORT1
469	ENSG00000116711	1.54781088024303	9.92064557348144e-23	PLA2G4A	1.55729129488366	5.03389248221464e-23	PLA2G4A	not	sig	PLA2G4A
470	ENSG00000085662	1.67732731347874	1.03913393241749e-22	AKR1B1	1.68629894094013	5.890494209324e-23	AKR1B1	not	sig	AKR1B1
471	ENSG00000107798	0.89821452836053	1.1808643263757e-22	LIPA	0.924388170245122	3.31090032926072e-24	LIPA	not	sig	LIPA
472	ENSG00000204632	2.15603907572098	1.20857257694867e-22	HLA-G	2.17058155098781	7.02608894761512e-34	HLA-G	not	sig	HLA-G
473	ENSG00000154229	-0.791076870707576	1.57674216556912e-22	PRKCA	-0.935000782838923	3.4121239849316e-42	PRKCA	not	sig	PRKCA
474	ENSG00000057657	1.5617114893648	1.67069454486875e-22	PRDM1	1.57899825335011	2.8974573053826e-23	PRDM1	not	sig	PRDM1
475	ENSG00000153029	1.01641321125707	1.77910286450232e-22	MR1	0.992674719541818	4.22675298881439e-27	MR1	not	sig	MR1
476	ENSG00000147872	1.15425580343005	1.98355697433676e-22	PLIN2	1.12938929817978	4.34056271374672e-22	PLIN2	not	sig	PLIN2
477	ENSG00000143390	0.810977828581418	1.98835202107835e-22	RFX5	0.830076938718278	1.67742907066969e-24	RFX5	not	sig	RFX5
478	ENSG00000139641	-0.726366502926011	2.18799631871494e-22	ESYT1	-0.713726012480496	5.6857815138552e-21	ESYT1	not	sig	ESYT1
479	ENSG00000144677	-0.802538982122336	2.26250118448711e-22	CTDSPL	-0.792251085913605	1.19870263242393e-21	CTDSPL	not	sig	CTDSPL
480	ENSG00000169855	1.0229288892248	2.55704125831141e-22	ROBO1	1.02076282035559	7.40253285684688e-23	ROBO1	not	sig	ROBO1
481	ENSG00000171241	-1.39040602122411	2.75403361942957e-22	SHCBP1	-1.37366347107903	8.3029423936605e-22	SHCBP1	not	sig	SHCBP1
482	ENSG00000187764	1.75256617474732	3.40597574788466e-22	SEMA4D	1.75770022489284	1.77957665359771e-22	SEMA4D	not	sig	SEMA4D
483	ENSG00000138944	-1.32507370474283	3.50317453716259e-22	SHISAL1	-1.30501865137188	9.79769921380439e-27	SHISAL1	not	sig	SHISAL1
484	ENSG00000165259	1.23293306516243	3.55941766148279e-22	HDX	1.24359000827681	3.29658588960873e-22	HDX	not	sig	HDX
485	ENSG00000112137	1.88054230405573	3.63537590462849e-22	PHACTR1	1.88542759978222	9.84180121418909e-22	PHACTR1	not	sig	PHACTR1
486	ENSG00000109919	-0.659345767614645	3.73670306079068e-22	MTCH2	-0.647177384502653	2.48522650428766e-21	MTCH2	not	sig	MTCH2
487	ENSG00000010292	-0.78198204074634	4.37596321417174e-22	NCAPD2	-0.768277634249588	1.25169833009568e-21	NCAPD2	not	sig	NCAPD2
488	ENSG00000135378	3.80171940943559	4.42011756647331e-22	PRRG4	3.71535583692246	1.96382304880984e-23	PRRG4	not	sig	PRRG4
489	ENSG00000182054	-1.38904617026347	4.97128420375186e-22	IDH2	-1.37945310838652	1.42065016378064e-21	IDH2	not	sig	IDH2
490	ENSG00000023171	1.24866388704514	5.58780063853759e-22	GRAMD1B, LOC100128242	1.1363019638934	2.95824925194467e-19	GRAMD1B, LOC100128242	not	sig	GRAMD1B, LOC100128242
491	ENSG00000124882	5.76897519719244	6.04173191164821e-22	EREG	5.60592870082962	3.55991996840661e-26	EREG	not	sig	EREG
492	ENSG00000149177	1.15646586199292	6.471746670938e-22	PTPRJ	1.22456579701992	9.9461754737352e-25	PTPRJ	not	sig	PTPRJ
493	ENSG00000116574	1.93567706279007	9.09705009508626e-22	RHOU	1.99962576468584	4.02327144606411e-23	RHOU	not	sig	RHOU
494	ENSG00000104219	-1.23097883824552	9.52630909028373e-22	ZDHHC2	-1.21959805520379	1.72971815984383e-21	ZDHHC2	not	sig	ZDHHC2
495	ENSG00000161800	-1.12596102505939	9.62642706223622e-22	RACGAP1	-1.10085879313453	1.76269823942048e-19	RACGAP1	not	sig	RACGAP1
496	ENSG00000138411	1.74939477194525	1.00570685634321e-21	HECW2	1.64027189133219	4.10150576131263e-19	HECW2	not	sig	HECW2
497	ENSG00000090554	1.96432351485229	1.04505944886294e-21	FLT3LG	1.4265953173983	0.236912966093492	FLT3LG	not	nonsig	FLT3LG
498	ENSG00000132470	-2.02795989150124	1.04846695510775e-21	ITGB4	-2.02412857209259	5.02980767504564e-20	ITGB4	not	sig	ITGB4
499	ENSG00000105711	2.00041306186779	1.05198666519932e-21	SCN1B	2.00274011339199	5.86253977235399e-22	SCN1B	not	sig	SCN1B
500	ENSG00000196611	2.66151944200077	1.11368152593467e-21	MMP1	2.67514854063162	4.99027733202026e-22	MMP1	not	sig	MMP1
