# Supplementary material for: Conservation of cell-intrinsic immune responses in diverse nonhuman primate species
Source: Life Sci Alliance. 2019 Oct 24;2(5):e201900495. doi: 10.26508/lsa.201900495 (PMC6814850; doi:10.26508/lsa.201900495)
Supplement: Supplementary file 13 [file LSA-2019-00495_Supplemental_Data_9.zip › DatasetS9/2019-09-18 gorilla HumanTop500Sig_ExpressionInSpecies.csv]

	X	log2FoldChange_human_ref	padj_human_ref	SYMBOL_human_ref	log2FoldChange_species_ref	padj_species_ref	SYMBOL_species_ref	differs	significance	SYMBOL
1	ENSG00000119917	7.45282871496473	0	IFIT3	7.43508071635601	0	IFIT3	not	sig	IFIT3
2	ENSG00000119922	9.20763860412074	0	IFIT2	9.20198170248958	0	IFIT2	not	sig	IFIT2
3	ENSG00000135114	9.7908094052691	5.18508288077384e-281	OASL	9.82357672549279	7.74829226792948e-229	OASL	not	sig	OASL
4	ENSG00000117228	5.26948407670448	2.27701217494536e-261	GBP1	5.44463501049632	4.11948586001324e-262	GBP1	not	sig	GBP1
5	ENSG00000121858	9.44367211927651	6.21412494709904e-260	TNFSF10	9.36971695332143	5.63152800809633e-252	TNFSF10	not	sig	TNFSF10
6	ENSG00000101347	4.65945238294881	2.30692342425046e-253	SAMHD1	4.58109038070116	1.03143750177724e-238	SAMHD1	not	sig	SAMHD1
7	ENSG00000134321	9.27172501591037	8.56383878484359e-250	RSAD2	9.12241893264803	2.5216169067916e-236	RSAD2	not	sig	RSAD2
8	ENSG00000111331	8.41070519175222	1.0646005274493e-235	OAS3	8.43086994307808	3.45455817776042e-231	OAS3	not	sig	OAS3
9	ENSG00000123609	3.80037500074872	6.34433715415866e-230	NMI	3.70183564787917	4.58716497657138e-202	NMI	not	sig	NMI
10	ENSG00000026950	3.3295253097926	2.51199665072242e-212	BTN3A1	3.34531181379659	2.52430907852914e-176	BTN3A1	not	sig	BTN3A1
11	ENSG00000181381	5.21347280143836	3.27356244902207e-210	DDX60L	5.32782221446839	8.1341316344726e-196	DDX60L	not	sig	DDX60L
12	ENSG00000188313	3.7682254869315	3.67665207795006e-210	PLSCR1	3.79305737831171	3.14532325774884e-209	PLSCR1	not	sig	PLSCR1
13	ENSG00000138646	8.74255708863001	6.11952935614506e-209	HERC5	8.76458615760404	2.56389441423406e-203	HERC5	not	sig	HERC5
14	ENSG00000112096	4.53771936090453	2.87088879978444e-206	SOD2, SOD2-OT1	4.87956705427912	6.1621207505098e-122	SOD2, SOD2-OT1	not	sig	SOD2, SOD2-OT1
15	ENSG00000125347	3.74304756043671	5.42312499289743e-198	IRF1	3.67759179808284	7.30415003578902e-204	IRF1	not	sig	IRF1
16	ENSG00000107201	6.64160856980548	9.59140565531732e-197	DDX58	6.65675947512289	6.64134378897304e-187	DDX58	not	sig	DDX58
17	ENSG00000059378	4.17737306429308	3.90540892286094e-195	PARP12	4.22899389668101	2.17785930934504e-183	PARP12	not	sig	PARP12
18	ENSG00000004468	9.09363691233372	2.04560170665015e-194	CD38	9.04295594289176	6.86571319737361e-242	CD38	not	sig	CD38
19	ENSG00000173193	4.69727537256177	9.69559847160205e-192	PARP14	4.68642817663873	1.86460489920546e-191	PARP14	not	sig	PARP14
20	ENSG00000172183	7.07571698288256	6.43625078572e-190	ISG20	7.28952437533379	8.26849188990778e-175	ISG20	not	sig	ISG20
21	ENSG00000137965	5.57144642983773	7.50237843118374e-183	IFI44	5.56365890932349	3.37025883877316e-185	IFI44	not	sig	IFI44
22	ENSG00000116194	6.46364727875341	2.44020089216152e-182	ANGPTL1	6.46529597873232	3.10994097246444e-186	ANGPTL1	not	sig	ANGPTL1
23	ENSG00000131203	9.96601527554648	9.17765632603329e-182	IDO1	9.97393142057949	5.73468510517766e-172	IDO1	not	sig	IDO1
24	ENSG00000136689	6.64312589979389	2.21715023645536e-177	IL1RN	6.640899179248	6.15166151524289e-178	IL1RN	not	sig	IL1RN
25	ENSG00000132256	3.68164272336788	1.1588198540648e-176	TRIM5	3.62373560952302	5.85082857314362e-188	TRIM5	not	sig	TRIM5
26	ENSG00000168961	9.32910452470466	8.89048844191106e-173	LGALS9	9.52134716062688	7.74829226792948e-229	LGALS9	not	sig	LGALS9
27	ENSG00000102524	8.85829943545686	1.80338706775627e-171	TNFSF13B	9.07772096688514	1.64734941479792e-107	TNFSF13B	not	sig	TNFSF13B
28	ENSG00000137752	6.41338422225184	1.25166621472863e-169	CASP1	6.29892213642482	4.76885220601383e-180	CASP1	not	sig	CASP1
29	ENSG00000166920	6.34044990144917	3.13835964514802e-169	C15orf48	6.34206022897426	7.25851031129667e-174	C15orf48	not	sig	C15orf48
30	ENSG00000132274	4.69816986021564	1.42809360051008e-168	TRIM22	4.70039425374891	5.28551791425559e-167	TRIM22	not	sig	TRIM22
31	ENSG00000154229	-2.17469860392512	3.93068715137884e-168	PRKCA	-1.79662652313894	9.21689986479513e-49	PRKCA	not	sig	PRKCA
32	ENSG00000003402	2.43239149005664	1.96963374064816e-166	CFLAR	2.67165748248497	1.60704258773958e-180	CFLAR	not	sig	CFLAR
33	ENSG00000132530	6.10940301643818	7.00845307099049e-159	XAF1	6.04309870586862	3.33724920802001e-145	XAF1	not	sig	XAF1
34	ENSG00000187608	8.80108579499937	1.49149955019908e-156	ISG15	8.83300020369698	5.3062722074079e-154	ISG15	not	sig	ISG15
35	ENSG00000115267	6.75872363780964	7.49750869433644e-155	IFIH1	6.77269287004158	1.45871479053413e-153	IFIH1	not	sig	IFIH1
36	ENSG00000115415	2.96057858209511	2.62587476601068e-154	STAT1	2.95051808971316	6.39484150918868e-154	STAT1	not	sig	STAT1
37	ENSG00000162654	5.51640317725856	1.34347215544285e-152	GBP4	5.53129807571257	1.10914857718802e-125	GBP4	not	sig	GBP4
38	ENSG00000164342	4.79478717654299	4.05729086459665e-152	TLR3	4.87008633162261	1.21173331586061e-149	TLR3	not	sig	TLR3
39	ENSG00000169245	10.0534327439184	1.79789760366624e-148	CXCL10	10.0578429187765	2.32888790325165e-144	CXCL10	not	sig	CXCL10
40	ENSG00000100226	2.73041917040577	8.17559557386104e-147	GTPBP1	2.74207218077731	5.34973767522837e-147	GTPBP1	not	sig	GTPBP1
41	ENSG00000133106	6.23430333182082	5.81631085464215e-146	EPSTI1	6.23724485028766	1.10441287514996e-144	EPSTI1	not	sig	EPSTI1
42	ENSG00000163840	3.21466138214336	7.32111172058042e-144	DTX3L	3.18623475814204	1.34259191778931e-132	DTX3L	not	sig	DTX3L
43	ENSG00000130303	8.90832713665283	1.18184918201366e-143	BST2	8.88180511478628	2.84033486181588e-156	BST2	not	sig	BST2
44	ENSG00000169248	10.176948039159	6.96164246483834e-143	CXCL11	10.1754765073362	1.78932787765549e-137	CXCL11	not	sig	CXCL11
45	ENSG00000165949	9.02804537482273	1.10594815100565e-139	IFI27	9.17285943097661	5.71893158177935e-150	IFI27	not	sig	IFI27
46	ENSG00000185404	3.08249612561918	3.31041723397131e-138	SP140L	3.12387642822817	4.38146891528402e-131	SP140L	not	sig	SP140L
47	ENSG00000168679	3.78293645326469	9.77046524981027e-137	SLC16A4	3.75058748561949	6.62029422198048e-148	SLC16A4	not	sig	SLC16A4
48	ENSG00000002549	3.50966298173914	2.50717023084386e-135	LAP3	3.51099760344137	3.61363038131268e-121	LAP3	not	sig	LAP3
49	ENSG00000184979	6.52079273842133	6.10975814303313e-135	USP18	6.56452606344472	1.56481153030958e-129	USP18	not	sig	USP18
50	ENSG00000131979	6.27506954237016	5.07277840383103e-134	GCH1	6.95486852832484	1.68497062072066e-127	GCH1	not	sig	GCH1
51	ENSG00000172936	3.31944359698242	9.96514524356628e-134	MYD88	3.25483466700067	2.20844525390479e-83	MYD88	not	sig	MYD88
52	ENSG00000106785	5.12708899196797	1.6064333589094e-133	TRIM14	4.9929709975321	3.26963969690816e-19	TRIM14	not	sig	TRIM14
53	ENSG00000130589	5.00041664062519	1.76595709329741e-133	HELZ2	4.9828099064783	7.26936717755937e-150	HELZ2	not	sig	HELZ2
54	ENSG00000124201	3.05123621193961	4.41996738019755e-133	ZNFX1	3.053603095825	1.28239191699558e-135	ZNFX1	not	sig	ZNFX1
55	ENSG00000111801	3.4098797552968	1.69420118016584e-130	BTN3A3	3.45276117806279	4.24639536073164e-106	BTN3A3	not	sig	BTN3A3
56	ENSG00000152778	5.23497991744761	5.32727902363639e-130	IFIT5	5.2323340193911	5.9709563188336e-118	IFIT5	not	sig	IFIT5
57	ENSG00000160710	2.2300523089897	6.62614202435752e-128	ADAR	2.22590675150448	7.65982825236239e-117	ADAR	not	sig	ADAR
58	ENSG00000168394	4.08631850532144	1.28603099078309e-125	TAP1	4.08518049889936	4.85253486540364e-141	TAP1	not	sig	TAP1
59	ENSG00000100342	4.99925961128563	1.14018254952703e-124	APOL1	5.03670291987652	1.80462528852377e-132	APOL1	not	sig	APOL1
60	ENSG00000173821	3.31047736424273	4.95305679220619e-123	RNF213	3.31016220545257	1.3012145919912e-125	RNF213	not	sig	RNF213
61	ENSG00000138760	2.11133800348942	1.86639902076293e-120	SCARB2	2.11148264126487	2.1595270873228e-119	SCARB2	not	sig	SCARB2
62	ENSG00000137198	4.18777196324688	4.84908226728036e-120	GMPR	4.17364726692928	3.31277936638148e-131	GMPR	not	sig	GMPR
63	ENSG00000023445	6.75484892686401	1.14749690682111e-118	BIRC3	6.75827212916387	1.70775253054369e-118	BIRC3	not	sig	BIRC3
64	ENSG00000137496	5.23761043290475	1.552831121875e-117	IL18BP	4.95247001345915	3.92424575877426e-90	IL18BP	not	sig	IL18BP
65	ENSG00000163131	6.23164793922077	6.13909987444887e-116	CTSS	6.80818705795827	3.68278248775059e-109	CTSS	not	sig	CTSS
66	ENSG00000205413	4.09576140522884	7.26104195890523e-115	SAMD9	4.09031400697272	1.33405048192502e-109	SAMD9	not	sig	SAMD9
67	ENSG00000186340	2.92519549957423	4.26554665517472e-114	THBS2	2.92757833118371	1.28937044017077e-124	THBS2	not	sig	THBS2
68	ENSG00000110446	5.64036567593205	1.28384214144258e-113	SLC15A3	5.77564368593333	1.15714976064484e-125	SLC15A3	not	sig	SLC15A3
69	ENSG00000130775	5.16542991012145	6.98932845998173e-113	THEMIS2	5.24898522091356	5.27936326859219e-117	THEMIS2	not	sig	THEMIS2
70	ENSG00000168062	6.78539635119721	1.50279008661949e-111	BATF2	6.76367561905648	6.21675197845808e-111	BATF2	not	sig	BATF2
71	ENSG00000178033	3.38792774042428	2.28942626441593e-108	CALHM5	3.41311621134423	4.08823890064035e-97	CALHM5	not	sig	CALHM5
72	ENSG00000138496	3.82460209985567	3.32864982317594e-107	PARP9	3.83230355383351	1.23494392110012e-101	PARP9	not	sig	PARP9
73	ENSG00000141574	6.1564994726884	4.3723228820717e-106	SECTM1	6.16247554870042	6.00008894292692e-103	SECTM1	not	sig	SECTM1
74	ENSG00000170581	2.8103673428931	1.17500912743955e-105	STAT2	2.81377208488325	4.76090275676883e-113	STAT2	not	sig	STAT2
75	ENSG00000133401	7.36271288817295	1.86684907249327e-105	PDZD2	6.91278502949022	2.43133021688183e-71	PDZD2	not	sig	PDZD2
76	ENSG00000134716	6.64341594452058	2.64998541972977e-104	CYP2J2	7.02838429910622	8.29347580384426e-93	CYP2J2	not	sig	CYP2J2
77	ENSG00000102921	2.25401638267857	3.98001555996001e-104	N4BP1	2.28396252626965	5.51327855193045e-79	N4BP1	not	sig	N4BP1
78	ENSG00000196116	3.02249825523877	4.19833433352673e-104	TDRD7	3.00096737292024	8.669651855957e-97	TDRD7	not	sig	TDRD7
79	ENSG00000138035	3.01312309381078	5.2366592976809e-104	PNPT1	3.02931377173641	5.75125901545223e-89	PNPT1	not	sig	PNPT1
80	ENSG00000137462	8.09197545073087	5.17572994864705e-103	TLR2	8.19555235989955	1.18932806555952e-104	TLR2	not	sig	TLR2
81	ENSG00000182179	4.80281916564107	8.24124254535404e-103	UBA7	4.80398556931914	1.73591589507639e-112	UBA7	not	sig	UBA7
82	ENSG00000067066	2.78512369815473	2.71469066715064e-99	SP100	2.59384266614565	2.18716383395949e-76	SP100	not	sig	SP100
83	ENSG00000183688	-3.01394744780073	1.26715002279015e-97	RFLNB	-2.84995536266065	5.51495681007863e-33	RFLNB	not	sig	RFLNB
84	ENSG00000117226	3.0029715019379	9.6863600328405e-97	GBP3	2.92199997516309	6.15163037489487e-90	GBP3	not	sig	GBP3
85	ENSG00000140464	2.74260146292197	1.46541888015797e-96	PML	2.76033399409417	6.03090290677167e-103	PML	not	sig	PML
86	ENSG00000137628	5.37627274985408	5.40623753672356e-94	DDX60	5.38181945691999	2.12503303617065e-91	DDX60	not	sig	DDX60
87	ENSG00000117475	2.24941140865194	6.318908277539e-91	BLZF1	2.24921684134796	6.5137745593568e-82	BLZF1	not	sig	BLZF1
88	ENSG00000129667	4.07350171770875	7.76926006762774e-90	RHBDF2	4.07574715616013	4.56273093719693e-89	RHBDF2	not	sig	RHBDF2
89	ENSG00000185885	6.61200790819502	7.76926006762774e-90	IFITM1	6.35121037510098	3.66798449360986e-102	IFITM1	not	sig	IFITM1
90	ENSG00000072121	1.95395059634251	9.28670886497511e-88	ZFYVE26	1.96498573974082	2.42714703698127e-86	ZFYVE26	not	sig	ZFYVE26
91	ENSG00000050344	6.49999461631115	5.44200505986144e-86	NFE2L3	6.3871690223913	7.80362867304024e-83	NFE2L3	not	sig	NFE2L3
92	ENSG00000123610	4.17231381749914	2.5585470017615e-84	TNFAIP6	4.17726331986098	2.32200433147152e-79	TNFAIP6	not	sig	TNFAIP6
93	ENSG00000154451	6.99427055947849	5.00713463280524e-84	GBP5	6.96111475508231	7.89175958400938e-88	GBP5	not	sig	GBP5
94	ENSG00000146859	4.94572909360702	1.92386471499873e-83	TMEM140	5.05751159958334	3.84553806865905e-70	TMEM140	not	sig	TMEM140
95	ENSG00000185722	1.55343015805814	4.95111069828228e-83	ANKFY1	1.64430281692741	1.14111927416285e-70	ANKFY1	not	sig	ANKFY1
96	ENSG00000164308	3.05219089769189	1.54786236836391e-82	ERAP2	3.02687394714095	2.59195976603241e-80	ERAP2	not	sig	ERAP2
97	ENSG00000100600	3.01421854108683	2.40506889960145e-82	LGMN	3.01463708553512	7.59353256294512e-82	LGMN	not	sig	LGMN
98	ENSG00000116514	3.00335499794272	8.26917228374283e-82	RNF19B	3.0261643287963	1.52401838105124e-82	RNF19B	not	sig	RNF19B
99	ENSG00000151364	3.66862549993405	1.28535363380943e-81	KCTD14	3.60309601964858	1.34313524077866e-73	KCTD14	not	sig	KCTD14
100	ENSG00000163872	1.4048537109549	1.28535363380943e-81	YEATS2	1.43497243555033	1.68424161520373e-48	YEATS2	not	sig	YEATS2
101	ENSG00000105835	3.1532904687919	2.89289158887505e-80	NAMPT	3.1635291305224	3.50417390566952e-72	NAMPT	not	sig	NAMPT
102	ENSG00000171860	6.86019251453643	3.44854752322241e-80	C3AR1	7.06432284755848	1.20728392450596e-63	C3AR1	not	sig	C3AR1
103	ENSG00000096968	2.6685826370676	1.41250594598473e-79	JAK2	2.67118402198276	3.32123749486728e-69	JAK2	not	sig	JAK2
104	ENSG00000107798	1.76420941081878	4.10064665538208e-79	LIPA	1.75985689542952	3.39869591778468e-71	LIPA	not	sig	LIPA
105	ENSG00000089127	8.56552922832576	1.87507190649138e-78	OAS1	8.51921058990752	5.57037668875164e-85	OAS1	not	sig	OAS1
106	ENSG00000100422	-1.88471601469623	2.66959486385218e-78	CERK	-1.79849072254367	5.86379097075582e-41	CERK	not	sig	CERK
107	ENSG00000184584	3.77275581612028	4.36031450137105e-78	TMEM173	3.72668712663979	1.31204219932127e-77	TMEM173	not	sig	TMEM173
108	ENSG00000156113	-2.70933764530826	6.17832866005215e-78	KCNMA1	-2.70923530710057	1.94493296777722e-69	KCNMA1	not	sig	KCNMA1
109	ENSG00000112343	2.95504726341138	2.17723028710737e-77	TRIM38	3.04454696280724	1.11803978143489e-79	TRIM38	not	sig	TRIM38
110	ENSG00000126709	5.36665699946777	3.3626477924514e-77	IFI6	5.31421729599058	5.0577600352306e-81	IFI6	not	sig	IFI6
111	ENSG00000155363	2.59865493802419	5.62270968870381e-77	MOV10	2.59017939802093	1.71140663282064e-83	MOV10	not	sig	MOV10
112	ENSG00000204138	2.23358741530096	1.41370692835005e-76	PHACTR4	2.25482107563091	1.26737576631136e-68	PHACTR4	not	sig	PHACTR4
113	ENSG00000068079	4.94587623374628	2.1482873868485e-76	IFI35	4.94054880586223	2.05570710715344e-80	IFI35	not	sig	IFI35
114	ENSG00000161921	6.27346956518284	4.34274991783732e-75	CXCL16	6.28984502851423	1.3655625651728e-68	CXCL16	not	sig	CXCL16
115	ENSG00000118503	4.85287460095987	6.03574236290219e-75	TNFAIP3	4.85269377464069	1.01301130375637e-77	TNFAIP3	not	sig	TNFAIP3
116	ENSG00000140105	3.32204801000266	9.1868202942119e-75	WARS	3.34545473105756	1.08393758654597e-74	WARS	not	sig	WARS
117	ENSG00000234745	2.93015682591292	1.5178273178162e-74	HLA-B	3.00398350125336	6.76280260315987e-64	HLA-B	not	sig	HLA-B
118	ENSG00000163568	4.00546970810572	2.20344635775654e-74	AIM2	3.92748634604547	6.53589095720579e-54	AIM2	not	sig	AIM2
119	ENSG00000272325	-2.27934185613062	4.47803419449311e-74	NUDT3	-0.735023399882448	5.31329252964675e-07	NUDT3	different	sig	NUDT3
120	ENSG00000239713	3.70550814676808	5.25704803590014e-74	APOBEC3G	3.38333258537699	6.1380627432301e-63	APOBEC3G	not	sig	APOBEC3G
121	ENSG00000003400	3.72484137979037	1.40783657210693e-72	CASP10	3.61603911010679	3.07799310831329e-63	CASP10	not	sig	CASP10
122	ENSG00000137959	5.25615819996781	1.99176085365247e-72	IFI44L	5.12895947702052	4.00920808982917e-54	IFI44L	not	sig	IFI44L
123	ENSG00000173786	2.11555308259589	6.27448154674816e-72	CNP	2.13818514574776	7.30454547316883e-76	CNP	not	sig	CNP
124	ENSG00000163644	2.85112877654487	1.17746668945104e-71	PPM1K	3.12132029277327	2.21021427588761e-72	PPM1K	not	sig	PPM1K
125	ENSG00000118257	3.13883180890588	1.49093516588774e-71	NRP2	3.14663849855084	4.15171262852873e-72	NRP2	not	sig	NRP2
126	ENSG00000140853	2.44024627204314	3.35720700981517e-71	NLRC5	2.51689974813392	2.80476033256277e-79	NLRC5	not	sig	NLRC5
127	ENSG00000189060	1.82725743631242	3.66630111426831e-71	H1F0	1.64983738217128	2.27777032779113e-61	H1F0	not	sig	H1F0
128	ENSG00000130202	2.30440430146243	1.65015438763869e-70	NECTIN2	2.39723074141642	8.9781415433533e-59	NECTIN2	not	sig	NECTIN2
129	ENSG00000183486	4.47297633226403	6.34777815683303e-70	MX2	4.4195843368406	5.45993618585417e-69	MX2	not	sig	MX2
130	ENSG00000108691	7.75987401283697	5.47250322019015e-69	CCL2	7.74569685265527	1.96930055626183e-69	CCL2	not	sig	CCL2
131	ENSG00000162645	5.75658704080466	4.93668900884366e-68	GBP2	5.80992127954146	9.17433588232054e-41	GBP2	not	sig	GBP2
132	ENSG00000159322	1.47220437543073	1.35724067051668e-67	ADPGK	1.50669493456438	3.92172559100102e-55	ADPGK	not	sig	ADPGK
133	ENSG00000166750	2.65546695534693	1.96803696199437e-66	SLFN5	2.59835976844457	1.35198852043203e-60	SLFN5	not	sig	SLFN5
134	ENSG00000132109	3.09145093675445	1.60970465809024e-65	TRIM21	3.08986403536685	8.70970929651385e-73	TRIM21	not	sig	TRIM21
135	ENSG00000013374	1.57254270083943	1.72564768398389e-65	NUB1	1.57023172172158	3.83236550271419e-67	NUB1	not	sig	NUB1
136	ENSG00000113391	-2.16674196751934	2.60503490432614e-65	FAM172A	-2.04666718506168	2.14952207971532e-30	FAM172A	not	sig	FAM172A
137	ENSG00000242265	-1.65918438342994	2.90401425361542e-65	PEG10	-1.72244149160851	2.45189978750236e-23	PEG10	not	sig	PEG10
138	ENSG00000173702	7.52134146477046	3.66440997733088e-65	MUC13	7.24821539639439	1.30676945884061e-51	MUC13	not	sig	MUC13
139	ENSG00000172901	4.62821546203142	3.70994960709901e-65	LVRN	4.69899294170011	1.43611477655117e-60	LVRN	not	sig	LVRN
140	ENSG00000136514	6.72657715849222	3.84800308990325e-65	RTP4	6.69513908674658	2.20789724086408e-67	RTP4	not	sig	RTP4
141	ENSG00000183723	-2.21023058052778	4.79297092814481e-65	CMTM4	-2.25706893819061	1.81207761378221e-37	CMTM4	not	sig	CMTM4
142	ENSG00000120217	4.84639075774884	1.18210245393879e-64	CD274	5.32776854439466	1.87004507398609e-57	CD274	not	sig	CD274
143	ENSG00000169429	6.48214418966397	1.77245833584133e-64	CXCL8	6.51657715935139	4.30259398651796e-65	CXCL8	not	sig	CXCL8
144	ENSG00000146776	3.00272472431184	1.39768557638854e-63	ATXN7L1	3.00966621826633	7.78622801419064e-64	ATXN7L1	not	sig	ATXN7L1
145	ENSG00000124226	2.09052895228545	3.8085731002159e-63	RNF114	2.16484858762831	3.24394355175792e-62	RNF114	not	sig	RNF114
146	ENSG00000197520	4.55805003362361	3.83146142078058e-63	FAM177B	0.95554025388293	NA	FAM177B	different	nonsig	FAM177B
147	ENSG00000106829	2.0685547132436	1.21441361749563e-62	TLE4	2.08580824504029	5.06308320623324e-73	TLE4	not	sig	TLE4
148	ENSG00000135899	3.8393478888862	4.29118993053453e-62	SP110	3.78157453942363	8.01114607309836e-67	SP110	not	sig	SP110
149	ENSG00000095752	5.0154844951863	1.46109976103774e-61	IL11	5.53980624991633	8.29819852925167e-45	IL11	not	sig	IL11
150	ENSG00000122729	-2.29934140936418	1.79386274855127e-61	ACO1	-2.30145402749334	1.52868633041531e-61	ACO1	not	sig	ACO1
151	ENSG00000165309	10.7350609216946	2.18370083385075e-61	ARMC3	10.7461198415369	1.96053469919764e-62	ARMC3	not	sig	ARMC3
152	ENSG00000119508	4.81763863283855	4.36668463030988e-61	NR4A3	4.71677631967897	2.92701291536945e-44	NR4A3	not	sig	NR4A3
153	ENSG00000138411	2.24789240290298	1.48913109566222e-60	HECW2	2.46462807198914	8.70986282614908e-68	HECW2	not	sig	HECW2
154	ENSG00000134470	4.58669952271753	1.82507678309706e-59	IL15RA	4.55754400516347	5.92330630814705e-67	IL15RA	not	sig	IL15RA
155	ENSG00000108771	4.31763561334267	4.85111537055695e-59	DHX58	4.34910289476032	1.92667825809044e-61	DHX58	not	sig	DHX58
156	ENSG00000240065	4.20278075056711	5.25919039854294e-59	PSMB9	4.21528678855228	9.11588277389888e-63	PSMB9	not	sig	PSMB9
157	ENSG00000100647	1.68436068584922	6.88617696108091e-59	SUSD6	1.67580429879348	1.57484035413858e-53	SUSD6	not	sig	SUSD6
158	ENSG00000166889	1.74363522323207	1.41147854934373e-58	PATL1	1.74222759243816	1.57688765680349e-52	PATL1	not	sig	PATL1
159	ENSG00000180573	2.64795811999973	3.20704339990949e-58	HIST1H2AC	2.57658516022704	5.66506117762555e-38	HIST1H2AC	not	sig	HIST1H2AC
160	ENSG00000178950	2.86364681815182	3.78203555647752e-58	GAK	2.85532399741639	2.00129874767251e-60	GAK	not	sig	GAK
161	ENSG00000204592	3.29612792714188	8.46369171352522e-58	HLA-E	3.23890675875094	1.01211291769377e-59	HLA-E	not	sig	HLA-E
162	ENSG00000204264	2.69057080791709	2.62055567794043e-57	PSMB8	2.66189404637701	1.41784424894097e-60	PSMB8	not	sig	PSMB8
163	ENSG00000157111	3.44011467292516	4.43174429355802e-57	TMEM171	3.43402616428816	6.67122801811859e-62	TMEM171	not	sig	TMEM171
164	ENSG00000043143	2.14178663972673	7.86329654018519e-57	JADE2	2.15049666103616	8.99519484598765e-63	JADE2	not	sig	JADE2
165	ENSG00000138166	2.63256299798423	1.46654672661057e-56	DUSP5	2.6336736302594	1.5529790498337e-55	DUSP5	not	sig	DUSP5
166	ENSG00000138755	10.2243492908573	1.47857725815803e-56	CXCL9	10.2304575738858	1.27891673942924e-52	CXCL9	not	sig	CXCL9
167	ENSG00000108700	8.39113020294331	5.40275073706267e-56	CCL8	8.407148189848	2.07470771011747e-55	CCL8	not	sig	CCL8
168	ENSG00000143390	1.50439846956307	1.11409236572303e-55	RFX5	1.51688702071741	2.20178735743729e-51	RFX5	not	sig	RFX5
169	ENSG00000138821	3.59906715638744	1.77608827231831e-55	SLC39A8	3.60821841973546	7.23679235577589e-53	SLC39A8	not	sig	SLC39A8
170	ENSG00000086065	1.98225910566732	2.70257152167116e-55	CHMP5	1.97310134255934	1.81492175377814e-48	CHMP5	not	sig	CHMP5
171	ENSG00000153029	2.11367495059534	3.11454513186926e-55	MR1	2.23228994935895	1.99276143516076e-48	MR1	not	sig	MR1
172	ENSG00000100911	2.39882631034542	3.5171010512787e-55	PSME2	2.49408996296819	2.20011606614764e-52	PSME2	not	sig	PSME2
173	ENSG00000099968	1.67055445927596	3.74318648275034e-55	BCL2L13	1.89343587610602	2.69450532003984e-62	BCL2L13	not	sig	BCL2L13
174	ENSG00000059145	-1.63864821076881	5.3856401683794e-55	UNKL	-0.887870110110993	5.96371783236759e-06	UNKL	different	sig	UNKL
175	ENSG00000105894	2.14224555525359	5.90167274743822e-54	PTN	2.15102761121772	3.18154724126791e-52	PTN	not	sig	PTN
176	ENSG00000186806	3.78521335226938	7.81013665755562e-54	VSIG10L	4.25426485603316	6.4036675206879e-36	VSIG10L	not	sig	VSIG10L
177	ENSG00000154678	-2.36574927620226	1.00773950461925e-53	PDE1C	-2.06001168166958	5.39950916702761e-39	PDE1C	not	sig	PDE1C
178	ENSG00000089057	-1.65564921394365	1.51948716883307e-53	SLC23A2	-1.68458408530444	1.36786223790879e-48	SLC23A2	not	sig	SLC23A2
179	ENSG00000184588	3.52884540924157	2.32313673121251e-53	PDE4B	3.51955519235008	7.56300393400663e-52	PDE4B	not	sig	PDE4B
180	ENSG00000145147	1.51374767697569	3.10446879818306e-53	SLIT2	1.49512363307436	2.7296485878089e-42	SLIT2	not	sig	SLIT2
181	ENSG00000168118	-1.58094038073234	4.89748821572323e-53	RAB4A	-1.63510390632197	7.14799494084815e-55	RAB4A	not	sig	RAB4A
182	ENSG00000185507	7.51823902888117	5.57683843466908e-53	IRF7	7.49992788924068	1.48737420698722e-54	IRF7	not	sig	IRF7
183	ENSG00000162944	2.17915680239804	2.22604451845034e-52	RFTN2	2.18965367150215	5.51121823903413e-45	RFTN2	not	sig	RFTN2
184	ENSG00000110057	4.02381072685211	8.90103585039852e-52	UNC93B1	4.02615364849709	2.24675441871964e-53	UNC93B1	not	sig	UNC93B1
185	ENSG00000152767	-1.65360350849912	1.02718844790796e-51	FARP1	-1.64971502693931	5.47063347455621e-33	FARP1	not	sig	FARP1
186	ENSG00000138180	-1.53634321847944	2.08816867175571e-51	CEP55	-1.53520588397178	4.30452312029658e-46	CEP55	not	sig	CEP55
187	ENSG00000124875	6.14223582835807	2.34919672877126e-51	CXCL6	6.15917624444245	1.69074465376717e-51	CXCL6	not	sig	CXCL6
188	ENSG00000231925	2.6606933498752	3.81514677242976e-51	TAPBP	2.6512843724284	1.67354799913468e-63	TAPBP	not	sig	TAPBP
189	ENSG00000205045	5.90049958549815	5.41142921927692e-51	SLFN12L	6.54271362393762	1.96436401216671e-116	SLFN12L	not	sig	SLFN12L
190	ENSG00000272886	2.01810304445857	1.02561627494793e-50	DCP1A	2.02260016089096	3.06489544574392e-42	DCP1A	not	sig	DCP1A
191	ENSG00000166888	1.88284850249609	2.02697924743392e-50	STAT6	1.89119896345028	9.80790268066186e-60	STAT6	not	sig	STAT6
192	ENSG00000167191	5.9293084172422	6.14297500041493e-50	GPRC5B	5.9134771992748	1.95274160630359e-51	GPRC5B	not	sig	GPRC5B
193	ENSG00000163565	1.81503645410201	7.92111198278365e-50	IFI16	1.8432332315152	1.94320982562526e-53	IFI16	not	sig	IFI16
194	ENSG00000156587	4.10641654073763	2.02993091865257e-49	UBE2L6	4.09337993524053	1.02231732492915e-51	UBE2L6	not	sig	UBE2L6
195	ENSG00000168899	2.70228705737001	2.64666537754199e-49	VAMP5	2.71001121198708	4.30568024135675e-49	VAMP5	not	sig	VAMP5
196	ENSG00000165731	10.2648653338469	5.26253693678749e-49	RET	10.393045543214	5.00260955295782e-49	RET	not	sig	RET
197	ENSG00000130813	4.23058254226466	7.93105724675942e-49	C19orf66	4.18719572139502	8.46706021647363e-51	C19orf66	not	sig	C19orf66
198	ENSG00000163347	5.32750753862039	9.02534275436498e-49	CLDN1	5.33457254269778	1.34637200431619e-49	CLDN1	not	sig	CLDN1
199	ENSG00000081479	8.16912881569369	9.03228434873879e-49	LRP2	8.63827739135753	2.59372285531061e-44	LRP2	not	sig	LRP2
200	ENSG00000166710	2.18196820118662	9.96313852756476e-49	B2M	2.18145904928605	9.43873408886833e-50	B2M	not	sig	B2M
201	ENSG00000062598	1.46924769549869	1.05922861255709e-48	ELMO2	1.50610658433207	1.45683084770733e-54	ELMO2	not	sig	ELMO2
202	ENSG00000144596	7.07487087239653	1.13508893047513e-48	GRIP2	6.90389156178746	5.30829036596361e-39	GRIP2	not	sig	GRIP2
203	ENSG00000014914	1.77046377051626	1.46445475796974e-48	MTMR11	1.76177307358249	8.97246408263595e-49	MTMR11	not	sig	MTMR11
204	ENSG00000170542	3.0425559326032	6.43649459985028e-48	SERPINB9	3.07049492353135	1.80687825902827e-48	SERPINB9	not	sig	SERPINB9
205	ENSG00000120690	1.72948386074975	1.29713814017236e-47	ELF1	1.73195986526148	8.38202639822811e-42	ELF1	not	sig	ELF1
206	ENSG00000115271	3.83490368941937	1.4532147447595e-47	GCA	3.95472241342334	3.08845354489872e-49	GCA	not	sig	GCA
207	ENSG00000137571	5.47895382586023	1.55381896925477e-47	SLCO5A1	6.50627537276904	4.82527657694061e-28	SLCO5A1	not	sig	SLCO5A1
208	ENSG00000092330	1.25665774914176	2.24682890899661e-47	TINF2	1.25756167648259	3.66804246482295e-51	TINF2	not	sig	TINF2
209	ENSG00000085117	4.65047045429435	2.56722806237294e-47	CD82	4.62490554788395	3.57227239267836e-48	CD82	not	sig	CD82
210	ENSG00000185201	4.01461311801401	3.36775134024524e-47	IFITM2	4.20063948464551	3.04644320516567e-71	IFITM2	not	sig	IFITM2
211	ENSG00000047644	-1.07651911860906	4.62986478171186e-47	WWC3	-1.07544086370745	4.47416203323342e-40	WWC3	not	sig	WWC3
212	ENSG00000019505	1.59645041552268	7.62860859075082e-47	SYT13	1.60247022166964	1.21014678897775e-37	SYT13	not	sig	SYT13
213	ENSG00000136147	1.83371697800188	8.4372610800068e-47	PHF11	1.72576283836146	2.52495038500284e-46	PHF11	not	sig	PHF11
214	ENSG00000107262	1.40267265548071	1.18217527252544e-46	BAG1	1.5938217949254	2.73420579844596e-43	BAG1	not	sig	BAG1
215	ENSG00000120539	1.32542698638234	1.5395028596481e-46	MASTL	1.32219452889881	1.29048857611706e-47	MASTL	not	sig	MASTL
216	ENSG00000150995	1.69883389955998	4.51228736446484e-46	ITPR1	1.67221688711263	2.94398804693341e-39	ITPR1	not	sig	ITPR1
217	ENSG00000055332	2.30816652968062	5.02897180453086e-46	EIF2AK2	2.41418795391485	4.35181789535534e-53	EIF2AK2	not	sig	EIF2AK2
218	ENSG00000041357	1.25953271353056	5.16868263437277e-46	PSMA4	1.23560762562883	2.63495817840306e-40	PSMA4	not	sig	PSMA4
219	ENSG00000089692	6.04237513783256	5.31086992383809e-46	LAG3	5.98333733894091	2.44096508672879e-43	LAG3	not	sig	LAG3
220	ENSG00000102794	9.9777039913611	6.18864840989881e-46	ACOD1	10.1018627317727	1.19766542921543e-44	ACOD1	not	sig	ACOD1
221	ENSG00000146918	-1.33535601648837	1.27895457879629e-45	NCAPG2	-1.33657272823043	5.65111161681504e-43	NCAPG2	not	sig	NCAPG2
222	ENSG00000163947	2.621136492713	2.92733863686196e-45	ARHGEF3	2.61317708828409	3.48894517879209e-45	ARHGEF3	not	sig	ARHGEF3
223	ENSG00000154027	-2.43744927844447	4.17896606445315e-45	AK5	-2.42992890090359	1.7568753298182e-41	AK5	not	sig	AK5
224	ENSG00000118946	5.36514993085824	5.66832582802877e-45	PCDH17	5.27633428279044	6.25559179975827e-45	PCDH17	not	sig	PCDH17
225	ENSG00000197142	4.58476430239496	5.69043437514597e-45	ACSL5	4.59720945076126	3.18201731306882e-46	ACSL5	not	sig	ACSL5
226	ENSG00000026103	1.97139721949036	9.3043132061845e-45	FAS	1.95585297220316	1.19030559138598e-38	FAS	not	sig	FAS
227	ENSG00000112773	2.62426255117634	9.45135815093658e-45	FAM46A	2.63172035940303	6.37665664651494e-41	FAM46A	not	sig	FAM46A
228	ENSG00000153094	2.19203813685556	1.37879678395044e-44	BCL2L11	2.20635538048239	7.44149011190134e-41	BCL2L11	not	sig	BCL2L11
229	ENSG00000178607	1.89588691523542	1.38819047262509e-44	ERN1	1.76574078474258	1.91726828275424e-20	ERN1	not	sig	ERN1
230	ENSG00000154217	1.97411007792196	1.6241803467698e-44	PITPNC1	1.74610468711722	4.45159404833468e-25	PITPNC1	not	sig	PITPNC1
231	ENSG00000173530	-2.07168846940607	1.99475705273458e-44	TNFRSF10D	-2.0388013537871	8.91434659802708e-42	TNFRSF10D	not	sig	TNFRSF10D
232	ENSG00000144677	-1.43758271362441	2.02296951954231e-44	CTDSPL	-1.06627631849032	2.32010133460749e-09	CTDSPL	not	sig	CTDSPL
233	ENSG00000104856	3.87188449575689	2.2380076437932e-44	RELB	3.90396659958287	1.84043123304063e-50	RELB	not	sig	RELB
234	ENSG00000196358	4.60191663961071	2.26757144994347e-44	NTNG2	4.55701918159438	1.4008863057238e-44	NTNG2	not	sig	NTNG2
235	ENSG00000141664	2.21054962294425	6.64428282601571e-44	ZCCHC2	2.05802268388756	7.8334448543158e-51	ZCCHC2	not	sig	ZCCHC2
236	ENSG00000117298	1.86717942697879	1.29352185306768e-43	ECE1	1.83802731748235	1.30469457787125e-46	ECE1	not	sig	ECE1
237	ENSG00000173039	1.1246842271813	1.44502056559653e-43	RELA	1.12966082254902	2.31115622074161e-43	RELA	not	sig	RELA
238	ENSG00000100739	3.54317939202176	1.44572424094666e-43	BDKRB1	3.46605663799357	2.36288179511404e-46	BDKRB1	not	sig	BDKRB1
239	ENSG00000188404	5.07365312375332	1.94986711937168e-43	SELL	5.07116189255341	3.89818010964649e-45	SELL	not	sig	SELL
240	ENSG00000139192	2.61032962760813	1.95800429684017e-43	TAPBPL	2.60441195254071	1.02248270450092e-44	TAPBPL	not	sig	TAPBPL
241	ENSG00000184014	1.08553309380361	2.26198607200201e-43	DENND5A	1.08618339880521	5.69198601602374e-49	DENND5A	not	sig	DENND5A
242	ENSG00000164171	4.49141127960199	6.20694591217357e-43	ITGA2	4.44387941519065	5.59939242510352e-42	ITGA2	not	sig	ITGA2
243	ENSG00000168310	1.63559802974442	6.71008382195551e-43	IRF2	1.6628180858352	1.17828560743861e-43	IRF2	not	sig	IRF2
244	ENSG00000139318	2.88182461264826	1.06561993595986e-42	DUSP6	2.88653335637747	5.24929741740414e-43	DUSP6	not	sig	DUSP6
245	ENSG00000100225	0.876310049311032	1.88369195692814e-42	FBXO7	0.821756697196181	1.97189041937344e-34	FBXO7	not	sig	FBXO7
246	ENSG00000105287	2.48657865315425	4.41447231615372e-42	PRKD2	2.51884126837023	1.01151954757311e-46	PRKD2	not	sig	PRKD2
247	ENSG00000021355	1.90179980395199	5.34941573325973e-42	SERPINB1	1.8884025650415	2.38049400023351e-41	SERPINB1	not	sig	SERPINB1
248	ENSG00000172123	1.47509340930222	1.21235637198349e-41	SLFN12	1.51707287864006	4.99034861612225e-29	SLFN12	not	sig	SLFN12
249	ENSG00000176907	5.8136033458617	1.3406432958806e-41	TCIM	5.04527480220883	1.75929878611993e-33	TCIM	not	sig	TCIM
250	ENSG00000136160	3.84893657996679	1.41678720351243e-41	EDNRB	3.85445634090617	2.08616108476233e-41	EDNRB	not	sig	EDNRB
251	ENSG00000144655	1.89505561564564	1.85261810444173e-41	CSRNP1	1.90912671836102	2.4171201185316e-43	CSRNP1	not	sig	CSRNP1
252	ENSG00000167207	9.8754379976429	6.33139150359526e-41	NOD2	9.8684615070289	7.75616369607023e-41	NOD2	not	sig	NOD2
253	ENSG00000185753	1.24419519492324	8.31942051362058e-41	CXorf38	1.24388821024325	9.32028858648853e-38	CXorf38	not	sig	CXorf38
254	ENSG00000101000	2.17321876706494	1.25818783899696e-40	PROCR	2.18009360537602	3.82433584354795e-44	PROCR	not	sig	PROCR
255	ENSG00000188157	3.19071811604407	2.00808734891464e-40	AGRN	3.15830838582281	2.67830290534376e-36	AGRN	not	sig	AGRN
256	ENSG00000173641	-3.34859783747601	4.88370393853949e-40	HSPB7	-3.36022339483791	5.98765156370466e-43	HSPB7	not	sig	HSPB7
257	ENSG00000103222	0.835589444843729	6.24943871511773e-40	ABCC1	0.715889595150064	3.61689326316827e-26	ABCC1	not	sig	ABCC1
258	ENSG00000166016	3.01325390184138	1.01680836929295e-39	ABTB2	3.27362237361509	5.55165229806104e-31	ABTB2	not	sig	ABTB2
259	ENSG00000163162	1.4166226663115	1.04105471244267e-39	RNF149	1.45486988406082	8.17002554593892e-35	RNF149	not	sig	RNF149
260	ENSG00000168280	9.25931223689022	1.3711444043935e-39	KIF5C	9.27405717072156	1.24823853473643e-39	KIF5C	not	sig	KIF5C
261	ENSG00000161714	-1.9867364151755	1.44262123960388e-39	PLCD3	-1.97681941419106	4.36286755771023e-46	PLCD3	not	sig	PLCD3
262	ENSG00000171855	9.81207002561654	1.4435218748998e-39	IFNB1	9.36334366187744	2.02498188282562e-34	IFNB1	not	sig	IFNB1
263	ENSG00000198133	5.68667467922381	2.3057382801444e-39	TMEM229B	4.04644337117518	6.51664712739099e-08	TMEM229B	not	sig	TMEM229B
264	ENSG00000008517	8.17493644844351	2.49845530825151e-39	IL32	7.89301787404986	5.20292862047148e-45	IL32	not	sig	IL32
265	ENSG00000108688	8.1006341934671	4.35189232999709e-39	CCL7	8.1444958414872	6.11471476535523e-40	CCL7	not	sig	CCL7
266	ENSG00000102699	1.27842998786361	4.35332748371441e-39	PARP4	1.29571008729176	3.43467964720439e-41	PARP4	not	sig	PARP4
267	ENSG00000073282	5.36977095650013	5.51258370157533e-39	TP63	5.36321699679148	1.80593285405433e-39	TP63	not	sig	TP63
268	ENSG00000187764	2.94949488832596	6.02829503506449e-39	SEMA4D	2.97671833364691	5.36362313010791e-38	SEMA4D	not	sig	SEMA4D
269	ENSG00000173376	-1.6651772765645	6.52280518064669e-39	NDNF	-1.66022900727539	2.38812842668082e-38	NDNF	not	sig	NDNF
270	ENSG00000221963	3.21094635484008	9.06950089586937e-39	APOL6	3.14463011608443	7.39651821839414e-52	APOL6	not	sig	APOL6
271	ENSG00000135074	3.29193503675625	1.01263055465341e-38	ADAM19	3.30397286253148	3.93506112068789e-38	ADAM19	not	sig	ADAM19
272	ENSG00000135052	1.6070090913122	1.58527930891642e-38	GOLM1	1.62227365027462	4.31026017879329e-31	GOLM1	not	sig	GOLM1
273	ENSG00000104951	7.16484245703556	1.95949884683283e-38	IL4I1	4.80696873207242	3.98532864690731e-24	IL4I1	not	sig	IL4I1
274	ENSG00000168016	1.91716962921846	2.41861885227565e-38	TRANK1	1.91833679786004	1.16332126858283e-35	TRANK1	not	sig	TRANK1
275	ENSG00000164172	-1.62106183461184	3.07695288154925e-38	MOCS2	-1.67486679736751	3.93399636954318e-46	MOCS2	not	sig	MOCS2
276	ENSG00000105499	5.23266831621953	4.40025186168577e-38	PLA2G4C	4.95400678041894	2.92462944155257e-34	PLA2G4C	not	sig	PLA2G4C
277	ENSG00000157985	-2.00434300657307	5.79573030841419e-38	AGAP1	-1.74127868543101	5.38596644938129e-15	AGAP1	not	sig	AGAP1
278	ENSG00000100906	3.11409232620051	6.4231649094524e-38	NFKBIA	3.11212160656972	2.72059655921907e-40	NFKBIA	not	sig	NFKBIA
279	ENSG00000086475	-1.47190384396078	1.23403506350962e-37	SEPHS1	-1.20574134527505	0.274322330769156	SEPHS1	not	nonsig	SEPHS1
280	ENSG00000093009	-1.91358859000321	2.27310220280417e-37	CDC45	-1.9281955729587	2.50987426193737e-38	CDC45	not	sig	CDC45
281	ENSG00000056558	5.6953711799674	2.72485998472756e-37	TRAF1	5.28292637346788	4.42790815484218e-33	TRAF1	not	sig	TRAF1
282	ENSG00000156970	-1.35294662637151	4.28141008832808e-37	BUB1B	-1.39299513417902	4.42980102327732e-37	BUB1B	not	sig	BUB1B
283	ENSG00000169715	2.14067327973028	5.8037701533914e-37	MT1E	2.31096649528832	3.6388094426078e-55	MT1E	not	sig	MT1E
284	ENSG00000168268	-2.64043684906329	5.84779483790108e-37	NT5DC2	-2.50199406335899	3.88556611232434e-40	NT5DC2	not	sig	NT5DC2
285	ENSG00000197208	2.76331740044412	7.4079225002289e-37	SLC22A4	2.77036652525213	4.2672289701998e-39	SLC22A4	not	sig	SLC22A4
286	ENSG00000086061	1.78821779816287	1.02205394950258e-36	DNAJA1	1.79114022006814	5.39607278891963e-31	DNAJA1	not	sig	DNAJA1
287	ENSG00000013588	1.92257977861653	1.20498569309099e-36	GPRC5A	2.17005982227692	7.89705667588918e-44	GPRC5A	not	sig	GPRC5A
288	ENSG00000196549	1.8455907487363	1.20668976602224e-36	MME	1.87035669635424	7.50229676151324e-34	MME	not	sig	MME
289	ENSG00000196092	8.60902550756476	1.48979501998723e-36	PAX5	3.8941177895585	0.000228572466904424	PAX5	different	sig	PAX5
290	ENSG00000178685	3.63407318886628	1.50883332643636e-36	PARP10	3.60446930578696	1.76549528825666e-38	PARP10	not	sig	PARP10
291	ENSG00000146232	3.28756325352864	1.59838135285358e-36	NFKBIE	3.28161344615057	1.81207761378221e-37	NFKBIE	not	sig	NFKBIE
292	ENSG00000081041	4.47295557771043	1.87495508337527e-36	CXCL2	4.62657267588745	1.03337184419153e-35	CXCL2	not	sig	CXCL2
293	ENSG00000136048	2.0632720450647	1.9697358488993e-36	DRAM1	2.06573209444302	6.09582135589861e-37	DRAM1	not	sig	DRAM1
294	ENSG00000135148	2.02708834549897	2.2110635239702e-36	TRAFD1	2.02489279387451	5.8230942686223e-42	TRAFD1	not	sig	TRAFD1
295	ENSG00000168610	1.2324880119538	2.65173375398528e-36	STAT3	1.23365774572055	3.11253440485405e-43	STAT3	not	sig	STAT3
296	ENSG00000041353	4.54317880413245	3.13178741249173e-36	RAB27B	4.41755498136099	7.35490147167872e-44	RAB27B	not	sig	RAB27B
297	ENSG00000174808	9.17313902200436	3.84900478933799e-36	BTC	9.18066645208132	5.87761107144553e-36	BTC	not	sig	BTC
298	ENSG00000121060	1.9166921910762	4.63842959898049e-36	TRIM25	1.92151718719963	3.84303594955343e-31	TRIM25	not	sig	TRIM25
299	ENSG00000115758	-1.43442583266865	7.88948700996802e-36	ODC1	-1.43171599249229	4.34684085025072e-36	ODC1	not	sig	ODC1
300	ENSG00000065328	-1.86181556428306	8.5270710780655e-36	MCM10	-1.87226791602743	9.71821174079379e-34	MCM10	not	sig	MCM10
301	ENSG00000150630	1.85340299233805	1.03333510348483e-35	VEGFC	1.86820866433896	3.6854004681032e-31	VEGFC	not	sig	VEGFC
302	ENSG00000196782	2.25686237244658	1.04999146791378e-35	MAML3	3.33921294075588	6.81047141174262e-06	MAML3	not	sig	MAML3
303	ENSG00000133026	-1.71186113854235	1.69174282080613e-35	MYH10	-1.71062293315593	1.14004525868291e-35	MYH10	not	sig	MYH10
304	ENSG00000130224	2.79221192176434	2.60439957741963e-35	LRCH2	2.62790597910117	6.25129805816835e-29	LRCH2	not	sig	LRCH2
305	ENSG00000184371	2.45241739650026	2.81516917706736e-35	CSF1	2.37148777131329	1.00298830484012e-32	CSF1	not	sig	CSF1
306	ENSG00000100504	-1.46082881419736	3.74503832097021e-35	PYGL	-1.48577195396333	2.44032008633433e-26	PYGL	not	sig	PYGL
307	ENSG00000146278	1.89868770420889	7.45006146142817e-35	PNRC1	1.74653300770494	1.27819137470877e-17	PNRC1	not	sig	PNRC1
308	ENSG00000164211	2.65730622944269	8.40208917840429e-35	STARD4	2.66115823958014	2.20135630133922e-31	STARD4	not	sig	STARD4
309	ENSG00000128335	2.64496533979446	1.02287735133617e-34	APOL2	2.61785638450224	2.22549385904318e-36	APOL2	not	sig	APOL2
310	ENSG00000184992	-1.80429698724864	1.50982555529533e-34	BRI3BP	-1.14652539481411	4.53745606548598e-07	BRI3BP	different	sig	BRI3BP
311	ENSG00000186197	4.25838061446189	1.82259848245914e-34	EDARADD	4.21842117285302	2.14966138707963e-32	EDARADD	not	sig	EDARADD
312	ENSG00000163735	5.85678019153228	1.82925246879061e-34	CXCL5	5.84942758029451	1.42435155785875e-34	CXCL5	not	sig	CXCL5
313	ENSG00000139531	3.01038540818805	2.08574196763808e-34	SUOX	2.99719733436943	1.90670573002181e-36	SUOX	not	sig	SUOX
314	ENSG00000164181	5.13089126114274	2.08574196763808e-34	ELOVL7	5.09275415463675	3.1528342919871e-32	ELOVL7	not	sig	ELOVL7
315	ENSG00000130066	2.68559648047052	2.55177604070428e-34	SAT1	2.57917368050997	8.44132460514622e-30	SAT1	not	sig	SAT1
316	ENSG00000171385	-3.40312004574687	3.3146226605506e-34	KCND3	-3.54678456875253	9.34903623513335e-20	KCND3	not	sig	KCND3
317	ENSG00000187479	2.6425079750876	3.68955616077913e-34	C11orf96	2.62355454945609	5.44651615500896e-09	C11orf96	not	sig	C11orf96
318	ENSG00000146411	3.7953374828028	4.97419468229509e-34	SLC2A12	3.83298224163755	4.13846759864481e-34	SLC2A12	not	sig	SLC2A12
319	ENSG00000184898	1.93646946726649	5.56075351308653e-34	RBM43	1.90264056897274	6.0168928300935e-29	RBM43	not	sig	RBM43
320	ENSG00000178234	-1.04695312361831	6.42479091002433e-34	GALNT11	-1.11711850756925	8.62705093819917e-35	GALNT11	not	sig	GALNT11
321	ENSG00000133874	3.18652236443496	7.62813325247432e-34	RNF122	4.00287888867138	3.24262414718692e-08	RNF122	not	sig	RNF122
322	ENSG00000218336	-1.61013734036003	1.45512866306266e-33	TENM3	-1.57153671410041	1.19446453421859e-32	TENM3	not	sig	TENM3
323	ENSG00000184988	2.30722474593171	1.71664275145646e-33	TMEM106A	2.35588711906529	3.50404858606712e-34	TMEM106A	not	sig	TMEM106A
324	ENSG00000198719	3.69869151957021	1.85984509448289e-33	DLL1	3.70912180008738	7.55807455144277e-35	DLL1	not	sig	DLL1
325	ENSG00000196187	1.79607518059429	1.97150981588353e-33	TMEM63A	1.83825941739545	7.16402593632677e-26	TMEM63A	not	sig	TMEM63A
326	ENSG00000116117	-1.39865010736137	2.13284423086232e-33	PARD3B	-1.2720779210376	5.74784763005191e-23	PARD3B	not	sig	PARD3B
327	ENSG00000090621	-1.65335917751845	2.57039363772664e-33	PABPC4	-1.70337636695535	3.47092732497852e-37	PABPC4	not	sig	PABPC4
328	ENSG00000106772	-2.85635812329905	2.72373632704196e-33	PRUNE2	-2.84972665970966	3.1298796310638e-33	PRUNE2	not	sig	PRUNE2
329	ENSG00000123240	2.00642036202205	3.50278223702591e-33	OPTN	2.04430524593092	7.97129817094362e-19	OPTN	not	sig	OPTN
330	ENSG00000101333	-2.75639280756596	4.25621517851739e-33	PLCB4	-2.75107299600348	1.64379842186854e-31	PLCB4	not	sig	PLCB4
331	ENSG00000152102	-1.19332731901343	5.46141898579795e-33	FAM168B	-1.19150449761384	1.76064498518088e-29	FAM168B	not	sig	FAM168B
332	ENSG00000164307	1.69169306708392	6.37683001793866e-33	ERAP1	1.67576867458646	4.64034825429357e-29	ERAP1	not	sig	ERAP1
333	ENSG00000010030	7.65581800936111	1.02073914372158e-32	ETV7	7.62559639578898	6.83470357426934e-34	ETV7	not	sig	ETV7
334	ENSG00000120549	2.05295580846662	1.08491225047245e-32	KIAA1217	1.89635425147741	1.36908965202675e-18	KIAA1217	not	sig	KIAA1217
335	ENSG00000125354	1.67474799940434	1.20138875786036e-32	SEPT6	1.66838765112812	3.8697595022935e-34	SEPT6	not	sig	SEPT6
336	ENSG00000181104	-3.45440058050053	1.31751265034744e-32	F2R	-3.45651747624062	7.21046669218444e-31	F2R	not	sig	F2R
337	ENSG00000108828	-1.99043281506455	1.4118173362983e-32	VAT1	-1.99141119591283	1.26384952784113e-36	VAT1	not	sig	VAT1
338	ENSG00000115318	1.96897336608222	1.43087527482901e-32	LOXL3	1.96542565506887	1.5267458323611e-35	LOXL3	not	sig	LOXL3
339	ENSG00000173114	4.22215317940328	1.47631366929142e-32	LRRN3	4.32316161902276	4.59345273964674e-31	LRRN3	not	sig	LRRN3
340	ENSG00000165030	1.7336838360738	2.6564459183715e-32	NFIL3	1.8167854138764	4.5213303550662e-31	NFIL3	not	sig	NFIL3
341	ENSG00000120162	3.086615717852	3.42210409629316e-32	MOB3B	3.01516942521899	7.59245418697082e-13	MOB3B	not	sig	MOB3B
342	ENSG00000125398	2.97343493909204	3.42210409629316e-32	SOX9	3.07749942824537	6.87775362982893e-28	SOX9	not	sig	SOX9
343	ENSG00000136244	4.74675137224261	4.09796687291361e-32	IL6	4.74766842988348	2.23302289144023e-31	IL6	not	sig	IL6
344	ENSG00000078018	2.50312158838783	5.02496294710778e-32	MAP2	2.51796321177181	1.30625107285671e-30	MAP2	not	sig	MAP2
345	ENSG00000069493	3.04282220989926	1.0302275234397e-31	CLEC2D	3.41122652549664	3.26369085572421e-25	CLEC2D	not	sig	CLEC2D
346	ENSG00000137842	1.42992565478545	1.11094603475294e-31	TMEM62	1.40819357973486	1.28846064679567e-22	TMEM62	not	sig	TMEM62
347	ENSG00000187239	-1.22208869446904	1.11662930976741e-31	FNBP1	-1.28978691305931	1.22037912072897e-27	FNBP1	not	sig	FNBP1
348	ENSG00000079385	8.62199040476786	1.28708105450469e-31	CEACAM1	8.93915543225951	2.86757836893972e-34	CEACAM1	not	sig	CEACAM1
349	ENSG00000154760	1.90193187632865	1.67593400143149e-31	SLFN13	2.19106599426532	8.85449010255847e-32	SLFN13	not	sig	SLFN13
350	ENSG00000115963	1.27554681813907	1.71087221852666e-31	RND3	1.27876825772065	2.42167530153153e-26	RND3	not	sig	RND3
351	ENSG00000120833	1.84636447020843	2.23344532136732e-31	SOCS2	1.83788912155872	6.2971493230355e-31	SOCS2	not	sig	SOCS2
352	ENSG00000169398	0.797572243345413	2.84159206517888e-31	PTK2	0.811019023680425	5.37541857128987e-28	PTK2	not	sig	PTK2
353	ENSG00000066629	-1.41961536158324	3.34242426367075e-31	EML1	-1.42095129038724	7.08329682520196e-31	EML1	not	sig	EML1
354	ENSG00000120526	1.48141595938186	4.14450866826196e-31	NUDCD1	1.45774794241098	1.58384294141363e-24	NUDCD1	not	sig	NUDCD1
355	ENSG00000128284	4.37034814022102	4.40388828925653e-31	APOL3	4.21071389129928	1.44937311541301e-25	APOL3	not	sig	APOL3
356	ENSG00000100162	-2.4766257837075	5.9754976624401e-31	CENPM	-2.47379166685849	2.26832444826663e-31	CENPM	not	sig	CENPM
357	ENSG00000196704	-1.03948476142182	6.78517012500728e-31	AMZ2	-1.04265889981252	1.71663640953176e-26	AMZ2	not	sig	AMZ2
358	ENSG00000198771	8.69780106643613	8.39339428077988e-31	RCSD1	8.77515350908431	3.01136432830728e-31	RCSD1	not	sig	RCSD1
359	ENSG00000166250	1.69861858115396	8.86456094519879e-31	CLMP	1.92367293823625	5.2211331155634e-29	CLMP	not	sig	CLMP
360	ENSG00000094804	-2.25123284479903	1.45293024426511e-30	CDC6	-2.257756181235	8.17953108678714e-34	CDC6	not	sig	CDC6
361	ENSG00000229474	3.42210632609466	1.6148880462846e-30	PATL2	3.40040681820445	2.13941937290823e-27	PATL2	not	sig	PATL2
362	ENSG00000141699	0.965906652166378	1.62775132151121e-30	RETREG3	0.961030454164852	1.04176803315392e-27	RETREG3	not	sig	RETREG3
363	ENSG00000132670	1.03407471048311	1.80176147374888e-30	PTPRA	1.03582161899155	2.55589339766147e-39	PTPRA	not	sig	PTPRA
364	ENSG00000048028	1.37107089230396	2.15471701606632e-30	USP28	1.37342978016998	1.57190992868435e-25	USP28	not	sig	USP28
365	ENSG00000185104	-0.911716291168618	2.44141093492309e-30	FAF1	-0.870007857325173	3.75858952047075e-23	FAF1	not	sig	FAF1
366	ENSG00000142961	2.04162628439048	2.73958874195414e-30	MOB3C	2.02013491983569	1.2355548352387e-30	MOB3C	not	sig	MOB3C
367	ENSG00000169499	1.70671561934112	3.01264070915285e-30	PLEKHA2	1.71494597789286	8.8381883231839e-28	PLEKHA2	not	sig	PLEKHA2
368	ENSG00000115461	2.28871696135387	3.52883804105359e-30	IGFBP5	2.30093450425027	1.85422478905418e-26	IGFBP5	not	sig	IGFBP5
369	ENSG00000080815	0.725179665721389	3.814502704487e-30	PSEN1	0.811109728248521	1.01331488438048e-15	PSEN1	not	sig	PSEN1
370	ENSG00000146457	1.20304693942255	4.47767829137011e-30	WTAP	1.24018111016354	3.22091650164099e-29	WTAP	not	sig	WTAP
371	ENSG00000159873	0.969649350906038	4.52839588724824e-30	CCDC117	0.981536574941462	3.78373502881439e-30	CCDC117	not	sig	CCDC117
372	ENSG00000104635	1.15387007398059	4.63941311241834e-30	SLC39A14	1.17140048515335	7.25237733693778e-28	SLC39A14	not	sig	SLC39A14
373	ENSG00000101017	4.52092615730897	5.23640321643827e-30	CD40	4.48857689530082	2.46308967500034e-30	CD40	not	sig	CD40
374	ENSG00000104312	1.77200509262118	6.29400082188932e-30	RIPK2	1.77330945244968	8.25383936668935e-29	RIPK2	not	sig	RIPK2
375	ENSG00000136982	-1.66923953228071	1.07318963924258e-29	DSCC1	-1.67403770817892	1.59801721740862e-29	DSCC1	not	sig	DSCC1
376	ENSG00000090339	5.80950553893426	1.09425921029087e-29	ICAM1	5.55093931472004	4.75626432906348e-26	ICAM1	not	sig	ICAM1
377	ENSG00000155287	2.60411015057883	2.49649406901989e-29	SLC25A28	2.57641979795685	1.6526706001809e-29	SLC25A28	not	sig	SLC25A28
378	ENSG00000128050	-1.23138934625889	2.49952613498439e-29	PAICS	-1.1011442986765	9.43086482328629e-18	PAICS	not	sig	PAICS
379	ENSG00000135111	2.08665454468095	2.64067163576337e-29	TBX3	2.10707654950213	3.48825348066176e-25	TBX3	not	sig	TBX3
380	ENSG00000205220	3.38678786532726	3.65945360772479e-29	PSMB10	2.95012181393426	9.19768675069845e-27	PSMB10	not	sig	PSMB10
381	ENSG00000099998	2.1819473023579	3.74142298930345e-29	GGT5	2.1528447457409	3.00576860595041e-31	GGT5	not	sig	GGT5
382	ENSG00000180354	-2.16249594507874	3.80781866161618e-29	MTURN	-1.10234200552469	1.67939212190347e-05	MTURN	different	sig	MTURN
383	ENSG00000158714	6.64890426277859	5.81182415295284e-29	SLAMF8	6.23344318359624	5.56967831750403e-28	SLAMF8	not	sig	SLAMF8
384	ENSG00000135077	6.91791388804137	6.86402436762853e-29	HAVCR2	6.78733400344021	5.02613756839085e-31	HAVCR2	not	sig	HAVCR2
385	ENSG00000077782	1.4053357274946	7.64994838870171e-29	FGFR1	1.40466327697004	6.67732734120789e-33	FGFR1	not	sig	FGFR1
386	ENSG00000171241	-1.42591931758963	9.73485186633744e-29	SHCBP1	-1.42221083570325	1.3291026655546e-27	SHCBP1	not	sig	SHCBP1
387	ENSG00000186871	-1.4093881245601	1.19932132765102e-28	ERCC6L	-1.4107165796874	1.28305177873687e-30	ERCC6L	not	sig	ERCC6L
388	ENSG00000183765	1.59671385867346	1.26185826107296e-28	CHEK2	1.43894098846209	4.90203063274739e-23	CHEK2	not	sig	CHEK2
389	ENSG00000020633	4.05663921182793	1.82577173208244e-28	RUNX3	4.09384577845984	3.42597738331151e-29	RUNX3	not	sig	RUNX3
390	ENSG00000120337	7.13030839583814	1.85872120121359e-28	TNFSF18	7.15821455243229	1.15578113759017e-28	TNFSF18	not	sig	TNFSF18
391	ENSG00000184678	2.58525949868863	1.91923959537505e-28	HIST2H2BE	2.11977734433448	3.87774506587369e-11	HIST2H2BE	not	sig	HIST2H2BE
392	ENSG00000124508	2.41132927841037	2.1646802462272e-28	BTN2A2	2.44134826813339	1.83839714361512e-25	BTN2A2	not	sig	BTN2A2
393	ENSG00000183722	1.27507211929829	2.22544897891185e-28	LHFPL6	1.26955170730249	4.07489822249469e-11	LHFPL6	not	sig	LHFPL6
394	ENSG00000076003	-1.81726943959943	2.67628630399989e-28	MCM6	-1.83079013500507	7.28919470307836e-30	MCM6	not	sig	MCM6
395	ENSG00000186088	3.10850186703298	3.31876913161418e-28	GSAP	3.10482337327885	4.0526940396574e-30	GSAP	not	sig	GSAP
396	ENSG00000105825	3.64829362598797	3.57239992009591e-28	TFPI2	3.58425514222426	5.4419444484856e-27	TFPI2	not	sig	TFPI2
397	ENSG00000171105	-0.929715986823668	3.71819912820787e-28	INSR	-0.694503981716553	2.76733348086542e-06	INSR	not	sig	INSR
398	ENSG00000077150	2.16828459682708	3.7916029157002e-28	NFKB2	2.18162059417254	4.72735879053661e-31	NFKB2	not	sig	NFKB2
399	ENSG00000109854	1.16547461200584	4.32402086587244e-28	HTATIP2	1.16590971241145	8.01323680047788e-32	HTATIP2	not	sig	HTATIP2
400	ENSG00000091986	-1.18101105753522	4.54389028713147e-28	CCDC80	-1.02540822895828	4.11881051212484e-21	CCDC80	not	sig	CCDC80
401	ENSG00000128394	2.06153658800688	4.63772260713569e-28	APOBEC3F	2.15879921848234	2.16800323108126e-31	APOBEC3F	not	sig	APOBEC3F
402	ENSG00000196776	1.58548001938886	5.36221052534793e-28	CD47	1.58952002209965	1.16462343989484e-24	CD47	not	sig	CD47
403	ENSG00000117707	3.18376833302114	5.76149437867174e-28	PROX1	2.99213187659406	2.8102420489078e-09	PROX1	not	sig	PROX1
404	ENSG00000057657	2.74492456622129	7.17284368489082e-28	PRDM1	2.78359054787902	1.008548890666e-27	PRDM1	not	sig	PRDM1
405	ENSG00000173391	6.04862924749968	8.73958441895114e-28	OLR1	7.41548413916967	5.42731330642352e-22	OLR1	not	sig	OLR1
406	ENSG00000114127	2.01962678918711	9.78606771222714e-28	XRN1	2.01463961616095	1.52601882305499e-25	XRN1	not	sig	XRN1
407	ENSG00000060718	1.928728080936	1.0038267587371e-27	COL11A1	1.93832896214054	8.10296215139673e-27	COL11A1	not	sig	COL11A1
408	ENSG00000119280	-1.64784643311092	1.01963840824389e-27	C1orf198	-1.64495701705388	2.98418392417461e-27	C1orf198	not	sig	C1orf198
409	ENSG00000106560	5.62227412662167	1.36302534435696e-27	GIMAP2	5.57523322726608	5.84354264812391e-27	GIMAP2	not	sig	GIMAP2
410	ENSG00000119185	-1.13416196178733	1.87127415033898e-27	ITGB1BP1	-1.14337011970612	7.23332902983809e-30	ITGB1BP1	not	sig	ITGB1BP1
411	ENSG00000013297	-1.55281311677706	1.91699919298705e-27	CLDN11, LOC101928583	-1.18446769550189	1.24202493109455e-10	CLDN11, LOC101928583	not	sig	CLDN11, LOC101928583
412	ENSG00000171509	3.34801265944131	2.07338816477345e-27	RXFP1	3.31463277450129	3.20284971650488e-26	RXFP1	not	sig	RXFP1
413	ENSG00000163132	1.80976509850892	2.21729374537442e-27	MSX1	1.82019077545228	6.24475516468051e-23	MSX1	not	sig	MSX1
414	ENSG00000177426	1.50100284124547	2.68484312335328e-27	TGIF1	1.49958158924896	6.16440516911787e-28	TGIF1	not	sig	TGIF1
415	ENSG00000154122	-1.58955891357217	2.77406361291359e-27	ANKH	-1.51192873849945	2.15967062806217e-09	ANKH	not	sig	ANKH
416	ENSG00000128342	4.79427589199383	3.19023562232456e-27	LIF	4.79492826532205	5.75500985893338e-28	LIF	not	sig	LIF
417	ENSG00000113368	-1.47595067766537	3.82846962825379e-27	LMNB1	-1.4302438202236	5.54451673127778e-27	LMNB1	not	sig	LMNB1
418	ENSG00000133816	-1.17217982949389	4.80122709477768e-27	MICAL2, MICALCL	-1.20821106010373	4.20197650172938e-26	MICAL2, MICALCL	not	sig	MICAL2, MICALCL
419	ENSG00000120438	-1.03186444772422	5.05846505753444e-27	TCP1	-1.04071212692354	2.42167530153153e-26	TCP1	not	sig	TCP1
420	ENSG00000164649	-1.66037349682532	5.43296118069502e-27	CDCA7L	-1.6527537872617	1.98852316955457e-35	CDCA7L	not	sig	CDCA7L
421	ENSG00000165259	1.68110341924623	7.37466864978328e-27	HDX	1.71056289683745	1.9605338011841e-24	HDX	not	sig	HDX
422	ENSG00000119326	-1.23371652082658	7.42850849249131e-27	CTNNAL1	-1.23416212450276	2.62797129083525e-26	CTNNAL1	not	sig	CTNNAL1
423	ENSG00000189056	-1.56477067985878	8.04399402064966e-27	RELN	-1.57643661617165	8.62056360984467e-27	RELN	not	sig	RELN
424	ENSG00000062194	1.20860459233713	8.31036767276152e-27	GPBP1	1.20150559289213	6.86116053237801e-23	GPBP1	not	sig	GPBP1
425	ENSG00000197217	-0.79629270604258	8.68841835532819e-27	ENTPD4	-0.793118374922913	1.61632531529767e-31	ENTPD4	not	sig	ENTPD4
426	ENSG00000204767	1.79715386321417	1.00691105415303e-26	FAM196B	1.78053919965891	6.71294067709121e-24	FAM196B	not	sig	FAM196B
427	ENSG00000179295	-1.22634906877438	1.18380677053981e-26	PTPN11	-1.16839806850446	2.71116672587004e-16	PTPN11	not	sig	PTPN11
428	ENSG00000054793	-1.08101832680851	1.25701344462935e-26	ATP9A	-1.00900551783723	7.5332506454506e-12	ATP9A	not	sig	ATP9A
429	ENSG00000196715	-1.2142239714753	1.40503430859653e-26	VKORC1L1	-0.733203570267399	1.12887044883321e-05	VKORC1L1	different	sig	VKORC1L1
430	ENSG00000169439	-1.67396397501147	2.37816791024891e-26	SDC2	-1.67071602181189	5.82660268579746e-24	SDC2	not	sig	SDC2
431	ENSG00000025708	3.11690926363018	2.40171962237819e-26	TYMP	3.09101274655107	7.1725830036809e-28	TYMP	not	sig	TYMP
432	ENSG00000182022	2.45731775742667	2.40171962237819e-26	CHST15	2.50603467983687	2.11812408903324e-28	CHST15	not	sig	CHST15
433	ENSG00000109919	-0.822879412561351	2.40696211896359e-26	MTCH2	-0.823285015270878	6.45426801838836e-27	MTCH2	not	sig	MTCH2
434	ENSG00000183801	1.89049249361888	3.70408555990377e-26	OLFML1	1.89669694973701	1.43401212878238e-24	OLFML1	not	sig	OLFML1
435	ENSG00000137449	1.78292988388085	3.78899235387065e-26	CPEB2	1.79206727551198	2.43817339433748e-22	CPEB2	not	sig	CPEB2
436	ENSG00000019582	8.2310817199408	3.89514439935241e-26	CD74	8.22916229578775	1.22380103313318e-26	CD74	not	sig	CD74
437	ENSG00000100568	-0.970179058813976	4.96116061175589e-26	VTI1B	-0.935571889417006	3.55910410786138e-08	VTI1B	not	sig	VTI1B
438	ENSG00000151466	1.1824879822083	7.36827390826575e-26	SCLT1	1.16891376641796	9.40568880949139e-25	SCLT1	not	sig	SCLT1
439	ENSG00000144681	-3.7123085678409	7.99081384098683e-26	STAC	-3.71632655121461	9.4517069674651e-26	STAC	not	sig	STAC
440	ENSG00000166483	-1.33322498712719	9.84816701024494e-26	WEE1	-1.20728096165366	1.08591692374804e-19	WEE1	not	sig	WEE1
441	ENSG00000170624	-1.99406782990312	1.32522194746196e-25	SGCD	-1.04096043755575	1.41839753423487e-05	SGCD	different	sig	SGCD
442	ENSG00000135211	1.89852192950048	1.32815054800996e-25	TMEM60	1.9199440355222	5.31854712076214e-24	TMEM60	not	sig	TMEM60
443	ENSG00000106034	1.98472647151504	1.38031520474462e-25	CPED1	1.99706047527193	5.15659969147437e-26	CPED1	not	sig	CPED1
444	ENSG00000049192	1.56052242960924	1.635200671901e-25	ADAMTS6	1.66711397487273	2.51808462854097e-25	ADAMTS6	not	sig	ADAMTS6
445	ENSG00000137033	5.37874322714551	1.8265891550783e-25	IL33	5.36576119914028	1.44937311541301e-25	IL33	not	sig	IL33
446	ENSG00000167106	-1.58416446283673	1.85991810000778e-25	FAM102A	-1.59301698067081	1.84287353602689e-25	FAM102A	not	sig	FAM102A
447	ENSG00000141434	8.07010262290487	2.69664056363977e-25	MEP1B	7.88581323152648	9.95027258764312e-24	MEP1B	not	sig	MEP1B
448	ENSG00000122417	1.43659518991507	2.89205854150747e-25	ODF2L	1.42305938420386	1.00197261849721e-20	ODF2L	not	sig	ODF2L
449	ENSG00000163739	6.73482810362246	2.94659097653691e-25	CXCL1	6.77308482253296	5.29969794441283e-26	CXCL1	not	sig	CXCL1
450	ENSG00000130939	-1.08761972371204	3.77039698327387e-25	UBE4B	-1.10835961557635	6.45703083848806e-28	UBE4B	not	sig	UBE4B
451	ENSG00000174059	4.43391554080154	4.10716679687728e-25	CD34	4.30753701415296	1.21873994773976e-21	CD34	not	sig	CD34
452	ENSG00000165806	1.29405003869647	4.61560582847667e-25	CASP7	1.3048453320296	9.89489455446919e-25	CASP7	not	sig	CASP7
453	ENSG00000125868	-1.32267388316617	5.65502370680886e-25	DSTN	-1.31318127271486	1.39503639731834e-23	DSTN	not	sig	DSTN
454	ENSG00000164032	-1.53439054349551	8.46040399970964e-25	H2AFZ	-1.53876553538977	8.31101464745875e-25	H2AFZ	not	sig	H2AFZ
455	ENSG00000198796	-1.55477428722916	1.00282452978774e-24	ALPK2	-1.57003333312403	3.28310588505666e-26	ALPK2	not	sig	ALPK2
456	ENSG00000017427	5.42191483976381	1.20945781040359e-24	IGF1	4.88185017649206	1.57768020123589e-14	IGF1	not	sig	IGF1
457	ENSG00000129173	-2.06910564930959	1.35467227685187e-24	E2F8	-2.03161197455396	1.08656384364203e-24	E2F8	not	sig	E2F8
458	ENSG00000146409	1.58970620984668	1.73715353437055e-24	SLC18B1	1.61812808467068	3.90450487819003e-21	SLC18B1	not	sig	SLC18B1
459	ENSG00000006210	5.82919015194137	1.81307878707342e-24	CX3CL1	5.83451432312095	7.79027785840195e-25	CX3CL1	not	sig	CX3CL1
460	ENSG00000102452	-2.47892230078047	2.24452715360019e-24	NALCN	-2.3851025622266	2.40968695285697e-21	NALCN	not	sig	NALCN
461	ENSG00000131747	-1.27746309433696	2.4024143535577e-24	TOP2A	-1.27490073430606	2.19729345343344e-22	TOP2A	not	sig	TOP2A
462	ENSG00000137393	1.96326503045784	2.5321703738412e-24	RNF144B	2.01555997742741	2.79511866877498e-22	RNF144B	not	sig	RNF144B
463	ENSG00000162777	2.13487432659211	2.53649713651922e-24	DENND2D	2.10848314564147	5.41538166819101e-23	DENND2D	not	sig	DENND2D
464	ENSG00000197535	-1.4414560162446	2.53649713651922e-24	MYO5A	-1.24042131738373	1.25799349884256e-17	MYO5A	not	sig	MYO5A
465	ENSG00000140538	-1.72903471046789	2.54322930467809e-24	NTRK3	-1.26738865313003	2.70042599438462e-14	NTRK3	not	sig	NTRK3
466	ENSG00000131943	1.06131657705846	2.72668550243587e-24	C19orf12	1.05800660840482	9.55900891587667e-19	C19orf12	not	sig	C19orf12
467	ENSG00000136052	1.77197949987936	2.75919410542623e-24	SLC41A2	1.67504499235894	1.19273861291639e-15	SLC41A2	not	sig	SLC41A2
468	ENSG00000196954	1.51856172043188	2.8499087862282e-24	CASP4	1.5553229424807	1.5956144687811e-25	CASP4	not	sig	CASP4
469	ENSG00000159055	-1.35793446216705	3.13572872978998e-24	MIS18A	-1.34152677583444	8.79240310884303e-25	MIS18A	not	sig	MIS18A
470	ENSG00000138378	3.67396905862794	3.61237471899433e-24	STAT4	3.67157826269004	1.65828090253972e-24	STAT4	not	sig	STAT4
471	ENSG00000176890	-1.39666099454938	4.01443093795082e-24	TYMS	-1.38179156539989	3.0853826727193e-22	TYMS	not	sig	TYMS
472	ENSG00000077522	6.84558006121033	4.28394406905388e-24	ACTN2	6.60676580766554	1.25163156595989e-23	ACTN2	not	sig	ACTN2
473	ENSG00000137310	-1.54267701425657	4.63345696569004e-24	TCF19	-1.55766631517939	4.84558452864774e-25	TCF19	not	sig	TCF19
474	ENSG00000135821	0.778520387473595	4.79584338186272e-24	GLUL	0.784404733746791	5.05088264468276e-31	GLUL	not	sig	GLUL
475	ENSG00000149131	1.87273482606454	4.94865456516958e-24	SERPING1	1.8685875177477	6.80159042367275e-25	SERPING1	not	sig	SERPING1
476	ENSG00000133030	-1.14012877798497	5.05807922562336e-24	MPRIP	-1.12392297701303	9.53879813518318e-24	MPRIP	not	sig	MPRIP
477	ENSG00000101412	-2.05112952555769	5.33601655725147e-24	E2F1	-2.04686582376862	1.94958212842627e-25	E2F1	not	sig	E2F1
478	ENSG00000171016	-1.76649644018815	5.48150902493784e-24	PYGO1	-1.83387108333571	4.27979033770002e-24	PYGO1	not	sig	PYGO1
479	ENSG00000116711	1.53164301842372	5.92919993793662e-24	PLA2G4A	1.53745730844093	7.08430873770105e-23	PLA2G4A	not	sig	PLA2G4A
480	ENSG00000183853	0.934845787054181	5.96879401680797e-24	KIRREL1	0.940246272625565	2.23225335174854e-11	KIRREL1	not	sig	KIRREL1
481	ENSG00000107104	-1.03103463064117	6.02455040529757e-24	KANK1	-1.01324435821177	6.61441826605747e-24	KANK1	not	sig	KANK1
482	ENSG00000075239	-1.02422220280282	6.56773834887478e-24	ACAT1	-1.04499640489155	3.82492855607382e-20	ACAT1	not	sig	ACAT1
483	ENSG00000073331	1.30445192343883	6.67036214912703e-24	ALPK1	1.42801353846944	1.55927054457297e-27	ALPK1	not	sig	ALPK1
484	ENSG00000121380	7.91564400536392	7.43995020319277e-24	BCL2L14	7.83277014069165	9.43577876578265e-24	BCL2L14	not	sig	BCL2L14
485	ENSG00000117152	2.20931964099846	7.47865749537862e-24	RGS4	2.2149186983374	1.56355557600914e-23	RGS4	not	sig	RGS4
486	ENSG00000119915	4.79847559004343	7.47865749537862e-24	ELOVL3	4.81084124303167	1.20007271717128e-24	ELOVL3	not	sig	ELOVL3
487	ENSG00000123360	3.12742318187697	8.08388798148098e-24	PDE1B	3.14123112551753	7.4436284026184e-28	PDE1B	not	sig	PDE1B
488	ENSG00000135604	1.9698971355711	9.42830474603212e-24	STX11	1.85828847848088	3.57266158959758e-21	STX11	not	sig	STX11
489	ENSG00000022267	-1.8180166947243	9.90622334387993e-24	FHL1	-1.82496597807951	8.52272022197885e-24	FHL1	not	sig	FHL1
490	ENSG00000088367	-1.18895926037095	1.13518176808274e-23	EPB41L1	-1.19531642807053	1.33715952061057e-21	EPB41L1	not	sig	EPB41L1
491	ENSG00000197614	-1.73694171782608	1.5483875445731e-23	MFAP5	-1.18661846163537	2.10586185833404e-08	MFAP5	not	sig	MFAP5
492	ENSG00000112276	1.50874310516322	1.59080442909239e-23	BVES	1.6624152595772	6.99953092985129e-23	BVES	not	sig	BVES
493	ENSG00000135373	6.97291395132305	1.65751557647943e-23	EHF	7.16787282714807	6.50750917970131e-35	EHF	not	sig	EHF
494	ENSG00000186470	3.37632809347573	1.69369217055863e-23	BTN3A2	4.77386210315771	8.51656710645177e-10	BTN3A2	not	sig	BTN3A2
495	ENSG00000074590	-1.65362795914558	1.95742630961325e-23	NUAK1	-1.65782794363262	4.75544798855116e-21	NUAK1	not	sig	NUAK1
496	ENSG00000135363	4.009024350352	1.95864108153902e-23	LMO2	3.6466299356732	1.00459083745333e-09	LMO2	not	sig	LMO2
497	ENSG00000139173	-1.99009614127629	1.95864108153902e-23	TMEM117	-2.11339145241304	7.79165692886816e-19	TMEM117	not	sig	TMEM117
498	ENSG00000167034	2.22245325683451	2.37221634453528e-23	NKX3-1	2.22980073101591	2.5462002357292e-23	NKX3-1	not	sig	NKX3-1
499	ENSG00000009307	-0.953448998852011	2.45234569733552e-23	CSDE1	-0.937139675290095	3.21133590894979e-20	CSDE1	not	sig	CSDE1
500	ENSG00000176601	1.78532963461891	2.61537601601948e-23	MAP3K19	1.65689691613129	1.81078110682564e-15	MAP3K19	not	sig	MAP3K19
