# Supplementary material for: Conservation of cell-intrinsic immune responses in diverse nonhuman primate species
Source: Life Sci Alliance. 2019 Oct 24;2(5):e201900495. doi: 10.26508/lsa.201900495 (PMC6814850; doi:10.26508/lsa.201900495)
Supplement: Supplementary file 13 [file LSA-2019-00495_Supplemental_Data_9.zip › DatasetS9/2019-09-18 olive_baboon HumanTop500Sig_ExpressionInSpecies.csv]

	X	log2FoldChange_human_ref	padj_human_ref	SYMBOL_human_ref	log2FoldChange_species_ref	padj_species_ref	SYMBOL_species_ref	differs	significance	SYMBOL
1	ENSG00000107201	6.06896510244018	0	DDX58	5.87088654164536	0	DDX58	not	sig	DDX58
2	ENSG00000119917	6.99041374602665	0	IFIT3	7.04705962450846	0	IFIT3	not	sig	IFIT3
3	ENSG00000134326	6.30239050923603	0	CMPK2	6.3008907984728	0	CMPK2	not	sig	CMPK2
4	ENSG00000137965	9.25288878528986	0	IFI44	9.30878193245871	0	IFI44	not	sig	IFI44
5	ENSG00000173193	5.31664075466017	0	PARP14	5.28939281020299	2.24758009721344e-270	PARP14	not	sig	PARP14
6	ENSG00000119922	6.30524872284298	2.53121101478083e-304	IFIT2	6.43055007844474	0	IFIT2	not	sig	IFIT2
7	ENSG00000188313	3.57465828850746	1.11236075228094e-295	PLSCR1	3.64300169817136	0	PLSCR1	not	sig	PLSCR1
8	ENSG00000187608	9.01882870889389	1.55844531162186e-285	ISG15	9.11311830918208	0	ISG15	not	sig	ISG15
9	ENSG00000157601	7.27642911085346	1.53604716555347e-270	MX1	7.32221479141757	4.91882272507149e-273	MX1	not	sig	MX1
10	ENSG00000111331	5.03422670988829	2.58423443201399e-268	OAS3	5.02164299769528	3.58365700357554e-292	OAS3	not	sig	OAS3
11	ENSG00000152778	4.83147607470338	2.51266660386518e-256	IFIT5	6.8421178391701	0	IFIT5	not	sig	IFIT5
12	ENSG00000133106	6.85359265192659	1.13082082241441e-251	EPSTI1	6.78195517996427	6.70322324848994e-208	EPSTI1	not	sig	EPSTI1
13	ENSG00000121858	5.45742212534231	6.7950768779849e-241	TNFSF10	5.25045302425657	7.87822295640121e-231	TNFSF10	not	sig	TNFSF10
14	ENSG00000140464	3.15961471934205	2.21127450030077e-240	PML	3.24049999713713	1.26725677772548e-169	PML	not	sig	PML
15	ENSG00000183486	7.16116554091939	8.21497694119495e-229	MX2	7.12628518657699	1.43135279566517e-228	MX2	not	sig	MX2
16	ENSG00000163840	3.66153240104784	1.48360274589752e-227	DTX3L	3.47404610366624	3.92028382246069e-141	DTX3L	not	sig	DTX3L
17	ENSG00000115267	7.202807830844	2.9484895388248e-227	IFIH1	7.12383578964731	1.1168263346557e-231	IFIH1	not	sig	IFIH1
18	ENSG00000134321	6.10708880216998	2.47179457274754e-226	RSAD2	6.06744129641456	2.90993133490657e-194	RSAD2	not	sig	RSAD2
19	ENSG00000137628	6.91696259834008	2.3831846588867e-223	DDX60	6.87069479790597	1.56209326351104e-236	DDX60	not	sig	DDX60
20	ENSG00000138642	7.55270999598177	4.51721875357546e-222	HERC6	7.5327355040459	1.5453378565684e-186	HERC6	not	sig	HERC6
21	ENSG00000137959	7.46367576603499	9.80871827940388e-218	IFI44L	7.69353246792559	4.51234393492894e-220	IFI44L	not	sig	IFI44L
22	ENSG00000128335	7.14333267843219	1.61576800290755e-212	APOL2	7.54576819264273	7.83809575000059e-239	APOL2	not	sig	APOL2
23	ENSG00000162645	6.21771484046446	6.31700980618986e-211	GBP2	6.25477700827254	4.2061329929173e-208	GBP2	not	sig	GBP2
24	ENSG00000140853	5.11255517541358	8.30449377880851e-210	NLRC5	5.16997323549231	7.01125788280037e-201	NLRC5	not	sig	NLRC5
25	ENSG00000204264	4.73074262602313	9.83344924920923e-210	PSMB8	4.71175366911354	4.28569429460984e-222	PSMB8	not	sig	PSMB8
26	ENSG00000173821	4.27834897482201	4.40742638476336e-209	RNF213	4.28347715931657	3.53535748517649e-215	RNF213	not	sig	RNF213
27	ENSG00000138646	8.38775121291386	1.68159301498017e-205	HERC5	8.52933905902349	1.06156105753346e-239	HERC5	not	sig	HERC5
28	ENSG00000112343	2.9619079201567	2.75929570054963e-197	TRIM38	2.9561867615662	4.44255483961163e-196	TRIM38	not	sig	TRIM38
29	ENSG00000130303	8.50222006046732	3.32254696117218e-191	BST2	8.66838843572315	3.13312186271676e-246	BST2	not	sig	BST2
30	ENSG00000101347	3.72061018240344	1.32344848585128e-189	SAMHD1	3.65247767590324	3.08159790750826e-161	SAMHD1	not	sig	SAMHD1
31	ENSG00000166750	4.65244392783926	3.17857539494035e-182	SLFN5	4.44526093110991	1.1703821063099e-163	SLFN5	not	sig	SLFN5
32	ENSG00000130589	5.37920224118089	1.23020857498172e-179	HELZ2	5.43699217719566	1.12150499681422e-193	HELZ2	not	sig	HELZ2
33	ENSG00000163131	5.04876559699377	4.2707927240782e-178	CTSS	5.19508919098696	1.74472241907845e-114	CTSS	not	sig	CTSS
34	ENSG00000132109	4.56543099387709	9.67865634923309e-175	TRIM21	4.566593234908	2.46214679458701e-176	TRIM21	not	sig	TRIM21
35	ENSG00000138496	3.75330252643113	3.69905420583649e-172	PARP9	3.81212933428506	1.33172993067032e-180	PARP9	not	sig	PARP9
36	ENSG00000117226	5.11212425750453	1.25479969247472e-171	GBP3	4.76646124095658	2.75251249263221e-123	GBP3	not	sig	GBP3
37	ENSG00000135114	9.60959536506621	5.17753798639058e-169	OASL	9.6487653151516	4.27605663610144e-184	OASL	not	sig	OASL
38	ENSG00000126709	6.02556755792136	1.19703788267903e-168	IFI6	6.12840374017919	5.48271663621462e-166	IFI6	not	sig	IFI6
39	ENSG00000123609	3.19198231825693	6.58959782131902e-168	NMI	3.21809123993143	2.58847531801383e-173	NMI	not	sig	NMI
40	ENSG00000106785	3.63421938305581	1.5168655184446e-165	TRIM14	3.90687600227245	2.01553060824251e-153	TRIM14	not	sig	TRIM14
41	ENSG00000172936	2.51314817303504	5.01699715530334e-163	MYD88	2.5289360667507	1.40099403139201e-162	MYD88	not	sig	MYD88
42	ENSG00000125347	2.7516365223816	1.27303667669871e-161	IRF1	2.74372029973074	9.26923189913857e-128	IRF1	not	sig	IRF1
43	ENSG00000089127	9.34005509353875	3.62903011953233e-161	OAS1	9.40317878593657	2.69873338366319e-153	OAS1	not	sig	OAS1
44	ENSG00000168394	4.30333813322911	3.35566972152741e-159	TAP1	4.31727523065151	1.43465916258939e-171	TAP1	not	sig	TAP1
45	ENSG00000141574	6.62164022049587	4.37405679958882e-159	SECTM1	6.99139152901082	2.86565631484563e-175	SECTM1	not	sig	SECTM1
46	ENSG00000132530	6.65786318370831	3.7945392576403e-155	XAF1	6.49576623940252	3.9006409937646e-138	XAF1	not	sig	XAF1
47	ENSG00000131203	8.94395494952225	5.73178021705089e-153	IDO1	9.02566499046483	4.09790940433868e-153	IDO1	not	sig	IDO1
48	ENSG00000110446	7.65512389346375	1.57971448315619e-152	SLC15A3	7.76493178562579	2.37774577491661e-192	SLC15A3	not	sig	SLC15A3
49	ENSG00000124201	2.96352434395081	7.43715280672616e-145	ZNFX1	2.98658650162981	9.64981350972011e-144	ZNFX1	not	sig	ZNFX1
50	ENSG00000108771	4.25698432984965	3.52404524115147e-143	DHX58	4.25662038525569	5.80392718418482e-146	DHX58	not	sig	DHX58
51	ENSG00000196116	3.22626971727466	3.52404524115147e-143	TDRD7	3.23613699494159	2.12032753595586e-140	TDRD7	not	sig	TDRD7
52	ENSG00000172183	6.86132518003123	1.1398189295259e-141	ISG20	7.27617108784502	1.25518313507237e-125	ISG20	not	sig	ISG20
53	ENSG00000164342	5.01272649242825	1.19266773435645e-141	TLR3	5.08712127685867	2.87580774849084e-154	TLR3	not	sig	TLR3
54	ENSG00000111335	9.29799478746275	4.04228017928479e-141	OAS2	9.15091846103026	8.90980939623391e-139	OAS2	not	sig	OAS2
55	ENSG00000168404	3.62695245611333	9.10606292389607e-139	MLKL	3.62670605242054	5.84474771569896e-133	MLKL	not	sig	MLKL
56	ENSG00000131979	5.17384405567278	3.24316732985535e-133	GCH1	5.63402794791134	1.65152520384221e-94	GCH1	not	sig	GCH1
57	ENSG00000185880	3.9775078906824	1.76540949388035e-128	TRIM69	4.03360283140982	7.56347310218694e-10	TRIM69	not	sig	TRIM69
58	ENSG00000178033	2.62830093826631	6.13738540264158e-126	CALHM5	2.54471094337832	1.88530378571349e-89	CALHM5	not	sig	CALHM5
59	ENSG00000137807	-1.6788257895156	7.69419439332418e-125	KIF23	-1.66650775248774	4.18286214536528e-114	KIF23	not	sig	KIF23
60	ENSG00000112096	4.39308906267351	3.4842507060785e-124	SOD2, SOD2-OT1	5.10768985325312	6.32146745741232e-230	SOD2, SOD2-OT1	not	sig	SOD2, SOD2-OT1
61	ENSG00000059378	3.13350265189877	1.45181502587806e-123	PARP12	3.06473619784244	4.81884871127298e-103	PARP12	not	sig	PARP12
62	ENSG00000004468	7.21960243517533	4.04949993788516e-123	CD38	6.75162465372903	2.45010104145335e-88	CD38	not	sig	CD38
63	ENSG00000171903	6.1415634964923	1.52714284941889e-122	CYP4F11	5.84843462770411	5.74804508042455e-95	CYP4F11	not	sig	CYP4F11
64	ENSG00000221963	5.31824033833428	5.54709913411699e-110	APOL6	5.99783368670668	4.18869983372271e-160	APOL6	not	sig	APOL6
65	ENSG00000240065	6.06429852002559	2.98108868583863e-109	PSMB9	6.02263426888557	3.57062132492154e-104	PSMB9	not	sig	PSMB9
66	ENSG00000205413	3.54673257212606	6.02856932007549e-109	SAMD9	3.53169180124391	1.53828070269515e-101	SAMD9	not	sig	SAMD9
67	ENSG00000185404	2.89454525069976	1.6624841771476e-104	SP140L	3.34452579940046	2.19040314031086e-187	SP140L	not	sig	SP140L
68	ENSG00000105499	5.22539709434154	4.78682893110029e-104	PLA2G4C	5.32642241045405	2.00094195154919e-118	PLA2G4C	not	sig	PLA2G4C
69	ENSG00000118503	4.79529649728215	1.77349223336634e-102	TNFAIP3	4.77461588053846	3.45204793407377e-102	TNFAIP3	not	sig	TNFAIP3
70	ENSG00000170581	2.69173513614295	4.4975426498699e-102	STAT2	2.62105442972495	8.80315753815614e-94	STAT2	not	sig	STAT2
71	ENSG00000100298	5.16358985596598	1.09610099122585e-100	APOBEC3H	5.15294341000413	1.00813008382131e-120	APOBEC3H	not	sig	APOBEC3H
72	ENSG00000160710	1.83448091276718	4.75546451750477e-100	ADAR	1.80046469917555	2.18249332632352e-97	ADAR	not	sig	ADAR
73	ENSG00000124256	8.6474680749645	8.09166928530781e-100	ZBP1	8.16690545389006	1.15112039772943e-122	ZBP1	not	sig	ZBP1
74	ENSG00000067066	2.461506741417	8.17359601360123e-97	SP100	2.40575235837005	1.26499039645022e-91	SP100	not	sig	SP100
75	ENSG00000102524	5.09607262039727	2.89386938587349e-95	TNFSF13B	5.1939915251515	2.11253778519841e-108	TNFSF13B	not	sig	TNFSF13B
76	ENSG00000023445	7.96085873045459	7.63432305822631e-95	BIRC3	7.95911710349958	1.36019357553619e-87	BIRC3	not	sig	BIRC3
77	ENSG00000169248	8.75140213323214	2.80556936913651e-94	CXCL11	8.89036010831016	2.78323452457733e-102	CXCL11	not	sig	CXCL11
78	ENSG00000154760	3.6460469232583	2.0995960139e-93	SLFN13	3.84200848883973	1.08284009981582e-106	SLFN13	not	sig	SLFN13
79	ENSG00000043143	2.76208251844419	1.63343562613321e-92	JADE2	2.71568187377152	5.36793230385542e-83	JADE2	not	sig	JADE2
80	ENSG00000164430	2.81173558145424	2.72277875315888e-91	CGAS	2.75159670978571	1.28270711900845e-81	CGAS	not	sig	CGAS
81	ENSG00000003402	1.97240302609178	3.91962100719548e-91	CFLAR	1.9719886645892	6.77448101065424e-88	CFLAR	not	sig	CFLAR
82	ENSG00000135899	3.17418246535987	2.91854391515317e-87	SP110	3.17559332265918	7.0308676278603e-94	SP110	not	sig	SP110
83	ENSG00000185507	6.72245352338215	5.7315153446225e-87	IRF7	6.76030001194525	1.04654110971286e-86	IRF7	not	sig	IRF7
84	ENSG00000026950	3.53855470297943	8.72749277667657e-87	BTN3A1	4.15380357791257	7.16409960341022e-87	BTN3A1	not	sig	BTN3A1
85	ENSG00000173786	2.18716898298099	5.3715956964422e-86	CNP	2.19653631297471	9.96865150553919e-90	CNP	not	sig	CNP
86	ENSG00000138755	9.46393484332516	1.10436532983886e-85	CXCL9	9.26256179293321	1.85207106965463e-88	CXCL9	not	sig	CXCL9
87	ENSG00000056558	5.33934621932509	6.66912240470412e-85	TRAF1	5.33687767750858	2.6780799677294e-57	TRAF1	not	sig	TRAF1
88	ENSG00000122729	-2.25153506107425	9.43674656742792e-85	ACO1	-2.16277483109363	6.86011160766657e-70	ACO1	not	sig	ACO1
89	ENSG00000100906	3.37289247021922	1.69187058593906e-84	NFKBIA	3.36921107887334	1.26573915918479e-85	NFKBIA	not	sig	NFKBIA
90	ENSG00000169245	8.11148169568296	8.44202409707577e-83	CXCL10	8.19195995267151	5.94153009854549e-88	CXCL10	not	sig	CXCL10
91	ENSG00000072274	-1.57319833068205	1.49127632588465e-82	TFRC	-1.54569183147539	1.5619303970707e-74	TFRC	not	sig	TFRC
92	ENSG00000108679	3.34584772852074	6.92906707052538e-82	LGALS3BP	3.36859579122822	8.17708713838354e-84	LGALS3BP	not	sig	LGALS3BP
93	ENSG00000100342	6.9744850982484	9.08331890595069e-82	APOL1	0.358848743976614	0.729484466365306	APOL1	different	nonsig	APOL1
94	ENSG00000013374	1.73699262234426	1.48651514059907e-79	NUB1	1.7045984109801	2.049795109585e-74	NUB1	not	sig	NUB1
95	ENSG00000026103	2.06916457763731	2.21284128244339e-79	FAS	2.18107452539255	5.36937659509398e-83	FAS	not	sig	FAS
96	ENSG00000133321	7.38375217072229	7.34430733295398e-78	RARRES3	7.12557063762498	2.45576229467994e-98	RARRES3	not	sig	RARRES3
97	ENSG00000133401	6.01666477152317	1.60970190803821e-77	PDZD2	5.9688193089041	3.97922780846863e-69	PDZD2	not	sig	PDZD2
98	ENSG00000101680	5.52427309908623	4.14909262036508e-76	LAMA1	5.40451828166626	8.21868887643965e-82	LAMA1	not	sig	LAMA1
99	ENSG00000143514	1.77872891355227	1.18215002525378e-75	TP53BP2	1.78431672964762	3.77623611670506e-71	TP53BP2	not	sig	TP53BP2
100	ENSG00000145779	2.76830137857372	1.42055193048221e-75	TNFAIP8	3.13053052199549	8.15872975742437e-64	TNFAIP8	not	sig	TNFAIP8
101	ENSG00000055332	2.63201439649668	2.34250062658101e-75	EIF2AK2	2.36110268220159	5.80398297969326e-59	EIF2AK2	not	sig	EIF2AK2
102	ENSG00000134470	7.05226242920892	1.90424086937284e-73	IL15RA	7.03827989950254	6.23794448829052e-73	IL15RA	not	sig	IL15RA
103	ENSG00000100225	1.51449069716227	2.53906769343623e-71	FBXO7	1.55707666262218	1.89035460737188e-74	FBXO7	not	sig	FBXO7
104	ENSG00000178685	4.56778913595257	6.13626195302344e-71	PARP10	4.57926084937079	1.51606434464374e-73	PARP10	not	sig	PARP10
105	ENSG00000163686	3.3260922273545	8.54693295120742e-71	ABHD6	3.33898271630724	2.5816028892364e-62	ABHD6	not	sig	ABHD6
106	ENSG00000182179	3.11225192950095	3.59031505967548e-70	UBA7	3.13549187359269	5.49707086324372e-71	UBA7	not	sig	UBA7
107	ENSG00000162692	4.28533444547434	4.76303447616567e-70	VCAM1	4.23776080041459	6.17560335794765e-69	VCAM1	not	sig	VCAM1
108	ENSG00000078053	4.5956989019563	6.9057774104998e-70	AMPH	4.57674572182686	5.4179146431875e-42	AMPH	not	sig	AMPH
109	ENSG00000100226	1.75006887291749	1.20850983848939e-69	GTPBP1	1.73572033866779	7.99958123829135e-73	GTPBP1	not	sig	GTPBP1
110	ENSG00000152767	-1.39865001518245	1.20850983848939e-69	FARP1	-1.41221505485672	4.46789865279215e-67	FARP1	not	sig	FARP1
111	ENSG00000104856	3.82662189807577	1.97524509948819e-69	RELB	3.82695150721103	6.69792454320386e-69	RELB	not	sig	RELB
112	ENSG00000186806	4.22733025963259	2.01913317535656e-69	VSIG10L	4.13593237921185	9.84839319728662e-42	VSIG10L	not	sig	VSIG10L
113	ENSG00000156587	7.04204777480688	4.02979865478746e-69	UBE2L6	7.34722677540786	8.32367509524805e-52	UBE2L6	not	sig	UBE2L6
114	ENSG00000135111	2.01670665588926	4.21944190641936e-69	TBX3	2.04513144942651	3.04034557632493e-66	TBX3	not	sig	TBX3
115	ENSG00000198133	5.07031328015283	2.71584316272858e-68	TMEM229B	5.61392758873538	8.44549403536654e-27	TMEM229B	not	sig	TMEM229B
116	ENSG00000184588	2.6569908456162	7.10896792656399e-67	PDE4B	2.78058971729364	8.79638149912015e-60	PDE4B	not	sig	PDE4B
117	ENSG00000153147	1.57052571973445	9.55552507138913e-67	SMARCA5	1.59722538620459	1.14096092836288e-69	SMARCA5	not	sig	SMARCA5
118	ENSG00000110218	2.47377394940893	1.00906995146835e-66	PANX1	2.4573700660888	3.47990974440763e-63	PANX1	not	sig	PANX1
119	ENSG00000165731	3.15091816460792	3.00715059304167e-66	RET	3.23147790488933	8.7525133286158e-70	RET	not	sig	RET
120	ENSG00000120875	3.01562002529254	7.44923079543828e-66	DUSP4	3.20945014917719	7.04654359540027e-66	DUSP4	not	sig	DUSP4
121	ENSG00000166920	3.1597474663872	2.62494742749124e-65	C15orf48	3.14221018425327	5.20008045156621e-63	C15orf48	not	sig	C15orf48
122	ENSG00000135211	2.37881542112987	2.98190669371372e-65	TMEM60	2.39912086307899	3.59617131918802e-65	TMEM60	not	sig	TMEM60
123	ENSG00000095752	3.49928459718942	4.99120856774703e-65	IL11	3.51579067335658	3.51331569582302e-58	IL11	not	sig	IL11
124	ENSG00000130813	3.76357893180248	1.69151488555405e-64	C19orf66	3.78306417705865	4.82965264892964e-62	C19orf66	not	sig	C19orf66
125	ENSG00000124226	2.19089917627927	4.22664373997318e-64	RNF114	2.2191640765691	5.64798033886277e-65	RNF114	not	sig	RNF114
126	ENSG00000155363	2.17202692249197	4.38737025512289e-64	MOV10	2.13544873695119	1.88096352955266e-58	MOV10	not	sig	MOV10
127	ENSG00000169429	5.79659636804174	5.23134891240799e-63	CXCL8	5.40026870982304	4.41910475910615e-50	CXCL8	not	sig	CXCL8
128	ENSG00000185215	2.81504182963922	1.00992882100559e-62	TNFAIP2	2.84165236575845	1.46570903462078e-60	TNFAIP2	not	sig	TNFAIP2
129	ENSG00000164308	4.85879646898656	2.6324711464283e-62	ERAP2	4.82534350472454	9.96853142722595e-59	ERAP2	not	sig	ERAP2
130	ENSG00000134258	9.57680532164148	6.67657944427718e-62	VTCN1	9.82529153340932	7.93336162360311e-73	VTCN1	not	sig	VTCN1
131	ENSG00000187957	3.41637883121724	1.2305983959675e-61	DNER	3.24233008229117	2.03221237887697e-23	DNER	not	sig	DNER
132	ENSG00000129465	6.08410689211339	4.01702536115493e-61	RIPK3	5.83340870196183	1.79798116915386e-57	RIPK3	not	sig	RIPK3
133	ENSG00000132274	2.3872683033133	5.87645380607367e-61	TRIM22	2.40648907857526	5.91116658656254e-62	TRIM22	not	sig	TRIM22
134	ENSG00000197208	2.25558094270844	3.77538263603163e-60	SLC22A4	2.50564130976923	2.75718427268925e-74	SLC22A4	not	sig	SLC22A4
135	ENSG00000185722	1.31018728134015	1.24843811376454e-59	ANKFY1	1.36535053849637	5.03995543681562e-59	ANKFY1	not	sig	ANKFY1
136	ENSG00000152689	2.72295889189944	2.59636109873107e-59	RASGRP3	2.77667534112359	2.41240398450587e-50	RASGRP3	not	sig	RASGRP3
137	ENSG00000137200	1.14791012898313	4.27947318434461e-59	CMTR1	1.1629651934493	6.55927307748095e-60	CMTR1	not	sig	CMTR1
138	ENSG00000106560	8.89834630054546	4.91902232472166e-59	GIMAP2	9.71458550493923	8.79946199054341e-42	GIMAP2	not	sig	GIMAP2
139	ENSG00000102893	-2.03615011956471	1.04835606192743e-58	PHKB	-2.03400754329483	1.55607875306393e-58	PHKB	not	sig	PHKB
140	ENSG00000197632	5.32184753726229	6.88691974262004e-58	SERPINB2	5.31970781506232	6.09160764600844e-56	SERPINB2	not	sig	SERPINB2
141	ENSG00000028137	1.96509975393853	3.65285624531372e-57	TNFRSF1B	1.87131255848843	8.55177433507859e-42	TNFRSF1B	not	sig	TNFRSF1B
142	ENSG00000137496	4.27877878586153	1.13608052697316e-56	IL18BP	4.71717728460067	5.29477293992128e-65	IL18BP	not	sig	IL18BP
143	ENSG00000134716	3.01873694482285	1.91108381920795e-56	CYP2J2	2.9472464143306	2.08223622435265e-56	CYP2J2	not	sig	CYP2J2
144	ENSG00000168062	4.49047936344323	1.04187324961656e-55	BATF2	4.12235342141742	5.01172847191622e-49	BATF2	not	sig	BATF2
145	ENSG00000234127	1.8002510232082	1.11195523102034e-55	TRIM26	1.78794192674779	3.08995933761849e-58	TRIM26	not	sig	TRIM26
146	ENSG00000171310	2.19037405640948	1.2339684372049e-55	CHST11	2.42319444394284	2.53655670394823e-48	CHST11	not	sig	CHST11
147	ENSG00000102921	1.41057467037755	1.89741666891044e-55	N4BP1	1.38770948004007	9.81920798566548e-50	N4BP1	not	sig	N4BP1
148	ENSG00000042062	4.71977990068085	2.47435681938197e-55	RIPOR3	4.69538916645711	5.42210629943598e-38	RIPOR3	not	sig	RIPOR3
149	ENSG00000130066	2.90215238500532	3.00623192230831e-55	SAT1	2.92101302129275	1.33947359846546e-55	SAT1	not	sig	SAT1
150	ENSG00000068079	3.85204182770757	3.15667396525133e-55	IFI35	3.79020824438487	1.23720055636504e-55	IFI35	not	sig	IFI35
151	ENSG00000185033	3.21364025253303	1.60469502518276e-54	SEMA4B	3.22805770331805	1.75395084531218e-53	SEMA4B	not	sig	SEMA4B
152	ENSG00000167034	4.84109999851087	1.68331542041134e-54	NKX3-1	4.8708460392182	3.36879155152338e-51	NKX3-1	not	sig	NKX3-1
153	ENSG00000142166	-1.65973518369837	1.99328745965984e-54	IFNAR1	-1.76032432911846	5.24670679092526e-61	IFNAR1	not	sig	IFNAR1
154	ENSG00000181381	4.92685520579285	2.21967082292522e-54	DDX60L	4.99265652524671	4.10876601910708e-75	DDX60L	not	sig	DDX60L
155	ENSG00000104951	7.87478986963346	6.3001133242895e-54	IL4I1	8.47929147016389	5.81255069478119e-93	IL4I1	not	sig	IL4I1
156	ENSG00000135148	1.71644862343532	7.22096060654837e-54	TRAFD1	1.59895116269474	1.47913059272163e-46	TRAFD1	not	sig	TRAFD1
157	ENSG00000109320	1.39810490728783	5.17559199533922e-53	NFKB1	1.40870878347392	5.65975051439167e-51	NFKB1	not	sig	NFKB1
158	ENSG00000023330	1.52950492949251	1.54988490906006e-52	ALAS1	1.53090099676768	2.3174789046672e-52	ALAS1	not	sig	ALAS1
159	ENSG00000204592	2.40425039168294	2.37729910433948e-52	HLA-E	2.78861933662029	1.11217727000214e-68	HLA-E	not	sig	HLA-E
160	ENSG00000182704	1.96802841475274	5.08967569411615e-52	TSKU	1.95039483182182	2.13592311872196e-47	TSKU	not	sig	TSKU
161	ENSG00000164211	2.57247095244125	9.86765298710545e-52	STARD4	2.71586549403694	6.86993988178505e-40	STARD4	not	sig	STARD4
162	ENSG00000113504	4.03426626000135	8.61992782699262e-51	SLC12A7	4.28978106852832	1.79597906204666e-47	SLC12A7	not	sig	SLC12A7
163	ENSG00000172123	2.1789523103852	9.41287728691636e-51	SLFN12	2.29862381599305	8.96661465827332e-54	SLFN12	not	sig	SLFN12
164	ENSG00000137393	3.20197390922467	1.39885724903054e-50	RNF144B	3.37022000689191	8.45424525939092e-37	RNF144B	not	sig	RNF144B
165	ENSG00000168280	5.22019042335503	1.60053175762491e-50	KIF5C	2.92698377354028	6.99019766599336e-08	KIF5C	different	sig	KIF5C
166	ENSG00000204010	9.21686346458622	2.20859470682166e-50	IFIT1B	-0.162727501914321	0.891081162912777	IFIT1B	different	nonsig	IFIT1B
167	ENSG00000168310	1.7655877405495	9.03016670645334e-50	IRF2	1.62979079398194	3.12155538246018e-39	IRF2	not	sig	IRF2
168	ENSG00000105559	4.15817852424484	1.15817996279838e-49	PLEKHA4	4.07703638273247	8.69156431282323e-48	PLEKHA4	not	sig	PLEKHA4
169	ENSG00000146242	1.21617338627811	1.28865336526662e-49	TPBG	1.42979292818084	6.71090646918689e-61	TPBG	not	sig	TPBG
170	ENSG00000026508	1.07448288543899	1.54526662848393e-49	CD44	1.20709655003299	2.99037467555511e-49	CD44	not	sig	CD44
171	ENSG00000131747	-1.71695089986871	4.5960678794666e-49	TOP2A	-1.70384726036057	5.44147619152358e-47	TOP2A	not	sig	TOP2A
172	ENSG00000159167	3.84823084625291	4.5960678794666e-49	STC1	3.86693949356993	8.61134462494912e-49	STC1	not	sig	STC1
173	ENSG00000136514	6.73415194273018	6.83102649146615e-49	RTP4	6.75923712062729	5.32486467482061e-47	RTP4	not	sig	RTP4
174	ENSG00000159128	2.19094057536919	1.02022284556089e-48	IFNGR2	2.22662227859066	2.28650707350795e-55	IFNGR2	not	sig	IFNGR2
175	ENSG00000168779	1.72772582592308	1.35614447771942e-48	SHOX2	1.46622317576929	6.90683298737205e-25	SHOX2	not	sig	SHOX2
176	ENSG00000115271	5.86881291664763	3.36629154479665e-48	GCA	5.63839808530792	3.13014742034941e-43	GCA	not	sig	GCA
177	ENSG00000180354	-2.38699339936358	3.47295269909316e-48	MTURN	-1.44549916204771	1.37613291390374e-08	MTURN	different	sig	MTURN
178	ENSG00000100647	1.56437152497301	7.58322456666692e-48	SUSD6	1.92355971338794	4.75770445057725e-51	SUSD6	not	sig	SUSD6
179	ENSG00000002549	1.99230236670951	7.97403452936557e-48	LAP3	2.15642300854264	2.14639791228918e-53	LAP3	not	sig	LAP3
180	ENSG00000059145	-1.82526765245207	1.35898417565887e-47	UNKL	-0.827902017574138	4.52344223087829e-08	UNKL	different	sig	UNKL
181	ENSG00000157557	1.60368423526786	1.35898417565887e-47	ETS2	1.61521825370512	4.88161195620306e-53	ETS2	not	sig	ETS2
182	ENSG00000109321	3.3017164990768	1.90381492099778e-47	AREG	3.32451620466362	8.62681005178101e-49	AREG	not	sig	AREG
183	ENSG00000163568	3.37453538504593	4.66273558992242e-47	AIM2	3.30009579986597	2.77465233684875e-45	AIM2	not	sig	AIM2
184	ENSG00000142961	1.5516729426564	5.20637171097069e-47	MOB3C	1.5947155268115	7.85290103982912e-31	MOB3C	not	sig	MOB3C
185	ENSG00000116194	5.16515059945537	7.37484742185621e-47	ANGPTL1	5.30633332496754	8.71231886741059e-50	ANGPTL1	not	sig	ANGPTL1
186	ENSG00000187134	-2.83884775915215	1.71572729106172e-46	AKR1C1	-2.34719078992559	1.10852133740941e-51	AKR1C1	not	sig	AKR1C1
187	ENSG00000074266	1.61423101536335	1.74949090962134e-46	EED	1.58884725395993	4.95039335221846e-45	EED	not	sig	EED
188	ENSG00000144655	1.81365086446142	2.33232298863953e-46	CSRNP1	1.65870840827045	7.0936126424959e-36	CSRNP1	not	sig	CSRNP1
189	ENSG00000136147	2.09552251702476	2.76175356819052e-46	PHF11	1.93377374445778	7.44678109988961e-34	PHF11	not	sig	PHF11
190	ENSG00000124875	4.77400781096193	2.91965856154853e-46	CXCL6	5.15393639644288	4.5487707963409e-47	CXCL6	not	sig	CXCL6
191	ENSG00000197121	-2.44386276393602	3.95370999689176e-46	PGAP1	-1.95964731197423	3.54928674207331e-23	PGAP1	not	sig	PGAP1
192	ENSG00000165806	1.20558713276879	6.69961104360113e-46	CASP7	1.04036656844224	1.12266155180557e-24	CASP7	not	sig	CASP7
193	ENSG00000136816	1.98414514875687	6.78863470680417e-46	TOR1B	2.01579231812281	1.24509816004916e-49	TOR1B	not	sig	TOR1B
194	ENSG00000143390	1.08115988644311	7.06141670936836e-46	RFX5	1.10255466081552	1.28351654405629e-29	RFX5	not	sig	RFX5
195	ENSG00000139514	-1.41648576474456	9.22843843876494e-46	SLC7A1	-1.2864594784961	5.38143903406979e-37	SLC7A1	not	sig	SLC7A1
196	ENSG00000129667	2.65745452484563	1.38812642727713e-45	RHBDF2	2.6558733907293	1.69143599586328e-45	RHBDF2	not	sig	RHBDF2
197	ENSG00000122643	2.38301511184654	3.64540939864444e-45	NT5C3A	2.41240283420517	5.17041706456297e-47	NT5C3A	not	sig	NT5C3A
198	ENSG00000116514	1.68308385932617	3.69690176993499e-45	RNF19B	1.7008429337313	6.27752409447202e-46	RNF19B	not	sig	RNF19B
199	ENSG00000109790	-1.69107394884208	6.32256942776812e-45	KLHL5	-1.70797933567955	2.69572753297194e-43	KLHL5	not	sig	KLHL5
200	ENSG00000100911	2.18376756726881	8.80586294697534e-45	PSME2	2.20482997767799	2.95710596288665e-44	PSME2	not	sig	PSME2
201	ENSG00000157456	-1.39944670600588	1.14674770324192e-44	CCNB2	-1.372993228254	4.54416786594214e-42	CCNB2	not	sig	CCNB2
202	ENSG00000163739	5.18889379300045	1.26912812846982e-44	CXCL1	6.59058192994239	2.63398780483523e-30	CXCL1	not	sig	CXCL1
203	ENSG00000116741	3.69716926543728	1.50731604712115e-44	RGS2	3.72711560404628	1.89646737392134e-46	RGS2	not	sig	RGS2
204	ENSG00000115009	7.7663256440402	1.59733934440605e-44	CCL20	6.81148369236136	1.52007191502618e-50	CCL20	not	sig	CCL20
205	ENSG00000142089	2.76045501077222	1.65412647330762e-44	IFITM3	-1.00039501566506	0.435735327896671	IFITM3	different	nonsig	IFITM3
206	ENSG00000090621	-1.4287809829617	4.34708647768867e-44	PABPC4	-1.46936770176684	3.71298304785199e-48	PABPC4	not	sig	PABPC4
207	ENSG00000198719	2.30891041846515	8.27417229779766e-44	DLL1	2.29198692135248	3.496238527323e-42	DLL1	not	sig	DLL1
208	ENSG00000107798	1.57724226586937	1.05103436437224e-43	LIPA	1.60458497877044	1.47525210976911e-38	LIPA	not	sig	LIPA
209	ENSG00000159873	1.17402039848094	1.13710491980674e-43	CCDC117	1.02472453603236	3.34201255105518e-28	CCDC117	not	sig	CCDC117
210	ENSG00000112984	-1.57884164015172	4.01179713642087e-43	KIF20A	-1.56421188633632	6.56581575990719e-41	KIF20A	not	sig	KIF20A
211	ENSG00000011426	-1.6910368683772	4.66812347650676e-43	ANLN	-1.66799218773082	7.19577418391794e-41	ANLN	not	sig	ANLN
212	ENSG00000148344	3.02716458676417	4.81941130710703e-43	PTGES	3.18187893748468	5.5786193316532e-43	PTGES	not	sig	PTGES
213	ENSG00000168676	8.8478556768441	6.21887524643147e-43	KCTD19	8.79074936691257	4.54259215570641e-42	KCTD19	not	sig	KCTD19
214	ENSG00000231925	1.99114730920293	8.31272877033239e-43	TAPBP	1.93306254002595	4.64426060099828e-40	TAPBP	not	sig	TAPBP
215	ENSG00000025708	4.24507149973425	9.04336815042764e-43	TYMP	4.3784783376349	9.06330773834855e-48	TYMP	not	sig	TYMP
216	ENSG00000125726	3.67282064558461	1.08333932883227e-42	CD70	3.72001565481877	1.17016903238581e-50	CD70	not	sig	CD70
217	ENSG00000184898	1.69264085528859	1.09886809669592e-42	RBM43	1.6878517353417	3.10950391839331e-38	RBM43	not	sig	RBM43
218	ENSG00000183726	1.75160734472909	1.25425161039904e-42	TMEM50A	1.78185037133102	7.12986332918596e-46	TMEM50A	not	sig	TMEM50A
219	ENSG00000188811	1.71067313371579	1.83772747123057e-42	NHLRC3	1.6683098088387	6.20085503599261e-27	NHLRC3	not	sig	NHLRC3
220	ENSG00000139192	2.47173929755974	4.18191951491086e-42	TAPBPL	2.47642714029277	2.76534087049716e-44	TAPBPL	not	sig	TAPBPL
221	ENSG00000030110	2.29747609621457	9.07302166129246e-42	BAK1	2.40588636784549	4.00634879180512e-41	BAK1	not	sig	BAK1
222	ENSG00000184988	2.35232258694006	1.05008423202205e-41	TMEM106A	2.10593286172723	6.51226831302218e-24	TMEM106A	not	sig	TMEM106A
223	ENSG00000135604	1.41860886987591	1.07678038920772e-41	STX11	1.63519101094156	3.84472001147553e-38	STX11	not	sig	STX11
224	ENSG00000080986	-1.21315165054871	1.1889545255248e-41	NDC80	-1.22221183941265	1.34241876912089e-42	NDC80	not	sig	NDC80
225	ENSG00000147604	-1.64298303561893	1.33669950588823e-41	RPL7	-1.61956505418054	2.32866565068881e-39	RPL7	not	sig	RPL7
226	ENSG00000186470	3.57407073941218	1.40306115466182e-41	BTN3A2	3.38603689341936	6.10420861274455e-39	BTN3A2	not	sig	BTN3A2
227	ENSG00000077150	2.35696574151017	1.48912887514292e-41	NFKB2	2.41722182209432	8.76718024472578e-44	NFKB2	not	sig	NFKB2
228	ENSG00000106346	1.32647509684269	2.1468866750074e-41	USP42	1.3662550228147	8.41273630846463e-45	USP42	not	sig	USP42
229	ENSG00000157873	3.52496812368616	3.53413227317482e-41	TNFRSF14	3.55255818119311	1.98519590062147e-48	TNFRSF14	not	sig	TNFRSF14
230	ENSG00000090889	-1.59999182024687	2.29507169208854e-40	KIF4A	-1.6112551066513	1.2718109918654e-39	KIF4A	not	sig	KIF4A
231	ENSG00000010030	3.04265265439369	2.83258077004245e-40	ETV7	3.11172764432577	8.41273630846463e-45	ETV7	not	sig	ETV7
232	ENSG00000135828	2.04979499860324	5.03740969300886e-40	RNASEL	2.13435066293828	5.91297761724829e-44	RNASEL	not	sig	RNASEL
233	ENSG00000102763	-1.67148218831689	5.13796865230859e-40	VWA8	-1.62819353271872	6.10420861274455e-39	VWA8	not	sig	VWA8
234	ENSG00000068489	-1.761652777028	6.62599031263809e-40	PRR11	-1.93010872460598	3.63610990759613e-49	PRR11	not	sig	PRR11
235	ENSG00000112715	1.40840744201091	6.82307255022526e-40	VEGFA	1.48882055773901	4.63578987758749e-38	VEGFA	not	sig	VEGFA
236	ENSG00000103319	-0.866123085987048	8.60000256864792e-40	EEF2K	-0.765202882111403	1.45065423075854e-21	EEF2K	not	sig	EEF2K
237	ENSG00000171791	-1.72079275576909	9.98299737472806e-40	BCL2	-1.57917658070992	1.04129509621055e-26	BCL2	not	sig	BCL2
238	ENSG00000158457	6.09836847576421	1.27477468648428e-39	TSPAN33	5.82522724199266	4.5850296779251e-33	TSPAN33	not	sig	TSPAN33
239	ENSG00000142583	5.75725207258986	1.9579805339538e-39	SLC2A5	5.40008864855694	3.08002048009988e-34	SLC2A5	not	sig	SLC2A5
240	ENSG00000123240	2.13131049413254	1.9890624020185e-39	OPTN	2.15262640082122	2.45202120572605e-39	OPTN	not	sig	OPTN
241	ENSG00000169499	1.66345633099308	2.62611971727377e-39	PLEKHA2	1.66741144819371	9.45403999129419e-25	PLEKHA2	not	sig	PLEKHA2
242	ENSG00000061918	2.19018082186033	5.03403109237951e-39	GUCY1B1	2.17361292177551	3.21634600367803e-39	GUCY1B1	not	sig	GUCY1B1
243	ENSG00000134363	2.24707914076392	5.53984923908148e-39	FST	2.24965467238476	9.72152671393359e-39	FST	not	sig	FST
244	ENSG00000003137	2.51443214603065	6.45897408568174e-39	CYP26B1	2.40363060890443	2.93052603369524e-20	CYP26B1	not	sig	CYP26B1
245	ENSG00000114107	-1.20195063775239	6.73356670863294e-39	CEP70	-1.15913981899825	7.4751741458724e-33	CEP70	not	sig	CEP70
246	ENSG00000137275	1.12272964357964	8.45365201723457e-39	RIPK1	1.17649290977446	3.29313626058637e-41	RIPK1	not	sig	RIPK1
247	ENSG00000137198	1.7253240638545	1.30067600876354e-38	GMPR	1.6867215933062	3.91818418429545e-30	GMPR	not	sig	GMPR
248	ENSG00000178904	-2.18139516680233	1.404830507503e-38	DPY19L3	-2.21104944294953	8.29737915372203e-33	DPY19L3	not	sig	DPY19L3
249	ENSG00000111452	-2.00835906244396	1.44324459527448e-38	ADGRD1	-1.97682587850373	6.11024967269658e-39	ADGRD1	not	sig	ADGRD1
250	ENSG00000126787	-1.34845949857208	2.47868266905934e-38	DLGAP5	-1.34686383926875	2.86092496064102e-38	DLGAP5	not	sig	DLGAP5
251	ENSG00000166710	2.13355615834734	2.76290340186662e-38	B2M	2.09589549987995	1.54685738294375e-36	B2M	not	sig	B2M
252	ENSG00000171385	-4.46720375671486	3.26991638142876e-38	KCND3	-4.38610867284956	2.03450994858612e-22	KCND3	not	sig	KCND3
253	ENSG00000138180	-1.28847029264067	3.74899619085667e-38	CEP55	-1.25805962735968	2.14185591249074e-33	CEP55	not	sig	CEP55
254	ENSG00000115902	-1.69655873253437	6.16676069301849e-38	SLC1A4	-1.60890953306089	3.03079501815301e-33	SLC1A4	not	sig	SLC1A4
255	ENSG00000164649	-1.35311229314672	8.47757250466976e-38	CDCA7L	-1.40086006955435	4.76129393017505e-33	CDCA7L	not	sig	CDCA7L
256	ENSG00000108688	4.68192759454201	1.11265640043857e-37	CCL7	4.64014518829977	4.13614353377644e-34	CCL7	not	sig	CCL7
257	ENSG00000156427	1.83244149899481	1.77982567745991e-37	FGF18	1.85204166597427	6.12682886575148e-11	FGF18	not	sig	FGF18
258	ENSG00000184371	1.22542023709676	2.57825569352611e-37	CSF1	1.21083051426249	5.92506329442391e-34	CSF1	not	sig	CSF1
259	ENSG00000109466	-1.56752091643996	2.97309979485381e-37	KLHL2	-1.58148968714292	4.44502843069785e-33	KLHL2	not	sig	KLHL2
260	ENSG00000104635	1.29432738700233	3.24705613821648e-37	SLC39A14	1.31489498507771	4.32600146090698e-37	SLC39A14	not	sig	SLC39A14
261	ENSG00000161692	1.96480776463586	3.45316253934863e-37	DBF4B	1.77128596545918	6.57363184077623e-21	DBF4B	not	sig	DBF4B
262	ENSG00000156113	-1.30217589434705	5.14641993276639e-37	KCNMA1	-1.44182643393641	2.16489287474547e-38	KCNMA1	not	sig	KCNMA1
263	ENSG00000170525	1.82107865104503	6.31983188834271e-37	PFKFB3	1.74168523749077	1.34793438713426e-28	PFKFB3	not	sig	PFKFB3
264	ENSG00000116285	2.02903978291184	7.70118010039971e-37	ERRFI1	2.09774150189586	8.99280652048251e-36	ERRFI1	not	sig	ERRFI1
265	ENSG00000205220	3.711776220184	8.79113706548918e-37	PSMB10	2.04502787048112	8.6028086021428e-15	PSMB10	different	sig	PSMB10
266	ENSG00000218336	-1.47719681962781	8.80907527517263e-37	TENM3	-1.45621230190065	1.06259858471888e-34	TENM3	not	sig	TENM3
267	ENSG00000159842	1.10016568994579	8.85367189626826e-37	ABR	1.04677223693502	1.44392683675268e-33	ABR	not	sig	ABR
268	ENSG00000113583	1.69466772649021	9.91657607090336e-37	C5orf15	1.74669272060327	3.46580750023551e-32	C5orf15	not	sig	C5orf15
269	ENSG00000184014	0.959351764526846	4.22963975695323e-36	DENND5A	0.963371506887836	2.05948487498883e-35	DENND5A	not	sig	DENND5A
270	ENSG00000154133	4.45926876853122	4.42873675724898e-36	ROBO4	4.73062318417238	9.28563408146336e-34	ROBO4	not	sig	ROBO4
271	ENSG00000173918	2.72629076088547	6.89750163053704e-36	C1QTNF1	2.76972441068325	8.3158584582099e-35	C1QTNF1	not	sig	C1QTNF1
272	ENSG00000019186	3.86107028938027	8.38777176843384e-36	CYP24A1	4.22685671204121	7.91553407974134e-35	CYP24A1	not	sig	CYP24A1
273	ENSG00000130939	-1.08757305031094	9.52165473982998e-36	UBE4B	-1.11752782030381	1.01914022504949e-31	UBE4B	not	sig	UBE4B
274	ENSG00000198431	-1.00180290025864	9.74226074603391e-36	TXNRD1	-1.06089314708051	1.1454817892538e-37	TXNRD1	not	sig	TXNRD1
275	ENSG00000133328	8.56881825945152	1.39471221437211e-35	HRASLS2	8.8563445270367	6.44338243781469e-38	HRASLS2	not	sig	HRASLS2
276	ENSG00000086061	1.19209588432074	1.55229045547858e-35	DNAJA1	1.20960755716748	1.03966897701592e-32	DNAJA1	not	sig	DNAJA1
277	ENSG00000135363	4.13127291407901	1.70894854960248e-35	LMO2	3.29966454359613	5.66858866225841e-18	LMO2	not	sig	LMO2
278	ENSG00000197415	-2.31157412297041	2.34069041471472e-35	VEPH1	-2.30193564898306	1.01797806393218e-33	VEPH1	not	sig	VEPH1
279	ENSG00000166598	-1.93984033651109	2.92068835707901e-35	HSP90B1	-1.93026913350323	3.82273549072635e-35	HSP90B1	not	sig	HSP90B1
280	ENSG00000162944	1.87466828054832	3.52169832633979e-35	RFTN2	1.92392268838054	2.24995805516765e-26	RFTN2	not	sig	RFTN2
281	ENSG00000105835	1.78826633967448	3.856912941674e-35	NAMPT	1.77637493244036	3.17426816416449e-37	NAMPT	not	sig	NAMPT
282	ENSG00000133874	1.91910770542127	3.88779751575073e-35	RNF122	2.21815844767682	1.40728760402257e-26	RNF122	not	sig	RNF122
283	ENSG00000104722	5.24214059274846	3.96636592936613e-35	NEFM	5.02123221361453	2.73335724079056e-36	NEFM	not	sig	NEFM
284	ENSG00000196549	-2.33805297712378	4.01296459667867e-35	MME	-2.46123400285857	7.91178689978971e-36	MME	not	sig	MME
285	ENSG00000173039	1.0154331260698	4.56864634261478e-35	RELA	1.03445295364984	5.52157429776287e-35	RELA	not	sig	RELA
286	ENSG00000139318	2.42538433789694	5.65393004158257e-35	DUSP6	2.46816193775064	8.09062913879634e-36	DUSP6	not	sig	DUSP6
287	ENSG00000146733	-1.44521596537295	5.671558650131e-35	PSPH	-1.93179735406975	2.53285278175992e-46	PSPH	not	sig	PSPH
288	ENSG00000152229	2.10156944486226	7.12013874505306e-35	PSTPIP2	2.02687545459626	7.4123805759957e-31	PSTPIP2	not	sig	PSTPIP2
289	ENSG00000116906	-1.10882503546973	8.62837687278805e-35	GNPAT	-1.10741145953925	1.71878264750257e-31	GNPAT	not	sig	GNPAT
290	ENSG00000130779	-1.24563596968385	9.18782046141331e-35	CLIP1	-1.24654907118393	4.02138701802606e-33	CLIP1	not	sig	CLIP1
291	ENSG00000144366	-1.9882912761341	9.30043589691156e-35	GULP1	-1.9719444172999	5.04870572904585e-31	GULP1	not	sig	GULP1
292	ENSG00000148154	1.4344500640215	9.59478314151454e-35	UGCG	1.51575491504474	5.64747023670323e-37	UGCG	not	sig	UGCG
293	ENSG00000144136	1.48366906862119	1.21412688493511e-34	SLC20A1	1.53295478106341	1.66975776721633e-35	SLC20A1	not	sig	SLC20A1
294	ENSG00000139083	1.13894625495115	1.41375546718511e-34	ETV6	1.02550319708045	3.90444029375495e-20	ETV6	not	sig	ETV6
295	ENSG00000117543	-1.42066845220849	2.08905712953655e-34	DPH5	-1.326757729395	5.05538613628011e-29	DPH5	not	sig	DPH5
296	ENSG00000101190	-1.34682667269971	2.31658911993819e-34	TCFL5	-1.2290110660484	1.64000823132435e-31	TCFL5	not	sig	TCFL5
297	ENSG00000108669	1.44759202859921	2.3567574711219e-34	CYTH1	1.42731643944971	1.67532196146762e-24	CYTH1	not	sig	CYTH1
298	ENSG00000204138	1.34505707993879	2.48299244619707e-34	PHACTR4	1.31378016348443	1.13538791973323e-29	PHACTR4	not	sig	PHACTR4
299	ENSG00000103966	1.10005819235444	2.72159738522302e-34	EHD4	1.15694377630275	1.24160315917592e-33	EHD4	not	sig	EHD4
300	ENSG00000163785	-0.972795897805725	3.43109334716027e-34	RYK	-1.079048070817	2.19609636266855e-36	RYK	not	sig	RYK
301	ENSG00000163702	2.42206653442934	4.73258274148634e-34	IL17RC	2.45477761318231	7.12472308603914e-36	IL17RC	not	sig	IL17RC
302	ENSG00000166889	1.47059346673232	5.77218034735083e-34	PATL1	1.54490370124893	4.97736887606286e-40	PATL1	not	sig	PATL1
303	ENSG00000183735	1.00710507056269	8.27421521060559e-34	TBK1	1.06103806085257	9.72668981575217e-36	TBK1	not	sig	TBK1
304	ENSG00000100100	2.64881063291981	1.24686198389667e-33	PIK3IP1	2.58021260736018	1.51631665182675e-29	PIK3IP1	not	sig	PIK3IP1
305	ENSG00000138623	2.30596808799163	1.2480707430278e-33	SEMA7A	2.31473249888924	1.71705224559694e-33	SEMA7A	not	sig	SEMA7A
306	ENSG00000145901	2.68765699249035	1.30953233444847e-33	TNIP1	2.75247787968495	1.14308208683526e-34	TNIP1	not	sig	TNIP1
307	ENSG00000177663	1.50808486216005	1.36512686617851e-33	IL17RA	1.50411677342346	1.18762907940985e-32	IL17RA	not	sig	IL17RA
308	ENSG00000091436	-1.96213533850049	1.83392031022311e-33	MAP3K20	-1.53105690658618	3.15654595957531e-18	MAP3K20	not	sig	MAP3K20
309	ENSG00000143643	-1.9262864645057	2.12408385876023e-33	TTC13	-1.91117295703192	9.8808541962481e-32	TTC13	not	sig	TTC13
310	ENSG00000163734	3.98843511351906	3.11955628510618e-33	CXCL3	4.6270990561138	1.46090372226141e-15	CXCL3	not	sig	CXCL3
311	ENSG00000188157	2.71591421615835	3.25625667955095e-33	AGRN	2.74690607075707	4.33489877568385e-34	AGRN	not	sig	AGRN
312	ENSG00000154059	-1.86654217365639	3.7372743394235e-33	IMPACT	-1.7298823002401	3.51727812431865e-27	IMPACT	not	sig	IMPACT
313	ENSG00000197520	4.40815963400366	4.53590396582969e-33	FAM177B	0.88895054326326	NA	FAM177B	different	nonsig	FAM177B
314	ENSG00000167772	5.15977673807931	4.72908995227299e-33	ANGPTL4	4.74433111625203	2.02540739746536e-21	ANGPTL4	not	sig	ANGPTL4
315	ENSG00000106258	1.36354313471016	5.10016763159678e-33	CYP3A5	1.40154695899625	7.21272612689248e-49	CYP3A5	not	sig	CYP3A5
316	ENSG00000176485	2.85566038533698	5.16371763784243e-33	PLA2G16	2.86824596331609	4.89529707667438e-34	PLA2G16	not	sig	PLA2G16
317	ENSG00000137752	1.74534749697912	5.73838253882434e-33	CASP1	2.00828438860482	1.52970556601492e-41	CASP1	not	sig	CASP1
318	ENSG00000168615	-1.4820768066929	9.41421433991215e-33	ADAM9	-1.47204063727131	2.8005805987599e-32	ADAM9	not	sig	ADAM9
319	ENSG00000105726	1.55234914482759	1.33279714206491e-32	ATP13A1	1.53903296336382	7.20642593020058e-32	ATP13A1	not	sig	ATP13A1
320	ENSG00000085832	-1.2369039758715	1.37794470154313e-32	EPS15	-1.22570438428556	9.8808541962481e-32	EPS15	not	sig	EPS15
321	ENSG00000086065	1.28212707688709	1.45155893637267e-32	CHMP5	1.0420623303834	1.50153153243672e-15	CHMP5	not	sig	CHMP5
322	ENSG00000174136	1.66245382745521	1.45155893637267e-32	RGMB	1.55924324924879	1.10832457414926e-26	RGMB	not	sig	RGMB
323	ENSG00000138166	1.93453916086426	1.64794423644204e-32	DUSP5	1.95700994540664	3.43794780434196e-32	DUSP5	not	sig	DUSP5
324	ENSG00000108602	-1.34152110823348	2.10654051837082e-32	ALDH3A1	-1.33380523081887	8.17249289034057e-31	ALDH3A1	not	sig	ALDH3A1
325	ENSG00000157111	5.82694999736397	2.98335566471974e-32	TMEM171	5.82860124432363	7.79830713636525e-35	TMEM171	not	sig	TMEM171
326	ENSG00000099968	1.12937998726232	3.20198180308539e-32	BCL2L13	0.859084637853554	1.58569527510508e-17	BCL2L13	not	sig	BCL2L13
327	ENSG00000145819	-1.85757488340583	3.36610108905935e-32	ARHGAP26	-1.78961123362932	7.35477584373015e-27	ARHGAP26	not	sig	ARHGAP26
328	ENSG00000137462	5.54266384780157	3.43356945314827e-32	TLR2	5.50251816635977	1.38114082186106e-31	TLR2	not	sig	TLR2
329	ENSG00000196743	2.18500736691556	4.61513865211628e-32	GM2A	2.41971328471536	1.41722164471002e-42	GM2A	not	sig	GM2A
330	ENSG00000149212	-1.96935389251631	5.51541977007869e-32	SESN3	-1.71029611384375	2.33089723551259e-22	SESN3	not	sig	SESN3
331	ENSG00000130202	1.58045680424987	6.4651371637709e-32	NECTIN2	1.55019059501274	1.05094336495389e-29	NECTIN2	not	sig	NECTIN2
332	ENSG00000174099	-1.53123025044137	8.91236657747849e-32	MSRB3	-1.29058366114358	1.75006968580652e-20	MSRB3	not	sig	MSRB3
333	ENSG00000204642	2.98776355708322	1.00221522724587e-31	HLA-F	5.31435619505606	5.69263006582968e-59	HLA-F	different	sig	HLA-F
334	ENSG00000125730	2.57705532035084	1.07447166869647e-31	C3	2.56007505278847	1.24887747727778e-30	C3	not	sig	C3
335	ENSG00000139734	-1.69195384772645	1.09260950398137e-31	DIAPH3	-1.66415988630242	8.28748897536977e-30	DIAPH3	not	sig	DIAPH3
336	ENSG00000120549	1.44865404826829	1.12819744448273e-31	KIAA1217	1.44215517938968	1.53247600560175e-30	KIAA1217	not	sig	KIAA1217
337	ENSG00000123213	-0.941349196858343	1.27010477918066e-31	NLN	-0.917173533427711	1.04060030100601e-26	NLN	not	sig	NLN
338	ENSG00000197646	1.82785608260067	1.42976446015295e-31	PDCD1LG2	1.73813269456899	2.83053084271278e-17	PDCD1LG2	not	sig	PDCD1LG2
339	ENSG00000165801	1.73184994278735	1.98080946384026e-31	ARHGEF40	1.80360078895053	1.07508564420911e-32	ARHGEF40	not	sig	ARHGEF40
340	ENSG00000144118	1.13306909611962	2.02410425542827e-31	RALB	1.29425624075721	4.14543256661163e-34	RALB	not	sig	RALB
341	ENSG00000187889	4.68279644008422	2.07007377456785e-31	FYB2	4.39224238957549	2.70485256511051e-23	FYB2	not	sig	FYB2
342	ENSG00000171105	-1.02080127326261	2.97544033182552e-31	INSR	-0.950433530850777	7.63968518346945e-28	INSR	not	sig	INSR
343	ENSG00000060491	2.02893312226853	3.31937556138409e-31	OGFR	2.0618380449776	2.33295738262795e-32	OGFR	not	sig	OGFR
344	ENSG00000121060	2.61074569857798	4.07146248909764e-31	TRIM25	2.68170925717863	1.92831792646076e-29	TRIM25	not	sig	TRIM25
345	ENSG00000186815	-1.42095427668781	4.24878586729157e-31	TPCN1	-1.24788657123013	1.82880790816131e-20	TPCN1	not	sig	TPCN1
346	ENSG00000175899	-1.8229360981891	4.64229649421483e-31	A2M	-1.80382829743576	1.23293661445483e-30	A2M	not	sig	A2M
347	ENSG00000146278	1.63338943327172	6.08072934102857e-31	PNRC1	1.62410440092909	3.10110836253326e-26	PNRC1	not	sig	PNRC1
348	ENSG00000117475	1.22840105223153	9.02699437995964e-31	BLZF1	1.1400648108098	4.10711630256124e-27	BLZF1	not	sig	BLZF1
349	ENSG00000104687	-1.06890563150926	9.31707555853775e-31	GSR	-1.129445117395	3.47451210525621e-30	GSR	not	sig	GSR
350	ENSG00000116663	2.06992546230177	1.02941231667917e-30	FBXO6	2.08394802699593	3.03493279242641e-29	FBXO6	not	sig	FBXO6
351	ENSG00000146411	2.87468726372707	1.23648199048992e-30	SLC2A12	2.8429466119462	1.18068206617479e-27	SLC2A12	not	sig	SLC2A12
352	ENSG00000035499	-1.86730659549793	1.54870825172433e-30	DEPDC1B	-2.00930883090688	1.07720812554422e-28	DEPDC1B	not	sig	DEPDC1B
353	ENSG00000168016	2.11307780077456	1.84543114332711e-30	TRANK1	2.09499269255606	3.16374015031632e-29	TRANK1	not	sig	TRANK1
354	ENSG00000128203	2.47813673154369	1.93005042004342e-30	ASPHD2	2.42589153764774	7.09706789215487e-29	ASPHD2	not	sig	ASPHD2
355	ENSG00000136052	2.28450768113927	2.07873155473945e-30	SLC41A2	2.33579029315406	4.11677969953084e-29	SLC41A2	not	sig	SLC41A2
356	ENSG00000138134	1.48650392438859	2.23559842440109e-30	STAMBPL1	1.4194942998972	2.55269668884377e-25	STAMBPL1	not	sig	STAMBPL1
357	ENSG00000184584	1.68762051286972	2.3628168541399e-30	TMEM173	1.60466416678256	2.36881644063958e-26	TMEM173	not	sig	TMEM173
358	ENSG00000147119	2.36265788956317	4.00735842935527e-30	CHST7	2.36304892385473	1.01323231202832e-22	CHST7	not	sig	CHST7
359	ENSG00000181019	-1.69616673712552	4.00735842935527e-30	NQO1	-1.74914895360679	2.07659227437149e-30	NQO1	not	sig	NQO1
360	ENSG00000140943	-1.07379190325358	6.68048237420235e-30	MBTPS1	-1.06850980414572	1.6254557096928e-29	MBTPS1	not	sig	MBTPS1
361	ENSG00000198523	2.83567153175008	7.31699991176902e-30	PLN	3.0334013014695	6.05222421957126e-15	PLN	not	sig	PLN
362	ENSG00000100302	3.02980587161057	9.18730409535127e-30	RASD2	3.04413583912956	1.6254557096928e-29	RASD2	not	sig	RASD2
363	ENSG00000123146	1.56133120081252	9.54698195826125e-30	ADGRE5	1.58977807246848	2.05476265866484e-28	ADGRE5	not	sig	ADGRE5
364	ENSG00000164850	-2.4434851795821	9.92937422276983e-30	GPER1	-2.38673911944923	1.68117401214373e-24	GPER1	not	sig	GPER1
365	ENSG00000168899	1.74715768938623	1.25323300657816e-29	VAMP5	1.87092483777773	8.17249289034057e-31	VAMP5	not	sig	VAMP5
366	ENSG00000104435	-1.53236878535416	1.38917034693081e-29	STMN2	-1.51987976687364	6.87111165971573e-29	STMN2	not	sig	STMN2
367	ENSG00000117593	-1.18686899876701	1.53518997213037e-29	DARS2	-1.22437697557524	2.13764047119503e-26	DARS2	not	sig	DARS2
368	ENSG00000184292	3.14756645441219	1.68967881330705e-29	TACSTD2	3.07874694261263	2.15694780388496e-25	TACSTD2	not	sig	TACSTD2
369	ENSG00000075218	-1.28018552994145	2.04158037232077e-29	GTSE1	-1.2177067154925	7.9328728227719e-24	GTSE1	not	sig	GTSE1
370	ENSG00000107959	-0.745679439577596	2.61763861851096e-29	PITRM1	-0.74439584676686	1.49165657534297e-28	PITRM1	not	sig	PITRM1
371	ENSG00000161921	5.10651353851348	3.56923695998625e-29	CXCL16	5.30770516275444	5.63780014837507e-31	CXCL16	not	sig	CXCL16
372	ENSG00000120899	2.20651041213139	4.55350789262693e-29	PTK2B	2.14028159061019	4.82626304279155e-26	PTK2B	not	sig	PTK2B
373	ENSG00000110057	2.48633278738389	5.25370299695125e-29	UNC93B1	2.29316693676232	2.27089142994764e-26	UNC93B1	not	sig	UNC93B1
374	ENSG00000163121	7.14521501111979	5.54305879081322e-29	NEURL3	7.22008805186782	7.33484896085642e-30	NEURL3	not	sig	NEURL3
375	ENSG00000057657	2.56295883801039	7.01597317548153e-29	PRDM1	2.54877094962754	1.75061109086261e-28	PRDM1	not	sig	PRDM1
376	ENSG00000133131	-1.48893979940494	7.19265044678156e-29	MORC4	-1.47248865709597	2.94035778797257e-28	MORC4	not	sig	MORC4
377	ENSG00000132517	1.71532351780767	9.80146007416483e-29	SLC52A1	1.86188847663166	1.68695346290922e-27	SLC52A1	not	sig	SLC52A1
378	ENSG00000278540	-1.17600116516536	1.20430930946265e-28	ACACA	-1.15376598035679	1.69037027276126e-25	ACACA	not	sig	ACACA
379	ENSG00000143507	2.06615664704732	1.99871671322632e-28	DUSP10	2.13105285762861	4.9570127119879e-29	DUSP10	not	sig	DUSP10
380	ENSG00000126821	-1.28443674549889	2.09250261648097e-28	SGPP1	-1.32643913359259	1.0913889137794e-25	SGPP1	not	sig	SGPP1
381	ENSG00000106105	-1.35622983167711	2.18312097903381e-28	GARS	-1.31012410011752	9.80347647693115e-27	GARS	not	sig	GARS
382	ENSG00000115415	1.0831464869369	2.4803273676679e-28	STAT1	1.10908503947115	3.01280452095914e-29	STAT1	not	sig	STAT1
383	ENSG00000129071	-0.890321770381	2.80137834945956e-28	MBD4	-0.885955084046139	2.13664532970934e-31	MBD4	not	sig	MBD4
384	ENSG00000076356	1.62995388435986	3.00549454396777e-28	PLXNA2	1.62168509165176	2.91488717521496e-28	PLXNA2	not	sig	PLXNA2
385	ENSG00000092068	1.744235179556	3.02218104726618e-28	SLC7A8	1.63949470128911	9.93065770307756e-21	SLC7A8	not	sig	SLC7A8
386	ENSG00000100336	7.1754662079079	3.15888907116933e-28	APOL4	6.81761708817783	5.9596771174504e-24	APOL4	not	sig	APOL4
387	ENSG00000169032	0.859074176350107	3.26581740365816e-28	MAP2K1	0.834627534555412	1.07833057220653e-24	MAP2K1	not	sig	MAP2K1
388	ENSG00000104341	-0.804323579258351	3.69566745386024e-28	LAPTM4B	-0.798979532905093	7.75451454770566e-22	LAPTM4B	not	sig	LAPTM4B
389	ENSG00000175130	2.48775278923525	3.80121755446037e-28	MARCKSL1	2.25102580994116	6.66820236683943e-19	MARCKSL1	not	sig	MARCKSL1
390	ENSG00000065150	-1.13439653420636	4.64571651697914e-28	IPO5	-1.1116525717361	9.38085864216518e-27	IPO5	not	sig	IPO5
391	ENSG00000173210	-1.30031805957125	5.03137378930209e-28	ABLIM3	-1.27652571220627	1.86371083916356e-26	ABLIM3	not	sig	ABLIM3
392	ENSG00000146918	-1.01780764537494	5.83936595173221e-28	NCAPG2	-0.999389147851447	1.88552609869935e-26	NCAPG2	not	sig	NCAPG2
393	ENSG00000159399	1.46709720555407	7.26833598747358e-28	HK2	1.49173114015212	7.29421991003217e-28	HK2	not	sig	HK2
394	ENSG00000131711	-1.65281996864996	9.63719611804143e-28	MAP1B	-1.52417470239854	1.29694018869177e-23	MAP1B	not	sig	MAP1B
395	ENSG00000135414	1.56340355577201	9.65433828237484e-28	GDF11	0.935273115027622	6.91313465716016e-08	GDF11	different	sig	GDF11
396	ENSG00000028277	4.15521846574919	1.07808029015374e-27	POU2F2	4.39238766977517	1.91096362965353e-17	POU2F2	not	sig	POU2F2
397	ENSG00000140092	-1.9335580655349	1.11982925120673e-27	FBLN5	-1.903059931427	5.72221478813592e-27	FBLN5	not	sig	FBLN5
398	ENSG00000178078	5.82901856427497	1.1438092067105e-27	STAP2	5.6447470616476	3.91085513002705e-25	STAP2	not	sig	STAP2
399	ENSG00000144554	-1.25368226417447	1.18101918185842e-27	FANCD2	-1.39225016154011	8.20785220074655e-35	FANCD2	not	sig	FANCD2
400	ENSG00000123119	-1.92394229884127	1.30027642375399e-27	NECAB1	-2.04454846817694	4.31102645518074e-23	NECAB1	not	sig	NECAB1
401	ENSG00000138778	-1.85199343892093	1.39368137193803e-27	CENPE	-1.84798396405118	3.13520895115987e-27	CENPE	not	sig	CENPE
402	ENSG00000137821	-1.02028190461052	1.39655112011178e-27	LRRC49	-0.991875754839041	9.06992138849992e-25	LRRC49	not	sig	LRRC49
403	ENSG00000140285	1.78263890456961	1.68216249055666e-27	FGF7	1.78426549067459	2.04117916872256e-26	FGF7	not	sig	FGF7
404	ENSG00000083799	1.20273062310903	1.9435992307406e-27	CYLD	1.29109495065949	6.17598104309415e-32	CYLD	not	sig	CYLD
405	ENSG00000189060	0.913805590043295	2.0150808559134e-27	H1F0	0.969109615551837	1.61718080527407e-26	H1F0	not	sig	H1F0
406	ENSG00000128944	-1.37753598766477	2.54635972969653e-27	KNSTRN	-1.40968277814634	2.20859751508933e-24	KNSTRN	not	sig	KNSTRN
407	ENSG00000140479	-2.44936252856513	2.57065877401709e-27	PCSK6	-2.46476719598611	7.11182584615675e-24	PCSK6	not	sig	PCSK6
408	ENSG00000073756	4.26983734256164	2.93342134197421e-27	PTGS2	4.3100207512327	3.61384626255903e-26	PTGS2	not	sig	PTGS2
409	ENSG00000135048	1.59036796897913	3.57751237828983e-27	CEMIP2	1.6069127552522	4.07464577072263e-26	CEMIP2	not	sig	CEMIP2
410	ENSG00000071242	-2.04810241646072	3.57886227168638e-27	RPS6KA2	-2.25678601724687	2.97893959124494e-28	RPS6KA2	not	sig	RPS6KA2
411	ENSG00000179295	-1.22903507561354	3.675729586418e-27	PTPN11	-1.31821963255758	5.58238470584147e-28	PTPN11	not	sig	PTPN11
412	ENSG00000041357	0.961878181121722	3.70966931104806e-27	PSMA4	0.922918206875065	1.74686570900857e-21	PSMA4	not	sig	PSMA4
413	ENSG00000165259	1.63017207397011	3.96130001352672e-27	HDX	1.60810777180114	3.22060172091178e-23	HDX	not	sig	HDX
414	ENSG00000106829	1.48516173261341	4.4857623187738e-27	TLE4	1.60372220340412	3.90781119022951e-32	TLE4	not	sig	TLE4
415	ENSG00000143228	-1.2548501358229	4.50601932785823e-27	NUF2	-1.3657256246051	6.87873172322501e-29	NUF2	not	sig	NUF2
416	ENSG00000134070	2.69962234737623	4.63912281628124e-27	IRAK2	2.56913334364447	5.13943343176673e-25	IRAK2	not	sig	IRAK2
417	ENSG00000072571	-1.35829629668939	4.78259281815487e-27	HMMR	-1.28053656883395	1.74954942089389e-20	HMMR	not	sig	HMMR
418	ENSG00000142892	-1.82347757256223	5.2675450557326e-27	PIGK	-1.81364758553388	3.13411856216102e-26	PIGK	not	sig	PIGK
419	ENSG00000213853	1.75366138441561	5.59843753729697e-27	EMP2	1.89034025944315	4.26194499419121e-29	EMP2	not	sig	EMP2
420	ENSG00000079257	4.11352483850209	5.96600643635244e-27	LXN	4.33000144862531	2.21615087963115e-26	LXN	not	sig	LXN
421	ENSG00000181744	1.48849606706834	5.96600643635244e-27	C3orf58	1.63014199702617	1.30816568737766e-27	C3orf58	not	sig	C3orf58
422	ENSG00000172164	1.92767295323765	6.11161180735294e-27	SNTB1	2.13030244771204	2.19865710905036e-29	SNTB1	not	sig	SNTB1
423	ENSG00000139567	2.15903861100864	6.17146262345425e-27	ACVRL1	2.15435587053638	6.34709786086553e-23	ACVRL1	not	sig	ACVRL1
424	ENSG00000137575	0.787955207179868	6.37570110364092e-27	SDCBP	0.781625370859238	1.73177971081796e-25	SDCBP	not	sig	SDCBP
425	ENSG00000170340	1.6153217911109	7.89423878241242e-27	B3GNT2	1.53474299582406	3.61154288766778e-21	B3GNT2	not	sig	B3GNT2
426	ENSG00000196305	-1.85135543704135	7.95816506578893e-27	IARS	-1.83408279853015	3.61565596907754e-26	IARS	not	sig	IARS
427	ENSG00000086015	-0.805691439534811	9.77445013596063e-27	MAST2	-0.826761524740615	6.34547001618034e-29	MAST2	not	sig	MAST2
428	ENSG00000166741	-1.74763427700632	1.03775710144201e-26	NNMT	-1.62113297126684	8.55462222077289e-21	NNMT	not	sig	NNMT
429	ENSG00000156970	-1.51147437794197	1.13307307075017e-26	BUB1B	-1.59880816820367	5.12875188498951e-28	BUB1B	not	sig	BUB1B
430	ENSG00000205045	8.25404623648319	1.23602873408509e-26	SLFN12L	9.23865958758627	5.99089790158032e-36	SLFN12L	not	sig	SLFN12L
431	ENSG00000163565	1.40162405925995	1.28689237867416e-26	IFI16	1.4006440511687	9.81478078672256e-26	IFI16	not	sig	IFI16
432	ENSG00000183856	-1.17835325054271	1.39307718267363e-26	IQGAP3	-1.21498197123787	4.20290184345296e-27	IQGAP3	not	sig	IQGAP3
433	ENSG00000105339	1.80797914960021	1.43845439523204e-26	DENND3	1.80638042720525	1.69118325932938e-26	DENND3	not	sig	DENND3
434	ENSG00000136628	-1.45369588008367	1.78226927233245e-26	EPRS	-1.46568606677871	1.65607420840409e-26	EPRS	not	sig	EPRS
435	ENSG00000123610	1.82299721244341	1.86085866129668e-26	TNFAIP6	1.79514456733872	2.61415485886164e-25	TNFAIP6	not	sig	TNFAIP6
436	ENSG00000173482	-0.801931789507623	1.92492742556532e-26	PTPRM	-0.823177677878499	3.73285526300254e-30	PTPRM	not	sig	PTPRM
437	ENSG00000120217	2.90451161428413	1.95941764447749e-26	CD274	2.8250619709054	1.61930025635436e-22	CD274	not	sig	CD274
438	ENSG00000111252	1.35399206750639	1.95989580981655e-26	SH2B3	1.47333737362648	6.28472236643338e-21	SH2B3	not	sig	SH2B3
439	ENSG00000146232	2.32413994330279	2.10487458266629e-26	NFKBIE	2.3965220152393	1.66930945590183e-27	NFKBIE	not	sig	NFKBIE
440	ENSG00000158258	-2.26272705928706	2.39269124093525e-26	CLSTN2	-2.02857579790452	1.95822380802229e-17	CLSTN2	not	sig	CLSTN2
441	ENSG00000138829	-2.21046830663804	2.40242894193754e-26	FBN2	-2.23420355588952	1.47144063273985e-27	FBN2	not	sig	FBN2
442	ENSG00000115129	-2.06949540249538	3.93184762592834e-26	TP53I3	-2.10229592740894	1.04778685877861e-26	TP53I3	not	sig	TP53I3
443	ENSG00000178719	1.56836780081168	4.09606907918709e-26	GRINA	1.58898319364593	1.48797957475817e-26	GRINA	not	sig	GRINA
444	ENSG00000138193	-2.01292693276226	5.10135721647158e-26	PLCE1	-2.01349384632044	4.0113803770442e-25	PLCE1	not	sig	PLCE1
445	ENSG00000104613	-0.957982447231094	5.19119611201998e-26	INTS10	-0.964081876111938	1.11107952696236e-24	INTS10	not	sig	INTS10
446	ENSG00000198380	-1.2488495020405	5.54073407591386e-26	GFPT1	-1.27389676041294	5.93078115325821e-27	GFPT1	not	sig	GFPT1
447	ENSG00000117650	-1.32806611143007	6.54604170932275e-26	NEK2	-1.22870784943668	4.6891635047024e-27	NEK2	not	sig	NEK2
448	ENSG00000198610	-1.86229298538696	6.61602382623416e-26	AKR1C4	-1.55614547198557	0.244743655485371	AKR1C4	not	nonsig	AKR1C4
449	ENSG00000263528	1.99350954039982	6.61746876497338e-26	IKBKE	1.89645861642107	6.50961102658527e-22	IKBKE	not	sig	IKBKE
450	ENSG00000196569	-1.50857228979593	9.93280141867435e-26	LAMA2	-1.45862156938639	3.24739178003978e-23	LAMA2	not	sig	LAMA2
451	ENSG00000171855	7.99418009221919	1.07331951816107e-25	IFNB1	7.79370836594318	2.52493095832338e-24	IFNB1	not	sig	IFNB1
452	ENSG00000160753	1.67193576023722	1.08811756242159e-25	RUSC1	1.78722504440035	9.72918254983486e-30	RUSC1	not	sig	RUSC1
453	ENSG00000136861	-1.05409780396147	1.27046806729401e-25	CDK5RAP2	-1.05210738095862	8.76605013895326e-25	CDK5RAP2	not	sig	CDK5RAP2
454	ENSG00000109046	1.02903702671014	1.54759957909492e-25	WSB1	1.04522894316489	3.7954645323653e-23	WSB1	not	sig	WSB1
455	ENSG00000146457	1.11948552057057	1.63750373731186e-25	WTAP	1.01217094266273	7.51954934731798e-20	WTAP	not	sig	WTAP
456	ENSG00000164346	-1.16348267875144	1.91915091702661e-25	NSA2	-0.930304902866564	2.33615131041791e-16	NSA2	not	sig	NSA2
457	ENSG00000010292	-0.846268201329581	1.98116002003464e-25	NCAPD2	-0.883305825541881	7.70425432189195e-27	NCAPD2	not	sig	NCAPD2
458	ENSG00000196187	1.46142178610801	2.0314334042055e-25	TMEM63A	1.49958867926652	3.00310642797597e-27	TMEM63A	not	sig	TMEM63A
459	ENSG00000127328	-1.47626476353046	2.09118782875051e-25	RAB3IP	-1.48684556536575	7.19948809231479e-21	RAB3IP	not	sig	RAB3IP
460	ENSG00000109685	-0.801091298193044	2.37311907113378e-25	NSD2	-0.769461827043351	1.60350153339249e-20	NSD2	not	sig	NSD2
461	ENSG00000182670	-1.73949650689465	2.45662201958165e-25	TTC3	-1.81289570284233	2.22567405916963e-27	TTC3	not	sig	TTC3
462	ENSG00000146416	-1.38818547839974	3.62006583179141e-25	AIG1	-1.25593055157488	3.75199550671379e-21	AIG1	not	sig	AIG1
463	ENSG00000100596	0.755644657946732	4.63703424779684e-25	SPTLC2	0.922849381082001	6.52009071531408e-31	SPTLC2	not	sig	SPTLC2
464	ENSG00000054793	-1.06457361377545	4.79454923061725e-25	ATP9A	-0.982760321821591	1.33960221776077e-17	ATP9A	not	sig	ATP9A
465	ENSG00000123219	-1.42165751123936	5.50268348366207e-25	CENPK	-1.41160632111349	3.73024345636699e-24	CENPK	not	sig	CENPK
466	ENSG00000111666	-1.08582907061199	5.65108400742394e-25	CHPT1	-1.06593638192209	1.58271363721468e-23	CHPT1	not	sig	CHPT1
467	ENSG00000124613	3.43293090391525	5.91518864072555e-25	ZNF391	3.42544101324102	4.4000383701487e-19	ZNF391	not	sig	ZNF391
468	ENSG00000173846	1.42247860238325	6.13261028857288e-25	PLK3	1.43648206630764	9.57108559674323e-26	PLK3	not	sig	PLK3
469	ENSG00000011422	2.45993634843303	6.33848350040061e-25	PLAUR	2.4651837290917	2.66871826351147e-25	PLAUR	not	sig	PLAUR
470	ENSG00000166949	0.715206299801387	6.53509506617683e-25	SMAD3	0.834527192424866	1.26960400648704e-18	SMAD3	not	sig	SMAD3
471	ENSG00000214944	-1.7129453624138	6.63812141388122e-25	ARHGEF28	-1.78360165266324	1.78729773754477e-24	ARHGEF28	not	sig	ARHGEF28
472	ENSG00000184260	2.86766174120288	7.51352594641529e-25	HIST2H2AC	1.92845243481729	0.341316843540053	HIST2H2AC	not	nonsig	HIST2H2AC
473	ENSG00000184661	-1.66005263911638	7.8802089901169e-25	CDCA2	-1.66005816104243	1.41725700637776e-22	CDCA2	not	sig	CDCA2
474	ENSG00000060982	-2.08101688435685	8.12643640298779e-25	BCAT1	-1.78038692501337	5.56314458453081e-19	BCAT1	not	sig	BCAT1
475	ENSG00000141232	1.25504361228241	8.66004372264087e-25	TOB1	1.2044377299961	8.6724827601413e-21	TOB1	not	sig	TOB1
476	ENSG00000196684	7.82392471476272	1.05536984935156e-24	HSH2D	7.92916337964416	3.66994629058882e-24	HSH2D	not	sig	HSH2D
477	ENSG00000163932	2.24596710194483	1.11574235532319e-24	PRKCD	2.26688126509175	1.30233935900179e-25	PRKCD	not	sig	PRKCD
478	ENSG00000164694	-2.22500354951001	1.17964072979566e-24	FNDC1	-2.22531998599644	1.43786594958812e-24	FNDC1	not	sig	FNDC1
479	ENSG00000154642	1.60681505400856	1.19403990177378e-24	C21orf91	1.53647066546946	1.14584944266048e-17	C21orf91	not	sig	C21orf91
480	ENSG00000183508	2.53146585549295	1.37185333948243e-24	FAM46C	2.62230417665596	3.6249322587263e-21	FAM46C	not	sig	FAM46C
481	ENSG00000103494	-1.74398924194151	1.40565255024119e-24	RPGRIP1L	-1.73985857696269	5.11456307097695e-24	RPGRIP1L	not	sig	RPGRIP1L
482	ENSG00000112339	-0.854530794218301	1.4629182383644e-24	HBS1L	-0.875865891263063	5.63830212789771e-25	HBS1L	not	sig	HBS1L
483	ENSG00000076108	1.08154599335422	1.74040378932866e-24	BAZ2A	1.17175103133172	4.15814221816282e-27	BAZ2A	not	sig	BAZ2A
484	ENSG00000137563	-1.89419690410349	1.77007815308261e-24	GGH	-1.83080439401517	7.88819113845574e-22	GGH	not	sig	GGH
485	ENSG00000117632	-1.29433033791031	1.78009871177052e-24	STMN1	-1.37044480715355	1.82540338491664e-26	STMN1	not	sig	STMN1
486	ENSG00000113391	-1.34745081725065	1.98789622227818e-24	FAM172A	-1.20186761624543	1.29301924171385e-16	FAM172A	not	sig	FAM172A
487	ENSG00000167106	-1.22355314433871	2.66255916494745e-24	FAM102A	-1.28076839951362	1.01320204285639e-19	FAM102A	not	sig	FAM102A
488	ENSG00000153234	3.27250939558436	2.7508291366136e-24	NR4A2	3.35708957475148	2.51466954073075e-26	NR4A2	not	sig	NR4A2
489	ENSG00000125257	-1.16616333960365	3.47178852544206e-24	ABCC4	-1.16465731060399	2.88479796501997e-23	ABCC4	not	sig	ABCC4
490	ENSG00000136068	-1.12715872518292	4.70878590410998e-24	FLNB	-1.12761035741852	3.21535333060738e-24	FLNB	not	sig	FLNB
491	ENSG00000065154	-1.21630304645034	4.93572394041493e-24	OAT	-1.2468013555204	1.0928639882759e-24	OAT	not	sig	OAT
492	ENSG00000164619	-1.28934741157045	5.33977974696548e-24	BMPER	-1.32633556128546	2.2650034570043e-15	BMPER	not	sig	BMPER
493	ENSG00000185104	-0.744743289648714	6.45721122684849e-24	FAF1	-0.747241915578601	4.90508181802003e-22	FAF1	not	sig	FAF1
494	ENSG00000070759	2.22665537986883	6.76671324320891e-24	TESK2	2.13526735922687	3.19835589327966e-15	TESK2	not	sig	TESK2
495	ENSG00000144283	-1.11755464474733	7.33218816882592e-24	PKP4	-1.11233967747933	1.80125485537314e-23	PKP4	not	sig	PKP4
496	ENSG00000154330	-2.09467626989638	7.9530167461995e-24	PGM5	-2.34599307301202	2.56832891877909e-23	PGM5	not	sig	PGM5
497	ENSG00000136937	-0.934305277792636	1.03690251709851e-23	NCBP1	-0.835084143108393	7.47169760462652e-17	NCBP1	not	sig	NCBP1
498	ENSG00000116977	1.33764653994415	1.07834732463588e-23	LGALS8	1.2612597447511	4.28107438865152e-20	LGALS8	not	sig	LGALS8
499	ENSG00000168264	0.879200027136537	1.10994856271647e-23	IRF2BP2	1.13684535451624	2.04270874203242e-22	IRF2BP2	not	sig	IRF2BP2
500	ENSG00000137571	3.12609277940383	1.17770501591242e-23	SLCO5A1	3.34656903635565	1.36140047402528e-18	SLCO5A1	not	sig	SLCO5A1
