# Supplementary material for: Conservation of cell-intrinsic immune responses in diverse nonhuman primate species
Source: Life Sci Alliance. 2019 Oct 24;2(5):e201900495. doi: 10.26508/lsa.201900495 (PMC6814850; doi:10.26508/lsa.201900495)
Supplement: Supplementary file 13 [file LSA-2019-00495_Supplemental_Data_9.zip › DatasetS9/2019-09-18 orangutan HumanTop500Sig_ExpressionInSpecies.csv]

	X	log2FoldChange_human_ref	padj_human_ref	SYMBOL_human_ref	log2FoldChange_species_ref	padj_species_ref	SYMBOL_species_ref	differs	significance	SYMBOL
1	ENSG00000107201	5.72751558383885	0	DDX58	5.70160738812438	0	DDX58	not	sig	DDX58
2	ENSG00000115267	8.68824888457883	0	IFIH1	8.57356564154125	1.49698416420548e-291	IFIH1	not	sig	IFIH1
3	ENSG00000119917	6.9830155725554	0	IFIT3	6.97511039200656	0	IFIT3	not	sig	IFIT3
4	ENSG00000134326	6.9020122667214	0	CMPK2	6.88482682002475	0	CMPK2	not	sig	CMPK2
5	ENSG00000138642	8.0090523708311	0	HERC6	8.01460146925892	0	HERC6	not	sig	HERC6
6	ENSG00000163131	7.39455757268275	0	CTSS	7.62488484920771	8.38733344125909e-277	CTSS	not	sig	CTSS
7	ENSG00000188313	3.73576493150374	0	PLSCR1	3.71835441110263	0	PLSCR1	not	sig	PLSCR1
8	ENSG00000138646	8.93002474628147	5.05636625467778e-291	HERC5	9.09464466703311	9.83578604062844e-181	HERC5	not	sig	HERC5
9	ENSG00000138755	9.69315734878354	8.51647289616234e-279	CXCL9	8.72346806864288	3.23562313159317e-51	CXCL9	not	sig	CXCL9
10	ENSG00000111331	5.06043115496202	2.04319092095408e-277	OAS3	5.09300627246369	4.01275842989833e-215	OAS3	not	sig	OAS3
11	ENSG00000134321	7.95865347253963	9.36478617551221e-256	RSAD2	7.97533038511485	7.85779797193518e-245	RSAD2	not	sig	RSAD2
12	ENSG00000169245	8.82997569482367	1.90883515072739e-227	CXCL10	8.85388196108709	5.80799592499957e-221	CXCL10	not	sig	CXCL10
13	ENSG00000185745	8.10771120373308	1.94530182400818e-223	IFIT1	8.15444528337247	3.52820698675237e-223	IFIT1	not	sig	IFIT1
14	ENSG00000185880	5.406884367481	7.1713568183007e-219	TRIM69	6.43250694956488	2.27363128678318e-29	TRIM69	not	sig	TRIM69
15	ENSG00000101347	4.22740995024671	2.6660529935855e-216	SAMHD1	4.23545064639933	2.32659704202958e-211	SAMHD1	not	sig	SAMHD1
16	ENSG00000059378	4.84353604235015	1.19255367983281e-214	PARP12	4.87610554740679	4.27414689881815e-204	PARP12	not	sig	PARP12
17	ENSG00000168404	5.11021789874584	1.0120919065775e-200	MLKL	4.92434907284248	2.64542951359726e-145	MLKL	not	sig	MLKL
18	ENSG00000205413	5.57224599779801	5.55398188001298e-191	SAMD9	5.5977766471045	6.25801210250756e-186	SAMD9	not	sig	SAMD9
19	ENSG00000137965	5.47935310774469	1.15944729731728e-186	IFI44	5.47853896975538	5.32898894426892e-189	IFI44	not	sig	IFI44
20	ENSG00000177409	7.06650281399331	2.88009839481845e-186	SAMD9L	7.06047968969641	1.74766098683034e-189	SAMD9L	not	sig	SAMD9L
21	ENSG00000163840	3.61959763204563	4.9043508747807e-171	DTX3L	3.60760092443277	5.21928407797954e-160	DTX3L	not	sig	DTX3L
22	ENSG00000130303	7.60715176751524	1.43107278743757e-168	BST2	7.59941241677276	9.84716259195275e-170	BST2	not	sig	BST2
23	ENSG00000115415	2.9072910130742	3.5253932220908e-165	STAT1	2.89592843736235	3.48257545603579e-155	STAT1	not	sig	STAT1
24	ENSG00000164308	4.96617307693359	6.67693755887481e-164	ERAP2	4.97552180482076	8.55803337804007e-144	ERAP2	not	sig	ERAP2
25	ENSG00000137628	6.09320010657651	8.78593240693728e-161	DDX60	6.10970419323081	7.8226961563228e-154	DDX60	not	sig	DDX60
26	ENSG00000137959	7.33207923671293	3.68670562627005e-160	IFI44L	7.39754593150905	7.69107711040116e-119	IFI44L	not	sig	IFI44L
27	ENSG00000196116	3.52026079571541	3.29164015089037e-159	TDRD7	3.51996144818867	6.75415097786195e-154	TDRD7	not	sig	TDRD7
28	ENSG00000124875	7.41937511647402	1.2792172422911e-154	CXCL6	7.3980835294826	3.36322738711796e-149	CXCL6	not	sig	CXCL6
29	ENSG00000135114	9.42629171059095	3.92222260496904e-149	OASL	9.35302278931136	1.02930826932666e-142	OASL	not	sig	OASL
30	ENSG00000234745	5.18733106298145	8.35991457907347e-149	HLA-B	5.64146496617063	7.32476856460543e-119	HLA-B	not	sig	HLA-B
31	ENSG00000138496	3.75869249855806	1.61386093268223e-148	PARP9	3.77168139655865	6.61225955079875e-136	PARP9	not	sig	PARP9
32	ENSG00000152778	4.10615361089546	2.88609311240112e-148	IFIT5	4.16395003514056	3.13195036868725e-143	IFIT5	not	sig	IFIT5
33	ENSG00000137198	3.90218318132529	2.60502331764691e-147	GMPR	3.86512185003305	2.06680533120022e-140	GMPR	not	sig	GMPR
34	ENSG00000102524	6.23567871258101	4.96265840984527e-145	TNFSF13B	6.75480460841089	3.47653532450669e-116	TNFSF13B	not	sig	TNFSF13B
35	ENSG00000187608	6.52508233838812	7.43135674577882e-144	ISG15	6.53502655290709	9.54655456449078e-147	ISG15	not	sig	ISG15
36	ENSG00000173821	3.80107592580262	5.1382976775e-142	RNF213	3.80155105307544	1.94662671691352e-137	RNF213	not	sig	RNF213
37	ENSG00000132530	4.38163226380943	1.04602031372304e-141	XAF1	4.38806342426862	3.50942100820959e-130	XAF1	not	sig	XAF1
38	ENSG00000181381	4.14524293848121	3.26581583332853e-140	DDX60L	4.16207071341384	2.13989566898139e-133	DDX60L	not	sig	DDX60L
39	ENSG00000132256	2.35792623576226	1.24521603536489e-139	TRIM5	2.3592391611198	3.92542964834334e-140	TRIM5	not	sig	TRIM5
40	ENSG00000138760	2.53539776220646	1.36409828305679e-139	SCARB2	2.53803120385433	4.42521998507918e-135	SCARB2	not	sig	SCARB2
41	ENSG00000168394	3.79608366535861	5.51283877857669e-138	TAP1	3.76268671363506	6.12958670060622e-136	TAP1	not	sig	TAP1
42	ENSG00000111801	2.78469796469157	1.97600830205268e-136	BTN3A3	2.78429837976608	2.74552830711428e-133	BTN3A3	not	sig	BTN3A3
43	ENSG00000169248	9.30289223235274	6.3830114838561e-132	CXCL11	9.40703282007277	1.08493228272202e-129	CXCL11	not	sig	CXCL11
44	ENSG00000095752	4.80157051992602	9.07710214136869e-132	IL11	4.91748037201685	1.25746657419792e-132	IL11	not	sig	IL11
45	ENSG00000173193	3.98098538609155	1.49602621254774e-130	PARP14	3.99066621619856	1.74343150040124e-124	PARP14	not	sig	PARP14
46	ENSG00000130589	5.02547217855211	1.13172642623979e-129	HELZ2	5.08888929135483	4.7781470335314e-127	HELZ2	not	sig	HELZ2
47	ENSG00000121858	6.42541133341372	9.1609083748535e-118	TNFSF10	6.39096232948692	8.29235823021263e-80	TNFSF10	not	sig	TNFSF10
48	ENSG00000132109	3.96018679513678	1.38257426142922e-112	TRIM21	3.91078948408692	3.36832012525559e-104	TRIM21	not	sig	TRIM21
49	ENSG00000154229	-1.96210362199949	2.09216236363393e-112	PRKCA	-1.7291935424219	3.55480166862135e-55	PRKCA	not	sig	PRKCA
50	ENSG00000183486	7.04905527201326	5.51254474543104e-109	MX2	7.05667265633902	8.6976975888869e-98	MX2	not	sig	MX2
51	ENSG00000140464	2.7580437889177	2.68103099388796e-108	PML	2.66266055133387	5.50544211413848e-71	PML	not	sig	PML
52	ENSG00000126709	6.9802477772393	1.71704966644264e-106	IFI6	7.05696969829844	3.27891796852841e-114	IFI6	not	sig	IFI6
53	ENSG00000000971	3.24310312958132	4.82113787933361e-100	CFH	3.22751125489868	3.96916291884533e-95	CFH	not	sig	CFH
54	ENSG00000136160	5.22389005403678	1.70047556649556e-99	EDNRB	5.2983893433307	1.23742941770013e-103	EDNRB	not	sig	EDNRB
55	ENSG00000124201	2.80363035653216	7.05258307370367e-99	ZNFX1	2.77069734199662	4.91926155627162e-99	ZNFX1	not	sig	ZNFX1
56	ENSG00000110446	4.54022636190781	1.07687340180403e-98	SLC15A3	4.52832466133963	1.26014147655578e-99	SLC15A3	not	sig	SLC15A3
57	ENSG00000137496	4.59545815097394	4.51457425607364e-88	IL18BP	5.12053126676797	2.96000938499539e-99	IL18BP	not	sig	IL18BP
58	ENSG00000146859	6.65106107689474	1.25269402276278e-86	TMEM140	5.8296995391865	4.39033690114047e-36	TMEM140	not	sig	TMEM140
59	ENSG00000125730	3.3442769970415	8.94222307250942e-85	C3	3.35742600286965	8.67554538887834e-88	C3	not	sig	C3
60	ENSG00000116194	5.38167559505172	3.37117663479022e-84	ANGPTL1	5.33300975623442	3.68285946479793e-95	ANGPTL1	not	sig	ANGPTL1
61	ENSG00000168961	5.43001390369478	5.75855958633148e-84	LGALS9	6.41549509769875	5.00264941066181e-182	LGALS9	not	sig	LGALS9
62	ENSG00000130066	3.96648868567693	7.3989100846593e-83	SAT1	3.72143898272988	5.06073466947775e-69	SAT1	not	sig	SAT1
63	ENSG00000154122	-1.97820455941585	9.53209857809546e-82	ANKH	-1.70252619900214	5.04300814042559e-32	ANKH	not	sig	ANKH
64	ENSG00000204592	3.81968818921605	3.3540608827021e-81	HLA-E	3.93479493046279	5.95279883792548e-84	HLA-E	not	sig	HLA-E
65	ENSG00000140853	4.39758827019861	1.51871055129488e-80	NLRC5	4.28145491958095	6.23107294546109e-82	NLRC5	not	sig	NLRC5
66	ENSG00000004468	9.00905125948807	4.11884591320361e-80	CD38	9.07789179568029	1.76525164036751e-79	CD38	not	sig	CD38
67	ENSG00000119922	6.36552321662851	1.27895221172472e-79	IFIT2	6.39554850577999	3.81083170844496e-78	IFIT2	not	sig	IFIT2
68	ENSG00000132274	2.55969506529787	5.01449021709885e-78	TRIM22	2.56264554407892	2.842842463258e-75	TRIM22	not	sig	TRIM22
69	ENSG00000155363	2.4731146883744	7.07443633997913e-78	MOV10	2.47907291896932	1.01324334338577e-82	MOV10	not	sig	MOV10
70	ENSG00000204642	5.56619719417379	1.96643457683728e-77	HLA-F	6.99349554909253	4.27592303402894e-86	HLA-F	not	sig	HLA-F
71	ENSG00000105835	2.84429928266158	2.49026805011776e-77	NAMPT	2.89936478336172	5.30384095037181e-73	NAMPT	not	sig	NAMPT
72	ENSG00000122643	2.82608820051229	5.04387535741772e-76	NT5C3A	2.6641518242993	6.19568165648229e-69	NT5C3A	not	sig	NT5C3A
73	ENSG00000172936	2.80956347013771	1.21006804728782e-75	MYD88	2.83158218126304	6.59780022055928e-74	MYD88	not	sig	MYD88
74	ENSG00000106785	2.6539816403972	1.69295385152213e-75	TRIM14	2.87007555688639	9.27324941524051e-43	TRIM14	not	sig	TRIM14
75	ENSG00000160932	3.7695262460577	4.44202515147149e-73	LY6E	3.80530092219354	2.25223964296547e-78	LY6E	not	sig	LY6E
76	ENSG00000240065	4.55619142225856	1.21570429430796e-72	PSMB9	4.57532176145707	3.65348512163878e-79	PSMB9	not	sig	PSMB9
77	ENSG00000112343	2.45104347928428	2.05396297521771e-72	TRIM38	2.47086549982006	3.39172470770539e-68	TRIM38	not	sig	TRIM38
78	ENSG00000123609	2.89139460002595	1.20687981461346e-70	NMI	2.88354072732274	4.13511595489442e-70	NMI	not	sig	NMI
79	ENSG00000197208	2.63590580881269	1.38355733036867e-69	SLC22A4	2.82214686633046	3.1643320918283e-63	SLC22A4	not	sig	SLC22A4
80	ENSG00000089127	7.14236069641586	2.99261074858208e-69	OAS1	7.06378088677902	2.842842463258e-75	OAS1	not	sig	OAS1
81	ENSG00000026950	1.91187454215943	8.48501905292032e-69	BTN3A1	1.94283421009303	7.77512180069766e-67	BTN3A1	not	sig	BTN3A1
82	ENSG00000115919	4.56851325282755	1.0057444910862e-68	KYNU	4.65189955301673	2.1160860646868e-68	KYNU	not	sig	KYNU
83	ENSG00000055332	2.67235353828534	6.73139286953248e-68	EIF2AK2	2.58606586508907	1.22748500668482e-56	EIF2AK2	not	sig	EIF2AK2
84	ENSG00000130775	6.75977349147291	2.01223818454573e-67	THEMIS2	6.26763422950399	3.09119428721766e-69	THEMIS2	not	sig	THEMIS2
85	ENSG00000168062	8.26863773921805	2.09866592722105e-67	BATF2	8.34274183481351	2.72356680149222e-68	BATF2	not	sig	BATF2
86	ENSG00000116133	-2.15206103132376	3.68180025483385e-67	DHCR24	-2.24132350366804	1.54527931453015e-45	DHCR24	not	sig	DHCR24
87	ENSG00000163565	2.16469644228956	3.87711877569261e-67	IFI16	2.15687710072093	5.4465747551457e-67	IFI16	not	sig	IFI16
88	ENSG00000136689	5.93605580807007	1.18174685845096e-66	IL1RN	5.92761618080151	4.53593425654811e-66	IL1RN	not	sig	IL1RN
89	ENSG00000108960	2.04003106560678	5.56599285170216e-66	MMD	1.9820958927374	1.16613278359146e-40	MMD	not	sig	MMD
90	ENSG00000111335	5.95534769957927	1.35899936445589e-65	OAS2	5.85581316651258	4.38223320603879e-56	OAS2	not	sig	OAS2
91	ENSG00000135899	3.00300036467005	2.26945233931846e-65	SP110	3.06396722448022	3.14085676963169e-61	SP110	not	sig	SP110
92	ENSG00000067066	2.05883062116112	1.22254503752954e-64	SP100	2.08631537252947	2.40662411654514e-59	SP100	not	sig	SP100
93	ENSG00000127920	2.75793848727902	1.07455121945423e-62	GNG11	2.52107072684556	3.07399029536309e-47	GNG11	not	sig	GNG11
94	ENSG00000185404	2.47147665729387	1.24102006172753e-62	SP140L	2.44724115809131	1.23946828143921e-54	SP140L	not	sig	SP140L
95	ENSG00000198431	-1.41904522591652	2.27497507430066e-62	TXNRD1	-1.41880447176334	5.69888994920651e-50	TXNRD1	not	sig	TXNRD1
96	ENSG00000136147	2.10633271728035	6.13443430934082e-61	PHF11	2.18396613715073	6.4126386252673e-38	PHF11	not	sig	PHF11
97	ENSG00000043143	2.05135526869916	1.61743457262402e-60	JADE2	2.06843855451253	1.23790686129019e-62	JADE2	not	sig	JADE2
98	ENSG00000204264	3.49564381888577	1.05135281977402e-59	PSMB8	3.38657812593196	1.49908161813199e-54	PSMB8	not	sig	PSMB8
99	ENSG00000164342	2.83222705228018	1.3255149974216e-59	TLR3	2.83660615769136	1.1152087763979e-54	TLR3	not	sig	TLR3
100	ENSG00000184988	2.95841563922303	2.34928047134529e-59	TMEM106A	3.00390852691916	4.69079708574404e-63	TMEM106A	not	sig	TMEM106A
101	ENSG00000120053	-1.38612946004416	1.88212801886642e-58	GOT1	-1.37601750443787	1.66012216344249e-63	GOT1	not	sig	GOT1
102	ENSG00000184588	2.67172414202564	1.20424297367191e-57	PDE4B	2.67874588475091	5.79268903553462e-55	PDE4B	not	sig	PDE4B
103	ENSG00000161921	6.83825770577086	1.45399276547904e-57	CXCL16	6.92612185589191	3.99138961590266e-78	CXCL16	not	sig	CXCL16
104	ENSG00000197646	1.92794303820741	2.7197636502184e-57	PDCD1LG2	1.95899450754048	8.43352584672238e-57	PDCD1LG2	not	sig	PDCD1LG2
105	ENSG00000117228	3.06647937661007	3.90410719176453e-57	GBP1	3.04203279795002	5.97178259896748e-52	GBP1	not	sig	GBP1
106	ENSG00000185862	5.57557790953948	1.14641492483697e-56	EVI2B	5.65089772380606	2.1785158367901e-67	EVI2B	not	sig	EVI2B
107	ENSG00000152767	-1.94780887663589	3.98606544745887e-56	FARP1	-2.04312261414667	4.97716607089953e-54	FARP1	not	sig	FARP1
108	ENSG00000180914	-3.57485003571619	4.02818498558025e-56	OXTR	-3.76091356322611	6.05007952175287e-50	OXTR	not	sig	OXTR
109	ENSG00000271503	7.85019611794575	4.36747190699323e-56	CCL5	7.59390239973309	7.78992130388992e-50	CCL5	not	sig	CCL5
110	ENSG00000204632	3.41593685283628	1.56034566328063e-55	HLA-G	0.0231339131518378	0.995776275641338	HLA-G	different	nonsig	HLA-G
111	ENSG00000133106	2.5219120164472	1.60625957966186e-55	EPSTI1	2.51735307679697	9.45591931825239e-50	EPSTI1	not	sig	EPSTI1
112	ENSG00000035403	-1.02311095804251	5.0951092997399e-54	VCL	-1.02041194528883	5.35354243403971e-53	VCL	not	sig	VCL
113	ENSG00000048028	1.83635781078135	9.29738597645147e-54	USP28	1.86543805187725	1.82889904354083e-43	USP28	not	sig	USP28
114	ENSG00000183688	-2.73790563665522	4.29455589390951e-53	RFLNB	-2.76258931693145	7.00859277789852e-41	RFLNB	not	sig	RFLNB
115	ENSG00000166710	2.54146918252729	6.5761833072504e-53	B2M	2.54006409280627	3.18237711573633e-53	B2M	not	sig	B2M
116	ENSG00000162645	3.10819022582698	2.11138099165687e-52	GBP2	3.09991632596653	2.20778176877776e-51	GBP2	not	sig	GBP2
117	ENSG00000119938	2.56016355217525	3.81637329630825e-52	PPP1R3C	2.56286099026801	7.24489422814331e-51	PPP1R3C	not	sig	PPP1R3C
118	ENSG00000148344	3.54058227514733	6.77600123650938e-52	PTGES	3.52869724517153	5.54740780971631e-52	PTGES	not	sig	PTGES
119	ENSG00000160710	1.81392166674143	2.06027951523224e-51	ADAR	1.82632325972499	1.04335473820107e-42	ADAR	not	sig	ADAR
120	ENSG00000124226	1.89717337245622	2.36672559615417e-51	RNF114	1.89817713474024	2.75411248699751e-46	RNF114	not	sig	RNF114
121	ENSG00000137462	4.17647455363387	3.13950026040762e-51	TLR2	4.10183778813487	1.06304228252955e-46	TLR2	not	sig	TLR2
122	ENSG00000231925	1.95309421320164	4.60163160679874e-51	TAPBP	1.79893100245365	2.47194434889813e-27	TAPBP	not	sig	TAPBP
123	ENSG00000113391	-1.94120308676984	7.45693386807746e-51	FAM172A	-1.90229816512231	2.77879715390229e-18	FAM172A	not	sig	FAM172A
124	ENSG00000107485	3.38347096700353	1.41639251732097e-50	GATA3	3.36946918499801	2.05259435793603e-53	GATA3	not	sig	GATA3
125	ENSG00000182179	4.16237118385633	6.01353502342677e-50	UBA7	4.18176965622651	2.79423166520643e-50	UBA7	not	sig	UBA7
126	ENSG00000100336	4.48598122374253	7.21882071728106e-50	APOL4	4.38046072845319	9.74332328146119e-66	APOL4	not	sig	APOL4
127	ENSG00000081479	7.08913237588253	1.12646926020379e-49	LRP2	7.24209242594078	2.73444011639697e-90	LRP2	not	sig	LRP2
128	ENSG00000134716	4.99254646973611	9.41973665635572e-49	CYP2J2	5.26833267168369	1.18655687554776e-31	CYP2J2	not	sig	CYP2J2
129	ENSG00000173786	1.76053840088333	1.90864369508796e-48	CNP	1.77002486812752	4.72932971220169e-50	CNP	not	sig	CNP
130	ENSG00000105894	2.07487197820415	3.66919428743911e-48	PTN	2.07480705405225	6.00758713759337e-50	PTN	not	sig	PTN
131	ENSG00000174808	6.0422328929096	5.82034521078487e-48	BTC	5.87343906122566	1.50927798942212e-44	BTC	not	sig	BTC
132	ENSG00000204287	8.39561945206086	6.87155798003047e-48	HLA-DRA	8.31752847068112	1.78176043189225e-46	HLA-DRA	not	sig	HLA-DRA
133	ENSG00000117226	2.61878838201469	3.42858138038332e-47	GBP3	2.68164341361452	6.9237173755069e-60	GBP3	not	sig	GBP3
134	ENSG00000134070	3.16748638862191	4.72247724947545e-47	IRAK2	3.05980159348899	5.24840747116136e-44	IRAK2	not	sig	IRAK2
135	ENSG00000169992	1.89663312593216	5.73537722379662e-47	NLGN2	1.7061446930429	5.57073916936982e-18	NLGN2	not	sig	NLGN2
136	ENSG00000096968	2.76361151968895	5.87191390382962e-47	JAK2	2.76217032747669	5.14559671575089e-44	JAK2	not	sig	JAK2
137	ENSG00000110057	3.86950854806276	7.8780441410228e-47	UNC93B1	3.94013577780024	3.60325639042391e-39	UNC93B1	not	sig	UNC93B1
138	ENSG00000142961	2.55749635418882	1.5229811794115e-46	MOB3C	2.55930883082881	1.52467082436471e-44	MOB3C	not	sig	MOB3C
139	ENSG00000121060	2.64294061496826	1.57060654600872e-46	TRIM25	2.54634859730365	1.27751343165408e-49	TRIM25	not	sig	TRIM25
140	ENSG00000166750	2.42399494222194	1.84708416950015e-46	SLFN5	2.4091373920877	2.43824135478712e-45	SLFN5	not	sig	SLFN5
141	ENSG00000156587	3.28879034421164	2.53646757383702e-46	UBE2L6	3.21752537344009	3.34611091865636e-44	UBE2L6	not	sig	UBE2L6
142	ENSG00000122729	-1.66989063293988	3.05532702532145e-46	ACO1	-1.66409051260204	1.89685445053885e-42	ACO1	not	sig	ACO1
143	ENSG00000156113	-1.59008647663713	8.5719529517904e-46	KCNMA1	-1.67733527455886	2.13674886881099e-27	KCNMA1	not	sig	KCNMA1
144	ENSG00000146197	1.92783539267879	1.01952214898016e-45	SCUBE3	1.93888181472932	2.26383747833343e-44	SCUBE3	not	sig	SCUBE3
145	ENSG00000139211	-2.5686044508958	1.31113075404756e-45	AMIGO2	-2.56365638433567	5.81751325892157e-45	AMIGO2	not	sig	AMIGO2
146	ENSG00000100225	1.19341430281642	2.00792100062947e-45	FBXO7	1.16723190479309	1.01074046507516e-38	FBXO7	not	sig	FBXO7
147	ENSG00000185507	7.84531755436138	2.77046751254283e-45	IRF7	7.83046243514966	2.1893741240471e-51	IRF7	not	sig	IRF7
148	ENSG00000100739	3.59766352478841	3.39851217341409e-45	BDKRB1	3.57863414035186	7.25130760444327e-50	BDKRB1	not	sig	BDKRB1
149	ENSG00000172183	6.02345139265744	8.34549385857876e-45	ISG20	6.0329280352285	2.14894347279005e-41	ISG20	not	sig	ISG20
150	ENSG00000136514	9.86407791837562	1.15362589055422e-44	RTP4	9.57182231993925	5.69163392575633e-44	RTP4	not	sig	RTP4
151	ENSG00000156869	2.28460690561803	2.12620960011341e-44	FRRS1	2.20359876064956	1.2113353787491e-52	FRRS1	not	sig	FRRS1
152	ENSG00000197142	2.67513843284757	2.4018183005532e-44	ACSL5	2.75826992333891	2.28583774619763e-36	ACSL5	not	sig	ACSL5
153	ENSG00000184584	2.66011387164364	2.47592439842119e-44	TMEM173	2.67311359220738	8.66797123836898e-45	TMEM173	not	sig	TMEM173
154	ENSG00000115271	4.51795082583299	4.6821211006015e-44	GCA	4.38165302534512	4.88718534496119e-37	GCA	not	sig	GCA
155	ENSG00000130813	3.52667853128637	4.73226008812209e-44	C19orf66	3.55768796459293	9.44577941056143e-47	C19orf66	not	sig	C19orf66
156	ENSG00000086065	1.74486961709573	8.68545167113902e-43	CHMP5	1.71125868262177	1.8781416271988e-46	CHMP5	not	sig	CHMP5
157	ENSG00000136153	-1.84599302240275	5.85250431049434e-42	LMO7	-1.8663457292984	8.47269720135936e-41	LMO7	not	sig	LMO7
158	ENSG00000138821	2.69889544506525	5.86537543564956e-42	SLC39A8	2.85246354910871	1.69163419435823e-43	SLC39A8	not	sig	SLC39A8
159	ENSG00000182585	4.13600782755205	1.52521611177839e-41	EPGN	4.25938749113111	1.49501307627586e-32	EPGN	not	sig	EPGN
160	ENSG00000197520	4.64352351538296	1.68288464575539e-41	FAM177B	0.0231296811061827	NA	FAM177B	different	nonsig	FAM177B
161	ENSG00000137821	-1.85007225132738	2.07324620716946e-41	LRRC49	-1.89898797009036	2.16303384873484e-41	LRRC49	not	sig	LRRC49
162	ENSG00000116711	2.38456543943711	2.74698621876987e-41	PLA2G4A	2.36729273348362	2.26998662552755e-39	PLA2G4A	not	sig	PLA2G4A
163	ENSG00000134470	3.7757318206045	3.44575867253114e-41	IL15RA	4.01991763239369	3.33898487310838e-42	IL15RA	not	sig	IL15RA
164	ENSG00000170542	3.67366396222684	5.3125345147543e-41	SERPINB9	3.69323342546763	5.21909834441857e-39	SERPINB9	not	sig	SERPINB9
165	ENSG00000068079	3.48319402385001	6.46647438908029e-41	IFI35	3.48382167456899	7.90243384149692e-42	IFI35	not	sig	IFI35
166	ENSG00000133816	-1.28292058436089	9.70664373971645e-41	MICAL2, MICALCL	-1.27983455047123	5.33917577645315e-34	MICAL2, MICALCL	not	sig	MICAL2, MICALCL
167	ENSG00000099250	1.30236207652663	2.0434063860152e-40	NRP1	1.30629040129879	5.3143680683732e-40	NRP1	not	sig	NRP1
168	ENSG00000105499	6.161919851009	2.36436211826641e-40	PLA2G4C	6.25709816193716	1.08846205446246e-41	PLA2G4C	not	sig	PLA2G4C
169	ENSG00000119280	-1.85407437934801	2.90231882938547e-40	C1orf198	-1.83528038024246	1.19891684257945e-28	C1orf198	not	sig	C1orf198
170	ENSG00000189060	1.34154689090952	3.56386064001858e-40	H1F0	1.34219027102239	3.73393064787714e-39	H1F0	not	sig	H1F0
171	ENSG00000033170	1.62167173406569	4.29178719522654e-40	FUT8	1.63521062785196	1.66547621015597e-39	FUT8	not	sig	FUT8
172	ENSG00000152689	2.55341798793799	1.2190630991215e-39	RASGRP3	2.57949177518428	2.33462546114341e-35	RASGRP3	not	sig	RASGRP3
173	ENSG00000137842	1.84917944277042	3.66679784542568e-39	TMEM62	1.90401798354043	1.70610040757984e-40	TMEM62	not	sig	TMEM62
174	ENSG00000154451	4.2566511397576	4.54729088391998e-39	GBP5	4.37709022977546	6.29620338584995e-40	GBP5	not	sig	GBP5
175	ENSG00000102921	1.63619165794517	1.00322775702744e-38	N4BP1	1.63890995501834	1.92670220364809e-35	N4BP1	not	sig	N4BP1
176	ENSG00000107249	2.07428749622398	1.93110405686437e-38	GLIS3	2.1043756192999	2.87736249596921e-32	GLIS3	not	sig	GLIS3
177	ENSG00000183801	2.12842460320658	2.08528118387793e-38	OLFML1	2.11308710382008	5.24816610347686e-34	OLFML1	not	sig	OLFML1
178	ENSG00000119915	6.50854490448756	3.04952194941027e-38	ELOVL3	6.38102690900709	4.38391102666528e-36	ELOVL3	not	sig	ELOVL3
179	ENSG00000185722	1.13419341296265	7.56107106749012e-38	ANKFY1	1.13313947973389	5.44540950061406e-33	ANKFY1	not	sig	ANKFY1
180	ENSG00000133321	7.47535014450706	2.63226133583371e-37	RARRES3	6.97975713177634	3.06542651233805e-46	RARRES3	not	sig	RARRES3
181	ENSG00000105829	1.54717367937351	3.24429225784826e-37	BET1	1.53703982249117	1.73278694953469e-34	BET1	not	sig	BET1
182	ENSG00000184292	3.02390753458254	6.09576944980875e-37	TACSTD2	2.60179327133637	4.21078315538821e-11	TACSTD2	not	sig	TACSTD2
183	ENSG00000025708	4.22825088118029	9.67913778178762e-37	TYMP	4.1575210289232	4.93330158328452e-36	TYMP	not	sig	TYMP
184	ENSG00000157168	2.07528932138618	9.99548464375705e-37	NRG1	2.04211639682689	3.25639377325273e-22	NRG1	not	sig	NRG1
185	ENSG00000163735	5.07957661672435	1.02346095151884e-36	CXCL5	5.38547996392097	8.90664407078753e-18	CXCL5	not	sig	CXCL5
186	ENSG00000164307	1.93548869874277	1.20872195088119e-36	ERAP1	1.97452871407086	6.60528417862791e-35	ERAP1	not	sig	ERAP1
187	ENSG00000164171	3.34337367413558	1.57708146872428e-36	ITGA2	3.35969398829576	3.85253238049099e-36	ITGA2	not	sig	ITGA2
188	ENSG00000135828	2.01549540146093	1.72681830345621e-36	RNASEL	2.02517485285468	8.95779374055058e-37	RNASEL	not	sig	RNASEL
189	ENSG00000130939	-1.36956980445598	4.11014439043153e-36	UBE4B	-1.36736519341985	1.07246474199618e-34	UBE4B	not	sig	UBE4B
190	ENSG00000021355	1.47823914488504	5.91440261278179e-36	SERPINB1	1.46321903484128	4.21941717970278e-37	SERPINB1	not	sig	SERPINB1
191	ENSG00000166920	3.16050870914084	5.96633945391772e-36	C15orf48	3.21583434525721	1.19731820166713e-25	C15orf48	not	sig	C15orf48
192	ENSG00000090621	-1.60658289763395	6.5411572623967e-36	PABPC4	-1.62587432526133	3.79884412401446e-38	PABPC4	not	sig	PABPC4
193	ENSG00000176928	3.18890056509736	6.5411572623967e-36	GCNT4	3.28284122313757	1.99640875235246e-28	GCNT4	not	sig	GCNT4
194	ENSG00000198963	3.38891386374227	1.66491001415647e-35	RORB	2.807464740166	3.4016203419282e-12	RORB	not	sig	RORB
195	ENSG00000168398	2.75818040052028	2.40209135481058e-35	BDKRB2	2.68764356740298	2.59391102531459e-34	BDKRB2	not	sig	BDKRB2
196	ENSG00000183765	2.17396182914598	2.42528605887048e-35	CHEK2	2.0492501225832	1.84689433620354e-30	CHEK2	not	sig	CHEK2
197	ENSG00000125818	1.42212154007488	2.92604712101301e-35	PSMF1	1.4154148132087	2.06675741224606e-33	PSMF1	not	sig	PSMF1
198	ENSG00000137752	3.96723703836561	3.5090603685032e-35	CASP1	3.81396786636984	4.96101193599044e-26	CASP1	not	sig	CASP1
199	ENSG00000170525	2.58211626772084	4.19340785092485e-35	PFKFB3	2.68132726979699	5.45868729757407e-37	PFKFB3	not	sig	PFKFB3
200	ENSG00000156966	6.3815970138079	4.60075886647253e-35	B3GNT7	8.2015801687173	3.54454071664717e-27	B3GNT7	not	sig	B3GNT7
201	ENSG00000105825	3.80611274203226	5.24545013829038e-35	TFPI2	3.58565051748323	2.12795813390831e-36	TFPI2	not	sig	TFPI2
202	ENSG00000129467	2.99199502539668	6.61974200999109e-35	ADCY4	3.07264278098209	1.79834737693661e-34	ADCY4	not	sig	ADCY4
203	ENSG00000153094	2.30157482528544	7.75610531440517e-35	BCL2L11	2.29964704114704	2.04589914623218e-32	BCL2L11	not	sig	BCL2L11
204	ENSG00000120549	1.93184196115607	7.811372574883e-35	KIAA1217	1.91851071661406	4.37917364075138e-33	KIAA1217	not	sig	KIAA1217
205	ENSG00000100911	1.76281755507441	1.18560928900813e-34	PSME2	1.83648485393791	1.22500322408444e-33	PSME2	not	sig	PSME2
206	ENSG00000163739	6.26741835176453	1.98462369323744e-34	CXCL1	6.46482981479845	3.78632831353844e-37	CXCL1	not	sig	CXCL1
207	ENSG00000142089	2.87455364850046	2.76339865365776e-34	IFITM3	2.98519114817936	2.94822135288841e-37	IFITM3	not	sig	IFITM3
208	ENSG00000168497	-2.2897633148702	3.24797187872351e-34	CAVIN2	-2.28879151887622	2.31665013653539e-33	CAVIN2	not	sig	CAVIN2
209	ENSG00000143390	1.38869740010575	3.73272530452692e-34	RFX5	1.39063664674318	1.98744333248803e-31	RFX5	not	sig	RFX5
210	ENSG00000198719	3.84202697133861	4.57892883935194e-34	DLL1	3.89457525654504	3.44408127362662e-34	DLL1	not	sig	DLL1
211	ENSG00000148468	-1.7973511991975	5.63840560988496e-34	FAM171A1	-1.79372885767994	8.88419580480228e-33	FAM171A1	not	sig	FAM171A1
212	ENSG00000121966	5.71931080404919	1.67582541599868e-33	CXCR4	5.71987365105917	5.39934108770686e-34	CXCR4	not	sig	CXCR4
213	ENSG00000115963	1.2873688007502	1.92079222770631e-33	RND3	1.28000570474706	3.50839190240617e-30	RND3	not	sig	RND3
214	ENSG00000178607	1.811135258751	2.08283581407784e-33	ERN1	1.75333538846455	8.48163267346885e-30	ERN1	not	sig	ERN1
215	ENSG00000183853	1.29804946282343	2.08283581407784e-33	KIRREL1	1.21173660789539	4.02150315155349e-25	KIRREL1	not	sig	KIRREL1
216	ENSG00000073756	5.37017647204103	2.17533982777143e-33	PTGS2	5.31870815085423	2.47449249727793e-33	PTGS2	not	sig	PTGS2
217	ENSG00000103966	1.69207358685947	2.38092640188432e-33	EHD4	1.68307400270923	2.64959246896304e-31	EHD4	not	sig	EHD4
218	ENSG00000095303	2.81363349007124	2.93185917539065e-33	PTGS1	2.80649018594842	2.03256538992982e-33	PTGS1	not	sig	PTGS1
219	ENSG00000042062	4.84061219633749	5.67364327850638e-33	RIPOR3	4.87960193365517	6.55609100541491e-30	RIPOR3	not	sig	RIPOR3
220	ENSG00000107796	-2.85719109493604	6.12630558713739e-33	ACTA2	-2.8549386887276	7.32148533903538e-33	ACTA2	not	sig	ACTA2
221	ENSG00000010030	3.43143247988519	6.72989035552098e-33	ETV7	3.41301253151534	6.38810618351186e-33	ETV7	not	sig	ETV7
222	ENSG00000113448	2.78907375679219	9.14818431878429e-33	PDE4D	2.46769109791157	8.71305601284324e-24	PDE4D	not	sig	PDE4D
223	ENSG00000112773	2.33169974739797	1.03525166431468e-32	FAM46A	2.33493960830984	3.52742312990453e-31	FAM46A	not	sig	FAM46A
224	ENSG00000132357	2.15766284284557	1.07507491920985e-32	CARD6	2.18993596732268	1.24951713499126e-31	CARD6	not	sig	CARD6
225	ENSG00000184254	2.50759715762499	1.68611013588844e-32	ALDH1A3	2.25694093623484	2.23549760199065e-17	ALDH1A3	not	sig	ALDH1A3
226	ENSG00000135686	-1.10315600936634	2.19595221756956e-32	KLHL36	-1.00615825155389	1.9764733762582e-22	KLHL36	not	sig	KLHL36
227	ENSG00000078401	2.16705151369746	2.81440955472497e-32	EDN1	2.15648037008811	7.38710389957352e-31	EDN1	not	sig	EDN1
228	ENSG00000065618	3.97324471664119	2.88743072777558e-32	COL17A1	4.04403513213448	4.26899659703999e-30	COL17A1	not	sig	COL17A1
229	ENSG00000124256	8.87305227967452	4.67392253389035e-32	ZBP1	8.37011127988409	1.91741531693266e-27	ZBP1	not	sig	ZBP1
230	ENSG00000174059	3.53771327388678	5.13407595263109e-32	CD34	3.60775527433616	3.84956381370717e-33	CD34	not	sig	CD34
231	ENSG00000153234	4.15725758332432	7.07817518715037e-32	NR4A2	4.11591988083575	2.62289953240907e-30	NR4A2	not	sig	NR4A2
232	ENSG00000163827	-2.81898733491435	8.45102172226903e-32	LRRC2	-2.82568253786561	7.17396952080579e-30	LRRC2	not	sig	LRRC2
233	ENSG00000133121	1.27611536821184	1.41317375562126e-31	STARD13	1.26629975405924	1.07390698592227e-30	STARD13	not	sig	STARD13
234	ENSG00000115468	-2.90155070074751	2.31670469966708e-31	EFHD1	-2.84285291401971	1.57161459910532e-30	EFHD1	not	sig	EFHD1
235	ENSG00000022267	-2.45453209611047	2.70099649912618e-31	FHL1	-2.44038139912647	7.17026273692781e-31	FHL1	not	sig	FHL1
236	ENSG00000102804	2.02932133667541	2.70099649912618e-31	TSC22D1	1.94443652033605	5.8436410509025e-28	TSC22D1	not	sig	TSC22D1
237	ENSG00000077238	2.01461180175284	3.84343739683226e-31	IL4R	2.09074626155929	1.2257885694548e-34	IL4R	not	sig	IL4R
238	ENSG00000163568	4.6493664651952	6.2336286890464e-31	AIM2	4.62439775983837	1.61784474875439e-44	AIM2	not	sig	AIM2
239	ENSG00000131203	7.24391284837429	7.27146729113107e-31	IDO1	7.16107575093296	1.13741652214295e-25	IDO1	not	sig	IDO1
240	ENSG00000197857	1.24049873634816	9.49991121177128e-31	ZNF44	1.32115153655893	6.06180392141698e-29	ZNF44	not	sig	ZNF44
241	ENSG00000139514	-1.01774779315448	1.56372712203972e-30	SLC7A1	-1.01523735823161	1.92116153206629e-29	SLC7A1	not	sig	SLC7A1
242	ENSG00000076513	-1.23335257550794	2.1033689527342e-30	ANKRD13A	-1.23410936589889	1.09337546357875e-31	ANKRD13A	not	sig	ANKRD13A
243	ENSG00000105287	2.16944829156762	2.87512126493838e-30	PRKD2	2.07860557218831	5.93829584060101e-27	PRKD2	not	sig	PRKD2
244	ENSG00000275023	1.30882094686078	2.92078295302718e-30	MLLT6	1.2777975332163	1.73409214839823e-25	MLLT6	not	sig	MLLT6
245	ENSG00000019582	8.20056090889566	5.16128042914464e-30	CD74	8.20307969393267	4.69608830943434e-30	CD74	not	sig	CD74
246	ENSG00000072952	-2.28165501210862	5.85285386189146e-30	MRVI1	-2.16428302330085	7.0932756287067e-22	MRVI1	not	sig	MRVI1
247	ENSG00000050344	2.55760770012869	7.80709838837498e-30	NFE2L3	2.48353668084936	2.98081498251113e-29	NFE2L3	not	sig	NFE2L3
248	ENSG00000140105	2.69934929261999	7.80709838837498e-30	WARS	2.71309733588134	3.14631924997236e-29	WARS	not	sig	WARS
249	ENSG00000052126	1.73878595731379	1.17738813140735e-29	PLEKHA5	1.73702986347227	4.81439545639844e-26	PLEKHA5	not	sig	PLEKHA5
250	ENSG00000197614	-2.67998152263731	1.21594483088303e-29	MFAP5	-2.63390647360544	5.10910102490287e-29	MFAP5	not	sig	MFAP5
251	ENSG00000125347	2.41445299007272	1.44033047271744e-29	IRF1	2.42635431943359	1.4533233510599e-29	IRF1	not	sig	IRF1
252	ENSG00000167207	7.21840244802449	1.65840353807094e-29	NOD2	6.2553533997093	1.6669624553215e-17	NOD2	not	sig	NOD2
253	ENSG00000182985	2.09504076366791	2.09887620358879e-29	CADM1	2.08764387065025	8.15095726138076e-29	CADM1	not	sig	CADM1
254	ENSG00000100600	1.74448484928753	2.27564392067491e-29	LGMN	1.7378002683001	6.30508351361148e-31	LGMN	not	sig	LGMN
255	ENSG00000106829	1.40296931937242	2.50506024034081e-29	TLE4	1.40880045043651	3.39845401512917e-29	TLE4	not	sig	TLE4
256	ENSG00000120690	1.6796845457748	2.50506024034081e-29	ELF1	1.68345402191348	6.8375454570099e-28	ELF1	not	sig	ELF1
257	ENSG00000138798	-3.31544258052527	2.58323738133541e-29	EGF	-3.26477910841781	4.53979278389929e-28	EGF	not	sig	EGF
258	ENSG00000116906	-1.0903721015693	2.9655344010536e-29	GNPAT	-1.08237202723266	6.46374622044942e-26	GNPAT	not	sig	GNPAT
259	ENSG00000108688	7.03029337443728	2.97029542120848e-29	CCL7	7.04088245877892	2.88706063772089e-29	CCL7	not	sig	CCL7
260	ENSG00000198873	1.43690451203747	3.41609747973063e-29	GRK5	1.46027271778646	1.97423696761508e-31	GRK5	not	sig	GRK5
261	ENSG00000135245	2.37808684098036	3.61407530026547e-29	HILPDA	2.76646834596959	1.30058353274332e-22	HILPDA	not	sig	HILPDA
262	ENSG00000112137	3.53113114667201	4.22079815790133e-29	PHACTR1	3.67613924441019	2.76455130729901e-29	PHACTR1	not	sig	PHACTR1
263	ENSG00000173918	2.65764709649201	4.7452791309825e-29	C1QTNF1	2.63721036527006	4.41086689719689e-29	C1QTNF1	not	sig	C1QTNF1
264	ENSG00000165029	2.15553695010486	6.65143320090169e-29	ABCA1	2.15801477881056	1.12541102070772e-27	ABCA1	not	sig	ABCA1
265	ENSG00000169116	2.29137989930848	7.04797407712632e-29	PARM1	2.28276977232954	3.55571696860475e-28	PARM1	not	sig	PARM1
266	ENSG00000113369	2.31301399883495	7.60301382276532e-29	ARRDC3	2.30971939568469	1.74757179412534e-27	ARRDC3	not	sig	ARRDC3
267	ENSG00000120217	3.77973276296688	7.70805022458023e-29	CD274	3.77004828321388	4.79011161428897e-34	CD274	not	sig	CD274
268	ENSG00000164951	1.50444878797437	7.99218171844463e-29	PDP1	1.50655620451411	3.43513675205239e-26	PDP1	not	sig	PDP1
269	ENSG00000176907	4.15215861850486	8.94998369121932e-29	TCIM	4.97050145022573	1.28450068625527e-55	TCIM	not	sig	TCIM
270	ENSG00000196684	8.4553558953076	1.36173330883506e-28	HSH2D	7.77360686845056	1.45366796697294e-23	HSH2D	not	sig	HSH2D
271	ENSG00000125148	2.77678346444837	1.68153743405511e-28	MT2A	2.84572513462661	7.99106813653105e-32	MT2A	not	sig	MT2A
272	ENSG00000168268	-2.47025737044899	2.30138900857821e-28	NT5DC2	-2.53938277831457	5.73740450494773e-29	NT5DC2	not	sig	NT5DC2
273	ENSG00000169255	1.34370248544879	2.47556272319145e-28	B3GALNT1	1.14644149488042	3.54182495561064e-14	B3GALNT1	not	sig	B3GALNT1
274	ENSG00000120875	2.34191742723153	2.90364766942886e-28	DUSP4	2.34374700185295	6.93109022473669e-29	DUSP4	not	sig	DUSP4
275	ENSG00000163638	4.04295425609772	3.71964415486136e-28	ADAMTS9	4.10367716994437	6.14992129755946e-24	ADAMTS9	not	sig	ADAMTS9
276	ENSG00000135111	1.42420992876615	4.99342183659147e-28	TBX3	1.43404734759793	1.68982706453177e-27	TBX3	not	sig	TBX3
277	ENSG00000107984	1.76149210160141	6.01332852342054e-28	DKK1	1.85739373400277	1.75183488046481e-29	DKK1	not	sig	DKK1
278	ENSG00000146374	3.06701585630805	6.11083269301185e-28	RSPO3	3.01611556792841	2.94814561231646e-27	RSPO3	not	sig	RSPO3
279	ENSG00000184898	1.91486101205322	7.17274928053238e-28	RBM43	1.9270922974855	7.61500739032358e-26	RBM43	not	sig	RBM43
280	ENSG00000168899	2.41202861729781	1.02056473444043e-27	VAMP5	2.48413094489832	5.99473617826661e-44	VAMP5	not	sig	VAMP5
281	ENSG00000133943	1.9309969875063	1.2526066719515e-27	DGLUCY	1.93381315309113	3.45724882399262e-27	DGLUCY	not	sig	DGLUCY
282	ENSG00000178685	3.12768322259388	1.28511011949608e-27	PARP10	3.18208861465254	2.8104408434533e-29	PARP10	not	sig	PARP10
283	ENSG00000149131	1.95785185832727	1.38473124194395e-27	SERPING1	1.95453798146618	5.02406830025665e-27	SERPING1	not	sig	SERPING1
284	ENSG00000121039	-1.4692637363946	1.43160998147734e-27	RDH10	-1.45831489271787	9.5967391845748e-26	RDH10	not	sig	RDH10
285	ENSG00000141664	1.61607023150399	1.55197236720887e-27	ZCCHC2	1.62513346706961	4.4371969258099e-26	ZCCHC2	not	sig	ZCCHC2
286	ENSG00000166888	1.60547681587402	2.60113868650926e-27	STAT6	1.60877831019335	1.20552550111826e-27	STAT6	not	sig	STAT6
287	ENSG00000143061	1.82853335382703	3.17352633057531e-27	IGSF3	1.86373289703283	9.64167489113559e-30	IGSF3	not	sig	IGSF3
288	ENSG00000182534	-1.46051583798797	3.57666991138265e-27	MXRA7	-1.37994491966125	2.77562240090261e-19	MXRA7	not	sig	MXRA7
289	ENSG00000183726	1.22091348875486	3.89030124802853e-27	TMEM50A	1.22196176138397	5.99958815603725e-28	TMEM50A	not	sig	TMEM50A
290	ENSG00000137672	-1.92453585344428	3.95819712885109e-27	TRPC6	-1.95919022149891	3.07573347396941e-26	TRPC6	not	sig	TRPC6
291	ENSG00000069702	2.10197967000558	4.51737336164997e-27	TGFBR3	2.09816681354484	2.66478262334136e-25	TGFBR3	not	sig	TGFBR3
292	ENSG00000010704	1.06110896346082	5.09648272402256e-27	HFE	1.12165126192321	9.28382245596783e-24	HFE	not	sig	HFE
293	ENSG00000114127	2.02854295128448	5.15973412795009e-27	XRN1	2.03585650942314	1.10436670236543e-25	XRN1	not	sig	XRN1
294	ENSG00000180801	0.854372322458335	5.39154047245233e-27	ARSJ	0.888759691224422	4.8583795620927e-25	ARSJ	not	sig	ARSJ
295	ENSG00000168016	1.97069590114042	8.39055223553991e-27	TRANK1	1.97039689719995	6.63445536306977e-25	TRANK1	not	sig	TRANK1
296	ENSG00000163814	3.6154817762518	9.8668438838337e-27	CDCP1	3.62812142533507	3.94287382036328e-27	CDCP1	not	sig	CDCP1
297	ENSG00000021645	-3.70236783857703	1.01902388656163e-26	NRXN3	-3.71875079588961	2.27690792267196e-19	NRXN3	not	sig	NRXN3
298	ENSG00000188404	6.3023189538423	1.05479886842362e-26	SELL	6.29606493945938	1.15856319455452e-26	SELL	not	sig	SELL
299	ENSG00000118503	4.52378840470616	1.07393934038593e-26	TNFAIP3	4.53207581093869	2.00158446850838e-26	TNFAIP3	not	sig	TNFAIP3
300	ENSG00000134121	-2.26339362466614	1.31438597201107e-26	CHL1	-2.2683521820841	1.05557146592995e-25	CHL1	not	sig	CHL1
301	ENSG00000081041	8.16133704766592	1.33512181798215e-26	CXCL2	7.90065999182564	1.41668284626186e-23	CXCL2	not	sig	CXCL2
302	ENSG00000101017	4.9619858129913	2.33861177318718e-26	CD40	4.58146932453306	9.59017482301979e-22	CD40	not	sig	CD40
303	ENSG00000130202	1.66885864588506	2.64388635104387e-26	NECTIN2	1.7035171387352	3.77756521466622e-24	NECTIN2	not	sig	NECTIN2
304	ENSG00000145934	-2.93039013540919	3.50659997272672e-26	TENM2	-2.9227850925091	4.17059732493126e-24	TENM2	not	sig	TENM2
305	ENSG00000002549	1.43808975839433	3.87199406269644e-26	LAP3	1.42486543169604	3.33933161739923e-23	LAP3	not	sig	LAP3
306	ENSG00000278540	-1.15083994847525	3.88701257768047e-26	ACACA	-1.13191613459476	1.09172804483509e-24	ACACA	not	sig	ACACA
307	ENSG00000151651	4.36998887650974	4.26644377094634e-26	ADAM8	4.27852110795762	1.82253673254323e-20	ADAM8	not	sig	ADAM8
308	ENSG00000137200	0.981115073393057	4.57021147100257e-26	CMTR1	0.982165919450878	6.67004360403211e-26	CMTR1	not	sig	CMTR1
309	ENSG00000138829	-2.32637122980967	5.14071683692778e-26	FBN2	-2.35363519775012	8.07257782648349e-26	FBN2	not	sig	FBN2
310	ENSG00000188641	1.5222853962684	5.67449960248368e-26	DPYD	1.51226200037111	6.58825212745633e-25	DPYD	not	sig	DPYD
311	ENSG00000261371	4.03523002060092	6.82809402138823e-26	PECAM1	4.04029143389327	4.89673679237732e-25	PECAM1	not	sig	PECAM1
312	ENSG00000146802	-1.81793081283067	9.78802595631894e-26	TMEM168	-1.87671908079407	1.06095207278383e-25	TMEM168	not	sig	TMEM168
313	ENSG00000111912	2.30724642056497	1.08380201048233e-25	NCOA7	2.31355265915682	2.94846248651766e-24	NCOA7	not	sig	NCOA7
314	ENSG00000180354	-1.51121966945967	1.50440981246978e-25	MTURN	-1.50286011706477	3.45585692697903e-24	MTURN	not	sig	MTURN
315	ENSG00000159167	3.54134048991473	1.94637028958992e-25	STC1	3.5204419288655	7.49040019637084e-26	STC1	not	sig	STC1
316	ENSG00000117594	3.37101942516135	1.9582085448473e-25	HSD11B1	3.4282811221854	2.81100982130244e-27	HSD11B1	not	sig	HSD11B1
317	ENSG00000176641	2.50790210523478	2.70221819502729e-25	RNF152	2.00564691132091	3.67479927216387e-05	RNF152	not	sig	RNF152
318	ENSG00000182667	1.49536519059043	2.77774851452993e-25	NTM	1.56509355313622	1.92134002112062e-23	NTM	not	sig	NTM
319	ENSG00000205220	4.36388531294006	2.80408273438633e-25	PSMB10	2.67317314347823	2.35270829098311e-17	PSMB10	different	sig	PSMB10
320	ENSG00000131979	4.34486674216926	3.17542087633302e-25	GCH1	4.31347698063367	4.52530434036701e-25	GCH1	not	sig	GCH1
321	ENSG00000026508	0.694755197460936	4.22192654164826e-25	CD44	0.67111062072109	1.7643213314626e-23	CD44	not	sig	CD44
322	ENSG00000133706	-1.00179933311474	5.66103256718266e-25	LARS	-1.00628421763092	3.29928619292969e-23	LARS	not	sig	LARS
323	ENSG00000137807	-1.20899747466782	5.88705754125235e-25	KIF23	-1.28958601744293	2.17677502969963e-24	KIF23	not	sig	KIF23
324	ENSG00000120594	-2.39644707189372	6.35318168694394e-25	PLXDC2	-2.17108276159706	1.08330771588508e-18	PLXDC2	not	sig	PLXDC2
325	ENSG00000069667	2.27836501632599	8.80093473203069e-25	RORA	2.31419423767672	4.80937976068841e-18	RORA	not	sig	RORA
326	ENSG00000074410	1.25322133974449	9.22162046467723e-25	CA12	1.24066974697238	8.54833743192889e-18	CA12	not	sig	CA12
327	ENSG00000183671	-1.88556099001755	1.05882414071679e-24	GPR1	-1.86573119787144	2.17638685754085e-23	GPR1	not	sig	GPR1
328	ENSG00000172123	1.28708480599879	1.06061815009503e-24	SLFN12	1.11795543640233	6.45261278041634e-18	SLFN12	not	sig	SLFN12
329	ENSG00000064300	7.82775147679357	1.45089417964476e-24	NGFR	7.80814979109285	8.05467729247386e-25	NGFR	not	sig	NGFR
330	ENSG00000134627	3.43168786366019	1.77310253920715e-24	PIWIL4	3.87969312310647	7.16136664033992e-27	PIWIL4	not	sig	PIWIL4
331	ENSG00000076067	1.34760212269062	1.898511782137e-24	RBMS2	1.54073268890434	1.44100430760145e-25	RBMS2	not	sig	RBMS2
332	ENSG00000186376	1.52023923068782	2.21085612113236e-24	ZNF75D	1.62101240751601	6.978499874357e-25	ZNF75D	not	sig	ZNF75D
333	ENSG00000239713	1.99857971301061	2.26071049746389e-24	APOBEC3G	1.95392451920925	7.79809103375028e-28	APOBEC3G	not	sig	APOBEC3G
334	ENSG00000197594	1.98092700613146	2.42757336707728e-24	ENPP1	1.97499736546422	9.81952470089364e-24	ENPP1	not	sig	ENPP1
335	ENSG00000187193	2.85524577464181	2.439654165356e-24	MT1X	2.70180920867524	1.52401831023174e-25	MT1X	not	sig	MT1X
336	ENSG00000143384	1.42287155791637	2.46626833234006e-24	MCL1	1.28749449023581	8.01986022059238e-27	MCL1	not	sig	MCL1
337	ENSG00000164934	-0.869573007810241	2.48809530832962e-24	DCAF13	-0.867962751061718	4.46000854591349e-22	DCAF13	not	sig	DCAF13
338	ENSG00000135604	2.86664869628202	2.59040192840595e-24	STX11	2.65738289216035	1.68929044238493e-17	STX11	not	sig	STX11
339	ENSG00000047644	-0.873009531041726	2.71298049398055e-24	WWC3	-0.881568747625725	7.2079732581673e-24	WWC3	not	sig	WWC3
340	ENSG00000146733	-1.39372962687283	3.27672959675509e-24	PSPH	-1.58440713613452	9.08185240806778e-22	PSPH	not	sig	PSPH
341	ENSG00000063601	-1.13759295096514	3.29629305180841e-24	MTMR1	-1.10339063579128	1.04022471787744e-24	MTMR1	not	sig	MTMR1
342	ENSG00000106484	-1.78624161221961	3.38624501683106e-24	MEST	-1.82160661137269	4.64672062332846e-21	MEST	not	sig	MEST
343	ENSG00000102359	1.29275607362037	4.02709808240215e-24	SRPX2	1.28988928631345	2.48707215226367e-18	SRPX2	not	sig	SRPX2
344	ENSG00000106070	-0.803119250311068	4.32123716969492e-24	GRB10	-0.804201451871833	8.01021208164728e-26	GRB10	not	sig	GRB10
345	ENSG00000142632	1.87521136367039	4.4108269640974e-24	ARHGEF19	1.99158407459942	1.51978268293046e-25	ARHGEF19	not	sig	ARHGEF19
346	ENSG00000100906	2.83377666106305	5.71648826650714e-24	NFKBIA	2.84237548022955	3.17955710333233e-24	NFKBIA	not	sig	NFKBIA
347	ENSG00000163947	2.32144925934814	6.3582246216926e-24	ARHGEF3	2.3316660096902	2.33801983906386e-23	ARHGEF3	not	sig	ARHGEF3
348	ENSG00000168778	-1.91979532173639	6.86775542089239e-24	TCTN2	-1.98386707012664	2.01688769081852e-24	TCTN2	not	sig	TCTN2
349	ENSG00000129667	1.89599612387289	6.87642146905914e-24	RHBDF2	1.85619461168928	9.17750755082455e-22	RHBDF2	not	sig	RHBDF2
350	ENSG00000163683	1.74083302373405	7.42980268739479e-24	SMIM14	1.86430192147988	2.00915468876438e-23	SMIM14	not	sig	SMIM14
351	ENSG00000115009	6.73748784226658	7.82551652355104e-24	CCL20	6.65883769509842	3.63632456474966e-23	CCL20	not	sig	CCL20
352	ENSG00000163513	1.20262220710796	8.66210336386387e-24	TGFBR2	1.20355739717433	7.09993627434049e-23	TGFBR2	not	sig	TGFBR2
353	ENSG00000119630	4.27256260124403	8.72950033019146e-24	PGF	4.47706566533465	4.92614662409508e-15	PGF	not	sig	PGF
354	ENSG00000129465	3.40622536778909	8.72950033019146e-24	RIPK3	3.45956919436986	1.14017202840979e-25	RIPK3	not	sig	RIPK3
355	ENSG00000136874	1.36800058572934	9.51809770126029e-24	STX17	1.4197460503114	4.66450485033772e-21	STX17	not	sig	STX17
356	ENSG00000240038	-1.42113661372551	1.01788261355492e-23	AMY2B	0.309358912313824	0.884351064178855	AMY2B	different	nonsig	AMY2B
357	ENSG00000130176	-3.16037766264304	1.14041426887862e-23	CNN1	-3.64283371616127	2.21602859069115e-07	CNN1	not	sig	CNN1
358	ENSG00000163431	-2.82808779737799	1.20977211901789e-23	LMOD1	-2.80629393686532	1.74255501839823e-21	LMOD1	not	sig	LMOD1
359	ENSG00000110330	1.47124726947679	1.21051749316251e-23	BIRC2	1.48050454555787	3.12340510897616e-22	BIRC2	not	sig	BIRC2
360	ENSG00000162909	-0.990634407331928	1.21051749316251e-23	CAPN2	-0.989894460435907	1.88494960915795e-25	CAPN2	not	sig	CAPN2
361	ENSG00000136048	1.93219944128925	1.45391952516122e-23	DRAM1	1.92986227489794	2.96121449641138e-22	DRAM1	not	sig	DRAM1
362	ENSG00000168679	1.68351108663935	1.51241315730615e-23	SLC16A4	1.56547345211121	2.46722527669654e-14	SLC16A4	not	sig	SLC16A4
363	ENSG00000062598	1.31780930711564	1.66110226350524e-23	ELMO2	1.34044931486532	6.14477540369929e-23	ELMO2	not	sig	ELMO2
364	ENSG00000010810	1.07669702054264	1.6730136513563e-23	FYN	1.11069944629928	8.07604560782022e-23	FYN	not	sig	FYN
365	ENSG00000169439	-1.6686317566334	1.79913856141318e-23	SDC2	-1.66639909724161	1.34262447815019e-22	SDC2	not	sig	SDC2
366	ENSG00000089057	-1.05198611852332	1.85855694430631e-23	SLC23A2	-1.01472531919221	1.18896469062331e-22	SLC23A2	not	sig	SLC23A2
367	ENSG00000138378	3.49757564524623	2.96300589693382e-23	STAT4	3.41751281314298	1.04675319670314e-21	STAT4	not	sig	STAT4
368	ENSG00000182752	1.90135029075516	5.30870941576872e-23	PAPPA	1.92636000579389	3.29650374111564e-22	PAPPA	not	sig	PAPPA
369	ENSG00000197702	-0.767520028996214	1.10524216824699e-22	PARVA	-0.859656359842962	1.64812404090043e-13	PARVA	not	sig	PARVA
370	ENSG00000172893	-1.80188837618674	1.19317845399757e-22	DHCR7	-1.8446049390975	2.95497015076523e-12	DHCR7	not	sig	DHCR7
371	ENSG00000140416	-1.23444603911801	1.38462631076861e-22	TPM1	-1.17799436545768	2.65351813105579e-14	TPM1	not	sig	TPM1
372	ENSG00000120526	1.08406338952531	1.39851578762987e-22	NUDCD1	1.10057365126225	4.49799054261219e-21	NUDCD1	not	sig	NUDCD1
373	ENSG00000138134	1.41421847607846	1.50410079698843e-22	STAMBPL1	1.4176434347553	8.56016118703185e-22	STAMBPL1	not	sig	STAMBPL1
374	ENSG00000173641	-2.5402689094433	1.50410079698843e-22	HSPB7	-2.53671520254414	2.28153666269986e-22	HSPB7	not	sig	HSPB7
375	ENSG00000135363	4.97668877975339	1.51153449414118e-22	LMO2	5.04410324108023	1.4235590163563e-28	LMO2	not	sig	LMO2
376	ENSG00000123610	2.9483053812382	1.56109112870291e-22	TNFAIP6	2.94860360093837	4.7150251474992e-22	TNFAIP6	not	sig	TNFAIP6
377	ENSG00000085117	2.86971929698961	1.80815296843737e-22	CD82	2.91051883992964	2.20846873014058e-22	CD82	not	sig	CD82
378	ENSG00000154127	-1.56709355943046	1.98150995090853e-22	UBASH3B	-1.57123878070156	3.86542206693193e-22	UBASH3B	not	sig	UBASH3B
379	ENSG00000164929	-2.08914537305265	2.40752266690581e-22	BAALC	-2.20696417820501	5.75320241595957e-22	BAALC	not	sig	BAALC
380	ENSG00000180573	1.61810181130673	2.45387469216842e-22	HIST1H2AC	1.64331580077721	3.25188098283995e-17	HIST1H2AC	not	sig	HIST1H2AC
381	ENSG00000141753	1.63901216558142	3.24910923444065e-22	IGFBP4	1.40976272228685	2.69789755438592e-11	IGFBP4	not	sig	IGFBP4
382	ENSG00000115594	1.71880350258268	3.49691000661546e-22	IL1R1	1.71364602002714	3.16179346640663e-21	IL1R1	not	sig	IL1R1
383	ENSG00000134851	1.26816596041189	3.81249129254841e-22	TMEM165	1.26750121315719	1.03373720232205e-20	TMEM165	not	sig	TMEM165
384	ENSG00000141447	-1.21372819779464	4.35730577014931e-22	OSBPL1A	-1.28748088859681	2.61656178810363e-24	OSBPL1A	not	sig	OSBPL1A
385	ENSG00000112715	1.35941276309265	4.77013228894651e-22	VEGFA	1.37122128330072	9.72392378701907e-21	VEGFA	not	sig	VEGFA
386	ENSG00000148841	1.93350292979481	5.26770448156372e-22	ITPRIP	1.31242684272783	2.81531479171908e-09	ITPRIP	not	sig	ITPRIP
387	ENSG00000115318	2.9481717552168	5.3903184658827e-22	LOXL3	2.86978712131433	9.04615204074764e-19	LOXL3	not	sig	LOXL3
388	ENSG00000124209	-1.07922674689873	5.4062530319063e-22	RAB22A	-0.79263763837653	2.42804329646586e-10	RAB22A	not	sig	RAB22A
389	ENSG00000139679	1.64878654991984	8.21353785535359e-22	LPAR6	1.59030738763594	3.22908528805289e-14	LPAR6	not	sig	LPAR6
390	ENSG00000073331	1.67904001291436	8.90348184992625e-22	ALPK1	1.75561898571788	1.27301228115706e-22	ALPK1	not	sig	ALPK1
391	ENSG00000165806	1.16163122412402	1.07121959700988e-21	CASP7	1.24365909378955	9.79610057818883e-18	CASP7	not	sig	CASP7
392	ENSG00000135297	-1.4141734991234	1.12554267323381e-21	MTO1	-1.43644326760149	4.52161367341635e-20	MTO1	not	sig	MTO1
393	ENSG00000147604	-1.30013510123268	1.52100918351019e-21	RPL7	-1.17637147222574	6.62729132690217e-20	RPL7	not	sig	RPL7
394	ENSG00000197442	1.49051793620265	1.54252346395443e-21	MAP3K5	1.49858252891458	2.62622189031565e-22	MAP3K5	not	sig	MAP3K5
395	ENSG00000104856	2.40428449135522	1.59609175804412e-21	RELB	2.4905809563424	8.53945070999631e-23	RELB	not	sig	RELB
396	ENSG00000128594	2.28988308041046	1.92881665110524e-21	LRRC4	2.38466937191499	3.95182056354979e-22	LRRC4	not	sig	LRRC4
397	ENSG00000110108	0.980625260723178	2.01003990325506e-21	TMEM109	0.973495972895534	5.53783736373493e-22	TMEM109	not	sig	TMEM109
398	ENSG00000162729	2.58826106092563	2.02201672203497e-21	IGSF8	2.70936936780261	3.29928619292969e-23	IGSF8	not	sig	IGSF8
399	ENSG00000074211	-0.870313539986343	2.19549266915005e-21	PPP2R2C	-0.877401754900731	2.61945924643286e-12	PPP2R2C	not	sig	PPP2R2C
400	ENSG00000160013	2.93128426312618	2.31647041736011e-21	PTGIR	2.92736105833952	6.94867202752468e-21	PTGIR	not	sig	PTGIR
401	ENSG00000073792	-1.10648644499038	2.56044574499652e-21	IGF2BP2	-1.14951759405073	6.80342528482426e-12	IGF2BP2	not	sig	IGF2BP2
402	ENSG00000206262	-1.69138445479172	3.59209477281039e-21	FOXL2NB	-1.72535107845682	8.99325114869632e-06	FOXL2NB	not	sig	FOXL2NB
403	ENSG00000165996	-1.2564447745772	3.79750434490379e-21	HACD1	-1.2318711527667	4.91315094048917e-19	HACD1	not	sig	HACD1
404	ENSG00000163328	1.39838584420741	3.97112155554602e-21	GPR155	1.48950088666186	5.88989551096494e-23	GPR155	not	sig	GPR155
405	ENSG00000140937	-0.983984251182937	4.1296652259665e-21	CDH11	-0.854693578494115	5.8568403246841e-20	CDH11	not	sig	CDH11
406	ENSG00000206527	-1.55218670276243	4.98118821442796e-21	HACD2	-1.54854478536492	1.09990760533574e-19	HACD2	not	sig	HACD2
407	ENSG00000119508	4.49893642272511	5.06728454208246e-21	NR4A3	4.46911519551284	1.38990800272685e-20	NR4A3	not	sig	NR4A3
408	ENSG00000163083	2.27232987397917	5.16079681016503e-21	INHBB	1.68344526714596	3.1896556327221e-05	INHBB	not	sig	INHBB
409	ENSG00000104635	1.82952527792783	6.25943113967656e-21	SLC39A14	1.82719566232158	6.65869198048752e-20	SLC39A14	not	sig	SLC39A14
410	ENSG00000196924	-1.81133625829077	6.87950985851531e-21	FLNA	-1.806948252438	1.0991687137116e-21	FLNA	not	sig	FLNA
411	ENSG00000183735	1.13942963948701	8.68898282187771e-21	TBK1	1.16479870887987	4.79820122186362e-20	TBK1	not	sig	TBK1
412	ENSG00000183160	-1.9875929325871	8.90628304358836e-21	TMEM119	-2.36417071487966	1.81423190721566e-18	TMEM119	not	sig	TMEM119
413	ENSG00000064666	-1.71539945310275	9.44032324538332e-21	CNN2	-1.71306960591003	3.59315423807187e-22	CNN2	not	sig	CNN2
414	ENSG00000122786	-1.5355308760153	1.11194205701259e-20	CALD1	-1.5334687938291	1.02129534621387e-19	CALD1	not	sig	CALD1
415	ENSG00000221887	1.50905612521994	1.49296400747845e-20	HMSD	1.55751072987643	4.57674496902434e-21	HMSD	not	sig	HMSD
416	ENSG00000117298	1.10809646970491	1.54281332872641e-20	ECE1	1.17922807229623	7.46104475734804e-23	ECE1	not	sig	ECE1
417	ENSG00000136628	-1.23285486047436	1.5437786715021e-20	EPRS	-1.24579102616762	3.34135281282088e-21	EPRS	not	sig	EPRS
418	ENSG00000163121	6.92087022312263	1.57650914925675e-20	NEURL3	8.59193597679882	6.00871059338721e-65	NEURL3	not	sig	NEURL3
419	ENSG00000168216	1.11564380427779	1.68480266326113e-20	LMBRD1	1.12337492343748	2.64677440038631e-19	LMBRD1	not	sig	LMBRD1
420	ENSG00000162944	1.68476746888207	1.74045875790277e-20	RFTN2	1.70596847044465	2.38785170133888e-18	RFTN2	not	sig	RFTN2
421	ENSG00000197632	3.61343357129143	1.85673419849265e-20	SERPINB2	3.53447022719082	8.92771355620361e-22	SERPINB2	not	sig	SERPINB2
422	ENSG00000171860	4.82277170282645	1.87701354093105e-20	C3AR1	4.42403411009781	1.02322396808642e-16	C3AR1	not	sig	C3AR1
423	ENSG00000105639	2.60356522650752	1.96918534151323e-20	JAK3	2.40568025868724	7.80958174844934e-21	JAK3	not	sig	JAK3
424	ENSG00000086062	1.20192431718726	2.05005041489862e-20	B4GALT1	1.20231210986004	8.09523240727084e-19	B4GALT1	not	sig	B4GALT1
425	ENSG00000136960	2.3798110516795	2.26965311192492e-20	ENPP2	2.45265721977451	6.4494510911476e-20	ENPP2	not	sig	ENPP2
426	ENSG00000162520	-1.32382341984398	2.37021139641041e-20	SYNC	-1.39717128532911	3.08600413958341e-15	SYNC	not	sig	SYNC
427	ENSG00000011426	-1.35827135651464	2.53557661530228e-20	ANLN	-1.36185520364727	3.64053994111776e-20	ANLN	not	sig	ANLN
428	ENSG00000135318	1.42651912492499	2.88684555090257e-20	NT5E	1.42759624927478	8.86013562160081e-20	NT5E	not	sig	NT5E
429	ENSG00000139567	1.7908506262183	3.32529583005693e-20	ACVRL1	2.06157733042931	6.10992057068949e-16	ACVRL1	not	sig	ACVRL1
430	ENSG00000009307	-0.94461936187665	3.36413320364106e-20	CSDE1	-0.945463818331509	2.45500445497459e-19	CSDE1	not	sig	CSDE1
431	ENSG00000234127	1.25686785621828	3.49312190498637e-20	TRIM26	1.25516550975789	7.61458496569853e-21	TRIM26	not	sig	TRIM26
432	ENSG00000036257	-0.762368388210389	3.76429492605648e-20	CUL3	-0.765616616881405	1.37182035813533e-20	CUL3	not	sig	CUL3
433	ENSG00000172403	-3.00174954591909	3.76429492605648e-20	SYNPO2	-2.76861373216909	3.09711471857256e-19	SYNPO2	not	sig	SYNPO2
434	ENSG00000184014	0.971148069764229	3.87644991289642e-20	DENND5A	0.979442807738614	1.23686401872591e-19	DENND5A	not	sig	DENND5A
435	ENSG00000102393	1.33749948870719	3.89596831921373e-20	GLA	1.34192612476009	2.19245421412539e-18	GLA	not	sig	GLA
436	ENSG00000028137	1.52460623347464	4.39002820717063e-20	TNFRSF1B	1.50842457895643	4.27717291883134e-19	TNFRSF1B	not	sig	TNFRSF1B
437	ENSG00000108932	2.34161623923387	4.92039506414345e-20	SLC16A6	2.08078126354651	7.33425937526615e-18	SLC16A6	not	sig	SLC16A6
438	ENSG00000133794	1.16205376011311	5.05150803517075e-20	ARNTL	1.11621788295224	6.31890709915978e-18	ARNTL	not	sig	ARNTL
439	ENSG00000058866	7.29177438881818	5.59766838539753e-20	DGKG	6.36642403153983	2.35251830939089e-13	DGKG	not	sig	DGKG
440	ENSG00000179627	2.06109234714628	5.60486365442444e-20	ZBTB42	2.81449263163665	1.70171457573349e-07	ZBTB42	not	sig	ZBTB42
441	ENSG00000137947	1.52314371638413	6.57926433867795e-20	GTF2B	1.52449895841457	2.85059655815987e-19	GTF2B	not	sig	GTF2B
442	ENSG00000178726	2.31183929474425	6.62308248355075e-20	THBD	1.47293045824166	0.00214201179148273	THBD	different	sig	THBD
443	ENSG00000113657	-0.894939994324152	7.12294132516878e-20	DPYSL3	-0.881578376163238	4.34490622992071e-18	DPYSL3	not	sig	DPYSL3
444	ENSG00000065308	-1.12151656459469	9.25039951459176e-20	TRAM2	-1.13371070566211	5.76014354811365e-16	TRAM2	not	sig	TRAM2
445	ENSG00000065150	-0.928615073208354	9.33143420054361e-20	IPO5	-0.926969047819485	7.82804232625131e-19	IPO5	not	sig	IPO5
446	ENSG00000138433	1.37362482638905	1.17153798861223e-19	CIR1	1.37971522211528	9.46801229527605e-19	CIR1	not	sig	CIR1
447	ENSG00000001629	1.19328251833523	1.19917734501797e-19	ANKIB1	1.18200025388533	1.09406234383209e-18	ANKIB1	not	sig	ANKIB1
448	ENSG00000113013	-0.710113469352447	1.20909387652411e-19	HSPA9	-0.691015786408544	1.1891147849102e-14	HSPA9	not	sig	HSPA9
449	ENSG00000182670	-1.90514461132073	1.30464458142727e-19	TTC3	-1.92377241772571	3.96667168872233e-20	TTC3	not	sig	TTC3
450	ENSG00000173482	-0.894878158239389	1.44905845369655e-19	PTPRM	-0.886894587503925	1.48278894412484e-19	PTPRM	not	sig	PTPRM
451	ENSG00000152642	-1.26149149629596	1.45651233315817e-19	GPD1L	-1.24198066305524	1.53493776212769e-17	GPD1L	not	sig	GPD1L
452	ENSG00000144891	3.19310945354482	1.47099499358884e-19	AGTR1	3.11608053000271	1.64942941562436e-19	AGTR1	not	sig	AGTR1
453	ENSG00000072041	1.96199878652691	1.51734487500055e-19	SLC6A15	2.14444528767221	1.27026855070689e-24	SLC6A15	not	sig	SLC6A15
454	ENSG00000187678	1.45068198515702	1.55721811760959e-19	SPRY4	1.45055660104831	2.5326635657963e-08	SPRY4	not	sig	SPRY4
455	ENSG00000167191	2.03523100328694	1.62315974275608e-19	GPRC5B	2.20720101600388	3.75908733983481e-22	GPRC5B	not	sig	GPRC5B
456	ENSG00000116663	1.80544152117104	1.63940293175581e-19	FBXO6	1.77476363797338	6.50870580463705e-19	FBXO6	not	sig	FBXO6
457	ENSG00000068489	-1.36560643044215	1.83058332989053e-19	PRR11	-1.22850431443608	7.13208753621992e-14	PRR11	not	sig	PRR11
458	ENSG00000118873	1.13946340436543	1.99508440704113e-19	RAB3GAP2	1.14560922403963	5.88737484877922e-18	RAB3GAP2	not	sig	RAB3GAP2
459	ENSG00000150048	7.23295685728187	2.0173372884288e-19	CLEC1A	7.18424652962228	5.79633801769188e-19	CLEC1A	not	sig	CLEC1A
460	ENSG00000107262	1.19393710640748	2.34283461391679e-19	BAG1	1.1973739355634	7.31708074268729e-17	BAG1	not	sig	BAG1
461	ENSG00000108828	-1.45366958193696	2.44334439428648e-19	VAT1	-1.45527098239578	2.91649337412377e-20	VAT1	not	sig	VAT1
462	ENSG00000170456	-1.40044567637509	2.89178450757638e-19	DENND5B	-1.34895406829746	1.636898721672e-16	DENND5B	not	sig	DENND5B
463	ENSG00000104213	2.87598517220307	3.83508479683941e-19	PDGFRL	2.71100516436887	3.08303460579287e-13	PDGFRL	not	sig	PDGFRL
464	ENSG00000168779	1.23694431628288	4.6835692430749e-19	SHOX2	1.32680129144724	2.27690792267196e-19	SHOX2	not	sig	SHOX2
465	ENSG00000168310	1.55717347365869	4.73578864759546e-19	IRF2	1.50912727913496	1.26293898125159e-13	IRF2	not	sig	IRF2
466	ENSG00000175220	-0.951743464222154	4.84795798207918e-19	ARHGAP1	-0.95204035048544	7.66529208739581e-20	ARHGAP1	not	sig	ARHGAP1
467	ENSG00000118849	2.52269606378323	4.94759279675979e-19	RARRES1	2.47777458437894	4.90749154541833e-18	RARRES1	not	sig	RARRES1
468	ENSG00000125977	-0.781301501071794	5.01373853288211e-19	EIF2S2	-0.771642188833082	2.37937451633227e-18	EIF2S2	not	sig	EIF2S2
469	ENSG00000120539	0.81817156759132	5.01507713143388e-19	MASTL	0.804977458937043	9.36531064697257e-19	MASTL	not	sig	MASTL
470	ENSG00000149591	-1.77418252702284	6.9642937797016e-19	TAGLN	-1.75100398080492	3.18764750638778e-19	TAGLN	not	sig	TAGLN
471	ENSG00000072274	-0.929284024043686	9.2141725912288e-19	TFRC	-0.929552586433792	3.66052148286514e-18	TFRC	not	sig	TFRC
472	ENSG00000117475	1.82899649022109	1.09594618297338e-18	BLZF1	1.84087147295412	1.64680959127638e-17	BLZF1	not	sig	BLZF1
473	ENSG00000272325	-1.07834471808134	1.09692691554938e-18	NUDT3	-0.330648337007503	0.0407864213697167	NUDT3	different	sig	NUDT3
474	ENSG00000086619	1.99437324398702	1.36404253579509e-18	ERO1B	1.81478252303036	1.04503524347046e-12	ERO1B	not	sig	ERO1B
475	ENSG00000116574	2.17409435809951	1.41105446218284e-18	RHOU	2.18378670721583	1.47628839042255e-18	RHOU	not	sig	RHOU
476	ENSG00000065978	-1.09178443079803	1.60668046666836e-18	YBX1	-0.961028400233671	7.65956324874727e-16	YBX1	not	sig	YBX1
477	ENSG00000136816	1.25954305200395	1.66747103033595e-18	TOR1B	1.32947301325673	2.42415845503921e-20	TOR1B	not	sig	TOR1B
478	ENSG00000059758	1.34747158251531	1.9124821510555e-18	CDK17	1.33266663546086	3.09006604031676e-17	CDK17	not	sig	CDK17
479	ENSG00000124882	4.6452543693829	2.11485795678281e-18	EREG	4.85548071227578	3.63774501066753e-17	EREG	not	sig	EREG
480	ENSG00000125845	3.81617896379463	2.57078964451389e-18	BMP2	3.80577385955384	4.01576878954247e-18	BMP2	not	sig	BMP2
481	ENSG00000137507	1.68794543327869	2.57078964451389e-18	LRRC32	1.54724422773526	4.38302076354532e-14	LRRC32	not	sig	LRRC32
482	ENSG00000139192	1.92596066370041	3.47670235127187e-18	TAPBPL	1.91652041723727	8.54833743192889e-18	TAPBPL	not	sig	TAPBPL
483	ENSG00000166016	4.16128196559621	3.78384727551104e-18	ABTB2	3.66903227859879	1.80134276444446e-15	ABTB2	not	sig	ABTB2
484	ENSG00000077150	1.91658949845263	3.82442033721578e-18	NFKB2	1.94351227034396	1.15414997543808e-18	NFKB2	not	sig	NFKB2
485	ENSG00000128595	-1.47419126007702	3.89380393573978e-18	CALU	-1.4732005146237	2.38626929310757e-18	CALU	not	sig	CALU
486	ENSG00000198363	0.796003983482185	4.02918444823597e-18	ASPH	0.813568076375445	1.03638437005103e-16	ASPH	not	sig	ASPH
487	ENSG00000121210	-0.982754782263556	4.44853775421097e-18	TMEM131L	-0.974458994623701	5.49628406699062e-17	TMEM131L	not	sig	TMEM131L
488	ENSG00000141699	0.754659810380655	4.56448124121973e-18	RETREG3	0.743507094063218	2.09586420241488e-17	RETREG3	not	sig	RETREG3
489	ENSG00000204403	1.85874510254979	4.82537899106684e-18	CASP12	1.79779855383225	1.05143526376208e-19	CASP12	not	sig	CASP12
490	ENSG00000196305	-1.20986950053815	4.92743068022696e-18	IARS	-1.19161856851455	1.31221876090804e-16	IARS	not	sig	IARS
491	ENSG00000163293	2.43622060901895	5.00541413674118e-18	NIPAL1	2.4466812643316	5.38520332228397e-19	NIPAL1	not	sig	NIPAL1
492	ENSG00000164327	1.81841762102916	5.1171209747151e-18	RICTOR	1.81907785877708	4.04463874812419e-17	RICTOR	not	sig	RICTOR
493	ENSG00000156219	6.7292272569075	6.13599468218286e-18	ART3	6.08969684845353	3.98507447640162e-13	ART3	not	sig	ART3
494	ENSG00000103187	-1.27262904290671	6.39248692594636e-18	COTL1	-1.29993975037102	7.66529208739581e-20	COTL1	not	sig	COTL1
495	ENSG00000171621	1.46695762615494	6.47021256823256e-18	SPSB1	1.56462471880619	4.73550465999611e-13	SPSB1	not	sig	SPSB1
496	ENSG00000170340	1.70092936527258	6.98446096140459e-18	B3GNT2	1.6169696429982	3.69384255831433e-17	B3GNT2	not	sig	B3GNT2
497	ENSG00000117650	1.19746591682856	7.57575161284092e-18	NEK2	1.22822940388875	1.50072848855247e-17	NEK2	not	sig	NEK2
498	ENSG00000102384	-1.22882494337588	8.49019398629145e-18	CENPI	-1.16847500794367	2.48945990734131e-14	CENPI	not	sig	CENPI
499	ENSG00000071127	-0.984275632353553	8.62336211378871e-18	WDR1	-1.001009232126	5.22650805596226e-15	WDR1	not	sig	WDR1
500	ENSG00000101236	1.25128317268414	8.68970277929703e-18	RNF24	1.14899032450916	1.00682314537957e-14	RNF24	not	sig	RNF24
