# Supplementary material for: Conservation of cell-intrinsic immune responses in diverse nonhuman primate species
Source: Life Sci Alliance. 2019 Oct 24;2(5):e201900495. doi: 10.26508/lsa.201900495 (PMC6814850; doi:10.26508/lsa.201900495)
Supplement: Supplementary file 13 [file LSA-2019-00495_Supplemental_Data_9.zip › DatasetS9/2019-09-18 pigtailed_macaque HumanTop500Sig_ExpressionInSpecies.csv]

	X	log2FoldChange_human_ref	padj_human_ref	SYMBOL_human_ref	log2FoldChange_species_ref	padj_species_ref	SYMBOL_species_ref	differs	significance	SYMBOL
1	ENSG00000105499	7.03553961422649	0	PLA2G4C	7.06887014027926	4.4692462824001e-297	PLA2G4C	not	sig	PLA2G4C
2	ENSG00000107201	5.84745054273789	0	DDX58	5.79888883026562	0	DDX58	not	sig	DDX58
3	ENSG00000111331	5.05428381489453	0	OAS3	5.07019736804008	0	OAS3	not	sig	OAS3
4	ENSG00000119922	7.33314124748502	0	IFIT2	7.30907575141001	0	IFIT2	not	sig	IFIT2
5	ENSG00000134326	7.53287094497187	0	CMPK2	7.475883534621	0	CMPK2	not	sig	CMPK2
6	ENSG00000138642	8.88672159864939	0	HERC6	8.89236274132708	0	HERC6	not	sig	HERC6
7	ENSG00000157601	9.6340798278663	0	MX1	9.60604021525513	0	MX1	not	sig	MX1
8	ENSG00000173193	5.40632121472741	0	PARP14	5.38016524748401	0	PARP14	not	sig	PARP14
9	ENSG00000183486	8.84070324463925	0	MX2	9.05861092145335	0	MX2	not	sig	MX2
10	ENSG00000187608	9.11838936623904	0	ISG15	9.10890772543209	0	ISG15	not	sig	ISG15
11	ENSG00000059378	4.38418157136151	1.05685525665642e-302	PARP12	4.36940673963916	7.53763811227197e-298	PARP12	not	sig	PARP12
12	ENSG00000119917	7.31326124994853	4.47498592214835e-301	IFIT3	7.33933006904255	0	IFIT3	not	sig	IFIT3
13	ENSG00000101347	4.18129055074749	1.0490507331012e-269	SAMHD1	4.02138531292369	1.603058694893e-244	SAMHD1	not	sig	SAMHD1
14	ENSG00000163840	4.3225223455129	1.11198517903052e-268	DTX3L	4.28438326132837	2.77395740902535e-262	DTX3L	not	sig	DTX3L
15	ENSG00000128335	5.70528155918321	1.13650557067799e-264	APOL2	5.77043698051648	5.86766113683666e-276	APOL2	not	sig	APOL2
16	ENSG00000115267	7.49671352188958	1.13924881563922e-262	IFIH1	7.46973463474425	1.62472103352694e-255	IFIH1	not	sig	IFIH1
17	ENSG00000155363	3.51363803394175	2.22912448602434e-253	MOV10	3.48534816748365	3.30810389470162e-251	MOV10	not	sig	MOV10
18	ENSG00000134321	8.46660323884896	1.25530009014691e-237	RSAD2	8.34978124233974	4.53139590273489e-232	RSAD2	not	sig	RSAD2
19	ENSG00000130589	5.65979785744734	1.31603033811931e-235	HELZ2	5.64035007215423	2.0779995460123e-237	HELZ2	not	sig	HELZ2
20	ENSG00000126709	6.26273956629009	9.74996059073777e-222	IFI6	6.2771498631328	1.67470453153768e-238	IFI6	not	sig	IFI6
21	ENSG00000137965	7.43918834409379	1.21300297620401e-211	IFI44	7.35367327579375	9.12815472390037e-217	IFI44	not	sig	IFI44
22	ENSG00000138646	8.8915590396502	5.26918222481095e-206	HERC5	8.96339182939393	1.85559070877509e-187	HERC5	not	sig	HERC5
23	ENSG00000181381	5.74809605961544	2.87038829153208e-204	DDX60L	5.67485023650685	6.02338463018645e-201	DDX60L	not	sig	DDX60L
24	ENSG00000154760	4.09342998946268	5.43584276285111e-203	SLFN13	3.35333087970036	1.93998600676969e-87	SLFN13	not	sig	SLFN13
25	ENSG00000112343	2.62973846122284	8.74479144598125e-203	TRIM38	2.61266842752482	1.48031297522879e-197	TRIM38	not	sig	TRIM38
26	ENSG00000140464	2.70061404489188	2.92990751030839e-200	PML	2.84294529767422	4.31880984151399e-200	PML	not	sig	PML
27	ENSG00000138496	4.01986375691155	7.0181637626325e-193	PARP9	4.06333058640508	6.12955012480648e-192	PARP9	not	sig	PARP9
28	ENSG00000137628	7.90014132424926	6.25249399377995e-189	DDX60	7.87201064440219	7.4030179930587e-188	DDX60	not	sig	DDX60
29	ENSG00000188313	3.27129128032835	7.77523427779587e-189	PLSCR1	3.21562306223794	2.15898780518791e-160	PLSCR1	not	sig	PLSCR1
30	ENSG00000089127	9.01991910770172	6.52615215459773e-188	OAS1	9.10106916021092	5.86574642944627e-149	OAS1	not	sig	OAS1
31	ENSG00000172936	2.85807928685402	9.43094166708978e-185	MYD88	2.84782441845014	2.56887762334956e-185	MYD88	not	sig	MYD88
32	ENSG00000108771	4.94822371466095	2.61655783332473e-181	DHX58	4.91766872733143	2.3401776727559e-185	DHX58	not	sig	DHX58
33	ENSG00000173821	3.97170295582595	2.97895340178674e-175	RNF213	3.93169483571655	4.52426473324474e-170	RNF213	not	sig	RNF213
34	ENSG00000163131	4.47104509311261	2.07582087324366e-171	CTSS	4.5323225417276	3.14989694674588e-178	CTSS	not	sig	CTSS
35	ENSG00000106785	3.37291281560995	3.05648434990735e-164	TRIM14	3.37354880912747	5.59509489583863e-157	TRIM14	not	sig	TRIM14
36	ENSG00000170581	2.92298598681584	1.37841620252173e-162	STAT2	2.86964038013102	1.11797273202671e-157	STAT2	not	sig	STAT2
37	ENSG00000117226	5.18422056416517	1.76608648037578e-162	GBP3	5.78233877952285	3.24431612110503e-152	GBP3	not	sig	GBP3
38	ENSG00000164308	4.92943127571812	2.35874430731384e-161	ERAP2	4.93990238817136	1.61576729364808e-132	ERAP2	not	sig	ERAP2
39	ENSG00000164342	5.15473478812092	1.5738811315904e-156	TLR3	5.17758286550072	3.36549891375653e-168	TLR3	not	sig	TLR3
40	ENSG00000152778	5.98689086418868	2.42121584000786e-155	IFIT5	7.47879630450912	7.45180314430905e-234	IFIT5	not	sig	IFIT5
41	ENSG00000002549	2.39884220971893	3.00827347938832e-155	LAP3	2.52748158694982	4.86863762684856e-170	LAP3	not	sig	LAP3
42	ENSG00000133106	6.02705958052311	2.9372105602105e-152	EPSTI1	6.33313861025392	1.72352568472409e-148	EPSTI1	not	sig	EPSTI1
43	ENSG00000110446	5.65396198989466	4.27845668433575e-144	SLC15A3	5.65017821979512	1.50296727018897e-141	SLC15A3	not	sig	SLC15A3
44	ENSG00000135114	8.91036042326805	7.37635978525204e-144	OASL	8.79156142721159	3.21766096822637e-153	OASL	not	sig	OASL
45	ENSG00000111335	7.71188966921459	1.57761623118487e-141	OAS2	7.73424096768658	3.82976883862696e-141	OAS2	not	sig	OAS2
46	ENSG00000137959	7.93439284323183	6.40215601762805e-141	IFI44L	7.87820768941519	1.83828541776968e-146	IFI44L	not	sig	IFI44L
47	ENSG00000132109	4.0848281511551	4.43108554044566e-140	TRIM21	4.06028919377207	1.39066012206633e-140	TRIM21	not	sig	TRIM21
48	ENSG00000067066	2.81933136554672	2.91179161969655e-131	SP100	2.73569262009263	1.16526418653213e-113	SP100	not	sig	SP100
49	ENSG00000132530	7.78509883826179	6.93964081275995e-131	XAF1	7.3775894650831	7.47659550339873e-95	XAF1	not	sig	XAF1
50	ENSG00000168394	4.25737957549271	7.02386210820435e-130	TAP1	4.23111110244441	3.63428303863892e-131	TAP1	not	sig	TAP1
51	ENSG00000185880	3.57885951434063	2.18037327759707e-129	TRIM69	4.41618495767525	6.690076964878e-27	TRIM69	not	sig	TRIM69
52	ENSG00000125347	3.72413521302492	2.61274470095155e-128	IRF1	3.67333491580056	1.71545091853879e-127	IRF1	not	sig	IRF1
53	ENSG00000221963	6.57586204898352	3.84200270560861e-126	APOL6	6.68568976543013	1.7760971654957e-131	APOL6	not	sig	APOL6
54	ENSG00000185404	2.99074759948393	4.1532587460844e-126	SP140L	3.44503057338856	1.50558379480277e-152	SP140L	not	sig	SP140L
55	ENSG00000124226	2.67261651751624	3.7139684991729e-125	RNF114	2.65398529966334	9.05054030260544e-122	RNF114	not	sig	RNF114
56	ENSG00000131203	9.35078288688738	5.77135651755902e-125	IDO1	9.32572146108237	1.82134930612558e-125	IDO1	not	sig	IDO1
57	ENSG00000112096	3.94196552175039	1.10571737236605e-124	SOD2, SOD2-OT1	3.92718841239499	1.41961737877315e-134	SOD2, SOD2-OT1	not	sig	SOD2, SOD2-OT1
58	ENSG00000122729	-2.77423343782576	4.15096383483022e-123	ACO1	-2.79840910111704	2.11131212481913e-119	ACO1	not	sig	ACO1
59	ENSG00000168404	3.59234489728927	4.78329075035697e-123	MLKL	3.61322860521765	1.25722027964625e-123	MLKL	not	sig	MLKL
60	ENSG00000124201	2.71548146639617	4.4344859720985e-120	ZNFX1	2.73416346276962	8.20862770533567e-122	ZNFX1	not	sig	ZNFX1
61	ENSG00000173786	2.6673327065227	1.60382497405734e-119	CNP	2.66986913180887	1.49618579484834e-120	CNP	not	sig	CNP
62	ENSG00000169245	9.3231704438194	1.7923498066661e-118	CXCL10	9.38292369174272	1.93980107695122e-111	CXCL10	not	sig	CXCL10
63	ENSG00000137200	1.75070393736261	8.40278066379268e-115	CMTR1	1.72061121726846	2.9765017663389e-112	CMTR1	not	sig	CMTR1
64	ENSG00000205413	7.60725311320969	2.64087776175785e-114	SAMD9	7.90379392094002	1.97173943415443e-76	SAMD9	not	sig	SAMD9
65	ENSG00000133401	5.1997385334168	2.96363481669229e-114	PDZD2	5.0122361357474	2.67907374222846e-76	PDZD2	not	sig	PDZD2
66	ENSG00000135899	3.47614284007865	1.53463903156763e-112	SP110	3.47314298491487	5.92401680342754e-115	SP110	not	sig	SP110
67	ENSG00000108679	4.32343127871399	7.04929514433441e-112	LGALS3BP	4.29965764611931	7.99605751997721e-109	LGALS3BP	not	sig	LGALS3BP
68	ENSG00000121060	2.9243125493811	1.00168825451917e-110	TRIM25	2.90862073739002	3.2038382557076e-107	TRIM25	not	sig	TRIM25
69	ENSG00000055332	2.99388165653187	1.57029669211359e-109	EIF2AK2	2.9044461277384	2.40666702603261e-100	EIF2AK2	not	sig	EIF2AK2
70	ENSG00000196116	2.52857824520121	4.34827762619075e-109	TDRD7	2.49702007072151	9.72986995532919e-106	TDRD7	not	sig	TDRD7
71	ENSG00000165731	3.79376042114823	1.56950401177002e-107	RET	3.85790394799997	7.81422733115859e-105	RET	not	sig	RET
72	ENSG00000160710	1.9810064467609	1.09666785868048e-106	ADAR	1.93223342373337	4.47640381226846e-95	ADAR	not	sig	ADAR
73	ENSG00000244509	4.58669718635768	4.21616482199047e-106	APOBEC3C	4.41947149585456	5.21090431212846e-117	APOBEC3C	not	sig	APOBEC3C
74	ENSG00000169248	9.18363530462715	2.30047530170135e-105	CXCL11	9.19420783403529	6.70063282394374e-105	CXCL11	not	sig	CXCL11
75	ENSG00000156587	6.52666240641509	1.58899721705692e-104	UBE2L6	6.46188896904993	1.49955425497855e-107	UBE2L6	not	sig	UBE2L6
76	ENSG00000198133	4.95640422051244	4.73042138086906e-103	TMEM229B	5.61983765017689	7.252111410853e-20	TMEM229B	not	sig	TMEM229B
77	ENSG00000141574	5.96776806565916	6.19964009872921e-100	SECTM1	5.9190858511794	8.79304434183935e-89	SECTM1	not	sig	SECTM1
78	ENSG00000100342	5.90417673382292	9.82004152841708e-98	APOL1	1.99497070046409	0.0583147226326389	APOL1	different	nonsig	APOL1
79	ENSG00000186806	4.13440366241684	1.64873697731863e-96	VSIG10L	4.64875131914386	3.65287582418812e-91	VSIG10L	not	sig	VSIG10L
80	ENSG00000102524	6.08248369303333	7.68604101146818e-94	TNFSF13B	6.02885403916223	2.06064320105831e-96	TNFSF13B	not	sig	TNFSF13B
81	ENSG00000185507	8.85913984117881	6.99765609658923e-93	IRF7	8.72810419638323	3.20720596962572e-95	IRF7	not	sig	IRF7
82	ENSG00000010030	3.71679234535298	3.10975530151071e-92	ETV7	3.31980739527173	1.59000108903557e-80	ETV7	not	sig	ETV7
83	ENSG00000184988	3.14978521583445	1.77950689248598e-91	TMEM106A	3.14867580695836	2.00408416984734e-95	TMEM106A	not	sig	TMEM106A
84	ENSG00000163661	3.31202600198512	5.14122570035523e-89	PTX3	3.28443438465102	1.21784146245277e-88	PTX3	not	sig	PTX3
85	ENSG00000152689	2.59565274925071	1.27367410825532e-86	RASGRP3	2.59517095779773	4.0101259905912e-88	RASGRP3	not	sig	RASGRP3
86	ENSG00000013374	2.0066378294992	1.45810981971833e-86	NUB1	2.03468234392742	9.28627385246991e-91	NUB1	not	sig	NUB1
87	ENSG00000123609	3.20643217339581	2.70930383585792e-86	NMI	3.18941423654231	3.97497093146015e-86	NMI	not	sig	NMI
88	ENSG00000130813	4.44494068824028	1.38590054550289e-84	C19orf66	4.40498204577632	6.76174636558268e-81	C19orf66	not	sig	C19orf66
89	ENSG00000026950	2.82204635679945	6.1266294895881e-84	BTN3A1	2.79839699583577	4.62148358112356e-59	BTN3A1	not	sig	BTN3A1
90	ENSG00000178685	4.67246949984091	5.72377615994855e-83	PARP10	4.6210343594727	7.05972657715446e-82	PARP10	not	sig	PARP10
91	ENSG00000003402	1.87227004570828	5.50885073459518e-82	CFLAR	1.88243867803256	8.24727524774337e-78	CFLAR	not	sig	CFLAR
92	ENSG00000168610	1.28379380755147	6.9551148187695e-81	STAT3	1.24848091899106	6.89811917935778e-57	STAT3	not	sig	STAT3
93	ENSG00000185722	1.60018635440244	2.16042488335791e-79	ANKFY1	1.55766273188758	1.40884970218869e-71	ANKFY1	not	sig	ANKFY1
94	ENSG00000166750	2.90761568998756	2.7853267685212e-78	SLFN5	2.98561196781894	5.28926392583751e-84	SLFN5	not	sig	SLFN5
95	ENSG00000164211	2.22004819183084	3.08841061426251e-78	STARD4	2.20368308382134	1.7318734650748e-76	STARD4	not	sig	STARD4
96	ENSG00000163568	3.5018457805454	1.04084600796068e-77	AIM2	3.60900199509268	6.94865479161315e-76	AIM2	not	sig	AIM2
97	ENSG00000164430	3.32112974590436	3.67709404604935e-77	CGAS	3.623149919724	4.76146409836772e-99	CGAS	not	sig	CGAS
98	ENSG00000129465	4.24359732554792	1.83842638080552e-76	RIPK3	4.23917856105467	9.60492734553228e-67	RIPK3	not	sig	RIPK3
99	ENSG00000153029	2.52761497519315	1.13375720494015e-75	MR1	2.55346926806159	6.35398542073296e-82	MR1	not	sig	MR1
100	ENSG00000234127	2.3146770949636	1.46231921194112e-75	TRIM26	2.2799824111278	3.16671310121801e-73	TRIM26	not	sig	TRIM26
101	ENSG00000168062	5.60199761233042	4.38517500625577e-75	BATF2	5.71968576948318	4.39091737547681e-46	BATF2	not	sig	BATF2
102	ENSG00000100336	4.46260004192248	7.59970833586728e-74	APOL4	4.1691394702745	1.88777606880872e-75	APOL4	not	sig	APOL4
103	ENSG00000205220	5.69830846641482	1.08114587246778e-73	PSMB10	4.5043061998735	1.52104829758273e-68	PSMB10	not	sig	PSMB10
104	ENSG00000153147	1.68751548469274	3.5684349966246e-72	SMARCA5	1.66102797937446	4.36065636470643e-71	SMARCA5	not	sig	SMARCA5
105	ENSG00000163565	1.955987006632	8.79818348106192e-71	IFI16	1.9245564525334	1.40732433443607e-69	IFI16	not	sig	IFI16
106	ENSG00000106560	7.0997548418801	3.2578160344972e-70	GIMAP2	7.17638450861163	9.92108671436084e-69	GIMAP2	not	sig	GIMAP2
107	ENSG00000134716	3.03862077268364	8.61751600285828e-69	CYP2J2	3.07003289941407	7.47193299745043e-71	CYP2J2	not	sig	CYP2J2
108	ENSG00000110057	3.67093848072173	3.77329770831792e-68	UNC93B1	3.60590540001526	3.96920199199099e-83	UNC93B1	not	sig	UNC93B1
109	ENSG00000180354	-3.04716878076425	9.88274815051362e-68	MTURN	-2.88840694688215	1.22115258349949e-64	MTURN	not	sig	MTURN
110	ENSG00000100225	1.67153846127228	6.12381166790007e-67	FBXO7	1.65434589582417	2.036160382149e-64	FBXO7	not	sig	FBXO7
111	ENSG00000023445	6.727443643896	1.30312044057134e-65	BIRC3	6.70345623739992	2.80155190770436e-65	BIRC3	not	sig	BIRC3
112	ENSG00000136147	2.1745242403664	4.46888266236802e-65	PHF11	2.13048645984142	9.15870422780772e-62	PHF11	not	sig	PHF11
113	ENSG00000073331	1.83250650018391	8.71297403493327e-65	ALPK1	1.84893232799531	9.40594670338513e-68	ALPK1	not	sig	ALPK1
114	ENSG00000137198	1.99542215619555	2.03866605981581e-63	GMPR	1.93762415247285	3.79846358165544e-58	GMPR	not	sig	GMPR
115	ENSG00000122643	2.96626064855525	6.94519327700329e-63	NT5C3A	3.00119010568982	2.16677502219887e-64	NT5C3A	not	sig	NT5C3A
116	ENSG00000118503	3.91630987105457	7.74171665378484e-63	TNFAIP3	3.89981136031932	9.78367590690093e-63	TNFAIP3	not	sig	TNFAIP3
117	ENSG00000184014	1.01214194266564	3.83074743180072e-60	DENND5A	0.984717066857893	2.17403856902512e-58	DENND5A	not	sig	DENND5A
118	ENSG00000110218	2.46500705798386	7.95884708532562e-60	PANX1	2.19990738499107	3.10423161424825e-47	PANX1	not	sig	PANX1
119	ENSG00000180817	1.68273407137989	2.09273572065937e-59	PPA1	1.68087079717344	1.52892617506275e-61	PPA1	not	sig	PPA1
120	ENSG00000231925	2.01295917963466	2.36907330810862e-59	TAPBP	2.02094399643755	3.66038597381634e-59	TAPBP	not	sig	TAPBP
121	ENSG00000115415	1.87326537850244	3.96099266010204e-59	STAT1	1.84056281402756	5.25550780676543e-56	STAT1	not	sig	STAT1
122	ENSG00000137462	3.36470390004083	1.14175418918786e-58	TLR2	3.31258593012607	2.32417793087585e-56	TLR2	not	sig	TLR2
123	ENSG00000123240	2.52703283066438	1.46909940186649e-58	OPTN	2.48268400643487	3.64344646178798e-57	OPTN	not	sig	OPTN
124	ENSG00000185885	5.27901614894162	2.78442804646366e-58	IFITM1	5.04749838313439	1.51621913247962e-61	IFITM1	not	sig	IFITM1
125	ENSG00000182179	2.80692472764111	8.10491916099085e-57	UBA7	2.78144602222153	4.0465491075244e-56	UBA7	not	sig	UBA7
126	ENSG00000186470	2.66247597617333	8.17934076431639e-57	BTN3A2	2.61853582063726	8.23037719617076e-63	BTN3A2	not	sig	BTN3A2
127	ENSG00000100906	3.53882797516309	1.39580799591838e-56	NFKBIA	3.51100482085224	7.94682228129741e-57	NFKBIA	not	sig	NFKBIA
128	ENSG00000130303	6.41527612456245	1.6067375548821e-56	BST2	6.61315918776799	3.76464518127676e-53	BST2	not	sig	BST2
129	ENSG00000127948	2.49356912082085	4.16561890031496e-56	POR	2.44532871208273	1.83854254055787e-55	POR	not	sig	POR
130	ENSG00000135148	1.60703517212944	3.54100861098858e-55	TRAFD1	1.58205554275242	2.55591522549773e-55	TRAFD1	not	sig	TRAFD1
131	ENSG00000060491	3.07308545612286	1.10122211694415e-54	OGFR	3.05420053505018	2.98262214472518e-57	OGFR	not	sig	OGFR
132	ENSG00000068079	3.89235788279574	1.22096319570014e-54	IFI35	3.78777182637683	3.07545847070957e-53	IFI35	not	sig	IFI35
133	ENSG00000043143	2.07201196927642	2.07469646265089e-54	JADE2	2.04133670012245	1.08799087186157e-52	JADE2	not	sig	JADE2
134	ENSG00000125818	1.49746047523899	1.837789456638e-53	PSMF1	1.46671077283865	1.78726886481006e-52	PSMF1	not	sig	PSMF1
135	ENSG00000121858	3.5198554610698	3.33497502650994e-53	TNFSF10	3.65345645623438	2.59303508156086e-55	TNFSF10	not	sig	TNFSF10
136	ENSG00000178033	2.50605661985716	3.40132477248189e-53	CALHM5	2.42743072325099	2.25279489172573e-51	CALHM5	not	sig	CALHM5
137	ENSG00000134470	7.84640970026012	4.94342166057546e-53	IL15RA	7.84642972346745	2.13637021784588e-58	IL15RA	not	sig	IL15RA
138	ENSG00000117360	2.06762201360212	8.94287549746394e-53	PRPF3	2.06666025845746	1.47833152524221e-52	PRPF3	not	sig	PRPF3
139	ENSG00000136816	1.9419161652038	1.02840090309825e-52	TOR1B	1.87779359451163	5.74354404854131e-48	TOR1B	not	sig	TOR1B
140	ENSG00000204264	4.22473331608884	1.39269641824791e-52	PSMB8	4.24200777538524	6.58879418129814e-54	PSMB8	not	sig	PSMB8
141	ENSG00000161800	-1.32811873043278	1.2465358819734e-51	RACGAP1	-1.35170719528777	8.67999574874871e-55	RACGAP1	not	sig	RACGAP1
142	ENSG00000100911	2.39671087407776	2.64256906856328e-51	PSME2	2.53881905772328	3.25404639360413e-55	PSME2	not	sig	PSME2
143	ENSG00000110108	1.4360362236631	2.67261004027491e-51	TMEM109	1.40383655400804	1.1746084299311e-50	TMEM109	not	sig	TMEM109
144	ENSG00000128606	2.90761483241801	6.90907654150215e-51	LRRC17	2.84402656315442	3.59532683872607e-51	LRRC17	not	sig	LRRC17
145	ENSG00000184371	2.0941092795699	1.39412648333841e-50	CSF1	2.08037662966767	2.83787949646005e-49	CSF1	not	sig	CSF1
146	ENSG00000240065	5.14366404265025	1.99236362582861e-50	PSMB9	5.09663061589722	1.40873633251206e-63	PSMB9	not	sig	PSMB9
147	ENSG00000172183	5.67592655710415	2.01118873578988e-50	ISG20	5.6348834975105	2.4315514509769e-50	ISG20	not	sig	ISG20
148	ENSG00000204138	1.75490131737894	2.47047655382301e-50	PHACTR4	1.74216189223742	2.34339173153309e-50	PHACTR4	not	sig	PHACTR4
149	ENSG00000137807	-1.67106973153093	3.58795602176212e-50	KIF23	-1.70368544786141	2.01274691881401e-51	KIF23	not	sig	KIF23
150	ENSG00000133067	3.74436784118454	5.69764351156899e-50	LGR6	3.73871646925338	3.94890774621976e-50	LGR6	not	sig	LGR6
151	ENSG00000197121	-2.52629374758784	6.35132754010823e-50	PGAP1	-2.26076365043735	1.15840304210471e-36	PGAP1	not	sig	PGAP1
152	ENSG00000166889	1.75085315089594	7.2940712697593e-50	PATL1	1.72092032725221	2.26822891186461e-48	PATL1	not	sig	PATL1
153	ENSG00000113504	4.31492220162731	2.13863349670711e-49	SLC12A7	4.54161367237901	1.1695185304598e-57	SLC12A7	not	sig	SLC12A7
154	ENSG00000116194	4.22285378659795	2.19128583316091e-49	ANGPTL1	4.2196360649768	9.61647160123427e-53	ANGPTL1	not	sig	ANGPTL1
155	ENSG00000161692	2.62738234262532	2.36579592678377e-49	DBF4B	2.7646303303276	1.62714774592532e-47	DBF4B	not	sig	DBF4B
156	ENSG00000101680	5.03366971651406	3.64779462675961e-48	LAMA1	5.04887295625217	3.65365462383723e-48	LAMA1	not	sig	LAMA1
157	ENSG00000137575	0.848604614343612	8.91017797257851e-48	SDCBP	0.771131388327801	4.03113547404082e-37	SDCBP	not	sig	SDCBP
158	ENSG00000100346	6.3957114814592	1.18529556891636e-47	CACNA1I	6.50093357481428	2.08779432736095e-47	CACNA1I	not	sig	CACNA1I
159	ENSG00000004468	6.07990193684219	1.20286063560631e-47	CD38	5.76688380245505	5.39012133333028e-31	CD38	not	sig	CD38
160	ENSG00000140853	3.13689676716719	1.34092391154346e-47	NLRC5	3.08362203402433	1.01847490304416e-47	NLRC5	not	sig	NLRC5
161	ENSG00000164307	2.12390971556909	5.53225015665759e-47	ERAP1	2.07300776246304	6.0797843898023e-46	ERAP1	not	sig	ERAP1
162	ENSG00000025708	3.33274881721274	7.41746756070679e-47	TYMP	3.35757269601106	1.78547815484989e-47	TYMP	not	sig	TYMP
163	ENSG00000109436	1.55086622721083	1.8193521093698e-46	TBC1D9	1.63441780670138	8.25324358755467e-49	TBC1D9	not	sig	TBC1D9
164	ENSG00000106346	1.73887727099631	2.20163621764261e-46	USP42	1.71511807579758	1.1135634934945e-45	USP42	not	sig	USP42
165	ENSG00000147044	1.07689311431256	2.05726009258505e-45	CASK	1.17232760226008	2.57101645614907e-48	CASK	not	sig	CASK
166	ENSG00000163702	2.69910740518697	3.6459175924956e-44	IL17RC	2.71254109486291	1.89881417296909e-44	IL17RC	not	sig	IL17RC
167	ENSG00000167034	4.61551719718449	3.89722441796516e-44	NKX3-1	4.62506510852127	1.21637450346036e-44	NKX3-1	not	sig	NKX3-1
168	ENSG00000103966	1.33287126474907	1.03056801480568e-43	EHD4	1.30883594973489	4.91358342262534e-42	EHD4	not	sig	EHD4
169	ENSG00000168779	1.84222907901569	1.09800112094431e-43	SHOX2	1.79460567582751	1.30102954158843e-40	SHOX2	not	sig	SHOX2
170	ENSG00000104856	3.101676569506	1.09886720434006e-43	RELB	3.16493719172027	3.14271560031399e-43	RELB	not	sig	RELB
171	ENSG00000130202	1.84332153352002	7.48130608353789e-43	NECTIN2	1.87265523816705	2.90111608004353e-42	NECTIN2	not	sig	NECTIN2
172	ENSG00000132274	2.08947846241564	5.3073902494237e-42	TRIM22	2.03535441943506	2.61801704164216e-40	TRIM22	not	sig	TRIM22
173	ENSG00000137496	3.40386686878873	1.18649179696034e-41	IL18BP	3.88404839952649	1.21830512997428e-60	IL18BP	not	sig	IL18BP
174	ENSG00000099968	1.3199502173951	1.83022102937817e-41	BCL2L13	1.32175727033193	1.57240193153138e-44	BCL2L13	not	sig	BCL2L13
175	ENSG00000143514	1.54390583108633	2.06268318375431e-41	TP53BP2	1.54585660609694	6.68684029256182e-41	TP53BP2	not	sig	TP53BP2
176	ENSG00000167191	2.09369567765881	4.23676984522025e-41	GPRC5B	2.15274972727269	7.97491697246111e-41	GPRC5B	not	sig	GPRC5B
177	ENSG00000196743	1.87939170362326	7.23932176529617e-41	GM2A	1.87791065679259	4.76466582804815e-42	GM2A	not	sig	GM2A
178	ENSG00000117475	1.48456244477795	7.36218297779472e-41	BLZF1	1.42424591768144	3.1243299132711e-36	BLZF1	not	sig	BLZF1
179	ENSG00000133943	2.15307039320777	4.56411193496809e-40	DGLUCY	2.17024733904312	9.64316655856033e-42	DGLUCY	not	sig	DGLUCY
180	ENSG00000011426	-1.76644530296762	1.00471866531998e-39	ANLN	-1.77262911712263	1.81942444675779e-39	ANLN	not	sig	ANLN
181	ENSG00000146425	1.35082376929009	1.090837502286e-39	DYNLT1	1.41758894764426	1.59278904517024e-45	DYNLT1	not	sig	DYNLT1
182	ENSG00000107798	1.42805233287741	4.15619394902531e-39	LIPA	1.41829964883053	5.03378589091855e-40	LIPA	not	sig	LIPA
183	ENSG00000197093	3.19329040131519	5.60283506960583e-39	GAL3ST4	3.04918328720664	7.3438935031462e-38	GAL3ST4	not	sig	GAL3ST4
184	ENSG00000183735	1.27195013515866	5.66564885127951e-39	TBK1	1.2591520700594	7.4647715186359e-38	TBK1	not	sig	TBK1
185	ENSG00000169231	1.76173102063047	1.79413060630796e-38	THBS3	1.74360350572207	5.14430850671444e-38	THBS3	not	sig	THBS3
186	ENSG00000100298	5.68253374960639	1.81208428453882e-38	APOBEC3H	5.55799135341236	1.2468806243258e-41	APOBEC3H	not	sig	APOBEC3H
187	ENSG00000092010	2.02893099988697	4.32090684412821e-38	PSME1	2.00723528016431	1.42306872568056e-37	PSME1	not	sig	PSME1
188	ENSG00000135828	1.81268330518737	4.57775188920062e-38	RNASEL	1.76450162435399	1.37538358147051e-36	RNASEL	not	sig	RNASEL
189	ENSG00000133328	7.73865701132902	5.19646808789744e-38	HRASLS2	7.66087048162999	2.03502527117246e-41	HRASLS2	not	sig	HRASLS2
190	ENSG00000131979	3.61253961783128	9.69375704521022e-38	GCH1	3.56684479246923	2.65503138924276e-37	GCH1	not	sig	GCH1
191	ENSG00000105559	3.52789817654924	9.82931977009209e-38	PLEKHA4	3.57443949153097	6.91502029274914e-39	PLEKHA4	not	sig	PLEKHA4
192	ENSG00000107554	1.02201282418039	1.06053314436971e-37	DNMBP	0.986684311618841	2.28947450628272e-35	DNMBP	not	sig	DNMBP
193	ENSG00000129667	2.46686870997009	1.18610353244839e-37	RHBDF2	2.43792224994972	2.60390547522252e-38	RHBDF2	not	sig	RHBDF2
194	ENSG00000173530	-1.88749364803733	1.42870248045059e-37	TNFRSF10D	-2.07612313075407	2.1083022095105e-37	TNFRSF10D	not	sig	TNFRSF10D
195	ENSG00000159128	1.67053797636414	1.81391705330562e-37	IFNGR2	1.76354669036391	1.05479970552774e-40	IFNGR2	not	sig	IFNGR2
196	ENSG00000163686	2.9147593436516	2.07924436971865e-37	ABHD6	2.89551157827871	8.44549777883482e-37	ABHD6	not	sig	ABHD6
197	ENSG00000137842	1.64559046436289	3.10512715497314e-37	TMEM62	1.59092741590443	4.86855375579783e-34	TMEM62	not	sig	TMEM62
198	ENSG00000137752	2.50945496588927	4.91741957095246e-37	CASP1	2.05600544105641	4.96127487802801e-39	CASP1	not	sig	CASP1
199	ENSG00000204642	2.65592140860483	5.76274439456818e-37	HLA-F	2.84478872581791	1.7205554853842e-45	HLA-F	not	sig	HLA-F
200	ENSG00000099250	1.2839634332217	8.59073539195197e-37	NRP1	1.24095162145944	9.92044242165966e-33	NRP1	not	sig	NRP1
201	ENSG00000168310	1.84185648049848	8.81458824601221e-37	IRF2	1.82291069514106	1.84697339791127e-36	IRF2	not	sig	IRF2
202	ENSG00000184898	1.5885678842034	1.28808891282844e-36	RBM43	1.55158632291161	3.282618082052e-21	RBM43	not	sig	RBM43
203	ENSG00000155287	2.64174340583213	1.29790022427036e-36	SLC25A28	2.6329561080174	5.63026523946602e-36	SLC25A28	not	sig	SLC25A28
204	ENSG00000221887	2.0112325412139	1.75591279179901e-36	HMSD	-0.0724009818711671	0.826882155749812	HMSD	different	nonsig	HMSD
205	ENSG00000162692	3.206544573755	2.05098052586236e-36	VCAM1	3.17631561726524	4.41514822802681e-36	VCAM1	not	sig	VCAM1
206	ENSG00000196187	1.58909320942422	2.49092356910541e-36	TMEM63A	1.59437876203214	2.0555216000061e-37	TMEM63A	not	sig	TMEM63A
207	ENSG00000109320	1.27112165694621	2.55715711482746e-36	NFKB1	1.23975168366131	1.63747093374453e-34	NFKB1	not	sig	NFKB1
208	ENSG00000151466	1.86993418535102	1.84655982969511e-35	SCLT1	1.8923243231338	3.47415503222938e-36	SCLT1	not	sig	SCLT1
209	ENSG00000142089	2.68672057506052	2.53626090135995e-35	IFITM3	2.20010067375938	0.00732762029595334	IFITM3	not	sig	IFITM3
210	ENSG00000116514	2.28357938000244	2.76681620973044e-35	RNF19B	2.21297742701953	3.93899169038329e-33	RNF19B	not	sig	RNF19B
211	ENSG00000104951	6.63328852510525	2.93526573174088e-35	IL4I1	3.0786294039708	8.52583619573427e-23	IL4I1	different	sig	IL4I1
212	ENSG00000163870	2.56161931059676	3.28370788164742e-35	TPRA1	2.53522890204248	1.1522002739572e-34	TPRA1	not	sig	TPRA1
213	ENSG00000135821	1.94237945500439	4.16334037850766e-35	GLUL	1.92480029601465	1.26033588174584e-37	GLUL	not	sig	GLUL
214	ENSG00000100647	1.25396171077985	4.90292722499496e-35	SUSD6	1.21036571430587	2.59165524128426e-32	SUSD6	not	sig	SUSD6
215	ENSG00000124256	8.94834216900243	1.36011479046739e-34	ZBP1	8.60625857795684	8.06775187019536e-35	ZBP1	not	sig	ZBP1
216	ENSG00000115271	4.57969896713674	1.50565699865602e-34	GCA	4.60106376319322	4.67075231760357e-35	GCA	not	sig	GCA
217	ENSG00000106829	1.11606470302575	1.75073855719762e-34	TLE4	1.11603817589156	4.5926263762856e-33	TLE4	not	sig	TLE4
218	ENSG00000109805	-1.49312843376795	2.68053152850704e-34	NCAPG	-1.52257061369632	7.32834340441632e-35	NCAPG	not	sig	NCAPG
219	ENSG00000105726	1.29544077844418	5.65356874742702e-34	ATP13A1	1.27291044210823	7.63623664190449e-34	ATP13A1	not	sig	ATP13A1
220	ENSG00000168676	8.88619725661895	7.65223157533229e-34	KCTD19	8.97697836677301	1.02238380270714e-33	KCTD19	not	sig	KCTD19
221	ENSG00000144655	1.58664832871381	7.96342227711755e-34	CSRNP1	1.55152257548852	5.94117087879459e-34	CSRNP1	not	sig	CSRNP1
222	ENSG00000138180	-1.325871199745	8.87663731907866e-34	CEP55	-1.26186413874808	2.47990000714158e-24	CEP55	not	sig	CEP55
223	ENSG00000123213	-0.977180245428109	2.15501593385761e-33	NLN	-0.794190280042957	3.8245769355829e-21	NLN	not	sig	NLN
224	ENSG00000138760	1.08764598777758	2.58722978236471e-33	SCARB2	1.08251499761537	9.20473210153466e-32	SCARB2	not	sig	SCARB2
225	ENSG00000176953	1.30800889255828	2.58841102285386e-33	NFATC2IP	1.54653520727493	4.83237793191828e-49	NFATC2IP	not	sig	NFATC2IP
226	ENSG00000137275	1.43562128650767	2.96301774114489e-33	RIPK1	1.4478047803565	9.17950211857205e-37	RIPK1	not	sig	RIPK1
227	ENSG00000126947	1.69834203325687	3.00182770525733e-33	ARMCX1	1.67114414559929	8.76707768601688e-24	ARMCX1	not	sig	ARMCX1
228	ENSG00000126821	-1.40091578639735	3.74763683967648e-33	SGPP1	-1.43979973505603	5.94117087879459e-34	SGPP1	not	sig	SGPP1
229	ENSG00000030110	2.34175241717367	4.21949638100632e-33	BAK1	2.06342896538616	5.01978099042526e-30	BAK1	not	sig	BAK1
230	ENSG00000142583	2.16512004026011	4.65085405083072e-33	SLC2A5	2.18150658981614	2.60383332921404e-33	SLC2A5	not	sig	SLC2A5
231	ENSG00000117298	1.21256261638657	4.67908631704859e-33	ECE1	1.15107872208043	7.2275141570401e-31	ECE1	not	sig	ECE1
232	ENSG00000159403	2.01198320716518	9.47551790733266e-33	C1R	1.87213436968369	1.5866738927438e-28	C1R	not	sig	C1R
233	ENSG00000137571	3.38111316707034	9.80380049963138e-33	SLCO5A1	2.96049278594505	4.51699046086007e-20	SLCO5A1	not	sig	SLCO5A1
234	ENSG00000001629	1.51154679332191	1.12361535355138e-32	ANKIB1	1.59038043364442	2.72876531400778e-36	ANKIB1	not	sig	ANKIB1
235	ENSG00000166888	1.26010444409602	3.01593157009422e-32	STAT6	1.3064278950503	2.96443401323333e-35	STAT6	not	sig	STAT6
236	ENSG00000158773	1.94349895150997	3.1018562440084e-32	USF1	1.96031008124739	9.31992802181035e-34	USF1	not	sig	USF1
237	ENSG00000171105	-0.795164879501653	4.11882878665434e-32	INSR	-0.592798908086158	3.29216907175098e-11	INSR	not	sig	INSR
238	ENSG00000174808	2.9032739372787	4.18182037285211e-32	BTC	3.25744616144478	3.09925641772346e-23	BTC	not	sig	BTC
239	ENSG00000205269	-2.34386447896616	4.18182037285211e-32	TMEM170B	-2.01392079783614	2.90470924184822e-20	TMEM170B	not	sig	TMEM170B
240	ENSG00000146918	-1.2297048965396	5.06715470700344e-32	NCAPG2	-1.32457915783695	5.61775182950705e-38	NCAPG2	not	sig	NCAPG2
241	ENSG00000178719	1.63541006134854	6.20444941620312e-32	GRINA	1.60789649530379	1.09368411360149e-30	GRINA	not	sig	GRINA
242	ENSG00000132792	1.87791247124268	1.27055657902536e-31	CTNNBL1	1.86215150424506	1.61882349324871e-31	CTNNBL1	not	sig	CTNNBL1
243	ENSG00000120217	3.20997780254914	1.41859090764789e-31	CD274	3.18036689608526	1.06585522461628e-31	CD274	not	sig	CD274
244	ENSG00000162944	1.47979297797675	1.62335660658615e-31	RFTN2	1.44149163505565	1.32568225020682e-29	RFTN2	not	sig	RFTN2
245	ENSG00000145386	-1.43712755802879	5.23858962471472e-31	CCNA2	-1.54877235886016	4.90265810269969e-35	CCNA2	not	sig	CCNA2
246	ENSG00000138035	1.41556113280205	6.70687527460464e-31	PNPT1	1.40848254849043	8.35980329304852e-29	PNPT1	not	sig	PNPT1
247	ENSG00000151726	1.93659760968466	7.25285477559139e-31	ACSL1	1.89915983932701	7.01955946855284e-29	ACSL1	not	sig	ACSL1
248	ENSG00000140105	2.32128349015783	9.96280934123354e-31	WARS	2.27478496056207	1.18450747577572e-29	WARS	not	sig	WARS
249	ENSG00000042062	3.07790169840133	1.14888023432454e-30	RIPOR3	2.88983592796804	5.53255430525821e-32	RIPOR3	not	sig	RIPOR3
250	ENSG00000172123	1.53482554779165	1.16458195465974e-30	SLFN12	1.42556643851085	2.88527926704891e-32	SLFN12	not	sig	SLFN12
251	ENSG00000215853	2.63620704015618	1.45664616331925e-30	RPTN	2.48383999777711	5.51953405525694e-13	RPTN	not	sig	RPTN
252	ENSG00000166801	1.85432904064015	1.53621105660859e-30	FAM111A	1.85383686696461	1.3639475900082e-29	FAM111A	not	sig	FAM111A
253	ENSG00000173039	1.28822375867736	1.82724277682925e-30	RELA	1.24827499697603	2.2131605981915e-29	RELA	not	sig	RELA
254	ENSG00000114395	2.89617644059098	2.37721990764223e-30	CYB561D2	2.86575694731973	3.10227270971409e-40	CYB561D2	not	sig	CYB561D2
255	ENSG00000239713	5.89576944779475	3.6863270665334e-30	APOBEC3G	5.56724494302897	8.77306675491718e-82	APOBEC3G	not	sig	APOBEC3G
256	ENSG00000197208	1.68813754117469	4.34820532746572e-30	SLC22A4	1.63177158697171	1.49763574721189e-32	SLC22A4	not	sig	SLC22A4
257	ENSG00000158457	5.1847049043216	4.81203840067698e-30	TSPAN33	5.16158641957847	1.02987796210052e-29	TSPAN33	not	sig	TSPAN33
258	ENSG00000168016	1.8980742102075	5.47103303290725e-30	TRANK1	1.87120056511126	3.92178024688751e-30	TRANK1	not	sig	TRANK1
259	ENSG00000174059	2.83999410846683	5.91285733682216e-30	CD34	3.05447037589076	5.80373024980838e-25	CD34	not	sig	CD34
260	ENSG00000100422	-1.06374273903159	8.08455079043608e-30	CERK	-1.06020249437142	2.87969448223334e-27	CERK	not	sig	CERK
261	ENSG00000143337	1.22119268299483	8.45069629482011e-30	TOR1AIP1	1.18770396536927	8.28838831714454e-28	TOR1AIP1	not	sig	TOR1AIP1
262	ENSG00000123610	2.10294478828427	1.11944254892602e-29	TNFAIP6	2.00878487313236	6.53333826107362e-27	TNFAIP6	not	sig	TNFAIP6
263	ENSG00000075643	3.19427787372733	1.35263602501484e-29	MOCOS	3.2184081508503	3.75359958021388e-27	MOCOS	not	sig	MOCOS
264	ENSG00000111412	-1.17956748748685	1.59923216882669e-29	C12orf49	-1.23170692206567	2.06918631467587e-34	C12orf49	not	sig	C12orf49
265	ENSG00000161921	3.51744323015342	1.75627751962988e-29	CXCL16	3.44494365243959	3.45964774152757e-28	CXCL16	not	sig	CXCL16
266	ENSG00000157873	3.69760712300473	2.04120033969468e-29	TNFRSF14	3.64796875647601	5.14627942096341e-33	TNFRSF14	not	sig	TNFRSF14
267	ENSG00000144283	-1.32533747992134	2.78554947055809e-29	PKP4	-1.3385813088624	5.411506371211e-30	PKP4	not	sig	PKP4
268	ENSG00000116663	2.0519389125208	4.63762181720845e-29	FBXO6	2.05713763520755	1.70343167012291e-28	FBXO6	not	sig	FBXO6
269	ENSG00000185215	2.56593684401796	1.41321413280642e-28	TNFAIP2	2.55304823022591	1.58346877059891e-28	TNFAIP2	not	sig	TNFAIP2
270	ENSG00000142961	1.56078037454458	1.42069276057175e-28	MOB3C	1.59386374725377	9.20473210153466e-32	MOB3C	not	sig	MOB3C
271	ENSG00000170035	-1.40074213926165	1.72558132199405e-28	UBE2E3	-1.49483267754145	2.84139182008798e-29	UBE2E3	not	sig	UBE2E3
272	ENSG00000100567	1.18945527817779	2.62130945456936e-28	PSMA3	1.14953656349936	7.98612413658646e-27	PSMA3	not	sig	PSMA3
273	ENSG00000109466	-1.24585602946048	4.74719970003828e-28	KLHL2	-1.24933159194679	9.27070769447695e-30	KLHL2	not	sig	KLHL2
274	ENSG00000056558	4.76287242882526	8.37088596045403e-28	TRAF1	4.59427646941622	1.83508197921954e-26	TRAF1	not	sig	TRAF1
275	ENSG00000133874	1.79081857257052	8.76426708416566e-28	RNF122	1.89525586281125	1.05261463340297e-24	RNF122	not	sig	RNF122
276	ENSG00000111361	1.23466769136447	1.22150793936534e-27	EIF2B1	1.2120724339562	2.94390341312135e-26	EIF2B1	not	sig	EIF2B1
277	ENSG00000182704	2.01384767991223	1.25279348475119e-27	TSKU	2.14420681056106	5.72968062982309e-25	TSKU	not	sig	TSKU
278	ENSG00000111450	-1.15590192033157	1.28039519878312e-27	STX2	-1.18970048133798	1.82738875800112e-27	STX2	not	sig	STX2
279	ENSG00000166483	-1.28124654586682	3.72826522074694e-27	WEE1	-1.12403232965777	8.16437873876346e-17	WEE1	not	sig	WEE1
280	ENSG00000206190	1.14915442877734	3.74654634770781e-27	ATP10A	1.12630878567744	9.51305516016707e-26	ATP10A	not	sig	ATP10A
281	ENSG00000105287	1.62865934786353	4.50487202354924e-27	PRKD2	1.5329902508514	2.52226008387488e-24	PRKD2	not	sig	PRKD2
282	ENSG00000169429	4.25705375156337	4.81915481884308e-27	CXCL8	4.32426502778597	6.22218471314886e-27	CXCL8	not	sig	CXCL8
283	ENSG00000139192	1.77363779669778	4.91672334441552e-27	TAPBPL	1.75459997380941	6.88162017623295e-27	TAPBPL	not	sig	TAPBPL
284	ENSG00000114127	1.96486561876741	5.85910129492005e-27	XRN1	1.94387306187339	3.93085381565765e-26	XRN1	not	sig	XRN1
285	ENSG00000105402	1.85282897110318	6.34759203967093e-27	NAPA	1.82009567614699	3.02417313904443e-26	NAPA	not	sig	NAPA
286	ENSG00000090339	5.74275167932492	7.17024388279998e-27	ICAM1	5.64643836090536	1.26842192657639e-29	ICAM1	not	sig	ICAM1
287	ENSG00000094804	-1.63531751749884	7.89065736636519e-27	CDC6	-1.70070859001596	1.82508469122388e-28	CDC6	not	sig	CDC6
288	ENSG00000134070	2.0734616019706	8.10257677843537e-27	IRAK2	2.00423320628422	4.28670875644835e-28	IRAK2	not	sig	IRAK2
289	ENSG00000136048	1.40522641357362	1.10098488889441e-26	DRAM1	1.43490529457614	1.70263297724116e-28	DRAM1	not	sig	DRAM1
290	ENSG00000181222	1.142760061278	1.57775588843953e-26	NA	1.11944791053487	1.51919651195324e-25	NA	not	sig	ENSG00000181222
291	ENSG00000159842	0.936773601474685	2.30712647953852e-26	ABR	0.89930326640936	1.54919343818209e-25	ABR	not	sig	ABR
292	ENSG00000165801	1.53318349509112	2.30769609440869e-26	ARHGEF40	1.71711679050387	1.80714333829449e-31	ARHGEF40	not	sig	ARHGEF40
293	ENSG00000174371	-2.06908390330987	2.85463070450823e-26	EXO1	-2.15700389517251	6.84912569373973e-28	EXO1	not	sig	EXO1
294	ENSG00000004139	1.96208757834467	2.93355106636703e-26	SARM1	2.09561184651415	7.63206439953538e-26	SARM1	not	sig	SARM1
295	ENSG00000214357	-1.3712677870679	3.99004905849441e-26	NEURL1B	-1.54711264861755	4.53871886200957e-13	NEURL1B	not	sig	NEURL1B
296	ENSG00000186871	-1.32900813355027	4.94313860668207e-26	ERCC6L	-1.35144245421829	6.86455333562603e-27	ERCC6L	not	sig	ERCC6L
297	ENSG00000204256	0.8511125741554	5.22708935472257e-26	BRD2	0.848136040353353	5.72968062982309e-25	BRD2	not	sig	BRD2
298	ENSG00000184661	-1.58186760971935	5.38260742333769e-26	CDCA2	-1.62475093945348	1.31337615486253e-23	CDCA2	not	sig	CDCA2
299	ENSG00000003400	1.95894677617835	5.70633728056956e-26	CASP10	1.95742476022312	1.53457437185932e-24	CASP10	not	sig	CASP10
300	ENSG00000184232	1.68054316217575	6.08010543651348e-26	OAF	1.62106698518448	8.725876326831e-25	OAF	not	sig	OAF
301	ENSG00000156232	1.49528210575063	6.5604784171133e-26	WHAMM	1.50631438918123	1.10897160110428e-26	WHAMM	not	sig	WHAMM
302	ENSG00000102921	1.05950863270911	7.07439880047413e-26	N4BP1	1.04157495209085	2.5774941235785e-25	N4BP1	not	sig	N4BP1
303	ENSG00000072274	-1.32694231556761	8.30973691926487e-26	TFRC	-1.3173706970858	1.76004332899495e-24	TFRC	not	sig	TFRC
304	ENSG00000077150	1.90166493139386	8.88108097181427e-26	NFKB2	1.91842810153345	4.97383070448466e-26	NFKB2	not	sig	NFKB2
305	ENSG00000141314	4.06402611131609	8.96103748694712e-26	RHBDL3	4.00159126671926	7.31282557636033e-29	RHBDL3	not	sig	RHBDL3
306	ENSG00000150990	1.50039336531953	8.96103748694712e-26	DHX37	1.47648325884993	2.27772290817199e-25	DHX37	not	sig	DHX37
307	ENSG00000120526	1.18710888948431	1.16996402466353e-25	NUDCD1	1.13723498860826	7.42506890746279e-23	NUDCD1	not	sig	NUDCD1
308	ENSG00000139734	-1.69262702048603	1.2649181996195e-25	DIAPH3	-1.64718526399248	2.41473568055351e-24	DIAPH3	not	sig	DIAPH3
309	ENSG00000023330	1.42355498379484	2.1491376904955e-25	ALAS1	1.39294117325228	6.39768666267572e-25	ALAS1	not	sig	ALAS1
310	ENSG00000102081	1.52370948640097	2.36432863379881e-25	FMR1	1.50922569845764	2.86430012138922e-24	FMR1	not	sig	FMR1
311	ENSG00000120899	2.69634948976771	2.79013999637073e-25	PTK2B	3.04415538035315	1.27957611406496e-23	PTK2B	not	sig	PTK2B
312	ENSG00000130066	2.13593331843852	3.3713250588352e-25	SAT1	2.11912927550922	9.4100336132114e-25	SAT1	not	sig	SAT1
313	ENSG00000135111	1.16932168704645	5.1115868744687e-25	TBX3	1.15055433400156	2.93447661068389e-24	TBX3	not	sig	TBX3
314	ENSG00000070061	-0.76319046898559	1.37326051125387e-24	ELP1	-0.793811684444826	6.44056780361705e-26	ELP1	not	sig	ELP1
315	ENSG00000177084	-1.14828344413098	1.51976989808428e-24	POLE	-1.20188279870646	7.61911305052048e-28	POLE	not	sig	POLE
316	ENSG00000122694	1.29188616251411	1.58172498886484e-24	GLIPR2	1.24517523768256	2.77535757493545e-23	GLIPR2	not	sig	GLIPR2
317	ENSG00000104320	1.4312569499592	2.01207049511471e-24	NBN	1.41891790208435	3.47819652973286e-24	NBN	not	sig	NBN
318	ENSG00000197965	1.40166366773591	2.14465327840739e-24	MPZL1	0.0675617397375189	0.979203410252276	MPZL1	different	nonsig	MPZL1
319	ENSG00000198719	3.29991238393823	2.48529782529178e-24	DLL1	3.27799577596264	5.74997270036308e-24	DLL1	not	sig	DLL1
320	ENSG00000077684	-1.31474416775497	3.92707224202573e-24	JADE1	-1.09535845470633	3.86823326912563e-14	JADE1	not	sig	JADE1
321	ENSG00000162520	-1.56446715171674	6.83268714014314e-24	SYNC	-1.57117418752473	9.07790519366163e-25	SYNC	not	sig	SYNC
322	ENSG00000028137	1.41775001109709	8.18634737978764e-24	TNFRSF1B	1.44055021457915	1.36947444181893e-24	TNFRSF1B	not	sig	TNFRSF1B
323	ENSG00000138755	6.43930653632857	9.50655599604085e-24	CXCL9	6.48214499232351	3.52632806892255e-24	CXCL9	not	sig	CXCL9
324	ENSG00000142677	6.86802109115281	1.38150754569638e-23	IL22RA1	7.41469362318064	4.07356220603577e-23	IL22RA1	not	sig	IL22RA1
325	ENSG00000168078	-1.60334005860638	1.48716816961123e-23	PBK	-1.72606634578119	9.10039614406438e-28	PBK	not	sig	PBK
326	ENSG00000182326	1.62206188621797	1.74336224018262e-23	C1S	1.58880612582584	2.10390507383865e-22	C1S	not	sig	C1S
327	ENSG00000102699	0.905118488771879	2.78789698370504e-23	PARP4	0.79453225084415	1.33612221021072e-17	PARP4	not	sig	PARP4
328	ENSG00000186310	-1.87412929719963	2.78789698370504e-23	NAP1L3	-1.7399218091404	6.59905249785423e-18	NAP1L3	not	sig	NAP1L3
329	ENSG00000271503	8.40695565716471	2.83891172877247e-23	CCL5	8.51183333512602	1.26900126278747e-23	CCL5	not	sig	CCL5
330	ENSG00000163898	1.66108134973099	3.01331027713102e-23	LIPH	1.64020272531427	4.72572083572332e-23	LIPH	not	sig	LIPH
331	ENSG00000105507	5.96510857595309	3.76837405443044e-23	CABP5	6.08918767575721	1.07719639391216e-24	CABP5	not	sig	CABP5
332	ENSG00000108395	-1.22098332286424	3.78521630519975e-23	TRIM37	-1.22762891753726	9.87300183823376e-22	TRIM37	not	sig	TRIM37
333	ENSG00000183726	1.11281873263016	5.51315310051101e-23	TMEM50A	1.12425487208521	3.87353588938935e-23	TMEM50A	not	sig	TMEM50A
334	ENSG00000118193	-1.74567800604045	6.96338803522901e-23	KIF14	-1.75586993829993	1.05923070180359e-19	KIF14	not	sig	KIF14
335	ENSG00000152465	-1.53339763952719	8.31563890600791e-23	NMT2	-1.54124239893345	1.25679559988076e-19	NMT2	not	sig	NMT2
336	ENSG00000163701	2.63911166983125	1.19040064112965e-22	IL17RE	2.67234832944365	3.36189601752082e-21	IL17RE	not	sig	IL17RE
337	ENSG00000118707	1.06448255319265	2.44823914934084e-22	TGIF2	1.10490213278526	6.88162017623295e-27	TGIF2	not	sig	TGIF2
338	ENSG00000136108	-1.27600811319589	3.58918092516235e-22	CKAP2	-1.18966225414722	2.26015248000981e-18	CKAP2	not	sig	CKAP2
339	ENSG00000176485	2.50198187190876	3.69210595323322e-22	PLA2G16	2.50156633498417	9.62690460712413e-25	PLA2G16	not	sig	PLA2G16
340	ENSG00000135052	1.25882314832943	3.87944628162976e-22	GOLM1	1.11099063541711	1.24573608134314e-19	GOLM1	not	sig	GOLM1
341	ENSG00000160199	-0.862388142926065	4.22605624521919e-22	PKNOX1	-0.906205597776154	4.35214642016631e-26	PKNOX1	not	sig	PKNOX1
342	ENSG00000205302	1.03834200247956	4.22605624521919e-22	SNX2	0.98032810632879	2.07379220590643e-19	SNX2	not	sig	SNX2
343	ENSG00000175048	1.57547115031366	4.42850425698868e-22	ZDHHC14	1.49839623525663	6.38383099477431e-11	ZDHHC14	not	sig	ZDHHC14
344	ENSG00000171016	-1.5747123168643	6.9353717707807e-22	PYGO1	-1.37212300164192	3.02840381346132e-15	PYGO1	not	sig	PYGO1
345	ENSG00000142197	1.13184679940833	6.98492613920428e-22	DOPEY2	1.07769110145273	1.3981655460076e-20	DOPEY2	not	sig	DOPEY2
346	ENSG00000080815	0.693297393290341	8.16410120172391e-22	PSEN1	0.648208118782131	3.2674893078769e-19	PSEN1	not	sig	PSEN1
347	ENSG00000068489	-1.39103615823073	8.35957670583529e-22	PRR11	-1.4748620355265	2.44354950732097e-24	PRR11	not	sig	PRR11
348	ENSG00000196517	1.53630016034954	8.66897972090121e-22	SLC6A9	1.50979711358343	3.04425212371523e-21	SLC6A9	not	sig	SLC6A9
349	ENSG00000165806	1.02426502104045	9.09678366286514e-22	CASP7	1.2059634263357	3.99012039902833e-20	CASP7	not	sig	CASP7
350	ENSG00000138160	-1.68939774320864	9.35674710889157e-22	KIF11	-1.72720552308695	1.4360606824259e-22	KIF11	not	sig	KIF11
351	ENSG00000197555	1.21592048104197	1.16358952842949e-21	SIPA1L1	1.16640817884561	8.32486025995896e-20	SIPA1L1	not	sig	SIPA1L1
352	ENSG00000157456	-1.3243247374975	1.69621723237771e-21	CCNB2	-1.48871853366537	3.66330337970662e-19	CCNB2	not	sig	CCNB2
353	ENSG00000120802	-1.37347684324843	1.7404739819418e-21	TMPO	-1.39222376808447	1.06005323045257e-21	TMPO	not	sig	TMPO
354	ENSG00000117707	2.63035570570205	2.20726366470769e-21	PROX1	2.73036084546651	3.58440906565058e-16	PROX1	not	sig	PROX1
355	ENSG00000101190	-1.19597509685113	2.41697583864119e-21	TCFL5	-1.20408214278441	1.11198297367965e-22	TCFL5	not	sig	TCFL5
356	ENSG00000143228	-1.38418396939187	3.34492260337106e-21	NUF2	-1.45438398366911	2.98667137005166e-23	NUF2	not	sig	NUF2
357	ENSG00000178965	4.91544886535809	3.89740490683974e-21	ERICH3	0.237895817989174	0.33823239141567	ERICH3	different	nonsig	ERICH3
358	ENSG00000065154	-1.18858902078529	4.10858581511092e-21	OAT	-1.25548157681394	2.83926278139361e-24	OAT	not	sig	OAT
359	ENSG00000204403	1.45287689388692	4.53238245769392e-21	CASP12	1.46348103545714	4.26665245562407e-30	CASP12	not	sig	CASP12
360	ENSG00000108691	3.57494125750171	5.02180269458182e-21	CCL2	3.63887413923647	1.9984849933664e-21	CCL2	not	sig	CCL2
361	ENSG00000122966	-1.20649918864315	5.076305216269e-21	CIT	-1.23826397890678	5.9960583917696e-22	CIT	not	sig	CIT
362	ENSG00000206527	-1.51180515257772	5.94940401280191e-21	HACD2	-1.6180331544917	7.42905857889185e-22	HACD2	not	sig	HACD2
363	ENSG00000103642	0.882235552086187	6.50824706022294e-21	LACTB	0.875676348936634	4.45245719652964e-20	LACTB	not	sig	LACTB
364	ENSG00000156970	-1.71957151834587	7.56152070734134e-21	BUB1B	-1.75451631161722	1.57974307826871e-25	BUB1B	not	sig	BUB1B
365	ENSG00000102384	-1.45042616351	9.08604354294587e-21	CENPI	-1.50259273795437	2.96972780442535e-21	CENPI	not	sig	CENPI
366	ENSG00000076108	1.06187379354568	1.09558894832071e-20	BAZ2A	1.03970196794763	1.91274130089322e-20	BAZ2A	not	sig	BAZ2A
367	ENSG00000106617	-1.10287602764798	1.09558894832071e-20	PRKAG2	-1.12466789209141	7.22538800885101e-21	PRKAG2	not	sig	PRKAG2
368	ENSG00000100084	1.62406112439907	1.21902177256833e-20	HIRA	1.78020077893114	1.73673754294886e-32	HIRA	not	sig	HIRA
369	ENSG00000173120	0.981370729791058	1.4151345823638e-20	KDM2A	0.962005132022517	3.04432372161354e-20	KDM2A	not	sig	KDM2A
370	ENSG00000131747	-1.50183813665445	1.55456709159949e-20	TOP2A	-1.51586816768708	5.8394852225095e-21	TOP2A	not	sig	TOP2A
371	ENSG00000164136	3.07894273434426	1.76278101169831e-20	IL15	2.84668751029251	8.29559656249452e-17	IL15	not	sig	IL15
372	ENSG00000138623	2.13931363754095	1.95134704565507e-20	SEMA7A	2.1109642065731	3.99012039902833e-20	SEMA7A	not	sig	SEMA7A
373	ENSG00000170100	-0.996094524102584	1.98238814626233e-20	ZNF778	-1.0082036947887	6.41272015898058e-20	ZNF778	not	sig	ZNF778
374	ENSG00000163121	6.84947174023071	2.31421673800398e-20	NEURL3	6.85148955812161	6.52596037074196e-21	NEURL3	not	sig	NEURL3
375	ENSG00000029993	-1.0400408470366	2.37525739025438e-20	HMGB3	-0.847451637406968	1.36057654168358e-07	HMGB3	not	sig	HMGB3
376	ENSG00000127328	-1.35705250706353	2.39699345807358e-20	RAB3IP	-1.22384239266196	2.6619964030657e-16	RAB3IP	not	sig	RAB3IP
377	ENSG00000130164	0.787215597517481	2.80603836054513e-20	LDLR	0.888280394853512	2.29530492824926e-23	LDLR	not	sig	LDLR
378	ENSG00000266074	1.40044625651659	3.0018358426192e-20	BAHCC1	1.34499282141664	2.40725765514702e-19	BAHCC1	not	sig	BAHCC1
379	ENSG00000111859	0.841491235126321	3.19181458678566e-20	NEDD9	0.819216305354139	6.13486274443549e-20	NEDD9	not	sig	NEDD9
380	ENSG00000163785	-1.03695411693823	3.19181458678566e-20	RYK	-0.909775421547517	5.24430551668287e-16	RYK	not	sig	RYK
381	ENSG00000105835	1.29492834019379	3.36652741946967e-20	NAMPT	1.37955638175461	6.48285334441371e-24	NAMPT	not	sig	NAMPT
382	ENSG00000089685	-1.50519366510064	3.38846070500061e-20	BIRC5	-1.50060468563973	0.00820692538471384	BIRC5	not	sig	BIRC5
383	ENSG00000135604	1.20591281185429	3.73680457072994e-20	STX11	1.37015571250881	5.45563681133149e-19	STX11	not	sig	STX11
384	ENSG00000095752	1.67652576138249	4.06696391391741e-20	IL11	1.66646585993528	9.89970638718254e-19	IL11	not	sig	IL11
385	ENSG00000088325	-1.09759245958511	4.26914860291624e-20	TPX2	-1.12579114641486	5.59704162386488e-21	TPX2	not	sig	TPX2
386	ENSG00000110906	-0.804512226602138	4.47277242114889e-20	KCTD10	-0.814146858055272	1.16500061477527e-21	KCTD10	not	sig	KCTD10
387	ENSG00000111452	-1.73472062407678	4.70430824709663e-20	ADGRD1	-1.75846043050509	6.44203157396512e-21	ADGRD1	not	sig	ADGRD1
388	ENSG00000161091	1.73478454064298	4.8663706640227e-20	MFSD12	1.67805451462851	5.73450781425792e-20	MFSD12	not	sig	MFSD12
389	ENSG00000102893	-1.32999379024079	6.00101358405704e-20	PHKB	-1.37950438210863	3.09404336631059e-21	PHKB	not	sig	PHKB
390	ENSG00000136643	1.25470759703319	6.60697751472093e-20	RPS6KC1	1.20276268409902	6.70033329164944e-18	RPS6KC1	not	sig	RPS6KC1
391	ENSG00000128203	2.23089776464949	6.78384002186388e-20	ASPHD2	2.23056387266877	8.98573574743844e-20	ASPHD2	not	sig	ASPHD2
392	ENSG00000120337	3.69082725037616	1.06544997905459e-19	TNFSF18	3.61989841249019	9.9687903460324e-19	TNFSF18	not	sig	TNFSF18
393	ENSG00000066926	-1.0042320099777	1.11563289988809e-19	FECH	-1.00014947635443	1.00359490660918e-17	FECH	not	sig	FECH
394	ENSG00000151617	1.32325841030207	1.15473202076814e-19	EDNRA	1.30207845724166	3.29940454138499e-19	EDNRA	not	sig	EDNRA
395	ENSG00000160584	0.943028635936818	1.19345320478703e-19	SIK3	0.998398598554932	1.56818097381898e-20	SIK3	not	sig	SIK3
396	ENSG00000131507	0.631179436801244	1.20162208684058e-19	NDFIP1	0.39507026268484	3.31522507493584e-07	NDFIP1	different	sig	NDFIP1
397	ENSG00000101447	-1.36480897693202	1.26060702741e-19	FAM83D	-1.46715957540892	1.7039803036467e-21	FAM83D	not	sig	FAM83D
398	ENSG00000166949	0.839815248015162	1.47051525491699e-19	SMAD3	0.761718165779801	6.08613347125289e-17	SMAD3	not	sig	SMAD3
399	ENSG00000104973	1.12777961321755	1.63719969214776e-19	MED25	1.122870325067	2.63233529718034e-18	MED25	not	sig	MED25
400	ENSG00000114107	-1.03941258873744	1.86844413759863e-19	CEP70	-1.1907403527474	8.27287413634241e-16	CEP70	not	sig	CEP70
401	ENSG00000197457	2.68555232627551	2.13069702302681e-19	STMN3	2.65209042523257	3.51469570096484e-25	STMN3	not	sig	STMN3
402	ENSG00000183856	-1.31868506613293	2.64701612673272e-19	IQGAP3	-1.34080540672752	9.71220877095019e-20	IQGAP3	not	sig	IQGAP3
403	ENSG00000146278	1.57472604028321	3.06356945715461e-19	PNRC1	1.47839676910078	3.12335511925994e-13	PNRC1	not	sig	PNRC1
404	ENSG00000124406	3.14238694822135	3.29699262325279e-19	ATP8A1	3.16288064617458	1.33910109942164e-19	ATP8A1	not	sig	ATP8A1
405	ENSG00000171848	-1.34895963489353	3.47858872329047e-19	RRM2	-1.49486672911446	1.73619787609772e-31	RRM2	not	sig	RRM2
406	ENSG00000109790	-1.41753315360856	4.1775150019457e-19	KLHL5	-1.45000862782775	1.08567400566168e-21	KLHL5	not	sig	KLHL5
407	ENSG00000101236	1.09145016214524	4.22789929176106e-19	RNF24	1.05725461556293	4.87217325786174e-17	RNF24	not	sig	RNF24
408	ENSG00000171509	3.29221743882753	4.81032244539574e-19	RXFP1	3.26746457697889	1.33997216348812e-18	RXFP1	not	sig	RXFP1
409	ENSG00000123360	3.69922086453167	5.81060794174625e-19	PDE1B	3.62477731017367	9.12152081705654e-20	PDE1B	not	sig	PDE1B
410	ENSG00000154309	1.04156808692884	5.9395091586115e-19	DISP1	0.992052307419306	6.32151672526699e-18	DISP1	not	sig	DISP1
411	ENSG00000168899	2.04794998858299	6.57267946004249e-19	VAMP5	2.03807140408297	1.75691325817633e-20	VAMP5	not	sig	VAMP5
412	ENSG00000131238	-0.886366060296456	7.18231089089082e-19	PPT1	-0.91895138244966	1.86181551938072e-19	PPT1	not	sig	PPT1
413	ENSG00000142185	2.59271383289921	7.51393329961831e-19	TRPM2	2.52847549303429	1.08625618516953e-18	TRPM2	not	sig	TRPM2
414	ENSG00000135211	1.8469629598942	7.68065559270635e-19	TMEM60	1.95877949053352	4.74657810644534e-17	TMEM60	not	sig	TMEM60
415	ENSG00000146411	1.76972736664162	7.93833194025188e-19	SLC2A12	1.7671091345736	4.69435154903741e-18	SLC2A12	not	sig	SLC2A12
416	ENSG00000154642	1.63525052055393	8.06562883753843e-19	C21orf91	1.60795366417521	3.65820132361651e-13	C21orf91	not	sig	C21orf91
417	ENSG00000125827	-0.850470525840643	8.51646705905341e-19	TMX4	-0.876990999007687	2.07379220590643e-19	TMX4	not	sig	TMX4
418	ENSG00000104312	1.71276700375172	1.02522576495541e-18	RIPK2	1.69359090727887	3.78972515803162e-18	RIPK2	not	sig	RIPK2
419	ENSG00000133131	-1.47143337724017	1.50976575022468e-18	MORC4	-1.50053158334861	7.38984744982743e-19	MORC4	not	sig	MORC4
420	ENSG00000126787	-1.66700410405585	1.52429018372046e-18	DLGAP5	-1.7197164154231	3.02451185004507e-19	DLGAP5	not	sig	DLGAP5
421	ENSG00000048342	-1.35713466227275	1.77037186578609e-18	CC2D2A	-1.39646189880451	2.19947179286977e-19	CC2D2A	not	sig	CC2D2A
422	ENSG00000154229	-0.810569476395694	1.79769951451236e-18	PRKCA	-0.657532111022938	1.02186236883722e-11	PRKCA	not	sig	PRKCA
423	ENSG00000066279	-1.97140287514153	1.87716558043352e-18	ASPM	-2.06220448717063	5.09649704008144e-21	ASPM	not	sig	ASPM
424	ENSG00000064012	1.20682517596076	1.94246407748327e-18	CASP8	1.21893203866933	1.17187608483279e-18	CASP8	not	sig	CASP8
425	ENSG00000153902	2.39933169567567	1.95093131924225e-18	LGI4	2.43946462574587	3.69084847997486e-21	LGI4	not	sig	LGI4
426	ENSG00000107816	1.62444258770835	2.09322993116295e-18	LZTS2	1.5429327559524	1.07707698017712e-16	LZTS2	not	sig	LZTS2
427	ENSG00000198382	0.985881593050399	2.39796786997095e-18	UVRAG	0.987084427503226	5.45563681133149e-19	UVRAG	not	sig	UVRAG
428	ENSG00000112742	-1.43703470085654	2.40402618977096e-18	TTK	-1.46603193596966	1.00133769679716e-18	TTK	not	sig	TTK
429	ENSG00000165259	1.41788062481143	2.67233889701876e-18	HDX	1.39387244334871	1.57440809462254e-17	HDX	not	sig	HDX
430	ENSG00000148344	1.76471226715599	2.75887026704011e-18	PTGES	1.72883225859606	1.51741461916986e-17	PTGES	not	sig	PTGES
431	ENSG00000091436	-1.39283815749541	3.05481261525298e-18	MAP3K20	-1.44893103141209	9.07917859592504e-20	MAP3K20	not	sig	MAP3K20
432	ENSG00000109686	-0.917793240472306	3.06734703567752e-18	SH3D19	-0.940882486128285	1.79167253577356e-18	SH3D19	not	sig	SH3D19
433	ENSG00000086062	1.00573599235058	3.29086526462458e-18	B4GALT1	0.938074160672595	9.02576804905781e-16	B4GALT1	not	sig	B4GALT1
434	ENSG00000037757	-1.14154521401317	3.36131013033298e-18	MRI1	-0.455520970918256	0.0048895050875341	MRI1	different	sig	MRI1
435	ENSG00000171241	-0.942881693300101	3.44614342595412e-18	SHCBP1	-0.96404581205933	5.85273824433523e-19	SHCBP1	not	sig	SHCBP1
436	ENSG00000124357	1.72345888453313	4.79818532982708e-18	NAGK	1.6334860925266	7.13760147615349e-17	NAGK	not	sig	NAGK
437	ENSG00000101003	-1.06930135775689	5.34074960275913e-18	GINS1	-0.941087094476803	6.10713553685936e-11	GINS1	not	sig	GINS1
438	ENSG00000125826	1.49524449250047	5.43206870955348e-18	RBCK1	1.47756003449664	5.99074283101593e-18	RBCK1	not	sig	RBCK1
439	ENSG00000120549	1.3713986571206	5.5772087357606e-18	KIAA1217	1.56264543524921	1.61020581465994e-22	KIAA1217	not	sig	KIAA1217
440	ENSG00000148400	2.53236007286407	6.12737449801441e-18	NOTCH1	2.4988979728147	1.93354536185777e-17	NOTCH1	not	sig	NOTCH1
441	ENSG00000146409	1.6141734687739	6.42948009393501e-18	SLC18B1	1.60694428989109	3.74717229432469e-17	SLC18B1	not	sig	SLC18B1
442	ENSG00000111912	1.51418448797302	6.80324240273976e-18	NCOA7	1.58450515903498	1.98992205312371e-19	NCOA7	not	sig	NCOA7
443	ENSG00000096433	0.97937405993739	7.01092932640484e-18	ITPR3	0.956863107503051	2.94955628122906e-17	ITPR3	not	sig	ITPR3
444	ENSG00000165105	4.96765088378432	7.56380462758311e-18	RASEF	4.86436589317775	3.5806449397088e-19	RASEF	not	sig	RASEF
445	ENSG00000104687	-1.085551037315	8.93278932913432e-18	GSR	-0.738931346811155	1.10903550608752e-06	GSR	not	sig	GSR
446	ENSG00000175073	1.06452164580317	1.00033476577602e-17	VCPIP1	1.05139982537212	7.67793677920907e-17	VCPIP1	not	sig	VCPIP1
447	ENSG00000042429	1.3026390358316	1.06675184391522e-17	MED17	1.26238495546974	7.20436051867784e-20	MED17	not	sig	MED17
448	ENSG00000138821	1.66520989399189	1.22358316574958e-17	SLC39A8	1.66676433987695	3.41111517992595e-17	SLC39A8	not	sig	SLC39A8
449	ENSG00000152133	-1.41421616122987	1.23194423511652e-17	GPATCH11	-0.652803933936501	0.00490366155099316	GPATCH11	different	sig	GPATCH11
450	ENSG00000167081	-1.02680431559586	1.23421453809159e-17	PBX3	-1.05104779827939	4.98723437144981e-18	PBX3	not	sig	PBX3
451	ENSG00000234465	4.69474288126498	1.24258087140123e-17	PINLYP	5.13371923766709	6.25468076444637e-17	PINLYP	not	sig	PINLYP
452	ENSG00000142599	0.862889080576692	1.33221495796334e-17	RERE	0.826110472156569	1.70414302561223e-16	RERE	not	sig	RERE
453	ENSG00000135363	2.68587146261715	1.44633723613839e-17	LMO2	2.63141089821553	1.30132069152225e-16	LMO2	not	sig	LMO2
454	ENSG00000184584	1.19495986790846	1.46634982574383e-17	TMEM173	1.17089202983648	7.13760147615349e-17	TMEM173	not	sig	TMEM173
455	ENSG00000125730	2.16886317644797	1.51470645554558e-17	C3	2.22746099386338	1.37249516621341e-19	C3	not	sig	C3
456	ENSG00000100302	2.01892766046906	1.64977794702868e-17	RASD2	2.00298283984636	4.87217325786174e-17	RASD2	not	sig	RASD2
457	ENSG00000124767	-1.04778659832011	1.68678794954029e-17	GLO1	-1.06133141554271	2.20766300524092e-17	GLO1	not	sig	GLO1
458	ENSG00000132570	-2.2451391395287	1.85436899059194e-17	PCBD2	-1.46033216603823	1.06381903175635e-06	PCBD2	different	sig	PCBD2
459	ENSG00000164597	-0.786222089063306	1.90562778961472e-17	COG5	-0.817745994314851	3.01572946518736e-17	COG5	not	sig	COG5
460	ENSG00000117528	-1.33086342603591	1.96572187500076e-17	ABCD3	-1.36621811115489	2.40856110818929e-18	ABCD3	not	sig	ABCD3
461	ENSG00000215193	0.893093788428467	2.10839225192237e-17	PEX26	0.96282669107952	4.75520812411228e-17	PEX26	not	sig	PEX26
462	ENSG00000111481	-0.693620207739129	2.23396997941902e-17	COPZ1	-0.730285371341988	4.17473380803712e-18	COPZ1	not	sig	COPZ1
463	ENSG00000136044	-1.2156079527265	2.50616918619978e-17	APPL2	-1.25616973897689	2.26493168353161e-18	APPL2	not	sig	APPL2
464	ENSG00000020633	4.04143744205819	2.55113787554688e-17	RUNX3	3.91027400015629	2.39615988130368e-16	RUNX3	not	sig	RUNX3
465	ENSG00000120805	-0.694876662223682	2.6673174482289e-17	ARL1	-0.688129329169999	3.76036956520808e-15	ARL1	not	sig	ARL1
466	ENSG00000164164	1.26157302735008	2.73515071774412e-17	OTUD4	1.27187966552245	5.70374315327918e-18	OTUD4	not	sig	OTUD4
467	ENSG00000075239	-0.793389980002318	2.97406957069738e-17	ACAT1	-0.83687189066839	4.45147569449655e-19	ACAT1	not	sig	ACAT1
468	ENSG00000124120	-0.687631827262982	3.01667800477983e-17	TTPAL	-0.748344955016502	1.58255772809012e-16	TTPAL	not	sig	TTPAL
469	ENSG00000133121	0.8189764528276	3.10917182344692e-17	STARD13	0.789989969039851	6.49219942183586e-17	STARD13	not	sig	STARD13
470	ENSG00000138772	-1.31327304616384	3.42223691216408e-17	ANXA3	-1.33632997242869	6.22612721113456e-18	ANXA3	not	sig	ANXA3
471	ENSG00000133606	1.17190941533879	3.6905248190896e-17	MKRN1	1.07116870306662	4.31363090519521e-15	MKRN1	not	sig	MKRN1
472	ENSG00000131508	-0.767725726728906	3.69992270576162e-17	UBE2D2	-0.913641547608394	1.05923070180359e-19	UBE2D2	not	sig	UBE2D2
473	ENSG00000111199	2.34613091277244	3.97348019403257e-17	TRPV4	2.32129847492407	7.27903360763978e-17	TRPV4	not	sig	TRPV4
474	ENSG00000143390	0.776983636896078	4.13851499588978e-17	RFX5	0.74579728611252	1.39882652229636e-17	RFX5	not	sig	RFX5
475	ENSG00000159314	3.84579907487143	4.2071796394638e-17	ARHGAP27	3.88634854337849	3.46180901733863e-19	ARHGAP27	not	sig	ARHGAP27
476	ENSG00000149554	-0.851400782468587	4.34335135799265e-17	CHEK1	-0.814319932003302	2.10008201459509e-15	CHEK1	not	sig	CHEK1
477	ENSG00000064309	-1.37286773057091	4.52440738936018e-17	CDON	-1.47404618557544	5.63482241839373e-18	CDON	not	sig	CDON
478	ENSG00000136715	1.16618615602722	4.64210588850757e-17	SAP130	1.15675502152583	1.31424511084838e-16	SAP130	not	sig	SAP130
479	ENSG00000075218	-1.00745330460479	4.90357860671233e-17	GTSE1	-1.1080818225876	2.02813499055488e-19	GTSE1	not	sig	GTSE1
480	ENSG00000065328	-1.40486941365761	5.67855702260286e-17	MCM10	-1.45433424923534	1.1527666314827e-16	MCM10	not	sig	MCM10
481	ENSG00000143799	-0.833025045047485	6.72408908928442e-17	PARP1	-0.828621929257635	1.80375206092723e-18	PARP1	not	sig	PARP1
482	ENSG00000184007	-0.648389957222666	7.48759685426462e-17	PTP4A2	-0.524959775743905	2.35862436207335e-10	PTP4A2	not	sig	PTP4A2
483	ENSG00000124209	-0.82452866853172	7.88218465157933e-17	RAB22A	-0.316996429175612	0.0054525950220545	RAB22A	different	sig	RAB22A
484	ENSG00000080986	-1.22420428949793	8.14911261612634e-17	NDC80	-1.26799527873254	4.92788826838481e-18	NDC80	not	sig	NDC80
485	ENSG00000026103	1.21024507569881	8.80093331154467e-17	FAS	1.15904395611521	2.54238082973011e-15	FAS	not	sig	FAS
486	ENSG00000185033	1.86720953567791	9.06458845016489e-17	SEMA4B	1.87753822903775	7.3038235472248e-17	SEMA4B	not	sig	SEMA4B
487	ENSG00000011114	-1.27727181380498	9.67453946759491e-17	BTBD7	-1.16157522242452	1.13296101019296e-12	BTBD7	not	sig	BTBD7
488	ENSG00000103489	0.863358472489331	1.0070126314156e-16	XYLT1	1.06419072680071	1.76500771866411e-22	XYLT1	not	sig	XYLT1
489	ENSG00000173852	-1.31981489086392	1.18658770968752e-16	DPY19L1	-1.26651750343868	6.8060057113672e-16	DPY19L1	not	sig	DPY19L1
490	ENSG00000147119	2.11330368921172	1.39670992387054e-16	CHST7	2.10702791168737	7.13760147615349e-17	CHST7	not	sig	CHST7
491	ENSG00000066629	-1.06492078830969	1.50058297341321e-16	EML1	-1.03843847897123	1.04538684818438e-15	EML1	not	sig	EML1
492	ENSG00000133107	-1.29022928081841	1.50511932524364e-16	TRPC4	-1.3315683400784	1.42416865704686e-16	TRPC4	not	sig	TRPC4
493	ENSG00000130559	-0.844713358112282	1.59409618770825e-16	CAMSAP1	-0.896213691514952	2.53588160240199e-18	CAMSAP1	not	sig	CAMSAP1
494	ENSG00000197217	-0.609311443246243	1.7760484226878e-16	ENTPD4	-0.637664274529687	2.19213823030365e-18	ENTPD4	not	sig	ENTPD4
495	ENSG00000197646	1.38426665324608	1.79498407752097e-16	PDCD1LG2	1.35913057434228	1.80670770580078e-16	PDCD1LG2	not	sig	PDCD1LG2
496	ENSG00000160013	1.79216638955834	1.80180207251227e-16	PTGIR	1.80498994402457	6.64667746120399e-17	PTGIR	not	sig	PTGIR
497	ENSG00000166073	0.707087900057109	1.80927168327476e-16	GPR176	0.828668838141765	3.3875384484473e-22	GPR176	not	sig	GPR176
498	ENSG00000197520	4.67554619949264	2.02886839002411e-16	FAM177B	0.0675565853870435	NA	FAM177B	different	nonsig	FAM177B
499	ENSG00000137393	1.93063580009299	2.05819262032027e-16	RNF144B	1.89745016859584	3.86071634111797e-16	RNF144B	not	sig	RNF144B
500	ENSG00000062194	1.05264029108575	2.26678576109515e-16	GPBP1	1.02612001676813	2.67700315193228e-15	GPBP1	not	sig	GPBP1
