# Supplementary material for: Conservation of cell-intrinsic immune responses in diverse nonhuman primate species
Source: Life Sci Alliance. 2019 Oct 24;2(5):e201900495. doi: 10.26508/lsa.201900495 (PMC6814850; doi:10.26508/lsa.201900495)
Supplement: Supplementary file 13 [file LSA-2019-00495_Supplemental_Data_9.zip › DatasetS9/2019-09-18 pigtailed_macaque SpeciesTop500Sig_ExpressionInHuman.csv]

	X	log2FoldChange_species_ref	padj_species_ref	SYMBOL_species_ref	log2FoldChange_human_ref	padj_human_ref	SYMBOL_human_ref	differs	significance	SYMBOL
1	ENSG00000107201	5.79888883026562	0	DDX58	5.84745054273789	0	DDX58	not	sig	DDX58
2	ENSG00000111331	5.07019736804008	0	OAS3	5.05428381489453	0	OAS3	not	sig	OAS3
3	ENSG00000119917	7.33933006904255	0	IFIT3	7.31326124994853	4.47498592214835e-301	IFIT3	not	sig	IFIT3
4	ENSG00000119922	7.30907575141001	0	IFIT2	7.33314124748502	0	IFIT2	not	sig	IFIT2
5	ENSG00000134326	7.475883534621	0	CMPK2	7.53287094497187	0	CMPK2	not	sig	CMPK2
6	ENSG00000138642	8.89236274132708	0	HERC6	8.88672159864939	0	HERC6	not	sig	HERC6
7	ENSG00000157601	9.60604021525513	0	MX1	9.6340798278663	0	MX1	not	sig	MX1
8	ENSG00000173193	5.38016524748401	0	PARP14	5.40632121472741	0	PARP14	not	sig	PARP14
9	ENSG00000183486	9.05861092145335	0	MX2	8.84070324463925	0	MX2	not	sig	MX2
10	ENSG00000187608	9.10890772543209	0	ISG15	9.11838936623904	0	ISG15	not	sig	ISG15
11	ENSG00000059378	4.36940673963916	7.53763811227197e-298	PARP12	4.38418157136151	1.05685525665642e-302	PARP12	not	sig	PARP12
12	ENSG00000105499	7.06887014027926	4.4692462824001e-297	PLA2G4C	7.03553961422649	0	PLA2G4C	not	sig	PLA2G4C
13	ENSG00000128335	5.77043698051648	5.86766113683666e-276	APOL2	5.70528155918321	1.13650557067799e-264	APOL2	not	sig	APOL2
14	ENSG00000163840	4.28438326132837	2.77395740902535e-262	DTX3L	4.3225223455129	1.11198517903052e-268	DTX3L	not	sig	DTX3L
15	ENSG00000115267	7.46973463474425	1.62472103352694e-255	IFIH1	7.49671352188958	1.13924881563922e-262	IFIH1	not	sig	IFIH1
16	ENSG00000155363	3.48534816748365	3.30810389470162e-251	MOV10	3.51363803394175	2.22912448602434e-253	MOV10	not	sig	MOV10
17	ENSG00000101347	4.02138531292369	1.603058694893e-244	SAMHD1	4.18129055074749	1.0490507331012e-269	SAMHD1	not	sig	SAMHD1
18	ENSG00000126709	6.2771498631328	1.67470453153768e-238	IFI6	6.26273956629009	9.74996059073777e-222	IFI6	not	sig	IFI6
19	ENSG00000130589	5.64035007215423	2.0779995460123e-237	HELZ2	5.65979785744734	1.31603033811931e-235	HELZ2	not	sig	HELZ2
20	ENSG00000152778	7.47879630450912	7.45180314430905e-234	IFIT5	5.98689086418868	2.42121584000786e-155	IFIT5	not	sig	IFIT5
21	ENSG00000134321	8.34978124233974	4.53139590273489e-232	RSAD2	8.46660323884896	1.25530009014691e-237	RSAD2	not	sig	RSAD2
22	ENSG00000137965	7.35367327579375	9.12815472390037e-217	IFI44	7.43918834409379	1.21300297620401e-211	IFI44	not	sig	IFI44
23	ENSG00000181381	5.67485023650685	6.02338463018645e-201	DDX60L	5.74809605961544	2.87038829153208e-204	DDX60L	not	sig	DDX60L
24	ENSG00000140464	2.84294529767422	4.31880984151399e-200	PML	2.70061404489188	2.92990751030839e-200	PML	not	sig	PML
25	ENSG00000112343	2.61266842752482	1.48031297522879e-197	TRIM38	2.62973846122284	8.74479144598125e-203	TRIM38	not	sig	TRIM38
26	ENSG00000138496	4.06333058640508	6.12955012480648e-192	PARP9	4.01986375691155	7.0181637626325e-193	PARP9	not	sig	PARP9
27	ENSG00000137628	7.87201064440219	7.4030179930587e-188	DDX60	7.90014132424926	6.25249399377995e-189	DDX60	not	sig	DDX60
28	ENSG00000138646	8.96339182939393	1.85559070877509e-187	HERC5	8.8915590396502	5.26918222481095e-206	HERC5	not	sig	HERC5
29	ENSG00000108771	4.91766872733143	2.3401776727559e-185	DHX58	4.94822371466095	2.61655783332473e-181	DHX58	not	sig	DHX58
30	ENSG00000172936	2.84782441845014	2.56887762334956e-185	MYD88	2.85807928685402	9.43094166708978e-185	MYD88	not	sig	MYD88
31	ENSG00000163131	4.5323225417276	3.14989694674588e-178	CTSS	4.47104509311261	2.07582087324366e-171	CTSS	not	sig	CTSS
32	ENSG00000173821	3.93169483571655	4.52426473324474e-170	RNF213	3.97170295582595	2.97895340178674e-175	RNF213	not	sig	RNF213
33	ENSG00000002549	2.52748158694982	4.86863762684856e-170	LAP3	2.39884220971893	3.00827347938832e-155	LAP3	not	sig	LAP3
34	ENSG00000164342	5.17758286550072	3.36549891375653e-168	TLR3	5.15473478812092	1.5738811315904e-156	TLR3	not	sig	TLR3
35	ENSG00000188313	3.21562306223794	2.15898780518791e-160	PLSCR1	3.27129128032835	7.77523427779587e-189	PLSCR1	not	sig	PLSCR1
36	ENSG00000170581	2.86964038013102	1.11797273202671e-157	STAT2	2.92298598681584	1.37841620252173e-162	STAT2	not	sig	STAT2
37	ENSG00000106785	3.37354880912747	5.59509489583863e-157	TRIM14	3.37291281560995	3.05648434990735e-164	TRIM14	not	sig	TRIM14
38	ENSG00000135114	8.79156142721159	3.21766096822637e-153	OASL	8.91036042326805	7.37635978525204e-144	OASL	not	sig	OASL
39	ENSG00000185404	3.44503057338856	1.50558379480277e-152	SP140L	2.99074759948393	4.1532587460844e-126	SP140L	not	sig	SP140L
40	ENSG00000117226	5.78233877952285	3.24431612110503e-152	GBP3	5.18422056416517	1.76608648037578e-162	GBP3	not	sig	GBP3
41	ENSG00000089127	9.10106916021092	5.86574642944627e-149	OAS1	9.01991910770172	6.52615215459773e-188	OAS1	not	sig	OAS1
42	ENSG00000133106	6.33313861025392	1.72352568472409e-148	EPSTI1	6.02705958052311	2.9372105602105e-152	EPSTI1	not	sig	EPSTI1
43	ENSG00000137959	7.87820768941519	1.83828541776968e-146	IFI44L	7.93439284323183	6.40215601762805e-141	IFI44L	not	sig	IFI44L
44	ENSG00000110446	5.65017821979512	1.50296727018897e-141	SLC15A3	5.65396198989466	4.27845668433575e-144	SLC15A3	not	sig	SLC15A3
45	ENSG00000111335	7.73424096768658	3.82976883862696e-141	OAS2	7.71188966921459	1.57761623118487e-141	OAS2	not	sig	OAS2
46	ENSG00000132109	4.06028919377207	1.39066012206633e-140	TRIM21	4.0848281511551	4.43108554044566e-140	TRIM21	not	sig	TRIM21
47	ENSG00000112096	3.92718841239499	1.41961737877315e-134	SOD2, SOD2-OT1	3.94196552175039	1.10571737236605e-124	SOD2, SOD2-OT1	not	sig	SOD2, SOD2-OT1
48	ENSG00000164308	4.93990238817136	1.61576729364808e-132	ERAP2	4.92943127571812	2.35874430731384e-161	ERAP2	not	sig	ERAP2
49	ENSG00000221963	6.68568976543013	1.7760971654957e-131	APOL6	6.57586204898352	3.84200270560861e-126	APOL6	not	sig	APOL6
50	ENSG00000168394	4.23111110244441	3.63428303863892e-131	TAP1	4.25737957549271	7.02386210820435e-130	TAP1	not	sig	TAP1
51	ENSG00000125347	3.67333491580056	1.71545091853879e-127	IRF1	3.72413521302492	2.61274470095155e-128	IRF1	not	sig	IRF1
52	ENSG00000131203	9.32572146108237	1.82134930612558e-125	IDO1	9.35078288688738	5.77135651755902e-125	IDO1	not	sig	IDO1
53	ENSG00000168404	3.61322860521765	1.25722027964625e-123	MLKL	3.59234489728927	4.78329075035697e-123	MLKL	not	sig	MLKL
54	ENSG00000124201	2.73416346276962	8.20862770533567e-122	ZNFX1	2.71548146639617	4.4344859720985e-120	ZNFX1	not	sig	ZNFX1
55	ENSG00000124226	2.65398529966334	9.05054030260544e-122	RNF114	2.67261651751624	3.7139684991729e-125	RNF114	not	sig	RNF114
56	ENSG00000173786	2.66986913180887	1.49618579484834e-120	CNP	2.6673327065227	1.60382497405734e-119	CNP	not	sig	CNP
57	ENSG00000122729	-2.79840910111704	2.11131212481913e-119	ACO1	-2.77423343782576	4.15096383483022e-123	ACO1	not	sig	ACO1
58	ENSG00000244509	4.41947149585456	5.21090431212846e-117	APOBEC3C	4.58669718635768	4.21616482199047e-106	APOBEC3C	not	sig	APOBEC3C
59	ENSG00000135899	3.47314298491487	5.92401680342754e-115	SP110	3.47614284007865	1.53463903156763e-112	SP110	not	sig	SP110
60	ENSG00000067066	2.73569262009263	1.16526418653213e-113	SP100	2.81933136554672	2.91179161969655e-131	SP100	not	sig	SP100
61	ENSG00000137200	1.72061121726846	2.9765017663389e-112	CMTR1	1.75070393736261	8.40278066379268e-115	CMTR1	not	sig	CMTR1
62	ENSG00000169245	9.38292369174272	1.93980107695122e-111	CXCL10	9.3231704438194	1.7923498066661e-118	CXCL10	not	sig	CXCL10
63	ENSG00000108679	4.29965764611931	7.99605751997721e-109	LGALS3BP	4.32343127871399	7.04929514433441e-112	LGALS3BP	not	sig	LGALS3BP
64	ENSG00000156587	6.46188896904993	1.49955425497855e-107	UBE2L6	6.52666240641509	1.58899721705692e-104	UBE2L6	not	sig	UBE2L6
65	ENSG00000121060	2.90862073739002	3.2038382557076e-107	TRIM25	2.9243125493811	1.00168825451917e-110	TRIM25	not	sig	TRIM25
66	ENSG00000196116	2.49702007072151	9.72986995532919e-106	TDRD7	2.52857824520121	4.34827762619075e-109	TDRD7	not	sig	TDRD7
67	ENSG00000169248	9.19420783403529	6.70063282394374e-105	CXCL11	9.18363530462715	2.30047530170135e-105	CXCL11	not	sig	CXCL11
68	ENSG00000165731	3.85790394799997	7.81422733115859e-105	RET	3.79376042114823	1.56950401177002e-107	RET	not	sig	RET
69	ENSG00000129226	3.62899999579586	2.52492044770522e-104	CD68	0.414806393113097	0.884123774859954	CD68	different	nonsig	CD68
70	ENSG00000055332	2.9044461277384	2.40666702603261e-100	EIF2AK2	2.99388165653187	1.57029669211359e-109	EIF2AK2	not	sig	EIF2AK2
71	ENSG00000164430	3.623149919724	4.76146409836772e-99	CGAS	3.32112974590436	3.67709404604935e-77	CGAS	not	sig	CGAS
72	ENSG00000102524	6.02885403916223	2.06064320105831e-96	TNFSF13B	6.08248369303333	7.68604101146818e-94	TNFSF13B	not	sig	TNFSF13B
73	ENSG00000184988	3.14867580695836	2.00408416984734e-95	TMEM106A	3.14978521583445	1.77950689248598e-91	TMEM106A	not	sig	TMEM106A
74	ENSG00000185507	8.72810419638323	3.20720596962572e-95	IRF7	8.85913984117881	6.99765609658923e-93	IRF7	not	sig	IRF7
75	ENSG00000160710	1.93223342373337	4.47640381226846e-95	ADAR	1.9810064467609	1.09666785868048e-106	ADAR	not	sig	ADAR
76	ENSG00000132530	7.3775894650831	7.47659550339873e-95	XAF1	7.78509883826179	6.93964081275995e-131	XAF1	not	sig	XAF1
77	ENSG00000186806	4.64875131914386	3.65287582418812e-91	VSIG10L	4.13440366241684	1.64873697731863e-96	VSIG10L	not	sig	VSIG10L
78	ENSG00000013374	2.03468234392742	9.28627385246991e-91	NUB1	2.0066378294992	1.45810981971833e-86	NUB1	not	sig	NUB1
79	ENSG00000141574	5.9190858511794	8.79304434183935e-89	SECTM1	5.96776806565916	6.19964009872921e-100	SECTM1	not	sig	SECTM1
80	ENSG00000163661	3.28443438465102	1.21784146245277e-88	PTX3	3.31202600198512	5.14122570035523e-89	PTX3	not	sig	PTX3
81	ENSG00000152689	2.59517095779773	4.0101259905912e-88	RASGRP3	2.59565274925071	1.27367410825532e-86	RASGRP3	not	sig	RASGRP3
82	ENSG00000154760	3.35333087970036	1.93998600676969e-87	SLFN13	4.09342998946268	5.43584276285111e-203	SLFN13	not	sig	SLFN13
83	ENSG00000123609	3.18941423654231	3.97497093146015e-86	NMI	3.20643217339581	2.70930383585792e-86	NMI	not	sig	NMI
84	ENSG00000166750	2.98561196781894	5.28926392583751e-84	SLFN5	2.90761568998756	2.7853267685212e-78	SLFN5	not	sig	SLFN5
85	ENSG00000110057	3.60590540001526	3.96920199199099e-83	UNC93B1	3.67093848072173	3.77329770831792e-68	UNC93B1	not	sig	UNC93B1
86	ENSG00000153029	2.55346926806159	6.35398542073296e-82	MR1	2.52761497519315	1.13375720494015e-75	MR1	not	sig	MR1
87	ENSG00000178685	4.6210343594727	7.05972657715446e-82	PARP10	4.67246949984091	5.72377615994855e-83	PARP10	not	sig	PARP10
88	ENSG00000213512	4.22675553716842	7.85303426582221e-82	GBP7	0.414808913398937	0.820116713790075	GBP7	different	nonsig	GBP7
89	ENSG00000239713	5.56724494302897	8.77306675491718e-82	APOBEC3G	5.89576944779475	3.6863270665334e-30	APOBEC3G	not	sig	APOBEC3G
90	ENSG00000130813	4.40498204577632	6.76174636558268e-81	C19orf66	4.44494068824028	1.38590054550289e-84	C19orf66	not	sig	C19orf66
91	ENSG00000010030	3.31980739527173	1.59000108903557e-80	ETV7	3.71679234535298	3.10975530151071e-92	ETV7	not	sig	ETV7
92	ENSG00000003402	1.88243867803256	8.24727524774337e-78	CFLAR	1.87227004570828	5.50885073459518e-82	CFLAR	not	sig	CFLAR
93	ENSG00000164211	2.20368308382134	1.7318734650748e-76	STARD4	2.22004819183084	3.08841061426251e-78	STARD4	not	sig	STARD4
94	ENSG00000205413	7.90379392094002	1.97173943415443e-76	SAMD9	7.60725311320969	2.64087776175785e-114	SAMD9	not	sig	SAMD9
95	ENSG00000133401	5.0122361357474	2.67907374222846e-76	PDZD2	5.1997385334168	2.96363481669229e-114	PDZD2	not	sig	PDZD2
96	ENSG00000163568	3.60900199509268	6.94865479161315e-76	AIM2	3.5018457805454	1.04084600796068e-77	AIM2	not	sig	AIM2
97	ENSG00000100336	4.1691394702745	1.88777606880872e-75	APOL4	4.46260004192248	7.59970833586728e-74	APOL4	not	sig	APOL4
98	ENSG00000234127	2.2799824111278	3.16671310121801e-73	TRIM26	2.3146770949636	1.46231921194112e-75	TRIM26	not	sig	TRIM26
99	ENSG00000185722	1.55766273188758	1.40884970218869e-71	ANKFY1	1.60018635440244	2.16042488335791e-79	ANKFY1	not	sig	ANKFY1
100	ENSG00000153147	1.66102797937446	4.36065636470643e-71	SMARCA5	1.68751548469274	3.5684349966246e-72	SMARCA5	not	sig	SMARCA5
101	ENSG00000134716	3.07003289941407	7.47193299745043e-71	CYP2J2	3.03862077268364	8.61751600285828e-69	CYP2J2	not	sig	CYP2J2
102	ENSG00000163565	1.9245564525334	1.40732433443607e-69	IFI16	1.955987006632	8.79818348106192e-71	IFI16	not	sig	IFI16
103	ENSG00000106560	7.17638450861163	9.92108671436084e-69	GIMAP2	7.0997548418801	3.2578160344972e-70	GIMAP2	not	sig	GIMAP2
104	ENSG00000205220	4.5043061998735	1.52104829758273e-68	PSMB10	5.69830846641482	1.08114587246778e-73	PSMB10	not	sig	PSMB10
105	ENSG00000073331	1.84893232799531	9.40594670338513e-68	ALPK1	1.83250650018391	8.71297403493327e-65	ALPK1	not	sig	ALPK1
106	ENSG00000129465	4.23917856105467	9.60492734553228e-67	RIPK3	4.24359732554792	1.83842638080552e-76	RIPK3	not	sig	RIPK3
107	ENSG00000023445	6.70345623739992	2.80155190770436e-65	BIRC3	6.727443643896	1.30312044057134e-65	BIRC3	not	sig	BIRC3
108	ENSG00000180354	-2.88840694688215	1.22115258349949e-64	MTURN	-3.04716878076425	9.88274815051362e-68	MTURN	not	sig	MTURN
109	ENSG00000100225	1.65434589582417	2.036160382149e-64	FBXO7	1.67153846127228	6.12381166790007e-67	FBXO7	not	sig	FBXO7
110	ENSG00000122643	3.00119010568982	2.16677502219887e-64	NT5C3A	2.96626064855525	6.94519327700329e-63	NT5C3A	not	sig	NT5C3A
111	ENSG00000240065	5.09663061589722	1.40873633251206e-63	PSMB9	5.14366404265025	1.99236362582861e-50	PSMB9	not	sig	PSMB9
112	ENSG00000186470	2.61853582063726	8.23037719617076e-63	BTN3A2	2.66247597617333	8.17934076431639e-57	BTN3A2	not	sig	BTN3A2
113	ENSG00000118503	3.89981136031932	9.78367590690093e-63	TNFAIP3	3.91630987105457	7.74171665378484e-63	TNFAIP3	not	sig	TNFAIP3
114	ENSG00000136147	2.13048645984142	9.15870422780772e-62	PHF11	2.1745242403664	4.46888266236802e-65	PHF11	not	sig	PHF11
115	ENSG00000185885	5.04749838313439	1.51621913247962e-61	IFITM1	5.27901614894162	2.78442804646366e-58	IFITM1	not	sig	IFITM1
116	ENSG00000180817	1.68087079717344	1.52892617506275e-61	PPA1	1.68273407137989	2.09273572065937e-59	PPA1	not	sig	PPA1
117	ENSG00000137496	3.88404839952649	1.21830512997428e-60	IL18BP	3.40386686878873	1.18649179696034e-41	IL18BP	not	sig	IL18BP
118	ENSG00000231925	2.02094399643755	3.66038597381634e-59	TAPBP	2.01295917963466	2.36907330810862e-59	TAPBP	not	sig	TAPBP
119	ENSG00000026950	2.79839699583577	4.62148358112356e-59	BTN3A1	2.82204635679945	6.1266294895881e-84	BTN3A1	not	sig	BTN3A1
120	ENSG00000134470	7.84642972346745	2.13637021784588e-58	IL15RA	7.84640970026012	4.94342166057546e-53	IL15RA	not	sig	IL15RA
121	ENSG00000184014	0.984717066857893	2.17403856902512e-58	DENND5A	1.01214194266564	3.83074743180072e-60	DENND5A	not	sig	DENND5A
122	ENSG00000137198	1.93762415247285	3.79846358165544e-58	GMPR	1.99542215619555	2.03866605981581e-63	GMPR	not	sig	GMPR
123	ENSG00000113504	4.54161367237901	1.1695185304598e-57	SLC12A7	4.31492220162731	2.13863349670711e-49	SLC12A7	not	sig	SLC12A7
124	ENSG00000060491	3.05420053505018	2.98262214472518e-57	OGFR	3.07308545612286	1.10122211694415e-54	OGFR	not	sig	OGFR
125	ENSG00000123240	2.48268400643487	3.64344646178798e-57	OPTN	2.52703283066438	1.46909940186649e-58	OPTN	not	sig	OPTN
126	ENSG00000205045	6.56196245518409	5.30586002104068e-57	SLFN12L	6.38158271587467	5.94153017491609e-15	SLFN12L	not	sig	SLFN12L
127	ENSG00000168610	1.24848091899106	6.89811917935778e-57	STAT3	1.28379380755147	6.9551148187695e-81	STAT3	not	sig	STAT3
128	ENSG00000100906	3.51100482085224	7.94682228129741e-57	NFKBIA	3.53882797516309	1.39580799591838e-56	NFKBIA	not	sig	NFKBIA
129	ENSG00000137462	3.31258593012607	2.32417793087585e-56	TLR2	3.36470390004083	1.14175418918786e-58	TLR2	not	sig	TLR2
130	ENSG00000182179	2.78144602222153	4.0465491075244e-56	UBA7	2.80692472764111	8.10491916099085e-57	UBA7	not	sig	UBA7
131	ENSG00000115415	1.84056281402756	5.25550780676543e-56	STAT1	1.87326537850244	3.96099266010204e-59	STAT1	not	sig	STAT1
132	ENSG00000127948	2.44532871208273	1.83854254055787e-55	POR	2.49356912082085	4.16561890031496e-56	POR	not	sig	POR
133	ENSG00000135148	1.58205554275242	2.55591522549773e-55	TRAFD1	1.60703517212944	3.54100861098858e-55	TRAFD1	not	sig	TRAFD1
134	ENSG00000121858	3.65345645623438	2.59303508156086e-55	TNFSF10	3.5198554610698	3.33497502650994e-53	TNFSF10	not	sig	TNFSF10
135	ENSG00000100911	2.53881905772328	3.25404639360413e-55	PSME2	2.39671087407776	2.64256906856328e-51	PSME2	not	sig	PSME2
136	ENSG00000161800	-1.35170719528777	8.67999574874871e-55	RACGAP1	-1.32811873043278	1.2465358819734e-51	RACGAP1	not	sig	RACGAP1
137	ENSG00000204264	4.24200777538524	6.58879418129814e-54	PSMB8	4.22473331608884	1.39269641824791e-52	PSMB8	not	sig	PSMB8
138	ENSG00000068079	3.78777182637683	3.07545847070957e-53	IFI35	3.89235788279574	1.22096319570014e-54	IFI35	not	sig	IFI35
139	ENSG00000130303	6.61315918776799	3.76464518127676e-53	BST2	6.41527612456245	1.6067375548821e-56	BST2	not	sig	BST2
140	ENSG00000116194	4.2196360649768	9.61647160123427e-53	ANGPTL1	4.22285378659795	2.19128583316091e-49	ANGPTL1	not	sig	ANGPTL1
141	ENSG00000043143	2.04133670012245	1.08799087186157e-52	JADE2	2.07201196927642	2.07469646265089e-54	JADE2	not	sig	JADE2
142	ENSG00000117360	2.06666025845746	1.47833152524221e-52	PRPF3	2.06762201360212	8.94287549746394e-53	PRPF3	not	sig	PRPF3
143	ENSG00000125818	1.46671077283865	1.78726886481006e-52	PSMF1	1.49746047523899	1.837789456638e-53	PSMF1	not	sig	PSMF1
144	ENSG00000137807	-1.70368544786141	2.01274691881401e-51	KIF23	-1.67106973153093	3.58795602176212e-50	KIF23	not	sig	KIF23
145	ENSG00000178033	2.42743072325099	2.25279489172573e-51	CALHM5	2.50605661985716	3.40132477248189e-53	CALHM5	not	sig	CALHM5
146	ENSG00000128606	2.84402656315442	3.59532683872607e-51	LRRC17	2.90761483241801	6.90907654150215e-51	LRRC17	not	sig	LRRC17
147	ENSG00000110108	1.40383655400804	1.1746084299311e-50	TMEM109	1.4360362236631	2.67261004027491e-51	TMEM109	not	sig	TMEM109
148	ENSG00000204138	1.74216189223742	2.34339173153309e-50	PHACTR4	1.75490131737894	2.47047655382301e-50	PHACTR4	not	sig	PHACTR4
149	ENSG00000172183	5.6348834975105	2.4315514509769e-50	ISG20	5.67592655710415	2.01118873578988e-50	ISG20	not	sig	ISG20
150	ENSG00000133067	3.73871646925338	3.94890774621976e-50	LGR6	3.74436784118454	5.69764351156899e-50	LGR6	not	sig	LGR6
151	ENSG00000184371	2.08037662966767	2.83787949646005e-49	CSF1	2.0941092795699	1.39412648333841e-50	CSF1	not	sig	CSF1
152	ENSG00000176953	1.54653520727493	4.83237793191828e-49	NFATC2IP	1.30800889255828	2.58841102285386e-33	NFATC2IP	not	sig	NFATC2IP
153	ENSG00000109436	1.63441780670138	8.25324358755467e-49	TBC1D9	1.55086622721083	1.8193521093698e-46	TBC1D9	not	sig	TBC1D9
154	ENSG00000166889	1.72092032725221	2.26822891186461e-48	PATL1	1.75085315089594	7.2940712697593e-50	PATL1	not	sig	PATL1
155	ENSG00000147044	1.17232760226008	2.57101645614907e-48	CASK	1.07689311431256	2.05726009258505e-45	CASK	not	sig	CASK
156	ENSG00000101680	5.04887295625217	3.65365462383723e-48	LAMA1	5.03366971651406	3.64779462675961e-48	LAMA1	not	sig	LAMA1
157	ENSG00000136816	1.87779359451163	5.74354404854131e-48	TOR1B	1.9419161652038	1.02840090309825e-52	TOR1B	not	sig	TOR1B
158	ENSG00000140853	3.08362203402433	1.01847490304416e-47	NLRC5	3.13689676716719	1.34092391154346e-47	NLRC5	not	sig	NLRC5
159	ENSG00000161692	2.7646303303276	1.62714774592532e-47	DBF4B	2.62738234262532	2.36579592678377e-49	DBF4B	not	sig	DBF4B
160	ENSG00000025708	3.35757269601106	1.78547815484989e-47	TYMP	3.33274881721274	7.41746756070679e-47	TYMP	not	sig	TYMP
161	ENSG00000100346	6.50093357481428	2.08779432736095e-47	CACNA1I	6.3957114814592	1.18529556891636e-47	CACNA1I	not	sig	CACNA1I
162	ENSG00000110218	2.19990738499107	3.10423161424825e-47	PANX1	2.46500705798386	7.95884708532562e-60	PANX1	not	sig	PANX1
163	ENSG00000087250	2.81517777652567	1.06287116666337e-46	MT3	0.0942351726053642	NA	MT3	different	nonsig	MT3
164	ENSG00000168062	5.71968576948318	4.39091737547681e-46	BATF2	5.60199761233042	4.38517500625577e-75	BATF2	not	sig	BATF2
165	ENSG00000164307	2.07300776246304	6.0797843898023e-46	ERAP1	2.12390971556909	5.53225015665759e-47	ERAP1	not	sig	ERAP1
166	ENSG00000106346	1.71511807579758	1.1135634934945e-45	USP42	1.73887727099631	2.20163621764261e-46	USP42	not	sig	USP42
167	ENSG00000146425	1.41758894764426	1.59278904517024e-45	DYNLT1	1.35082376929009	1.090837502286e-39	DYNLT1	not	sig	DYNLT1
168	ENSG00000204642	2.84478872581791	1.7205554853842e-45	HLA-F	2.65592140860483	5.76274439456818e-37	HLA-F	not	sig	HLA-F
169	ENSG00000167034	4.62506510852127	1.21637450346036e-44	NKX3-1	4.61551719718449	3.89722441796516e-44	NKX3-1	not	sig	NKX3-1
170	ENSG00000099968	1.32175727033193	1.57240193153138e-44	BCL2L13	1.3199502173951	1.83022102937817e-41	BCL2L13	not	sig	BCL2L13
171	ENSG00000163702	2.71254109486291	1.89881417296909e-44	IL17RC	2.69910740518697	3.6459175924956e-44	IL17RC	not	sig	IL17RC
172	ENSG00000104856	3.16493719172027	3.14271560031399e-43	RELB	3.101676569506	1.09886720434006e-43	RELB	not	sig	RELB
173	ENSG00000130202	1.87265523816705	2.90111608004353e-42	NECTIN2	1.84332153352002	7.48130608353789e-43	NECTIN2	not	sig	NECTIN2
174	ENSG00000196743	1.87791065679259	4.76466582804815e-42	GM2A	1.87939170362326	7.23932176529617e-41	GM2A	not	sig	GM2A
175	ENSG00000103966	1.30883594973489	4.91358342262534e-42	EHD4	1.33287126474907	1.03056801480568e-43	EHD4	not	sig	EHD4
176	ENSG00000133943	2.17024733904312	9.64316655856033e-42	DGLUCY	2.15307039320777	4.56411193496809e-40	DGLUCY	not	sig	DGLUCY
177	ENSG00000100298	5.55799135341236	1.2468806243258e-41	APOBEC3H	5.68253374960639	1.81208428453882e-38	APOBEC3H	not	sig	APOBEC3H
178	ENSG00000133328	7.66087048162999	2.03502527117246e-41	HRASLS2	7.73865701132902	5.19646808789744e-38	HRASLS2	not	sig	HRASLS2
179	ENSG00000143514	1.54585660609694	6.68684029256182e-41	TP53BP2	1.54390583108633	2.06268318375431e-41	TP53BP2	not	sig	TP53BP2
180	ENSG00000167191	2.15274972727269	7.97491697246111e-41	GPRC5B	2.09369567765881	4.23676984522025e-41	GPRC5B	not	sig	GPRC5B
181	ENSG00000159128	1.76354669036391	1.05479970552774e-40	IFNGR2	1.67053797636414	1.81391705330562e-37	IFNGR2	not	sig	IFNGR2
182	ENSG00000168779	1.79460567582751	1.30102954158843e-40	SHOX2	1.84222907901569	1.09800112094431e-43	SHOX2	not	sig	SHOX2
183	ENSG00000132274	2.03535441943506	2.61801704164216e-40	TRIM22	2.08947846241564	5.3073902494237e-42	TRIM22	not	sig	TRIM22
184	ENSG00000114395	2.86575694731973	3.10227270971409e-40	CYB561D2	2.89617644059098	2.37721990764223e-30	CYB561D2	not	sig	CYB561D2
185	ENSG00000107798	1.41829964883053	5.03378589091855e-40	LIPA	1.42805233287741	4.15619394902531e-39	LIPA	not	sig	LIPA
186	ENSG00000011426	-1.77262911712263	1.81942444675779e-39	ANLN	-1.76644530296762	1.00471866531998e-39	ANLN	not	sig	ANLN
187	ENSG00000137752	2.05600544105641	4.96127487802801e-39	CASP1	2.50945496588927	4.91741957095246e-37	CASP1	not	sig	CASP1
188	ENSG00000105559	3.57443949153097	6.91502029274914e-39	PLEKHA4	3.52789817654924	9.82931977009209e-38	PLEKHA4	not	sig	PLEKHA4
189	ENSG00000129667	2.43792224994972	2.60390547522252e-38	RHBDF2	2.46686870997009	1.18610353244839e-37	RHBDF2	not	sig	RHBDF2
190	ENSG00000169231	1.74360350572207	5.14430850671444e-38	THBS3	1.76173102063047	1.79413060630796e-38	THBS3	not	sig	THBS3
191	ENSG00000146918	-1.32457915783695	5.61775182950705e-38	NCAPG2	-1.2297048965396	5.06715470700344e-32	NCAPG2	not	sig	NCAPG2
192	ENSG00000197093	3.04918328720664	7.3438935031462e-38	GAL3ST4	3.19329040131519	5.60283506960583e-39	GAL3ST4	not	sig	GAL3ST4
193	ENSG00000183735	1.2591520700594	7.4647715186359e-38	TBK1	1.27195013515866	5.66564885127951e-39	TBK1	not	sig	TBK1
194	ENSG00000135821	1.92480029601465	1.26033588174584e-37	GLUL	1.94237945500439	4.16334037850766e-35	GLUL	not	sig	GLUL
195	ENSG00000092010	2.00723528016431	1.42306872568056e-37	PSME1	2.02893099988697	4.32090684412821e-38	PSME1	not	sig	PSME1
196	ENSG00000196187	1.59437876203214	2.0555216000061e-37	TMEM63A	1.58909320942422	2.49092356910541e-36	TMEM63A	not	sig	TMEM63A
197	ENSG00000173530	-2.07612313075407	2.1083022095105e-37	TNFRSF10D	-1.88749364803733	1.42870248045059e-37	TNFRSF10D	not	sig	TNFRSF10D
198	ENSG00000131979	3.56684479246923	2.65503138924276e-37	GCH1	3.61253961783128	9.69375704521022e-38	GCH1	not	sig	GCH1
199	ENSG00000137575	0.771131388327801	4.03113547404082e-37	SDCBP	0.848604614343612	8.91017797257851e-48	SDCBP	not	sig	SDCBP
200	ENSG00000163686	2.89551157827871	8.44549777883482e-37	ABHD6	2.9147593436516	2.07924436971865e-37	ABHD6	not	sig	ABHD6
201	ENSG00000137275	1.4478047803565	9.17950211857205e-37	RIPK1	1.43562128650767	2.96301774114489e-33	RIPK1	not	sig	RIPK1
202	ENSG00000197121	-2.26076365043735	1.15840304210471e-36	PGAP1	-2.52629374758784	6.35132754010823e-50	PGAP1	not	sig	PGAP1
203	ENSG00000135828	1.76450162435399	1.37538358147051e-36	RNASEL	1.81268330518737	4.57775188920062e-38	RNASEL	not	sig	RNASEL
204	ENSG00000168310	1.82291069514106	1.84697339791127e-36	IRF2	1.84185648049848	8.81458824601221e-37	IRF2	not	sig	IRF2
205	ENSG00000001629	1.59038043364442	2.72876531400778e-36	ANKIB1	1.51154679332191	1.12361535355138e-32	ANKIB1	not	sig	ANKIB1
206	ENSG00000117475	1.42424591768144	3.1243299132711e-36	BLZF1	1.48456244477795	7.36218297779472e-41	BLZF1	not	sig	BLZF1
207	ENSG00000151466	1.8923243231338	3.47415503222938e-36	SCLT1	1.86993418535102	1.84655982969511e-35	SCLT1	not	sig	SCLT1
208	ENSG00000162692	3.17631561726524	4.41514822802681e-36	VCAM1	3.206544573755	2.05098052586236e-36	VCAM1	not	sig	VCAM1
209	ENSG00000155287	2.6329561080174	5.63026523946602e-36	SLC25A28	2.64174340583213	1.29790022427036e-36	SLC25A28	not	sig	SLC25A28
210	ENSG00000107554	0.986684311618841	2.28947450628272e-35	DNMBP	1.02201282418039	1.06053314436971e-37	DNMBP	not	sig	DNMBP
211	ENSG00000166888	1.3064278950503	2.96443401323333e-35	STAT6	1.26010444409602	3.01593157009422e-32	STAT6	not	sig	STAT6
212	ENSG00000115271	4.60106376319322	4.67075231760357e-35	GCA	4.57969896713674	1.50565699865602e-34	GCA	not	sig	GCA
213	ENSG00000145386	-1.54877235886016	4.90265810269969e-35	CCNA2	-1.43712755802879	5.23858962471472e-31	CCNA2	not	sig	CCNA2
214	ENSG00000109805	-1.52257061369632	7.32834340441632e-35	NCAPG	-1.49312843376795	2.68053152850704e-34	NCAPG	not	sig	NCAPG
215	ENSG00000124256	8.60625857795684	8.06775187019536e-35	ZBP1	8.94834216900243	1.36011479046739e-34	ZBP1	not	sig	ZBP1
216	ENSG00000163870	2.53522890204248	1.1522002739572e-34	TPRA1	2.56161931059676	3.28370788164742e-35	TPRA1	not	sig	TPRA1
217	ENSG00000109320	1.23975168366131	1.63747093374453e-34	NFKB1	1.27112165694621	2.55715711482746e-36	NFKB1	not	sig	NFKB1
218	ENSG00000111412	-1.23170692206567	2.06918631467587e-34	C12orf49	-1.17956748748685	1.59923216882669e-29	C12orf49	not	sig	C12orf49
219	ENSG00000137842	1.59092741590443	4.86855375579783e-34	TMEM62	1.64559046436289	3.10512715497314e-37	TMEM62	not	sig	TMEM62
220	ENSG00000126821	-1.43979973505603	5.94117087879459e-34	SGPP1	-1.40091578639735	3.74763683967648e-33	SGPP1	not	sig	SGPP1
221	ENSG00000144655	1.55152257548852	5.94117087879459e-34	CSRNP1	1.58664832871381	7.96342227711755e-34	CSRNP1	not	sig	CSRNP1
222	ENSG00000105726	1.27291044210823	7.63623664190449e-34	ATP13A1	1.29544077844418	5.65356874742702e-34	ATP13A1	not	sig	ATP13A1
223	ENSG00000158773	1.96031008124739	9.31992802181035e-34	USF1	1.94349895150997	3.1018562440084e-32	USF1	not	sig	USF1
224	ENSG00000168676	8.97697836677301	1.02238380270714e-33	KCTD19	8.88619725661895	7.65223157533229e-34	KCTD19	not	sig	KCTD19
225	ENSG00000142583	2.18150658981614	2.60383332921404e-33	SLC2A5	2.16512004026011	4.65085405083072e-33	SLC2A5	not	sig	SLC2A5
226	ENSG00000116514	2.21297742701953	3.93899169038329e-33	RNF19B	2.28357938000244	2.76681620973044e-35	RNF19B	not	sig	RNF19B
227	ENSG00000106829	1.11603817589156	4.5926263762856e-33	TLE4	1.11606470302575	1.75073855719762e-34	TLE4	not	sig	TLE4
228	ENSG00000157873	3.64796875647601	5.14627942096341e-33	TNFRSF14	3.69760712300473	2.04120033969468e-29	TNFRSF14	not	sig	TNFRSF14
229	ENSG00000099250	1.24095162145944	9.92044242165966e-33	NRP1	1.2839634332217	8.59073539195197e-37	NRP1	not	sig	NRP1
230	ENSG00000197208	1.63177158697171	1.49763574721189e-32	SLC22A4	1.68813754117469	4.34820532746572e-30	SLC22A4	not	sig	SLC22A4
231	ENSG00000100084	1.78020077893114	1.73673754294886e-32	HIRA	1.62406112439907	1.21902177256833e-20	HIRA	not	sig	HIRA
232	ENSG00000100647	1.21036571430587	2.59165524128426e-32	SUSD6	1.25396171077985	4.90292722499496e-35	SUSD6	not	sig	SUSD6
233	ENSG00000172123	1.42556643851085	2.88527926704891e-32	SLFN12	1.53482554779165	1.16458195465974e-30	SLFN12	not	sig	SLFN12
234	ENSG00000042062	2.88983592796804	5.53255430525821e-32	RIPOR3	3.07790169840133	1.14888023432454e-30	RIPOR3	not	sig	RIPOR3
235	ENSG00000138760	1.08251499761537	9.20473210153466e-32	SCARB2	1.08764598777758	2.58722978236471e-33	SCARB2	not	sig	SCARB2
236	ENSG00000142961	1.59386374725377	9.20473210153466e-32	MOB3C	1.56078037454458	1.42069276057175e-28	MOB3C	not	sig	MOB3C
237	ENSG00000120217	3.18036689608526	1.06585522461628e-31	CD274	3.20997780254914	1.41859090764789e-31	CD274	not	sig	CD274
238	ENSG00000132792	1.86215150424506	1.61882349324871e-31	CTNNBL1	1.87791247124268	1.27055657902536e-31	CTNNBL1	not	sig	CTNNBL1
239	ENSG00000171848	-1.49486672911446	1.73619787609772e-31	RRM2	-1.34895963489353	3.47858872329047e-19	RRM2	not	sig	RRM2
240	ENSG00000165801	1.71711679050387	1.80714333829449e-31	ARHGEF40	1.53318349509112	2.30769609440869e-26	ARHGEF40	not	sig	ARHGEF40
241	ENSG00000004468	5.76688380245505	5.39012133333028e-31	CD38	6.07990193684219	1.20286063560631e-47	CD38	not	sig	CD38
242	ENSG00000117298	1.15107872208043	7.2275141570401e-31	ECE1	1.21256261638657	4.67908631704859e-33	ECE1	not	sig	ECE1
243	ENSG00000178719	1.60789649530379	1.09368411360149e-30	GRINA	1.63541006134854	6.20444941620312e-32	GRINA	not	sig	GRINA
244	ENSG00000114450	1.8788607946796	1.62192251173339e-30	GNB4	1.25174255153773	2.54769813820952e-10	GNB4	not	sig	GNB4
245	ENSG00000168016	1.87120056511126	3.92178024688751e-30	TRANK1	1.8980742102075	5.47103303290725e-30	TRANK1	not	sig	TRANK1
246	ENSG00000204403	1.46348103545714	4.26665245562407e-30	CASP12	1.45287689388692	4.53238245769392e-21	CASP12	not	sig	CASP12
247	ENSG00000216490	3.09745144330945	4.26665245562407e-30	IFI30	2.16751342033007	0.479341145137187	IFI30	not	nonsig	IFI30
248	ENSG00000030110	2.06342896538616	5.01978099042526e-30	BAK1	2.34175241717367	4.21949638100632e-33	BAK1	not	sig	BAK1
249	ENSG00000144283	-1.3385813088624	5.411506371211e-30	PKP4	-1.32533747992134	2.78554947055809e-29	PKP4	not	sig	PKP4
250	ENSG00000109466	-1.24933159194679	9.27070769447695e-30	KLHL2	-1.24585602946048	4.74719970003828e-28	KLHL2	not	sig	KLHL2
251	ENSG00000158457	5.16158641957847	1.02987796210052e-29	TSPAN33	5.1847049043216	4.81203840067698e-30	TSPAN33	not	sig	TSPAN33
252	ENSG00000140105	2.27478496056207	1.18450747577572e-29	WARS	2.32128349015783	9.96280934123354e-31	WARS	not	sig	WARS
253	ENSG00000090339	5.64643836090536	1.26842192657639e-29	ICAM1	5.74275167932492	7.17024388279998e-27	ICAM1	not	sig	ICAM1
254	ENSG00000162944	1.44149163505565	1.32568225020682e-29	RFTN2	1.47979297797675	1.62335660658615e-31	RFTN2	not	sig	RFTN2
255	ENSG00000166801	1.85383686696461	1.3639475900082e-29	FAM111A	1.85432904064015	1.53621105660859e-30	FAM111A	not	sig	FAM111A
256	ENSG00000147872	1.85742929340583	1.46135333160319e-29	PLIN2	1.22111724826348	4.3593240223184e-15	PLIN2	not	sig	PLIN2
257	ENSG00000173039	1.24827499697603	2.2131605981915e-29	RELA	1.28822375867736	1.82724277682925e-30	RELA	not	sig	RELA
258	ENSG00000170035	-1.49483267754145	2.84139182008798e-29	UBE2E3	-1.40074213926165	1.72558132199405e-28	UBE2E3	not	sig	UBE2E3
259	ENSG00000151726	1.89915983932701	7.01955946855284e-29	ACSL1	1.93659760968466	7.25285477559139e-31	ACSL1	not	sig	ACSL1
260	ENSG00000141314	4.00159126671926	7.31282557636033e-29	RHBDL3	4.06402611131609	8.96103748694712e-26	RHBDL3	not	sig	RHBDL3
261	ENSG00000138035	1.40848254849043	8.35980329304852e-29	PNPT1	1.41556113280205	6.70687527460464e-31	PNPT1	not	sig	PNPT1
262	ENSG00000185215	2.55304823022591	1.58346877059891e-28	TNFAIP2	2.56593684401796	1.41321413280642e-28	TNFAIP2	not	sig	TNFAIP2
263	ENSG00000159403	1.87213436968369	1.5866738927438e-28	C1R	2.01198320716518	9.47551790733266e-33	C1R	not	sig	C1R
264	ENSG00000136048	1.43490529457614	1.70263297724116e-28	DRAM1	1.40522641357362	1.10098488889441e-26	DRAM1	not	sig	DRAM1
265	ENSG00000116663	2.05713763520755	1.70343167012291e-28	FBXO6	2.0519389125208	4.63762181720845e-29	FBXO6	not	sig	FBXO6
266	ENSG00000094804	-1.70070859001596	1.82508469122388e-28	CDC6	-1.63531751749884	7.89065736636519e-27	CDC6	not	sig	CDC6
267	ENSG00000161921	3.44494365243959	3.45964774152757e-28	CXCL16	3.51744323015342	1.75627751962988e-29	CXCL16	not	sig	CXCL16
268	ENSG00000134070	2.00423320628422	4.28670875644835e-28	IRAK2	2.0734616019706	8.10257677843537e-27	IRAK2	not	sig	IRAK2
269	ENSG00000174371	-2.15700389517251	6.84912569373973e-28	EXO1	-2.06908390330987	2.85463070450823e-26	EXO1	not	sig	EXO1
270	ENSG00000177084	-1.20188279870646	7.61911305052048e-28	POLE	-1.14828344413098	1.51976989808428e-24	POLE	not	sig	POLE
271	ENSG00000143337	1.18770396536927	8.28838831714454e-28	TOR1AIP1	1.22119268299483	8.45069629482011e-30	TOR1AIP1	not	sig	TOR1AIP1
272	ENSG00000168078	-1.72606634578119	9.10039614406438e-28	PBK	-1.60334005860638	1.48716816961123e-23	PBK	not	sig	PBK
273	ENSG00000111450	-1.18970048133798	1.82738875800112e-27	STX2	-1.15590192033157	1.28039519878312e-27	STX2	not	sig	STX2
274	ENSG00000100422	-1.06020249437142	2.87969448223334e-27	CERK	-1.06374273903159	8.08455079043608e-30	CERK	not	sig	CERK
275	ENSG00000075643	3.2184081508503	3.75359958021388e-27	MOCOS	3.19427787372733	1.35263602501484e-29	MOCOS	not	sig	MOCOS
276	ENSG00000169429	4.32426502778597	6.22218471314886e-27	CXCL8	4.25705375156337	4.81915481884308e-27	CXCL8	not	sig	CXCL8
277	ENSG00000123610	2.00878487313236	6.53333826107362e-27	TNFAIP6	2.10294478828427	1.11944254892602e-29	TNFAIP6	not	sig	TNFAIP6
278	ENSG00000185880	4.41618495767525	6.690076964878e-27	TRIM69	3.57885951434063	2.18037327759707e-129	TRIM69	not	sig	TRIM69
279	ENSG00000186871	-1.35144245421829	6.86455333562603e-27	ERCC6L	-1.32900813355027	4.94313860668207e-26	ERCC6L	not	sig	ERCC6L
280	ENSG00000118707	1.10490213278526	6.88162017623295e-27	TGIF2	1.06448255319265	2.44823914934084e-22	TGIF2	not	sig	TGIF2
281	ENSG00000139192	1.75459997380941	6.88162017623295e-27	TAPBPL	1.77363779669778	4.91672334441552e-27	TAPBPL	not	sig	TAPBPL
282	ENSG00000100567	1.14953656349936	7.98612413658646e-27	PSMA3	1.18945527817779	2.62130945456936e-28	PSMA3	not	sig	PSMA3
283	ENSG00000156232	1.50631438918123	1.10897160110428e-26	WHAMM	1.49528210575063	6.5604784171133e-26	WHAMM	not	sig	WHAMM
284	ENSG00000056558	4.59427646941622	1.83508197921954e-26	TRAF1	4.76287242882526	8.37088596045403e-28	TRAF1	not	sig	TRAF1
285	ENSG00000111361	1.2120724339562	2.94390341312135e-26	EIF2B1	1.23466769136447	1.22150793936534e-27	EIF2B1	not	sig	EIF2B1
286	ENSG00000105402	1.82009567614699	3.02417313904443e-26	NAPA	1.85282897110318	6.34759203967093e-27	NAPA	not	sig	NAPA
287	ENSG00000114127	1.94387306187339	3.93085381565765e-26	XRN1	1.96486561876741	5.85910129492005e-27	XRN1	not	sig	XRN1
288	ENSG00000160199	-0.906205597776154	4.35214642016631e-26	PKNOX1	-0.862388142926065	4.22605624521919e-22	PKNOX1	not	sig	PKNOX1
289	ENSG00000077150	1.91842810153345	4.97383070448466e-26	NFKB2	1.90166493139386	8.88108097181427e-26	NFKB2	not	sig	NFKB2
290	ENSG00000070061	-0.793811684444826	6.44056780361705e-26	ELP1	-0.76319046898559	1.37326051125387e-24	ELP1	not	sig	ELP1
291	ENSG00000004139	2.09561184651415	7.63206439953538e-26	SARM1	1.96208757834467	2.93355106636703e-26	SARM1	not	sig	SARM1
292	ENSG00000206190	1.12630878567744	9.51305516016707e-26	ATP10A	1.14915442877734	3.74654634770781e-27	ATP10A	not	sig	ATP10A
293	ENSG00000181222	1.11944791053487	1.51919651195324e-25	NA	1.142760061278	1.57775588843953e-26	NA	not	sig	ENSG00000181222
294	ENSG00000159842	0.89930326640936	1.54919343818209e-25	ABR	0.936773601474685	2.30712647953852e-26	ABR	not	sig	ABR
295	ENSG00000156970	-1.75451631161722	1.57974307826871e-25	BUB1B	-1.71957151834587	7.56152070734134e-21	BUB1B	not	sig	BUB1B
296	ENSG00000150990	1.47648325884993	2.27772290817199e-25	DHX37	1.50039336531953	8.96103748694712e-26	DHX37	not	sig	DHX37
297	ENSG00000102921	1.04157495209085	2.5774941235785e-25	N4BP1	1.05950863270911	7.07439880047413e-26	N4BP1	not	sig	N4BP1
298	ENSG00000197457	2.65209042523257	3.51469570096484e-25	STMN3	2.68555232627551	2.13069702302681e-19	STMN3	not	sig	STMN3
299	ENSG00000182704	2.14420681056106	5.72968062982309e-25	TSKU	2.01384767991223	1.25279348475119e-27	TSKU	not	sig	TSKU
300	ENSG00000204256	0.848136040353353	5.72968062982309e-25	BRD2	0.8511125741554	5.22708935472257e-26	BRD2	not	sig	BRD2
301	ENSG00000174059	3.05447037589076	5.80373024980838e-25	CD34	2.83999410846683	5.91285733682216e-30	CD34	not	sig	CD34
302	ENSG00000023330	1.39294117325228	6.39768666267572e-25	ALAS1	1.42355498379484	2.1491376904955e-25	ALAS1	not	sig	ALAS1
303	ENSG00000184232	1.62106698518448	8.725876326831e-25	OAF	1.68054316217575	6.08010543651348e-26	OAF	not	sig	OAF
304	ENSG00000162520	-1.57117418752473	9.07790519366163e-25	SYNC	-1.56446715171674	6.83268714014314e-24	SYNC	not	sig	SYNC
305	ENSG00000130066	2.11912927550922	9.4100336132114e-25	SAT1	2.13593331843852	3.3713250588352e-25	SAT1	not	sig	SAT1
306	ENSG00000176485	2.50156633498417	9.62690460712413e-25	PLA2G16	2.50198187190876	3.69210595323322e-22	PLA2G16	not	sig	PLA2G16
307	ENSG00000133874	1.89525586281125	1.05261463340297e-24	RNF122	1.79081857257052	8.76426708416566e-28	RNF122	not	sig	RNF122
308	ENSG00000105507	6.08918767575721	1.07719639391216e-24	CABP5	5.96510857595309	3.76837405443044e-23	CABP5	not	sig	CABP5
309	ENSG00000028137	1.44055021457915	1.36947444181893e-24	TNFRSF1B	1.41775001109709	8.18634737978764e-24	TNFRSF1B	not	sig	TNFRSF1B
310	ENSG00000003400	1.95742476022312	1.53457437185932e-24	CASP10	1.95894677617835	5.70633728056956e-26	CASP10	not	sig	CASP10
311	ENSG00000072274	-1.3173706970858	1.76004332899495e-24	TFRC	-1.32694231556761	8.30973691926487e-26	TFRC	not	sig	TFRC
312	ENSG00000139734	-1.64718526399248	2.41473568055351e-24	DIAPH3	-1.69262702048603	1.2649181996195e-25	DIAPH3	not	sig	DIAPH3
313	ENSG00000068489	-1.4748620355265	2.44354950732097e-24	PRR11	-1.39103615823073	8.35957670583529e-22	PRR11	not	sig	PRR11
314	ENSG00000138180	-1.26186413874808	2.47990000714158e-24	CEP55	-1.325871199745	8.87663731907866e-34	CEP55	not	sig	CEP55
315	ENSG00000105287	1.5329902508514	2.52226008387488e-24	PRKD2	1.62865934786353	4.50487202354924e-27	PRKD2	not	sig	PRKD2
316	ENSG00000065154	-1.25548157681394	2.83926278139361e-24	OAT	-1.18858902078529	4.10858581511092e-21	OAT	not	sig	OAT
317	ENSG00000102081	1.50922569845764	2.86430012138922e-24	FMR1	1.52370948640097	2.36432863379881e-25	FMR1	not	sig	FMR1
318	ENSG00000135111	1.15055433400156	2.93447661068389e-24	TBX3	1.16932168704645	5.1115868744687e-25	TBX3	not	sig	TBX3
319	ENSG00000104320	1.41891790208435	3.47819652973286e-24	NBN	1.4312569499592	2.01207049511471e-24	NBN	not	sig	NBN
320	ENSG00000138755	6.48214499232351	3.52632806892255e-24	CXCL9	6.43930653632857	9.50655599604085e-24	CXCL9	not	sig	CXCL9
321	ENSG00000137804	-1.69291989036361	5.16553180591896e-24	NUSAP1	-0.889232483317539	0.00169908315462308	NUSAP1	not	sig	NUSAP1
322	ENSG00000198719	3.27799577596264	5.74997270036308e-24	DLL1	3.29991238393823	2.48529782529178e-24	DLL1	not	sig	DLL1
323	ENSG00000105835	1.37955638175461	6.48285334441371e-24	NAMPT	1.29492834019379	3.36652741946967e-20	NAMPT	not	sig	NAMPT
324	ENSG00000050344	3.14992346857928	6.77059620562557e-24	NFE2L3	2.58530193654109	4.96957142665907e-10	NFE2L3	not	sig	NFE2L3
325	ENSG00000126947	1.67114414559929	8.76707768601688e-24	ARMCX1	1.69834203325687	3.00182770525733e-33	ARMCX1	not	sig	ARMCX1
326	ENSG00000271503	8.51183333512602	1.26900126278747e-23	CCL5	8.40695565716471	2.83891172877247e-23	CCL5	not	sig	CCL5
327	ENSG00000120899	3.04415538035315	1.27957611406496e-23	PTK2B	2.69634948976771	2.79013999637073e-25	PTK2B	not	sig	PTK2B
328	ENSG00000184661	-1.62475093945348	1.31337615486253e-23	CDCA2	-1.58186760971935	5.38260742333769e-26	CDCA2	not	sig	CDCA2
329	ENSG00000130164	0.888280394853512	2.29530492824926e-23	LDLR	0.787215597517481	2.80603836054513e-20	LDLR	not	sig	LDLR
330	ENSG00000122694	1.24517523768256	2.77535757493545e-23	GLIPR2	1.29188616251411	1.58172498886484e-24	GLIPR2	not	sig	GLIPR2
331	ENSG00000143228	-1.45438398366911	2.98667137005166e-23	NUF2	-1.38418396939187	3.34492260337106e-21	NUF2	not	sig	NUF2
332	ENSG00000174808	3.25744616144478	3.09925641772346e-23	BTC	2.9032739372787	4.18182037285211e-32	BTC	not	sig	BTC
333	ENSG00000183726	1.12425487208521	3.87353588938935e-23	TMEM50A	1.11281873263016	5.51315310051101e-23	TMEM50A	not	sig	TMEM50A
334	ENSG00000142677	7.41469362318064	4.07356220603577e-23	IL22RA1	6.86802109115281	1.38150754569638e-23	IL22RA1	not	sig	IL22RA1
335	ENSG00000163898	1.64020272531427	4.72572083572332e-23	LIPH	1.66108134973099	3.01331027713102e-23	LIPH	not	sig	LIPH
336	ENSG00000120526	1.13723498860826	7.42506890746279e-23	NUDCD1	1.18710888948431	1.16996402466353e-25	NUDCD1	not	sig	NUDCD1
337	ENSG00000104951	3.0786294039708	8.52583619573427e-23	IL4I1	6.63328852510525	2.93526573174088e-35	IL4I1	different	sig	IL4I1
338	ENSG00000101190	-1.20408214278441	1.11198297367965e-22	TCFL5	-1.19597509685113	2.41697583864119e-21	TCFL5	not	sig	TCFL5
339	ENSG00000138160	-1.72720552308695	1.4360606824259e-22	KIF11	-1.68939774320864	9.35674710889157e-22	KIF11	not	sig	KIF11
340	ENSG00000120549	1.56264543524921	1.61020581465994e-22	KIAA1217	1.3713986571206	5.5772087357606e-18	KIAA1217	not	sig	KIAA1217
341	ENSG00000103489	1.06419072680071	1.76500771866411e-22	XYLT1	0.863358472489331	1.0070126314156e-16	XYLT1	not	sig	XYLT1
342	ENSG00000182326	1.58880612582584	2.10390507383865e-22	C1S	1.62206188621797	1.74336224018262e-23	C1S	not	sig	C1S
343	ENSG00000166073	0.828668838141765	3.3875384484473e-22	GPR176	0.707087900057109	1.80927168327476e-16	GPR176	not	sig	GPR176
344	ENSG00000122966	-1.23826397890678	5.9960583917696e-22	CIT	-1.20649918864315	5.076305216269e-21	CIT	not	sig	CIT
345	ENSG00000206527	-1.6180331544917	7.42905857889185e-22	HACD2	-1.51180515257772	5.94940401280191e-21	HACD2	not	sig	HACD2
346	ENSG00000108395	-1.22762891753726	9.87300183823376e-22	TRIM37	-1.22098332286424	3.78521630519975e-23	TRIM37	not	sig	TRIM37
347	ENSG00000120802	-1.39222376808447	1.06005323045257e-21	TMPO	-1.37347684324843	1.7404739819418e-21	TMPO	not	sig	TMPO
348	ENSG00000109790	-1.45000862782775	1.08567400566168e-21	KLHL5	-1.41753315360856	4.1775150019457e-19	KLHL5	not	sig	KLHL5
349	ENSG00000110906	-0.814146858055272	1.16500061477527e-21	KCTD10	-0.804512226602138	4.47277242114889e-20	KCTD10	not	sig	KCTD10
350	ENSG00000101447	-1.46715957540892	1.7039803036467e-21	FAM83D	-1.36480897693202	1.26060702741e-19	FAM83D	not	sig	FAM83D
351	ENSG00000158402	-1.18798481203002	1.97747955211108e-21	CDC25C	-1.07289609890355	1.99098550391513e-15	CDC25C	not	sig	CDC25C
352	ENSG00000108691	3.63887413923647	1.9984849933664e-21	CCL2	3.57494125750171	5.02180269458182e-21	CCL2	not	sig	CCL2
353	ENSG00000102384	-1.50259273795437	2.96972780442535e-21	CENPI	-1.45042616351	9.08604354294587e-21	CENPI	not	sig	CENPI
354	ENSG00000196517	1.50979711358343	3.04425212371523e-21	SLC6A9	1.53630016034954	8.66897972090121e-22	SLC6A9	not	sig	SLC6A9
355	ENSG00000102893	-1.37950438210863	3.09404336631059e-21	PHKB	-1.32999379024079	6.00101358405704e-20	PHKB	not	sig	PHKB
356	ENSG00000187479	3.35592386320139	3.18544777771999e-21	C11orf96	1.95750419289994	2.44380985979894e-12	C11orf96	different	sig	C11orf96
357	ENSG00000184898	1.55158632291161	3.282618082052e-21	RBM43	1.5885678842034	1.28808891282844e-36	RBM43	not	sig	RBM43
358	ENSG00000163701	2.67234832944365	3.36189601752082e-21	IL17RE	2.63911166983125	1.19040064112965e-22	IL17RE	not	sig	IL17RE
359	ENSG00000153902	2.43946462574587	3.69084847997486e-21	LGI4	2.39933169567567	1.95093131924225e-18	LGI4	not	sig	LGI4
360	ENSG00000123213	-0.794190280042957	3.8245769355829e-21	NLN	-0.977180245428109	2.15501593385761e-33	NLN	not	sig	NLN
361	ENSG00000066279	-2.06220448717063	5.09649704008144e-21	ASPM	-1.97140287514153	1.87716558043352e-18	ASPM	not	sig	ASPM
362	ENSG00000088325	-1.12579114641486	5.59704162386488e-21	TPX2	-1.09759245958511	4.26914860291624e-20	TPX2	not	sig	TPX2
363	ENSG00000131747	-1.51586816768708	5.8394852225095e-21	TOP2A	-1.50183813665445	1.55456709159949e-20	TOP2A	not	sig	TOP2A
364	ENSG00000111452	-1.75846043050509	6.44203157396512e-21	ADGRD1	-1.73472062407678	4.70430824709663e-20	ADGRD1	not	sig	ADGRD1
365	ENSG00000163121	6.85148955812161	6.52596037074196e-21	NEURL3	6.84947174023071	2.31421673800398e-20	NEURL3	not	sig	NEURL3
366	ENSG00000106617	-1.12466789209141	7.22538800885101e-21	PRKAG2	-1.10287602764798	1.09558894832071e-20	PRKAG2	not	sig	PRKAG2
367	ENSG00000182552	-1.28540235821035	1.37071907099872e-20	RWDD4	-0.864809242441547	8.87649510468376e-06	RWDD4	not	sig	RWDD4
368	ENSG00000142197	1.07769110145273	1.3981655460076e-20	DOPEY2	1.13184679940833	6.98492613920428e-22	DOPEY2	not	sig	DOPEY2
369	ENSG00000100320	1.0886604686369	1.45182638687305e-20	RBFOX2	0.306081409756036	0.00550473565622011	RBFOX2	not	sig	RBFOX2
370	ENSG00000160584	0.998398598554932	1.56818097381898e-20	SIK3	0.943028635936818	1.19345320478703e-19	SIK3	not	sig	SIK3
371	ENSG00000168899	2.03807140408297	1.75691325817633e-20	VAMP5	2.04794998858299	6.57267946004249e-19	VAMP5	not	sig	VAMP5
372	ENSG00000076108	1.03970196794763	1.91274130089322e-20	BAZ2A	1.06187379354568	1.09558894832071e-20	BAZ2A	not	sig	BAZ2A
373	ENSG00000100664	-0.631279845405065	2.05786942084019e-20	EIF5	-0.562922763592709	2.57517963190068e-16	EIF5	not	sig	EIF5
374	ENSG00000205269	-2.01392079783614	2.90470924184822e-20	TMEM170B	-2.34386447896616	4.18182037285211e-32	TMEM170B	not	sig	TMEM170B
375	ENSG00000173120	0.962005132022517	3.04432372161354e-20	KDM2A	0.981370729791058	1.4151345823638e-20	KDM2A	not	sig	KDM2A
376	ENSG00000138623	2.1109642065731	3.99012039902833e-20	SEMA7A	2.13931363754095	1.95134704565507e-20	SEMA7A	not	sig	SEMA7A
377	ENSG00000165806	1.2059634263357	3.99012039902833e-20	CASP7	1.02426502104045	9.09678366286514e-22	CASP7	not	sig	CASP7
378	ENSG00000103642	0.875676348936634	4.45245719652964e-20	LACTB	0.882235552086187	6.50824706022294e-21	LACTB	not	sig	LACTB
379	ENSG00000137571	2.96049278594505	4.51699046086007e-20	SLCO5A1	3.38111316707034	9.80380049963138e-33	SLCO5A1	not	sig	SLCO5A1
380	ENSG00000161091	1.67805451462851	5.73450781425792e-20	MFSD12	1.73478454064298	4.8663706640227e-20	MFSD12	not	sig	MFSD12
381	ENSG00000111859	0.819216305354139	6.13486274443549e-20	NEDD9	0.841491235126321	3.19181458678566e-20	NEDD9	not	sig	NEDD9
382	ENSG00000170100	-1.0082036947887	6.41272015898058e-20	ZNF778	-0.996094524102584	1.98238814626233e-20	ZNF778	not	sig	ZNF778
383	ENSG00000042429	1.26238495546974	7.20436051867784e-20	MED17	1.3026390358316	1.06675184391522e-17	MED17	not	sig	MED17
384	ENSG00000198133	5.61983765017689	7.252111410853e-20	TMEM229B	4.95640422051244	4.73042138086906e-103	TMEM229B	not	sig	TMEM229B
385	ENSG00000197555	1.16640817884561	8.32486025995896e-20	SIPA1L1	1.21592048104197	1.16358952842949e-21	SIPA1L1	not	sig	SIPA1L1
386	ENSG00000128203	2.23056387266877	8.98573574743844e-20	ASPHD2	2.23089776464949	6.78384002186388e-20	ASPHD2	not	sig	ASPHD2
387	ENSG00000091436	-1.44893103141209	9.07917859592504e-20	MAP3K20	-1.39283815749541	3.05481261525298e-18	MAP3K20	not	sig	MAP3K20
388	ENSG00000123360	3.62477731017367	9.12152081705654e-20	PDE1B	3.69922086453167	5.81060794174625e-19	PDE1B	not	sig	PDE1B
389	ENSG00000183856	-1.34080540672752	9.71220877095019e-20	IQGAP3	-1.31868506613293	2.64701612673272e-19	IQGAP3	not	sig	IQGAP3
390	ENSG00000118193	-1.75586993829993	1.05923070180359e-19	KIF14	-1.74567800604045	6.96338803522901e-23	KIF14	not	sig	KIF14
391	ENSG00000131508	-0.913641547608394	1.05923070180359e-19	UBE2D2	-0.767725726728906	3.69992270576162e-17	UBE2D2	not	sig	UBE2D2
392	ENSG00000135052	1.11099063541711	1.24573608134314e-19	GOLM1	1.25882314832943	3.87944628162976e-22	GOLM1	not	sig	GOLM1
393	ENSG00000152465	-1.54124239893345	1.25679559988076e-19	NMT2	-1.53339763952719	8.31563890600791e-23	NMT2	not	sig	NMT2
394	ENSG00000124406	3.16288064617458	1.33910109942164e-19	ATP8A1	3.14238694822135	3.29699262325279e-19	ATP8A1	not	sig	ATP8A1
395	ENSG00000125730	2.22746099386338	1.37249516621341e-19	C3	2.16886317644797	1.51470645554558e-17	C3	not	sig	C3
396	ENSG00000131238	-0.91895138244966	1.86181551938072e-19	PPT1	-0.886366060296456	7.18231089089082e-19	PPT1	not	sig	PPT1
397	ENSG00000111912	1.58450515903498	1.98992205312371e-19	NCOA7	1.51418448797302	6.80324240273976e-18	NCOA7	not	sig	NCOA7
398	ENSG00000075218	-1.1080818225876	2.02813499055488e-19	GTSE1	-1.00745330460479	4.90357860671233e-17	GTSE1	not	sig	GTSE1
399	ENSG00000125827	-0.876990999007687	2.07379220590643e-19	TMX4	-0.850470525840643	8.51646705905341e-19	TMX4	not	sig	TMX4
400	ENSG00000205302	0.98032810632879	2.07379220590643e-19	SNX2	1.03834200247956	4.22605624521919e-22	SNX2	not	sig	SNX2
401	ENSG00000048342	-1.39646189880451	2.19947179286977e-19	CC2D2A	-1.35713466227275	1.77037186578609e-18	CC2D2A	not	sig	CC2D2A
402	ENSG00000177663	0.913634472526016	2.24839064057682e-19	IL17RA	0.859394982474903	1.16525356903351e-15	IL17RA	not	sig	IL17RA
403	ENSG00000266074	1.34499282141664	2.40725765514702e-19	BAHCC1	1.40044625651659	3.0018358426192e-20	BAHCC1	not	sig	BAHCC1
404	ENSG00000126787	-1.7197164154231	3.02451185004507e-19	DLGAP5	-1.66700410405585	1.52429018372046e-18	DLGAP5	not	sig	DLGAP5
405	ENSG00000080815	0.648208118782131	3.2674893078769e-19	PSEN1	0.693297393290341	8.16410120172391e-22	PSEN1	not	sig	PSEN1
406	ENSG00000151617	1.30207845724166	3.29940454138499e-19	EDNRA	1.32325841030207	1.15473202076814e-19	EDNRA	not	sig	EDNRA
407	ENSG00000159314	3.88634854337849	3.46180901733863e-19	ARHGAP27	3.84579907487143	4.2071796394638e-17	ARHGAP27	not	sig	ARHGAP27
408	ENSG00000165105	4.86436589317775	3.5806449397088e-19	RASEF	4.96765088378432	7.56380462758311e-18	RASEF	not	sig	RASEF
409	ENSG00000157456	-1.48871853366537	3.66330337970662e-19	CCNB2	-1.3243247374975	1.69621723237771e-21	CCNB2	not	sig	CCNB2
410	ENSG00000075239	-0.83687189066839	4.45147569449655e-19	ACAT1	-0.793389980002318	2.97406957069738e-17	ACAT1	not	sig	ACAT1
411	ENSG00000109971	0.783281955924922	4.92492286777132e-19	HSPA8	0.725695196275968	5.66061002499257e-16	HSPA8	not	sig	HSPA8
412	ENSG00000135604	1.37015571250881	5.45563681133149e-19	STX11	1.20591281185429	3.73680457072994e-20	STX11	not	sig	STX11
413	ENSG00000198382	0.987084427503226	5.45563681133149e-19	UVRAG	0.985881593050399	2.39796786997095e-18	UVRAG	not	sig	UVRAG
414	ENSG00000171241	-0.96404581205933	5.85273824433523e-19	SHCBP1	-0.942881693300101	3.44614342595412e-18	SHCBP1	not	sig	SHCBP1
415	ENSG00000133131	-1.50053158334861	7.38984744982743e-19	MORC4	-1.47143337724017	1.50976575022468e-18	MORC4	not	sig	MORC4
416	ENSG00000117650	-1.69914028654571	9.86054260377608e-19	NEK2	-1.39722674616541	6.59879526174246e-14	NEK2	not	sig	NEK2
417	ENSG00000095752	1.66646585993528	9.89970638718254e-19	IL11	1.67652576138249	4.06696391391741e-20	IL11	not	sig	IL11
418	ENSG00000120337	3.61989841249019	9.9687903460324e-19	TNFSF18	3.69082725037616	1.06544997905459e-19	TNFSF18	not	sig	TNFSF18
419	ENSG00000112742	-1.46603193596966	1.00133769679716e-18	TTK	-1.43703470085654	2.40402618977096e-18	TTK	not	sig	TTK
420	ENSG00000142185	2.52847549303429	1.08625618516953e-18	TRPM2	2.59271383289921	7.51393329961831e-19	TRPM2	not	sig	TRPM2
421	ENSG00000064012	1.21893203866933	1.17187608483279e-18	CASP8	1.20682517596076	1.94246407748327e-18	CASP8	not	sig	CASP8
422	ENSG00000171509	3.26746457697889	1.33997216348812e-18	RXFP1	3.29221743882753	4.81032244539574e-19	RXFP1	not	sig	RXFP1
423	ENSG00000121236	-2.8481261037113	1.62280025263286e-18	TRIM6	-2.40759004846098	4.74755935579997e-09	TRIM6	not	sig	TRIM6
424	ENSG00000109686	-0.940882486128285	1.79167253577356e-18	SH3D19	-0.917793240472306	3.06734703567752e-18	SH3D19	not	sig	SH3D19
425	ENSG00000143799	-0.828621929257635	1.80375206092723e-18	PARP1	-0.833025045047485	6.72408908928442e-17	PARP1	not	sig	PARP1
426	ENSG00000197217	-0.637664274529687	2.19213823030365e-18	ENTPD4	-0.609311443246243	1.7760484226878e-16	ENTPD4	not	sig	ENTPD4
427	ENSG00000136108	-1.18966225414722	2.26015248000981e-18	CKAP2	-1.27600811319589	3.58918092516235e-22	CKAP2	not	sig	CKAP2
428	ENSG00000136044	-1.25616973897689	2.26493168353161e-18	APPL2	-1.2156079527265	2.50616918619978e-17	APPL2	not	sig	APPL2
429	ENSG00000183137	-1.24716630298244	2.3365647163543e-18	CEP57L1	-0.853471722715082	1.17805780089973e-06	CEP57L1	not	sig	CEP57L1
430	ENSG00000117528	-1.36621811115489	2.40856110818929e-18	ABCD3	-1.33086342603591	1.96572187500076e-17	ABCD3	not	sig	ABCD3
431	ENSG00000130559	-0.896213691514952	2.53588160240199e-18	CAMSAP1	-0.844713358112282	1.59409618770825e-16	CAMSAP1	not	sig	CAMSAP1
432	ENSG00000104973	1.122870325067	2.63233529718034e-18	MED25	1.12777961321755	1.63719969214776e-19	MED25	not	sig	MED25
433	ENSG00000104312	1.69359090727887	3.78972515803162e-18	RIPK2	1.71276700375172	1.02522576495541e-18	RIPK2	not	sig	RIPK2
434	ENSG00000111481	-0.730285371341988	4.17473380803712e-18	COPZ1	-0.693620207739129	2.23396997941902e-17	COPZ1	not	sig	COPZ1
435	ENSG00000161958	1.35160822631854	4.67427918179932e-18	FGF11	3.12467136662053	NA	FGF11	different	nonsig	FGF11
436	ENSG00000146411	1.7671091345736	4.69435154903741e-18	SLC2A12	1.76972736664162	7.93833194025188e-19	SLC2A12	not	sig	SLC2A12
437	ENSG00000080986	-1.26799527873254	4.92788826838481e-18	NDC80	-1.22420428949793	8.14911261612634e-17	NDC80	not	sig	NDC80
438	ENSG00000167081	-1.05104779827939	4.98723437144981e-18	PBX3	-1.02680431559586	1.23421453809159e-17	PBX3	not	sig	PBX3
439	ENSG00000064309	-1.47404618557544	5.63482241839373e-18	CDON	-1.37286773057091	4.52440738936018e-17	CDON	not	sig	CDON
440	ENSG00000164164	1.27187966552245	5.70374315327918e-18	OTUD4	1.26157302735008	2.73515071774412e-17	OTUD4	not	sig	OTUD4
441	ENSG00000125826	1.47756003449664	5.99074283101593e-18	RBCK1	1.49524449250047	5.43206870955348e-18	RBCK1	not	sig	RBCK1
442	ENSG00000179295	-1.11150061479784	6.04988000642354e-18	PTPN11	-0.996966341858454	5.2596959624057e-15	PTPN11	not	sig	PTPN11
443	ENSG00000138772	-1.33632997242869	6.22612721113456e-18	ANXA3	-1.31327304616384	3.42223691216408e-17	ANXA3	not	sig	ANXA3
444	ENSG00000154309	0.992052307419306	6.32151672526699e-18	DISP1	1.04156808692884	5.9395091586115e-19	DISP1	not	sig	DISP1
445	ENSG00000186310	-1.7399218091404	6.59905249785423e-18	NAP1L3	-1.87412929719963	2.78789698370504e-23	NAP1L3	not	sig	NAP1L3
446	ENSG00000136643	1.20276268409902	6.70033329164944e-18	RPS6KC1	1.25470759703319	6.60697751472093e-20	RPS6KC1	not	sig	RPS6KC1
447	ENSG00000047644	-0.704657749434021	7.27218593789644e-18	WWC3	-0.675982029722708	2.3054489341038e-16	WWC3	not	sig	WWC3
448	ENSG00000066926	-1.00014947635443	1.00359490660918e-17	FECH	-1.0042320099777	1.11563289988809e-19	FECH	not	sig	FECH
449	ENSG00000166971	-1.23120222856884	1.11713353822381e-17	AKTIP	-0.931837767052116	2.26711605124933e-08	AKTIP	not	sig	AKTIP
450	ENSG00000144554	-1.21838528904123	1.12611179181676e-17	FANCD2	-1.14561556679771	1.04439820145797e-15	FANCD2	not	sig	FANCD2
451	ENSG00000102699	0.79453225084415	1.33612221021072e-17	PARP4	0.905118488771879	2.78789698370504e-23	PARP4	not	sig	PARP4
452	ENSG00000143390	0.74579728611252	1.39882652229636e-17	RFX5	0.776983636896078	4.13851499588978e-17	RFX5	not	sig	RFX5
453	ENSG00000148344	1.72883225859606	1.51741461916986e-17	PTGES	1.76471226715599	2.75887026704011e-18	PTGES	not	sig	PTGES
454	ENSG00000165259	1.39387244334871	1.57440809462254e-17	HDX	1.41788062481143	2.67233889701876e-18	HDX	not	sig	HDX
455	ENSG00000144401	-1.17397611773029	1.75888035084612e-17	METTL21A	-1.04410569612561	1.13488773711177e-12	METTL21A	not	sig	METTL21A
456	ENSG00000124383	1.42676929102565	1.84981950680251e-17	MPHOSPH10	1.40351414188662	3.49772808823181e-16	MPHOSPH10	not	sig	MPHOSPH10
457	ENSG00000148400	2.4988979728147	1.93354536185777e-17	NOTCH1	2.53236007286407	6.12737449801441e-18	NOTCH1	not	sig	NOTCH1
458	ENSG00000124767	-1.06133141554271	2.20766300524092e-17	GLO1	-1.04778659832011	1.68678794954029e-17	GLO1	not	sig	GLO1
459	ENSG00000110092	-1.01166748816136	2.86623891197931e-17	CCND1	-0.918845761305739	7.09112618316151e-14	CCND1	not	sig	CCND1
460	ENSG00000096433	0.956863107503051	2.94955628122906e-17	ITPR3	0.97937405993739	7.01092932640484e-18	ITPR3	not	sig	ITPR3
461	ENSG00000164597	-0.817745994314851	3.01572946518736e-17	COG5	-0.786222089063306	1.90562778961472e-17	COG5	not	sig	COG5
462	ENSG00000138821	1.66676433987695	3.41111517992595e-17	SLC39A8	1.66520989399189	1.22358316574958e-17	SLC39A8	not	sig	SLC39A8
463	ENSG00000171320	-1.69203473490976	3.67919570177157e-17	ESCO2	-1.6031460088393	6.57926774886508e-14	ESCO2	not	sig	ESCO2
464	ENSG00000146409	1.60694428989109	3.74717229432469e-17	SLC18B1	1.6141734687739	6.42948009393501e-18	SLC18B1	not	sig	SLC18B1
465	ENSG00000179387	-1.32225122200845	4.13978679561033e-17	ELMOD2	-1.25793903237793	4.72365959770192e-16	ELMOD2	not	sig	ELMOD2
466	ENSG00000040275	-1.09638304659334	4.29119168604114e-17	SPDL1	-1.04668278859976	1.16216012842726e-14	SPDL1	not	sig	SPDL1
467	ENSG00000146242	0.898646345573462	4.60352637009481e-17	TPBG	0.776603232903224	1.87208817631752e-13	TPBG	not	sig	TPBG
468	ENSG00000135211	1.95877949053352	4.74657810644534e-17	TMEM60	1.8469629598942	7.68065559270635e-19	TMEM60	not	sig	TMEM60
469	ENSG00000215193	0.96282669107952	4.75520812411228e-17	PEX26	0.893093788428467	2.10839225192237e-17	PEX26	not	sig	PEX26
470	ENSG00000100302	2.00298283984636	4.87217325786174e-17	RASD2	2.01892766046906	1.64977794702868e-17	RASD2	not	sig	RASD2
471	ENSG00000101236	1.05725461556293	4.87217325786174e-17	RNF24	1.09145016214524	4.22789929176106e-19	RNF24	not	sig	RNF24
472	ENSG00000114346	-1.14995592056859	5.18971698835704e-17	ECT2	-1.10204768755972	6.44246353201099e-16	ECT2	not	sig	ECT2
473	ENSG00000136824	-1.11656069293831	5.37082322973021e-17	SMC2	-1.10357101508162	3.01648790954331e-16	SMC2	not	sig	SMC2
474	ENSG00000138443	-0.86875379298004	5.4078130545708e-17	ABI2	-0.829551850679682	1.89748108697451e-15	ABI2	not	sig	ABI2
475	ENSG00000131446	1.30829000466238	5.71931668863849e-17	MGAT1	1.16964758111894	4.8611924073804e-14	MGAT1	not	sig	MGAT1
476	ENSG00000166949	0.761718165779801	6.08613347125289e-17	SMAD3	0.839815248015162	1.47051525491699e-19	SMAD3	not	sig	SMAD3
477	ENSG00000234465	5.13371923766709	6.25468076444637e-17	PINLYP	4.69474288126498	1.24258087140123e-17	PINLYP	not	sig	PINLYP
478	ENSG00000133121	0.789989969039851	6.49219942183586e-17	STARD13	0.8189764528276	3.10917182344692e-17	STARD13	not	sig	STARD13
479	ENSG00000122550	-0.699517281789345	6.64667746120399e-17	KLHL7	-0.66105282735784	1.00392371628222e-15	KLHL7	not	sig	KLHL7
480	ENSG00000160013	1.80498994402457	6.64667746120399e-17	PTGIR	1.79216638955834	1.80180207251227e-16	PTGIR	not	sig	PTGIR
481	ENSG00000124357	1.6334860925266	7.13760147615349e-17	NAGK	1.72345888453313	4.79818532982708e-18	NAGK	not	sig	NAGK
482	ENSG00000147119	2.10702791168737	7.13760147615349e-17	CHST7	2.11330368921172	1.39670992387054e-16	CHST7	not	sig	CHST7
483	ENSG00000184584	1.17089202983648	7.13760147615349e-17	TMEM173	1.19495986790846	1.46634982574383e-17	TMEM173	not	sig	TMEM173
484	ENSG00000111199	2.32129847492407	7.27903360763978e-17	TRPV4	2.34613091277244	3.97348019403257e-17	TRPV4	not	sig	TRPV4
485	ENSG00000185033	1.87753822903775	7.3038235472248e-17	SEMA4B	1.86720953567791	9.06458845016489e-17	SEMA4B	not	sig	SEMA4B
486	ENSG00000175073	1.05139982537212	7.67793677920907e-17	VCPIP1	1.06452164580317	1.00033476577602e-17	VCPIP1	not	sig	VCPIP1
487	ENSG00000166483	-1.12403232965777	8.16437873876346e-17	WEE1	-1.28124654586682	3.72826522074694e-27	WEE1	not	sig	WEE1
488	ENSG00000164136	2.84668751029251	8.29559656249452e-17	IL15	3.07894273434426	1.76278101169831e-20	IL15	not	sig	IL15
489	ENSG00000115163	-1.43145025945612	9.01543048606137e-17	CENPA	-1.29796177737691	5.77621701771376e-14	CENPA	not	sig	CENPA
490	ENSG00000165304	-1.17509943418964	1.02682383497742e-16	MELK	-1.08411800798539	1.20413386353903e-14	MELK	not	sig	MELK
491	ENSG00000100596	0.746710930049284	1.03942978965036e-16	SPTLC2	0.412558016135474	1.87519548340219e-06	SPTLC2	not	sig	SPTLC2
492	ENSG00000107816	1.5429327559524	1.07707698017712e-16	LZTS2	1.62444258770835	2.09322993116295e-18	LZTS2	not	sig	LZTS2
493	ENSG00000067221	1.76556368998623	1.08773906549795e-16	STOML1	1.76078092680483	3.72722684862083e-16	STOML1	not	sig	STOML1
494	ENSG00000164674	2.53454357427585	1.11935858720337e-16	SYTL3	2.60656287154045	8.15729610896165e-16	SYTL3	not	sig	SYTL3
495	ENSG00000065328	-1.45433424923534	1.1527666314827e-16	MCM10	-1.40486941365761	5.67855702260286e-17	MCM10	not	sig	MCM10
496	ENSG00000180628	1.42318109871128	1.19954427727993e-16	PCGF5	1.13137855167414	1.43057793388255e-09	PCGF5	not	sig	PCGF5
497	ENSG00000135446	-0.926099059508554	1.22472201499114e-16	CDK4	-0.809813582711468	7.68326773514396e-14	CDK4	not	sig	CDK4
498	ENSG00000135363	2.63141089821553	1.30132069152225e-16	LMO2	2.68587146261715	1.44633723613839e-17	LMO2	not	sig	LMO2
499	ENSG00000136715	1.15675502152583	1.31424511084838e-16	SAP130	1.16618615602722	4.64210588850757e-17	SAP130	not	sig	SAP130
500	ENSG00000163535	-1.77607324451287	1.31668708221568e-16	SGO2	-1.7692664665091	5.79711031007111e-16	SGO2	not	sig	SGO2
