# Supplementary material for: Conservation of cell-intrinsic immune responses in diverse nonhuman primate species
Source: Life Sci Alliance. 2019 Oct 24;2(5):e201900495. doi: 10.26508/lsa.201900495 (PMC6814850; doi:10.26508/lsa.201900495)
Supplement: Supplementary file 13 [file LSA-2019-00495_Supplemental_Data_9.zip › DatasetS9/2019-09-18 rhesus_macaque HumanTop500Sig_ExpressionInSpecies.csv]

	X	log2FoldChange_human_ref	padj_human_ref	SYMBOL_human_ref	log2FoldChange_species_ref	padj_species_ref	SYMBOL_species_ref	differs	significance	SYMBOL
1	ENSG00000107201	5.57918256604011	0	DDX58	5.42036585787619	0	DDX58	not	sig	DDX58
2	ENSG00000111331	4.10586109818572	0	OAS3	4.0970709874424	0	OAS3	not	sig	OAS3
3	ENSG00000119917	6.76675148487609	0	IFIT3	6.78948645261486	0	IFIT3	not	sig	IFIT3
4	ENSG00000137628	7.3925938213936	0	DDX60	7.32786163844938	0	DDX60	not	sig	DDX60
5	ENSG00000137965	7.56574942228696	0	IFI44	7.60931262081768	0	IFI44	not	sig	IFI44
6	ENSG00000138642	8.24999960329774	0	HERC6	8.29871840631928	0	HERC6	not	sig	HERC6
7	ENSG00000157601	9.29643058743026	0	MX1	9.29392819743911	0	MX1	not	sig	MX1
8	ENSG00000187608	8.55026673492128	0	ISG15	8.50104129271791	0	ISG15	not	sig	ISG15
9	ENSG00000183486	9.3577936060383	7.84147023773811e-303	MX2	9.48457410119556	0	MX2	not	sig	MX2
10	ENSG00000119922	6.38574642268542	7.75921704090577e-294	IFIT2	6.40089090374074	9.0668269258381e-290	IFIT2	not	sig	IFIT2
11	ENSG00000137959	9.29618021053084	1.61245165463346e-287	IFI44L	9.27647780657559	6.77931911671127e-257	IFI44L	not	sig	IFI44L
12	ENSG00000115267	5.93640839201881	2.04840099885621e-243	IFIH1	5.92547826790034	1.80354365042081e-238	IFIH1	not	sig	IFIH1
13	ENSG00000128335	5.21933524944859	1.14959009284811e-235	APOL2	5.13902800282037	3.15123677812414e-289	APOL2	not	sig	APOL2
14	ENSG00000134326	7.25341077552376	1.28206732381621e-220	CMPK2	7.27953810846749	7.44575441856984e-220	CMPK2	not	sig	CMPK2
15	ENSG00000163840	3.45489700648011	5.61896787513024e-218	DTX3L	3.27888464827935	3.93126293408904e-117	DTX3L	not	sig	DTX3L
16	ENSG00000173193	4.09620747876742	3.41518679348958e-211	PARP14	4.06701327882129	2.08208764872483e-198	PARP14	not	sig	PARP14
17	ENSG00000185745	9.28032306430009	3.1739183428771e-209	IFIT1	9.12904956212199	1.06661358731047e-279	IFIT1	not	sig	IFIT1
18	ENSG00000126709	5.94410841893456	6.1939523302593e-208	IFI6	6.04693216658208	1.26378251216521e-169	IFI6	not	sig	IFI6
19	ENSG00000188313	2.76830675234483	4.07412678413391e-191	PLSCR1	2.776763533144	3.82946781989658e-164	PLSCR1	not	sig	PLSCR1
20	ENSG00000133106	4.92638018482491	2.41995651566827e-187	EPSTI1	5.03539076688448	1.32842915171201e-169	EPSTI1	not	sig	EPSTI1
21	ENSG00000111335	8.0062291308428	3.66920324001724e-167	OAS2	8.02862586502216	9.17382878149567e-173	OAS2	not	sig	OAS2
22	ENSG00000117228	3.93895695059652	1.3385286407823e-166	GBP1	4.15837789094101	2.1614441365465e-165	GBP1	not	sig	GBP1
23	ENSG00000130589	4.7546803064871	4.64011357396817e-156	HELZ2	4.73288216491165	6.94386725982539e-158	HELZ2	not	sig	HELZ2
24	ENSG00000140464	2.28681855944665	8.63305604988324e-155	PML	2.26496518106422	2.53812417502815e-137	PML	not	sig	PML
25	ENSG00000138496	3.37656304067827	4.86676631158457e-147	PARP9	3.40655945040249	3.56822176136562e-145	PARP9	not	sig	PARP9
26	ENSG00000101347	3.25622905984043	4.03625358965969e-146	SAMHD1	3.19750299798568	8.12242092891945e-137	SAMHD1	not	sig	SAMHD1
27	ENSG00000106785	3.09722114561678	2.3615300918787e-139	TRIM14	3.14808653092112	1.43890257566724e-133	TRIM14	not	sig	TRIM14
28	ENSG00000132530	8.06488676057007	1.90687679095395e-135	XAF1	8.43393900577879	1.93552623600633e-203	XAF1	not	sig	XAF1
29	ENSG00000173821	3.19803610246059	7.18770727380835e-134	RNF213	3.19152315646109	4.55406853234011e-132	RNF213	not	sig	RNF213
30	ENSG00000110446	3.79154671423985	2.96048637308092e-127	SLC15A3	3.79174984835336	3.27944122689021e-128	SLC15A3	not	sig	SLC15A3
31	ENSG00000134321	7.22778865282992	7.29999458248631e-126	RSAD2	7.26602743519352	7.74213736423924e-110	RSAD2	not	sig	RSAD2
32	ENSG00000137200	1.45635903686121	1.23630065475354e-124	CMTR1	1.45019380541347	7.05238531081458e-123	CMTR1	not	sig	CMTR1
33	ENSG00000181381	3.93945508006752	4.4067115353861e-119	DDX60L	3.88089961173813	1.08316722259449e-111	DDX60L	not	sig	DDX60L
34	ENSG00000154760	3.59745827493671	1.52718768373299e-113	SLFN13	3.66879909433842	9.80039318179275e-131	SLFN13	not	sig	SLFN13
35	ENSG00000135114	9.5794291099942	2.74906258484632e-112	OASL	9.46137281902146	1.63490705232034e-128	OASL	not	sig	OASL
36	ENSG00000105499	5.33048470523852	1.81375893084404e-109	PLA2G4C	5.25929167958551	1.52504159666167e-101	PLA2G4C	not	sig	PLA2G4C
37	ENSG00000055332	2.86306222722799	5.07471046451703e-109	EIF2AK2	2.69587965952677	3.12964496564031e-91	EIF2AK2	not	sig	EIF2AK2
38	ENSG00000089127	8.95099052001981	1.59595598030181e-107	OAS1	8.91207878852763	1.05064150186546e-115	OAS1	not	sig	OAS1
39	ENSG00000059378	2.33246623557221	2.46879739152439e-107	PARP12	2.37301280739155	7.02182633699211e-116	PARP12	not	sig	PARP12
40	ENSG00000108771	3.62512058005846	1.63493415567294e-106	DHX58	3.61766934658836	3.34303526013711e-105	DHX58	not	sig	DHX58
41	ENSG00000170581	2.28585456990817	2.7335036019112e-106	STAT2	2.28991690617348	5.3477936366866e-105	STAT2	not	sig	STAT2
42	ENSG00000138646	9.59992279362731	4.88905306501935e-103	HERC5	9.63866287615051	2.21806707572245e-98	HERC5	not	sig	HERC5
43	ENSG00000152778	4.37521072709291	4.91641124685705e-98	IFIT5	4.29393762426425	4.7661539142462e-106	IFIT5	not	sig	IFIT5
44	ENSG00000067066	2.32887969866491	1.19216375023139e-95	SP100	2.21592231549055	4.94668148711434e-87	SP100	not	sig	SP100
45	ENSG00000100342	4.96520857597361	1.42045633858667e-93	APOL1	0.111800051024663	0.951671236066144	APOL1	different	nonsig	APOL1
46	ENSG00000205413	5.71637922379533	2.48439727563331e-91	SAMD9	5.74787583732258	8.21662171860085e-93	SAMD9	not	sig	SAMD9
47	ENSG00000164342	3.94404059544811	6.9679854112256e-90	TLR3	4.00558255291512	4.48494541508749e-89	TLR3	not	sig	TLR3
48	ENSG00000123609	2.3728799195832	7.6475570222229e-89	NMI	2.36415826324474	1.30931913051211e-88	NMI	not	sig	NMI
49	ENSG00000108679	3.21018993439864	1.61751542068141e-87	LGALS3BP	3.19434546640852	4.46907638835318e-85	LGALS3BP	not	sig	LGALS3BP
50	ENSG00000132109	2.91470420219367	2.90958864546273e-86	TRIM21	2.90079135097947	6.51737880924218e-87	TRIM21	not	sig	TRIM21
51	ENSG00000160710	1.62297467787544	3.3515018406483e-82	ADAR	1.58199157412657	1.13269758524765e-77	ADAR	not	sig	ADAR
52	ENSG00000140853	2.29703005795924	1.10366723903238e-78	NLRC5	2.32611985724953	9.6896087508969e-83	NLRC5	not	sig	NLRC5
53	ENSG00000177409	4.31232925891537	7.49678919334706e-75	SAMD9L	4.3195618503106	7.37159396344608e-76	SAMD9L	not	sig	SAMD9L
54	ENSG00000172936	1.78230893456608	2.09286675510447e-74	MYD88	1.77970865252545	2.88198948171921e-76	MYD88	not	sig	MYD88
55	ENSG00000204264	2.91097340342869	1.00524747263732e-73	PSMB8	2.84823267839358	2.66880712671524e-63	PSMB8	not	sig	PSMB8
56	ENSG00000124201	2.02008052679658	6.86881044999128e-73	ZNFX1	1.95297132810256	1.22769137398014e-64	ZNFX1	not	sig	ZNFX1
57	ENSG00000166750	2.90150719167897	2.09457293693054e-72	SLFN5	2.90863634522726	1.85330002754945e-73	SLFN5	not	sig	SLFN5
58	ENSG00000172716	3.06577158078572	5.87577057760576e-72	SLFN11	-0.414687814161754	0.192678965366775	SLFN11	different	nonsig	SLFN11
59	ENSG00000122729	-2.57323094121013	9.77312900310778e-70	ACO1	-2.51317342525352	2.05341619791831e-65	ACO1	not	sig	ACO1
60	ENSG00000135899	2.97149851308106	1.51308754378412e-68	SP110	2.95551462521985	4.67156792803978e-74	SP110	not	sig	SP110
61	ENSG00000196116	2.00509545207337	6.5934643249227e-60	TDRD7	1.99894871736303	8.08308229385677e-59	TDRD7	not	sig	TDRD7
62	ENSG00000112096	2.47968297059553	2.71640410028711e-59	SOD2, SOD2-OT1	2.8437565108096	1.3602939455797e-50	SOD2, SOD2-OT1	not	sig	SOD2, SOD2-OT1
63	ENSG00000172183	3.24616021433982	4.6926623194166e-57	ISG20	3.31773572483652	5.66314318194108e-57	ISG20	not	sig	ISG20
64	ENSG00000130303	6.38456939625575	2.39643111403249e-56	BST2	6.62669528479167	1.59145564423949e-84	BST2	not	sig	BST2
65	ENSG00000132274	2.13911732011111	7.1284698242349e-56	TRIM22	2.11669572507559	1.121109697465e-54	TRIM22	not	sig	TRIM22
66	ENSG00000163565	1.61069705747714	9.31315053891655e-56	IFI16	1.59656021700092	1.0664545817266e-51	IFI16	not	sig	IFI16
67	ENSG00000124226	1.69486082456092	3.40687849716773e-54	RNF114	1.68595741736213	8.2586755839384e-53	RNF114	not	sig	RNF114
68	ENSG00000185507	9.09230265956125	1.79507272998995e-53	IRF7	8.33232573494675	7.26062682308859e-63	IRF7	not	sig	IRF7
69	ENSG00000125347	1.91795371024576	3.19585631800493e-53	IRF1	1.88072881317143	2.20558312349048e-51	IRF1	not	sig	IRF1
70	ENSG00000165949	8.59533332076273	4.9138716580596e-53	IFI27	8.36493427731887	1.47254541681894e-54	IFI27	not	sig	IFI27
71	ENSG00000169245	9.09998415704966	6.94083824410017e-51	CXCL10	9.43872520814772	1.78485500430315e-39	CXCL10	not	sig	CXCL10
72	ENSG00000115415	1.80535923229287	2.38745466117605e-50	STAT1	1.80985808346068	1.87986678775538e-49	STAT1	not	sig	STAT1
73	ENSG00000221963	4.07765711325838	3.10303133098993e-50	APOL6	4.69230940247645	4.85520237289632e-43	APOL6	not	sig	APOL6
74	ENSG00000112343	1.53908414029416	7.14842832247515e-50	TRIM38	1.52176439540242	6.22475720469074e-55	TRIM38	not	sig	TRIM38
75	ENSG00000178685	3.56913629608501	3.53477416750463e-49	PARP10	3.56616278286734	3.28565260383547e-49	PARP10	not	sig	PARP10
76	ENSG00000141574	3.36299086900679	7.74943903505546e-49	SECTM1	3.43633178316531	2.20818795954556e-43	SECTM1	not	sig	SECTM1
77	ENSG00000131203	6.96854000877926	7.48260336058972e-48	IDO1	7.08525180726517	5.12531572607911e-49	IDO1	not	sig	IDO1
78	ENSG00000156587	4.50113070781743	2.18072751146319e-46	UBE2L6	4.55177807607135	3.8897888427869e-56	UBE2L6	not	sig	UBE2L6
79	ENSG00000133401	4.48391338143491	5.98219001226296e-46	PDZD2	4.34545310103938	1.07212095126594e-44	PDZD2	not	sig	PDZD2
80	ENSG00000025708	3.67666508799442	7.12846259871277e-46	TYMP	3.62298970454191	7.90933330831717e-44	TYMP	not	sig	TYMP
81	ENSG00000121060	2.01179810448368	7.75302215477512e-46	TRIM25	2.03192354389016	8.0359575420929e-46	TRIM25	not	sig	TRIM25
82	ENSG00000002549	1.68292518373887	1.29869043292648e-45	LAP3	1.69934856754621	2.27162242189728e-42	LAP3	not	sig	LAP3
83	ENSG00000106560	5.35489126672773	6.63097681977423e-45	GIMAP2	5.22461085310873	3.9609581990765e-42	GIMAP2	not	sig	GIMAP2
84	ENSG00000164308	3.20018580194964	1.64675490014345e-43	ERAP2	3.14673704477817	2.47704654084261e-38	ERAP2	not	sig	ERAP2
85	ENSG00000205220	3.76113285946535	8.00936736976193e-43	PSMB10	2.21466365554898	3.1798987577856e-13	PSMB10	different	sig	PSMB10
86	ENSG00000152689	1.95257303681917	1.11497420075576e-41	RASGRP3	1.78984988596006	1.1932736745561e-29	RASGRP3	not	sig	RASGRP3
87	ENSG00000100225	0.866711631151153	3.50969284863837e-41	FBXO7	0.856079955527448	1.29034390036523e-42	FBXO7	not	sig	FBXO7
88	ENSG00000240065	3.6310608555462	3.57740080104126e-41	PSMB9	3.66528669508597	1.45421912311752e-40	PSMB9	not	sig	PSMB9
89	ENSG00000173786	1.44535010932937	2.2102063417891e-40	CNP	1.46432908262262	1.2144099742015e-37	CNP	not	sig	CNP
90	ENSG00000110057	2.60822534934154	2.50833663485426e-40	UNC93B1	2.58137219458235	1.0255591106489e-39	UNC93B1	not	sig	UNC93B1
91	ENSG00000136147	1.58243314289847	1.07653374879067e-39	PHF11	1.54780256455727	3.38129577151855e-36	PHF11	not	sig	PHF11
92	ENSG00000182179	2.2457462260934	1.15394965220657e-38	UBA7	2.22857572496944	7.42881478804366e-38	UBA7	not	sig	UBA7
93	ENSG00000185722	1.03871172834899	1.24881211840341e-38	ANKFY1	1.02788031316656	2.47704654084261e-38	ANKFY1	not	sig	ANKFY1
94	ENSG00000183255	-1.15539886718904	1.80850325313507e-37	PTTG1IP	-1.16358608438458	2.17612179925289e-30	PTTG1IP	not	sig	PTTG1IP
95	ENSG00000003402	1.1734569759238	5.23058933808924e-37	CFLAR	1.22885288946249	6.36038540202794e-33	CFLAR	not	sig	CFLAR
96	ENSG00000100298	4.2724262985239	8.23336857959619e-37	APOBEC3H	4.11119760662872	1.87986678775538e-49	APOBEC3H	not	sig	APOBEC3H
97	ENSG00000100336	3.97773576151552	5.25626240791353e-36	APOL4	3.31838823429531	3.1838780723151e-25	APOL4	not	sig	APOL4
98	ENSG00000118503	3.24632976274515	6.68580391045824e-36	TNFAIP3	3.15069602044536	9.00169389932727e-30	TNFAIP3	not	sig	TNFAIP3
99	ENSG00000013374	1.06219603626811	2.37957410563303e-35	NUB1	1.1443160982344	6.92222572344845e-40	NUB1	not	sig	NUB1
100	ENSG00000131979	2.46547185286486	1.27334501081448e-33	GCH1	2.68684934432781	5.95407173383733e-31	GCH1	not	sig	GCH1
101	ENSG00000130813	2.79346614807541	2.42992441429483e-33	C19orf66	2.78010266497128	4.71384477280487e-32	C19orf66	not	sig	C19orf66
102	ENSG00000026950	1.53838730324422	7.56455444292182e-33	BTN3A1	1.49813541691701	1.18200252245726e-27	BTN3A1	not	sig	BTN3A1
103	ENSG00000198133	3.87485623219884	1.0336916717233e-32	TMEM229B	3.80807651056082	2.23340208519572e-31	TMEM229B	not	sig	TMEM229B
104	ENSG00000244509	1.75914017987475	1.22383728897848e-32	APOBEC3C	1.48092523559255	3.85865839789622e-16	APOBEC3C	not	sig	APOBEC3C
105	ENSG00000185880	3.42670017397196	1.42330341392129e-32	TRIM69	3.03504817757025	7.28283035970419e-08	TRIM69	not	sig	TRIM69
106	ENSG00000163131	2.26346326228364	5.73973704002987e-32	CTSS	2.25449652855566	6.82507961501937e-26	CTSS	not	sig	CTSS
107	ENSG00000023445	4.0818142852581	1.15204081126259e-30	BIRC3	1.11555692797119	0.00141351453451279	BIRC3	different	sig	BIRC3
108	ENSG00000102524	6.53006027156453	1.72096666264725e-29	TNFSF13B	6.65477476561342	2.97643953481967e-27	TNFSF13B	not	sig	TNFSF13B
109	ENSG00000234127	1.31581444063379	5.83447358076408e-29	TRIM26	1.3164281720443	4.90143181674205e-30	TRIM26	not	sig	TRIM26
110	ENSG00000068079	2.68770367748839	2.01168338316506e-27	IFI35	2.71970555776499	2.9504504798532e-29	IFI35	not	sig	IFI35
111	ENSG00000100911	1.67769733254319	2.06940997817381e-27	PSME2	1.62721856382271	3.64975325001447e-24	PSME2	not	sig	PSME2
112	ENSG00000122643	1.96925570616879	5.41362738627832e-27	NT5C3A	2.03443031496574	3.24912357045637e-32	NT5C3A	not	sig	NT5C3A
113	ENSG00000184898	1.22822572643294	3.20422121642429e-26	RBM43	1.18737641473122	9.32139474542222e-25	RBM43	not	sig	RBM43
114	ENSG00000180354	-2.05657194345299	3.29631390191883e-26	MTURN	-2.18957896767583	9.048040890189e-11	MTURN	not	sig	MTURN
115	ENSG00000133328	6.86909450794901	1.4227813420193e-25	HRASLS2	7.03831277609952	1.15357997527965e-26	HRASLS2	not	sig	HRASLS2
116	ENSG00000178033	1.05963531399686	2.25380555641438e-25	CALHM5	1.01449151035816	1.9347733980028e-17	CALHM5	not	sig	CALHM5
117	ENSG00000102921	1.03414847147739	2.50351952037232e-25	N4BP1	1.03708411647594	2.11118561306919e-26	N4BP1	not	sig	N4BP1
118	ENSG00000115271	3.97550165384294	4.24231742841241e-25	GCA	3.86099359627756	3.78512624773455e-23	GCA	not	sig	GCA
119	ENSG00000136816	1.35701528929615	4.49756066515529e-25	TOR1B	1.3153355450486	2.13476059550106e-25	TOR1B	not	sig	TOR1B
120	ENSG00000153147	0.963112162307365	5.07238221093458e-25	SMARCA5	0.966012163633711	4.24483127238974e-25	SMARCA5	not	sig	SMARCA5
121	ENSG00000163686	1.48130772602566	8.28263916233426e-25	ABHD6	1.53498977673163	1.46669748845822e-27	ABHD6	not	sig	ABHD6
122	ENSG00000100906	1.89575082788007	4.09530723569604e-24	NFKBIA	1.88181135117876	1.55178472124428e-23	NFKBIA	not	sig	NFKBIA
123	ENSG00000142089	2.12306610583344	7.0193985397542e-24	IFITM3	1.58486026877367	2.59887534547183e-10	IFITM3	not	sig	IFITM3
124	ENSG00000186806	3.01484504613792	3.12094202728205e-23	VSIG10L	3.57119012862717	3.36542194284304e-19	VSIG10L	not	sig	VSIG10L
125	ENSG00000072274	-0.839861082995765	4.83139584467309e-23	TFRC	-0.847725048419476	1.63804851767963e-23	TFRC	not	sig	TFRC
126	ENSG00000239713	3.15387474933859	5.43940945343949e-23	APOBEC3G	4.81080150518454	1.26557143019302e-53	APOBEC3G	different	sig	APOBEC3G
127	ENSG00000060491	1.74131544316354	1.59384701491985e-22	OGFR	1.74139469877729	1.11796562169939e-22	OGFR	not	sig	OGFR
128	ENSG00000163568	2.31221060171286	1.80810037865836e-21	AIM2	2.36910866543134	9.4707328721884e-23	AIM2	not	sig	AIM2
129	ENSG00000026103	1.21392296843181	2.14917224123631e-21	FAS	1.22838880039973	5.77708178175908e-21	FAS	not	sig	FAS
130	ENSG00000164430	2.03828733923778	2.38598585392199e-21	CGAS	2.24998101794742	1.93001960241976e-34	CGAS	not	sig	CGAS
131	ENSG00000123610	1.82509844092905	1.89607700410919e-20	TNFAIP6	1.82132365554247	2.74614960818801e-20	TNFAIP6	not	sig	TNFAIP6
132	ENSG00000133794	1.43284476478157	5.71530751660777e-20	ARNTL	1.40647500692319	2.4916634516827e-20	ARNTL	not	sig	ARNTL
133	ENSG00000043143	1.19674319183553	7.63358629807846e-20	JADE2	1.19073741729275	7.50892785885772e-20	JADE2	not	sig	JADE2
134	ENSG00000115009	7.04682284067157	8.68885782356991e-20	CCL20	7.51033148300516	6.21459967409421e-24	CCL20	not	sig	CCL20
135	ENSG00000124256	7.26099279072606	9.94733565376384e-20	ZBP1	6.98335704593498	1.51109343753423e-17	ZBP1	not	sig	ZBP1
136	ENSG00000137275	0.828792214287951	1.63408379213702e-19	RIPK1	0.799351824451824	4.22176324131972e-19	RIPK1	not	sig	RIPK1
137	ENSG00000133943	1.38048132391873	4.44285528659819e-19	DGLUCY	1.42061499960246	2.2662742107757e-20	DGLUCY	not	sig	DGLUCY
138	ENSG00000167772	2.97708302656881	4.74809949315428e-19	ANGPTL4	2.8108167469337	2.96345014373631e-16	ANGPTL4	not	sig	ANGPTL4
139	ENSG00000146859	2.26480053075861	5.09623012285751e-19	TMEM140	2.31965294693717	8.38231282028145e-25	TMEM140	not	sig	TMEM140
140	ENSG00000131238	-0.66323234914307	8.66432247972315e-19	PPT1	-0.627414757513042	3.89338333952502e-13	PPT1	not	sig	PPT1
141	ENSG00000010030	1.98982451347129	9.98930522771875e-19	ETV7	1.85426707958928	6.64880245848602e-15	ETV7	not	sig	ETV7
142	ENSG00000107798	1.00710315394556	1.04424807934936e-18	LIPA	1.02091002705403	4.39726809438931e-18	LIPA	not	sig	LIPA
143	ENSG00000166801	1.39222184606825	1.04625582828318e-18	FAM111A	1.38084209608762	4.25180629411186e-19	FAM111A	not	sig	FAM111A
144	ENSG00000134470	3.83804961241411	1.28184353811259e-18	IL15RA	3.87822177629008	4.52633678124648e-20	IL15RA	not	sig	IL15RA
145	ENSG00000138035	1.02303541421491	1.88757544848352e-18	PNPT1	1.02797052223649	4.39726809438931e-18	PNPT1	not	sig	PNPT1
146	ENSG00000173530	-1.19495168719628	4.60913837505589e-18	TNFRSF10D	-0.851537601929718	7.9319447482675e-08	TNFRSF10D	not	sig	TNFRSF10D
147	ENSG00000188157	1.98824802933908	5.17862471172982e-18	AGRN	1.97816556895127	1.48098833367618e-17	AGRN	not	sig	AGRN
148	ENSG00000171105	-0.548860913466924	6.01208384250017e-18	INSR	-0.382092766617734	6.82766692936924e-07	INSR	not	sig	INSR
149	ENSG00000106346	0.93865352130797	9.5603352269329e-18	USP42	1.04344440310646	2.39749429054987e-12	USP42	not	sig	USP42
150	ENSG00000127948	1.46656981468359	9.5603352269329e-18	POR	1.46626255645408	7.339742372847e-18	POR	not	sig	POR
151	ENSG00000160746	-0.735121410891037	1.18411705858795e-17	ANO10	-0.746716872632376	3.53713930227387e-18	ANO10	not	sig	ANO10
152	ENSG00000117360	1.14035492650884	2.64437546856158e-17	PRPF3	1.12336151613565	1.12196328174416e-16	PRPF3	not	sig	PRPF3
153	ENSG00000104856	1.91055846042884	2.65337765720502e-17	RELB	1.93885664336716	2.70463705302748e-16	RELB	not	sig	RELB
154	ENSG00000271503	7.37260635780063	3.28142643940606e-17	CCL5	6.2052080725544	2.14198480228435e-11	CCL5	not	sig	CCL5
155	ENSG00000108691	3.81907043948474	6.01517569025784e-17	CCL2	3.86695615802651	3.81035979862043e-17	CCL2	not	sig	CCL2
156	ENSG00000184988	1.36783291328679	7.31011678174346e-17	TMEM106A	1.34875687512461	4.73246079713805e-08	TMEM106A	not	sig	TMEM106A
157	ENSG00000178719	1.24402772236046	4.34964536038535e-16	GRINA	1.23545386126618	8.50242016393437e-16	GRINA	not	sig	GRINA
158	ENSG00000182326	1.31148640160686	4.95212458619624e-16	C1S	1.30436648167841	8.05803345355906e-16	C1S	not	sig	C1S
159	ENSG00000133874	1.04958142940973	5.15839152263158e-16	RNF122	1.04118189669979	1.68625603001015e-09	RNF122	not	sig	RNF122
160	ENSG00000171855	6.39168689394564	5.4344204045203e-16	IFNB1	6.24306229548472	6.79215854502174e-15	IFNB1	not	sig	IFNB1
161	ENSG00000165259	1.41860142932907	5.49683663682566e-16	HDX	1.40021402372049	1.30204102648178e-15	HDX	not	sig	HDX
162	ENSG00000065154	-1.01639320441178	6.2148346877734e-16	OAT	-1.00836310585802	3.85865839789622e-16	OAT	not	sig	OAT
163	ENSG00000166889	0.998537401790855	6.65606754292205e-16	PATL1	0.976025593636615	3.39350948137289e-15	PATL1	not	sig	PATL1
164	ENSG00000139514	-0.686022436792925	1.54792141012897e-15	SLC7A1	-0.650413368093451	1.72791639539451e-15	SLC7A1	not	sig	SLC7A1
165	ENSG00000168062	2.94948309629342	2.41432449116534e-15	BATF2	2.85680700186161	5.32607706806339e-14	BATF2	not	sig	BATF2
166	ENSG00000106789	2.1031489883368	2.56534760550595e-15	CORO2A	2.11317153396104	1.04521878087783e-15	CORO2A	not	sig	CORO2A
167	ENSG00000073282	2.66413285254007	4.71366161796887e-15	TP63	2.5825781779302	5.73666711091764e-16	TP63	not	sig	TP63
168	ENSG00000148848	-0.918387263975064	6.31197500138879e-15	ADAM12	-0.724829688038657	1.07649070211632e-09	ADAM12	not	sig	ADAM12
169	ENSG00000181026	0.702413887230995	6.44088465690531e-15	AEN	0.932624081947013	3.43564530206427e-17	AEN	not	sig	AEN
170	ENSG00000231925	0.93348924305161	6.88833497839272e-15	TAPBP	0.893511850108084	7.22900443451216e-13	TAPBP	not	sig	TAPBP
171	ENSG00000152465	-1.01937276923781	9.08042311316199e-15	NMT2	-1.06698606131445	6.41134059651465e-15	NMT2	not	sig	NMT2
172	ENSG00000154229	-0.960966569081845	2.08017074416388e-14	PRKCA	-0.768492933334669	1.59994159911839e-09	PRKCA	not	sig	PRKCA
173	ENSG00000049860	-1.10605455737164	2.18355484551616e-14	HEXB	-1.09461352283483	2.48144376333479e-13	HEXB	not	sig	HEXB
174	ENSG00000183726	0.824298999298661	2.60447189369823e-14	TMEM50A	0.824192926846148	9.22061815193482e-15	TMEM50A	not	sig	TMEM50A
175	ENSG00000120217	2.53855251027143	2.62845756633422e-14	CD274	2.28113048013288	2.49982726434063e-10	CD274	not	sig	CD274
176	ENSG00000147872	1.20531622212455	3.77954854956349e-14	PLIN2	1.20909312950061	5.61252601123115e-13	PLIN2	not	sig	PLIN2
177	ENSG00000204138	1.02782847185359	4.04182514190396e-14	PHACTR4	1.08939969660055	2.86737000198027e-15	PHACTR4	not	sig	PHACTR4
178	ENSG00000157873	2.46863738396575	4.33033828267959e-14	TNFRSF14	2.38255843063231	8.13122757156364e-14	TNFRSF14	not	sig	TNFRSF14
179	ENSG00000138755	5.98401267380111	4.61632470496351e-14	CXCL9	6.03045846795592	4.34706477215386e-14	CXCL9	not	sig	CXCL9
180	ENSG00000076108	0.794606690109211	8.03459759840639e-14	BAZ2A	0.827474369445827	1.16107363035102e-13	BAZ2A	not	sig	BAZ2A
181	ENSG00000137752	1.07231590796579	8.79791708114489e-14	CASP1	0.921611016446803	3.23586686323069e-14	CASP1	not	sig	CASP1
182	ENSG00000111452	-1.94520326626925	8.83187533871903e-14	ADGRD1	-2.01500120819422	9.08507068729301e-14	ADGRD1	not	sig	ADGRD1
183	ENSG00000109436	0.799483267049003	9.64603469884419e-14	TBC1D9	0.82631738526753	4.7078801224688e-14	TBC1D9	not	sig	TBC1D9
184	ENSG00000163121	6.1193138649624	1.0380305315965e-13	NEURL3	4.29132399216888	1.50165931479289e-06	NEURL3	not	sig	NEURL3
185	ENSG00000105559	2.14534319736404	1.1278550872739e-13	PLEKHA4	2.07812483273534	3.8209478433881e-12	PLEKHA4	not	sig	PLEKHA4
186	ENSG00000126821	-0.826425960612293	1.17265754360631e-13	SGPP1	-0.802324735899068	3.5780743145833e-13	SGPP1	not	sig	SGPP1
187	ENSG00000189369	1.18889807347707	1.26812593276e-13	GSPT2	1.26302524401302	6.31515176744639e-15	GSPT2	not	sig	GSPT2
188	ENSG00000120526	0.791552875531695	1.30795884428892e-13	NUDCD1	0.830143419715381	3.26190643183422e-13	NUDCD1	not	sig	NUDCD1
189	ENSG00000178078	4.25732410603284	1.31357607359677e-13	STAP2	4.14825373137061	9.57195394076436e-13	STAP2	not	sig	STAP2
190	ENSG00000139971	-1.66880507753047	1.53591056461001e-13	ARMH4	-1.35264718574582	1.70963482051731e-08	ARMH4	not	sig	ARMH4
191	ENSG00000197081	-0.948835260039009	1.55068222126677e-13	IGF2R	-0.956227238492659	8.05976956673618e-14	IGF2R	not	sig	IGF2R
192	ENSG00000004468	2.59199442196257	1.58433633534302e-13	CD38	2.68916791514601	8.78359130537026e-06	CD38	not	sig	CD38
193	ENSG00000122176	-1.601773894763	1.87085469069136e-13	FMOD	-1.42688382457121	2.01770569316797e-11	FMOD	not	sig	FMOD
194	ENSG00000104341	-0.641367133025244	2.33269529148676e-13	LAPTM4B	-0.639914551985732	2.23434356727625e-13	LAPTM4B	not	sig	LAPTM4B
195	ENSG00000115902	-1.34956897441583	2.35982551858897e-13	SLC1A4	-1.33229371661338	8.4525187336674e-13	SLC1A4	not	sig	SLC1A4
196	ENSG00000103121	-0.947988694051831	2.57854505000449e-13	CMC2	-0.384931555735991	0.0227418011591957	CMC2	different	sig	CMC2
197	ENSG00000116133	-1.08959643268717	2.82223309417845e-13	DHCR24	-1.10802021228262	2.02064441665442e-13	DHCR24	not	sig	DHCR24
198	ENSG00000108669	0.799831471805466	2.92518792533432e-13	CYTH1	0.792337327297802	8.16662559458251e-13	CYTH1	not	sig	CYTH1
199	ENSG00000261371	1.44108143018835	3.4195361642239e-13	PECAM1	1.35580665066926	1.5352845187673e-11	PECAM1	not	sig	PECAM1
200	ENSG00000163701	1.87526567825265	4.28713042958076e-13	IL17RE	1.830131766392	8.06228180165555e-13	IL17RE	not	sig	IL17RE
201	ENSG00000168016	0.997343691971889	5.64927401918838e-13	TRANK1	0.969139348701543	1.95719045734846e-11	TRANK1	not	sig	TRANK1
202	ENSG00000146918	-0.616342775629254	6.10277667050435e-13	NCAPG2	-0.618150909695468	1.11288002476587e-12	NCAPG2	not	sig	NCAPG2
203	ENSG00000102081	1.07359317786628	6.110946142468e-13	FMR1	1.06396689180374	1.51455939881118e-12	FMR1	not	sig	FMR1
204	ENSG00000146425	1.01625084284812	6.38157342640637e-13	DYNLT1	1.04417997300163	9.74487787167792e-13	DYNLT1	not	sig	DYNLT1
205	ENSG00000151726	1.22709542615689	6.66014830710836e-13	ACSL1	1.19449065921538	1.2150159317787e-12	ACSL1	not	sig	ACSL1
206	ENSG00000171860	2.28361249271796	7.10497724919923e-13	C3AR1	2.36857545458459	3.1798987577856e-13	C3AR1	not	sig	C3AR1
207	ENSG00000185215	1.29081908843556	7.6549731757283e-13	TNFAIP2	1.35289890419739	1.6813617387931e-13	TNFAIP2	not	sig	TNFAIP2
208	ENSG00000092010	1.19451523739419	8.35814697821549e-13	PSME1	1.19214121920462	8.88506103751243e-13	PSME1	not	sig	PSME1
209	ENSG00000091986	-0.805706916199292	9.6177081948216e-13	CCDC80	-0.798232537663843	1.60033555349964e-12	CCDC80	not	sig	CCDC80
210	ENSG00000102804	0.583335091771151	1.0128327591346e-12	TSC22D1	0.571720360254269	1.03855545799178e-10	TSC22D1	not	sig	TSC22D1
211	ENSG00000162692	1.90374016387107	1.15992878360656e-12	VCAM1	1.8608942029309	9.03859892960448e-13	VCAM1	not	sig	VCAM1
212	ENSG00000136628	-0.886340756451499	1.2843707948089e-12	EPRS	-0.889318368847528	1.33711465513555e-12	EPRS	not	sig	EPRS
213	ENSG00000137807	-0.640430575263138	1.56120455380046e-12	KIF23	-0.647313314561843	1.14736416312962e-12	KIF23	not	sig	KIF23
214	ENSG00000151388	-1.22503204330852	1.65674174431915e-12	ADAMTS12	-1.22597018894003	1.67464461438671e-12	ADAMTS12	not	sig	ADAMTS12
215	ENSG00000104549	-0.795819130980267	1.93337710633964e-12	SQLE	-0.79810372744711	2.26309571074066e-12	SQLE	not	sig	SQLE
216	ENSG00000172061	-1.0083898150477	1.93337710633964e-12	LRRC15	-1.03255083652297	1.22709792393632e-12	LRRC15	not	sig	LRRC15
217	ENSG00000137462	1.59765759648086	1.93900265640164e-12	TLR2	1.55632242188037	2.76762315084168e-11	TLR2	not	sig	TLR2
218	ENSG00000169418	-0.464883813939	2.55709850566735e-12	NPR1	-0.469450053958757	5.31639267085517e-13	NPR1	not	sig	NPR1
219	ENSG00000137575	0.486753406768106	2.57647060231692e-12	SDCBP	0.463704855948791	9.55611829840428e-11	SDCBP	not	sig	SDCBP
220	ENSG00000170100	-0.759321010787947	2.73351135322401e-12	ZNF778	-0.803923401543447	7.90570594651174e-09	ZNF778	not	sig	ZNF778
221	ENSG00000197093	1.83191922208679	3.57380212820091e-12	GAL3ST4	1.57104350996143	2.02509968403449e-11	GAL3ST4	not	sig	GAL3ST4
222	ENSG00000166949	0.604166256774879	3.59377842802154e-12	SMAD3	0.556657049835088	2.78656137170917e-05	SMAD3	not	sig	SMAD3
223	ENSG00000196187	0.93416158889094	4.13104426840429e-12	TMEM63A	0.940134627805589	1.40404413750692e-11	TMEM63A	not	sig	TMEM63A
224	ENSG00000140284	1.13607916392704	4.25083723387735e-12	SLC27A2	1.13438814864054	2.5594994840322e-12	SLC27A2	not	sig	SLC27A2
225	ENSG00000197614	-1.56076029611536	7.1060791903393e-12	MFAP5	-1.55954875492114	6.77648542981382e-12	MFAP5	not	sig	MFAP5
226	ENSG00000175899	-0.938266549425625	7.11664343940174e-12	A2M	-0.953753585993977	3.7822418496636e-12	A2M	not	sig	A2M
227	ENSG00000186815	-0.989473865215833	7.33534004044772e-12	TPCN1	-1.00676356430924	3.7822418496636e-12	TPCN1	not	sig	TPCN1
228	ENSG00000177663	0.659832242223293	8.20391813532184e-12	IL17RA	0.605341811153768	3.65735596596281e-11	IL17RA	not	sig	IL17RA
229	ENSG00000136643	0.867802253020721	8.51881076858627e-12	RPS6KC1	0.873288990571836	3.63193938811807e-12	RPS6KC1	not	sig	RPS6KC1
230	ENSG00000168615	-0.933504036796983	8.6769847365988e-12	ADAM9	-0.924810727248859	1.8396006403972e-11	ADAM9	not	sig	ADAM9
231	ENSG00000197121	-1.1511186736914	9.03264438465968e-12	PGAP1	-1.0987209017646	6.94231001961549e-09	PGAP1	not	sig	PGAP1
232	ENSG00000135828	1.01251626296924	9.18303224429722e-12	RNASEL	1.05468991651142	2.68578068218226e-11	RNASEL	not	sig	RNASEL
233	ENSG00000100567	0.680671190536633	9.42084228989069e-12	PSMA3	0.662424931390517	2.49982726434063e-10	PSMA3	not	sig	PSMA3
234	ENSG00000123213	-0.589633005917384	1.00265723360804e-11	NLN	-0.581581149629548	1.55405861525176e-10	NLN	not	sig	NLN
235	ENSG00000106105	-0.952089305291342	1.08504196903633e-11	GARS	-0.953230607232229	1.08156832321621e-11	GARS	not	sig	GARS
236	ENSG00000173039	0.565469969970327	1.09356606937823e-11	RELA	0.551918909105988	1.97204914516608e-11	RELA	not	sig	RELA
237	ENSG00000184677	0.631499158369239	1.19305605281176e-11	ZBTB40	0.570876958229483	9.64163017234255e-08	ZBTB40	not	sig	ZBTB40
238	ENSG00000067141	-0.826333728193132	1.1987988036853e-11	NEO1	-0.837864621833407	1.15799955480266e-11	NEO1	not	sig	NEO1
239	ENSG00000102893	-0.936469388172465	1.20908967078014e-11	PHKB	-0.963064291789439	4.27637607104383e-12	PHKB	not	sig	PHKB
240	ENSG00000100084	1.45330073630342	1.22951655128583e-11	HIRA	1.32024306355025	2.30600753618735e-19	HIRA	not	sig	HIRA
241	ENSG00000137507	0.782036551569905	1.37646983625728e-11	LRRC32	0.762602536122439	1.95719045734846e-11	LRRC32	not	sig	LRRC32
242	ENSG00000150048	4.34803760536939	1.49551188525672e-11	CLEC1A	4.30542301586542	2.14198480228435e-11	CLEC1A	not	sig	CLEC1A
243	ENSG00000134243	-1.00480976416545	1.63043370642967e-11	SORT1	-0.20880851946539	0.917000139077184	SORT1	different	nonsig	SORT1
244	ENSG00000162734	-0.609760977868593	1.63477853519975e-11	PEA15	1.01348699012463	0.192226754438075	PEA15	different	nonsig	PEA15
245	ENSG00000130202	0.75725234910343	2.00514519806084e-11	NECTIN2	0.592096798964122	8.58981855800654e-06	NECTIN2	not	sig	NECTIN2
246	ENSG00000163702	1.3757985062163	2.03767900071406e-11	IL17RC	1.32059347648084	2.16108596203784e-10	IL17RC	not	sig	IL17RC
247	ENSG00000166557	-1.02879650490619	2.06699493229434e-11	TMED3	-1.02663056742345	2.29559467635881e-11	TMED3	not	sig	TMED3
248	ENSG00000114268	1.44651612229278	2.19857166508568e-11	PFKFB4	1.44648281638657	1.7682872457728e-11	PFKFB4	not	sig	PFKFB4
249	ENSG00000198911	-0.636477302538217	2.55689652199625e-11	SREBF2	-0.644300720726502	1.33805233213238e-11	SREBF2	not	sig	SREBF2
250	ENSG00000109466	-0.810715982689013	2.83449574716353e-11	KLHL2	-0.827431520088097	1.51129398248637e-12	KLHL2	not	sig	KLHL2
251	ENSG00000052841	0.80781537422402	3.38695368347454e-11	TTC17	0.796468987792281	2.08921219753829e-10	TTC17	not	sig	TTC17
252	ENSG00000110092	-0.682793739687723	3.7138451969563e-11	CCND1	-0.712582804000912	1.67464461438671e-12	CCND1	not	sig	CCND1
253	ENSG00000249859	0.69394618876682	3.83532476445582e-11	PVT1	1.29056986139576	6.4414610866871e-05	PVT1	not	sig	PVT1
254	ENSG00000120875	1.0681804054724	3.85147672480131e-11	DUSP4	1.21012110692212	2.88313263124361e-11	DUSP4	not	sig	DUSP4
255	ENSG00000140092	-1.26557245901108	3.85147672480131e-11	FBLN5	-1.27523206992798	2.90264742136171e-11	FBLN5	not	sig	FBLN5
256	ENSG00000187097	-0.817058635032286	4.06208905140549e-11	ENTPD5	-0.785897851324849	1.6352584737765e-09	ENTPD5	not	sig	ENTPD5
257	ENSG00000134716	1.75753306095532	4.46478799710549e-11	CYP2J2	1.75984008105385	6.79215854502174e-15	CYP2J2	not	sig	CYP2J2
258	ENSG00000140945	-1.16975113399985	5.09501895969379e-11	CDH13	-1.09163523442361	9.4885015264537e-10	CDH13	not	sig	CDH13
259	ENSG00000218336	-0.799767119254074	5.36678232453375e-11	TENM3	-0.813339927440481	4.20906493301476e-11	TENM3	not	sig	TENM3
260	ENSG00000159128	0.991854271675996	5.42594552834286e-11	IFNGR2	1.05922104690437	1.86447415350861e-12	IFNGR2	not	sig	IFNGR2
261	ENSG00000154309	0.760193158871096	5.5383088613883e-11	DISP1	0.712562485480794	6.68939727668862e-10	DISP1	not	sig	DISP1
262	ENSG00000167034	1.69726670345698	6.4811004822185e-11	NKX3-1	1.70499233592343	1.29323027821323e-10	NKX3-1	not	sig	NKX3-1
263	ENSG00000118705	-0.919584256171177	7.1311091572537e-11	RPN2	-0.91937956183406	7.09337097849112e-11	RPN2	not	sig	RPN2
264	ENSG00000056558	1.74429674271764	8.12928847826298e-11	TRAF1	1.61536081951399	4.09233100435123e-10	TRAF1	not	sig	TRAF1
265	ENSG00000173120	0.660140939717736	9.01558146398346e-11	KDM2A	0.647778676003902	1.80644241431274e-10	KDM2A	not	sig	KDM2A
266	ENSG00000168268	-1.01609719454711	9.16888426869653e-11	NT5DC2	-1.05221337762978	1.8003635122656e-11	NT5DC2	not	sig	NT5DC2
267	ENSG00000105835	1.17292244203891	9.54164808860053e-11	NAMPT	1.1123133000793	4.91768612549503e-12	NAMPT	not	sig	NAMPT
268	ENSG00000173852	-0.946894763893748	9.70103934610833e-11	DPY19L1	-0.913665913617186	9.9026284171389e-10	DPY19L1	not	sig	DPY19L1
269	ENSG00000152767	-0.574137678679434	9.90988039865574e-11	FARP1	-0.608037815204566	8.64407527592892e-11	FARP1	not	sig	FARP1
270	ENSG00000156232	0.931580177767489	1.15516971808601e-10	WHAMM	0.954598525308791	2.06780436864963e-11	WHAMM	not	sig	WHAMM
271	ENSG00000117394	1.31304546266471	1.1971874694936e-10	SLC2A1	1.30939779592013	1.88788672599829e-10	SLC2A1	not	sig	SLC2A1
272	ENSG00000070081	-1.01237508623536	1.26109123812747e-10	NUCB2	-1.01975572477952	1.80679048265764e-10	NUCB2	not	sig	NUCB2
273	ENSG00000073331	0.853332859969636	1.35929346252251e-10	ALPK1	0.888431520092079	1.36443636489046e-10	ALPK1	not	sig	ALPK1
274	ENSG00000163564	1.63383381798016	1.67296980029311e-10	PYHIN1	-0.208791465816266	NA	PYHIN1	different	nonsig	PYHIN1
275	ENSG00000143947	-0.96664397165135	1.76340326734878e-10	RPS27A	-0.976993662993929	1.29323027821323e-10	RPS27A	not	sig	RPS27A
276	ENSG00000133121	0.55235520244054	1.814144687766e-10	STARD13	0.550105882345422	6.5554501932613e-10	STARD13	not	sig	STARD13
277	ENSG00000184371	0.582895959558682	2.014262910683e-10	CSF1	0.58742855256392	1.12877175806316e-10	CSF1	not	sig	CSF1
278	ENSG00000278540	-0.676993130210812	2.32279879308998e-10	ACACA	-0.675357701775364	4.6422082794828e-10	ACACA	not	sig	ACACA
279	ENSG00000023330	0.686098239394062	2.57609931668719e-10	ALAS1	0.67855883079274	4.09233100435123e-10	ALAS1	not	sig	ALAS1
280	ENSG00000182670	-1.10273742200687	2.68450299336491e-10	TTC3	-1.06738218823243	9.04969237923169e-10	TTC3	not	sig	TTC3
281	ENSG00000197702	-0.489061560654408	2.73034788457514e-10	PARVA	-0.493033689071459	1.76108222226908e-10	PARVA	not	sig	PARVA
282	ENSG00000143514	0.814717036383995	2.92790509813904e-10	TP53BP2	0.815943207106567	2.59887534547183e-10	TP53BP2	not	sig	TP53BP2
283	ENSG00000133639	0.85177573919662	2.9416180574967e-10	BTG1	0.877838365677034	1.17684045330534e-10	BTG1	not	sig	BTG1
284	ENSG00000116663	1.10261959980415	2.98060118234935e-10	FBXO6	1.07993004830028	2.83032379625e-09	FBXO6	not	sig	FBXO6
285	ENSG00000170275	-0.67882030641535	2.99811025447086e-10	CRTAP	-0.699745349701206	8.71535887628728e-11	CRTAP	not	sig	CRTAP
286	ENSG00000126838	-1.21115585511011	3.17437552032156e-10	PZP	1.44005264007609	NA	PZP	different	nonsig	PZP
287	ENSG00000086065	0.766859757708807	3.3782591864738e-10	CHMP5	0.76308475487013	2.27776089220839e-10	CHMP5	not	sig	CHMP5
288	ENSG00000198682	-0.624139160893696	3.43129941117745e-10	PAPSS2	-0.631914386312584	2.25746958886111e-10	PAPSS2	not	sig	PAPSS2
289	ENSG00000137496	2.07928592741907	3.73171107046489e-10	IL18BP	2.59818155447004	7.06017060074794e-13	IL18BP	not	sig	IL18BP
290	ENSG00000100346	4.75075203366632	3.86407246418109e-10	CACNA1I	4.30836574424338	1.25745568260464e-06	CACNA1I	not	sig	CACNA1I
291	ENSG00000103319	-0.533024884562477	3.99622270863662e-10	EEF2K	-0.600443518399703	2.23345856565837e-13	EEF2K	not	sig	EEF2K
292	ENSG00000128595	-0.842234434951236	4.17165097425217e-10	CALU	-0.697085869050092	1.07746480023067e-06	CALU	not	sig	CALU
293	ENSG00000174808	1.97194895495918	4.5027369447857e-10	BTC	1.99487929246596	6.36870316214651e-10	BTC	not	sig	BTC
294	ENSG00000138829	-1.33470288024376	4.65616029081867e-10	FBN2	-1.34403331826782	6.98016587431059e-10	FBN2	not	sig	FBN2
295	ENSG00000103966	0.596109068608891	4.83617496540682e-10	EHD4	0.655683716027332	2.90731491535315e-12	EHD4	not	sig	EHD4
296	ENSG00000028137	0.825102729850661	5.03048768530617e-10	TNFRSF1B	0.919296213331806	7.3013863111135e-13	TNFRSF1B	not	sig	TNFRSF1B
297	ENSG00000072121	0.557102482042203	5.24210541498456e-10	ZFYVE26	0.557586583322848	5.22209100081085e-10	ZFYVE26	not	sig	ZFYVE26
298	ENSG00000035862	-0.971997095630336	5.39664914171026e-10	TIMP2	-0.75326019592584	3.61773541775133e-06	TIMP2	not	sig	TIMP2
299	ENSG00000115548	0.887225464927711	5.7275369372977e-10	KDM3A	0.883268633804122	9.43804443491011e-10	KDM3A	not	sig	KDM3A
300	ENSG00000198380	-0.74558880659055	5.92281503168993e-10	GFPT1	-0.721465482465369	4.73424131409575e-09	GFPT1	not	sig	GFPT1
301	ENSG00000181704	-0.708629498870768	6.00162072816682e-10	YIPF6	-0.505309060728691	0.000772689491032809	YIPF6	not	sig	YIPF6
302	ENSG00000106080	-0.912509991307458	6.050476700144e-10	FKBP14	-0.961120987885548	1.18924799997618e-08	FKBP14	not	sig	FKBP14
303	ENSG00000126947	0.832258843085437	6.25294564397443e-10	ARMCX1	0.827019283097438	5.96967434963964e-10	ARMCX1	not	sig	ARMCX1
304	ENSG00000196549	-1.02793269039855	6.31196320090786e-10	MME	-0.948866473252454	1.68580150099067e-08	MME	not	sig	MME
305	ENSG00000059758	0.745026106309878	6.36396376013772e-10	CDK17	0.744781311001548	9.17646412704621e-10	CDK17	not	sig	CDK17
306	ENSG00000180817	0.524861064213888	6.47603824715736e-10	PPA1	0.556030681144271	6.86679408704206e-12	PPA1	not	sig	PPA1
307	ENSG00000164619	-0.721612288335061	6.87780516756734e-10	BMPER	-0.740560782571032	5.60199813146591e-10	BMPER	not	sig	BMPER
308	ENSG00000148484	-0.608152762210394	7.20092181487714e-10	RSU1	-0.597300318738298	4.38293968980694e-09	RSU1	not	sig	RSU1
309	ENSG00000062194	0.712628660458917	7.33468401468704e-10	GPBP1	0.711956612104995	9.69306500678943e-10	GPBP1	not	sig	GPBP1
310	ENSG00000070061	-0.468433888822922	7.68303026297262e-10	ELP1	-0.478591438361	2.16650114632616e-10	ELP1	not	sig	ELP1
311	ENSG00000156508	-0.497720267570683	7.68303026297262e-10	EEF1A1	-0.502510735044469	2.56148747830484e-10	EEF1A1	not	sig	EEF1A1
312	ENSG00000168310	0.778186966592469	8.34289023462866e-10	IRF2	0.767452081437923	9.4885015264537e-10	IRF2	not	sig	IRF2
313	ENSG00000129667	1.33396214205682	9.58409957554739e-10	RHBDF2	1.33060807911487	1.1364932825342e-09	RHBDF2	not	sig	RHBDF2
314	ENSG00000113719	-0.656806238692901	9.85657193379229e-10	ERGIC1	0.428240360565514	0.548182379712124	ERGIC1	different	nonsig	ERGIC1
315	ENSG00000196305	-1.03946997170668	1.01004566372873e-09	IARS	-1.04251160731401	1.01946113810203e-09	IARS	not	sig	IARS
316	ENSG00000135111	0.866450519044983	1.05382675578793e-09	TBX3	0.829121032974759	1.47516567802692e-08	TBX3	not	sig	TBX3
317	ENSG00000101605	-0.961040652889223	1.10407008158088e-09	MYOM1	-0.969796809944191	9.88189567206334e-10	MYOM1	not	sig	MYOM1
318	ENSG00000104951	3.57278413038924	1.10850704449289e-09	IL4I1	3.88842681897269	1.66631366891505e-12	IL4I1	not	sig	IL4I1
319	ENSG00000155287	1.37371492844418	1.20723932754004e-09	SLC25A28	1.34992435882614	1.6012142979538e-09	SLC25A28	not	sig	SLC25A28
320	ENSG00000100243	-0.8110330878327	1.227773719259e-09	CYB5R3	-0.81292019897255	1.19596075256932e-09	CYB5R3	not	sig	CYB5R3
321	ENSG00000048392	0.937574602893199	1.41204917318319e-09	RRM2B	0.797996031184187	1.38388238718265e-06	RRM2B	not	sig	RRM2B
322	ENSG00000153029	0.980004504438451	1.41994374565602e-09	MR1	0.993487401438537	4.56312427470612e-12	MR1	not	sig	MR1
323	ENSG00000078053	4.50524377809943	1.56327655454943e-09	AMPH	4.67476208795222	1.0546173204241e-09	AMPH	not	sig	AMPH
324	ENSG00000075643	1.47613683435083	1.64329794963942e-09	MOCOS	1.46002062466553	7.36505201752808e-10	MOCOS	not	sig	MOCOS
325	ENSG00000151470	1.12826869131823	1.64329794963942e-09	C4orf33	1.12401541569525	1.76327709791147e-09	C4orf33	not	sig	C4orf33
326	ENSG00000106829	0.644131345969562	1.65454497179865e-09	TLE4	0.626077945614404	1.05187583868672e-08	TLE4	not	sig	TLE4
327	ENSG00000153094	0.878600807154304	1.65484240147675e-09	BCL2L11	1.03115004461684	0.000899305185947588	BCL2L11	not	sig	BCL2L11
328	ENSG00000179163	-0.76913249863974	1.66462969517718e-09	FUCA1	-0.798555950856515	1.19180972583423e-10	FUCA1	not	sig	FUCA1
329	ENSG00000184500	-1.54543280767667	1.69146058156974e-09	PROS1	-1.50397074376798	1.73775676795071e-09	PROS1	not	sig	PROS1
330	ENSG00000178904	-1.14086982550463	1.89708356020552e-09	DPY19L3	-1.15770302056059	2.23068455100367e-09	DPY19L3	not	sig	DPY19L3
331	ENSG00000116194	3.56024308603848	2.07392773807975e-09	ANGPTL1	3.12269181380143	5.99737707740873e-06	ANGPTL1	not	sig	ANGPTL1
332	ENSG00000095752	1.48767708808917	2.07799812034729e-09	IL11	1.614163942527	2.96296559223637e-10	IL11	not	sig	IL11
333	ENSG00000262655	-1.61994055615857	2.08152412586423e-09	SPON1	-1.5738263596947	1.00873753037477e-08	SPON1	not	sig	SPON1
334	ENSG00000064999	0.705019625336159	2.11771506617368e-09	ANKS1A	0.739663045072164	6.9804115960466e-09	ANKS1A	not	sig	ANKS1A
335	ENSG00000175782	-0.612590278760853	2.12449546710879e-09	SLC35E3	-0.654334192434439	3.49377356866674e-11	SLC35E3	not	sig	SLC35E3
336	ENSG00000079257	1.84617352021731	2.33267720942366e-09	LXN	1.83756918220638	3.90676986750744e-09	LXN	not	sig	LXN
337	ENSG00000136868	-0.8123416573519	2.50035324075542e-09	SLC31A1	-0.631808890478127	7.14121440604027e-06	SLC31A1	not	sig	SLC31A1
338	ENSG00000178965	2.13178315307084	2.75619939589764e-09	ERICH3	0.162388865585904	0.324730772257931	ERICH3	different	nonsig	ERICH3
339	ENSG00000120805	-0.421054350607621	2.76028740590166e-09	ARL1	-0.413757164401748	1.83139832685542e-07	ARL1	not	sig	ARL1
340	ENSG00000127863	1.17914792185387	2.76815646031616e-09	TNFRSF19	1.15805931227077	5.47175442280055e-09	TNFRSF19	not	sig	TNFRSF19
341	ENSG00000120533	0.816971636822317	2.86040406455236e-09	ENY2	0.724356150600481	2.33933478945242e-07	ENY2	not	sig	ENY2
342	ENSG00000197496	-0.624858219344146	2.88451392162062e-09	SLC2A10	-0.645092096445812	4.86477483380694e-10	SLC2A10	not	sig	SLC2A10
343	ENSG00000111912	1.13589812237755	2.89870460456841e-09	NCOA7	1.26879538768001	2.10070953148105e-11	NCOA7	not	sig	NCOA7
344	ENSG00000172432	0.739116437630805	3.16174126870889e-09	GTPBP2	0.734809149722593	3.60177338286965e-09	GTPBP2	not	sig	GTPBP2
345	ENSG00000113389	-0.958593319610568	3.16283667500341e-09	NPR3	-0.996225220161108	1.08239332163871e-07	NPR3	not	sig	NPR3
346	ENSG00000174099	-0.877248609849884	3.40349583806697e-09	MSRB3	-0.775597078714971	7.20659595019269e-07	MSRB3	not	sig	MSRB3
347	ENSG00000164136	2.43493239317775	3.46968179444511e-09	IL15	1.97608653545148	1.02403861687892e-06	IL15	not	sig	IL15
348	ENSG00000123240	1.01596277149611	3.58918203780808e-09	OPTN	1.01483233127985	4.62861554312777e-09	OPTN	not	sig	OPTN
349	ENSG00000104973	0.631046410334521	3.95701955735203e-09	MED25	0.597307545682267	1.83679285178265e-07	MED25	not	sig	MED25
350	ENSG00000166272	0.454209332610976	3.95701955735203e-09	WBP1L	0.448236616152017	4.21127737970385e-09	WBP1L	not	sig	WBP1L
351	ENSG00000186318	-0.584200475354613	4.15783089929217e-09	BACE1	-0.60347951687214	3.52734135047455e-09	BACE1	not	sig	BACE1
352	ENSG00000136026	-0.496720090913982	4.33285372941995e-09	CKAP4	-0.501378433311701	2.1551831120588e-09	CKAP4	not	sig	CKAP4
353	ENSG00000163412	-1.29279612790853	4.81431666266947e-09	EIF4E3	-1.34582595287828	6.64942128598379e-07	EIF4E3	not	sig	EIF4E3
354	ENSG00000133321	4.92042003310032	4.87681490445263e-09	RARRES3	5.30105670037716	1.53330996504485e-10	RARRES3	not	sig	RARRES3
355	ENSG00000102452	-1.34107174654883	5.08996796622305e-09	NALCN	-1.34386038052526	3.00424322722399e-09	NALCN	not	sig	NALCN
356	ENSG00000135148	0.749017644791969	5.13189035737676e-09	TRAFD1	0.736696985655747	1.00642510222841e-08	TRAFD1	not	sig	TRAFD1
357	ENSG00000164211	0.77621004943644	5.14780399115051e-09	STARD4	0.75404869746288	6.72199977221513e-08	STARD4	not	sig	STARD4
358	ENSG00000090621	-0.592940594905211	5.19263131798571e-09	PABPC4	-0.613782206149485	1.21948962204623e-09	PABPC4	not	sig	PABPC4
359	ENSG00000129472	0.688781416931087	5.19263131798571e-09	RAB2B	0.701666312457774	5.25226703270032e-09	RAB2B	not	sig	RAB2B
360	ENSG00000158773	0.955350432496127	5.48218438394828e-09	USF1	0.993837994128695	1.68625603001015e-09	USF1	not	sig	USF1
361	ENSG00000204392	1.16420581061321	6.18267566079802e-09	LSM2	1.25424852747628	4.06453201244886e-10	LSM2	not	sig	LSM2
362	ENSG00000117528	-0.793133361165747	6.20665504664578e-09	ABCD3	-0.820912990011674	8.67519749358029e-09	ABCD3	not	sig	ABCD3
363	ENSG00000013375	-0.533155497050573	6.49582009774391e-09	PGM3	-0.54154078119762	1.94782740071543e-08	PGM3	not	sig	PGM3
364	ENSG00000172893	-0.831400839467492	7.36783814877377e-09	DHCR7	-0.860462878545087	5.84251151202812e-10	DHCR7	not	sig	DHCR7
365	ENSG00000050438	-1.53883350067613	7.51875346151359e-09	SLC4A8	-1.5417840367574	3.66634435302224e-08	SLC4A8	not	sig	SLC4A8
366	ENSG00000133067	2.83146023199823	7.57739015887583e-09	LGR6	3.15024668968441	8.64248740971918e-10	LGR6	not	sig	LGR6
367	ENSG00000047644	-0.425767286155123	7.7786752255028e-09	WWC3	-0.46033572163716	1.71626161476807e-07	WWC3	not	sig	WWC3
368	ENSG00000166598	-0.896725152881452	8.08885050036473e-09	HSP90B1	-0.907242910038962	4.8304819162867e-09	HSP90B1	not	sig	HSP90B1
369	ENSG00000107554	0.67379576109756	8.30159131008909e-09	DNMBP	0.670177976023573	2.32837635672866e-08	DNMBP	not	sig	DNMBP
370	ENSG00000177294	5.43242713366889	8.82256058543983e-09	FBXO39	5.75512553712464	1.76502786882883e-09	FBXO39	not	sig	FBXO39
371	ENSG00000011426	-0.647818286715792	8.85431685725012e-09	ANLN	-0.651540273904952	6.99594912122264e-09	ANLN	not	sig	ANLN
372	ENSG00000109046	0.623344377772946	9.56987979106317e-09	WSB1	0.700991910737185	7.3749357078932e-11	WSB1	not	sig	WSB1
373	ENSG00000100196	-0.884018953554323	1.00578338384086e-08	KDELR3	-0.877484159340912	2.32837635672866e-08	KDELR3	not	sig	KDELR3
374	ENSG00000182704	0.795073830622333	1.06869792052846e-08	TSKU	0.78419492513731	3.28866575411837e-08	TSKU	not	sig	TSKU
375	ENSG00000110906	-0.604616093208069	1.08307591445754e-08	KCTD10	-0.597424905539328	4.10010083869965e-09	KCTD10	not	sig	KCTD10
376	ENSG00000102595	-1.22091055447471	1.13217898894861e-08	UGGT2	-1.2309360206855	9.99388724447725e-09	UGGT2	not	sig	UGGT2
377	ENSG00000115486	-0.597666736135436	1.1595710902338e-08	GGCX	-0.603577810557481	8.26507801547241e-09	GGCX	not	sig	GGCX
378	ENSG00000176953	0.723558137348076	1.21435349364507e-08	NFATC2IP	0.76791561461782	1.18924799997618e-08	NFATC2IP	not	sig	NFATC2IP
379	ENSG00000177239	-0.779851370583347	1.3270296427279e-08	MAN1B1	-0.710150915531358	2.83858772098937e-07	MAN1B1	not	sig	MAN1B1
380	ENSG00000114686	-0.55191399785509	1.32993728195673e-08	MRPL3	-0.502470292603138	6.24340505772019e-08	MRPL3	not	sig	MRPL3
381	ENSG00000196569	-1.03201232938531	1.33049642198163e-08	LAMA2	-1.0396202666616	1.29954878958498e-08	LAMA2	not	sig	LAMA2
382	ENSG00000157680	-1.44183644528028	1.34986835876117e-08	DGKI	-1.1598902269437	0.000251032627172594	DGKI	not	sig	DGKI
383	ENSG00000105402	1.05285556942598	1.45849897814028e-08	NAPA	1.0116655009265	3.65709341627178e-08	NAPA	not	sig	NAPA
384	ENSG00000104689	0.713362637974074	1.4726132888933e-08	TNFRSF10A	0.613199872664216	3.31905181566383e-07	TNFRSF10A	not	sig	TNFRSF10A
385	ENSG00000177875	3.19943229168373	1.48242880074412e-08	CCDC184	2.723335173582	2.68076237892808e-05	CCDC184	not	sig	CCDC184
386	ENSG00000137509	-0.865231979625842	1.53801855043272e-08	PRCP	-0.876409555011284	2.85566185525622e-08	PRCP	not	sig	PRCP
387	ENSG00000125827	-0.572144900834648	1.54288984376513e-08	TMX4	-0.394353987638572	0.000318449358984668	TMX4	not	sig	TMX4
388	ENSG00000139921	0.739088970854939	1.63115920018875e-08	TMX1	0.776513776892735	1.58791703184886e-08	TMX1	not	sig	TMX1
389	ENSG00000143337	0.655995980948066	1.66323624862058e-08	TOR1AIP1	0.682395724738081	1.15404742060532e-08	TOR1AIP1	not	sig	TOR1AIP1
390	ENSG00000120690	0.69798812407552	1.66654269542859e-08	ELF1	0.697690721447046	2.86944977581718e-08	ELF1	not	sig	ELF1
391	ENSG00000122335	-0.790271686957161	1.6772162609324e-08	SERAC1	-0.774922030572604	2.5706523317973e-08	SERAC1	not	sig	SERAC1
392	ENSG00000163739	2.28823864242079	1.6772162609324e-08	CXCL1	2.37090837048866	3.23669722125412e-09	CXCL1	not	sig	CXCL1
393	ENSG00000187678	0.821003293135061	1.70335795228224e-08	SPRY4	0.813163676487153	8.6615314251076e-09	SPRY4	not	sig	SPRY4
394	ENSG00000197142	1.07205891342814	1.70543318755656e-08	ACSL5	1.08080881797176	1.29954878958498e-08	ACSL5	not	sig	ACSL5
395	ENSG00000115687	-0.724860504441523	1.72371488455315e-08	PASK	-0.77685246743	8.71619789997106e-09	PASK	not	sig	PASK
396	ENSG00000121858	2.51389872480595	1.72680255065416e-08	TNFSF10	2.40030073722653	4.70394877928841e-09	TNFSF10	not	sig	TNFSF10
397	ENSG00000077150	1.01008930309601	1.77571932141906e-08	NFKB2	1.0108639518801	1.71935749198543e-08	NFKB2	not	sig	NFKB2
398	ENSG00000091436	-0.962420524885783	1.77920734462342e-08	MAP3K20	-0.535926308587079	0.00428721511258589	MAP3K20	different	sig	MAP3K20
399	ENSG00000196715	-0.669188185212494	1.78216304002307e-08	VKORC1L1	-0.541571409658426	8.95923967631148e-06	VKORC1L1	not	sig	VKORC1L1
400	ENSG00000184575	-0.882249032011266	1.86962361418704e-08	XPOT	-0.866661536412361	3.78789219714845e-08	XPOT	not	sig	XPOT
401	ENSG00000128567	1.55232387050795	1.9429411967546e-08	PODXL	1.35049246430344	0.00100763579489989	PODXL	not	sig	PODXL
402	ENSG00000139289	0.825420389829544	1.98648946893273e-08	PHLDA1	0.816697880462166	4.46693836177993e-08	PHLDA1	not	sig	PHLDA1
403	ENSG00000176485	1.68969276957144	2.19724953463056e-08	PLA2G16	1.69607609073966	2.2395637421107e-08	PLA2G16	not	sig	PLA2G16
404	ENSG00000181222	0.648751211385455	2.26291355557568e-08	NA	0.644379306175517	3.46552662784923e-08	NA	not	sig	ENSG00000181222
405	ENSG00000177613	0.460564140158101	2.31934916210117e-08	CSTF2T	0.382154563955	0.000892853749080033	CSTF2T	not	sig	CSTF2T
406	ENSG00000116741	1.11649397090344	2.52818669647277e-08	RGS2	1.10059655576085	2.17249100736452e-08	RGS2	not	sig	RGS2
407	ENSG00000166340	-0.719649128762626	2.56044076480895e-08	TPP1	-0.716725083338508	1.42029158065147e-07	TPP1	not	sig	TPP1
408	ENSG00000120889	0.599544468426999	2.83548335872444e-08	TNFRSF10B	0.894791488148945	4.00750645424874e-19	TNFRSF10B	not	sig	TNFRSF10B
409	ENSG00000136240	-0.760600947417202	2.9990019830587e-08	KDELR2	-0.760341966367403	3.561365413658e-08	KDELR2	not	sig	KDELR2
410	ENSG00000183010	-1.55737592603137	3.03606581101733e-08	PYCR1	-1.56231292749012	1.70963482051731e-08	PYCR1	not	sig	PYCR1
411	ENSG00000113391	-0.773436041503633	3.06371985294491e-08	FAM172A	-0.749396168572256	3.86303614438853e-06	FAM172A	not	sig	FAM172A
412	ENSG00000112977	-0.919135850550961	3.12331370776054e-08	DAP	-1.03774491916347	2.98855893996593e-08	DAP	not	sig	DAP
413	ENSG00000138744	-1.00901695896571	3.25072038005166e-08	NAAA	-1.0650323995551	6.2891502574217e-09	NAAA	not	sig	NAAA
414	ENSG00000107262	0.710571531318858	3.35620495798914e-08	BAG1	0.831597285116324	2.22745069718358e-09	BAG1	not	sig	BAG1
415	ENSG00000164597	-0.603186153736431	3.35620495798914e-08	COG5	-0.626389749693324	1.3367336476873e-08	COG5	not	sig	COG5
416	ENSG00000013016	-0.834573422349357	3.45734059537042e-08	EHD3	-0.579856064153361	0.00161460310263516	EHD3	not	sig	EHD3
417	ENSG00000077232	-0.80092458467286	3.48526441462301e-08	DNAJC10	-0.821693222097517	1.41957800237596e-08	DNAJC10	not	sig	DNAJC10
418	ENSG00000105339	0.892321645053331	3.48526441462301e-08	DENND3	0.815984409419691	7.03744051188553e-07	DENND3	not	sig	DENND3
419	ENSG00000146433	-0.563496786885413	3.60013036280682e-08	TMEM181	-0.543080843954528	2.48698008757008e-07	TMEM181	not	sig	TMEM181
420	ENSG00000158270	-1.09921932018645	4.09857027359538e-08	COLEC12	-1.1117701857306	2.68990744635636e-08	COLEC12	not	sig	COLEC12
421	ENSG00000206527	-0.928362386856135	4.32488548240428e-08	HACD2	-0.90054790168208	1.21966076656782e-05	HACD2	not	sig	HACD2
422	ENSG00000113504	1.34129316416406	4.52029521335686e-08	SLC12A7	1.46914429627076	3.5121325071894e-09	SLC12A7	not	sig	SLC12A7
423	ENSG00000133131	-0.73882883253212	4.52029521335686e-08	MORC4	-0.738866362541926	5.72388890924875e-08	MORC4	not	sig	MORC4
424	ENSG00000129353	-0.750413694466527	4.58156300725322e-08	SLC44A2	-0.745320428569172	6.9951356614771e-08	SLC44A2	not	sig	SLC44A2
425	ENSG00000168824	-0.670572751022667	4.58156300725322e-08	NSG1	-0.656643974808355	6.45654791661588e-06	NSG1	not	sig	NSG1
426	ENSG00000128203	1.24646211447547	4.6151346374363e-08	ASPHD2	1.54995588925134	4.37787815698824e-06	ASPHD2	not	sig	ASPHD2
427	ENSG00000138134	0.958060557927709	4.6151346374363e-08	STAMBPL1	0.981257435245929	4.26452882240352e-08	STAMBPL1	not	sig	STAMBPL1
428	ENSG00000130779	-0.56586569225743	4.63634805237118e-08	CLIP1	-0.57638363334503	2.24571884628591e-08	CLIP1	not	sig	CLIP1
429	ENSG00000145730	-0.903687474996718	4.67547383263512e-08	PAM	-0.904258913577238	4.84175416313113e-08	PAM	not	sig	PAM
430	ENSG00000111674	1.12109180518686	4.71939495978458e-08	ENO2	1.13458231518077	4.73246079713805e-08	ENO2	not	sig	ENO2
431	ENSG00000241973	-0.37717522763798	4.71939495978458e-08	PI4KA	-0.337709960613911	2.54761450495012e-07	PI4KA	not	sig	PI4KA
432	ENSG00000168779	0.690608898816483	4.80860378788605e-08	SHOX2	0.675866564225075	3.25921291858697e-08	SHOX2	not	sig	SHOX2
433	ENSG00000111913	0.944210263342972	4.91876055069752e-08	RIPOR2	0.946026516884621	3.86555681559773e-07	RIPOR2	not	sig	RIPOR2
434	ENSG00000151502	-0.413189565595282	5.00557487716616e-08	VPS26B	-0.299470931231656	0.00693373743604917	VPS26B	not	sig	VPS26B
435	ENSG00000117385	-0.804015678572373	5.00617752106827e-08	P3H1	-0.791694501055951	1.34376147289524e-07	P3H1	not	sig	P3H1
436	ENSG00000163249	-0.818157629603676	5.08459974047557e-08	CCNYL1	-0.833318521935954	1.61422921571647e-07	CCNYL1	not	sig	CCNYL1
437	ENSG00000130037	0.915254607199908	5.16663421548639e-08	KCNA5	1.07203182999746	4.79694218028663e-09	KCNA5	not	sig	KCNA5
438	ENSG00000156398	-0.882742733863739	5.18939266610068e-08	SFXN2	-1.12013430626006	0.00533579354789262	SFXN2	not	sig	SFXN2
439	ENSG00000079263	2.67810905390461	5.26648911387429e-08	SP140	3.01463530537978	0.0449999464107994	SP140	not	sig	SP140
440	ENSG00000008283	-0.571116733476942	5.67473387970949e-08	CYB561	-0.556477684076667	0.00276043343778901	CYB561	not	sig	CYB561
441	ENSG00000138180	-0.538321876302468	6.34205383339163e-08	CEP55	-0.574675753883362	3.47034731908857e-09	CEP55	not	sig	CEP55
442	ENSG00000162267	-1.12525745441686	6.50127851066727e-08	ITIH3	-1.1585294890918	1.35083895752873e-07	ITIH3	not	sig	ITIH3
443	ENSG00000129055	-0.418724171513617	6.54802386382156e-08	ANAPC13	-0.474105189176464	2.7655663709989e-07	ANAPC13	not	sig	ANAPC13
444	ENSG00000184588	0.815800096822005	6.97848265242744e-08	PDE4B	0.81030986941423	6.35808967668126e-08	PDE4B	not	sig	PDE4B
445	ENSG00000174348	-1.29892825171106	7.61492999947803e-08	PODN	-1.29221816771231	8.77372633205628e-08	PODN	not	sig	PODN
446	ENSG00000137821	-0.603578388220962	8.16504367289288e-08	LRRC49	-0.613992332012811	8.55458159217972e-08	LRRC49	not	sig	LRRC49
447	ENSG00000144677	-0.475165944567177	8.21645031115543e-08	CTDSPL	-0.410305945147284	0.000168984272594686	CTDSPL	not	sig	CTDSPL
448	ENSG00000168487	-0.843508182178227	8.50741885625985e-08	BMP1	-0.855061967076739	5.60192970236823e-08	BMP1	not	sig	BMP1
449	ENSG00000171914	-0.677893726250272	8.50741885625985e-08	TLN2	-0.677209261182025	1.00239287718331e-07	TLN2	not	sig	TLN2
450	ENSG00000104723	-0.608690354441675	8.70720199805078e-08	TUSC3	-0.610442753847191	7.46601284688161e-08	TUSC3	not	sig	TUSC3
451	ENSG00000174059	2.08521616412059	8.82246669008498e-08	CD34	2.1950038753444	2.54761450495012e-07	CD34	not	sig	CD34
452	ENSG00000109320	0.569612147406068	8.96727800078393e-08	NFKB1	0.562769948855715	1.66234906471988e-07	NFKB1	not	sig	NFKB1
453	ENSG00000064687	-0.9123114037829	9.00067011857883e-08	ABCA7	-0.941552076117176	3.99722963406679e-08	ABCA7	not	sig	ABCA7
454	ENSG00000050165	-0.949860806021398	9.10189856364506e-08	DKK3	-0.973753779794165	5.95195637529625e-08	DKK3	not	sig	DKK3
455	ENSG00000011028	-0.914845241066268	9.37995400128027e-08	MRC2	-0.912522042747458	1.13332514172531e-07	MRC2	not	sig	MRC2
456	ENSG00000139192	1.06299027948529	9.96379806113721e-08	TAPBPL	1.06205323199494	1.28124655611941e-07	TAPBPL	not	sig	TAPBPL
457	ENSG00000116962	-0.651692238513393	9.96995793980719e-08	NID1	-0.656781267677429	9.25254929059733e-08	NID1	not	sig	NID1
458	ENSG00000142627	0.75707853238353	1.07968187601102e-07	EPHA2	0.731018196507284	3.43625508091696e-07	EPHA2	not	sig	EPHA2
459	ENSG00000100918	4.63152517881158	1.09373661686271e-07	REC8	4.7848304873652	4.35411880304933e-08	REC8	not	sig	REC8
460	ENSG00000168477	-1.57082832860214	1.09373661686271e-07	TNXB	-1.64947502367754	5.68026231243248e-09	TNXB	not	sig	TNXB
461	ENSG00000069431	-0.849937840513045	1.09432606095511e-07	ABCC9	-0.883887189060503	4.92758068741441e-08	ABCC9	not	sig	ABCC9
462	ENSG00000077943	-0.74120009925142	1.09432606095511e-07	ITGA8	-0.765771702322751	1.86450758700191e-08	ITGA8	not	sig	ITGA8
463	ENSG00000115414	-0.781137488181582	1.09432606095511e-07	FN1	-0.78480369330847	1.17083407556045e-07	FN1	not	sig	FN1
464	ENSG00000141756	-1.11916338189148	1.10539454436118e-07	FKBP10	-1.12572129843848	1.15075932065345e-07	FKBP10	not	sig	FKBP10
465	ENSG00000135363	1.80432212985181	1.11940217066138e-07	LMO2	1.75967541867414	3.16369186272184e-07	LMO2	not	sig	LMO2
466	ENSG00000197712	-0.748924436949467	1.12716752154365e-07	FAM114A1	-0.76863891451419	4.2306533316884e-08	FAM114A1	not	sig	FAM114A1
467	ENSG00000118271	-0.754053887555518	1.12965493390347e-07	TTR	-0.776442009379594	1.32673366997375e-08	TTR	not	sig	TTR
468	ENSG00000130066	1.11647909111592	1.13523761957149e-07	SAT1	1.12552107081854	1.26473687005442e-07	SAT1	not	sig	SAT1
469	ENSG00000124762	0.82520748362262	1.16173480718486e-07	CDKN1A	0.836631647962413	7.69492484300796e-08	CDKN1A	not	sig	CDKN1A
470	ENSG00000042429	0.748485688050356	1.21912055908706e-07	MED17	0.918133317042885	3.31888410482925e-15	MED17	not	sig	MED17
471	ENSG00000167106	-0.752063393209183	1.27199695839784e-07	FAM102A	-0.754786053455639	2.38503839706481e-06	FAM102A	not	sig	FAM102A
472	ENSG00000139163	0.785856176903052	1.27364175847369e-07	ETNK1	0.735086464978146	5.09655366980554e-05	ETNK1	not	sig	ETNK1
473	ENSG00000152133	-0.936265679167519	1.27822141024144e-07	GPATCH11	-0.498943611388871	0.0159169595041564	GPATCH11	different	sig	GPATCH11
474	ENSG00000112715	0.601342976524907	1.3096220793529e-07	VEGFA	0.59493752852385	1.34224274291226e-07	VEGFA	not	sig	VEGFA
475	ENSG00000104219	-0.811388873576025	1.3428293622463e-07	ZDHHC2	-0.897331059862184	6.900418758008e-09	ZDHHC2	not	sig	ZDHHC2
476	ENSG00000186468	-0.738457356240146	1.35006266645412e-07	RPS23	-0.634551426905663	8.80088249441001e-06	RPS23	not	sig	RPS23
477	ENSG00000166073	0.423950898520646	1.38643434454423e-07	GPR176	0.413124920184724	6.04863448675759e-07	GPR176	not	sig	GPR176
478	ENSG00000054356	-0.876862915612886	1.4546982737171e-07	PTPRN	-0.887457882193113	1.16937131836111e-07	PTPRN	not	sig	PTPRN
479	ENSG00000164694	-1.1504294583243	1.50262535407146e-07	FNDC1	-1.16743929315094	2.91473883630008e-07	FNDC1	not	sig	FNDC1
480	ENSG00000143643	-1.02004340534194	1.51730903550898e-07	TTC13	-0.956291834705097	8.74009717913158e-07	TTC13	not	sig	TTC13
481	ENSG00000146278	0.81879003370586	1.60235810277643e-07	PNRC1	0.833566228570074	5.9494938699627e-08	PNRC1	not	sig	PNRC1
482	ENSG00000139641	-0.453497207540119	1.60505903577137e-07	ESYT1	-0.460212596610938	1.00032798839857e-07	ESYT1	not	sig	ESYT1
483	ENSG00000169239	-1.01984482377188	1.66888582502599e-07	CA5B	-0.772840832697327	0.00314641426947473	CA5B	not	sig	CA5B
484	ENSG00000111666	-0.698445416161699	1.69718532418891e-07	CHPT1	-0.692799136011362	5.28563194528925e-07	CHPT1	not	sig	CHPT1
485	ENSG00000140465	3.35229497555264	1.72067513747405e-07	CYP1A1	3.32481777631053	1.42699941735151e-07	CYP1A1	not	sig	CYP1A1
486	ENSG00000143382	-0.913359280637067	1.72067513747405e-07	ADAMTSL4	-0.922088898934408	3.89936296140336e-07	ADAMTSL4	not	sig	ADAMTSL4
487	ENSG00000102384	-0.649666865871333	1.8010852785229e-07	CENPI	-0.65078359681574	1.98685445722482e-07	CENPI	not	sig	CENPI
488	ENSG00000100600	-0.67162172787615	1.90319959730575e-07	LGMN	-0.680411957895805	1.00841520172881e-07	LGMN	not	sig	LGMN
489	ENSG00000143162	-0.858411251184345	2.0177562721993e-07	CREG1	-0.837281106618182	4.18775519402889e-07	CREG1	not	sig	CREG1
490	ENSG00000144401	-0.691338834884011	2.05746329529503e-07	METTL21A	-0.70670832343136	2.00947130097603e-07	METTL21A	not	sig	METTL21A
491	ENSG00000105419	0.771614841816895	2.05995787794066e-07	MEIS3	0.725847870734171	7.82963338952066e-07	MEIS3	not	sig	MEIS3
492	ENSG00000066629	-0.644322637592587	2.15637053384214e-07	EML1	-0.612538995740245	3.54058023715363e-06	EML1	not	sig	EML1
493	ENSG00000100441	0.456997460716836	2.15637053384214e-07	KHNYN	0.483233959710332	1.33178211467254e-08	KHNYN	not	sig	KHNYN
494	ENSG00000151176	-0.604482477200138	2.20714814647661e-07	PLBD2	-0.603711382318165	1.81656251810373e-06	PLBD2	not	sig	PLBD2
495	ENSG00000131398	1.16366684239315	2.22114514616029e-07	KCNC3	1.07001001189199	0.0886703334373768	KCNC3	not	nonsig	KCNC3
496	ENSG00000117475	0.716940199374589	2.25892161764616e-07	BLZF1	0.770256353472699	4.8497272252391e-08	BLZF1	not	sig	BLZF1
497	ENSG00000106976	-0.937490959511303	2.26984542018128e-07	DNM1	-1.01196030689332	3.86336757345616e-08	DNM1	not	sig	DNM1
498	ENSG00000116977	0.794109669611546	2.27651887354684e-07	LGALS8	0.756734725449153	5.97238137120199e-07	LGALS8	not	sig	LGALS8
499	ENSG00000123595	0.553743667026975	2.30842309976377e-07	RAB9A	0.571591395097515	1.34224274291226e-07	RAB9A	not	sig	RAB9A
500	ENSG00000116005	-0.703630275669774	2.37724155655983e-07	PCYOX1	-0.618603500627885	1.54263242785928e-05	PCYOX1	not	sig	PCYOX1
