# Supplementary material for: Conservation of cell-intrinsic immune responses in diverse nonhuman primate species
Source: Life Sci Alliance. 2019 Oct 24;2(5):e201900495. doi: 10.26508/lsa.201900495 (PMC6814850; doi:10.26508/lsa.201900495)
Supplement: Supplementary file 13 [file LSA-2019-00495_Supplemental_Data_9.zip › DatasetS9/2019-09-18 squirrel_monkey HumanTop500Sig_ExpressionInSpecies.csv]

	X	log2FoldChange_human_ref	padj_human_ref	SYMBOL_human_ref	log2FoldChange_species_ref	padj_species_ref	SYMBOL_species_ref	differs	significance	SYMBOL
1	ENSG00000101347	5.04371009871528	0	SAMHD1	5.0188177290469	0	SAMHD1	not	sig	SAMHD1
2	ENSG00000107201	5.63747388009676	0	DDX58	5.63681974311551	0	DDX58	not	sig	DDX58
3	ENSG00000111331	7.9180358155841	0	OAS3	8.00998411055747	0	OAS3	not	sig	OAS3
4	ENSG00000115415	3.78502055554704	0	STAT1	3.7699408239532	0	STAT1	not	sig	STAT1
5	ENSG00000117228	6.4318556951944	0	GBP1	6.2573736314736	0	GBP1	not	sig	GBP1
6	ENSG00000119917	8.78695325509351	0	IFIT3	8.82913571922844	0	IFIT3	not	sig	IFIT3
7	ENSG00000119922	7.74006735386744	0	IFIT2	7.76261724481309	0	IFIT2	not	sig	IFIT2
8	ENSG00000132274	6.88606520045146	0	TRIM22	7.2223760441826	1.41602631916035e-244	TRIM22	not	sig	TRIM22
9	ENSG00000165731	9.18195557860664	0	RET	9.24929818281804	0	RET	not	sig	RET
10	ENSG00000134326	7.30783627788737	1.30705019090592e-299	CMPK2	7.15043405038087	0	CMPK2	not	sig	CMPK2
11	ENSG00000115267	8.15757507842367	1.50689973539553e-293	IFIH1	8.14779399037123	1.27448882024819e-291	IFIH1	not	sig	IFIH1
12	ENSG00000162692	10.0444144264048	4.46940334173401e-291	VCAM1	9.94226687543129	1.68414095547486e-296	VCAM1	not	sig	VCAM1
13	ENSG00000132109	5.41601749452562	1.45179228166043e-290	TRIM21	5.32407753713459	1.19088670910505e-287	TRIM21	not	sig	TRIM21
14	ENSG00000125347	4.88850706151952	4.12889730877786e-277	IRF1	4.85217541478152	2.01336372414678e-274	IRF1	not	sig	IRF1
15	ENSG00000172936	3.5118334964165	7.73006225261434e-274	MYD88	3.52272908552692	4.46045434097329e-255	MYD88	not	sig	MYD88
16	ENSG00000013374	4.0813349771496	4.13043986393663e-268	NUB1	4.05649406935539	5.07629239127779e-264	NUB1	not	sig	NUB1
17	ENSG00000100226	3.03704021875935	2.60789324724621e-266	GTPBP1	2.9529014391142	2.96380278668671e-239	GTPBP1	not	sig	GTPBP1
18	ENSG00000168404	4.83082274012647	1.41669717113337e-264	MLKL	4.81157905417792	7.82465863548241e-287	MLKL	not	sig	MLKL
19	ENSG00000134321	9.64062621614388	7.98189580290813e-262	RSAD2	9.87578336338023	1.69492119527835e-266	RSAD2	not	sig	RSAD2
20	ENSG00000137628	5.0878115087987	6.06846352912655e-249	DDX60	5.09542951958641	2.71929668175152e-244	DDX60	not	sig	DDX60
21	ENSG00000188313	4.18155041241621	2.89590318969484e-247	PLSCR1	4.09875841448204	5.15151566202485e-249	PLSCR1	not	sig	PLSCR1
22	ENSG00000183486	7.97844179319357	2.72165818689895e-244	MX2	7.64136950299863	1.75431471582505e-261	MX2	not	sig	MX2
23	ENSG00000185215	6.48586825709343	8.01231735536096e-244	TNFAIP2	6.52759260155368	2.00177905431684e-242	TNFAIP2	not	sig	TNFAIP2
24	ENSG00000123609	3.73889359291156	1.85248240950558e-239	NMI	3.72405830963604	2.70236177365691e-214	NMI	not	sig	NMI
25	ENSG00000138642	8.62714360426908	4.01341624663021e-237	HERC6	8.64314481448936	7.50673882652433e-244	HERC6	not	sig	HERC6
26	ENSG00000163840	4.24024196254947	9.55674946338916e-237	DTX3L	4.28364392676165	3.32682102825842e-236	DTX3L	not	sig	DTX3L
27	ENSG00000133401	7.54321888930147	1.963071227082e-234	PDZD2	7.70942083820741	1.11995934101687e-258	PDZD2	not	sig	PDZD2
28	ENSG00000181381	5.02125886185661	3.9776214412376e-221	DDX60L	5.05198323050227	1.1624337299876e-213	DDX60L	not	sig	DDX60L
29	ENSG00000234127	4.21512683841915	2.26909051104288e-220	TRIM26	4.23652662891205	1.36988685751323e-244	TRIM26	not	sig	TRIM26
30	ENSG00000100225	3.27856599055194	8.30526167963445e-218	FBXO7	3.25021905370849	3.87747221871787e-222	FBXO7	not	sig	FBXO7
31	ENSG00000213512	5.27521758681612	2.56149590080385e-217	GBP7	4.50759274900576	3.21422879215254e-16	GBP7	not	sig	GBP7
32	ENSG00000162654	5.32292901067476	2.60768813477164e-214	GBP4	5.27933771261427	3.4721989244927e-203	GBP4	not	sig	GBP4
33	ENSG00000130589	6.89678559794323	2.73260576011425e-214	HELZ2	6.96082898406718	1.0597323399169e-235	HELZ2	not	sig	HELZ2
34	ENSG00000168016	4.43409334045091	4.86028768901993e-211	TRANK1	4.44734121653083	5.64912376900041e-219	TRANK1	not	sig	TRANK1
35	ENSG00000133106	9.76770436974623	3.19729370018028e-202	EPSTI1	9.85078282635083	3.58018351011691e-291	EPSTI1	not	sig	EPSTI1
36	ENSG00000184371	5.08071622299891	1.41722933305114e-180	CSF1	5.11873053704688	1.54510954308233e-191	CSF1	not	sig	CSF1
37	ENSG00000056558	8.29226871413513	2.4485339258737e-180	TRAF1	8.40866595559998	1.84530238485613e-132	TRAF1	not	sig	TRAF1
38	ENSG00000170581	3.56572390727917	3.26663309065837e-179	STAT2	3.62547556256152	3.86253759535526e-182	STAT2	not	sig	STAT2
39	ENSG00000196116	3.87756270621377	2.582350917517e-178	TDRD7	3.85687969188667	3.02741855807846e-173	TDRD7	not	sig	TDRD7
40	ENSG00000140464	3.05907150697101	3.6261433309845e-169	PML	3.07817581060708	4.8844835147742e-164	PML	not	sig	PML
41	ENSG00000155363	3.13869917378817	4.5157886250189e-165	MOV10	3.13028550157843	8.14615818887536e-163	MOV10	not	sig	MOV10
42	ENSG00000108679	4.62217968559488	7.80192635173063e-164	LGALS3BP	4.62538648270252	3.91048742862719e-167	LGALS3BP	not	sig	LGALS3BP
43	ENSG00000135114	9.57939479452997	9.52405662616396e-160	OASL	9.78874937508538	4.5016157476318e-161	OASL	not	sig	OASL
44	ENSG00000135821	2.71942452995586	1.71554114266656e-156	GLUL	2.7312052839433	1.28732590591613e-159	GLUL	not	sig	GLUL
45	ENSG00000138646	8.93964583935649	5.49376120628085e-154	HERC5	8.72963487430769	1.74788530155293e-203	HERC5	not	sig	HERC5
46	ENSG00000168394	5.01786118528758	1.86973706748541e-152	TAP1	5.062545568882	3.45460647756161e-152	TAP1	not	sig	TAP1
47	ENSG00000125818	2.39087051180458	2.21963239458668e-151	PSMF1	2.34550596573997	3.84762625711899e-154	PSMF1	not	sig	PSMF1
48	ENSG00000163131	5.71567927801746	6.04195794889181e-150	CTSS	5.69391463139275	7.67820389660629e-153	CTSS	not	sig	CTSS
49	ENSG00000132530	6.82487051374223	1.67147315898521e-149	XAF1	7.67115040805044	1.36603206894193e-243	XAF1	not	sig	XAF1
50	ENSG00000104312	4.29522125574357	3.73944639146362e-148	RIPK2	4.30072689264084	2.03967992614327e-145	RIPK2	not	sig	RIPK2
51	ENSG00000104635	2.78891229533167	1.64457699062685e-144	SLC39A14	2.74821158383705	1.4841466076001e-139	SLC39A14	not	sig	SLC39A14
52	ENSG00000185745	8.04616470171535	5.71077113387942e-144	IFIT1	8.037205115441	NA	IFIT1	not	nonsig	IFIT1
53	ENSG00000138496	3.54034606976571	2.3439983452934e-143	PARP9	3.51998746848945	1.04166391851377e-140	PARP9	not	sig	PARP9
54	ENSG00000102524	9.04125014330391	8.89343894688583e-143	TNFSF13B	9.20025876425475	1.69027006908267e-156	TNFSF13B	not	sig	TNFSF13B
55	ENSG00000118503	6.21534744818455	1.20967617365038e-140	TNFAIP3	6.18579457857454	3.46061389600729e-140	TNFAIP3	not	sig	TNFAIP3
56	ENSG00000182326	4.18712531068923	1.51284604396849e-138	C1S	4.16648646986368	1.2141960974532e-142	C1S	not	sig	C1S
57	ENSG00000121060	3.30727287867883	1.97277315442505e-137	TRIM25	3.3327847416219	8.23397904691336e-125	TRIM25	not	sig	TRIM25
58	ENSG00000204264	7.1295674356645	5.47676016208035e-137	PSMB8	7.0655500902553	7.28193758112545e-146	PSMB8	not	sig	PSMB8
59	ENSG00000108771	5.88234809775189	8.95186250650659e-135	DHX58	5.80745938694309	2.49627752778415e-141	DHX58	not	sig	DHX58
60	ENSG00000140853	5.27506643286738	4.73353609356451e-133	NLRC5	5.24469649848083	5.12057300516149e-143	NLRC5	not	sig	NLRC5
61	ENSG00000152495	5.04074050470548	1.42495964288182e-131	CAMK4	5.49668280984707	5.04578948686607e-114	CAMK4	not	sig	CAMK4
62	ENSG00000028137	3.28912768758599	2.56467431112336e-131	TNFRSF1B	3.33598774950138	4.1634352276165e-147	TNFRSF1B	not	sig	TNFRSF1B
63	ENSG00000172183	7.07441108082768	6.67076600232783e-131	ISG20	7.27818216957855	1.30863330302488e-127	ISG20	not	sig	ISG20
64	ENSG00000154451	9.90685353865908	4.36327787921272e-130	GBP5	9.89258969312564	3.39707641159359e-130	GBP5	not	sig	GBP5
65	ENSG00000184584	4.22096826042677	2.7487652641215e-129	TMEM173	4.20747590805466	3.22687330179061e-127	TMEM173	not	sig	TMEM173
66	ENSG00000173193	3.96382762743905	4.0673133879106e-128	PARP14	3.97414528883166	1.32586771217525e-128	PARP14	not	sig	PARP14
67	ENSG00000136048	4.23187960014411	2.80171962360322e-127	DRAM1	4.4603426882791	6.26190663416588e-101	DRAM1	not	sig	DRAM1
68	ENSG00000168280	9.73996132494597	1.71635515221735e-124	KIF5C	9.77501545653071	4.23184747814397e-136	KIF5C	not	sig	KIF5C
69	ENSG00000152778	5.39590798548929	3.95968770193953e-124	IFIT5	5.42634128286839	1.05357129351676e-121	IFIT5	not	sig	IFIT5
70	ENSG00000106785	4.3952556885155	2.26890558629723e-121	TRIM14	4.29725165811134	1.45465107534114e-100	TRIM14	not	sig	TRIM14
71	ENSG00000116514	3.75511727865408	4.67379263476874e-121	RNF19B	3.70596629426935	2.91304482367685e-119	RNF19B	not	sig	RNF19B
72	ENSG00000108691	9.69825057342335	5.22033195562355e-119	CCL2	9.76909398818249	1.27111641736874e-138	CCL2	not	sig	CCL2
73	ENSG00000173786	3.18505186406901	5.22033195562355e-119	CNP	3.18262675285438	3.48942085876532e-127	CNP	not	sig	CNP
74	ENSG00000089127	9.58067408345299	2.31541831807867e-118	OAS1	9.69716297157576	2.61412759330154e-116	OAS1	not	sig	OAS1
75	ENSG00000112343	2.60137540377933	2.86684973728403e-117	TRIM38	2.59539249016454	2.24777956282974e-114	TRIM38	not	sig	TRIM38
76	ENSG00000105339	3.3661825877079	3.00468842362672e-117	DENND3	3.41364997614095	2.61033190856597e-126	DENND3	not	sig	DENND3
77	ENSG00000159403	3.98657936724846	3.21502737244906e-117	C1R	3.78672855086022	4.85640363400272e-124	C1R	not	sig	C1R
78	ENSG00000102393	3.10637826814015	6.01327774339514e-117	GLA	3.09391826168303	2.93504404611235e-116	GLA	not	sig	GLA
79	ENSG00000073331	4.58263404186227	4.96541795820719e-115	ALPK1	4.65110249138838	6.56221641691712e-100	ALPK1	not	sig	ALPK1
80	ENSG00000137965	7.24478639260128	4.96541795820719e-115	IFI44	7.72846506059148	2.43556328017577e-238	IFI44	not	sig	IFI44
81	ENSG00000156587	8.1299634811677	6.17871625203075e-115	UBE2L6	8.30556672001917	1.01605383539014e-159	UBE2L6	not	sig	UBE2L6
82	ENSG00000126709	5.09590437927348	4.0205467072072e-114	IFI6	4.99132499358853	1.08361467461448e-122	IFI6	not	sig	IFI6
83	ENSG00000135899	3.98843180340048	6.07301967342302e-114	SP110	4.01979776754266	1.09247653887068e-120	SP110	not	sig	SP110
84	ENSG00000182179	4.30732037857928	1.97070215426359e-113	UBA7	4.20880330552212	4.47006014455245e-106	UBA7	not	sig	UBA7
85	ENSG00000111335	7.50974991744275	1.57681228174944e-111	OAS2	7.56728271235883	7.75385264830585e-113	OAS2	not	sig	OAS2
86	ENSG00000131979	5.00748640554838	2.3478072079295e-111	GCH1	4.99944532130322	5.81998626228314e-122	GCH1	not	sig	GCH1
87	ENSG00000067066	2.77911732824608	7.05617120470047e-111	SP100	2.58057014017078	8.03428908115598e-105	SP100	not	sig	SP100
88	ENSG00000055332	3.2319236232052	7.06330477578261e-111	EIF2AK2	3.35929307538585	9.53395642966317e-113	EIF2AK2	not	sig	EIF2AK2
89	ENSG00000124226	2.55183364212987	2.0203916024206e-109	RNF114	2.53867034665996	4.11016783160018e-108	RNF114	not	sig	RNF114
90	ENSG00000204010	8.00224899697014	7.3984385211854e-109	IFIT1B	-0.800321387203372	0.630812002206078	IFIT1B	different	nonsig	IFIT1B
91	ENSG00000059378	2.89214861719091	2.81327084284398e-108	PARP12	2.92969338228645	1.18253603264295e-121	PARP12	not	sig	PARP12
92	ENSG00000131203	8.54201674314661	5.44950962961254e-106	IDO1	8.63306454325721	5.42350402228522e-113	IDO1	not	sig	IDO1
93	ENSG00000186470	3.60529642597527	1.6079204178473e-104	BTN3A2	3.07715294671256	6.2343785848997e-86	BTN3A2	not	sig	BTN3A2
94	ENSG00000003402	3.70304675871072	2.9361882320717e-104	CFLAR	3.72766016666037	3.2800512626942e-106	CFLAR	not	sig	CFLAR
95	ENSG00000100906	4.4597485829108	6.34367015909217e-104	NFKBIA	4.44777085415795	5.35600986128814e-102	NFKBIA	not	sig	NFKBIA
96	ENSG00000137496	4.78336855707285	6.79706900975413e-104	IL18BP	5.45541521799148	9.33540088323076e-142	IL18BP	not	sig	IL18BP
97	ENSG00000196954	3.47377802524295	2.21220228184134e-103	CASP4	3.51792812994629	8.64100726080014e-110	CASP4	not	sig	CASP4
98	ENSG00000110057	4.22562941094414	1.29469928976257e-101	UNC93B1	4.27903433053186	1.28668366931282e-105	UNC93B1	not	sig	UNC93B1
99	ENSG00000129667	5.80605796286799	1.65971321039849e-98	RHBDF2	5.78926185886175	2.51189066598406e-97	RHBDF2	not	sig	RHBDF2
100	ENSG00000124256	9.40235323768587	2.42958120578522e-98	ZBP1	9.76886848683524	2.38150977410056e-146	ZBP1	not	sig	ZBP1
101	ENSG00000173221	3.05719827512514	2.93129305975157e-98	GLRX	3.08077559017074	1.89999735873766e-102	GLRX	not	sig	GLRX
102	ENSG00000122729	-2.50052922228855	3.76837936932843e-98	ACO1	-2.53393938273953	2.21337998444323e-99	ACO1	not	sig	ACO1
103	ENSG00000196776	2.82857630548184	5.33324407884234e-98	CD47	2.77995835768392	2.87199187135939e-93	CD47	not	sig	CD47
104	ENSG00000184254	5.41316837201017	2.55778789469154e-97	ALDH1A3	5.43098961278787	1.92119759912892e-92	ALDH1A3	not	sig	ALDH1A3
105	ENSG00000107105	10.0003022457454	9.54157366354462e-96	ELAVL2	10.0601047374105	5.49828144893885e-102	ELAVL2	not	sig	ELAVL2
106	ENSG00000240065	4.83958379048427	1.66728009869261e-95	PSMB9	4.8281324236349	2.0660050523013e-100	PSMB9	not	sig	PSMB9
107	ENSG00000043143	2.93015744455412	1.85715391726106e-95	JADE2	2.96314019986662	4.91783045937965e-97	JADE2	not	sig	JADE2
108	ENSG00000183347	4.91704049169372	1.03966881739437e-93	GBP6	1.2157638227872	0.298123636125407	GBP6	different	nonsig	GBP6
109	ENSG00000137275	1.97746877440319	1.603808136024e-92	RIPK1	1.95732424864589	2.31475482001042e-89	RIPK1	not	sig	RIPK1
110	ENSG00000159256	2.4751347796037	4.30301559731453e-92	MORC3	2.46127232692369	1.38289345040696e-88	MORC3	not	sig	MORC3
111	ENSG00000138821	3.26632113646842	3.55725941101892e-91	SLC39A8	3.25589882620049	1.84508984193946e-89	SLC39A8	not	sig	SLC39A8
112	ENSG00000169248	9.40016938543882	1.0282597713063e-90	CXCL11	9.65957333799044	3.9643786736248e-102	CXCL11	not	sig	CXCL11
113	ENSG00000205220	5.71286180412441	1.49854807409858e-89	PSMB10	4.8020304998542	5.99333869694114e-79	PSMB10	not	sig	PSMB10
114	ENSG00000121858	4.54082281986021	2.28486760598202e-89	TNFSF10	4.70741663823952	4.62414553917961e-78	TNFSF10	not	sig	TNFSF10
115	ENSG00000110446	4.97785627621737	1.1309370839966e-87	SLC15A3	4.87625399711818	3.8130537446666e-84	SLC15A3	not	sig	SLC15A3
116	ENSG00000120337	6.10688677910173	3.63264169775554e-87	TNFSF18	6.1239126576472	5.41098063177057e-102	TNFSF18	not	sig	TNFSF18
117	ENSG00000137959	8.6536739375181	1.79485283419677e-86	IFI44L	9.12775266288994	3.01232034588426e-135	IFI44L	not	sig	IFI44L
118	ENSG00000232810	6.65779040132232	2.5293006910393e-86	TNF	6.27125540879475	3.70823136329133e-80	TNF	not	sig	TNF
119	ENSG00000130813	5.96158838469362	8.72626215413739e-86	C19orf66	5.94458227791581	1.38267666911804e-83	C19orf66	not	sig	C19orf66
120	ENSG00000123329	4.24740178740613	1.09971287680123e-84	ARHGAP9	4.25252816980887	4.26449327522369e-100	ARHGAP9	not	sig	ARHGAP9
121	ENSG00000164430	3.73906759549763	2.30610234302046e-84	CGAS	3.73045582188134	7.72789364823969e-82	CGAS	not	sig	CGAS
122	ENSG00000271503	9.79683640850466	2.27345923168917e-83	CCL5	9.91121577930235	5.08494525935919e-80	CCL5	not	sig	CCL5
123	ENSG00000136560	2.0634677468252	2.32907827335232e-83	TANK	2.02903032821637	4.85088577058704e-75	TANK	not	sig	TANK
124	ENSG00000026508	1.6246557292589	5.43730381726416e-83	CD44	1.55860870676849	1.35549168397498e-75	CD44	not	sig	CD44
125	ENSG00000023445	8.29676215529991	5.53423828612361e-83	BIRC3	8.44294516597391	1.23740998291671e-79	BIRC3	not	sig	BIRC3
126	ENSG00000173821	3.36871734118079	1.74402373939902e-82	RNF213	3.37828874940942	7.31150766787529e-82	RNF213	not	sig	RNF213
127	ENSG00000168685	4.1208982711453	2.76515141657512e-82	IL7R	4.08858907351743	7.35798519081994e-80	IL7R	not	sig	IL7R
128	ENSG00000164342	6.99951037556139	1.49273750193604e-81	TLR3	7.08621666781042	9.10984518519591e-85	TLR3	not	sig	TLR3
129	ENSG00000085840	2.93802575279593	1.66171128995366e-81	ORC1	2.92150623722225	8.51057416710078e-83	ORC1	not	sig	ORC1
130	ENSG00000065427	1.49176158411814	3.13752840293052e-80	KARS	1.48420374980172	2.03569485470879e-81	KARS	not	sig	KARS
131	ENSG00000169245	8.80721525528784	1.33493598262261e-79	CXCL10	9.7012597452642	3.8879983319897e-120	CXCL10	not	sig	CXCL10
132	ENSG00000170961	4.7845141039354	3.70792428098749e-79	HAS2	4.88965708887356	3.37657013725639e-75	HAS2	not	sig	HAS2
133	ENSG00000102359	2.74414180455416	3.74694188346568e-79	SRPX2	2.61427730358039	1.28431010890775e-78	SRPX2	not	sig	SRPX2
134	ENSG00000143390	1.74315907950016	5.61481318227355e-79	RFX5	1.65586507672489	3.87840440521732e-81	RFX5	not	sig	RFX5
135	ENSG00000168610	1.36090434630328	1.25768511620291e-77	STAT3	1.36052709025566	6.34820385327494e-73	STAT3	not	sig	STAT3
136	ENSG00000184304	-1.6862453571427	1.6971205070697e-77	PRKD1	-1.7106459624117	1.34898474193137e-77	PRKD1	not	sig	PRKD1
137	ENSG00000124201	2.52881897957167	3.48874593175868e-77	ZNFX1	2.50795246506512	7.10707766244911e-76	ZNFX1	not	sig	ZNFX1
138	ENSG00000112149	7.95196046676968	1.11133468591343e-75	CD83	7.94290234209137	8.01830240250353e-86	CD83	not	sig	CD83
139	ENSG00000166750	3.18854316190705	1.27507634694261e-75	SLFN5	3.19708253843263	1.64860291405688e-72	SLFN5	not	sig	SLFN5
140	ENSG00000157557	2.15391407360356	2.86701418217929e-75	ETS2	2.12922739024051	4.10015197275405e-75	ETS2	not	sig	ETS2
141	ENSG00000102921	1.70125334329264	3.73403970689069e-75	N4BP1	1.69234771701951	6.2614020141546e-72	N4BP1	not	sig	N4BP1
142	ENSG00000184898	2.64423174409217	6.30326001309811e-75	RBM43	2.57358610744336	1.11619684216985e-63	RBM43	not	sig	RBM43
143	ENSG00000107104	1.79302622462505	6.75169290608932e-75	KANK1	1.75843339954984	8.51057416710078e-83	KANK1	not	sig	KANK1
144	ENSG00000110108	1.5166611240349	8.5574781970513e-75	TMEM109	1.46704733362434	8.7800843396217e-73	TMEM109	not	sig	TMEM109
145	ENSG00000118849	4.79507306619663	1.40298385807298e-74	RARRES1	4.75897417617381	2.36527624079719e-69	RARRES1	not	sig	RARRES1
146	ENSG00000135211	2.99522552134302	1.62159078161385e-74	TMEM60	3.07655307155808	3.95044835749629e-73	TMEM60	not	sig	TMEM60
147	ENSG00000141682	3.87432406248618	3.29914677846092e-74	PMAIP1	3.94073040057854	4.90115883632113e-75	PMAIP1	not	sig	PMAIP1
148	ENSG00000197520	5.30787696846039	8.36343208314949e-74	FAM177B	0.850247487685861	0.835639856012155	FAM177B	different	nonsig	FAM177B
149	ENSG00000104856	4.1520110424691	1.22665445112426e-73	RELB	4.15593289168029	1.39278391744044e-77	RELB	not	sig	RELB
150	ENSG00000111252	3.14240477803685	1.37327800277491e-73	SH2B3	3.27183927119418	2.31677039162533e-70	SH2B3	not	sig	SH2B3
151	ENSG00000105835	2.70553376063569	1.91396566299797e-73	NAMPT	2.72511618547791	8.23996150685464e-85	NAMPT	not	sig	NAMPT
152	ENSG00000272886	1.93880602529667	3.43908397072577e-73	DCP1A	1.88998642390019	1.76415740650359e-48	DCP1A	not	sig	DCP1A
153	ENSG00000117475	2.5665635795939	7.50469544126781e-73	BLZF1	2.48437199255125	3.48388772883998e-69	BLZF1	not	sig	BLZF1
154	ENSG00000159128	2.33544149718474	8.97880542367756e-73	IFNGR2	2.30018752939258	2.59183457460882e-71	IFNGR2	not	sig	IFNGR2
155	ENSG00000187608	8.00419537740046	2.34532880634685e-72	ISG15	7.99053794320806	3.5848883357919e-107	ISG15	not	sig	ISG15
156	ENSG00000166889	1.94376021234229	3.11862300942098e-71	PATL1	1.93551151399158	8.17979992074111e-70	PATL1	not	sig	PATL1
157	ENSG00000135148	1.9659498278156	4.1127582539778e-71	TRAFD1	1.98159238248715	1.87789142021276e-75	TRAFD1	not	sig	TRAFD1
158	ENSG00000136514	6.06753839454911	6.98081453541026e-70	RTP4	6.18181909047686	5.59819324466881e-119	RTP4	not	sig	RTP4
159	ENSG00000149131	2.80826577232116	1.4807918045681e-69	SERPING1	2.84166897656131	1.99716842387196e-71	SERPING1	not	sig	SERPING1
160	ENSG00000166888	1.78534374554018	1.80692659884635e-69	STAT6	1.78314249613102	2.65904971991336e-72	STAT6	not	sig	STAT6
161	ENSG00000131378	2.58530664561524	5.92067798702636e-69	RFTN1	2.55426072905307	2.569371118788e-69	RFTN1	not	sig	RFTN1
162	ENSG00000010030	6.61362711095294	6.57459841078335e-69	ETV7	7.00404613463885	1.0933623088528e-79	ETV7	not	sig	ETV7
163	ENSG00000123130	1.56818239044144	1.53012839599037e-68	ACOT9	1.54953622850831	6.1995488448674e-67	ACOT9	not	sig	ACOT9
164	ENSG00000140105	3.40804449012596	1.79192597442643e-68	WARS	3.37813743718544	6.27175791850611e-67	WARS	not	sig	WARS
165	ENSG00000262406	2.7838978098292	2.03835766326321e-68	MMP12	2.87072114672771	8.00061867304838e-83	MMP12	not	sig	MMP12
166	ENSG00000160932	3.13063495635781	3.56860895688347e-68	LY6E	3.16343079857601	6.39906624623448e-76	LY6E	not	sig	LY6E
167	ENSG00000136688	7.31194351265986	3.99726140869873e-68	IL36G	7.22515731294159	4.31633019876805e-75	IL36G	not	sig	IL36G
168	ENSG00000166710	2.75036699097859	7.22027913123857e-68	B2M	2.73137249850845	8.66283311784538e-68	B2M	not	sig	B2M
169	ENSG00000108688	9.44774307194047	7.38790810690516e-68	CCL7	9.38599000882025	6.99430569373917e-70	CCL7	not	sig	CCL7
170	ENSG00000103319	-1.74951063941537	7.5081026276643e-68	EEF2K	-1.78171146279892	5.80178705562902e-68	EEF2K	not	sig	EEF2K
171	ENSG00000136997	2.23624142982722	1.47859195836609e-67	MYC	2.22733320039033	7.84618629788222e-68	MYC	not	sig	MYC
172	ENSG00000168386	2.28954854083531	3.61783054721324e-67	FILIP1L	2.29825384211607	2.56102874551771e-66	FILIP1L	not	sig	FILIP1L
173	ENSG00000142961	3.57116822473662	5.01864959361125e-67	MOB3C	3.37847941327598	6.9213715977596e-53	MOB3C	not	sig	MOB3C
174	ENSG00000125730	5.06106827093859	1.71973410267888e-66	C3	5.05278523023122	4.88329144999196e-68	C3	not	sig	C3
175	ENSG00000159873	1.08659960275933	2.59236882428245e-66	CCDC117	1.21755672087315	3.05022539083013e-52	CCDC117	not	sig	CCDC117
176	ENSG00000153147	1.50493285918537	4.7392376931211e-66	SMARCA5	1.47901811447508	1.56893217505667e-62	SMARCA5	not	sig	SMARCA5
177	ENSG00000185722	1.37659055169722	1.31152983719265e-65	ANKFY1	1.38473231016297	9.23164067664471e-66	ANKFY1	not	sig	ANKFY1
178	ENSG00000174233	-1.23507681870985	1.3866438775694e-65	ADCY6	-1.2511942814385	4.06844985211809e-70	ADCY6	not	sig	ADCY6
179	ENSG00000204592	3.01604374255491	1.1485231654603e-64	HLA-E	4.11062122479455	1.71666064373139e-132	HLA-E	not	sig	HLA-E
180	ENSG00000122643	3.11258088975544	1.23803622470879e-64	NT5C3A	3.02327022189151	2.78390891668054e-67	NT5C3A	not	sig	NT5C3A
181	ENSG00000165806	1.2833929065492	2.006667175971e-64	CASP7	1.30077065449115	2.90602243127177e-60	CASP7	not	sig	CASP7
182	ENSG00000026103	2.71371092804543	2.76172381563899e-64	FAS	2.74267248768405	9.81321106021326e-60	FAS	not	sig	FAS
183	ENSG00000170542	3.37977250153775	3.15647467123868e-64	SERPINB9	3.27396860044027	1.98025100860966e-60	SERPINB9	not	sig	SERPINB9
184	ENSG00000141664	2.30226586707597	9.90349147625951e-64	ZCCHC2	2.26645836318687	3.37881253401673e-62	ZCCHC2	not	sig	ZCCHC2
185	ENSG00000158445	-3.30659413216097	1.38697214319962e-63	KCNB1	-2.84679093323448	7.26493837660792e-14	KCNB1	not	sig	KCNB1
186	ENSG00000139192	3.43573654123108	3.97954210305626e-63	TAPBPL	3.33440489297623	8.0680164318891e-61	TAPBPL	not	sig	TAPBPL
187	ENSG00000130066	3.26116241433395	4.71406139177695e-63	SAT1	3.24193818170467	4.5714471793954e-61	SAT1	not	sig	SAT1
188	ENSG00000170545	4.0297833319904	6.96282797578372e-63	SMAGP	4.01257660773041	1.2462746611775e-51	SMAGP	not	sig	SMAGP
189	ENSG00000134748	1.44325788080957	8.07196655859566e-63	PRPF38A	1.50542577157462	5.46738060749626e-62	PRPF38A	not	sig	PRPF38A
190	ENSG00000188389	8.81365490394895	8.52407778209401e-63	PDCD1	8.78675589246914	5.93790616865785e-49	PDCD1	not	sig	PDCD1
191	ENSG00000136147	2.1172091882475	1.96738669670006e-62	PHF11	2.06128007009309	1.1619016260117e-59	PHF11	not	sig	PHF11
192	ENSG00000103966	2.16699517551646	4.26845254657161e-62	EHD4	2.17709108454812	9.37370675990466e-65	EHD4	not	sig	EHD4
193	ENSG00000112941	2.21688420460209	4.90947679744426e-62	PAPD7	2.20938533404654	6.34595351327315e-61	PAPD7	not	sig	PAPD7
194	ENSG00000205302	1.80667357739803	1.14925281845591e-61	SNX2	1.75675001003227	4.29699688783187e-58	SNX2	not	sig	SNX2
195	ENSG00000128342	5.00588054616083	1.42799497029791e-61	LIF	5.04576305592561	2.50878018695956e-66	LIF	not	sig	LIF
196	ENSG00000164308	3.29961309255946	2.03122228024391e-61	ERAP2	3.2877903481546	3.57154820549128e-64	ERAP2	not	sig	ERAP2
197	ENSG00000151726	2.29056276946081	6.0510130177779e-61	ACSL1	2.26674195810969	1.07172080749301e-56	ACSL1	not	sig	ACSL1
198	ENSG00000115942	1.62646216412717	8.04450093175166e-61	ORC2	1.78229597314038	1.56708660499861e-51	ORC2	not	sig	ORC2
199	ENSG00000110330	2.30088909481585	1.09820142130717e-60	BIRC2	2.26139126394795	5.30330935332131e-57	BIRC2	not	sig	BIRC2
200	ENSG00000136052	2.55945114434209	2.74110853041239e-60	SLC41A2	2.53289203745374	1.62792112659724e-57	SLC41A2	not	sig	SLC41A2
201	ENSG00000231925	2.67511100052533	6.80448799163291e-60	TAPBP	2.59802103179431	8.48658055352684e-59	TAPBP	not	sig	TAPBP
202	ENSG00000113389	-3.56320929223868	1.07528825387194e-59	NPR3	-3.58053745375168	8.72286074009085e-60	NPR3	not	sig	NPR3
203	ENSG00000151466	1.61149915499831	3.99855807330889e-59	SCLT1	1.57766733265872	5.14344340475761e-55	SCLT1	not	sig	SCLT1
204	ENSG00000167034	5.69846388209746	4.02760999102866e-59	NKX3-1	5.60931978247347	3.60870897857982e-75	NKX3-1	not	sig	NKX3-1
205	ENSG00000146457	2.00955885518532	4.77632301366236e-59	WTAP	1.82154358752883	1.07501720796581e-51	WTAP	not	sig	WTAP
206	ENSG00000003400	3.25308455620467	5.29016454260782e-59	CASP10	3.2309919969629	1.17060881879643e-52	CASP10	not	sig	CASP10
207	ENSG00000136144	2.04617423267383	1.32690461225632e-58	RCBTB1	2.05708219942537	1.41660612083561e-63	RCBTB1	not	sig	RCBTB1
208	ENSG00000131269	1.70898211579319	2.62569704275335e-58	ABCB7	1.66770407242307	4.88695137923783e-55	ABCB7	not	sig	ABCB7
209	ENSG00000164164	2.11495600159721	9.16381338439272e-58	OTUD4	2.05827284111502	5.84799833819941e-57	OTUD4	not	sig	OTUD4
210	ENSG00000166073	1.19306310704794	2.51244443158685e-57	GPR176	1.22102321114014	7.92944791588641e-54	GPR176	not	sig	GPR176
211	ENSG00000160710	1.82191034820701	5.99392813381947e-57	ADAR	1.83327460333721	6.40327949735489e-56	ADAR	not	sig	ADAR
212	ENSG00000122779	1.66497705899494	6.48362355939749e-57	TRIM24	1.66728823896808	5.83972337320119e-54	TRIM24	not	sig	TRIM24
213	ENSG00000163132	3.67553554304281	9.49640251481748e-57	MSX1	3.70642571825784	1.74160122387502e-58	MSX1	not	sig	MSX1
214	ENSG00000159202	1.32562688785259	1.13775745159171e-56	UBE2Z	1.32307354615935	4.37269055837175e-54	UBE2Z	not	sig	UBE2Z
215	ENSG00000083799	2.09535606651951	6.1658187786447e-56	CYLD	2.15176851788844	4.69512972517087e-55	CYLD	not	sig	CYLD
216	ENSG00000104320	2.09345259651626	2.94961739283501e-55	NBN	2.10954113067882	4.21170139775745e-56	NBN	not	sig	NBN
217	ENSG00000145779	3.64950057267956	7.87923448084551e-55	TNFAIP8	3.59064103114872	8.21445971982691e-62	TNFAIP8	not	sig	TNFAIP8
218	ENSG00000139567	2.78535381773134	1.47700237122263e-54	ACVRL1	2.74114968706277	9.86327662852e-52	ACVRL1	not	sig	ACVRL1
219	ENSG00000108828	-1.88508603936909	2.53386332976073e-54	VAT1	-1.88594341332211	2.73904902357385e-56	VAT1	not	sig	VAT1
220	ENSG00000158470	1.68388240503269	6.42408590746731e-54	B4GALT5	1.64430170968639	8.51266878988441e-57	B4GALT5	not	sig	B4GALT5
221	ENSG00000171621	2.6771178451683	7.00116734629523e-54	SPSB1	2.53954956766113	3.58006806609139e-58	SPSB1	not	sig	SPSB1
222	ENSG00000168310	2.13447674986689	1.69825402639982e-53	IRF2	2.2309036021089	1.1619016260117e-59	IRF2	not	sig	IRF2
223	ENSG00000164604	6.59907893190381	1.91523286021273e-53	GPR85	6.66140693146911	4.17016746240345e-28	GPR85	not	sig	GPR85
224	ENSG00000185436	2.07465852863403	1.91523286021273e-53	IFNLR1	2.19047945196288	2.6505524562636e-33	IFNLR1	not	sig	IFNLR1
225	ENSG00000197632	6.02838630481945	2.76565601703642e-53	SERPINB2	6.1119575231891	2.82756948834826e-55	SERPINB2	not	sig	SERPINB2
226	ENSG00000183735	1.14529203628288	3.30447906435143e-53	TBK1	1.1379045141267	1.19944350759334e-52	TBK1	not	sig	TBK1
227	ENSG00000155287	3.28375667794249	6.14090799031113e-53	SLC25A28	3.24301742203173	2.26205164950075e-50	SLC25A28	not	sig	SLC25A28
228	ENSG00000065308	-1.82859761829844	8.60628275441598e-53	TRAM2	-1.80362636345062	2.13971607801669e-50	TRAM2	not	sig	TRAM2
229	ENSG00000197208	2.7738023821877	1.55200724927749e-52	SLC22A4	2.75490123752443	1.22261501916282e-51	SLC22A4	not	sig	SLC22A4
230	ENSG00000172345	2.80513331391001	1.60717659580755e-52	STARD5	2.67213360747399	3.57998375177241e-52	STARD5	not	sig	STARD5
231	ENSG00000174059	4.44163504207405	6.75011176426422e-52	CD34	4.57102671574103	4.42980662398019e-61	CD34	not	sig	CD34
232	ENSG00000176953	1.36304458341046	6.88336776418537e-52	NFATC2IP	1.35482839693747	3.8541087421976e-53	NFATC2IP	not	sig	NFATC2IP
233	ENSG00000131323	1.32259883979417	1.17246465416158e-51	TRAF3	1.47016883051695	1.58071677730076e-51	TRAF3	not	sig	TRAF3
234	ENSG00000161921	3.60533520775485	2.10804334734909e-51	CXCL16	3.6793328400476	1.88460767621498e-55	CXCL16	not	sig	CXCL16
235	ENSG00000163565	2.72769512573495	2.72086809126232e-51	IFI16	2.73886873472731	3.8541087421976e-53	IFI16	not	sig	IFI16
236	ENSG00000186088	4.33387034563291	3.80838401627821e-51	GSAP	4.21913590165423	2.49648854369597e-52	GSAP	not	sig	GSAP
237	ENSG00000180801	2.38680086218012	4.64739026060457e-51	ARSJ	2.44341115159297	1.7030840954947e-49	ARSJ	not	sig	ARSJ
238	ENSG00000006210	8.79560894921337	6.30118133110725e-51	CX3CL1	9.66401817380439	2.15698373173593e-56	CX3CL1	not	sig	CX3CL1
239	ENSG00000128849	3.32716161221843	8.24904653130025e-51	CGNL1	3.41068517179273	2.11380551466411e-68	CGNL1	not	sig	CGNL1
240	ENSG00000172046	1.82362733419253	9.13704331163273e-51	USP19	1.80947230603202	2.61041933512689e-50	USP19	not	sig	USP19
241	ENSG00000138760	1.48316299759651	1.35834561674171e-50	SCARB2	1.46151763625012	1.29704250206673e-47	SCARB2	not	sig	SCARB2
242	ENSG00000166848	1.94353929147089	2.0006109275113e-50	TERF2IP, LOC105371348	1.90642936843508	2.84592700000583e-50	TERF2IP, LOC105371348	not	sig	TERF2IP, LOC105371348
243	ENSG00000123610	4.04210487340661	2.6667606333121e-50	TNFAIP6	4.07005345309837	3.13326341815187e-47	TNFAIP6	not	sig	TNFAIP6
244	ENSG00000183696	5.89458976847075	2.69895620773534e-50	UPP1	5.87059783113856	1.11437926888963e-65	UPP1	not	sig	UPP1
245	ENSG00000146278	2.25912960166485	2.78693848247431e-50	PNRC1	2.26608490722417	1.8152311385154e-50	PNRC1	not	sig	PNRC1
246	ENSG00000169429	7.93535980613951	3.55271501132045e-50	CXCL8	8.40398712939304	2.20535190832841e-51	CXCL8	not	sig	CXCL8
247	ENSG00000164761	3.49882409279681	3.79757211635254e-50	TNFRSF11B	3.52866853423205	8.99752155249591e-46	TNFRSF11B	not	sig	TNFRSF11B
248	ENSG00000163870	2.78787741386012	1.1489138485771e-49	TPRA1	2.77953717730621	6.13795318343626e-50	TPRA1	not	sig	TPRA1
249	ENSG00000143147	2.24048257576945	1.15120073044866e-49	GPR161	2.27215954270469	1.56249244871948e-46	GPR161	not	sig	GPR161
250	ENSG00000144802	3.0339570381675	3.42008831245786e-49	NFKBIZ	2.99104214562679	1.20850492746591e-52	NFKBIZ	not	sig	NFKBIZ
251	ENSG00000101294	1.60076862451974	3.67905057885014e-49	HM13	1.68837952942893	9.68859692801788e-53	HM13	not	sig	HM13
252	ENSG00000111912	2.73929156453546	4.01670845194161e-49	NCOA7	2.91453626095287	2.77455319456565e-55	NCOA7	not	sig	NCOA7
253	ENSG00000164307	2.49306928765617	1.61330250720597e-48	ERAP1	2.49892410121217	4.0097842322242e-48	ERAP1	not	sig	ERAP1
254	ENSG00000178685	3.77028944791082	2.85948402465678e-48	PARP10	3.80500732263585	6.02154870116358e-50	PARP10	not	sig	PARP10
255	ENSG00000175040	3.81748403816513	3.83952475153949e-48	CHST2	3.78486335095387	5.58732758421261e-45	CHST2	not	sig	CHST2
256	ENSG00000167323	-1.55521754269459	4.32972750352406e-48	STIM1	-1.56257921212701	3.40887757457652e-49	STIM1	not	sig	STIM1
257	ENSG00000125148	4.17890912181481	5.19053518211569e-48	MT2A	4.22318573367933	1.27998894981762e-55	MT2A	not	sig	MT2A
258	ENSG00000079102	-2.01989272885838	6.66013148462504e-48	RUNX1T1	-2.0197074532713	3.54560345165418e-47	RUNX1T1	not	sig	RUNX1T1
259	ENSG00000146232	3.34038258782612	1.08778702080481e-47	NFKBIE	3.29668307124915	1.30178842564116e-46	NFKBIE	not	sig	NFKBIE
260	ENSG00000064012	2.04534520980998	1.27931551863549e-47	CASP8	1.98926356385155	2.22849964576853e-47	CASP8	not	sig	CASP8
261	ENSG00000105639	2.70572032624111	2.69551218055321e-47	JAK3	2.65166987066103	3.26081490177615e-45	JAK3	not	sig	JAK3
262	ENSG00000135363	7.43231900895035	2.7592133654812e-47	LMO2	7.73624156322453	6.34844627162179e-59	LMO2	not	sig	LMO2
263	ENSG00000006459	-2.39281795999509	3.66213059527006e-47	KDM7A	-2.30246683304678	1.7887001520544e-39	KDM7A	not	sig	KDM7A
264	ENSG00000109686	-1.51344198008203	4.86640787819382e-47	SH3D19	-1.51135161418778	1.90870661006289e-44	SH3D19	not	sig	SH3D19
265	ENSG00000168062	6.8887280187876	5.34758501026355e-47	BATF2	7.39392521866637	8.65240256678224e-61	BATF2	not	sig	BATF2
266	ENSG00000057657	3.39283472061078	6.69147554016045e-47	PRDM1	3.34407367529925	5.22541538091356e-41	PRDM1	not	sig	PRDM1
267	ENSG00000130939	-1.10929480162663	1.28199256562955e-46	UBE4B	-1.03284759189705	4.52390005748891e-31	UBE4B	not	sig	UBE4B
268	ENSG00000172716	2.41545198994162	1.28199256562955e-46	SLFN11	2.26711539485038	6.8741134912933e-42	SLFN11	not	sig	SLFN11
269	ENSG00000178033	-1.99876155111435	1.31020788264107e-46	CALHM5	-1.98917119517029	4.50772723039572e-53	CALHM5	not	sig	CALHM5
270	ENSG00000131634	3.19912304480454	1.61162460737706e-46	TMEM204	3.10114650935672	1.83275535630808e-41	TMEM204	not	sig	TMEM204
271	ENSG00000077150	2.49973517258703	1.80355873005589e-46	NFKB2	2.50223009227898	9.02084399120472e-48	NFKB2	not	sig	NFKB2
272	ENSG00000198959	4.18439104404818	2.0113199225122e-46	TGM2	4.32286661297707	2.81827994426743e-38	TGM2	not	sig	TGM2
273	ENSG00000108551	5.34208261168085	6.36145092175715e-46	RASD1	5.10346253540271	1.58142274795609e-45	RASD1	not	sig	RASD1
274	ENSG00000105287	2.23327397425165	7.71928526356366e-46	PRKD2	2.24457262276703	1.91980049068596e-47	PRKD2	not	sig	PRKD2
275	ENSG00000148842	-2.03770359594605	1.05317737359622e-45	CNNM2	-1.8059238911935	4.40217260880103e-31	CNNM2	not	sig	CNNM2
276	ENSG00000163121	7.01362577079157	2.05177957344538e-45	NEURL3	7.49273537051426	5.28778421628789e-62	NEURL3	not	sig	NEURL3
277	ENSG00000128829	-1.04622659490844	6.36317008630788e-45	EIF2AK4	-1.05350594526825	4.79228388198795e-45	EIF2AK4	not	sig	EIF2AK4
278	ENSG00000100567	1.47254312885011	7.59023235410837e-45	PSMA3	1.42820275621309	3.53191055103687e-43	PSMA3	not	sig	PSMA3
279	ENSG00000110906	-1.31851049987892	7.90490809457433e-45	KCTD10	-1.3463546104089	5.31375380234625e-47	KCTD10	not	sig	KCTD10
280	ENSG00000204767	2.93117510250673	2.00569269600222e-44	FAM196B	2.94305746985786	2.93337334751834e-40	FAM196B	not	sig	FAM196B
281	ENSG00000169252	3.60098381480377	2.22729444797829e-44	ADRB2	3.48950950479893	9.77823579246873e-43	ADRB2	not	sig	ADRB2
282	ENSG00000188620	4.87822211060702	3.05785795904441e-44	HMX3	5.74210918544093	4.46526127432429e-10	HMX3	not	sig	HMX3
283	ENSG00000112782	9.76395133875897	3.26233190244758e-44	CLIC5	9.87523658982762	3.5232134482567e-51	CLIC5	not	sig	CLIC5
284	ENSG00000136244	3.68553028285871	4.32031998893385e-44	IL6	3.57050198836772	7.41741471874496e-47	IL6	not	sig	IL6
285	ENSG00000175130	5.52078325814397	4.70870868912412e-44	MARCKSL1	5.50984259828918	8.34676537806305e-44	MARCKSL1	not	sig	MARCKSL1
286	ENSG00000183337	1.28742757936895	5.92510612357936e-44	BCOR	1.28224491665698	1.27077195582523e-43	BCOR	not	sig	BCOR
287	ENSG00000109099	1.10690527451898	7.2364747918519e-44	PMP22	1.09554042474923	7.1001326876984e-44	PMP22	not	sig	PMP22
288	ENSG00000163874	3.98684625651618	8.67237527009801e-44	ZC3H12A	3.98103491754403	1.9014680261323e-47	ZC3H12A	not	sig	ZC3H12A
289	ENSG00000076067	1.8707629946103	8.81999162108917e-44	RBMS2	1.85943380691236	6.0643666181254e-42	RBMS2	not	sig	RBMS2
290	ENSG00000137393	3.80893929535508	9.4930348123938e-44	RNF144B	3.73003064219842	2.3099602397966e-43	RNF144B	not	sig	RNF144B
291	ENSG00000021355	1.84688535908684	1.20746953613112e-43	SERPINB1	1.82910728932788	2.18795605629514e-43	SERPINB1	not	sig	SERPINB1
292	ENSG00000023171	1.96405359206096	1.7222259551791e-43	GRAMD1B, LOC100128242	2.19008347200771	4.49942833556946e-49	GRAMD1B, LOC100128242	not	sig	GRAMD1B, LOC100128242
293	ENSG00000137821	-2.21719477749862	2.60018394785725e-43	LRRC49	-2.26079670846471	7.19195755364307e-44	LRRC49	not	sig	LRRC49
294	ENSG00000166278	2.85018176687801	7.63852093930776e-43	C2	3.07362414152573	4.31544935954587e-54	C2	not	sig	C2
295	ENSG00000255690	3.80851492382271	8.81697910906337e-43	TRIL	3.78367778154608	5.97528576294971e-42	TRIL	not	sig	TRIL
296	ENSG00000155629	5.73154495011991	1.03382151239166e-42	PIK3AP1	5.85773070067254	1.2170792977296e-45	PIK3AP1	not	sig	PIK3AP1
297	ENSG00000138623	3.08293644522194	1.14827103252333e-42	SEMA7A	3.12343288327787	4.92199881294642e-43	SEMA7A	not	sig	SEMA7A
298	ENSG00000151276	-1.65241288137212	1.30979924523981e-42	MAGI1	-1.57015039847233	1.74896982962293e-37	MAGI1	not	sig	MAGI1
299	ENSG00000147251	-2.65541773086702	1.8101071166661e-42	DOCK11	-2.71441226370606	3.02778252629158e-42	DOCK11	not	sig	DOCK11
300	ENSG00000174951	7.15446990606996	2.38524347225554e-42	FUT1	7.11304676048759	2.09791295053131e-37	FUT1	not	sig	FUT1
301	ENSG00000102081	1.83538359678836	2.4361355883296e-42	FMR1	1.82583129346996	3.79895313535486e-41	FMR1	not	sig	FMR1
302	ENSG00000187764	3.47315581670257	3.55727261802847e-42	SEMA4D	3.51734650903511	2.69155878777994e-43	SEMA4D	not	sig	SEMA4D
303	ENSG00000174808	3.98839705052821	3.67845483490184e-42	BTC	4.01448536281805	5.46794998860656e-38	BTC	not	sig	BTC
304	ENSG00000150630	1.77014885830961	4.99514882163458e-42	VEGFC	1.69951547924684	1.00363881487972e-37	VEGFC	not	sig	VEGFC
305	ENSG00000138443	-1.5669074702999	5.63473717040151e-42	ABI2	-1.34065303104494	1.18275250575364e-26	ABI2	not	sig	ABI2
306	ENSG00000108039	1.13600437507442	5.74902014397248e-42	XPNPEP1	1.12812936691088	3.99582966140168e-42	XPNPEP1	not	sig	XPNPEP1
307	ENSG00000137571	4.714429634296	8.14419921012779e-42	SLCO5A1	4.77597731706765	9.90757085602507e-44	SLCO5A1	not	sig	SLCO5A1
308	ENSG00000164484	-2.9079067125317	1.05224354940065e-41	TMEM200A	-2.72962236914981	4.46839541516196e-36	TMEM200A	not	sig	TMEM200A
309	ENSG00000132744	9.65566949195044	1.25441666948946e-41	ACY3	9.94114657827139	2.13349439646816e-44	ACY3	not	sig	ACY3
310	ENSG00000198189	1.70712698070928	1.25441666948946e-41	HSD17B11	1.64733825819977	7.50900046100174e-37	HSD17B11	not	sig	HSD17B11
311	ENSG00000215301	1.22593366594658	1.3169546045647e-41	DDX3X	0.606341773355297	0.00750986824328735	DDX3X	different	sig	DDX3X
312	ENSG00000057252	1.84307094462392	1.33663019871646e-41	SOAT1	1.79800318194228	1.7937428601716e-39	SOAT1	not	sig	SOAT1
313	ENSG00000065882	1.28430992176102	1.97178204790229e-41	TBC1D1	1.26352974052209	3.58076211857289e-40	TBC1D1	not	sig	TBC1D1
314	ENSG00000125144	4.08820460605582	2.08097234063598e-41	MT1G	-0.318809047445666	0.874655077839852	MT1G	different	nonsig	MT1G
315	ENSG00000196569	-1.74825353739596	2.08097234063598e-41	LAMA2	-1.75809317732349	1.56529711068269e-41	LAMA2	not	sig	LAMA2
316	ENSG00000136478	-1.41896630629431	2.49311161000031e-41	TEX2	-1.43337749472127	1.25512318379394e-40	TEX2	not	sig	TEX2
317	ENSG00000142677	3.06022659764617	2.65520692462957e-41	IL22RA1	3.05810461364897	9.33898054927078e-42	IL22RA1	not	sig	IL22RA1
318	ENSG00000266094	2.70321315803359	2.91755427334397e-41	RASSF5	2.66918454184988	1.04262517558739e-41	RASSF5	not	sig	RASSF5
319	ENSG00000152784	3.3701376299027	3.24159301398848e-41	PRDM8	3.37023435893468	1.01209196597038e-28	PRDM8	not	sig	PRDM8
320	ENSG00000157168	-3.73976366143674	4.03296945551281e-41	NRG1	-3.69080114664114	5.59653948867026e-40	NRG1	not	sig	NRG1
321	ENSG00000104368	2.54873966810042	7.08530985679596e-41	PLAT	2.51047597817724	1.00188093270303e-40	PLAT	not	sig	PLAT
322	ENSG00000134070	3.89004797797298	7.14049770758876e-41	IRAK2	3.88522936270625	3.20836922266342e-42	IRAK2	not	sig	IRAK2
323	ENSG00000105928	2.36914941266285	9.55358646862222e-41	GSDME	2.38902794639858	2.30895741122881e-40	GSDME	not	sig	GSDME
324	ENSG00000117461	2.27973430747573	1.50080420518848e-40	PIK3R3	2.26262083502495	6.92636381233303e-40	PIK3R3	not	sig	PIK3R3
325	ENSG00000143549	1.65843276174734	1.8022000055593e-40	TPM3	1.6371427323867	4.59856054909712e-38	TPM3	not	sig	TPM3
326	ENSG00000102794	8.01257936231535	3.38955739469259e-40	ACOD1	8.17392708723604	2.40377407720347e-41	ACOD1	not	sig	ACOD1
327	ENSG00000115363	2.18368054963518	4.1080330534362e-40	EVA1A	2.18156998188738	1.23452585554596e-42	EVA1A	not	sig	EVA1A
328	ENSG00000068079	3.44340823266712	6.33394866731357e-40	IFI35	3.53461831771213	1.57456928451824e-46	IFI35	not	sig	IFI35
329	ENSG00000065534	-2.0758450218925	7.37626679683385e-40	MYLK	-2.09728528579297	2.09715473829375e-40	MYLK	not	sig	MYLK
330	ENSG00000130052	2.50853410669365	1.28810571335741e-39	STARD8	2.49198261028874	3.55170224843684e-42	STARD8	not	sig	STARD8
331	ENSG00000120690	1.78369266989843	1.49436119828404e-39	ELF1	1.7837268549937	3.91764025190559e-39	ELF1	not	sig	ELF1
332	ENSG00000092068	-2.61300021914528	1.68156212775381e-39	SLC7A8	-2.62562650401595	3.41705434323829e-39	SLC7A8	not	sig	SLC7A8
333	ENSG00000174718	2.47446717679267	2.36858378179452e-39	KIAA1551	2.44223565662063	1.06355640656458e-37	KIAA1551	not	sig	KIAA1551
334	ENSG00000198964	-1.20577963598911	3.38494020540404e-39	SGMS1	-1.22237734935049	7.37843526836385e-38	SGMS1	not	sig	SGMS1
335	ENSG00000120156	3.85293707693286	3.76286212032856e-39	TEK	3.81225102135108	2.35977015669976e-39	TEK	not	sig	TEK
336	ENSG00000157191	1.27298274948899	4.94511356487492e-39	NECAP2	1.3008562021634	1.7894339326406e-38	NECAP2	not	sig	NECAP2
337	ENSG00000197321	-1.5382107790119	5.34979049146119e-39	SVIL	-1.53184951566901	1.29481061692157e-36	SVIL	not	sig	SVIL
338	ENSG00000154122	-2.22534253896286	5.41335557761863e-39	ANKH	-2.15561857460895	4.64735736051316e-33	ANKH	not	sig	ANKH
339	ENSG00000149970	-3.06434188502522	6.80813056706676e-39	CNKSR2	-2.97408459685723	4.27815763096918e-29	CNKSR2	not	sig	CNKSR2
340	ENSG00000136848	2.64742890912938	9.56984159356861e-39	DAB2IP	2.61651113072444	2.56883387966112e-37	DAB2IP	not	sig	DAB2IP
341	ENSG00000175084	3.27139610694892	1.69497856692957e-38	DES	3.3136287433053	4.40321274297586e-39	DES	not	sig	DES
342	ENSG00000106346	1.32776516169652	1.9533479311365e-38	USP42	1.28271355436693	2.49320890848107e-40	USP42	not	sig	USP42
343	ENSG00000087266	1.83179377961494	2.19889926356351e-38	SH3BP2	1.84498997907865	1.57655149431134e-39	SH3BP2	not	sig	SH3BP2
344	ENSG00000172613	2.16198757516007	3.8452287449421e-38	RAD9A	2.07306218873987	3.27138434884136e-36	RAD9A	not	sig	RAD9A
345	ENSG00000060491	2.44694767087231	5.85392045302477e-38	OGFR	2.42974084776826	3.57970677965194e-38	OGFR	not	sig	OGFR
346	ENSG00000004399	2.65244423933706	6.84564491452772e-38	PLXND1	2.63137473265315	1.79770439165009e-37	PLXND1	not	sig	PLXND1
347	ENSG00000123595	1.87165286987763	8.81968635120986e-38	RAB9A	1.84394514766675	6.55513544513078e-35	RAB9A	not	sig	RAB9A
348	ENSG00000080824	1.33084359424348	2.12517816307208e-37	HSP90AA1	1.35541314297327	4.23699384632142e-38	HSP90AA1	not	sig	HSP90AA1
349	ENSG00000135535	1.87344412575804	2.38280991935427e-37	CD164	1.7739196092069	1.52442982438502e-32	CD164	not	sig	CD164
350	ENSG00000133216	1.92640682869122	2.94196432309662e-37	EPHB2	1.86208545530312	1.39929505886361e-34	EPHB2	not	sig	EPHB2
351	ENSG00000270379	7.3045597579785	4.41166969114406e-37	HEATR9	7.30972195862327	6.91762054807135e-36	HEATR9	not	sig	HEATR9
352	ENSG00000001629	1.50670857378389	6.81468058219628e-37	ANKIB1	1.486058267858	9.63022807467221e-35	ANKIB1	not	sig	ANKIB1
353	ENSG00000111907	-3.03227657598254	6.83336876165511e-37	TPD52L1	-3.05857203416197	4.25303768628928e-43	TPD52L1	not	sig	TPD52L1
354	ENSG00000109320	1.67362622188141	7.42345020446694e-37	NFKB1	1.60561534391434	9.00582135302366e-34	NFKB1	not	sig	NFKB1
355	ENSG00000172331	2.06291832729131	7.6098290531446e-37	BPGM	1.94092388782867	7.6268309990252e-35	BPGM	not	sig	BPGM
356	ENSG00000116977	1.78686374008776	9.27061119619887e-37	LGALS8	1.71267969773773	7.6932897528045e-34	LGALS8	not	sig	LGALS8
357	ENSG00000137752	3.10065238734475	1.01475995880622e-36	CASP1	3.47934045372008	1.96283174788762e-41	CASP1	not	sig	CASP1
358	ENSG00000115902	-1.77212975737802	1.37237357243246e-36	SLC1A4	-1.75898573835867	1.00363881487972e-37	SLC1A4	not	sig	SLC1A4
359	ENSG00000206190	1.40856385500808	1.92301458248714e-36	ATP10A	1.38927116761121	2.95672328381795e-35	ATP10A	not	sig	ATP10A
360	ENSG00000163029	1.34351302048907	2.62275252912591e-36	SMC6	1.29956995056907	1.40982908284401e-32	SMC6	not	sig	SMC6
361	ENSG00000070190	4.39173035227507	2.78968137714911e-36	DAPP1	4.32217492308445	9.83255955571706e-40	DAPP1	not	sig	DAPP1
362	ENSG00000196639	2.01860692263556	2.99549931357449e-36	HRH1	2.06050965347035	8.07425375579587e-36	HRH1	not	sig	HRH1
363	ENSG00000186591	-1.01878611527768	3.20673708486878e-36	UBE2H	-1.05340574193725	4.99072442071979e-40	UBE2H	not	sig	UBE2H
364	ENSG00000150593	-1.82201740172906	3.71813596795264e-36	PDCD4	-1.82897673707388	1.15252555522922e-36	PDCD4	not	sig	PDCD4
365	ENSG00000120549	2.40254166783597	3.81565537326216e-36	KIAA1217	2.37220158977252	1.19883187149388e-36	KIAA1217	not	sig	KIAA1217
366	ENSG00000092820	1.05471248473524	4.44589613514816e-36	EZR	0.900253013445266	1.24901916835828e-27	EZR	not	sig	EZR
367	ENSG00000109971	1.14395112691034	5.28379135558778e-36	HSPA8	1.22748421978871	4.63753938725528e-48	HSPA8	not	sig	HSPA8
368	ENSG00000171223	3.15573457936623	6.16283311281772e-36	JUNB	3.21636695580794	2.04375099048627e-34	JUNB	not	sig	JUNB
369	ENSG00000164045	1.68271794186834	6.96196954028792e-36	CDC25A	1.7380198376093	8.39001153078766e-37	CDC25A	not	sig	CDC25A
370	ENSG00000142945	1.18625565330368	8.17218142551513e-36	KIF2C	1.1927585589721	1.16169245638748e-36	KIF2C	not	sig	KIF2C
371	ENSG00000154642	2.25117628777614	8.31030444913071e-36	C21orf91	2.3231766538884	1.44254182660852e-40	C21orf91	not	sig	C21orf91
372	ENSG00000173039	1.25464061139034	1.34317651730961e-35	RELA	1.23590905722008	7.3926567412064e-36	RELA	not	sig	RELA
373	ENSG00000130303	6.41555532093625	1.66888346902913e-35	BST2	7.42392492736056	8.90013807095059e-154	BST2	not	sig	BST2
374	ENSG00000163947	2.14381899665128	1.75717651070083e-35	ARHGEF3	2.14221587456676	3.68595222389532e-35	ARHGEF3	not	sig	ARHGEF3
375	ENSG00000157873	5.06681401006463	1.93618006452627e-35	TNFRSF14	5.57538492602179	2.24069714942487e-55	TNFRSF14	not	sig	TNFRSF14
376	ENSG00000163297	1.80085989445965	1.9561062195756e-35	ANTXR2	1.77614647908196	6.32278176141167e-34	ANTXR2	not	sig	ANTXR2
377	ENSG00000116117	-1.58704077599771	2.04577105362856e-35	PARD3B	-1.57358484725126	2.53429262037263e-38	PARD3B	not	sig	PARD3B
378	ENSG00000198060	1.41593178795804	2.38854175689542e-35	MARCH5	1.33631448298937	5.75033000433288e-32	MARCH5	not	sig	MARCH5
379	ENSG00000138685	1.9548533592542	2.82487776680148e-35	FGF2	1.97602051694013	8.48359132111274e-33	FGF2	not	sig	FGF2
380	ENSG00000151014	1.9687230555202	3.75100622802264e-35	NOCT	1.91554318201134	1.03465346034182e-38	NOCT	not	sig	NOCT
381	ENSG00000116191	-1.62030240389607	4.53993024935662e-35	RALGPS2	-1.60076139598675	2.69197468006431e-24	RALGPS2	not	sig	RALGPS2
382	ENSG00000083937	-1.84804397329078	4.8913560498105e-35	CHMP2B	-1.95296124744711	4.0648705566189e-37	CHMP2B	not	sig	CHMP2B
383	ENSG00000197217	-0.766692059892315	7.0977370854996e-35	ENTPD4	-0.812326572532518	1.23014632277803e-38	ENTPD4	not	sig	ENTPD4
384	ENSG00000148660	-1.34950992747614	7.66874323848921e-35	CAMK2G	-1.21503838129115	3.61137306955457e-25	CAMK2G	not	sig	CAMK2G
385	ENSG00000157103	-2.38396231933962	8.09188629165217e-35	SLC6A1	-2.41022867167488	1.52035355641036e-36	SLC6A1	not	sig	SLC6A1
386	ENSG00000125977	1.15964089769014	1.05707395169262e-34	EIF2S2	1.13505304797453	9.14869105204064e-41	EIF2S2	not	sig	EIF2S2
387	ENSG00000189057	3.022472002035	1.07879982373133e-34	FAM111B	3.11206504610011	2.38954365314758e-39	FAM111B	not	sig	FAM111B
388	ENSG00000196664	4.72241870222907	1.48832627129431e-34	TLR7	4.65119386491186	5.74744702364644e-38	TLR7	not	sig	TLR7
389	ENSG00000218336	-1.4124287397343	1.54828686935098e-34	TENM3	-1.39203926952506	3.56644970468443e-33	TENM3	not	sig	TENM3
390	ENSG00000132481	3.40301038609731	1.62204308973824e-34	TRIM47	3.46165998516115	4.26869907459783e-37	TRIM47	not	sig	TRIM47
391	ENSG00000168778	-1.29389029905088	1.85309875530216e-34	TCTN2	-1.24001274336694	3.16245885582202e-30	TCTN2	not	sig	TCTN2
392	ENSG00000080561	1.47974895201488	3.57787724721158e-34	MID2	1.37879990724751	3.18776957687441e-35	MID2	not	sig	MID2
393	ENSG00000031081	1.70542207638261	3.82219983617901e-34	ARHGAP31	1.69200493184537	1.69550310371848e-33	ARHGAP31	not	sig	ARHGAP31
394	ENSG00000133657	1.86361541369766	4.02618877470448e-34	ATP13A3	1.85229072737518	2.69786292490992e-33	ATP13A3	not	sig	ATP13A3
395	ENSG00000148158	-1.52707567739836	6.29458428688535e-34	SNX30	-1.47780557832684	4.17079888043026e-27	SNX30	not	sig	SNX30
396	ENSG00000107798	2.17289923578793	6.66264362289527e-34	LIPA	2.13291084449572	2.2273081655829e-32	LIPA	not	sig	LIPA
397	ENSG00000177663	1.03867012815437	6.98336005119753e-34	IL17RA	1.09536342264706	2.00824146924918e-31	IL17RA	not	sig	IL17RA
398	ENSG00000150764	1.73946269397464	8.67061859143149e-34	DIXDC1	1.6838335852721	3.47571513529926e-31	DIXDC1	not	sig	DIXDC1
399	ENSG00000067715	-1.10151720122155	1.00418298177658e-33	SYT1	-1.11877701858268	8.9999140716126e-27	SYT1	not	sig	SYT1
400	ENSG00000167207	3.91274447535571	1.02496633870941e-33	NOD2	3.90914039029237	3.37887930861771e-35	NOD2	not	sig	NOD2
401	ENSG00000101911	2.09844871028295	1.02597426013786e-33	PRPS2	2.14452147887739	3.63082999155967e-35	PRPS2	not	sig	PRPS2
402	ENSG00000116095	1.81087787116621	1.36169893029395e-33	PLEKHA3	1.76362567923699	3.34899502193401e-34	PLEKHA3	not	sig	PLEKHA3
403	ENSG00000188641	1.30411155928981	1.87733467440539e-33	DPYD	1.29239636941528	1.67393570874965e-32	DPYD	not	sig	DPYD
404	ENSG00000183688	-2.66651419019134	1.98562898090445e-33	RFLNB	-2.49266517835676	1.22957167397843e-24	RFLNB	not	sig	RFLNB
405	ENSG00000134470	5.05698438860723	2.16508764698323e-33	IL15RA	5.72641320076626	5.54726580849624e-80	IL15RA	not	sig	IL15RA
406	ENSG00000115594	2.10577694535051	2.96684698782142e-33	IL1R1	2.13353865021447	2.76424154426876e-33	IL1R1	not	sig	IL1R1
407	ENSG00000145819	2.35741589342855	4.78164717138871e-33	ARHGAP26	2.38917649115212	1.85636589163105e-30	ARHGAP26	not	sig	ARHGAP26
408	ENSG00000153029	2.48896048612137	7.87048086784634e-33	MR1	2.28913721358128	3.49690749185747e-34	MR1	not	sig	MR1
409	ENSG00000165997	2.03328371983272	8.33388564493008e-33	ARL5B	2.16243200372878	7.51007674390501e-37	ARL5B	not	sig	ARL5B
410	ENSG00000137936	2.23492654707075	9.05476100331276e-33	BCAR3	2.12767388017864	1.91049217370071e-28	BCAR3	not	sig	BCAR3
411	ENSG00000223609	4.68894185421525	9.30917665017653e-33	HBD	4.66340539156828	9.04258632261761e-52	HBD	not	sig	HBD
412	ENSG00000136141	1.5850802615805	1.02587376926513e-32	LRCH1	1.55457837579753	2.68501373848133e-31	LRCH1	not	sig	LRCH1
413	ENSG00000136874	1.44187902146958	1.13842364045867e-32	STX17	1.5598587384344	2.96138819626151e-33	STX17	not	sig	STX17
414	ENSG00000185015	1.95301662161022	1.23320597304969e-32	CA13	1.86150361358943	2.99137694182483e-34	CA13	not	sig	CA13
415	ENSG00000099917	1.49315247277397	1.2833384848e-32	MED15	1.47687815800726	9.15493324413175e-33	MED15	not	sig	MED15
416	ENSG00000120526	1.13220034556481	1.38033447598308e-32	NUDCD1	1.10224216986743	1.05600182977721e-30	NUDCD1	not	sig	NUDCD1
417	ENSG00000136044	-1.84570019110225	1.45597076535624e-32	APPL2	-1.86358146181371	1.66302059034595e-33	APPL2	not	sig	APPL2
418	ENSG00000127955	-1.67551731856736	1.61725382887945e-32	GNAI1	-1.70194915798794	5.79410317665293e-33	GNAI1	not	sig	GNAI1
419	ENSG00000005020	1.68123076319205	3.65098490008349e-32	SKAP2	1.74290651834512	3.74729930452729e-32	SKAP2	not	sig	SKAP2
420	ENSG00000072134	-1.04685687296799	3.77436646039073e-32	EPN2	-1.02342929651171	1.98065926433059e-30	EPN2	not	sig	EPN2
421	ENSG00000120217	4.08786314878989	4.43106790949332e-32	CD274	4.13012498210385	7.71531487134758e-33	CD274	not	sig	CD274
422	ENSG00000122557	1.54330373052957	5.18154370302711e-32	HERPUD2	1.54391435006826	1.02479655937102e-30	HERPUD2	not	sig	HERPUD2
423	ENSG00000099204	1.33012842144618	5.71566186410207e-32	ABLIM1	1.14798989568638	2.42417447827492e-22	ABLIM1	not	sig	ABLIM1
424	ENSG00000164236	2.77330079878177	5.71566186410207e-32	ANKRD33B	1.15705607702699	0.000898066258241659	ANKRD33B	different	sig	ANKRD33B
425	ENSG00000164136	4.65136728828992	5.97485041413227e-32	IL15	4.55155949251979	3.24178023205052e-23	IL15	not	sig	IL15
426	ENSG00000075239	-1.0723416332166	7.15025551410032e-32	ACAT1	-1.05143832298668	3.19498195808903e-31	ACAT1	not	sig	ACAT1
427	ENSG00000123992	1.79054905587222	7.84271872730595e-32	DNPEP	1.80269033478787	3.67347677043587e-32	DNPEP	not	sig	DNPEP
428	ENSG00000197142	1.92441706291645	9.88088325921576e-32	ACSL5	1.87625969876952	1.03728528159255e-31	ACSL5	not	sig	ACSL5
429	ENSG00000137198	3.34896258197803	1.06594614008138e-31	GMPR	3.23682237609377	4.3671972811873e-28	GMPR	not	sig	GMPR
430	ENSG00000172175	-1.7743670297771	1.08964796506973e-31	MALT1	-1.77444147645065	2.45591663614343e-31	MALT1	not	sig	MALT1
431	ENSG00000125538	7.84908668964446	1.11101366248137e-31	IL1B	7.90207512850614	2.06107836749322e-28	IL1B	not	sig	IL1B
432	ENSG00000077238	2.26169264012311	1.13586310448484e-31	IL4R	2.23863001596071	6.77902092761764e-35	IL4R	not	sig	IL4R
433	ENSG00000150938	-1.19330541584192	1.50763009084972e-31	CRIM1	-1.18875303928294	7.93408477233882e-32	CRIM1	not	sig	CRIM1
434	ENSG00000151694	1.47221075114065	1.54848259511281e-31	ADAM17	1.46476003809536	3.46842785751052e-31	ADAM17	not	sig	ADAM17
435	ENSG00000128203	3.50367042789177	2.24441012994849e-31	ASPHD2	3.47333709639151	2.89570500504791e-30	ASPHD2	not	sig	ASPHD2
436	ENSG00000166920	5.1346353315527	2.40576460371665e-31	C15orf48	4.92264425481851	1.37559430220586e-29	C15orf48	not	sig	C15orf48
437	ENSG00000138735	-2.99700354072819	2.47805550466939e-31	PDE5A	-2.96611201312396	5.57824187301091e-31	PDE5A	not	sig	PDE5A
438	ENSG00000134602	-1.97347101005341	2.55865669497248e-31	STK26	-1.91512466660496	1.50674623247527e-28	STK26	not	sig	STK26
439	ENSG00000107643	1.62127844051648	2.59997895223789e-31	MAPK8	1.53969704091476	2.15022567016412e-28	MAPK8	not	sig	MAPK8
440	ENSG00000163644	1.84518643247017	5.65879415546226e-31	PPM1K	1.89848226113672	5.59526271490034e-32	PPM1K	not	sig	PPM1K
441	ENSG00000184634	1.33891639200669	5.72539887322594e-31	MED12	1.32337710284824	3.1648699543383e-30	MED12	not	sig	MED12
442	ENSG00000151458	-1.64619282943424	5.83961570556914e-31	ANKRD50	-1.63518585634931	1.25104800167689e-29	ANKRD50	not	sig	ANKRD50
443	ENSG00000008086	-1.54489048207028	7.18184165187796e-31	CDKL5	-1.31333467924604	2.02918499563833e-13	CDKL5	not	sig	CDKL5
444	ENSG00000150995	1.3211411160153	8.26837420633125e-31	ITPR1	1.31025714207339	9.71721302753798e-31	ITPR1	not	sig	ITPR1
445	ENSG00000100739	3.06241021289639	1.01750250091218e-30	BDKRB1	3.0677135667165	1.79282172264532e-28	BDKRB1	not	sig	BDKRB1
446	ENSG00000081181	2.93095886892529	1.17784446982238e-30	ARG2	2.9279051855262	1.4644963353395e-30	ARG2	not	sig	ARG2
447	ENSG00000164465	1.3988183090948	1.24350254146496e-30	DCBLD1	1.38333539140946	1.18090732987353e-30	DCBLD1	not	sig	DCBLD1
448	ENSG00000159176	1.10661370653181	1.40709208227075e-30	CSRP1	1.08330854451907	1.33205229061484e-30	CSRP1	not	sig	CSRP1
449	ENSG00000129521	1.59959626756823	1.49855823821405e-30	EGLN3	1.50179759386787	3.41907342989153e-32	EGLN3	not	sig	EGLN3
450	ENSG00000022267	-2.079812341149	1.53208469976254e-30	FHL1	-2.08523011357881	8.31322970233041e-31	FHL1	not	sig	FHL1
451	ENSG00000256043	2.63772173178994	1.53953378859607e-30	CTSO	2.63201624926956	1.60467607901488e-32	CTSO	not	sig	CTSO
452	ENSG00000160216	1.10053294675394	1.62846485975274e-30	AGPAT3	1.10884277581539	1.00749148482959e-32	AGPAT3	not	sig	AGPAT3
453	ENSG00000131873	0.980435324006869	1.75452075319439e-30	CHSY1	0.966330673144006	1.76077664895669e-29	CHSY1	not	sig	CHSY1
454	ENSG00000078401	2.32622474808463	1.80979737545248e-30	EDN1	2.24126077865044	2.25470494553387e-28	EDN1	not	sig	EDN1
455	ENSG00000062194	1.21435848218489	1.91702477521732e-30	GPBP1	1.19916704150762	5.95760390024193e-29	GPBP1	not	sig	GPBP1
456	ENSG00000140450	-1.88891763427222	2.09353777606491e-30	ARRDC4	-1.89949486041478	1.41681540890527e-32	ARRDC4	not	sig	ARRDC4
457	ENSG00000178950	1.95115359135974	2.12886672733984e-30	GAK	1.93559051139648	6.5435772351043e-31	GAK	not	sig	GAK
458	ENSG00000105967	5.68353114080685	2.20633739619168e-30	TFEC	5.35569808904007	3.30053628701563e-24	TFEC	not	sig	TFEC
459	ENSG00000141447	-1.38792977502091	2.65078925150953e-30	OSBPL1A	-1.49832267997436	4.16573142814162e-32	OSBPL1A	not	sig	OSBPL1A
460	ENSG00000165891	1.74247877645867	3.04958577561185e-30	E2F7	1.7593315988893	2.22264277367893e-28	E2F7	not	sig	E2F7
461	ENSG00000140443	-1.20144844236909	3.26163910111173e-30	IGF1R	-1.15036096281375	1.05904803160821e-27	IGF1R	not	sig	IGF1R
462	ENSG00000176907	3.12636812793342	4.11287511252393e-30	TCIM	3.2576567619303	2.419230675345e-30	TCIM	not	sig	TCIM
463	ENSG00000100418	1.22920383417087	4.55909021103731e-30	DESI1	1.25205472760932	6.125204313767e-33	DESI1	not	sig	DESI1
464	ENSG00000181852	-1.05545206702606	4.73588372807687e-30	RNF41	-1.07245526750938	4.10836530932662e-30	RNF41	not	sig	RNF41
465	ENSG00000196943	1.76779423036465	4.76774100109727e-30	NOP9	1.76754985578896	1.48093045698541e-30	NOP9	not	sig	NOP9
466	ENSG00000047346	-1.63963076339939	6.9306790485155e-30	FAM214A	-1.64775252246562	4.32160266238622e-30	FAM214A	not	sig	FAM214A
467	ENSG00000109846	1.13803066384931	6.96901343007067e-30	CRYAB	1.09341139727078	3.58375385779424e-28	CRYAB	not	sig	CRYAB
468	ENSG00000120053	-1.2093534375103	8.27846173039168e-30	GOT1	-1.20335618760889	2.72935359811728e-32	GOT1	not	sig	GOT1
469	ENSG00000139641	-0.915832516234169	8.44684079882272e-30	ESYT1	-0.936075114990611	1.85636589163105e-30	ESYT1	not	sig	ESYT1
470	ENSG00000048342	-1.82881044818015	9.00175536021015e-30	CC2D2A	-1.85438448603956	3.01484938411705e-29	CC2D2A	not	sig	CC2D2A
471	ENSG00000133026	-1.67606633105232	9.95760590294385e-30	MYH10	-1.68543655396381	1.02742854098237e-29	MYH10	not	sig	MYH10
472	ENSG00000133321	7.45377012087807	1.06886124610631e-29	RARRES3	7.47285727750829	5.01604389127262e-41	RARRES3	not	sig	RARRES3
473	ENSG00000158773	1.83049145107843	1.2326132338985e-29	USF1	1.78160333793844	7.81894280198116e-28	USF1	not	sig	USF1
474	ENSG00000143771	1.42844721187103	1.29768055647739e-29	CNIH4	1.35616988977241	6.39401468564353e-30	CNIH4	not	sig	CNIH4
475	ENSG00000171206	1.31940678952474	1.32494069164643e-29	TRIM8	1.34157152412883	4.62448854813227e-31	TRIM8	not	sig	TRIM8
476	ENSG00000178719	1.49827404341881	1.42466262472368e-29	GRINA	1.49577590424914	1.70421004926808e-29	GRINA	not	sig	GRINA
477	ENSG00000138944	-1.86354498535075	1.49996493382253e-29	SHISAL1	-1.73784891267565	6.47163591710647e-25	SHISAL1	not	sig	SHISAL1
478	ENSG00000122550	-0.973593996806281	1.55562705139963e-29	KLHL7	-0.985143286664557	1.85811691185012e-30	KLHL7	not	sig	KLHL7
479	ENSG00000142227	2.10440828668305	1.64877473259455e-29	EMP3	2.19831475539918	8.5040952455265e-33	EMP3	not	sig	EMP3
480	ENSG00000115008	5.81410660757676	2.36424453543992e-29	IL1A	5.80975847329555	1.02131407089902e-29	IL1A	not	sig	IL1A
481	ENSG00000197093	4.11868090295872	3.28562970283592e-29	GAL3ST4	4.30841672559258	8.01119536614079e-31	GAL3ST4	not	sig	GAL3ST4
482	ENSG00000073111	1.57324539272059	4.07849533252053e-29	MCM2	1.53850802949649	5.99931193859769e-29	MCM2	not	sig	MCM2
483	ENSG00000213694	2.06106507201464	4.4427081573238e-29	S1PR3	2.10531018118903	1.17597305686949e-29	S1PR3	not	sig	S1PR3
484	ENSG00000198796	-2.95167228255027	4.79073426362026e-29	ALPK2	-3.04776856718498	1.02283105261281e-33	ALPK2	not	sig	ALPK2
485	ENSG00000149311	2.29238288751076	5.24584131887046e-29	ATM	2.27863655927814	1.68989962299807e-28	ATM	not	sig	ATM
486	ENSG00000153094	1.85020881429253	6.42172045820062e-29	BCL2L11	1.8786309462114	1.02754960568805e-29	BCL2L11	not	sig	BCL2L11
487	ENSG00000135655	1.80827136429557	7.0798816248786e-29	USP15	1.79035523406019	3.51845275077947e-28	USP15	not	sig	USP15
488	ENSG00000133104	-1.02481225793235	8.12200551286702e-29	SPART	-1.01877634963282	5.87436561923851e-28	SPART	not	sig	SPART
489	ENSG00000114541	2.36948776346334	8.4444102855636e-29	FRMD4B	2.36883746008251	1.98065926433059e-30	FRMD4B	not	sig	FRMD4B
490	ENSG00000145901	2.72005485996407	9.32159586000347e-29	TNIP1	2.66990712267624	5.60483084941363e-28	TNIP1	not	sig	TNIP1
491	ENSG00000135476	1.28740709041687	1.03926496642952e-28	ESPL1	1.26344237086882	1.43149796982793e-27	ESPL1	not	sig	ESPL1
492	ENSG00000177885	0.613207173362509	1.0909383171897e-28	GRB2	0.653941448436194	3.37941985113536e-19	GRB2	not	sig	GRB2
493	ENSG00000204138	1.20432766651846	1.29606405232549e-28	PHACTR4	1.20515735356014	4.91239778021318e-27	PHACTR4	not	sig	PHACTR4
494	ENSG00000026652	-1.62644595495281	1.39013220933974e-28	AGPAT4	-1.56150028338033	1.52737580551252e-23	AGPAT4	not	sig	AGPAT4
495	ENSG00000127191	2.42478961067764	1.54298123096835e-28	TRAF2	2.4515587449765	1.34495817090069e-30	TRAF2	not	sig	TRAF2
496	ENSG00000153898	4.95438179469233	1.63006468553106e-28	MCOLN2	4.9646358616232	8.69587114757969e-33	MCOLN2	not	sig	MCOLN2
497	ENSG00000196358	2.87232264169783	1.89263058202037e-28	NTNG2	2.9834358519991	1.15807709997342e-25	NTNG2	not	sig	NTNG2
498	ENSG00000256235	1.71833942568542	1.98832824991583e-28	SMIM3	1.41975860486578	7.0572716273623e-16	SMIM3	not	sig	SMIM3
499	ENSG00000067141	-1.41558128814802	2.19120201570062e-28	NEO1	-1.46475676309472	6.64564018349085e-28	NEO1	not	sig	NEO1
500	ENSG00000132549	-1.89670009945467	2.27192959902474e-28	VPS13B	-1.93154181697901	4.94862435922697e-29	VPS13B	not	sig	VPS13B
